# Supplementary material for: Microsecond MD Simulation and Multiple-Conformation Virtual Screening to Identify Potential Anti-COVID-19 Inhibitors Against SARS-CoV-2 Main Protease
Source: Front Chem. 2021 Jan 13;8:595273. doi: 10.3389/fchem.2020.595273 (PMC7873971; doi:10.3389/fchem.2020.595273)
Supplement: Supplementary file 2 [file Data_Sheet_1.ZIP › Ns_Pose_PDB/Ns_Pose_PDB/1_micro_6LU7_complex/350ns.pdb]

REMARK    GENERATED BY TRJCONV
TITLE     model - minimized in water t= 350000.00000 step= 175000000
REMARK    THIS IS A SIMULATION BOX
CRYST1   97.873   97.873   97.873  90.00  90.00  90.00 P 1           1
MODEL        1
ATOM      1  N   SER A   1      87.310  54.360 136.640  1.00  0.00           N
ATOM      2  H1  SER A   1      86.530  54.980 136.760  1.00  0.00           H
ATOM      3  H2  SER A   1      87.710  54.650 135.770  1.00  0.00           H
ATOM      4  H3  SER A   1      86.980  53.430 136.480  1.00  0.00           H
ATOM      5  CA  SER A   1      88.210  54.280 137.790  1.00  0.00           C
ATOM      6  CB  SER A   1      89.000  55.550 138.160  1.00  0.00           C
ATOM      7  OG  SER A   1      89.560  56.170 137.030  1.00  0.00           O
ATOM      8  HG  SER A   1      89.350  57.150 137.000  1.00  0.00           H
ATOM      9  C   SER A   1      87.360  54.090 139.070  1.00  0.00           C
ATOM     10  O   SER A   1      86.500  54.900 139.300  1.00  0.00           O
ATOM     11  N   GLY A   2      87.860  53.290 140.010  1.00  0.00           N
ATOM     12  H   GLY A   2      88.470  52.550 139.710  1.00  0.00           H
ATOM     13  CA  GLY A   2      87.390  53.260 141.390  1.00  0.00           C
ATOM     14  C   GLY A   2      88.370  53.320 142.560  1.00  0.00           C
ATOM     15  O   GLY A   2      88.400  54.280 143.310  1.00  0.00           O
ATOM     16  N   PHE A   3      89.280  52.310 142.610  1.00  0.00           N
ATOM     17  H   PHE A   3      89.410  51.660 141.860  1.00  0.00           H
ATOM     18  CA  PHE A   3      90.240  52.130 143.730  1.00  0.00           C
ATOM     19  CB  PHE A   3      90.530  50.680 143.790  1.00  0.00           C
ATOM     20  CG  PHE A   3      91.200  50.220 145.090  1.00  0.00           C
ATOM     21  CD1 PHE A   3      90.570  50.650 146.310  1.00  0.00           C
ATOM     22  HD1 PHE A   3      89.590  51.130 146.290  1.00  0.00           H
ATOM     23  CD2 PHE A   3      92.490  49.730 145.040  1.00  0.00           C
ATOM     24  HD2 PHE A   3      92.890  49.360 144.090  1.00  0.00           H
ATOM     25  CE1 PHE A   3      91.290  50.460 147.490  1.00  0.00           C
ATOM     26  HE1 PHE A   3      90.970  50.880 148.440  1.00  0.00           H
ATOM     27  CE2 PHE A   3      93.140  49.480 146.240  1.00  0.00           C
ATOM     28  HE2 PHE A   3      94.120  49.020 146.220  1.00  0.00           H
ATOM     29  CZ  PHE A   3      92.560  49.810 147.420  1.00  0.00           C
ATOM     30  HZ  PHE A   3      93.090  49.650 148.360  1.00  0.00           H
ATOM     31  C   PHE A   3      91.450  53.070 143.610  1.00  0.00           C
ATOM     32  O   PHE A   3      91.700  53.670 142.630  1.00  0.00           O
ATOM     33  N   ARG A   4      92.320  53.100 144.610  1.00  0.00           N
ATOM     34  H   ARG A   4      92.100  52.570 145.430  1.00  0.00           H
ATOM     35  CA  ARG A   4      93.430  54.050 144.890  1.00  0.00           C
ATOM     36  CB  ARG A   4      93.960  53.970 146.370  1.00  0.00           C
ATOM     37  CG  ARG A   4      92.880  53.780 147.340  1.00  0.00           C
ATOM     38  CD  ARG A   4      93.280  53.500 148.800  1.00  0.00           C
ATOM     39  NE  ARG A   4      94.330  52.480 148.900  1.00  0.00           N
ATOM     40  HE  ARG A   4      94.260  51.660 148.340  1.00  0.00           H
ATOM     41  CZ  ARG A   4      95.330  52.520 149.760  1.00  0.00           C
ATOM     42  NH1 ARG A   4      95.310  53.380 150.750  1.00  0.00           N
ATOM     43 1HH1 ARG A   4      94.560  54.040 150.840  1.00  0.00           H
ATOM     44 2HH1 ARG A   4      95.890  53.220 151.540  1.00  0.00           H
ATOM     45  NH2 ARG A   4      96.530  51.970 149.610  1.00  0.00           N
ATOM     46 1HH2 ARG A   4      96.660  51.430 148.770  1.00  0.00           H
ATOM     47 2HH2 ARG A   4      97.290  52.200 150.220  1.00  0.00           H
ATOM     48  C   ARG A   4      94.610  53.730 143.960  1.00  0.00           C
ATOM     49  O   ARG A   4      95.170  52.660 144.070  1.00  0.00           O
ATOM     50  N   LYS A   5      94.620  54.390 142.810  1.00  0.00           N
ATOM     51  H   LYS A   5      93.780  54.820 142.480  1.00  0.00           H
ATOM     52  CA  LYS A   5      95.680  54.350 141.800  1.00  0.00           C
ATOM     53  CB  LYS A   5      95.140  55.080 140.580  1.00  0.00           C
ATOM     54  CG  LYS A   5      93.960  54.420 139.850  1.00  0.00           C
ATOM     55  CD  LYS A   5      94.400  53.410 138.860  1.00  0.00           C
ATOM     56  CE  LYS A   5      93.200  52.670 138.290  1.00  0.00           C
ATOM     57  NZ  LYS A   5      93.680  51.860 137.140  1.00  0.00           N
ATOM     58  HZ1 LYS A   5      92.980  51.730 136.440  1.00  0.00           H
ATOM     59  HZ2 LYS A   5      94.360  52.350 136.600  1.00  0.00           H
ATOM     60  HZ3 LYS A   5      94.060  50.990 137.450  1.00  0.00           H
ATOM     61  C   LYS A   5      97.020  54.820 142.290  1.00  0.00           C
ATOM     62  O   LYS A   5      97.190  55.990 142.670  1.00  0.00           O
ATOM     63  N   MET A   6      97.940  53.890 142.270  1.00  0.00           N
ATOM     64  H   MET A   6      97.590  53.030 141.880  1.00  0.00           H
ATOM     65  CA  MET A   6      99.300  53.990 142.960  1.00  0.00           C
ATOM     66  CB  MET A   6      99.210  52.840 143.990  1.00  0.00           C
ATOM     67  CG  MET A   6      98.340  53.430 145.130  1.00  0.00           C
ATOM     68  SD  MET A   6      98.980  53.270 146.850  1.00  0.00           S
ATOM     69  CE  MET A   6      98.390  54.910 147.300  1.00  0.00           C
ATOM     70  C   MET A   6     100.560  53.910 142.070  1.00  0.00           C
ATOM     71  O   MET A   6     101.120  52.800 141.950  1.00  0.00           O
ATOM     72  N   ALA A   7     101.090  55.040 141.630  1.00  0.00           N
ATOM     73  H   ALA A   7     100.790  55.930 141.970  1.00  0.00           H
ATOM     74  CA  ALA A   7     102.160  54.930 140.620  1.00  0.00           C
ATOM     75  CB  ALA A   7     102.320  56.360 140.000  1.00  0.00           C
ATOM     76  C   ALA A   7     103.610  54.500 141.050  1.00  0.00           C
ATOM     77  O   ALA A   7     104.010  54.910 142.150  1.00  0.00           O
ATOM     78  N   PHE A   8     104.320  53.810 140.200  1.00  0.00           N
ATOM     79  H   PHE A   8     103.760  53.250 139.580  1.00  0.00           H
ATOM     80  CA  PHE A   8     105.770  53.470 140.400  1.00  0.00           C
ATOM     81  CB  PHE A   8     105.970  51.970 140.550  1.00  0.00           C
ATOM     82  CG  PHE A   8     105.270  51.210 141.650  1.00  0.00           C
ATOM     83  CD1 PHE A   8     106.020  50.790 142.750  1.00  0.00           C
ATOM     84  HD1 PHE A   8     107.100  50.860 142.870  1.00  0.00           H
ATOM     85  CD2 PHE A   8     103.890  51.090 141.630  1.00  0.00           C
ATOM     86  HD2 PHE A   8     103.280  51.210 140.730  1.00  0.00           H
ATOM     87  CE1 PHE A   8     105.240  50.260 143.830  1.00  0.00           C
ATOM     88  HE1 PHE A   8     105.740  49.760 144.670  1.00  0.00           H
ATOM     89  CE2 PHE A   8     103.150  50.650 142.720  1.00  0.00           C
ATOM     90  HE2 PHE A   8     102.060  50.660 142.820  1.00  0.00           H
ATOM     91  CZ  PHE A   8     103.790  50.220 143.870  1.00  0.00           C
ATOM     92  HZ  PHE A   8     103.220  49.870 144.740  1.00  0.00           H
ATOM     93  C   PHE A   8     106.650  53.980 139.260  1.00  0.00           C
ATOM     94  O   PHE A   8     106.810  53.420 138.180  1.00  0.00           O
ATOM     95  N   PRO A   9     107.100  55.230 139.440  1.00  0.00           N
ATOM     96  CA  PRO A   9     108.180  55.940 138.660  1.00  0.00           C
ATOM     97  CB  PRO A   9     108.000  57.420 138.980  1.00  0.00           C
ATOM     98  CG  PRO A   9     107.500  57.440 140.440  1.00  0.00           C
ATOM     99  CD  PRO A   9     106.570  56.240 140.440  1.00  0.00           C
ATOM    100  C   PRO A   9     109.560  55.430 138.980  1.00  0.00           C
ATOM    101  O   PRO A   9     109.720  54.710 139.950  1.00  0.00           O
ATOM    102  N   SER A  10     110.510  55.630 138.170  1.00  0.00           N
ATOM    103  H   SER A  10     110.380  56.390 137.530  1.00  0.00           H
ATOM    104  CA  SER A  10     111.850  55.050 138.390  1.00  0.00           C
ATOM    105  CB  SER A  10     112.240  53.980 137.340  1.00  0.00           C
ATOM    106  OG  SER A  10     112.390  54.580 136.020  1.00  0.00           O
ATOM    107  HG  SER A  10     111.680  55.240 135.810  1.00  0.00           H
ATOM    108  C   SER A  10     113.040  55.950 138.350  1.00  0.00           C
ATOM    109  O   SER A  10     114.150  55.530 138.680  1.00  0.00           O
ATOM    110  N   GLY A  11     112.940  57.130 137.740  1.00  0.00           N
ATOM    111  H   GLY A  11     112.040  57.500 137.500  1.00  0.00           H
ATOM    112  CA  GLY A  11     114.060  57.960 137.370  1.00  0.00           C
ATOM    113  C   GLY A  11     114.900  57.530 136.110  1.00  0.00           C
ATOM    114  O   GLY A  11     115.100  58.340 135.200  1.00  0.00           O
ATOM    115  N   LYS A  12     115.380  56.290 136.160  1.00  0.00           N
ATOM    116  H   LYS A  12     115.270  55.810 137.030  1.00  0.00           H
ATOM    117  CA  LYS A  12     116.110  55.540 135.110  1.00  0.00           C
ATOM    118  CB  LYS A  12     116.510  54.150 135.630  1.00  0.00           C
ATOM    119  CG  LYS A  12     117.370  54.150 136.900  1.00  0.00           C
ATOM    120  CD  LYS A  12     117.580  52.790 137.580  1.00  0.00           C
ATOM    121  CE  LYS A  12     116.340  52.140 138.130  1.00  0.00           C
ATOM    122  NZ  LYS A  12     116.720  51.540 139.450  1.00  0.00           N
ATOM    123  HZ1 LYS A  12     116.140  50.820 139.830  1.00  0.00           H
ATOM    124  HZ2 LYS A  12     117.650  51.180 139.390  1.00  0.00           H
ATOM    125  HZ3 LYS A  12     116.710  52.330 140.060  1.00  0.00           H
ATOM    126  C   LYS A  12     115.390  55.560 133.710  1.00  0.00           C
ATOM    127  O   LYS A  12     115.770  56.290 132.790  1.00  0.00           O
ATOM    128  N   VAL A  13     114.180  54.960 133.670  1.00  0.00           N
ATOM    129  H   VAL A  13     113.820  54.560 134.510  1.00  0.00           H
ATOM    130  CA  VAL A  13     113.350  54.930 132.470  1.00  0.00           C
ATOM    131  CB  VAL A  13     111.980  54.140 132.660  1.00  0.00           C
ATOM    132  CG1 VAL A  13     111.280  54.020 131.330  1.00  0.00           C
ATOM    133  CG2 VAL A  13     112.310  52.700 132.970  1.00  0.00           C
ATOM    134  C   VAL A  13     113.040  56.390 132.020  1.00  0.00           C
ATOM    135  O   VAL A  13     113.200  56.680 130.850  1.00  0.00           O
ATOM    136  N   GLU A  14     112.660  57.240 132.930  1.00  0.00           N
ATOM    137  H   GLU A  14     111.980  56.820 133.520  1.00  0.00           H
ATOM    138  CA  GLU A  14     112.510  58.700 132.680  1.00  0.00           C
ATOM    139  CB  GLU A  14     112.150  59.390 134.000  1.00  0.00           C
ATOM    140  CG  GLU A  14     110.770  58.930 134.520  1.00  0.00           C
ATOM    141  CD  GLU A  14     110.760  57.940 135.690  1.00  0.00           C
ATOM    142  OE1 GLU A  14     110.980  56.780 135.440  1.00  0.00           O
ATOM    143  OE2 GLU A  14     110.280  58.230 136.800  1.00  0.00           O
ATOM    144  C   GLU A  14     113.690  59.400 131.980  1.00  0.00           C
ATOM    145  O   GLU A  14     113.520  60.010 130.930  1.00  0.00           O
ATOM    146  N   GLY A  15     114.890  59.370 132.590  1.00  0.00           N
ATOM    147  H   GLY A  15     115.010  59.040 133.530  1.00  0.00           H
ATOM    148  CA  GLY A  15     116.140  59.820 131.900  1.00  0.00           C
ATOM    149  C   GLY A  15     116.310  59.220 130.510  1.00  0.00           C
ATOM    150  O   GLY A  15     116.500  59.960 129.540  1.00  0.00           O
ATOM    151  N   CYS A  16     116.400  57.890 130.470  1.00  0.00           N
ATOM    152  H   CYS A  16     116.320  57.310 131.270  1.00  0.00           H
ATOM    153  CA  CYS A  16     116.520  57.120 129.190  1.00  0.00           C
ATOM    154  CB  CYS A  16     116.460  55.580 129.410  1.00  0.00           C
ATOM    155  SG  CYS A  16     117.690  54.880 130.560  1.00  0.00           S
ATOM    156  HG  CYS A  16     117.770  53.860 129.710  1.00  0.00           H
ATOM    157  C   CYS A  16     115.440  57.460 128.160  1.00  0.00           C
ATOM    158  O   CYS A  16     115.520  57.080 126.970  1.00  0.00           O
ATOM    159  N   MET A  17     114.290  57.950 128.570  1.00  0.00           N
ATOM    160  H   MET A  17     113.990  57.790 129.510  1.00  0.00           H
ATOM    161  CA  MET A  17     113.270  58.380 127.610  1.00  0.00           C
ATOM    162  CB  MET A  17     111.830  58.390 128.180  1.00  0.00           C
ATOM    163  CG  MET A  17     111.020  57.260 127.510  1.00  0.00           C
ATOM    164  SD  MET A  17     110.130  57.760 125.990  1.00  0.00           S
ATOM    165  CE  MET A  17     109.730  56.140 125.430  1.00  0.00           C
ATOM    166  C   MET A  17     113.650  59.730 126.980  1.00  0.00           C
ATOM    167  O   MET A  17     113.590  60.820 127.530  1.00  0.00           O
ATOM    168  N   VAL A  18     114.040  59.560 125.730  1.00  0.00           N
ATOM    169  H   VAL A  18     113.850  58.720 125.220  1.00  0.00           H
ATOM    170  CA  VAL A  18     114.710  60.600 124.840  1.00  0.00           C
ATOM    171  CB  VAL A  18     116.130  60.230 124.530  1.00  0.00           C
ATOM    172  CG1 VAL A  18     116.840  59.910 125.870  1.00  0.00           C
ATOM    173  CG2 VAL A  18     116.140  58.970 123.650  1.00  0.00           C
ATOM    174  C   VAL A  18     113.870  60.900 123.550  1.00  0.00           C
ATOM    175  O   VAL A  18     112.830  60.320 123.410  1.00  0.00           O
ATOM    176  N   GLN A  19     114.410  61.860 122.790  1.00  0.00           N
ATOM    177  H   GLN A  19     115.390  61.980 122.610  1.00  0.00           H
ATOM    178  CA  GLN A  19     113.690  62.430 121.610  1.00  0.00           C
ATOM    179  CB  GLN A  19     113.770  63.960 121.740  1.00  0.00           C
ATOM    180  CG  GLN A  19     112.890  64.570 120.660  1.00  0.00           C
ATOM    181  CD  GLN A  19     113.080  66.070 120.760  1.00  0.00           C
ATOM    182  OE1 GLN A  19     114.140  66.620 120.380  1.00  0.00           O
ATOM    183  NE2 GLN A  19     112.240  66.760 121.500  1.00  0.00           N
ATOM    184 1HE2 GLN A  19     111.410  66.300 121.820  1.00  0.00           H
ATOM    185 2HE2 GLN A  19     112.390  67.730 121.710  1.00  0.00           H
ATOM    186  C   GLN A  19     114.330  61.850 120.340  1.00  0.00           C
ATOM    187  O   GLN A  19     115.540  62.070 120.160  1.00  0.00           O
ATOM    188  N   VAL A  20     113.480  61.230 119.450  1.00  0.00           N
ATOM    189  H   VAL A  20     112.690  60.770 119.850  1.00  0.00           H
ATOM    190  CA  VAL A  20     113.920  60.770 118.120  1.00  0.00           C
ATOM    191  CB  VAL A  20     113.700  59.200 117.970  1.00  0.00           C
ATOM    192  CG1 VAL A  20     114.290  58.800 116.590  1.00  0.00           C
ATOM    193  CG2 VAL A  20     114.240  58.340 119.100  1.00  0.00           C
ATOM    194  C   VAL A  20     113.220  61.620 117.100  1.00  0.00           C
ATOM    195  O   VAL A  20     112.050  61.450 116.740  1.00  0.00           O
ATOM    196  N   THR A  21     114.010  62.550 116.500  1.00  0.00           N
ATOM    197  H   THR A  21     114.990  62.510 116.690  1.00  0.00           H
ATOM    198  CA  THR A  21     113.600  63.420 115.370  1.00  0.00           C
ATOM    199  CB  THR A  21     113.810  64.950 115.650  1.00  0.00           C
ATOM    200  OG1 THR A  21     115.210  65.320 115.640  1.00  0.00           O
ATOM    201  HG1 THR A  21     115.710  64.920 116.410  1.00  0.00           H
ATOM    202  CG2 THR A  21     113.080  65.370 116.920  1.00  0.00           C
ATOM    203  C   THR A  21     114.170  63.060 114.000  1.00  0.00           C
ATOM    204  O   THR A  21     115.340  62.810 113.830  1.00  0.00           O
ATOM    205  N   CYS A  22     113.190  62.530 113.240  1.00  0.00           N
ATOM    206  H   CYS A  22     112.360  62.110 113.620  1.00  0.00           H
ATOM    207  CA  CYS A  22     113.420  62.450 111.780  1.00  0.00           C
ATOM    208  CB  CYS A  22     113.610  60.970 111.440  1.00  0.00           C
ATOM    209  SG  CYS A  22     113.750  60.660 109.650  1.00  0.00           S
ATOM    210  HG  CYS A  22     112.630  59.980 109.440  1.00  0.00           H
ATOM    211  C   CYS A  22     112.470  63.180 110.910  1.00  0.00           C
ATOM    212  O   CYS A  22     111.260  63.040 110.940  1.00  0.00           O
ATOM    213  N   GLY A  23     113.130  64.060 110.170  1.00  0.00           N
ATOM    214  H   GLY A  23     114.120  64.070 110.270  1.00  0.00           H
ATOM    215  CA  GLY A  23     112.540  64.950 109.130  1.00  0.00           C
ATOM    216  C   GLY A  23     111.510  65.900 109.680  1.00  0.00           C
ATOM    217  O   GLY A  23     111.800  67.030 110.130  1.00  0.00           O
ATOM    218  N   THR A  24     110.270  65.400 109.690  1.00  0.00           N
ATOM    219  H   THR A  24     110.080  64.660 109.050  1.00  0.00           H
ATOM    220  CA  THR A  24     109.070  66.150 110.090  1.00  0.00           C
ATOM    221  CB  THR A  24     108.000  66.100 108.950  1.00  0.00           C
ATOM    222  OG1 THR A  24     107.570  64.750 108.730  1.00  0.00           O
ATOM    223  HG1 THR A  24     106.700  64.830 108.240  1.00  0.00           H
ATOM    224  CG2 THR A  24     108.550  66.720 107.670  1.00  0.00           C
ATOM    225  C   THR A  24     108.360  65.720 111.410  1.00  0.00           C
ATOM    226  O   THR A  24     107.550  66.470 111.980  1.00  0.00           O
ATOM    227  N   THR A  25     108.790  64.600 111.920  1.00  0.00           N
ATOM    228  H   THR A  25     109.570  64.130 111.530  1.00  0.00           H
ATOM    229  CA  THR A  25     108.250  63.790 113.050  1.00  0.00           C
ATOM    230  CB  THR A  25     107.610  62.450 112.720  1.00  0.00           C
ATOM    231  OG1 THR A  25     106.740  62.580 111.600  1.00  0.00           O
ATOM    232  HG1 THR A  25     106.050  63.270 111.800  1.00  0.00           H
ATOM    233  CG2 THR A  25     106.700  61.830 113.830  1.00  0.00           C
ATOM    234  C   THR A  25     109.220  63.530 114.180  1.00  0.00           C
ATOM    235  O   THR A  25     110.320  63.090 114.150  1.00  0.00           O
ATOM    236  N   THR A  26     108.650  63.970 115.300  1.00  0.00           N
ATOM    237  H   THR A  26     107.800  64.480 115.150  1.00  0.00           H
ATOM    238  CA  THR A  26     109.220  63.780 116.690  1.00  0.00           C
ATOM    239  CB  THR A  26     109.020  65.060 117.510  1.00  0.00           C
ATOM    240  OG1 THR A  26     109.370  66.250 116.820  1.00  0.00           O
ATOM    241  HG1 THR A  26     108.910  66.240 115.930  1.00  0.00           H
ATOM    242  CG2 THR A  26     109.640  64.980 118.890  1.00  0.00           C
ATOM    243  C   THR A  26     108.610  62.570 117.470  1.00  0.00           C
ATOM    244  O   THR A  26     107.380  62.480 117.680  1.00  0.00           O
ATOM    245  N   LEU A  27     109.420  61.690 117.940  1.00  0.00           N
ATOM    246  H   LEU A  27     110.380  61.710 117.670  1.00  0.00           H
ATOM    247  CA  LEU A  27     109.000  60.560 118.730  1.00  0.00           C
ATOM    248  CB  LEU A  27     109.240  59.230 118.060  1.00  0.00           C
ATOM    249  CG  LEU A  27     108.380  58.790 116.870  1.00  0.00           C
ATOM    250  CD1 LEU A  27     108.950  57.460 116.420  1.00  0.00           C
ATOM    251  CD2 LEU A  27     106.830  58.600 117.140  1.00  0.00           C
ATOM    252  C   LEU A  27     109.630  60.430 120.190  1.00  0.00           C
ATOM    253  O   LEU A  27     110.830  60.580 120.410  1.00  0.00           O
ATOM    254  N   ASN A  28     108.790  59.840 121.010  1.00  0.00           N
ATOM    255  H   ASN A  28     107.880  59.570 120.710  1.00  0.00           H
ATOM    256  CA  ASN A  28     109.290  59.200 122.270  1.00  0.00           C
ATOM    257  CB  ASN A  28     108.120  59.100 123.310  1.00  0.00           C
ATOM    258  CG  ASN A  28     107.250  60.360 123.300  1.00  0.00           C
ATOM    259  OD1 ASN A  28     107.480  61.360 123.920  1.00  0.00           O
ATOM    260  ND2 ASN A  28     106.070  60.260 122.840  1.00  0.00           N
ATOM    261 1HD2 ASN A  28     105.660  59.430 122.460  1.00  0.00           H
ATOM    262 2HD2 ASN A  28     105.470  61.050 122.950  1.00  0.00           H
ATOM    263  C   ASN A  28     110.100  57.910 122.120  1.00  0.00           C
ATOM    264  O   ASN A  28     109.540  56.890 121.820  1.00  0.00           O
ATOM    265  N   GLY A  29     111.360  57.980 122.450  1.00  0.00           N
ATOM    266  H   GLY A  29     111.730  58.710 123.030  1.00  0.00           H
ATOM    267  CA  GLY A  29     112.350  56.940 122.180  1.00  0.00           C
ATOM    268  C   GLY A  29     113.060  56.510 123.400  1.00  0.00           C
ATOM    269  O   GLY A  29     113.530  57.320 124.230  1.00  0.00           O
ATOM    270  N   LEU A  30     113.250  55.190 123.580  1.00  0.00           N
ATOM    271  H   LEU A  30     112.790  54.540 122.970  1.00  0.00           H
ATOM    272  CA  LEU A  30     113.840  54.630 124.800  1.00  0.00           C
ATOM    273  CB  LEU A  30     112.900  53.460 125.200  1.00  0.00           C
ATOM    274  CG  LEU A  30     113.040  52.880 126.610  1.00  0.00           C
ATOM    275  CD1 LEU A  30     112.740  54.000 127.630  1.00  0.00           C
ATOM    276  CD2 LEU A  30     111.940  51.840 126.720  1.00  0.00           C
ATOM    277  C   LEU A  30     115.330  54.200 124.650  1.00  0.00           C
ATOM    278  O   LEU A  30     115.510  53.180 123.990  1.00  0.00           O
ATOM    279  N   TRP A  31     116.220  54.980 125.270  1.00  0.00           N
ATOM    280  H   TRP A  31     115.940  55.820 125.730  1.00  0.00           H
ATOM    281  CA  TRP A  31     117.680  54.850 125.150  1.00  0.00           C
ATOM    282  CB  TRP A  31     118.420  56.180 125.140  1.00  0.00           C
ATOM    283  CG  TRP A  31     119.930  56.200 125.170  1.00  0.00           C
ATOM    284  CD1 TRP A  31     120.730  55.490 124.430  1.00  0.00           C
ATOM    285  HD1 TRP A  31     120.400  54.550 123.970  1.00  0.00           H
ATOM    286  CD2 TRP A  31     120.760  57.200 125.610  1.00  0.00           C
ATOM    287  NE1 TRP A  31     122.030  55.890 124.340  1.00  0.00           N
ATOM    288  HE1 TRP A  31     122.670  55.480 123.690  1.00  0.00           H
ATOM    289  CE2 TRP A  31     122.030  56.960 125.130  1.00  0.00           C
ATOM    290  CE3 TRP A  31     120.510  58.340 126.260  1.00  0.00           C
ATOM    291  HE3 TRP A  31     119.560  58.370 126.800  1.00  0.00           H
ATOM    292  CZ2 TRP A  31     123.070  57.940 125.330  1.00  0.00           C
ATOM    293  HZ2 TRP A  31     123.960  58.050 124.710  1.00  0.00           H
ATOM    294  CZ3 TRP A  31     121.510  59.280 126.510  1.00  0.00           C
ATOM    295  HZ3 TRP A  31     121.340  60.130 127.160  1.00  0.00           H
ATOM    296  CH2 TRP A  31     122.810  59.010 126.110  1.00  0.00           C
ATOM    297  HH2 TRP A  31     123.640  59.700 126.290  1.00  0.00           H
ATOM    298  C   TRP A  31     118.330  53.850 126.090  1.00  0.00           C
ATOM    299  O   TRP A  31     118.490  54.260 127.290  1.00  0.00           O
ATOM    300  N   LEU A  32     118.370  52.590 125.700  1.00  0.00           N
ATOM    301  H   LEU A  32     118.100  52.290 124.780  1.00  0.00           H
ATOM    302  CA  LEU A  32     119.010  51.570 126.550  1.00  0.00           C
ATOM    303  CB  LEU A  32     117.990  50.420 126.660  1.00  0.00           C
ATOM    304  CG  LEU A  32     116.610  50.800 127.290  1.00  0.00           C
ATOM    305  CD1 LEU A  32     115.700  49.600 127.250  1.00  0.00           C
ATOM    306  CD2 LEU A  32     116.640  51.350 128.740  1.00  0.00           C
ATOM    307  C   LEU A  32     120.350  51.140 125.950  1.00  0.00           C
ATOM    308  O   LEU A  32     120.510  50.270 125.110  1.00  0.00           O
ATOM    309  N   ASP A  33     121.360  51.780 126.570  1.00  0.00           N
ATOM    310  H   ASP A  33     121.100  52.570 127.130  1.00  0.00           H
ATOM    311  CA  ASP A  33     122.820  51.620 126.320  1.00  0.00           C
ATOM    312  CB  ASP A  33     123.440  50.290 126.470  1.00  0.00           C
ATOM    313  CG  ASP A  33     123.370  49.580 127.890  1.00  0.00           C
ATOM    314  OD1 ASP A  33     122.310  49.210 128.420  1.00  0.00           O
ATOM    315  OD2 ASP A  33     124.430  49.470 128.470  1.00  0.00           O
ATOM    316  C   ASP A  33     123.180  52.240 124.920  1.00  0.00           C
ATOM    317  O   ASP A  33     123.280  53.450 124.760  1.00  0.00           O
ATOM    318  N   ASP A  34     123.130  51.380 123.900  1.00  0.00           N
ATOM    319  H   ASP A  34     123.260  50.400 124.040  1.00  0.00           H
ATOM    320  CA  ASP A  34     123.360  51.800 122.500  1.00  0.00           C
ATOM    321  CB  ASP A  34     124.560  51.080 121.900  1.00  0.00           C
ATOM    322  CG  ASP A  34     124.700  49.590 122.210  1.00  0.00           C
ATOM    323  OD1 ASP A  34     125.850  49.260 122.520  1.00  0.00           O
ATOM    324  OD2 ASP A  34     123.690  48.860 122.120  1.00  0.00           O
ATOM    325  C   ASP A  34     122.080  51.760 121.610  1.00  0.00           C
ATOM    326  O   ASP A  34     122.110  52.430 120.620  1.00  0.00           O
ATOM    327  N   VAL A  35     121.020  51.340 122.190  1.00  0.00           N
ATOM    328  H   VAL A  35     121.090  51.110 123.160  1.00  0.00           H
ATOM    329  CA  VAL A  35     119.770  50.960 121.590  1.00  0.00           C
ATOM    330  CB  VAL A  35     119.340  49.460 121.650  1.00  0.00           C
ATOM    331  CG1 VAL A  35     118.040  49.130 120.950  1.00  0.00           C
ATOM    332  CG2 VAL A  35     120.430  48.580 121.050  1.00  0.00           C
ATOM    333  C   VAL A  35     118.650  51.900 122.010  1.00  0.00           C
ATOM    334  O   VAL A  35     118.120  51.930 123.110  1.00  0.00           O
ATOM    335  N   VAL A  36     118.240  52.710 121.040  1.00  0.00           N
ATOM    336  H   VAL A  36     118.690  52.810 120.150  1.00  0.00           H
ATOM    337  CA  VAL A  36     116.980  53.520 121.040  1.00  0.00           C
ATOM    338  CB  VAL A  36     117.300  54.950 120.510  1.00  0.00           C
ATOM    339  CG1 VAL A  36     116.080  55.810 120.800  1.00  0.00           C
ATOM    340  CG2 VAL A  36     118.480  55.680 121.170  1.00  0.00           C
ATOM    341  C   VAL A  36     115.750  52.810 120.490  1.00  0.00           C
ATOM    342  O   VAL A  36     115.700  52.530 119.310  1.00  0.00           O
ATOM    343  N   TYR A  37     114.940  52.270 121.380  1.00  0.00           N
ATOM    344  H   TYR A  37     115.060  52.400 122.360  1.00  0.00           H
ATOM    345  CA  TYR A  37     113.690  51.570 121.070  1.00  0.00           C
ATOM    346  CB  TYR A  37     113.340  50.800 122.320  1.00  0.00           C
ATOM    347  CG  TYR A  37     114.190  49.530 122.480  1.00  0.00           C
ATOM    348  CD1 TYR A  37     113.780  48.320 121.860  1.00  0.00           C
ATOM    349  HD1 TYR A  37     112.850  48.280 121.300  1.00  0.00           H
ATOM    350  CD2 TYR A  37     115.250  49.550 123.350  1.00  0.00           C
ATOM    351  HD2 TYR A  37     115.670  50.530 123.560  1.00  0.00           H
ATOM    352  CE1 TYR A  37     114.520  47.160 122.200  1.00  0.00           C
ATOM    353  HE1 TYR A  37     114.160  46.210 121.790  1.00  0.00           H
ATOM    354  CE2 TYR A  37     115.920  48.380 123.700  1.00  0.00           C
ATOM    355  HE2 TYR A  37     116.760  48.530 124.390  1.00  0.00           H
ATOM    356  CZ  TYR A  37     115.550  47.190 123.070  1.00  0.00           C
ATOM    357  OH  TYR A  37     116.310  46.150 123.250  1.00  0.00           O
ATOM    358  HH  TYR A  37     115.690  45.370 123.170  1.00  0.00           H
ATOM    359  C   TYR A  37     112.480  52.590 120.810  1.00  0.00           C
ATOM    360  O   TYR A  37     112.340  53.520 121.630  1.00  0.00           O
ATOM    361  N   CYS A  38     112.190  52.710 119.480  1.00  0.00           N
ATOM    362  H   CYS A  38     112.770  52.210 118.820  1.00  0.00           H
ATOM    363  CA  CYS A  38     111.150  53.630 118.960  1.00  0.00           C
ATOM    364  CB  CYS A  38     111.900  54.870 118.360  1.00  0.00           C
ATOM    365  SG  CYS A  38     113.430  54.590 117.400  1.00  0.00           S
ATOM    366  HG  CYS A  38     113.790  55.870 117.430  1.00  0.00           H
ATOM    367  C   CYS A  38     110.180  53.060 117.890  1.00  0.00           C
ATOM    368  O   CYS A  38     110.560  52.060 117.270  1.00  0.00           O
ATOM    369  N   PRO A  39     108.930  53.620 117.870  1.00  0.00           N
ATOM    370  CA  PRO A  39     108.020  53.140 116.780  1.00  0.00           C
ATOM    371  CB  PRO A  39     106.670  53.820 117.070  1.00  0.00           C
ATOM    372  CG  PRO A  39     106.980  54.760 118.280  1.00  0.00           C
ATOM    373  CD  PRO A  39     108.110  54.060 119.020  1.00  0.00           C
ATOM    374  C   PRO A  39     108.480  53.380 115.330  1.00  0.00           C
ATOM    375  O   PRO A  39     109.370  54.220 115.120  1.00  0.00           O
ATOM    376  N   ARG A  40     107.710  52.800 114.410  1.00  0.00           N
ATOM    377  H   ARG A  40     107.090  52.090 114.750  1.00  0.00           H
ATOM    378  CA  ARG A  40     108.060  52.810 112.950  1.00  0.00           C
ATOM    379  CB  ARG A  40     107.480  51.590 112.170  1.00  0.00           C
ATOM    380  CG  ARG A  40     108.480  50.460 112.170  1.00  0.00           C
ATOM    381  CD  ARG A  40     107.960  49.040 111.940  1.00  0.00           C
ATOM    382  NE  ARG A  40     107.210  48.810 110.660  1.00  0.00           N
ATOM    383  HE  ARG A  40     107.300  49.520 109.960  1.00  0.00           H
ATOM    384  CZ  ARG A  40     106.540  47.640 110.410  1.00  0.00           C
ATOM    385  NH1 ARG A  40     106.300  46.690 111.230  1.00  0.00           N
ATOM    386 1HH1 ARG A  40     106.640  46.650 112.170  1.00  0.00           H
ATOM    387 2HH1 ARG A  40     105.580  46.040 110.980  1.00  0.00           H
ATOM    388  NH2 ARG A  40     106.120  47.470 109.140  1.00  0.00           N
ATOM    389 1HH2 ARG A  40     106.220  48.240 108.510  1.00  0.00           H
ATOM    390 2HH2 ARG A  40     105.760  46.590 108.860  1.00  0.00           H
ATOM    391  C   ARG A  40     107.940  54.110 112.170  1.00  0.00           C
ATOM    392  O   ARG A  40     109.010  54.530 111.700  1.00  0.00           O
ATOM    393  N   HIS A  41     106.860  54.810 112.460  1.00  0.00           N
ATOM    394  H   HIS A  41     106.130  54.330 112.940  1.00  0.00           H
ATOM    395  CA  HIS A  41     106.470  56.320 112.170  1.00  0.00           C
ATOM    396  CB  HIS A  41     105.930  56.910 113.480  1.00  0.00           C
ATOM    397  CG  HIS A  41     104.840  56.070 114.210  1.00  0.00           C
ATOM    398  ND1 HIS A  41     104.540  54.800 114.080  1.00  0.00           N
ATOM    399  CD2 HIS A  41     103.880  56.630 114.940  1.00  0.00           C
ATOM    400  HD2 HIS A  41     103.900  57.650 115.310  1.00  0.00           H
ATOM    401  CE1 HIS A  41     103.440  54.480 114.860  1.00  0.00           C
ATOM    402  HE1 HIS A  41     103.030  53.520 115.160  1.00  0.00           H
ATOM    403  NE2 HIS A  41     103.070  55.650 115.380  1.00  0.00           N
ATOM    404  HE2 HIS A  41     102.510  55.770 116.200  1.00  0.00           H
ATOM    405  C   HIS A  41     107.570  57.070 111.380  1.00  0.00           C
ATOM    406  O   HIS A  41     107.360  57.180 110.180  1.00  0.00           O
ATOM    407  N   VAL A  42     108.650  57.500 112.050  1.00  0.00           N
ATOM    408  H   VAL A  42     108.760  57.120 112.970  1.00  0.00           H
ATOM    409  CA  VAL A  42     109.860  58.130 111.440  1.00  0.00           C
ATOM    410  CB  VAL A  42     111.040  58.040 112.440  1.00  0.00           C
ATOM    411  CG1 VAL A  42     110.850  59.160 113.520  1.00  0.00           C
ATOM    412  CG2 VAL A  42     111.200  56.670 113.070  1.00  0.00           C
ATOM    413  C   VAL A  42     110.430  57.800 110.010  1.00  0.00           C
ATOM    414  O   VAL A  42     110.850  58.670 109.280  1.00  0.00           O
ATOM    415  N   ILE A  43     110.410  56.550 109.620  1.00  0.00           N
ATOM    416  H   ILE A  43     110.080  55.920 110.320  1.00  0.00           H
ATOM    417  CA  ILE A  43     110.850  56.120 108.250  1.00  0.00           C
ATOM    418  CB  ILE A  43     110.990  54.590 108.130  1.00  0.00           C
ATOM    419  CG1 ILE A  43     109.660  53.800 108.420  1.00  0.00           C
ATOM    420  CG2 ILE A  43     112.220  54.110 108.990  1.00  0.00           C
ATOM    421  CD  ILE A  43     109.740  52.330 108.640  1.00  0.00           C
ATOM    422  C   ILE A  43     110.050  56.700 107.030  1.00  0.00           C
ATOM    423  O   ILE A  43     110.570  56.830 105.920  1.00  0.00           O
ATOM    424  N   CYS A  44     108.800  56.870 107.270  1.00  0.00           N
ATOM    425  H   CYS A  44     108.490  56.800 108.220  1.00  0.00           H
ATOM    426  CA  CYS A  44     107.880  57.590 106.330  1.00  0.00           C
ATOM    427  CB  CYS A  44     106.710  56.740 105.900  1.00  0.00           C
ATOM    428  SG  CYS A  44     105.640  56.110 107.250  1.00  0.00           S
ATOM    429  HG  CYS A  44     105.280  57.360 107.560  1.00  0.00           H
ATOM    430  C   CYS A  44     107.430  58.900 106.940  1.00  0.00           C
ATOM    431  O   CYS A  44     106.310  58.960 107.510  1.00  0.00           O
ATOM    432  N   THR A  45     108.280  59.990 106.910  1.00  0.00           N
ATOM    433  H   THR A  45     109.080  59.980 106.320  1.00  0.00           H
ATOM    434  CA  THR A  45     108.030  61.260 107.640  1.00  0.00           C
ATOM    435  CB  THR A  45     109.220  62.130 107.480  1.00  0.00           C
ATOM    436  OG1 THR A  45     109.730  62.090 106.200  1.00  0.00           O
ATOM    437  HG1 THR A  45     109.610  63.020 105.880  1.00  0.00           H
ATOM    438  CG2 THR A  45     110.260  61.590 108.440  1.00  0.00           C
ATOM    439  C   THR A  45     106.800  61.980 107.100  1.00  0.00           C
ATOM    440  O   THR A  45     106.700  62.180 105.860  1.00  0.00           O
ATOM    441  N   SER A  46     105.820  62.180 107.980  1.00  0.00           N
ATOM    442  H   SER A  46     106.010  62.160 108.960  1.00  0.00           H
ATOM    443  CA  SER A  46     104.450  62.740 107.670  1.00  0.00           C
ATOM    444  CB  SER A  46     104.440  64.060 106.920  1.00  0.00           C
ATOM    445  OG  SER A  46     104.980  65.060 107.720  1.00  0.00           O
ATOM    446  HG  SER A  46     104.500  64.970 108.600  1.00  0.00           H
ATOM    447  C   SER A  46     103.560  61.810 106.830  1.00  0.00           C
ATOM    448  O   SER A  46     102.320  61.740 107.040  1.00  0.00           O
ATOM    449  N   GLU A  47     104.220  61.160 105.880  1.00  0.00           N
ATOM    450  H   GLU A  47     105.160  61.410 105.670  1.00  0.00           H
ATOM    451  CA  GLU A  47     103.590  60.130 105.030  1.00  0.00           C
ATOM    452  CB  GLU A  47     104.600  59.520 104.030  1.00  0.00           C
ATOM    453  CG  GLU A  47     104.930  60.550 102.960  1.00  0.00           C
ATOM    454  CD  GLU A  47     106.020  60.000 101.940  1.00  0.00           C
ATOM    455  OE1 GLU A  47     107.140  60.520 101.940  1.00  0.00           O
ATOM    456  OE2 GLU A  47     105.590  59.170 101.080  1.00  0.00           O
ATOM    457  C   GLU A  47     102.930  58.960 105.840  1.00  0.00           C
ATOM    458  O   GLU A  47     103.340  58.680 107.020  1.00  0.00           O
ATOM    459  N   ASP A  48     101.930  58.390 105.150  1.00  0.00           N
ATOM    460  H   ASP A  48     101.740  58.780 104.250  1.00  0.00           H
ATOM    461  CA  ASP A  48     100.900  57.380 105.460  1.00  0.00           C
ATOM    462  CB  ASP A  48      99.870  57.330 104.310  1.00  0.00           C
ATOM    463  CG  ASP A  48      98.870  58.560 104.210  1.00  0.00           C
ATOM    464  OD1 ASP A  48      97.830  58.380 104.730  1.00  0.00           O
ATOM    465  OD2 ASP A  48      99.180  59.470 103.370  1.00  0.00           O
ATOM    466  C   ASP A  48     101.550  56.020 105.720  1.00  0.00           C
ATOM    467  O   ASP A  48     102.510  55.780 105.000  1.00  0.00           O
ATOM    468  N   MET A  49     101.130  55.320 106.750  1.00  0.00           N
ATOM    469  H   MET A  49     100.590  55.710 107.500  1.00  0.00           H
ATOM    470  CA  MET A  49     101.320  53.810 106.880  1.00  0.00           C
ATOM    471  CB  MET A  49     101.960  53.530 108.220  1.00  0.00           C
ATOM    472  CG  MET A  49     103.440  53.830 108.190  1.00  0.00           C
ATOM    473  SD  MET A  49     104.160  53.340 109.730  1.00  0.00           S
ATOM    474  CE  MET A  49     105.690  52.810 108.970  1.00  0.00           C
ATOM    475  C   MET A  49     100.050  52.940 106.690  1.00  0.00           C
ATOM    476  O   MET A  49      99.650  52.280 107.660  1.00  0.00           O
ATOM    477  N   LEU A  50      99.670  52.760 105.430  1.00  0.00           N
ATOM    478  H   LEU A  50     100.210  53.230 104.730  1.00  0.00           H
ATOM    479  CA  LEU A  50      98.470  52.010 105.060  1.00  0.00           C
ATOM    480  CB  LEU A  50      97.600  52.850 104.050  1.00  0.00           C
ATOM    481  CG  LEU A  50      96.760  53.990 104.650  1.00  0.00           C
ATOM    482  CD1 LEU A  50      96.590  55.190 103.710  1.00  0.00           C
ATOM    483  CD2 LEU A  50      95.410  53.400 105.090  1.00  0.00           C
ATOM    484  C   LEU A  50      98.740  50.610 104.480  1.00  0.00           C
ATOM    485  O   LEU A  50      97.930  49.720 104.540  1.00  0.00           O
ATOM    486  N   ASN A  51      99.840  50.600 103.730  1.00  0.00           N
ATOM    487  H   ASN A  51     100.380  51.430 103.610  1.00  0.00           H
ATOM    488  CA  ASN A  51     100.360  49.340 103.200  1.00  0.00           C
ATOM    489  CB  ASN A  51     100.550  49.560 101.710  1.00  0.00           C
ATOM    490  CG  ASN A  51     100.410  48.290 100.830  1.00  0.00           C
ATOM    491  OD1 ASN A  51     100.150  47.200 101.340  1.00  0.00           O
ATOM    492  ND2 ASN A  51     100.860  48.460  99.600  1.00  0.00           N
ATOM    493 1HD2 ASN A  51     101.210  49.330  99.250  1.00  0.00           H
ATOM    494 2HD2 ASN A  51     100.720  47.690  98.970  1.00  0.00           H
ATOM    495  C   ASN A  51     101.790  49.100 103.730  1.00  0.00           C
ATOM    496  O   ASN A  51     102.660  49.990 103.790  1.00  0.00           O
ATOM    497  N   PRO A  52     102.020  47.950 104.420  1.00  0.00           N
ATOM    498  CA  PRO A  52     103.250  47.670 105.180  1.00  0.00           C
ATOM    499  CB  PRO A  52     102.940  46.390 106.030  1.00  0.00           C
ATOM    500  CG  PRO A  52     101.400  46.260 106.030  1.00  0.00           C
ATOM    501  CD  PRO A  52     100.990  46.850 104.670  1.00  0.00           C
ATOM    502  C   PRO A  52     104.360  47.460 104.170  1.00  0.00           C
ATOM    503  O   PRO A  52     104.230  46.910 103.080  1.00  0.00           O
ATOM    504  N   ASN A  53     105.340  48.360 104.370  1.00  0.00           N
ATOM    505  H   ASN A  53     105.280  49.060 105.080  1.00  0.00           H
ATOM    506  CA  ASN A  53     106.680  48.360 103.590  1.00  0.00           C
ATOM    507  CB  ASN A  53     106.680  49.600 102.690  1.00  0.00           C
ATOM    508  CG  ASN A  53     107.780  49.570 101.570  1.00  0.00           C
ATOM    509  OD1 ASN A  53     109.010  49.500 101.820  1.00  0.00           O
ATOM    510  ND2 ASN A  53     107.520  49.690 100.300  1.00  0.00           N
ATOM    511 1HD2 ASN A  53     106.600  49.800  99.920  1.00  0.00           H
ATOM    512 2HD2 ASN A  53     108.380  49.460  99.830  1.00  0.00           H
ATOM    513  C   ASN A  53     107.950  48.390 104.590  1.00  0.00           C
ATOM    514  O   ASN A  53     107.990  49.100 105.540  1.00  0.00           O
ATOM    515  N   TYR A  54     108.920  47.580 104.260  1.00  0.00           N
ATOM    516  H   TYR A  54     108.940  47.210 103.330  1.00  0.00           H
ATOM    517  CA  TYR A  54     110.140  47.190 105.060  1.00  0.00           C
ATOM    518  CB  TYR A  54     110.160  45.750 105.440  1.00  0.00           C
ATOM    519  CG  TYR A  54     108.930  45.340 106.250  1.00  0.00           C
ATOM    520  CD1 TYR A  54     107.800  44.940 105.640  1.00  0.00           C
ATOM    521  HD1 TYR A  54     107.720  44.990 104.550  1.00  0.00           H
ATOM    522  CD2 TYR A  54     108.900  45.410 107.650  1.00  0.00           C
ATOM    523  HD2 TYR A  54     109.840  45.690 108.130  1.00  0.00           H
ATOM    524  CE1 TYR A  54     106.650  44.510 106.360  1.00  0.00           C
ATOM    525  HE1 TYR A  54     105.840  43.930 105.910  1.00  0.00           H
ATOM    526  CE2 TYR A  54     107.810  45.050 108.350  1.00  0.00           C
ATOM    527  HE2 TYR A  54     107.860  45.050 109.440  1.00  0.00           H
ATOM    528  CZ  TYR A  54     106.630  44.610 107.760  1.00  0.00           C
ATOM    529  OH  TYR A  54     105.410  44.740 108.370  1.00  0.00           O
ATOM    530  HH  TYR A  54     105.420  44.240 109.230  1.00  0.00           H
ATOM    531  C   TYR A  54     111.360  47.490 104.180  1.00  0.00           C
ATOM    532  O   TYR A  54     112.240  48.120 104.750  1.00  0.00           O
ATOM    533  N   GLU A  55     111.430  46.960 102.990  1.00  0.00           N
ATOM    534  H   GLU A  55     110.580  46.560 102.640  1.00  0.00           H
ATOM    535  CA  GLU A  55     112.580  47.280 102.090  1.00  0.00           C
ATOM    536  CB  GLU A  55     112.410  46.520 100.810  1.00  0.00           C
ATOM    537  CG  GLU A  55     112.550  45.050 100.770  1.00  0.00           C
ATOM    538  CD  GLU A  55     114.000  44.560 101.030  1.00  0.00           C
ATOM    539  OE1 GLU A  55     114.200  44.230 102.190  1.00  0.00           O
ATOM    540  OE2 GLU A  55     114.860  44.430 100.160  1.00  0.00           O
ATOM    541  C   GLU A  55     112.760  48.810 101.760  1.00  0.00           C
ATOM    542  O   GLU A  55     113.580  49.520 102.380  1.00  0.00           O
ATOM    543  N   ASP A  56     111.890  49.340 100.910  1.00  0.00           N
ATOM    544  H   ASP A  56     111.110  48.790 100.580  1.00  0.00           H
ATOM    545  CA  ASP A  56     112.000  50.670 100.330  1.00  0.00           C
ATOM    546  CB  ASP A  56     110.660  50.820  99.540  1.00  0.00           C
ATOM    547  CG  ASP A  56     110.490  49.940  98.290  1.00  0.00           C
ATOM    548  OD1 ASP A  56     110.950  50.410  97.240  1.00  0.00           O
ATOM    549  OD2 ASP A  56     110.070  48.770  98.410  1.00  0.00           O
ATOM    550  C   ASP A  56     112.090  51.840 101.320  1.00  0.00           C
ATOM    551  O   ASP A  56     112.860  52.780 101.070  1.00  0.00           O
ATOM    552  N   LEU A  57     111.300  51.750 102.370  1.00  0.00           N
ATOM    553  H   LEU A  57     110.560  51.080 102.380  1.00  0.00           H
ATOM    554  CA  LEU A  57     111.270  52.750 103.440  1.00  0.00           C
ATOM    555  CB  LEU A  57     110.180  52.340 104.440  1.00  0.00           C
ATOM    556  CG  LEU A  57     108.860  52.810 103.960  1.00  0.00           C
ATOM    557  CD1 LEU A  57     107.790  52.230 104.900  1.00  0.00           C
ATOM    558  CD2 LEU A  57     108.840  54.350 103.990  1.00  0.00           C
ATOM    559  C   LEU A  57     112.620  52.960 104.210  1.00  0.00           C
ATOM    560  O   LEU A  57     113.100  54.080 104.400  1.00  0.00           O
ATOM    561  N   LEU A  58     113.300  51.860 104.610  1.00  0.00           N
ATOM    562  H   LEU A  58     112.790  51.010 104.700  1.00  0.00           H
ATOM    563  CA  LEU A  58     114.710  51.780 105.210  1.00  0.00           C
ATOM    564  CB  LEU A  58     114.940  50.280 105.560  1.00  0.00           C
ATOM    565  CG  LEU A  58     114.290  49.980 106.920  1.00  0.00           C
ATOM    566  CD1 LEU A  58     114.110  48.520 107.210  1.00  0.00           C
ATOM    567  CD2 LEU A  58     115.220  50.670 107.940  1.00  0.00           C
ATOM    568  C   LEU A  58     115.830  52.140 104.290  1.00  0.00           C
ATOM    569  O   LEU A  58     116.890  52.650 104.660  1.00  0.00           O
ATOM    570  N   ILE A  59     115.650  51.700 103.020  1.00  0.00           N
ATOM    571  H   ILE A  59     114.810  51.210 102.800  1.00  0.00           H
ATOM    572  CA  ILE A  59     116.580  52.130 101.890  1.00  0.00           C
ATOM    573  CB  ILE A  59     116.470  51.250 100.670  1.00  0.00           C
ATOM    574  CG1 ILE A  59     116.630  49.760 100.990  1.00  0.00           C
ATOM    575  CG2 ILE A  59     117.340  51.760  99.500  1.00  0.00           C
ATOM    576  CD  ILE A  59     116.160  48.830  99.890  1.00  0.00           C
ATOM    577  C   ILE A  59     116.530  53.670 101.570  1.00  0.00           C
ATOM    578  O   ILE A  59     117.470  54.450 101.480  1.00  0.00           O
ATOM    579  N   ARG A  60     115.320  54.170 101.480  1.00  0.00           N
ATOM    580  H   ARG A  60     114.520  53.570 101.390  1.00  0.00           H
ATOM    581  CA  ARG A  60     115.000  55.620 101.400  1.00  0.00           C
ATOM    582  CB  ARG A  60     113.600  56.080 100.910  1.00  0.00           C
ATOM    583  CG  ARG A  60     113.160  55.640  99.510  1.00  0.00           C
ATOM    584  CD  ARG A  60     111.660  55.600  99.370  1.00  0.00           C
ATOM    585  NE  ARG A  60     111.360  55.040  98.040  1.00  0.00           N
ATOM    586  HE  ARG A  60     112.120  54.870  97.430  1.00  0.00           H
ATOM    587  CZ  ARG A  60     110.180  54.560  97.570  1.00  0.00           C
ATOM    588  NH1 ARG A  60     109.170  54.510  98.400  1.00  0.00           N
ATOM    589 1HH1 ARG A  60     109.150  54.860  99.340  1.00  0.00           H
ATOM    590 2HH1 ARG A  60     108.370  54.090  97.970  1.00  0.00           H
ATOM    591  NH2 ARG A  60     110.060  54.100  96.310  1.00  0.00           N
ATOM    592 1HH2 ARG A  60     110.850  54.080  95.690  1.00  0.00           H
ATOM    593 2HH2 ARG A  60     109.150  53.940  95.930  1.00  0.00           H
ATOM    594  C   ARG A  60     115.480  56.480 102.560  1.00  0.00           C
ATOM    595  O   ARG A  60     116.190  57.450 102.350  1.00  0.00           O
ATOM    596  N   LYS A  61     115.200  56.010 103.800  1.00  0.00           N
ATOM    597  H   LYS A  61     114.600  55.230 103.980  1.00  0.00           H
ATOM    598  CA  LYS A  61     115.590  56.750 105.050  1.00  0.00           C
ATOM    599  CB  LYS A  61     114.250  57.030 105.820  1.00  0.00           C
ATOM    600  CG  LYS A  61     114.300  58.240 106.740  1.00  0.00           C
ATOM    601  CD  LYS A  61     114.470  59.530 105.940  1.00  0.00           C
ATOM    602  CE  LYS A  61     113.210  60.160 105.620  1.00  0.00           C
ATOM    603  NZ  LYS A  61     113.410  61.540 105.220  1.00  0.00           N
ATOM    604  HZ1 LYS A  61     114.030  62.020 105.840  1.00  0.00           H
ATOM    605  HZ2 LYS A  61     113.820  61.660 104.320  1.00  0.00           H
ATOM    606  HZ3 LYS A  61     112.520  62.010 105.170  1.00  0.00           H
ATOM    607  C   LYS A  61     116.540  55.920 105.930  1.00  0.00           C
ATOM    608  O   LYS A  61     116.150  55.090 106.780  1.00  0.00           O
ATOM    609  N   SER A  62     117.760  56.480 105.880  1.00  0.00           N
ATOM    610  H   SER A  62     117.880  57.430 105.590  1.00  0.00           H
ATOM    611  CA  SER A  62     118.940  55.800 106.500  1.00  0.00           C
ATOM    612  CB  SER A  62     119.750  55.150 105.390  1.00  0.00           C
ATOM    613  OG  SER A  62     120.520  54.080 105.880  1.00  0.00           O
ATOM    614  HG  SER A  62     119.990  53.360 106.340  1.00  0.00           H
ATOM    615  C   SER A  62     119.850  56.710 107.300  1.00  0.00           C
ATOM    616  O   SER A  62     119.970  57.950 107.160  1.00  0.00           O
ATOM    617  N   ASN A  63     120.640  56.040 108.090  1.00  0.00           N
ATOM    618  H   ASN A  63     120.520  55.050 108.140  1.00  0.00           H
ATOM    619  CA  ASN A  63     121.620  56.510 109.090  1.00  0.00           C
ATOM    620  CB  ASN A  63     123.030  56.090 108.650  1.00  0.00           C
ATOM    621  CG  ASN A  63     123.530  54.700 109.200  1.00  0.00           C
ATOM    622  OD1 ASN A  63     122.820  53.980 109.900  1.00  0.00           O
ATOM    623  ND2 ASN A  63     124.600  54.270 108.640  1.00  0.00           N
ATOM    624 1HD2 ASN A  63     124.950  54.570 107.760  1.00  0.00           H
ATOM    625 2HD2 ASN A  63     125.180  53.660 109.180  1.00  0.00           H
ATOM    626  C   ASN A  63     121.730  57.990 109.480  1.00  0.00           C
ATOM    627  O   ASN A  63     121.200  58.430 110.510  1.00  0.00           O
ATOM    628  N   HIS A  64     122.150  58.780 108.550  1.00  0.00           N
ATOM    629  H   HIS A  64     122.260  58.430 107.620  1.00  0.00           H
ATOM    630  CA  HIS A  64     122.440  60.250 108.600  1.00  0.00           C
ATOM    631  CB  HIS A  64     123.050  60.860 107.360  1.00  0.00           C
ATOM    632  CG  HIS A  64     122.520  60.330 105.980  1.00  0.00           C
ATOM    633  ND1 HIS A  64     122.690  59.150 105.440  1.00  0.00           N
ATOM    634  CD2 HIS A  64     121.550  60.930 105.270  1.00  0.00           C
ATOM    635  HD2 HIS A  64     121.180  61.950 105.420  1.00  0.00           H
ATOM    636  CE1 HIS A  64     121.860  58.970 104.440  1.00  0.00           C
ATOM    637  HE1 HIS A  64     121.500  58.060 103.970  1.00  0.00           H
ATOM    638  NE2 HIS A  64     121.140  60.130 104.320  1.00  0.00           N
ATOM    639  HE2 HIS A  64     120.840  60.430 103.420  1.00  0.00           H
ATOM    640  C   HIS A  64     121.230  61.100 108.860  1.00  0.00           C
ATOM    641  O   HIS A  64     121.270  62.030 109.630  1.00  0.00           O
ATOM    642  N   ASN A  65     120.150  60.570 108.260  1.00  0.00           N
ATOM    643  H   ASN A  65     120.240  59.820 107.610  1.00  0.00           H
ATOM    644  CA  ASN A  65     118.830  61.180 108.460  1.00  0.00           C
ATOM    645  CB  ASN A  65     117.700  60.460 107.650  1.00  0.00           C
ATOM    646  CG  ASN A  65     117.970  60.320 106.130  1.00  0.00           C
ATOM    647  OD1 ASN A  65     118.050  59.210 105.610  1.00  0.00           O
ATOM    648  ND2 ASN A  65     118.040  61.440 105.480  1.00  0.00           N
ATOM    649 1HD2 ASN A  65     117.920  62.390 105.770  1.00  0.00           H
ATOM    650 2HD2 ASN A  65     118.030  61.360 104.490  1.00  0.00           H
ATOM    651  C   ASN A  65     118.320  61.400 109.900  1.00  0.00           C
ATOM    652  O   ASN A  65     117.880  62.440 110.340  1.00  0.00           O
ATOM    653  N   PHE A  66     118.470  60.310 110.690  1.00  0.00           N
ATOM    654  H   PHE A  66     119.200  59.650 110.500  1.00  0.00           H
ATOM    655  CA  PHE A  66     117.810  60.160 112.020  1.00  0.00           C
ATOM    656  CB  PHE A  66     117.800  58.670 112.270  1.00  0.00           C
ATOM    657  CG  PHE A  66     117.140  57.690 111.240  1.00  0.00           C
ATOM    658  CD1 PHE A  66     115.800  57.420 111.480  1.00  0.00           C
ATOM    659  HD1 PHE A  66     115.240  58.160 112.040  1.00  0.00           H
ATOM    660  CD2 PHE A  66     117.850  57.040 110.230  1.00  0.00           C
ATOM    661  HD2 PHE A  66     118.940  57.070 110.200  1.00  0.00           H
ATOM    662  CE1 PHE A  66     115.190  56.360 110.890  1.00  0.00           C
ATOM    663  HE1 PHE A  66     114.120  56.120 110.890  1.00  0.00           H
ATOM    664  CE2 PHE A  66     117.240  55.950 109.690  1.00  0.00           C
ATOM    665  HE2 PHE A  66     117.600  55.340 108.850  1.00  0.00           H
ATOM    666  CZ  PHE A  66     115.940  55.570 110.040  1.00  0.00           C
ATOM    667  HZ  PHE A  66     115.450  54.690 109.620  1.00  0.00           H
ATOM    668  C   PHE A  66     118.690  60.950 113.030  1.00  0.00           C
ATOM    669  O   PHE A  66     119.950  60.760 113.040  1.00  0.00           O
ATOM    670  N   LEU A  67     117.920  61.790 113.800  1.00  0.00           N
ATOM    671  H   LEU A  67     116.950  61.960 113.620  1.00  0.00           H
ATOM    672  CA  LEU A  67     118.520  62.580 114.910  1.00  0.00           C
ATOM    673  CB  LEU A  67     118.470  64.070 114.500  1.00  0.00           C
ATOM    674  CG  LEU A  67     119.510  64.810 115.190  1.00  0.00           C
ATOM    675  CD1 LEU A  67     120.890  64.400 114.650  1.00  0.00           C
ATOM    676  CD2 LEU A  67     119.410  66.270 114.650  1.00  0.00           C
ATOM    677  C   LEU A  67     117.920  62.280 116.330  1.00  0.00           C
ATOM    678  O   LEU A  67     116.770  62.570 116.620  1.00  0.00           O
ATOM    679  N   VAL A  68     118.810  61.700 117.150  1.00  0.00           N
ATOM    680  H   VAL A  68     119.750  61.460 116.900  1.00  0.00           H
ATOM    681  CA  VAL A  68     118.440  61.350 118.530  1.00  0.00           C
ATOM    682  CB  VAL A  68     119.000  59.900 118.900  1.00  0.00           C
ATOM    683  CG1 VAL A  68     118.320  59.310 120.110  1.00  0.00           C
ATOM    684  CG2 VAL A  68     118.810  58.870 117.750  1.00  0.00           C
ATOM    685  C   VAL A  68     118.970  62.480 119.460  1.00  0.00           C
ATOM    686  O   VAL A  68     120.160  62.570 119.630  1.00  0.00           O
ATOM    687  N   GLN A  69     118.020  63.040 120.160  1.00  0.00           N
ATOM    688  H   GLN A  69     117.050  62.990 119.890  1.00  0.00           H
ATOM    689  CA  GLN A  69     118.270  63.970 121.250  1.00  0.00           C
ATOM    690  CB  GLN A  69     117.450  65.260 121.210  1.00  0.00           C
ATOM    691  CG  GLN A  69     117.710  65.980 119.880  1.00  0.00           C
ATOM    692  CD  GLN A  69     118.890  66.950 119.750  1.00  0.00           C
ATOM    693  OE1 GLN A  69     119.560  67.100 118.730  1.00  0.00           O
ATOM    694  NE2 GLN A  69     119.040  67.830 120.710  1.00  0.00           N
ATOM    695 1HE2 GLN A  69     118.450  67.960 121.500  1.00  0.00           H
ATOM    696 2HE2 GLN A  69     119.870  68.390 120.730  1.00  0.00           H
ATOM    697  C   GLN A  69     118.150  63.390 122.660  1.00  0.00           C
ATOM    698  O   GLN A  69     117.040  63.210 123.160  1.00  0.00           O
ATOM    699  N   ALA A  70     119.210  63.690 123.360  1.00  0.00           N
ATOM    700  H   ALA A  70     120.060  63.890 122.870  1.00  0.00           H
ATOM    701  CA  ALA A  70     119.320  63.470 124.860  1.00  0.00           C
ATOM    702  CB  ALA A  70     120.220  62.240 124.990  1.00  0.00           C
ATOM    703  C   ALA A  70     119.850  64.760 125.590  1.00  0.00           C
ATOM    704  O   ALA A  70     120.980  64.790 126.020  1.00  0.00           O
ATOM    705  N   GLY A  71     118.840  65.600 126.020  1.00  0.00           N
ATOM    706  H   GLY A  71     117.890  65.500 125.720  1.00  0.00           H
ATOM    707  CA  GLY A  71     119.030  66.860 126.780  1.00  0.00           C
ATOM    708  C   GLY A  71     120.000  67.840 126.130  1.00  0.00           C
ATOM    709  O   GLY A  71     119.610  68.800 125.510  1.00  0.00           O
ATOM    710  N   ASN A  72     121.350  67.740 126.400  1.00  0.00           N
ATOM    711  H   ASN A  72     121.690  67.340 127.260  1.00  0.00           H
ATOM    712  CA  ASN A  72     122.470  68.560 125.830  1.00  0.00           C
ATOM    713  CB  ASN A  72     123.450  68.830 126.960  1.00  0.00           C
ATOM    714  CG  ASN A  72     124.130  67.710 127.690  1.00  0.00           C
ATOM    715  OD1 ASN A  72     123.670  66.640 128.020  1.00  0.00           O
ATOM    716  ND2 ASN A  72     125.250  68.010 128.220  1.00  0.00           N
ATOM    717 1HD2 ASN A  72     125.520  68.970 128.150  1.00  0.00           H
ATOM    718 2HD2 ASN A  72     125.790  67.350 128.750  1.00  0.00           H
ATOM    719  C   ASN A  72     123.210  67.780 124.670  1.00  0.00           C
ATOM    720  O   ASN A  72     123.470  68.410 123.590  1.00  0.00           O
ATOM    721  N   VAL A  73     123.430  66.500 124.780  1.00  0.00           N
ATOM    722  H   VAL A  73     123.110  66.000 125.590  1.00  0.00           H
ATOM    723  CA  VAL A  73     124.070  65.740 123.710  1.00  0.00           C
ATOM    724  CB  VAL A  73     124.820  64.520 124.240  1.00  0.00           C
ATOM    725  CG1 VAL A  73     126.050  64.950 125.070  1.00  0.00           C
ATOM    726  CG2 VAL A  73     123.940  63.600 125.040  1.00  0.00           C
ATOM    727  C   VAL A  73     123.150  65.300 122.550  1.00  0.00           C
ATOM    728  O   VAL A  73     122.140  64.610 122.770  1.00  0.00           O
ATOM    729  N   GLN A  74     123.750  65.550 121.380  1.00  0.00           N
ATOM    730  H   GLN A  74     124.670  65.940 121.360  1.00  0.00           H
ATOM    731  CA  GLN A  74     123.210  65.070 120.100  1.00  0.00           C
ATOM    732  CB  GLN A  74     123.450  66.140 119.060  1.00  0.00           C
ATOM    733  CG  GLN A  74     122.820  65.680 117.710  1.00  0.00           C
ATOM    734  CD  GLN A  74     122.940  66.680 116.580  1.00  0.00           C
ATOM    735  OE1 GLN A  74     123.820  66.650 115.750  1.00  0.00           O
ATOM    736  NE2 GLN A  74     121.930  67.540 116.450  1.00  0.00           N
ATOM    737 1HE2 GLN A  74     121.120  67.480 117.020  1.00  0.00           H
ATOM    738 2HE2 GLN A  74     121.820  67.980 115.560  1.00  0.00           H
ATOM    739  C   GLN A  74     123.870  63.760 119.740  1.00  0.00           C
ATOM    740  O   GLN A  74     125.050  63.610 119.810  1.00  0.00           O
ATOM    741  N   LEU A  75     123.010  62.760 119.730  1.00  0.00           N
ATOM    742  H   LEU A  75     122.020  62.900 119.660  1.00  0.00           H
ATOM    743  CA  LEU A  75     123.400  61.370 119.360  1.00  0.00           C
ATOM    744  CB  LEU A  75     122.650  60.380 120.200  1.00  0.00           C
ATOM    745  CG  LEU A  75     122.790  60.720 121.670  1.00  0.00           C
ATOM    746  CD1 LEU A  75     121.630  60.110 122.410  1.00  0.00           C
ATOM    747  CD2 LEU A  75     124.120  60.250 122.090  1.00  0.00           C
ATOM    748  C   LEU A  75     122.950  61.130 117.940  1.00  0.00           C
ATOM    749  O   LEU A  75     122.040  61.790 117.320  1.00  0.00           O
ATOM    750  N   ARG A  76     123.920  60.660 117.140  1.00  0.00           N
ATOM    751  H   ARG A  76     124.860  60.580 117.460  1.00  0.00           H
ATOM    752  CA  ARG A  76     123.700  60.410 115.660  1.00  0.00           C
ATOM    753  CB  ARG A  76     124.710  61.240 114.880  1.00  0.00           C
ATOM    754  CG  ARG A  76     124.730  62.790 115.280  1.00  0.00           C
ATOM    755  CD  ARG A  76     126.160  63.410 115.340  1.00  0.00           C
ATOM    756  NE  ARG A  76     126.150  64.800 115.680  1.00  0.00           N
ATOM    757  HE  ARG A  76     125.380  65.330 115.310  1.00  0.00           H
ATOM    758  CZ  ARG A  76     126.940  65.350 116.620  1.00  0.00           C
ATOM    759  NH1 ARG A  76     127.950  64.710 117.220  1.00  0.00           N
ATOM    760 1HH1 ARG A  76     128.150  63.730 117.140  1.00  0.00           H
ATOM    761 2HH1 ARG A  76     128.710  65.310 117.470  1.00  0.00           H
ATOM    762  NH2 ARG A  76     126.760  66.630 116.900  1.00  0.00           N
ATOM    763 1HH2 ARG A  76     126.000  67.120 116.470  1.00  0.00           H
ATOM    764 2HH2 ARG A  76     127.440  67.070 117.480  1.00  0.00           H
ATOM    765  C   ARG A  76     123.920  58.930 115.330  1.00  0.00           C
ATOM    766  O   ARG A  76     124.970  58.430 115.630  1.00  0.00           O
ATOM    767  N   VAL A  77     123.160  58.400 114.390  1.00  0.00           N
ATOM    768  H   VAL A  77     122.570  58.960 113.800  1.00  0.00           H
ATOM    769  CA  VAL A  77     122.900  56.930 114.260  1.00  0.00           C
ATOM    770  CB  VAL A  77     121.490  56.660 113.740  1.00  0.00           C
ATOM    771  CG1 VAL A  77     121.150  55.180 113.280  1.00  0.00           C
ATOM    772  CG2 VAL A  77     120.330  57.130 114.690  1.00  0.00           C
ATOM    773  C   VAL A  77     123.830  55.970 113.500  1.00  0.00           C
ATOM    774  O   VAL A  77     124.050  56.360 112.360  1.00  0.00           O
ATOM    775  N   ILE A  78     124.420  54.900 114.120  1.00  0.00           N
ATOM    776  H   ILE A  78     124.140  54.610 115.040  1.00  0.00           H
ATOM    777  CA  ILE A  78     125.210  53.880 113.340  1.00  0.00           C
ATOM    778  CB  ILE A  78     126.630  53.810 113.900  1.00  0.00           C
ATOM    779  CG1 ILE A  78     126.590  53.950 115.420  1.00  0.00           C
ATOM    780  CG2 ILE A  78     127.360  54.980 113.300  1.00  0.00           C
ATOM    781  CD  ILE A  78     127.870  53.530 115.960  1.00  0.00           C
ATOM    782  C   ILE A  78     124.430  52.540 113.430  1.00  0.00           C
ATOM    783  O   ILE A  78     124.580  51.900 114.500  1.00  0.00           O
ATOM    784  N   GLY A  79     123.620  52.310 112.420  1.00  0.00           N
ATOM    785  H   GLY A  79     123.600  52.960 111.650  1.00  0.00           H
ATOM    786  CA  GLY A  79     122.790  51.090 112.420  1.00  0.00           C
ATOM    787  C   GLY A  79     121.340  51.320 112.940  1.00  0.00           C
ATOM    788  O   GLY A  79     121.120  51.690 114.090  1.00  0.00           O
ATOM    789  N   HIS A  80     120.360  50.900 112.120  1.00  0.00           N
ATOM    790  H   HIS A  80     120.660  50.440 111.290  1.00  0.00           H
ATOM    791  CA  HIS A  80     118.890  51.050 112.400  1.00  0.00           C
ATOM    792  CB  HIS A  80     118.420  52.310 111.750  1.00  0.00           C
ATOM    793  CG  HIS A  80     118.610  52.490 110.190  1.00  0.00           C
ATOM    794  ND1 HIS A  80     118.140  51.660 109.280  1.00  0.00           N
ATOM    795  HD1 HIS A  80     117.780  50.780 109.590  1.00  0.00           H
ATOM    796  CD2 HIS A  80     119.460  53.360 109.620  1.00  0.00           C
ATOM    797  HD2 HIS A  80     119.950  54.130 110.200  1.00  0.00           H
ATOM    798  CE1 HIS A  80     118.690  52.020 108.080  1.00  0.00           C
ATOM    799  HE1 HIS A  80     118.410  51.580 107.120  1.00  0.00           H
ATOM    800  NE2 HIS A  80     119.480  53.050 108.340  1.00  0.00           N
ATOM    801  C   HIS A  80     118.020  49.840 112.140  1.00  0.00           C
ATOM    802  O   HIS A  80     117.140  49.860 111.250  1.00  0.00           O
ATOM    803  N   SER A  81     118.120  48.950 113.110  1.00  0.00           N
ATOM    804  H   SER A  81     118.700  49.100 113.920  1.00  0.00           H
ATOM    805  CA  SER A  81     117.490  47.630 112.960  1.00  0.00           C
ATOM    806  CB  SER A  81     118.120  46.650 113.980  1.00  0.00           C
ATOM    807  OG  SER A  81     119.560  46.490 113.870  1.00  0.00           O
ATOM    808  HG  SER A  81     119.880  45.680 114.370  1.00  0.00           H
ATOM    809  C   SER A  81     115.980  47.600 113.210  1.00  0.00           C
ATOM    810  O   SER A  81     115.430  47.850 114.290  1.00  0.00           O
ATOM    811  N   MET A  82     115.330  46.890 112.290  1.00  0.00           N
ATOM    812  H   MET A  82     115.670  46.620 111.390  1.00  0.00           H
ATOM    813  CA  MET A  82     113.860  46.680 112.330  1.00  0.00           C
ATOM    814  CB  MET A  82     113.150  46.780 110.960  1.00  0.00           C
ATOM    815  CG  MET A  82     111.690  47.090 111.240  1.00  0.00           C
ATOM    816  SD  MET A  82     110.690  47.420 109.760  1.00  0.00           S
ATOM    817  CE  MET A  82     111.000  49.200 109.530  1.00  0.00           C
ATOM    818  C   MET A  82     113.580  45.310 113.020  1.00  0.00           C
ATOM    819  O   MET A  82     113.430  44.360 112.330  1.00  0.00           O
ATOM    820  N   GLN A  83     113.160  45.390 114.240  1.00  0.00           N
ATOM    821  H   GLN A  83     112.990  46.260 114.700  1.00  0.00           H
ATOM    822  CA  GLN A  83     112.690  44.170 114.950  1.00  0.00           C
ATOM    823  CB  GLN A  83     113.340  44.210 116.310  1.00  0.00           C
ATOM    824  CG  GLN A  83     113.440  42.740 116.710  1.00  0.00           C
ATOM    825  CD  GLN A  83     114.400  42.520 117.880  1.00  0.00           C
ATOM    826  OE1 GLN A  83     115.470  41.910 117.780  1.00  0.00           O
ATOM    827  NE2 GLN A  83     114.070  42.970 119.050  1.00  0.00           N
ATOM    828 1HE2 GLN A  83     113.140  43.340 119.090  1.00  0.00           H
ATOM    829 2HE2 GLN A  83     114.600  43.190 119.880  1.00  0.00           H
ATOM    830  C   GLN A  83     111.120  44.100 115.000  1.00  0.00           C
ATOM    831  O   GLN A  83     110.520  44.720 115.860  1.00  0.00           O
ATOM    832  N   ASN A  84     110.650  43.330 114.060  1.00  0.00           N
ATOM    833  H   ASN A  84     111.250  42.690 113.590  1.00  0.00           H
ATOM    834  CA  ASN A  84     109.260  43.420 113.530  1.00  0.00           C
ATOM    835  CB  ASN A  84     108.490  42.460 114.440  1.00  0.00           C
ATOM    836  CG  ASN A  84     107.240  41.840 113.830  1.00  0.00           C
ATOM    837  OD1 ASN A  84     107.210  40.870 113.110  1.00  0.00           O
ATOM    838  ND2 ASN A  84     106.160  42.420 114.260  1.00  0.00           N
ATOM    839 1HD2 ASN A  84     106.200  42.950 115.100  1.00  0.00           H
ATOM    840 2HD2 ASN A  84     105.280  42.290 113.810  1.00  0.00           H
ATOM    841  C   ASN A  84     108.610  44.800 113.590  1.00  0.00           C
ATOM    842  O   ASN A  84     108.710  45.550 112.630  1.00  0.00           O
ATOM    843  N   CYS A  85     107.980  45.130 114.710  1.00  0.00           N
ATOM    844  H   CYS A  85     107.440  44.420 115.170  1.00  0.00           H
ATOM    845  CA  CYS A  85     107.320  46.470 114.870  1.00  0.00           C
ATOM    846  CB  CYS A  85     106.070  46.170 115.630  1.00  0.00           C
ATOM    847  SG  CYS A  85     104.890  44.950 114.800  1.00  0.00           S
ATOM    848  HG  CYS A  85     104.330  45.710 113.870  1.00  0.00           H
ATOM    849  C   CYS A  85     108.180  47.560 115.530  1.00  0.00           C
ATOM    850  O   CYS A  85     107.750  48.730 115.400  1.00  0.00           O
ATOM    851  N   VAL A  86     109.250  47.170 116.270  1.00  0.00           N
ATOM    852  H   VAL A  86     109.520  46.240 116.520  1.00  0.00           H
ATOM    853  CA  VAL A  86     110.030  48.260 116.900  1.00  0.00           C
ATOM    854  CB  VAL A  86     110.410  47.830 118.330  1.00  0.00           C
ATOM    855  CG1 VAL A  86     111.730  47.160 118.630  1.00  0.00           C
ATOM    856  CG2 VAL A  86     110.170  48.860 119.430  1.00  0.00           C
ATOM    857  C   VAL A  86     111.330  48.470 116.100  1.00  0.00           C
ATOM    858  O   VAL A  86     111.840  47.610 115.340  1.00  0.00           O
ATOM    859  N   LEU A  87     111.760  49.750 116.160  1.00  0.00           N
ATOM    860  H   LEU A  87     111.080  50.420 116.470  1.00  0.00           H
ATOM    861  CA  LEU A  87     112.960  50.200 115.450  1.00  0.00           C
ATOM    862  CB  LEU A  87     112.440  51.340 114.580  1.00  0.00           C
ATOM    863  CG  LEU A  87     113.480  51.730 113.570  1.00  0.00           C
ATOM    864  CD1 LEU A  87     113.670  50.770 112.370  1.00  0.00           C
ATOM    865  CD2 LEU A  87     113.090  53.130 113.060  1.00  0.00           C
ATOM    866  C   LEU A  87     114.100  50.510 116.460  1.00  0.00           C
ATOM    867  O   LEU A  87     113.900  51.160 117.500  1.00  0.00           O
ATOM    868  N   LYS A  88     115.190  49.750 116.240  1.00  0.00           N
ATOM    869  H   LYS A  88     115.220  49.130 115.460  1.00  0.00           H
ATOM    870  CA  LYS A  88     116.280  49.690 117.250  1.00  0.00           C
ATOM    871  CB  LYS A  88     116.730  48.310 117.730  1.00  0.00           C
ATOM    872  CG  LYS A  88     115.680  47.220 117.840  1.00  0.00           C
ATOM    873  CD  LYS A  88     116.300  45.960 118.460  1.00  0.00           C
ATOM    874  CE  LYS A  88     117.240  45.300 117.360  1.00  0.00           C
ATOM    875  NZ  LYS A  88     117.920  44.140 117.810  1.00  0.00           N
ATOM    876  HZ1 LYS A  88     117.450  43.720 118.580  1.00  0.00           H
ATOM    877  HZ2 LYS A  88     117.790  43.510 117.050  1.00  0.00           H
ATOM    878  HZ3 LYS A  88     118.850  44.410 118.060  1.00  0.00           H
ATOM    879  C   LYS A  88     117.490  50.560 116.920  1.00  0.00           C
ATOM    880  O   LYS A  88     118.380  50.120 116.220  1.00  0.00           O
ATOM    881  N   LEU A  89     117.450  51.840 117.180  1.00  0.00           N
ATOM    882  H   LEU A  89     116.660  52.230 117.650  1.00  0.00           H
ATOM    883  CA  LEU A  89     118.450  52.820 116.710  1.00  0.00           C
ATOM    884  CB  LEU A  89     117.970  54.250 116.610  1.00  0.00           C
ATOM    885  CG  LEU A  89     116.960  54.550 115.500  1.00  0.00           C
ATOM    886  CD1 LEU A  89     116.270  55.830 115.840  1.00  0.00           C
ATOM    887  CD2 LEU A  89     117.630  54.770 114.120  1.00  0.00           C
ATOM    888  C   LEU A  89     119.680  52.700 117.570  1.00  0.00           C
ATOM    889  O   LEU A  89     119.660  53.090 118.750  1.00  0.00           O
ATOM    890  N   LYS A  90     120.780  52.310 116.950  1.00  0.00           N
ATOM    891  H   LYS A  90     120.790  52.240 115.950  1.00  0.00           H
ATOM    892  CA  LYS A  90     122.080  52.040 117.660  1.00  0.00           C
ATOM    893  CB  LYS A  90     122.850  50.940 117.030  1.00  0.00           C
ATOM    894  CG  LYS A  90     122.300  49.530 117.430  1.00  0.00           C
ATOM    895  CD  LYS A  90     123.000  48.380 116.690  1.00  0.00           C
ATOM    896  CE  LYS A  90     122.600  48.290 115.210  1.00  0.00           C
ATOM    897  NZ  LYS A  90     123.580  47.440 114.560  1.00  0.00           N
ATOM    898  HZ1 LYS A  90     124.390  47.360 115.140  1.00  0.00           H
ATOM    899  HZ2 LYS A  90     123.160  46.540 114.550  1.00  0.00           H
ATOM    900  HZ3 LYS A  90     123.770  47.780 113.640  1.00  0.00           H
ATOM    901  C   LYS A  90     122.910  53.290 117.340  1.00  0.00           C
ATOM    902  O   LYS A  90     122.950  53.850 116.240  1.00  0.00           O
ATOM    903  N   VAL A  91     123.070  54.080 118.440  1.00  0.00           N
ATOM    904  H   VAL A  91     122.820  53.670 119.320  1.00  0.00           H
ATOM    905  CA  VAL A  91     123.670  55.460 118.460  1.00  0.00           C
ATOM    906  CB  VAL A  91     122.830  56.320 119.360  1.00  0.00           C
ATOM    907  CG1 VAL A  91     121.390  56.480 118.880  1.00  0.00           C
ATOM    908  CG2 VAL A  91     122.810  55.840 120.830  1.00  0.00           C
ATOM    909  C   VAL A  91     125.100  55.370 118.900  1.00  0.00           C
ATOM    910  O   VAL A  91     125.540  54.280 119.280  1.00  0.00           O
ATOM    911  N   ASP A  92     125.760  56.480 118.930  1.00  0.00           N
ATOM    912  H   ASP A  92     125.390  57.390 118.730  1.00  0.00           H
ATOM    913  CA  ASP A  92     127.170  56.590 119.280  1.00  0.00           C
ATOM    914  CB  ASP A  92     127.730  57.880 118.720  1.00  0.00           C
ATOM    915  CG  ASP A  92     127.050  59.240 119.050  1.00  0.00           C
ATOM    916  OD1 ASP A  92     127.380  59.810 120.110  1.00  0.00           O
ATOM    917  OD2 ASP A  92     126.330  59.760 118.180  1.00  0.00           O
ATOM    918  C   ASP A  92     127.560  56.420 120.710  1.00  0.00           C
ATOM    919  O   ASP A  92     128.300  55.460 120.970  1.00  0.00           O
ATOM    920  N   THR A  93     126.950  57.220 121.530  1.00  0.00           N
ATOM    921  H   THR A  93     126.500  57.990 121.080  1.00  0.00           H
ATOM    922  CA  THR A  93     127.190  57.180 122.960  1.00  0.00           C
ATOM    923  CB  THR A  93     126.980  58.570 123.660  1.00  0.00           C
ATOM    924  OG1 THR A  93     127.840  59.580 123.050  1.00  0.00           O
ATOM    925  HG1 THR A  93     127.620  59.740 122.090  1.00  0.00           H
ATOM    926  CG2 THR A  93     127.050  58.610 125.150  1.00  0.00           C
ATOM    927  C   THR A  93     126.310  56.120 123.660  1.00  0.00           C
ATOM    928  O   THR A  93     125.070  56.080 123.540  1.00  0.00           O
ATOM    929  N   ALA A  94     127.150  55.260 124.260  1.00  0.00           N
ATOM    930  H   ALA A  94     128.060  54.920 124.020  1.00  0.00           H
ATOM    931  CA  ALA A  94     126.560  54.270 125.250  1.00  0.00           C
ATOM    932  CB  ALA A  94     127.530  53.090 125.410  1.00  0.00           C
ATOM    933  C   ALA A  94     126.230  54.940 126.590  1.00  0.00           C
ATOM    934  O   ALA A  94     127.000  55.730 127.180  1.00  0.00           O
ATOM    935  N   ASN A  95     124.910  54.940 126.930  1.00  0.00           N
ATOM    936  H   ASN A  95     124.290  54.580 126.230  1.00  0.00           H
ATOM    937  CA  ASN A  95     124.340  55.660 128.110  1.00  0.00           C
ATOM    938  CB  ASN A  95     122.840  55.260 128.250  1.00  0.00           C
ATOM    939  CG  ASN A  95     122.010  56.020 129.340  1.00  0.00           C
ATOM    940  OD1 ASN A  95     122.500  56.620 130.300  1.00  0.00           O
ATOM    941  ND2 ASN A  95     120.730  55.880 129.200  1.00  0.00           N
ATOM    942 1HD2 ASN A  95     120.470  55.300 128.430  1.00  0.00           H
ATOM    943 2HD2 ASN A  95     120.110  56.300 129.860  1.00  0.00           H
ATOM    944  C   ASN A  95     125.100  55.390 129.430  1.00  0.00           C
ATOM    945  O   ASN A  95     125.190  54.220 129.790  1.00  0.00           O
ATOM    946  N   PRO A  96     125.480  56.410 130.200  1.00  0.00           N
ATOM    947  CA  PRO A  96     126.130  56.160 131.560  1.00  0.00           C
ATOM    948  CB  PRO A  96     126.600  57.540 131.970  1.00  0.00           C
ATOM    949  CG  PRO A  96     126.920  58.260 130.630  1.00  0.00           C
ATOM    950  CD  PRO A  96     125.900  57.720 129.650  1.00  0.00           C
ATOM    951  C   PRO A  96     125.200  55.660 132.680  1.00  0.00           C
ATOM    952  O   PRO A  96     125.620  54.940 133.540  1.00  0.00           O
ATOM    953  N   LYS A  97     123.910  56.050 132.550  1.00  0.00           N
ATOM    954  H   LYS A  97     123.550  56.450 131.710  1.00  0.00           H
ATOM    955  CA  LYS A  97     122.870  55.670 133.540  1.00  0.00           C
ATOM    956  CB  LYS A  97     122.310  56.920 134.210  1.00  0.00           C
ATOM    957  CG  LYS A  97     123.390  57.730 134.930  1.00  0.00           C
ATOM    958  CD  LYS A  97     122.790  58.710 135.950  1.00  0.00           C
ATOM    959  CE  LYS A  97     123.870  59.510 136.660  1.00  0.00           C
ATOM    960  NZ  LYS A  97     123.180  60.360 137.620  1.00  0.00           N
ATOM    961  HZ1 LYS A  97     122.790  59.750 138.300  1.00  0.00           H
ATOM    962  HZ2 LYS A  97     123.860  60.930 138.080  1.00  0.00           H
ATOM    963  HZ3 LYS A  97     122.470  60.970 137.260  1.00  0.00           H
ATOM    964  C   LYS A  97     121.740  54.920 132.850  1.00  0.00           C
ATOM    965  O   LYS A  97     120.550  55.270 132.810  1.00  0.00           O
ATOM    966  N   THR A  98     122.130  53.730 132.500  1.00  0.00           N
ATOM    967  H   THR A  98     122.950  53.330 132.920  1.00  0.00           H
ATOM    968  CA  THR A  98     121.300  52.660 131.890  1.00  0.00           C
ATOM    969  CB  THR A  98     122.020  51.990 130.720  1.00  0.00           C
ATOM    970  OG1 THR A  98     121.110  50.950 130.280  1.00  0.00           O
ATOM    971  HG1 THR A  98     121.570  50.390 129.590  1.00  0.00           H
ATOM    972  CG2 THR A  98     123.490  51.490 131.070  1.00  0.00           C
ATOM    973  C   THR A  98     120.830  51.560 132.860  1.00  0.00           C
ATOM    974  O   THR A  98     121.650  51.070 133.600  1.00  0.00           O
ATOM    975  N   PRO A  99     119.490  51.360 133.050  1.00  0.00           N
ATOM    976  CA  PRO A  99     118.980  50.470 134.140  1.00  0.00           C
ATOM    977  CB  PRO A  99     117.520  50.930 134.170  1.00  0.00           C
ATOM    978  CG  PRO A  99     117.110  51.260 132.750  1.00  0.00           C
ATOM    979  CD  PRO A  99     118.410  52.030 132.290  1.00  0.00           C
ATOM    980  C   PRO A  99     119.070  49.010 133.710  1.00  0.00           C
ATOM    981  O   PRO A  99     118.920  48.690 132.480  1.00  0.00           O
ATOM    982  N   LYS A 100     119.220  48.180 134.770  1.00  0.00           N
ATOM    983  H   LYS A 100     119.320  48.560 135.690  1.00  0.00           H
ATOM    984  CA  LYS A 100     119.130  46.750 134.590  1.00  0.00           C
ATOM    985  CB  LYS A 100     119.570  46.110 135.920  1.00  0.00           C
ATOM    986  CG  LYS A 100     119.770  44.630 135.700  1.00  0.00           C
ATOM    987  CD  LYS A 100     120.760  44.150 134.630  1.00  0.00           C
ATOM    988  CE  LYS A 100     120.370  42.730 134.280  1.00  0.00           C
ATOM    989  NZ  LYS A 100     120.860  41.660 135.170  1.00  0.00           N
ATOM    990  HZ1 LYS A 100     120.980  40.780 134.710  1.00  0.00           H
ATOM    991  HZ2 LYS A 100     121.770  41.810 135.550  1.00  0.00           H
ATOM    992  HZ3 LYS A 100     120.210  41.550 135.920  1.00  0.00           H
ATOM    993  C   LYS A 100     117.760  46.360 134.110  1.00  0.00           C
ATOM    994  O   LYS A 100     116.830  46.260 134.880  1.00  0.00           O
ATOM    995  N   TYR A 101     117.660  45.920 132.890  1.00  0.00           N
ATOM    996  H   TYR A 101     118.370  46.080 132.210  1.00  0.00           H
ATOM    997  CA  TYR A 101     116.360  45.540 132.330  1.00  0.00           C
ATOM    998  CB  TYR A 101     116.150  46.200 130.960  1.00  0.00           C
ATOM    999  CG  TYR A 101     117.390  46.380 130.050  1.00  0.00           C
ATOM   1000  CD1 TYR A 101     117.850  45.310 129.250  1.00  0.00           C
ATOM   1001  HD1 TYR A 101     117.130  44.530 129.010  1.00  0.00           H
ATOM   1002  CD2 TYR A 101     117.890  47.660 129.980  1.00  0.00           C
ATOM   1003  HD2 TYR A 101     117.450  48.470 130.570  1.00  0.00           H
ATOM   1004  CE1 TYR A 101     118.950  45.560 128.450  1.00  0.00           C
ATOM   1005  HE1 TYR A 101     119.300  44.730 127.830  1.00  0.00           H
ATOM   1006  CE2 TYR A 101     118.940  47.880 129.110  1.00  0.00           C
ATOM   1007  HE2 TYR A 101     119.430  48.850 129.160  1.00  0.00           H
ATOM   1008  CZ  TYR A 101     119.520  46.830 128.420  1.00  0.00           C
ATOM   1009  OH  TYR A 101     120.630  47.040 127.630  1.00  0.00           O
ATOM   1010  HH  TYR A 101     121.170  47.770 128.050  1.00  0.00           H
ATOM   1011  C   TYR A 101     115.930  44.060 132.300  1.00  0.00           C
ATOM   1012  O   TYR A 101     116.690  43.090 132.350  1.00  0.00           O
ATOM   1013  N   LYS A 102     114.610  43.820 132.130  1.00  0.00           N
ATOM   1014  H   LYS A 102     113.960  44.510 132.450  1.00  0.00           H
ATOM   1015  CA  LYS A 102     114.000  42.510 131.810  1.00  0.00           C
ATOM   1016  CB  LYS A 102     113.630  41.870 133.060  1.00  0.00           C
ATOM   1017  CG  LYS A 102     113.150  40.430 132.870  1.00  0.00           C
ATOM   1018  CD  LYS A 102     112.630  39.770 134.200  1.00  0.00           C
ATOM   1019  CE  LYS A 102     112.390  38.260 134.150  1.00  0.00           C
ATOM   1020  NZ  LYS A 102     111.870  37.980 135.450  1.00  0.00           N
ATOM   1021  HZ1 LYS A 102     112.540  38.070 136.190  1.00  0.00           H
ATOM   1022  HZ2 LYS A 102     111.020  38.490 135.560  1.00  0.00           H
ATOM   1023  HZ3 LYS A 102     111.590  37.020 135.440  1.00  0.00           H
ATOM   1024  C   LYS A 102     112.820  42.740 130.860  1.00  0.00           C
ATOM   1025  O   LYS A 102     111.930  43.480 131.170  1.00  0.00           O
ATOM   1026  N   PHE A 103     112.910  42.300 129.630  1.00  0.00           N
ATOM   1027  H   PHE A 103     113.760  41.860 129.330  1.00  0.00           H
ATOM   1028  CA  PHE A 103     111.880  42.540 128.630  1.00  0.00           C
ATOM   1029  CB  PHE A 103     112.440  42.640 127.220  1.00  0.00           C
ATOM   1030  CG  PHE A 103     113.460  43.680 127.090  1.00  0.00           C
ATOM   1031  CD1 PHE A 103     113.100  45.080 127.140  1.00  0.00           C
ATOM   1032  HD1 PHE A 103     112.190  45.430 127.630  1.00  0.00           H
ATOM   1033  CD2 PHE A 103     114.790  43.270 126.830  1.00  0.00           C
ATOM   1034  HD2 PHE A 103     115.250  42.300 126.970  1.00  0.00           H
ATOM   1035  CE1 PHE A 103     114.150  45.960 126.920  1.00  0.00           C
ATOM   1036  HE1 PHE A 103     113.870  47.010 126.960  1.00  0.00           H
ATOM   1037  CE2 PHE A 103     115.770  44.240 126.520  1.00  0.00           C
ATOM   1038  HE2 PHE A 103     116.700  43.960 126.010  1.00  0.00           H
ATOM   1039  CZ  PHE A 103     115.470  45.590 126.580  1.00  0.00           C
ATOM   1040  HZ  PHE A 103     116.110  46.410 126.260  1.00  0.00           H
ATOM   1041  C   PHE A 103     110.820  41.390 128.700  1.00  0.00           C
ATOM   1042  O   PHE A 103     111.050  40.240 128.220  1.00  0.00           O
ATOM   1043  N   VAL A 104     109.630  41.740 129.220  1.00  0.00           N
ATOM   1044  H   VAL A 104     109.380  42.700 129.320  1.00  0.00           H
ATOM   1045  CA  VAL A 104     108.510  40.790 129.460  1.00  0.00           C
ATOM   1046  CB  VAL A 104     108.380  40.470 130.980  1.00  0.00           C
ATOM   1047  CG1 VAL A 104     109.610  39.720 131.400  1.00  0.00           C
ATOM   1048  CG2 VAL A 104     108.160  41.710 131.860  1.00  0.00           C
ATOM   1049  C   VAL A 104     107.110  41.050 128.960  1.00  0.00           C
ATOM   1050  O   VAL A 104     106.720  42.220 128.720  1.00  0.00           O
ATOM   1051  N   ARG A 105     106.510  39.960 128.440  1.00  0.00           N
ATOM   1052  H   ARG A 105     106.980  39.130 128.120  1.00  0.00           H
ATOM   1053  CA  ARG A 105     105.030  39.940 128.140  1.00  0.00           C
ATOM   1054  CB  ARG A 105     104.640  38.910 127.090  1.00  0.00           C
ATOM   1055  CG  ARG A 105     104.900  39.410 125.670  1.00  0.00           C
ATOM   1056  CD  ARG A 105     103.840  38.730 124.720  1.00  0.00           C
ATOM   1057  NE  ARG A 105     103.720  39.520 123.520  1.00  0.00           N
ATOM   1058  HE  ARG A 105     104.560  40.040 123.390  1.00  0.00           H
ATOM   1059  CZ  ARG A 105     102.620  39.870 122.810  1.00  0.00           C
ATOM   1060  NH1 ARG A 105     101.410  39.500 123.060  1.00  0.00           N
ATOM   1061 1HH1 ARG A 105     101.270  38.850 123.800  1.00  0.00           H
ATOM   1062 2HH1 ARG A 105     100.620  39.840 122.540  1.00  0.00           H
ATOM   1063  NH2 ARG A 105     102.780  40.750 121.860  1.00  0.00           N
ATOM   1064 1HH2 ARG A 105     103.750  41.030 121.870  1.00  0.00           H
ATOM   1065 2HH2 ARG A 105     102.060  41.100 121.270  1.00  0.00           H
ATOM   1066  C   ARG A 105     104.180  39.720 129.410  1.00  0.00           C
ATOM   1067  O   ARG A 105     104.550  38.940 130.290  1.00  0.00           O
ATOM   1068  N   ILE A 106     102.970  40.390 129.350  1.00  0.00           N
ATOM   1069  H   ILE A 106     102.840  41.170 128.740  1.00  0.00           H
ATOM   1070  CA  ILE A 106     102.070  40.300 130.460  1.00  0.00           C
ATOM   1071  CB  ILE A 106     102.020  41.560 131.290  1.00  0.00           C
ATOM   1072  CG1 ILE A 106     101.630  42.770 130.450  1.00  0.00           C
ATOM   1073  CG2 ILE A 106     103.360  41.690 131.990  1.00  0.00           C
ATOM   1074  CD  ILE A 106     101.300  43.890 131.420  1.00  0.00           C
ATOM   1075  C   ILE A 106     100.710  39.760 130.140  1.00  0.00           C
ATOM   1076  O   ILE A 106     100.270  40.030 129.040  1.00  0.00           O
ATOM   1077  N   GLN A 107     100.080  39.000 131.050  1.00  0.00           N
ATOM   1078  H   GLN A 107     100.510  38.620 131.870  1.00  0.00           H
ATOM   1079  CA  GLN A 107      98.730  38.450 130.890  1.00  0.00           C
ATOM   1080  CB  GLN A 107      98.580  37.250 131.780  1.00  0.00           C
ATOM   1081  CG  GLN A 107      99.350  36.050 131.250  1.00  0.00           C
ATOM   1082  CD  GLN A 107      98.900  35.550 129.920  1.00  0.00           C
ATOM   1083  OE1 GLN A 107      99.570  35.760 128.920  1.00  0.00           O
ATOM   1084  NE2 GLN A 107      97.860  34.770 129.960  1.00  0.00           N
ATOM   1085 1HE2 GLN A 107      97.520  34.580 130.890  1.00  0.00           H
ATOM   1086 2HE2 GLN A 107      97.320  34.500 129.170  1.00  0.00           H
ATOM   1087  C   GLN A 107      97.550  39.390 131.200  1.00  0.00           C
ATOM   1088  O   GLN A 107      97.600  40.060 132.200  1.00  0.00           O
ATOM   1089  N   PRO A 108      96.460  39.360 130.450  1.00  0.00           N
ATOM   1090  CA  PRO A 108      95.240  40.130 130.740  1.00  0.00           C
ATOM   1091  CB  PRO A 108      94.240  39.470 129.800  1.00  0.00           C
ATOM   1092  CG  PRO A 108      95.060  39.040 128.580  1.00  0.00           C
ATOM   1093  CD  PRO A 108      96.330  38.550 129.200  1.00  0.00           C
ATOM   1094  C   PRO A 108      94.750  40.040 132.160  1.00  0.00           C
ATOM   1095  O   PRO A 108      94.720  38.910 132.650  1.00  0.00           O
ATOM   1096  N   GLY A 109      94.660  41.210 132.820  1.00  0.00           N
ATOM   1097  H   GLY A 109      94.670  42.030 132.250  1.00  0.00           H
ATOM   1098  CA  GLY A 109      94.330  41.400 134.240  1.00  0.00           C
ATOM   1099  C   GLY A 109      95.480  42.180 134.850  1.00  0.00           C
ATOM   1100  O   GLY A 109      95.210  43.140 135.590  1.00  0.00           O
ATOM   1101  N   GLN A 110      96.780  41.800 134.630  1.00  0.00           N
ATOM   1102  H   GLN A 110      96.890  41.200 133.840  1.00  0.00           H
ATOM   1103  CA  GLN A 110      97.990  42.320 135.350  1.00  0.00           C
ATOM   1104  CB  GLN A 110      99.240  41.560 134.850  1.00  0.00           C
ATOM   1105  CG  GLN A 110      99.390  40.110 135.330  1.00  0.00           C
ATOM   1106  CD  GLN A 110     100.830  39.740 135.080  1.00  0.00           C
ATOM   1107  OE1 GLN A 110     101.230  39.310 133.980  1.00  0.00           O
ATOM   1108  NE2 GLN A 110     101.580  39.690 136.150  1.00  0.00           N
ATOM   1109 1HE2 GLN A 110     101.310  39.810 137.110  1.00  0.00           H
ATOM   1110 2HE2 GLN A 110     102.530  39.500 135.930  1.00  0.00           H
ATOM   1111  C   GLN A 110      98.150  43.840 135.440  1.00  0.00           C
ATOM   1112  O   GLN A 110      98.040  44.500 134.410  1.00  0.00           O
ATOM   1113  N   THR A 111      98.730  44.310 136.510  1.00  0.00           N
ATOM   1114  H   THR A 111      99.170  43.670 137.140  1.00  0.00           H
ATOM   1115  CA  THR A 111      98.870  45.800 136.770  1.00  0.00           C
ATOM   1116  CB  THR A 111      98.240  46.230 138.090  1.00  0.00           C
ATOM   1117  OG1 THR A 111      98.940  45.480 139.140  1.00  0.00           O
ATOM   1118  HG1 THR A 111      98.380  45.360 139.960  1.00  0.00           H
ATOM   1119  CG2 THR A 111      96.750  46.170 138.260  1.00  0.00           C
ATOM   1120  C   THR A 111     100.230  46.480 136.620  1.00  0.00           C
ATOM   1121  O   THR A 111     101.300  46.140 137.140  1.00  0.00           O
ATOM   1122  N   PHE A 112     100.270  47.470 135.760  1.00  0.00           N
ATOM   1123  H   PHE A 112      99.400  47.800 135.410  1.00  0.00           H
ATOM   1124  CA  PHE A 112     101.560  48.170 135.340  1.00  0.00           C
ATOM   1125  CB  PHE A 112     102.040  47.700 133.960  1.00  0.00           C
ATOM   1126  CG  PHE A 112     101.120  48.180 132.830  1.00  0.00           C
ATOM   1127  CD1 PHE A 112      99.960  47.430 132.480  1.00  0.00           C
ATOM   1128  HD1 PHE A 112      99.840  46.490 133.020  1.00  0.00           H
ATOM   1129  CD2 PHE A 112     101.480  49.380 132.250  1.00  0.00           C
ATOM   1130  HD2 PHE A 112     102.360  49.960 132.520  1.00  0.00           H
ATOM   1131  CE1 PHE A 112      99.100  48.040 131.530  1.00  0.00           C
ATOM   1132  HE1 PHE A 112      98.150  47.600 131.230  1.00  0.00           H
ATOM   1133  CE2 PHE A 112     100.620  49.890 131.290  1.00  0.00           C
ATOM   1134  HE2 PHE A 112     100.870  50.840 130.810  1.00  0.00           H
ATOM   1135  CZ  PHE A 112      99.410  49.270 131.000  1.00  0.00           C
ATOM   1136  HZ  PHE A 112      98.880  49.660 130.120  1.00  0.00           H
ATOM   1137  C   PHE A 112     101.450  49.710 135.440  1.00  0.00           C
ATOM   1138  O   PHE A 112     100.430  50.280 135.080  1.00  0.00           O
ATOM   1139  N   SER A 113     102.480  50.370 135.880  1.00  0.00           N
ATOM   1140  H   SER A 113     103.320  49.920 136.190  1.00  0.00           H
ATOM   1141  CA  SER A 113     102.630  51.870 135.810  1.00  0.00           C
ATOM   1142  CB  SER A 113     103.550  52.530 136.840  1.00  0.00           C
ATOM   1143  OG  SER A 113     103.160  52.140 138.170  1.00  0.00           O
ATOM   1144  HG  SER A 113     103.390  51.160 138.200  1.00  0.00           H
ATOM   1145  C   SER A 113     103.050  52.230 134.370  1.00  0.00           C
ATOM   1146  O   SER A 113     103.890  51.660 133.700  1.00  0.00           O
ATOM   1147  N   VAL A 114     102.380  53.270 133.860  1.00  0.00           N
ATOM   1148  H   VAL A 114     101.580  53.640 134.350  1.00  0.00           H
ATOM   1149  CA  VAL A 114     102.630  53.880 132.540  1.00  0.00           C
ATOM   1150  CB  VAL A 114     101.440  53.760 131.600  1.00  0.00           C
ATOM   1151  CG1 VAL A 114     100.100  54.430 131.900  1.00  0.00           C
ATOM   1152  CG2 VAL A 114     101.860  53.880 130.120  1.00  0.00           C
ATOM   1153  C   VAL A 114     103.250  55.300 132.520  1.00  0.00           C
ATOM   1154  O   VAL A 114     102.860  56.170 133.260  1.00  0.00           O
ATOM   1155  N   LEU A 115     104.450  55.310 131.940  1.00  0.00           N
ATOM   1156  H   LEU A 115     104.880  54.520 131.520  1.00  0.00           H
ATOM   1157  CA  LEU A 115     105.200  56.610 131.710  1.00  0.00           C
ATOM   1158  CB  LEU A 115     106.650  56.360 131.740  1.00  0.00           C
ATOM   1159  CG  LEU A 115     107.490  57.670 132.140  1.00  0.00           C
ATOM   1160  CD1 LEU A 115     107.440  57.940 133.620  1.00  0.00           C
ATOM   1161  CD2 LEU A 115     108.910  57.370 131.540  1.00  0.00           C
ATOM   1162  C   LEU A 115     104.790  57.380 130.440  1.00  0.00           C
ATOM   1163  O   LEU A 115     104.810  56.760 129.370  1.00  0.00           O
ATOM   1164  N   ALA A 116     103.780  58.160 130.700  1.00  0.00           N
ATOM   1165  H   ALA A 116     103.350  58.260 131.590  1.00  0.00           H
ATOM   1166  CA  ALA A 116     103.270  59.060 129.660  1.00  0.00           C
ATOM   1167  CB  ALA A 116     102.040  59.630 130.190  1.00  0.00           C
ATOM   1168  C   ALA A 116     104.330  60.110 129.190  1.00  0.00           C
ATOM   1169  O   ALA A 116     104.640  61.150 129.800  1.00  0.00           O
ATOM   1170  N   CYS A 117     104.760  59.860 127.960  1.00  0.00           N
ATOM   1171  H   CYS A 117     104.390  59.180 127.330  1.00  0.00           H
ATOM   1172  CA  CYS A 117     105.900  60.520 127.370  1.00  0.00           C
ATOM   1173  CB  CYS A 117     106.940  59.560 126.910  1.00  0.00           C
ATOM   1174  SG  CYS A 117     108.500  60.430 126.660  1.00  0.00           S
ATOM   1175  HG  CYS A 117     109.220  59.390 126.230  1.00  0.00           H
ATOM   1176  C   CYS A 117     105.450  61.490 126.280  1.00  0.00           C
ATOM   1177  O   CYS A 117     104.620  61.090 125.420  1.00  0.00           O
ATOM   1178  N   TYR A 118     105.900  62.760 126.350  1.00  0.00           N
ATOM   1179  H   TYR A 118     106.410  63.100 127.130  1.00  0.00           H
ATOM   1180  CA  TYR A 118     105.480  63.700 125.300  1.00  0.00           C
ATOM   1181  CB  TYR A 118     104.310  64.660 125.700  1.00  0.00           C
ATOM   1182  CG  TYR A 118     102.970  63.890 125.990  1.00  0.00           C
ATOM   1183  CD1 TYR A 118     101.940  63.760 125.000  1.00  0.00           C
ATOM   1184  HD1 TYR A 118     101.970  64.220 124.010  1.00  0.00           H
ATOM   1185  CD2 TYR A 118     102.760  63.380 127.210  1.00  0.00           C
ATOM   1186  HD2 TYR A 118     103.480  63.680 127.970  1.00  0.00           H
ATOM   1187  CE1 TYR A 118     100.810  63.100 125.350  1.00  0.00           C
ATOM   1188  HE1 TYR A 118     100.220  62.710 124.520  1.00  0.00           H
ATOM   1189  CE2 TYR A 118     101.640  62.640 127.570  1.00  0.00           C
ATOM   1190  HE2 TYR A 118     101.680  61.860 128.330  1.00  0.00           H
ATOM   1191  CZ  TYR A 118     100.670  62.600 126.630  1.00  0.00           C
ATOM   1192  OH  TYR A 118      99.500  62.140 127.020  1.00  0.00           O
ATOM   1193  HH  TYR A 118      98.920  61.950 126.240  1.00  0.00           H
ATOM   1194  C   TYR A 118     106.650  64.490 124.600  1.00  0.00           C
ATOM   1195  O   TYR A 118     107.530  64.900 125.340  1.00  0.00           O
ATOM   1196  N   ASN A 119     106.790  64.530 123.240  1.00  0.00           N
ATOM   1197  H   ASN A 119     106.220  63.970 122.640  1.00  0.00           H
ATOM   1198  CA  ASN A 119     107.930  65.040 122.450  1.00  0.00           C
ATOM   1199  CB  ASN A 119     107.740  66.490 122.100  1.00  0.00           C
ATOM   1200  CG  ASN A 119     106.840  66.870 120.920  1.00  0.00           C
ATOM   1201  OD1 ASN A 119     105.710  66.490 120.600  1.00  0.00           O
ATOM   1202  ND2 ASN A 119     107.250  68.020 120.490  1.00  0.00           N
ATOM   1203 1HD2 ASN A 119     107.880  68.540 121.070  1.00  0.00           H
ATOM   1204 2HD2 ASN A 119     106.910  68.370 119.620  1.00  0.00           H
ATOM   1205  C   ASN A 119     109.360  64.720 123.000  1.00  0.00           C
ATOM   1206  O   ASN A 119     110.310  65.450 122.870  1.00  0.00           O
ATOM   1207  N   GLY A 120     109.460  63.520 123.570  1.00  0.00           N
ATOM   1208  H   GLY A 120     108.650  62.940 123.560  1.00  0.00           H
ATOM   1209  CA  GLY A 120     110.540  62.880 124.290  1.00  0.00           C
ATOM   1210  C   GLY A 120     110.900  63.580 125.640  1.00  0.00           C
ATOM   1211  O   GLY A 120     112.060  63.940 125.860  1.00  0.00           O
ATOM   1212  N   SER A 121     110.000  63.240 126.550  1.00  0.00           N
ATOM   1213  H   SER A 121     109.480  62.400 126.380  1.00  0.00           H
ATOM   1214  CA  SER A 121     110.070  63.630 128.010  1.00  0.00           C
ATOM   1215  CB  SER A 121     110.050  65.150 128.310  1.00  0.00           C
ATOM   1216  OG  SER A 121     110.130  65.520 129.690  1.00  0.00           O
ATOM   1217  HG  SER A 121     111.120  65.610 129.810  1.00  0.00           H
ATOM   1218  C   SER A 121     108.910  62.990 128.750  1.00  0.00           C
ATOM   1219  O   SER A 121     107.800  63.090 128.200  1.00  0.00           O
ATOM   1220  N   PRO A 122     109.120  62.460 129.990  1.00  0.00           N
ATOM   1221  CA  PRO A 122     108.060  61.960 130.910  1.00  0.00           C
ATOM   1222  CB  PRO A 122     108.800  61.130 131.960  1.00  0.00           C
ATOM   1223  CG  PRO A 122     110.180  61.770 131.930  1.00  0.00           C
ATOM   1224  CD  PRO A 122     110.470  62.120 130.450  1.00  0.00           C
ATOM   1225  C   PRO A 122     107.170  63.080 131.520  1.00  0.00           C
ATOM   1226  O   PRO A 122     107.690  64.170 131.790  1.00  0.00           O
ATOM   1227  N   SER A 123     105.880  62.840 131.480  1.00  0.00           N
ATOM   1228  H   SER A 123     105.650  62.060 130.890  1.00  0.00           H
ATOM   1229  CA  SER A 123     104.860  63.690 132.050  1.00  0.00           C
ATOM   1230  CB  SER A 123     104.700  64.960 131.230  1.00  0.00           C
ATOM   1231  OG  SER A 123     105.120  66.110 132.010  1.00  0.00           O
ATOM   1232  HG  SER A 123     105.750  66.520 131.360  1.00  0.00           H
ATOM   1233  C   SER A 123     103.540  62.890 132.410  1.00  0.00           C
ATOM   1234  O   SER A 123     102.610  62.710 131.650  1.00  0.00           O
ATOM   1235  N   GLY A 124     103.600  62.300 133.600  1.00  0.00           N
ATOM   1236  H   GLY A 124     104.370  62.450 134.230  1.00  0.00           H
ATOM   1237  CA  GLY A 124     102.440  61.460 134.110  1.00  0.00           C
ATOM   1238  C   GLY A 124     102.870  60.020 134.190  1.00  0.00           C
ATOM   1239  O   GLY A 124     103.190  59.270 133.260  1.00  0.00           O
ATOM   1240  N   VAL A 125     102.800  59.590 135.450  1.00  0.00           N
ATOM   1241  H   VAL A 125     102.730  60.230 136.220  1.00  0.00           H
ATOM   1242  CA  VAL A 125     103.050  58.200 135.810  1.00  0.00           C
ATOM   1243  CB  VAL A 125     104.260  58.030 136.740  1.00  0.00           C
ATOM   1244  CG1 VAL A 125     105.030  56.760 136.350  1.00  0.00           C
ATOM   1245  CG2 VAL A 125     105.220  59.210 136.740  1.00  0.00           C
ATOM   1246  C   VAL A 125     101.730  57.660 136.340  1.00  0.00           C
ATOM   1247  O   VAL A 125     101.370  57.940 137.500  1.00  0.00           O
ATOM   1248  N   TYR A 126     101.050  56.860 135.510  1.00  0.00           N
ATOM   1249  H   TYR A 126     101.360  56.830 134.560  1.00  0.00           H
ATOM   1250  CA  TYR A 126      99.740  56.260 135.890  1.00  0.00           C
ATOM   1251  CB  TYR A 126      98.720  56.630 134.800  1.00  0.00           C
ATOM   1252  CG  TYR A 126      97.290  56.410 135.010  1.00  0.00           C
ATOM   1253  CD1 TYR A 126      96.800  55.300 134.270  1.00  0.00           C
ATOM   1254  HD1 TYR A 126      97.290  54.810 133.430  1.00  0.00           H
ATOM   1255  CD2 TYR A 126      96.470  56.950 135.970  1.00  0.00           C
ATOM   1256  HD2 TYR A 126      96.870  57.710 136.640  1.00  0.00           H
ATOM   1257  CE1 TYR A 126      95.550  54.840 134.540  1.00  0.00           C
ATOM   1258  HE1 TYR A 126      95.180  53.990 133.950  1.00  0.00           H
ATOM   1259  CE2 TYR A 126      95.210  56.460 136.380  1.00  0.00           C
ATOM   1260  HE2 TYR A 126      94.910  56.570 137.420  1.00  0.00           H
ATOM   1261  CZ  TYR A 126      94.770  55.430 135.570  1.00  0.00           C
ATOM   1262  OH  TYR A 126      93.400  55.160 135.660  1.00  0.00           O
ATOM   1263  HH  TYR A 126      92.960  55.910 136.150  1.00  0.00           H
ATOM   1264  C   TYR A 126      99.770  54.720 135.940  1.00  0.00           C
ATOM   1265  O   TYR A 126     100.120  54.040 135.010  1.00  0.00           O
ATOM   1266  N   GLN A 127      99.210  54.190 137.070  1.00  0.00           N
ATOM   1267  H   GLN A 127      98.790  54.770 137.770  1.00  0.00           H
ATOM   1268  CA  GLN A 127      98.870  52.790 137.230  1.00  0.00           C
ATOM   1269  CB  GLN A 127      98.740  52.410 138.680  1.00  0.00           C
ATOM   1270  CG  GLN A 127      98.460  50.940 138.870  1.00  0.00           C
ATOM   1271  CD  GLN A 127      97.950  50.710 140.270  1.00  0.00           C
ATOM   1272  OE1 GLN A 127      97.170  51.410 140.820  1.00  0.00           O
ATOM   1273  NE2 GLN A 127      98.470  49.710 140.980  1.00  0.00           N
ATOM   1274 1HE2 GLN A 127      99.150  49.130 140.520  1.00  0.00           H
ATOM   1275 2HE2 GLN A 127      98.320  49.640 141.970  1.00  0.00           H
ATOM   1276  C   GLN A 127      97.620  52.370 136.440  1.00  0.00           C
ATOM   1277  O   GLN A 127      96.530  52.830 136.680  1.00  0.00           O
ATOM   1278  N   CYS A 128      97.850  51.460 135.490  1.00  0.00           N
ATOM   1279  H   CYS A 128      98.810  51.240 135.320  1.00  0.00           H
ATOM   1280  CA  CYS A 128      96.790  50.720 134.760  1.00  0.00           C
ATOM   1281  CB  CYS A 128      96.500  51.310 133.380  1.00  0.00           C
ATOM   1282  SG  CYS A 128      97.930  51.650 132.320  1.00  0.00           S
ATOM   1283  HG  CYS A 128      97.980  50.360 131.980  1.00  0.00           H
ATOM   1284  C   CYS A 128      96.870  49.260 134.580  1.00  0.00           C
ATOM   1285  O   CYS A 128      97.970  48.770 134.520  1.00  0.00           O
ATOM   1286  N   ALA A 129      95.700  48.580 134.550  1.00  0.00           N
ATOM   1287  H   ALA A 129      94.810  48.990 134.740  1.00  0.00           H
ATOM   1288  CA  ALA A 129      95.660  47.140 134.200  1.00  0.00           C
ATOM   1289  CB  ALA A 129      94.580  46.410 135.000  1.00  0.00           C
ATOM   1290  C   ALA A 129      95.660  46.800 132.680  1.00  0.00           C
ATOM   1291  O   ALA A 129      94.970  47.420 131.860  1.00  0.00           O
ATOM   1292  N   MET A 130      96.200  45.690 132.350  1.00  0.00           N
ATOM   1293  H   MET A 130      96.820  45.200 132.970  1.00  0.00           H
ATOM   1294  CA  MET A 130      96.170  45.030 131.020  1.00  0.00           C
ATOM   1295  CB  MET A 130      97.170  43.910 131.190  1.00  0.00           C
ATOM   1296  CG  MET A 130      97.910  43.490 129.940  1.00  0.00           C
ATOM   1297  SD  MET A 130      96.810  42.770 128.730  1.00  0.00           S
ATOM   1298  CE  MET A 130      97.900  41.600 127.880  1.00  0.00           C
ATOM   1299  C   MET A 130      94.780  44.550 130.710  1.00  0.00           C
ATOM   1300  O   MET A 130      94.290  43.570 131.320  1.00  0.00           O
ATOM   1301  N   ARG A 131      94.220  45.310 129.790  1.00  0.00           N
ATOM   1302  H   ARG A 131      94.700  46.160 129.590  1.00  0.00           H
ATOM   1303  CA  ARG A 131      92.890  45.170 129.220  1.00  0.00           C
ATOM   1304  CB  ARG A 131      92.430  46.460 128.590  1.00  0.00           C
ATOM   1305  CG  ARG A 131      92.210  47.610 129.570  1.00  0.00           C
ATOM   1306  CD  ARG A 131      91.020  47.390 130.460  1.00  0.00           C
ATOM   1307  NE  ARG A 131      89.730  47.400 129.760  1.00  0.00           N
ATOM   1308  HE  ARG A 131      89.700  47.390 128.760  1.00  0.00           H
ATOM   1309  CZ  ARG A 131      88.530  47.500 130.300  1.00  0.00           C
ATOM   1310  NH1 ARG A 131      88.400  47.520 131.590  1.00  0.00           N
ATOM   1311 1HH1 ARG A 131      89.270  47.410 132.070  1.00  0.00           H
ATOM   1312 2HH1 ARG A 131      87.530  47.760 132.030  1.00  0.00           H
ATOM   1313  NH2 ARG A 131      87.460  47.820 129.500  1.00  0.00           N
ATOM   1314 1HH2 ARG A 131      87.600  47.970 128.520  1.00  0.00           H
ATOM   1315 2HH2 ARG A 131      86.550  47.870 129.910  1.00  0.00           H
ATOM   1316  C   ARG A 131      92.840  44.040 128.190  1.00  0.00           C
ATOM   1317  O   ARG A 131      93.840  43.970 127.420  1.00  0.00           O
ATOM   1318  N   PRO A 132      91.890  43.110 128.240  1.00  0.00           N
ATOM   1319  CA  PRO A 132      91.620  42.010 127.250  1.00  0.00           C
ATOM   1320  CB  PRO A 132      90.540  41.090 127.830  1.00  0.00           C
ATOM   1321  CG  PRO A 132      90.860  41.150 129.330  1.00  0.00           C
ATOM   1322  CD  PRO A 132      91.350  42.610 129.530  1.00  0.00           C
ATOM   1323  C   PRO A 132      91.270  42.520 125.870  1.00  0.00           C
ATOM   1324  O   PRO A 132      91.520  41.790 124.870  1.00  0.00           O
ATOM   1325  N   ASN A 133      90.490  43.590 125.700  1.00  0.00           N
ATOM   1326  H   ASN A 133      89.770  43.740 126.380  1.00  0.00           H
ATOM   1327  CA  ASN A 133      90.390  44.450 124.540  1.00  0.00           C
ATOM   1328  CB  ASN A 133      89.110  45.250 124.500  1.00  0.00           C
ATOM   1329  CG  ASN A 133      88.680  45.550 123.080  1.00  0.00           C
ATOM   1330  OD1 ASN A 133      89.540  45.690 122.170  1.00  0.00           O
ATOM   1331  ND2 ASN A 133      87.330  45.720 122.990  1.00  0.00           N
ATOM   1332 1HD2 ASN A 133      86.800  45.710 123.840  1.00  0.00           H
ATOM   1333 2HD2 ASN A 133      86.850  45.470 122.150  1.00  0.00           H
ATOM   1334  C   ASN A 133      91.650  45.260 124.360  1.00  0.00           C
ATOM   1335  O   ASN A 133      91.820  46.280 125.080  1.00  0.00           O
ATOM   1336  N   PHE A 134      92.540  44.780 123.450  1.00  0.00           N
ATOM   1337  H   PHE A 134      92.240  44.050 122.830  1.00  0.00           H
ATOM   1338  CA  PHE A 134      93.960  45.290 123.360  1.00  0.00           C
ATOM   1339  CB  PHE A 134      94.950  44.270 122.840  1.00  0.00           C
ATOM   1340  CG  PHE A 134      94.890  42.880 123.550  1.00  0.00           C
ATOM   1341  CD1 PHE A 134      95.330  42.670 124.820  1.00  0.00           C
ATOM   1342  HD1 PHE A 134      95.700  43.470 125.450  1.00  0.00           H
ATOM   1343  CD2 PHE A 134      94.240  41.840 122.880  1.00  0.00           C
ATOM   1344  HD2 PHE A 134      93.760  42.110 121.940  1.00  0.00           H
ATOM   1345  CE1 PHE A 134      95.070  41.460 125.470  1.00  0.00           C
ATOM   1346  HE1 PHE A 134      95.030  41.440 126.560  1.00  0.00           H
ATOM   1347  CE2 PHE A 134      94.090  40.560 123.440  1.00  0.00           C
ATOM   1348  HE2 PHE A 134      93.900  39.790 122.700  1.00  0.00           H
ATOM   1349  CZ  PHE A 134      94.470  40.420 124.780  1.00  0.00           C
ATOM   1350  HZ  PHE A 134      94.270  39.490 125.320  1.00  0.00           H
ATOM   1351  C   PHE A 134      94.050  46.610 122.630  1.00  0.00           C
ATOM   1352  O   PHE A 134      94.880  47.390 122.990  1.00  0.00           O
ATOM   1353  N   THR A 135      93.320  46.740 121.520  1.00  0.00           N
ATOM   1354  H   THR A 135      92.750  46.030 121.100  1.00  0.00           H
ATOM   1355  CA  THR A 135      93.340  47.990 120.670  1.00  0.00           C
ATOM   1356  CB  THR A 135      93.190  47.590 119.180  1.00  0.00           C
ATOM   1357  OG1 THR A 135      91.980  46.860 118.990  1.00  0.00           O
ATOM   1358  HG1 THR A 135      91.320  47.580 118.780  1.00  0.00           H
ATOM   1359  CG2 THR A 135      94.370  46.760 118.720  1.00  0.00           C
ATOM   1360  C   THR A 135      92.330  49.030 121.090  1.00  0.00           C
ATOM   1361  O   THR A 135      91.230  49.090 120.570  1.00  0.00           O
ATOM   1362  N   ILE A 136      92.640  49.890 122.130  1.00  0.00           N
ATOM   1363  H   ILE A 136      93.560  50.260 122.190  1.00  0.00           H
ATOM   1364  CA  ILE A 136      91.610  50.690 122.860  1.00  0.00           C
ATOM   1365  CB  ILE A 136      92.170  51.140 124.180  1.00  0.00           C
ATOM   1366  CG1 ILE A 136      93.690  51.410 124.150  1.00  0.00           C
ATOM   1367  CG2 ILE A 136      91.810  50.090 125.210  1.00  0.00           C
ATOM   1368  CD  ILE A 136      94.110  52.680 124.910  1.00  0.00           C
ATOM   1369  C   ILE A 136      91.170  51.890 122.020  1.00  0.00           C
ATOM   1370  O   ILE A 136      92.050  52.610 121.470  1.00  0.00           O
ATOM   1371  N   LYS A 137      89.890  52.190 121.920  1.00  0.00           N
ATOM   1372  H   LYS A 137      89.220  51.760 122.520  1.00  0.00           H
ATOM   1373  CA  LYS A 137      89.410  53.220 121.050  1.00  0.00           C
ATOM   1374  CB  LYS A 137      88.250  52.760 120.170  1.00  0.00           C
ATOM   1375  CG  LYS A 137      88.630  51.810 119.050  1.00  0.00           C
ATOM   1376  CD  LYS A 137      87.400  51.440 118.220  1.00  0.00           C
ATOM   1377  CE  LYS A 137      87.550  50.380 117.190  1.00  0.00           C
ATOM   1378  NZ  LYS A 137      86.300  50.430 116.400  1.00  0.00           N
ATOM   1379  HZ1 LYS A 137      86.330  49.790 115.630  1.00  0.00           H
ATOM   1380  HZ2 LYS A 137      85.590  50.180 117.050  1.00  0.00           H
ATOM   1381  HZ3 LYS A 137      86.110  51.370 116.100  1.00  0.00           H
ATOM   1382  C   LYS A 137      88.860  54.470 121.790  1.00  0.00           C
ATOM   1383  O   LYS A 137      88.120  54.400 122.730  1.00  0.00           O
ATOM   1384  N   GLY A 138      89.490  55.580 121.430  1.00  0.00           N
ATOM   1385  H   GLY A 138      90.180  55.680 120.710  1.00  0.00           H
ATOM   1386  CA  GLY A 138      89.080  56.840 122.100  1.00  0.00           C
ATOM   1387  C   GLY A 138      90.280  57.690 122.560  1.00  0.00           C
ATOM   1388  O   GLY A 138      91.240  57.700 121.770  1.00  0.00           O
ATOM   1389  N   SER A 139      90.030  58.670 123.390  1.00  0.00           N
ATOM   1390  H   SER A 139      89.080  58.940 123.570  1.00  0.00           H
ATOM   1391  CA  SER A 139      91.000  59.580 124.030  1.00  0.00           C
ATOM   1392  CB  SER A 139      90.580  61.000 124.420  1.00  0.00           C
ATOM   1393  OG  SER A 139      90.120  61.660 123.220  1.00  0.00           O
ATOM   1394  HG  SER A 139      89.440  62.370 123.380  1.00  0.00           H
ATOM   1395  C   SER A 139      91.470  58.930 125.320  1.00  0.00           C
ATOM   1396  O   SER A 139      90.800  58.740 126.340  1.00  0.00           O
ATOM   1397  N   PHE A 140      92.790  58.780 125.200  1.00  0.00           N
ATOM   1398  H   PHE A 140      93.210  58.790 124.300  1.00  0.00           H
ATOM   1399  CA  PHE A 140      93.660  58.450 126.380  1.00  0.00           C
ATOM   1400  CB  PHE A 140      93.670  56.930 126.590  1.00  0.00           C
ATOM   1401  CG  PHE A 140      92.500  56.030 126.220  1.00  0.00           C
ATOM   1402  CD1 PHE A 140      92.390  55.640 124.890  1.00  0.00           C
ATOM   1403  HD1 PHE A 140      93.210  55.880 124.230  1.00  0.00           H
ATOM   1404  CD2 PHE A 140      91.580  55.630 127.140  1.00  0.00           C
ATOM   1405  HD2 PHE A 140      91.530  56.030 128.150  1.00  0.00           H
ATOM   1406  CE1 PHE A 140      91.310  54.910 124.430  1.00  0.00           C
ATOM   1407  HE1 PHE A 140      91.390  54.540 123.410  1.00  0.00           H
ATOM   1408  CE2 PHE A 140      90.620  54.720 126.720  1.00  0.00           C
ATOM   1409  HE2 PHE A 140      89.760  54.710 127.390  1.00  0.00           H
ATOM   1410  CZ  PHE A 140      90.430  54.370 125.370  1.00  0.00           C
ATOM   1411  HZ  PHE A 140      89.490  53.980 124.970  1.00  0.00           H
ATOM   1412  C   PHE A 140      95.050  59.170 126.430  1.00  0.00           C
ATOM   1413  O   PHE A 140      94.990  60.400 126.740  1.00  0.00           O
ATOM   1414  N   LEU A 141      96.140  58.540 125.970  1.00  0.00           N
ATOM   1415  H   LEU A 141      96.180  57.610 125.620  1.00  0.00           H
ATOM   1416  CA  LEU A 141      97.470  59.200 125.930  1.00  0.00           C
ATOM   1417  CB  LEU A 141      98.500  58.090 125.700  1.00  0.00           C
ATOM   1418  CG  LEU A 141      98.740  57.230 126.950  1.00  0.00           C
ATOM   1419  CD1 LEU A 141      99.440  55.890 126.650  1.00  0.00           C
ATOM   1420  CD2 LEU A 141      99.750  58.070 127.720  1.00  0.00           C
ATOM   1421  C   LEU A 141      97.650  60.260 124.830  1.00  0.00           C
ATOM   1422  O   LEU A 141      97.990  61.370 125.130  1.00  0.00           O
ATOM   1423  N   ASN A 142      97.190  59.970 123.560  1.00  0.00           N
ATOM   1424  H   ASN A 142      97.020  59.030 123.270  1.00  0.00           H
ATOM   1425  CA  ASN A 142      96.940  60.950 122.460  1.00  0.00           C
ATOM   1426  CB  ASN A 142      95.580  61.690 122.560  1.00  0.00           C
ATOM   1427  CG  ASN A 142      94.480  60.740 122.110  1.00  0.00           C
ATOM   1428  OD1 ASN A 142      94.260  59.680 122.660  1.00  0.00           O
ATOM   1429  ND2 ASN A 142      93.690  61.190 121.130  1.00  0.00           N
ATOM   1430 1HD2 ASN A 142      93.840  62.090 120.720  1.00  0.00           H
ATOM   1431 2HD2 ASN A 142      92.890  60.650 120.860  1.00  0.00           H
ATOM   1432  C   ASN A 142      98.110  61.890 122.140  1.00  0.00           C
ATOM   1433  O   ASN A 142      98.490  62.760 122.920  1.00  0.00           O
ATOM   1434  N   GLY A 143      98.860  61.480 121.090  1.00  0.00           N
ATOM   1435  H   GLY A 143      98.630  60.770 120.420  1.00  0.00           H
ATOM   1436  CA  GLY A 143     100.150  62.040 120.690  1.00  0.00           C
ATOM   1437  C   GLY A 143     101.250  61.580 121.720  1.00  0.00           C
ATOM   1438  O   GLY A 143     101.970  62.420 122.170  1.00  0.00           O
ATOM   1439  N   SER A 144     101.300  60.340 122.070  1.00  0.00           N
ATOM   1440  H   SER A 144     100.700  59.650 121.660  1.00  0.00           H
ATOM   1441  CA  SER A 144     102.300  59.760 123.000  1.00  0.00           C
ATOM   1442  CB  SER A 144     101.680  59.470 124.390  1.00  0.00           C
ATOM   1443  OG  SER A 144     102.750  59.440 125.300  1.00  0.00           O
ATOM   1444  HG  SER A 144     103.410  60.190 125.230  1.00  0.00           H
ATOM   1445  C   SER A 144     102.950  58.420 122.420  1.00  0.00           C
ATOM   1446  O   SER A 144     103.290  57.480 123.140  1.00  0.00           O
ATOM   1447  N   CYS A 145     102.910  58.220 121.080  1.00  0.00           N
ATOM   1448  H   CYS A 145     102.100  58.530 120.590  1.00  0.00           H
ATOM   1449  CA  CYS A 145     103.660  57.130 120.360  1.00  0.00           C
ATOM   1450  CB  CYS A 145     103.830  57.330 118.850  1.00  0.00           C
ATOM   1451  SG  CYS A 145     102.250  57.100 118.020  1.00  0.00           S
ATOM   1452  HG  CYS A 145     101.460  58.040 118.540  1.00  0.00           H
ATOM   1453  C   CYS A 145     105.110  56.860 120.800  1.00  0.00           C
ATOM   1454  O   CYS A 145     105.870  57.830 120.760  1.00  0.00           O
ATOM   1455  N   GLY A 146     105.280  55.770 121.580  1.00  0.00           N
ATOM   1456  H   GLY A 146     104.590  55.050 121.530  1.00  0.00           H
ATOM   1457  CA  GLY A 146     106.460  55.470 122.380  1.00  0.00           C
ATOM   1458  C   GLY A 146     106.220  55.190 123.890  1.00  0.00           C
ATOM   1459  O   GLY A 146     106.960  54.460 124.480  1.00  0.00           O
ATOM   1460  N   SER A 147     105.090  55.560 124.490  1.00  0.00           N
ATOM   1461  H   SER A 147     104.390  56.070 123.990  1.00  0.00           H
ATOM   1462  CA  SER A 147     104.910  55.600 125.960  1.00  0.00           C
ATOM   1463  CB  SER A 147     103.530  56.200 126.430  1.00  0.00           C
ATOM   1464  OG  SER A 147     103.690  57.570 126.630  1.00  0.00           O
ATOM   1465  HG  SER A 147     103.250  58.270 126.070  1.00  0.00           H
ATOM   1466  C   SER A 147     104.970  54.200 126.570  1.00  0.00           C
ATOM   1467  O   SER A 147     104.470  53.190 126.060  1.00  0.00           O
ATOM   1468  N   VAL A 148     105.860  54.210 127.520  1.00  0.00           N
ATOM   1469  H   VAL A 148     105.890  55.080 128.000  1.00  0.00           H
ATOM   1470  CA  VAL A 148     106.390  52.980 128.160  1.00  0.00           C
ATOM   1471  CB  VAL A 148     107.920  53.040 128.500  1.00  0.00           C
ATOM   1472  CG1 VAL A 148     108.390  51.590 128.690  1.00  0.00           C
ATOM   1473  CG2 VAL A 148     108.620  53.590 127.280  1.00  0.00           C
ATOM   1474  C   VAL A 148     105.600  52.550 129.440  1.00  0.00           C
ATOM   1475  O   VAL A 148     105.540  53.210 130.430  1.00  0.00           O
ATOM   1476  N   GLY A 149     105.250  51.250 129.480  1.00  0.00           N
ATOM   1477  H   GLY A 149     105.570  50.590 128.810  1.00  0.00           H
ATOM   1478  CA  GLY A 149     104.500  50.540 130.550  1.00  0.00           C
ATOM   1479  C   GLY A 149     105.430  49.570 131.210  1.00  0.00           C
ATOM   1480  O   GLY A 149     105.850  48.510 130.720  1.00  0.00           O
ATOM   1481  N   PHE A 150     105.840  50.020 132.430  1.00  0.00           N
ATOM   1482  H   PHE A 150     105.210  50.610 132.930  1.00  0.00           H
ATOM   1483  CA  PHE A 150     106.920  49.280 133.190  1.00  0.00           C
ATOM   1484  CB  PHE A 150     108.250  50.000 132.980  1.00  0.00           C
ATOM   1485  CG  PHE A 150     108.420  51.320 133.730  1.00  0.00           C
ATOM   1486  CD1 PHE A 150     109.070  51.420 134.970  1.00  0.00           C
ATOM   1487  HD1 PHE A 150     109.780  50.660 135.290  1.00  0.00           H
ATOM   1488  CD2 PHE A 150     107.620  52.400 133.280  1.00  0.00           C
ATOM   1489  HD2 PHE A 150     107.190  52.380 132.280  1.00  0.00           H
ATOM   1490  CE1 PHE A 150     108.890  52.500 135.780  1.00  0.00           C
ATOM   1491  HE1 PHE A 150     109.500  52.600 136.680  1.00  0.00           H
ATOM   1492  CE2 PHE A 150     107.400  53.390 134.180  1.00  0.00           C
ATOM   1493  HE2 PHE A 150     106.610  54.110 133.950  1.00  0.00           H
ATOM   1494  CZ  PHE A 150     108.040  53.520 135.360  1.00  0.00           C
ATOM   1495  HZ  PHE A 150     108.190  54.510 135.780  1.00  0.00           H
ATOM   1496  C   PHE A 150     106.560  49.030 134.630  1.00  0.00           C
ATOM   1497  O   PHE A 150     105.530  49.460 135.150  1.00  0.00           O
ATOM   1498  N   ASN A 151     107.220  47.970 135.050  1.00  0.00           N
ATOM   1499  H   ASN A 151     107.580  47.250 134.460  1.00  0.00           H
ATOM   1500  CA  ASN A 151     107.280  47.570 136.480  1.00  0.00           C
ATOM   1501  CB  ASN A 151     106.610  46.200 136.540  1.00  0.00           C
ATOM   1502  CG  ASN A 151     105.090  46.290 136.330  1.00  0.00           C
ATOM   1503  OD1 ASN A 151     104.590  45.710 135.430  1.00  0.00           O
ATOM   1504  ND2 ASN A 151     104.300  46.630 137.330  1.00  0.00           N
ATOM   1505 1HD2 ASN A 151     104.750  46.700 138.220  1.00  0.00           H
ATOM   1506 2HD2 ASN A 151     103.300  46.660 137.320  1.00  0.00           H
ATOM   1507  C   ASN A 151     108.720  47.600 137.000  1.00  0.00           C
ATOM   1508  O   ASN A 151     109.450  46.620 136.960  1.00  0.00           O
ATOM   1509  N   ILE A 152     108.950  48.640 137.780  1.00  0.00           N
ATOM   1510  H   ILE A 152     108.240  49.300 138.030  1.00  0.00           H
ATOM   1511  CA  ILE A 152     110.170  48.860 138.510  1.00  0.00           C
ATOM   1512  CB  ILE A 152     110.370  50.330 138.920  1.00  0.00           C
ATOM   1513  CG1 ILE A 152     111.670  50.550 139.700  1.00  0.00           C
ATOM   1514  CG2 ILE A 152     109.140  50.850 139.700  1.00  0.00           C
ATOM   1515  CD  ILE A 152     112.880  50.370 138.720  1.00  0.00           C
ATOM   1516  C   ILE A 152     110.390  47.860 139.690  1.00  0.00           C
ATOM   1517  O   ILE A 152     110.100  47.970 140.860  1.00  0.00           O
ATOM   1518  N   ASP A 153     111.070  46.830 139.220  1.00  0.00           N
ATOM   1519  H   ASP A 153     111.300  46.740 138.250  1.00  0.00           H
ATOM   1520  CA  ASP A 153     111.650  45.820 140.110  1.00  0.00           C
ATOM   1521  CB  ASP A 153     111.760  44.520 139.310  1.00  0.00           C
ATOM   1522  CG  ASP A 153     112.350  43.290 139.950  1.00  0.00           C
ATOM   1523  OD1 ASP A 153     113.600  43.300 140.130  1.00  0.00           O
ATOM   1524  OD2 ASP A 153     111.620  42.560 140.650  1.00  0.00           O
ATOM   1525  C   ASP A 153     113.040  46.390 140.470  1.00  0.00           C
ATOM   1526  O   ASP A 153     113.680  47.050 139.650  1.00  0.00           O
ATOM   1527  N   TYR A 154     113.320  46.210 141.750  1.00  0.00           N
ATOM   1528  H   TYR A 154     112.760  45.640 142.350  1.00  0.00           H
ATOM   1529  CA  TYR A 154     114.610  46.650 142.430  1.00  0.00           C
ATOM   1530  CB  TYR A 154     114.460  46.600 143.920  1.00  0.00           C
ATOM   1531  CG  TYR A 154     115.660  47.070 144.740  1.00  0.00           C
ATOM   1532  CD1 TYR A 154     115.870  48.360 145.160  1.00  0.00           C
ATOM   1533  HD1 TYR A 154     115.220  49.210 144.940  1.00  0.00           H
ATOM   1534  CD2 TYR A 154     116.580  46.100 145.250  1.00  0.00           C
ATOM   1535  HD2 TYR A 154     116.570  45.070 144.900  1.00  0.00           H
ATOM   1536  CE1 TYR A 154     116.900  48.650 146.040  1.00  0.00           C
ATOM   1537  HE1 TYR A 154     116.930  49.610 146.560  1.00  0.00           H
ATOM   1538  CE2 TYR A 154     117.580  46.370 146.160  1.00  0.00           C
ATOM   1539  HE2 TYR A 154     117.870  45.580 146.850  1.00  0.00           H
ATOM   1540  CZ  TYR A 154     117.740  47.690 146.570  1.00  0.00           C
ATOM   1541  OH  TYR A 154     118.780  47.960 147.390  1.00  0.00           O
ATOM   1542  HH  TYR A 154     119.100  48.900 147.240  1.00  0.00           H
ATOM   1543  C   TYR A 154     115.970  46.070 141.960  1.00  0.00           C
ATOM   1544  O   TYR A 154     117.010  46.680 142.260  1.00  0.00           O
ATOM   1545  N   ASP A 155     115.900  44.980 141.200  1.00  0.00           N
ATOM   1546  H   ASP A 155     115.050  44.450 141.240  1.00  0.00           H
ATOM   1547  CA  ASP A 155     117.070  44.380 140.610  1.00  0.00           C
ATOM   1548  CB  ASP A 155     117.360  42.930 140.980  1.00  0.00           C
ATOM   1549  CG  ASP A 155     118.550  42.250 140.240  1.00  0.00           C
ATOM   1550  OD1 ASP A 155     119.710  42.560 140.430  1.00  0.00           O
ATOM   1551  OD2 ASP A 155     118.230  41.500 139.310  1.00  0.00           O
ATOM   1552  C   ASP A 155     117.100  44.590 139.050  1.00  0.00           C
ATOM   1553  O   ASP A 155     117.860  45.340 138.460  1.00  0.00           O
ATOM   1554  N   CYS A 156     116.020  43.980 138.440  1.00  0.00           N
ATOM   1555  H   CYS A 156     115.330  43.600 139.060  1.00  0.00           H
ATOM   1556  CA  CYS A 156     115.690  44.000 136.970  1.00  0.00           C
ATOM   1557  CB  CYS A 156     116.070  42.630 136.380  1.00  0.00           C
ATOM   1558  SG  CYS A 156     117.810  42.210 136.600  1.00  0.00           S
ATOM   1559  HG  CYS A 156     117.880  41.850 137.880  1.00  0.00           H
ATOM   1560  C   CYS A 156     114.360  44.600 136.540  1.00  0.00           C
ATOM   1561  O   CYS A 156     113.330  43.960 136.590  1.00  0.00           O
ATOM   1562  N   VAL A 157     114.480  45.890 136.180  1.00  0.00           N
ATOM   1563  H   VAL A 157     115.380  46.270 135.990  1.00  0.00           H
ATOM   1564  CA  VAL A 157     113.280  46.630 135.660  1.00  0.00           C
ATOM   1565  CB  VAL A 157     113.690  48.020 135.070  1.00  0.00           C
ATOM   1566  CG1 VAL A 157     112.550  48.930 134.720  1.00  0.00           C
ATOM   1567  CG2 VAL A 157     114.690  48.740 135.960  1.00  0.00           C
ATOM   1568  C   VAL A 157     112.450  45.780 134.640  1.00  0.00           C
ATOM   1569  O   VAL A 157     112.920  45.600 133.510  1.00  0.00           O
ATOM   1570  N   SER A 158     111.160  45.510 134.970  1.00  0.00           N
ATOM   1571  H   SER A 158     110.670  45.820 135.790  1.00  0.00           H
ATOM   1572  CA  SER A 158     110.240  44.760 134.040  1.00  0.00           C
ATOM   1573  CB  SER A 158     109.210  43.830 134.760  1.00  0.00           C
ATOM   1574  OG  SER A 158     109.810  42.710 135.410  1.00  0.00           O
ATOM   1575  HG  SER A 158     109.070  42.170 135.810  1.00  0.00           H
ATOM   1576  C   SER A 158     109.480  45.660 133.030  1.00  0.00           C
ATOM   1577  O   SER A 158     108.500  46.320 133.420  1.00  0.00           O
ATOM   1578  N   PHE A 159     110.100  45.830 131.850  1.00  0.00           N
ATOM   1579  H   PHE A 159     111.070  45.650 131.680  1.00  0.00           H
ATOM   1580  CA  PHE A 159     109.500  46.500 130.690  1.00  0.00           C
ATOM   1581  CB  PHE A 159     110.650  46.840 129.770  1.00  0.00           C
ATOM   1582  CG  PHE A 159     111.540  48.060 130.130  1.00  0.00           C
ATOM   1583  CD1 PHE A 159     111.040  49.340 129.810  1.00  0.00           C
ATOM   1584  HD1 PHE A 159     110.040  49.430 129.380  1.00  0.00           H
ATOM   1585  CD2 PHE A 159     112.790  47.860 130.730  1.00  0.00           C
ATOM   1586  HD2 PHE A 159     113.010  46.960 131.300  1.00  0.00           H
ATOM   1587  CE1 PHE A 159     111.800  50.460 130.060  1.00  0.00           C
ATOM   1588  HE1 PHE A 159     111.380  51.450 129.910  1.00  0.00           H
ATOM   1589  CE2 PHE A 159     113.540  49.030 130.860  1.00  0.00           C
ATOM   1590  HE2 PHE A 159     114.550  48.920 131.240  1.00  0.00           H
ATOM   1591  CZ  PHE A 159     113.100  50.280 130.490  1.00  0.00           C
ATOM   1592  HZ  PHE A 159     113.700  51.130 130.820  1.00  0.00           H
ATOM   1593  C   PHE A 159     108.450  45.640 130.060  1.00  0.00           C
ATOM   1594  O   PHE A 159     108.750  44.580 129.450  1.00  0.00           O
ATOM   1595  N   CYS A 160     107.260  46.080 130.340  1.00  0.00           N
ATOM   1596  H   CYS A 160     107.140  46.880 130.920  1.00  0.00           H
ATOM   1597  CA  CYS A 160     106.070  45.290 129.950  1.00  0.00           C
ATOM   1598  CB  CYS A 160     105.020  45.300 131.070  1.00  0.00           C
ATOM   1599  SG  CYS A 160     105.730  44.790 132.620  1.00  0.00           S
ATOM   1600  HG  CYS A 160     104.640  44.890 133.390  1.00  0.00           H
ATOM   1601  C   CYS A 160     105.410  45.720 128.690  1.00  0.00           C
ATOM   1602  O   CYS A 160     105.160  44.830 127.870  1.00  0.00           O
ATOM   1603  N   TYR A 161     104.980  47.000 128.520  1.00  0.00           N
ATOM   1604  H   TYR A 161     105.400  47.720 129.080  1.00  0.00           H
ATOM   1605  CA  TYR A 161     104.180  47.470 127.390  1.00  0.00           C
ATOM   1606  CB  TYR A 161     102.730  47.850 127.950  1.00  0.00           C
ATOM   1607  CG  TYR A 161     101.720  48.470 126.980  1.00  0.00           C
ATOM   1608  CD1 TYR A 161     101.030  47.720 126.040  1.00  0.00           C
ATOM   1609  HD1 TYR A 161     101.090  46.630 126.040  1.00  0.00           H
ATOM   1610  CD2 TYR A 161     101.460  49.760 127.080  1.00  0.00           C
ATOM   1611  HD2 TYR A 161     101.820  50.270 127.980  1.00  0.00           H
ATOM   1612  CE1 TYR A 161     100.100  48.350 125.230  1.00  0.00           C
ATOM   1613  HE1 TYR A 161      99.990  47.880 124.260  1.00  0.00           H
ATOM   1614  CE2 TYR A 161     100.530  50.380 126.310  1.00  0.00           C
ATOM   1615  HE2 TYR A 161     100.500  51.470 126.280  1.00  0.00           H
ATOM   1616  CZ  TYR A 161      99.850  49.650 125.420  1.00  0.00           C
ATOM   1617  OH  TYR A 161      98.780  50.250 124.770  1.00  0.00           O
ATOM   1618  HH  TYR A 161      98.150  49.820 124.130  1.00  0.00           H
ATOM   1619  C   TYR A 161     104.750  48.720 126.790  1.00  0.00           C
ATOM   1620  O   TYR A 161     105.470  49.420 127.530  1.00  0.00           O
ATOM   1621  N   MET A 162     104.560  48.840 125.490  1.00  0.00           N
ATOM   1622  H   MET A 162     104.140  48.100 124.970  1.00  0.00           H
ATOM   1623  CA  MET A 162     104.950  50.000 124.720  1.00  0.00           C
ATOM   1624  CB  MET A 162     106.130  49.600 123.860  1.00  0.00           C
ATOM   1625  CG  MET A 162     106.890  50.900 123.510  1.00  0.00           C
ATOM   1626  SD  MET A 162     108.400  50.520 122.500  1.00  0.00           S
ATOM   1627  CE  MET A 162     109.290  52.030 122.680  1.00  0.00           C
ATOM   1628  C   MET A 162     103.780  50.450 123.730  1.00  0.00           C
ATOM   1629  O   MET A 162     103.160  49.630 123.150  1.00  0.00           O
ATOM   1630  N   HIS A 163     103.320  51.680 123.960  1.00  0.00           N
ATOM   1631  H   HIS A 163     103.580  52.150 124.800  1.00  0.00           H
ATOM   1632  CA  HIS A 163     102.330  52.390 123.120  1.00  0.00           C
ATOM   1633  CB  HIS A 163     101.710  53.630 123.820  1.00  0.00           C
ATOM   1634  CG  HIS A 163     100.640  54.340 123.050  1.00  0.00           C
ATOM   1635  ND1 HIS A 163      99.780  53.700 122.230  1.00  0.00           N
ATOM   1636  CD2 HIS A 163     100.350  55.640 122.900  1.00  0.00           C
ATOM   1637  HD2 HIS A 163     100.620  56.460 123.570  1.00  0.00           H
ATOM   1638  CE1 HIS A 163      99.000  54.570 121.600  1.00  0.00           C
ATOM   1639  HE1 HIS A 163      98.300  54.280 120.810  1.00  0.00           H
ATOM   1640  NE2 HIS A 163      99.420  55.790 122.050  1.00  0.00           N
ATOM   1641  HE2 HIS A 163      99.260  56.720 121.700  1.00  0.00           H
ATOM   1642  C   HIS A 163     102.950  52.790 121.760  1.00  0.00           C
ATOM   1643  O   HIS A 163     104.060  53.230 121.710  1.00  0.00           O
ATOM   1644  N   HIS A 164     102.180  52.570 120.670  1.00  0.00           N
ATOM   1645  H   HIS A 164     101.190  52.460 120.800  1.00  0.00           H
ATOM   1646  CA  HIS A 164     102.660  52.540 119.270  1.00  0.00           C
ATOM   1647  CB  HIS A 164     103.050  51.170 118.780  1.00  0.00           C
ATOM   1648  CG  HIS A 164     104.520  50.850 119.030  1.00  0.00           C
ATOM   1649  ND1 HIS A 164     105.410  50.630 118.070  1.00  0.00           N
ATOM   1650  CD2 HIS A 164     105.030  50.490 120.200  1.00  0.00           C
ATOM   1651  HD2 HIS A 164     104.630  50.580 121.210  1.00  0.00           H
ATOM   1652  CE1 HIS A 164     106.510  50.240 118.710  1.00  0.00           C
ATOM   1653  HE1 HIS A 164     107.500  50.110 118.270  1.00  0.00           H
ATOM   1654  NE2 HIS A 164     106.310  50.120 119.980  1.00  0.00           N
ATOM   1655  HE2 HIS A 164     106.930  49.770 120.680  1.00  0.00           H
ATOM   1656  C   HIS A 164     101.820  53.080 118.130  1.00  0.00           C
ATOM   1657  O   HIS A 164     102.060  54.060 117.470  1.00  0.00           O
ATOM   1658  N   MET A 165     100.770  52.330 117.720  1.00  0.00           N
ATOM   1659  H   MET A 165     100.400  51.610 118.300  1.00  0.00           H
ATOM   1660  CA  MET A 165      99.770  52.630 116.660  1.00  0.00           C
ATOM   1661  CB  MET A 165      99.200  51.270 116.100  1.00  0.00           C
ATOM   1662  CG  MET A 165      98.310  51.280 114.870  1.00  0.00           C
ATOM   1663  SD  MET A 165      98.870  52.500 113.600  1.00  0.00           S
ATOM   1664  CE  MET A 165     100.160  51.580 112.830  1.00  0.00           C
ATOM   1665  C   MET A 165      98.660  53.460 117.260  1.00  0.00           C
ATOM   1666  O   MET A 165      97.840  52.950 118.020  1.00  0.00           O
ATOM   1667  N   GLU A 166      98.700  54.730 116.970  1.00  0.00           N
ATOM   1668  H   GLU A 166      99.450  55.090 116.410  1.00  0.00           H
ATOM   1669  CA  GLU A 166      97.810  55.730 117.570  1.00  0.00           C
ATOM   1670  CB  GLU A 166      98.850  56.610 118.270  1.00  0.00           C
ATOM   1671  CG  GLU A 166      98.430  57.980 118.950  1.00  0.00           C
ATOM   1672  CD  GLU A 166      99.630  58.490 119.780  1.00  0.00           C
ATOM   1673  OE1 GLU A 166      99.550  58.320 121.010  1.00  0.00           O
ATOM   1674  OE2 GLU A 166     100.670  58.940 119.240  1.00  0.00           O
ATOM   1675  C   GLU A 166      97.090  56.400 116.420  1.00  0.00           C
ATOM   1676  O   GLU A 166      97.680  56.930 115.460  1.00  0.00           O
ATOM   1677  N   LEU A 167      95.790  56.070 116.300  1.00  0.00           N
ATOM   1678  H   LEU A 167      95.590  55.140 116.610  1.00  0.00           H
ATOM   1679  CA  LEU A 167      94.770  56.830 115.480  1.00  0.00           C
ATOM   1680  CB  LEU A 167      94.030  55.990 114.400  1.00  0.00           C
ATOM   1681  CG  LEU A 167      94.650  55.890 113.000  1.00  0.00           C
ATOM   1682  CD1 LEU A 167      95.980  55.020 113.130  1.00  0.00           C
ATOM   1683  CD2 LEU A 167      93.730  55.120 112.070  1.00  0.00           C
ATOM   1684  C   LEU A 167      93.860  57.640 116.470  1.00  0.00           C
ATOM   1685  O   LEU A 167      93.130  57.100 117.330  1.00  0.00           O
ATOM   1686  N   PRO A 168      94.060  59.000 116.480  1.00  0.00           N
ATOM   1687  CA  PRO A 168      93.490  59.910 117.520  1.00  0.00           C
ATOM   1688  CB  PRO A 168      93.640  61.280 116.950  1.00  0.00           C
ATOM   1689  CG  PRO A 168      94.920  61.240 116.100  1.00  0.00           C
ATOM   1690  CD  PRO A 168      94.840  59.840 115.530  1.00  0.00           C
ATOM   1691  C   PRO A 168      92.080  59.600 118.020  1.00  0.00           C
ATOM   1692  O   PRO A 168      91.860  59.210 119.160  1.00  0.00           O
ATOM   1693  N   THR A 169      91.170  59.660 117.130  1.00  0.00           N
ATOM   1694  H   THR A 169      91.320  60.170 116.280  1.00  0.00           H
ATOM   1695  CA  THR A 169      89.780  59.280 117.380  1.00  0.00           C
ATOM   1696  CB  THR A 169      88.790  60.290 116.730  1.00  0.00           C
ATOM   1697  OG1 THR A 169      89.160  60.500 115.370  1.00  0.00           O
ATOM   1698  HG1 THR A 169      88.330  60.580 114.810  1.00  0.00           H
ATOM   1699  CG2 THR A 169      88.930  61.590 117.470  1.00  0.00           C
ATOM   1700  C   THR A 169      89.350  57.830 117.130  1.00  0.00           C
ATOM   1701  O   THR A 169      88.200  57.510 116.820  1.00  0.00           O
ATOM   1702  N   GLY A 170      90.320  56.910 117.260  1.00  0.00           N
ATOM   1703  H   GLY A 170      91.150  57.180 117.740  1.00  0.00           H
ATOM   1704  CA  GLY A 170      90.220  55.500 116.880  1.00  0.00           C
ATOM   1705  C   GLY A 170      91.140  54.580 117.640  1.00  0.00           C
ATOM   1706  O   GLY A 170      91.300  54.690 118.870  1.00  0.00           O
ATOM   1707  N   VAL A 171      91.660  53.550 116.980  1.00  0.00           N
ATOM   1708  H   VAL A 171      91.630  53.530 115.980  1.00  0.00           H
ATOM   1709  CA  VAL A 171      92.570  52.560 117.630  1.00  0.00           C
ATOM   1710  CB  VAL A 171      92.640  51.300 116.800  1.00  0.00           C
ATOM   1711  CG1 VAL A 171      91.230  50.730 116.630  1.00  0.00           C
ATOM   1712  CG2 VAL A 171      93.410  51.380 115.440  1.00  0.00           C
ATOM   1713  C   VAL A 171      93.880  53.090 118.120  1.00  0.00           C
ATOM   1714  O   VAL A 171      94.700  53.730 117.460  1.00  0.00           O
ATOM   1715  N   HIS A 172      94.000  52.930 119.400  1.00  0.00           N
ATOM   1716  H   HIS A 172      93.270  53.060 120.070  1.00  0.00           H
ATOM   1717  CA  HIS A 172      95.280  53.020 120.060  1.00  0.00           C
ATOM   1718  CB  HIS A 172      95.180  53.820 121.380  1.00  0.00           C
ATOM   1719  CG  HIS A 172      94.740  55.280 121.170  1.00  0.00           C
ATOM   1720  ND1 HIS A 172      95.590  56.220 120.730  1.00  0.00           N
ATOM   1721  CD2 HIS A 172      93.480  55.630 121.080  1.00  0.00           C
ATOM   1722  HD2 HIS A 172      92.580  55.080 121.340  1.00  0.00           H
ATOM   1723  CE1 HIS A 172      94.720  57.250 120.500  1.00  0.00           C
ATOM   1724  HE1 HIS A 172      95.080  58.270 120.390  1.00  0.00           H
ATOM   1725  NE2 HIS A 172      93.540  56.910 120.690  1.00  0.00           N
ATOM   1726  HE2 HIS A 172      92.760  57.530 120.620  1.00  0.00           H
ATOM   1727  C   HIS A 172      95.760  51.580 120.290  1.00  0.00           C
ATOM   1728  O   HIS A 172      95.180  50.890 121.100  1.00  0.00           O
ATOM   1729  N   ALA A 173      96.790  51.170 119.540  1.00  0.00           N
ATOM   1730  H   ALA A 173      97.240  51.850 118.960  1.00  0.00           H
ATOM   1731  CA  ALA A 173      97.450  49.820 119.710  1.00  0.00           C
ATOM   1732  CB  ALA A 173      97.260  48.980 118.440  1.00  0.00           C
ATOM   1733  C   ALA A 173      98.880  49.860 120.180  1.00  0.00           C
ATOM   1734  O   ALA A 173      99.720  50.590 119.700  1.00  0.00           O
ATOM   1735  N   GLY A 174      99.180  48.820 120.950  1.00  0.00           N
ATOM   1736  H   GLY A 174      98.680  47.950 120.880  1.00  0.00           H
ATOM   1737  CA  GLY A 174     100.450  48.690 121.690  1.00  0.00           C
ATOM   1738  C   GLY A 174     101.120  47.330 121.420  1.00  0.00           C
ATOM   1739  O   GLY A 174     100.420  46.340 121.220  1.00  0.00           O
ATOM   1740  N   THR A 175     102.380  47.370 121.790  1.00  0.00           N
ATOM   1741  H   THR A 175     102.770  48.220 122.150  1.00  0.00           H
ATOM   1742  CA  THR A 175     103.330  46.280 121.580  1.00  0.00           C
ATOM   1743  CB  THR A 175     104.460  46.630 120.610  1.00  0.00           C
ATOM   1744  OG1 THR A 175     105.340  47.650 121.140  1.00  0.00           O
ATOM   1745  HG1 THR A 175     106.060  47.210 121.690  1.00  0.00           H
ATOM   1746  CG2 THR A 175     104.040  46.940 119.130  1.00  0.00           C
ATOM   1747  C   THR A 175     104.150  45.830 122.850  1.00  0.00           C
ATOM   1748  O   THR A 175     104.180  46.560 123.890  1.00  0.00           O
ATOM   1749  N   ASP A 176     105.040  44.830 122.660  1.00  0.00           N
ATOM   1750  H   ASP A 176     104.940  44.060 122.030  1.00  0.00           H
ATOM   1751  CA  ASP A 176     106.120  44.550 123.610  1.00  0.00           C
ATOM   1752  CB  ASP A 176     106.300  43.040 123.880  1.00  0.00           C
ATOM   1753  CG  ASP A 176     106.610  42.120 122.690  1.00  0.00           C
ATOM   1754  OD1 ASP A 176     106.010  41.040 122.620  1.00  0.00           O
ATOM   1755  OD2 ASP A 176     107.420  42.470 121.910  1.00  0.00           O
ATOM   1756  C   ASP A 176     107.400  45.290 123.190  1.00  0.00           C
ATOM   1757  O   ASP A 176     107.440  45.990 122.170  1.00  0.00           O
ATOM   1758  N   LEU A 177     108.470  45.100 124.010  1.00  0.00           N
ATOM   1759  H   LEU A 177     108.630  44.390 124.700  1.00  0.00           H
ATOM   1760  CA  LEU A 177     109.690  45.840 123.780  1.00  0.00           C
ATOM   1761  CB  LEU A 177     110.180  46.510 125.090  1.00  0.00           C
ATOM   1762  CG  LEU A 177     109.410  47.800 125.450  1.00  0.00           C
ATOM   1763  CD1 LEU A 177     108.170  47.690 126.290  1.00  0.00           C
ATOM   1764  CD2 LEU A 177     110.570  48.570 126.140  1.00  0.00           C
ATOM   1765  C   LEU A 177     110.710  45.050 122.920  1.00  0.00           C
ATOM   1766  O   LEU A 177     111.870  45.470 122.830  1.00  0.00           O
ATOM   1767  N   GLU A 178     110.450  43.800 122.670  1.00  0.00           N
ATOM   1768  H   GLU A 178     109.970  43.170 123.290  1.00  0.00           H
ATOM   1769  CA  GLU A 178     111.090  43.070 121.490  1.00  0.00           C
ATOM   1770  CB  GLU A 178     111.170  41.530 121.580  1.00  0.00           C
ATOM   1771  CG  GLU A 178     112.090  41.100 122.670  1.00  0.00           C
ATOM   1772  CD  GLU A 178     111.960  39.600 122.770  1.00  0.00           C
ATOM   1773  OE1 GLU A 178     110.890  39.150 123.220  1.00  0.00           O
ATOM   1774  OE2 GLU A 178     112.990  38.900 122.600  1.00  0.00           O
ATOM   1775  C   GLU A 178     110.440  43.350 120.100  1.00  0.00           C
ATOM   1776  O   GLU A 178     111.250  43.610 119.240  1.00  0.00           O
ATOM   1777  N   GLY A 179     109.110  43.420 119.990  1.00  0.00           N
ATOM   1778  H   GLY A 179     108.500  42.890 120.590  1.00  0.00           H
ATOM   1779  CA  GLY A 179     108.380  44.180 118.950  1.00  0.00           C
ATOM   1780  C   GLY A 179     107.230  43.410 118.270  1.00  0.00           C
ATOM   1781  O   GLY A 179     107.160  43.310 117.040  1.00  0.00           O
ATOM   1782  N   ASN A 180     106.500  42.790 119.140  1.00  0.00           N
ATOM   1783  H   ASN A 180     106.700  42.810 120.120  1.00  0.00           H
ATOM   1784  CA  ASN A 180     105.160  42.140 118.790  1.00  0.00           C
ATOM   1785  CB  ASN A 180     105.090  40.620 119.080  1.00  0.00           C
ATOM   1786  CG  ASN A 180     106.320  39.840 118.520  1.00  0.00           C
ATOM   1787  OD1 ASN A 180     106.290  39.400 117.390  1.00  0.00           O
ATOM   1788  ND2 ASN A 180     107.290  39.530 119.350  1.00  0.00           N
ATOM   1789 1HD2 ASN A 180     107.240  39.850 120.290  1.00  0.00           H
ATOM   1790 2HD2 ASN A 180     108.130  39.110 119.010  1.00  0.00           H
ATOM   1791  C   ASN A 180     104.000  42.780 119.560  1.00  0.00           C
ATOM   1792  O   ASN A 180     104.060  43.030 120.730  1.00  0.00           O
ATOM   1793  N   PHE A 181     102.910  42.960 118.730  1.00  0.00           N
ATOM   1794  H   PHE A 181     103.040  42.510 117.850  1.00  0.00           H
ATOM   1795  CA  PHE A 181     101.590  43.620 119.050  1.00  0.00           C
ATOM   1796  CB  PHE A 181     100.850  43.860 117.730  1.00  0.00           C
ATOM   1797  CG  PHE A 181     100.880  45.250 117.130  1.00  0.00           C
ATOM   1798  CD1 PHE A 181     100.310  46.340 117.850  1.00  0.00           C
ATOM   1799  HD1 PHE A 181      99.790  46.190 118.790  1.00  0.00           H
ATOM   1800  CD2 PHE A 181     101.600  45.550 116.020  1.00  0.00           C
ATOM   1801  HD2 PHE A 181     102.320  44.840 115.620  1.00  0.00           H
ATOM   1802  CE1 PHE A 181     100.410  47.630 117.400  1.00  0.00           C
ATOM   1803  HE1 PHE A 181     100.150  48.540 117.950  1.00  0.00           H
ATOM   1804  CE2 PHE A 181     101.640  46.840 115.530  1.00  0.00           C
ATOM   1805  HE2 PHE A 181     102.330  46.980 114.700  1.00  0.00           H
ATOM   1806  CZ  PHE A 181     101.040  47.860 116.200  1.00  0.00           C
ATOM   1807  HZ  PHE A 181     100.970  48.860 115.770  1.00  0.00           H
ATOM   1808  C   PHE A 181     100.700  42.870 120.060  1.00  0.00           C
ATOM   1809  O   PHE A 181     100.670  41.650 120.170  1.00  0.00           O
ATOM   1810  N   TYR A 182     100.040  43.570 121.020  1.00  0.00           N
ATOM   1811  H   TYR A 182     100.250  44.520 121.260  1.00  0.00           H
ATOM   1812  CA  TYR A 182      98.980  42.980 121.910  1.00  0.00           C
ATOM   1813  CB  TYR A 182      98.890  43.760 123.250  1.00  0.00           C
ATOM   1814  CG  TYR A 182     100.090  43.400 124.080  1.00  0.00           C
ATOM   1815  CD1 TYR A 182     100.040  42.250 124.830  1.00  0.00           C
ATOM   1816  HD1 TYR A 182      99.280  41.520 124.550  1.00  0.00           H
ATOM   1817  CD2 TYR A 182     101.100  44.310 124.250  1.00  0.00           C
ATOM   1818  HD2 TYR A 182     101.080  45.280 123.760  1.00  0.00           H
ATOM   1819  CE1 TYR A 182     100.920  41.950 125.820  1.00  0.00           C
ATOM   1820  HE1 TYR A 182     100.710  41.220 126.600  1.00  0.00           H
ATOM   1821  CE2 TYR A 182     102.070  43.980 125.250  1.00  0.00           C
ATOM   1822  HE2 TYR A 182     102.910  44.670 125.210  1.00  0.00           H
ATOM   1823  CZ  TYR A 182     101.980  42.830 126.050  1.00  0.00           C
ATOM   1824  OH  TYR A 182     102.740  42.770 127.170  1.00  0.00           O
ATOM   1825  HH  TYR A 182     103.580  43.240 126.900  1.00  0.00           H
ATOM   1826  C   TYR A 182      97.690  42.800 121.120  1.00  0.00           C
ATOM   1827  O   TYR A 182      97.340  43.700 120.370  1.00  0.00           O
ATOM   1828  N   GLY A 183      97.150  41.610 121.100  1.00  0.00           N
ATOM   1829  H   GLY A 183      97.610  40.880 121.600  1.00  0.00           H
ATOM   1830  CA  GLY A 183      96.060  41.170 120.150  1.00  0.00           C
ATOM   1831  C   GLY A 183      96.580  40.930 118.690  1.00  0.00           C
ATOM   1832  O   GLY A 183      97.590  41.550 118.270  1.00  0.00           O
ATOM   1833  N   PRO A 184      95.850  40.170 117.870  1.00  0.00           N
ATOM   1834  CA  PRO A 184      96.280  39.910 116.450  1.00  0.00           C
ATOM   1835  CB  PRO A 184      95.560  38.620 116.110  1.00  0.00           C
ATOM   1836  CG  PRO A 184      94.300  38.630 117.000  1.00  0.00           C
ATOM   1837  CD  PRO A 184      94.750  39.290 118.290  1.00  0.00           C
ATOM   1838  C   PRO A 184      95.850  41.080 115.560  1.00  0.00           C
ATOM   1839  O   PRO A 184      94.710  41.250 115.050  1.00  0.00           O
ATOM   1840  N   PHE A 185      96.840  41.920 115.280  1.00  0.00           N
ATOM   1841  H   PHE A 185      97.770  41.680 115.560  1.00  0.00           H
ATOM   1842  CA  PHE A 185      96.610  43.280 114.620  1.00  0.00           C
ATOM   1843  CB  PHE A 185      96.890  44.360 115.650  1.00  0.00           C
ATOM   1844  CG  PHE A 185      96.550  45.740 115.120  1.00  0.00           C
ATOM   1845  CD1 PHE A 185      97.580  46.610 114.670  1.00  0.00           C
ATOM   1846  HD1 PHE A 185      98.610  46.280 114.570  1.00  0.00           H
ATOM   1847  CD2 PHE A 185      95.280  46.250 115.270  1.00  0.00           C
ATOM   1848  HD2 PHE A 185      94.420  45.580 115.340  1.00  0.00           H
ATOM   1849  CE1 PHE A 185      97.250  47.920 114.330  1.00  0.00           C
ATOM   1850  HE1 PHE A 185      97.850  48.410 113.560  1.00  0.00           H
ATOM   1851  CE2 PHE A 185      95.020  47.640 115.110  1.00  0.00           C
ATOM   1852  HE2 PHE A 185      94.290  48.060 115.800  1.00  0.00           H
ATOM   1853  CZ  PHE A 185      96.030  48.440 114.580  1.00  0.00           C
ATOM   1854  HZ  PHE A 185      95.790  49.430 114.180  1.00  0.00           H
ATOM   1855  C   PHE A 185      97.700  43.340 113.540  1.00  0.00           C
ATOM   1856  O   PHE A 185      98.800  42.780 113.820  1.00  0.00           O
ATOM   1857  N   VAL A 186      97.420  43.980 112.360  1.00  0.00           N
ATOM   1858  H   VAL A 186      96.470  44.220 112.160  1.00  0.00           H
ATOM   1859  CA  VAL A 186      98.410  44.220 111.290  1.00  0.00           C
ATOM   1860  CB  VAL A 186      97.870  43.920 109.890  1.00  0.00           C
ATOM   1861  CG1 VAL A 186      98.850  44.120 108.700  1.00  0.00           C
ATOM   1862  CG2 VAL A 186      97.370  42.460 109.800  1.00  0.00           C
ATOM   1863  C   VAL A 186      98.890  45.700 111.460  1.00  0.00           C
ATOM   1864  O   VAL A 186      98.090  46.600 111.680  1.00  0.00           O
ATOM   1865  N   ASP A 187     100.150  45.940 111.190  1.00  0.00           N
ATOM   1866  H   ASP A 187     100.810  45.190 111.270  1.00  0.00           H
ATOM   1867  CA  ASP A 187     100.880  47.240 111.140  1.00  0.00           C
ATOM   1868  CB  ASP A 187     102.370  46.910 110.870  1.00  0.00           C
ATOM   1869  CG  ASP A 187     102.910  46.010 111.950  1.00  0.00           C
ATOM   1870  OD1 ASP A 187     102.800  44.770 111.770  1.00  0.00           O
ATOM   1871  OD2 ASP A 187     103.590  46.510 112.860  1.00  0.00           O
ATOM   1872  C   ASP A 187     100.350  48.130 109.980  1.00  0.00           C
ATOM   1873  O   ASP A 187     100.990  48.320 108.870  1.00  0.00           O
ATOM   1874  N   ARG A 188      99.250  48.750 110.240  1.00  0.00           N
ATOM   1875  H   ARG A 188      98.790  48.570 111.110  1.00  0.00           H
ATOM   1876  CA  ARG A 188      98.470  49.530 109.250  1.00  0.00           C
ATOM   1877  CB  ARG A 188      97.560  48.720 108.420  1.00  0.00           C
ATOM   1878  CG  ARG A 188      97.990  47.860 107.240  1.00  0.00           C
ATOM   1879  CD  ARG A 188      96.880  47.270 106.490  1.00  0.00           C
ATOM   1880  NE  ARG A 188      97.210  46.680 105.190  1.00  0.00           N
ATOM   1881  HE  ARG A 188      97.760  45.850 105.180  1.00  0.00           H
ATOM   1882  CZ  ARG A 188      96.660  47.020 104.030  1.00  0.00           C
ATOM   1883  NH1 ARG A 188      95.750  48.020 103.880  1.00  0.00           N
ATOM   1884 1HH1 ARG A 188      95.440  48.540 104.680  1.00  0.00           H
ATOM   1885 2HH1 ARG A 188      95.340  48.230 102.990  1.00  0.00           H
ATOM   1886  NH2 ARG A 188      97.110  46.370 102.960  1.00  0.00           N
ATOM   1887 1HH2 ARG A 188      97.900  45.770 103.090  1.00  0.00           H
ATOM   1888 2HH2 ARG A 188      96.540  46.220 102.160  1.00  0.00           H
ATOM   1889  C   ARG A 188      97.520  50.510 109.950  1.00  0.00           C
ATOM   1890  O   ARG A 188      96.930  50.250 111.010  1.00  0.00           O
ATOM   1891  N   GLN A 189      97.440  51.710 109.320  1.00  0.00           N
ATOM   1892  H   GLN A 189      98.160  52.030 108.720  1.00  0.00           H
ATOM   1893  CA  GLN A 189      96.480  52.730 109.810  1.00  0.00           C
ATOM   1894  CB  GLN A 189      96.850  54.180 109.560  1.00  0.00           C
ATOM   1895  CG  GLN A 189      98.210  54.380 110.170  1.00  0.00           C
ATOM   1896  CD  GLN A 189      99.060  55.530 109.640  1.00  0.00           C
ATOM   1897  OE1 GLN A 189      98.700  56.160 108.690  1.00  0.00           O
ATOM   1898  NE2 GLN A 189     100.230  55.920 110.230  1.00  0.00           N
ATOM   1899 1HE2 GLN A 189     100.590  55.350 110.970  1.00  0.00           H
ATOM   1900 2HE2 GLN A 189     100.770  56.700 109.910  1.00  0.00           H
ATOM   1901  C   GLN A 189      95.050  52.550 109.540  1.00  0.00           C
ATOM   1902  O   GLN A 189      94.390  53.290 108.790  1.00  0.00           O
ATOM   1903  N   THR A 190      94.560  51.470 110.140  1.00  0.00           N
ATOM   1904  H   THR A 190      95.210  50.830 110.550  1.00  0.00           H
ATOM   1905  CA  THR A 190      93.160  51.000 109.880  1.00  0.00           C
ATOM   1906  CB  THR A 190      92.990  49.770 109.060  1.00  0.00           C
ATOM   1907  OG1 THR A 190      93.560  48.520 109.470  1.00  0.00           O
ATOM   1908  HG1 THR A 190      93.140  47.890 108.820  1.00  0.00           H
ATOM   1909  CG2 THR A 190      93.670  50.060 107.670  1.00  0.00           C
ATOM   1910  C   THR A 190      92.460  50.730 111.250  1.00  0.00           C
ATOM   1911  O   THR A 190      93.110  50.290 112.210  1.00  0.00           O
ATOM   1912  N   ALA A 191      91.170  50.950 111.300  1.00  0.00           N
ATOM   1913  H   ALA A 191      90.830  51.500 110.540  1.00  0.00           H
ATOM   1914  CA  ALA A 191      90.310  50.810 112.520  1.00  0.00           C
ATOM   1915  CB  ALA A 191      89.030  51.640 112.410  1.00  0.00           C
ATOM   1916  C   ALA A 191      90.010  49.320 113.010  1.00  0.00           C
ATOM   1917  O   ALA A 191      88.820  48.970 113.190  1.00  0.00           O
ATOM   1918  N   GLN A 192      91.160  48.640 113.220  1.00  0.00           N
ATOM   1919  H   GLN A 192      92.040  49.070 113.040  1.00  0.00           H
ATOM   1920  CA  GLN A 192      91.190  47.230 113.610  1.00  0.00           C
ATOM   1921  CB  GLN A 192      92.560  46.600 113.200  1.00  0.00           C
ATOM   1922  CG  GLN A 192      92.800  46.190 111.750  1.00  0.00           C
ATOM   1923  CD  GLN A 192      94.240  45.780 111.550  1.00  0.00           C
ATOM   1924  OE1 GLN A 192      94.740  44.890 112.280  1.00  0.00           O
ATOM   1925  NE2 GLN A 192      95.080  46.680 110.940  1.00  0.00           N
ATOM   1926 1HE2 GLN A 192      94.680  47.550 110.650  1.00  0.00           H
ATOM   1927 2HE2 GLN A 192      96.070  46.620 111.010  1.00  0.00           H
ATOM   1928  C   GLN A 192      90.940  46.990 115.110  1.00  0.00           C
ATOM   1929  O   GLN A 192      91.460  47.630 116.040  1.00  0.00           O
ATOM   1930  N   ALA A 193      90.240  45.890 115.290  1.00  0.00           N
ATOM   1931  H   ALA A 193      90.210  45.140 114.620  1.00  0.00           H
ATOM   1932  CA  ALA A 193      89.630  45.520 116.550  1.00  0.00           C
ATOM   1933  CB  ALA A 193      88.120  45.340 116.210  1.00  0.00           C
ATOM   1934  C   ALA A 193      90.300  44.190 117.020  1.00  0.00           C
ATOM   1935  O   ALA A 193      90.100  43.120 116.510  1.00  0.00           O
ATOM   1936  N   ALA A 194      91.250  44.350 117.990  1.00  0.00           N
ATOM   1937  H   ALA A 194      91.570  45.220 118.370  1.00  0.00           H
ATOM   1938  CA  ALA A 194      92.100  43.200 118.470  1.00  0.00           C
ATOM   1939  CB  ALA A 194      93.570  43.230 118.230  1.00  0.00           C
ATOM   1940  C   ALA A 194      91.840  43.010 119.990  1.00  0.00           C
ATOM   1941  O   ALA A 194      91.990  43.850 120.870  1.00  0.00           O
ATOM   1942  N   GLY A 195      91.580  41.760 120.200  1.00  0.00           N
ATOM   1943  H   GLY A 195      91.510  41.160 119.410  1.00  0.00           H
ATOM   1944  CA  GLY A 195      91.150  41.360 121.570  1.00  0.00           C
ATOM   1945  C   GLY A 195      89.650  41.040 121.640  1.00  0.00           C
ATOM   1946  O   GLY A 195      88.930  41.130 120.660  1.00  0.00           O
ATOM   1947  N   THR A 196      89.260  40.520 122.790  1.00  0.00           N
ATOM   1948  H   THR A 196      89.910  40.090 123.420  1.00  0.00           H
ATOM   1949  CA  THR A 196      87.800  40.420 123.140  1.00  0.00           C
ATOM   1950  CB  THR A 196      87.410  38.990 123.240  1.00  0.00           C
ATOM   1951  OG1 THR A 196      86.030  38.930 123.600  1.00  0.00           O
ATOM   1952  HG1 THR A 196      85.530  38.740 122.750  1.00  0.00           H
ATOM   1953  CG2 THR A 196      88.190  37.990 124.120  1.00  0.00           C
ATOM   1954  C   THR A 196      87.460  41.190 124.450  1.00  0.00           C
ATOM   1955  O   THR A 196      88.290  41.240 125.350  1.00  0.00           O
ATOM   1956  N   ASP A 197      86.380  41.990 124.300  1.00  0.00           N
ATOM   1957  H   ASP A 197      85.800  41.750 123.520  1.00  0.00           H
ATOM   1958  CA  ASP A 197      85.880  42.790 125.520  1.00  0.00           C
ATOM   1959  CB  ASP A 197      84.930  43.940 125.090  1.00  0.00           C
ATOM   1960  CG  ASP A 197      84.850  44.950 126.240  1.00  0.00           C
ATOM   1961  OD1 ASP A 197      85.370  46.070 126.100  1.00  0.00           O
ATOM   1962  OD2 ASP A 197      84.260  44.580 127.250  1.00  0.00           O
ATOM   1963  C   ASP A 197      85.210  41.950 126.570  1.00  0.00           C
ATOM   1964  O   ASP A 197      84.050  41.620 126.450  1.00  0.00           O
ATOM   1965  N   THR A 198      86.100  41.330 127.350  1.00  0.00           N
ATOM   1966  H   THR A 198      87.070  41.500 127.170  1.00  0.00           H
ATOM   1967  CA  THR A 198      85.780  40.400 128.480  1.00  0.00           C
ATOM   1968  CB  THR A 198      86.360  38.940 128.360  1.00  0.00           C
ATOM   1969  OG1 THR A 198      86.010  38.190 129.530  1.00  0.00           O
ATOM   1970  HG1 THR A 198      86.470  37.340 129.760  1.00  0.00           H
ATOM   1971  CG2 THR A 198      87.870  38.900 128.190  1.00  0.00           C
ATOM   1972  C   THR A 198      86.300  41.080 129.730  1.00  0.00           C
ATOM   1973  O   THR A 198      87.150  41.900 129.600  1.00  0.00           O
ATOM   1974  N   THR A 199      85.720  40.690 130.920  1.00  0.00           N
ATOM   1975  H   THR A 199      85.180  39.850 130.950  1.00  0.00           H
ATOM   1976  CA  THR A 199      86.150  41.270 132.210  1.00  0.00           C
ATOM   1977  CB  THR A 199      84.870  41.830 132.820  1.00  0.00           C
ATOM   1978  OG1 THR A 199      84.480  42.920 131.970  1.00  0.00           O
ATOM   1979  HG1 THR A 199      83.800  42.480 131.380  1.00  0.00           H
ATOM   1980  CG2 THR A 199      85.160  42.540 134.110  1.00  0.00           C
ATOM   1981  C   THR A 199      86.820  40.170 133.060  1.00  0.00           C
ATOM   1982  O   THR A 199      86.220  39.120 133.180  1.00  0.00           O
ATOM   1983  N   ILE A 200      87.980  40.570 133.590  1.00  0.00           N
ATOM   1984  H   ILE A 200      88.320  41.500 133.510  1.00  0.00           H
ATOM   1985  CA  ILE A 200      88.770  39.680 134.430  1.00  0.00           C
ATOM   1986  CB  ILE A 200      90.260  40.060 134.270  1.00  0.00           C
ATOM   1987  CG1 ILE A 200      90.990  39.660 132.960  1.00  0.00           C
ATOM   1988  CG2 ILE A 200      91.160  39.430 135.330  1.00  0.00           C
ATOM   1989  CD  ILE A 200      91.310  38.220 132.610  1.00  0.00           C
ATOM   1990  C   ILE A 200      88.260  39.510 135.950  1.00  0.00           C
ATOM   1991  O   ILE A 200      88.380  40.350 136.820  1.00  0.00           O
ATOM   1992  N   THR A 201      87.730  38.340 136.240  1.00  0.00           N
ATOM   1993  H   THR A 201      87.840  37.570 135.610  1.00  0.00           H
ATOM   1994  CA  THR A 201      87.220  37.950 137.560  1.00  0.00           C
ATOM   1995  CB  THR A 201      86.390  36.670 137.510  1.00  0.00           C
ATOM   1996  OG1 THR A 201      86.940  35.660 136.580  1.00  0.00           O
ATOM   1997  HG1 THR A 201      86.240  35.200 136.040  1.00  0.00           H
ATOM   1998  CG2 THR A 201      85.060  37.070 136.920  1.00  0.00           C
ATOM   1999  C   THR A 201      88.080  38.150 138.770  1.00  0.00           C
ATOM   2000  O   THR A 201      87.630  38.770 139.740  1.00  0.00           O
ATOM   2001  N   VAL A 202      89.270  37.640 138.800  1.00  0.00           N
ATOM   2002  H   VAL A 202      89.790  37.390 137.980  1.00  0.00           H
ATOM   2003  CA  VAL A 202      90.070  37.770 140.040  1.00  0.00           C
ATOM   2004  CB  VAL A 202      91.270  36.790 139.940  1.00  0.00           C
ATOM   2005  CG1 VAL A 202      90.840  35.290 139.920  1.00  0.00           C
ATOM   2006  CG2 VAL A 202      92.320  36.990 138.770  1.00  0.00           C
ATOM   2007  C   VAL A 202      90.310  39.240 140.550  1.00  0.00           C
ATOM   2008  O   VAL A 202      90.000  39.610 141.680  1.00  0.00           O
ATOM   2009  N   ASN A 203      90.700  40.020 139.560  1.00  0.00           N
ATOM   2010  H   ASN A 203      91.310  39.760 138.820  1.00  0.00           H
ATOM   2011  CA  ASN A 203      90.680  41.520 139.580  1.00  0.00           C
ATOM   2012  CB  ASN A 203      90.870  42.190 138.280  1.00  0.00           C
ATOM   2013  CG  ASN A 203      92.140  41.810 137.530  1.00  0.00           C
ATOM   2014  OD1 ASN A 203      92.710  40.730 137.690  1.00  0.00           O
ATOM   2015  ND2 ASN A 203      92.610  42.680 136.670  1.00  0.00           N
ATOM   2016 1HD2 ASN A 203      92.080  43.500 136.440  1.00  0.00           H
ATOM   2017 2HD2 ASN A 203      93.570  42.720 136.400  1.00  0.00           H
ATOM   2018  C   ASN A 203      89.380  42.140 140.200  1.00  0.00           C
ATOM   2019  O   ASN A 203      89.450  42.850 141.190  1.00  0.00           O
ATOM   2020  N   VAL A 204      88.190  41.910 139.660  1.00  0.00           N
ATOM   2021  H   VAL A 204      88.060  41.280 138.900  1.00  0.00           H
ATOM   2022  CA  VAL A 204      86.960  42.510 140.190  1.00  0.00           C
ATOM   2023  CB  VAL A 204      85.860  42.530 139.120  1.00  0.00           C
ATOM   2024  CG1 VAL A 204      85.250  41.160 138.830  1.00  0.00           C
ATOM   2025  CG2 VAL A 204      84.780  43.550 139.460  1.00  0.00           C
ATOM   2026  C   VAL A 204      86.400  42.030 141.510  1.00  0.00           C
ATOM   2027  O   VAL A 204      85.970  42.780 142.400  1.00  0.00           O
ATOM   2028  N   LEU A 205      86.690  40.750 141.790  1.00  0.00           N
ATOM   2029  H   LEU A 205      86.760  39.990 141.140  1.00  0.00           H
ATOM   2030  CA  LEU A 205      86.570  40.250 143.140  1.00  0.00           C
ATOM   2031  CB  LEU A 205      86.480  38.720 143.180  1.00  0.00           C
ATOM   2032  CG  LEU A 205      85.070  38.150 142.960  1.00  0.00           C
ATOM   2033  CD1 LEU A 205      85.200  36.630 142.900  1.00  0.00           C
ATOM   2034  CD2 LEU A 205      84.250  38.610 144.180  1.00  0.00           C
ATOM   2035  C   LEU A 205      87.540  40.830 144.150  1.00  0.00           C
ATOM   2036  O   LEU A 205      87.040  41.180 145.210  1.00  0.00           O
ATOM   2037  N   ALA A 206      88.820  40.990 143.760  1.00  0.00           N
ATOM   2038  H   ALA A 206      89.100  40.650 142.860  1.00  0.00           H
ATOM   2039  CA  ALA A 206      89.810  41.880 144.560  1.00  0.00           C
ATOM   2040  CB  ALA A 206      91.080  41.840 143.790  1.00  0.00           C
ATOM   2041  C   ALA A 206      89.340  43.340 144.840  1.00  0.00           C
ATOM   2042  O   ALA A 206      89.220  43.730 146.020  1.00  0.00           O
ATOM   2043  N   TRP A 207      88.820  44.050 143.790  1.00  0.00           N
ATOM   2044  H   TRP A 207      88.790  43.670 142.870  1.00  0.00           H
ATOM   2045  CA  TRP A 207      88.170  45.360 143.860  1.00  0.00           C
ATOM   2046  CB  TRP A 207      87.680  45.770 142.460  1.00  0.00           C
ATOM   2047  CG  TRP A 207      87.550  47.300 142.110  1.00  0.00           C
ATOM   2048  CD1 TRP A 207      88.530  47.940 141.520  1.00  0.00           C
ATOM   2049  HD1 TRP A 207      89.600  47.750 141.470  1.00  0.00           H
ATOM   2050  CD2 TRP A 207      86.410  48.030 141.950  1.00  0.00           C
ATOM   2051  NE1 TRP A 207      88.040  49.030 140.960  1.00  0.00           N
ATOM   2052  HE1 TRP A 207      88.560  49.610 140.340  1.00  0.00           H
ATOM   2053  CE2 TRP A 207      86.720  49.160 141.160  1.00  0.00           C
ATOM   2054  CE3 TRP A 207      85.130  47.860 142.510  1.00  0.00           C
ATOM   2055  HE3 TRP A 207      85.050  47.290 143.440  1.00  0.00           H
ATOM   2056  CZ2 TRP A 207      85.660  50.020 140.810  1.00  0.00           C
ATOM   2057  HZ2 TRP A 207      85.930  50.880 140.210  1.00  0.00           H
ATOM   2058  CZ3 TRP A 207      84.120  48.680 142.060  1.00  0.00           C
ATOM   2059  HZ3 TRP A 207      83.100  48.380 142.290  1.00  0.00           H
ATOM   2060  CH2 TRP A 207      84.360  49.740 141.110  1.00  0.00           C
ATOM   2061  HH2 TRP A 207      83.500  50.410 141.060  1.00  0.00           H
ATOM   2062  C   TRP A 207      86.990  45.450 144.920  1.00  0.00           C
ATOM   2063  O   TRP A 207      86.980  46.350 145.740  1.00  0.00           O
ATOM   2064  N   LEU A 208      86.200  44.390 144.880  1.00  0.00           N
ATOM   2065  H   LEU A 208      86.010  43.980 143.980  1.00  0.00           H
ATOM   2066  CA  LEU A 208      85.140  44.160 145.940  1.00  0.00           C
ATOM   2067  CB  LEU A 208      84.160  43.130 145.410  1.00  0.00           C
ATOM   2068  CG  LEU A 208      83.240  43.630 144.280  1.00  0.00           C
ATOM   2069  CD1 LEU A 208      82.180  42.540 144.010  1.00  0.00           C
ATOM   2070  CD2 LEU A 208      82.600  45.050 144.580  1.00  0.00           C
ATOM   2071  C   LEU A 208      85.770  43.880 147.280  1.00  0.00           C
ATOM   2072  O   LEU A 208      85.230  44.340 148.300  1.00  0.00           O
ATOM   2073  N   TYR A 209      86.740  43.000 147.370  1.00  0.00           N
ATOM   2074  H   TYR A 209      86.760  42.280 146.680  1.00  0.00           H
ATOM   2075  CA  TYR A 209      87.500  42.710 148.590  1.00  0.00           C
ATOM   2076  CB  TYR A 209      88.520  41.580 148.560  1.00  0.00           C
ATOM   2077  CG  TYR A 209      87.920  40.210 148.680  1.00  0.00           C
ATOM   2078  CD1 TYR A 209      87.280  39.810 149.860  1.00  0.00           C
ATOM   2079  HD1 TYR A 209      86.940  40.590 150.540  1.00  0.00           H
ATOM   2080  CD2 TYR A 209      88.110  39.180 147.760  1.00  0.00           C
ATOM   2081  HD2 TYR A 209      88.320  39.440 146.720  1.00  0.00           H
ATOM   2082  CE1 TYR A 209      86.800  38.510 150.050  1.00  0.00           C
ATOM   2083  HE1 TYR A 209      86.210  38.210 150.920  1.00  0.00           H
ATOM   2084  CE2 TYR A 209      87.510  37.930 147.900  1.00  0.00           C
ATOM   2085  HE2 TYR A 209      87.330  37.280 147.050  1.00  0.00           H
ATOM   2086  CZ  TYR A 209      87.000  37.500 149.130  1.00  0.00           C
ATOM   2087  OH  TYR A 209      86.900  36.250 149.620  1.00  0.00           O
ATOM   2088  HH  TYR A 209      86.800  36.360 150.610  1.00  0.00           H
ATOM   2089  C   TYR A 209      88.190  43.920 149.310  1.00  0.00           C
ATOM   2090  O   TYR A 209      88.050  44.200 150.500  1.00  0.00           O
ATOM   2091  N   ALA A 210      88.710  44.810 148.380  1.00  0.00           N
ATOM   2092  H   ALA A 210      88.860  44.500 147.440  1.00  0.00           H
ATOM   2093  CA  ALA A 210      89.230  46.220 148.630  1.00  0.00           C
ATOM   2094  CB  ALA A 210      89.890  46.780 147.410  1.00  0.00           C
ATOM   2095  C   ALA A 210      88.120  47.130 149.090  1.00  0.00           C
ATOM   2096  O   ALA A 210      88.350  47.850 150.030  1.00  0.00           O
ATOM   2097  N   ALA A 211      87.030  47.170 148.370  1.00  0.00           N
ATOM   2098  H   ALA A 211      87.120  46.900 147.410  1.00  0.00           H
ATOM   2099  CA  ALA A 211      85.840  47.870 148.800  1.00  0.00           C
ATOM   2100  CB  ALA A 211      84.670  47.550 147.850  1.00  0.00           C
ATOM   2101  C   ALA A 211      85.460  47.640 150.260  1.00  0.00           C
ATOM   2102  O   ALA A 211      85.380  48.610 151.040  1.00  0.00           O
ATOM   2103  N   VAL A 212      85.540  46.360 150.650  1.00  0.00           N
ATOM   2104  H   VAL A 212      85.690  45.620 150.000  1.00  0.00           H
ATOM   2105  CA  VAL A 212      85.100  45.860 151.980  1.00  0.00           C
ATOM   2106  CB  VAL A 212      84.840  44.360 152.020  1.00  0.00           C
ATOM   2107  CG1 VAL A 212      84.390  43.950 153.450  1.00  0.00           C
ATOM   2108  CG2 VAL A 212      83.730  43.950 151.070  1.00  0.00           C
ATOM   2109  C   VAL A 212      86.090  46.260 153.120  1.00  0.00           C
ATOM   2110  O   VAL A 212      85.670  46.650 154.240  1.00  0.00           O
ATOM   2111  N   ILE A 213      87.370  46.320 152.750  1.00  0.00           N
ATOM   2112  H   ILE A 213      87.640  45.740 151.990  1.00  0.00           H
ATOM   2113  CA  ILE A 213      88.420  47.090 153.500  1.00  0.00           C
ATOM   2114  CB  ILE A 213      89.790  46.690 152.980  1.00  0.00           C
ATOM   2115  CG1 ILE A 213      90.050  45.220 153.190  1.00  0.00           C
ATOM   2116  CG2 ILE A 213      90.930  47.590 153.440  1.00  0.00           C
ATOM   2117  CD  ILE A 213      91.110  44.690 152.230  1.00  0.00           C
ATOM   2118  C   ILE A 213      88.100  48.580 153.570  1.00  0.00           C
ATOM   2119  O   ILE A 213      87.640  49.080 154.610  1.00  0.00           O
ATOM   2120  N   ASN A 214      88.080  49.310 152.400  1.00  0.00           N
ATOM   2121  H   ASN A 214      87.960  48.820 151.540  1.00  0.00           H
ATOM   2122  CA  ASN A 214      87.940  50.790 152.340  1.00  0.00           C
ATOM   2123  CB  ASN A 214      88.240  51.080 150.860  1.00  0.00           C
ATOM   2124  CG  ASN A 214      89.140  52.260 150.430  1.00  0.00           C
ATOM   2125  OD1 ASN A 214      90.320  52.170 150.260  1.00  0.00           O
ATOM   2126  ND2 ASN A 214      88.550  53.430 150.170  1.00  0.00           N
ATOM   2127 1HD2 ASN A 214      87.570  53.520 150.380  1.00  0.00           H
ATOM   2128 2HD2 ASN A 214      89.000  54.110 149.590  1.00  0.00           H
ATOM   2129  C   ASN A 214      86.630  51.300 153.030  1.00  0.00           C
ATOM   2130  O   ASN A 214      86.670  52.180 153.900  1.00  0.00           O
ATOM   2131  N   GLY A 215      85.510  50.810 152.530  1.00  0.00           N
ATOM   2132  H   GLY A 215      85.480  50.170 151.760  1.00  0.00           H
ATOM   2133  CA  GLY A 215      84.190  51.370 152.880  1.00  0.00           C
ATOM   2134  C   GLY A 215      82.930  50.560 152.560  1.00  0.00           C
ATOM   2135  O   GLY A 215      82.170  50.140 153.430  1.00  0.00           O
ATOM   2136  N   ASP A 216      82.670  50.470 151.280  1.00  0.00           N
ATOM   2137  H   ASP A 216      83.170  51.070 150.660  1.00  0.00           H
ATOM   2138  CA  ASP A 216      81.560  49.780 150.670  1.00  0.00           C
ATOM   2139  CB  ASP A 216      81.710  49.980 149.150  1.00  0.00           C
ATOM   2140  CG  ASP A 216      81.400  51.450 148.840  1.00  0.00           C
ATOM   2141  OD1 ASP A 216      80.350  52.030 149.200  1.00  0.00           O
ATOM   2142  OD2 ASP A 216      82.280  51.960 148.180  1.00  0.00           O
ATOM   2143  C   ASP A 216      81.490  48.330 151.040  1.00  0.00           C
ATOM   2144  O   ASP A 216      82.190  47.470 150.420  1.00  0.00           O
ATOM   2145  N   ARG A 217      80.560  48.020 151.980  1.00  0.00           N
ATOM   2146  H   ARG A 217      80.270  48.730 152.620  1.00  0.00           H
ATOM   2147  CA  ARG A 217      80.280  46.680 152.420  1.00  0.00           C
ATOM   2148  CB  ARG A 217      80.610  46.510 153.860  1.00  0.00           C
ATOM   2149  CG  ARG A 217      82.100  46.790 154.160  1.00  0.00           C
ATOM   2150  CD  ARG A 217      82.220  47.040 155.650  1.00  0.00           C
ATOM   2151  NE  ARG A 217      83.500  47.690 155.830  1.00  0.00           N
ATOM   2152  HE  ARG A 217      84.270  47.050 155.770  1.00  0.00           H
ATOM   2153  CZ  ARG A 217      83.870  48.950 156.100  1.00  0.00           C
ATOM   2154  NH1 ARG A 217      82.990  49.820 156.350  1.00  0.00           N
ATOM   2155 1HH1 ARG A 217      82.000  49.700 156.340  1.00  0.00           H
ATOM   2156 2HH1 ARG A 217      83.340  50.760 156.430  1.00  0.00           H
ATOM   2157  NH2 ARG A 217      85.050  49.420 155.740  1.00  0.00           N
ATOM   2158 1HH2 ARG A 217      85.770  48.850 155.360  1.00  0.00           H
ATOM   2159 2HH2 ARG A 217      85.310  50.380 155.810  1.00  0.00           H
ATOM   2160  C   ARG A 217      78.850  46.140 152.120  1.00  0.00           C
ATOM   2161  O   ARG A 217      78.620  44.930 152.140  1.00  0.00           O
ATOM   2162  N   TRP A 218      77.970  47.070 152.020  1.00  0.00           N
ATOM   2163  H   TRP A 218      78.140  47.940 152.480  1.00  0.00           H
ATOM   2164  CA  TRP A 218      76.540  46.870 151.640  1.00  0.00           C
ATOM   2165  CB  TRP A 218      76.000  48.180 151.150  1.00  0.00           C
ATOM   2166  CG  TRP A 218      76.530  48.840 149.900  1.00  0.00           C
ATOM   2167  CD1 TRP A 218      77.420  49.850 149.840  1.00  0.00           C
ATOM   2168  HD1 TRP A 218      77.980  50.140 150.730  1.00  0.00           H
ATOM   2169  CD2 TRP A 218      76.140  48.550 148.590  1.00  0.00           C
ATOM   2170  NE1 TRP A 218      77.600  50.260 148.610  1.00  0.00           N
ATOM   2171  HE1 TRP A 218      78.250  50.930 148.250  1.00  0.00           H
ATOM   2172  CE2 TRP A 218      76.870  49.420 147.870  1.00  0.00           C
ATOM   2173  CE3 TRP A 218      75.250  47.650 148.010  1.00  0.00           C
ATOM   2174  HE3 TRP A 218      74.770  46.870 148.590  1.00  0.00           H
ATOM   2175  CZ2 TRP A 218      76.790  49.380 146.470  1.00  0.00           C
ATOM   2176  HZ2 TRP A 218      77.270  50.200 145.960  1.00  0.00           H
ATOM   2177  CZ3 TRP A 218      75.090  47.690 146.610  1.00  0.00           C
ATOM   2178  HZ3 TRP A 218      74.420  46.950 146.160  1.00  0.00           H
ATOM   2179  CH2 TRP A 218      75.880  48.540 145.820  1.00  0.00           C
ATOM   2180  HH2 TRP A 218      75.730  48.630 144.740  1.00  0.00           H
ATOM   2181  C   TRP A 218      76.060  45.650 150.810  1.00  0.00           C
ATOM   2182  O   TRP A 218      75.250  44.800 151.190  1.00  0.00           O
ATOM   2183  N   PHE A 219      76.840  45.450 149.730  1.00  0.00           N
ATOM   2184  H   PHE A 219      77.770  45.820 149.630  1.00  0.00           H
ATOM   2185  CA  PHE A 219      76.560  44.310 148.850  1.00  0.00           C
ATOM   2186  CB  PHE A 219      77.260  44.460 147.500  1.00  0.00           C
ATOM   2187  CG  PHE A 219      78.810  44.660 147.690  1.00  0.00           C
ATOM   2188  CD1 PHE A 219      79.680  43.620 147.800  1.00  0.00           C
ATOM   2189  HD1 PHE A 219      79.320  42.600 147.700  1.00  0.00           H
ATOM   2190  CD2 PHE A 219      79.300  45.990 147.800  1.00  0.00           C
ATOM   2191  HD2 PHE A 219      78.640  46.770 147.430  1.00  0.00           H
ATOM   2192  CE1 PHE A 219      81.030  43.880 148.050  1.00  0.00           C
ATOM   2193  HE1 PHE A 219      81.720  43.050 147.930  1.00  0.00           H
ATOM   2194  CE2 PHE A 219      80.590  46.210 148.120  1.00  0.00           C
ATOM   2195  HE2 PHE A 219      80.960  47.230 148.190  1.00  0.00           H
ATOM   2196  CZ  PHE A 219      81.530  45.180 148.200  1.00  0.00           C
ATOM   2197  HZ  PHE A 219      82.570  45.440 148.370  1.00  0.00           H
ATOM   2198  C   PHE A 219      76.770  42.870 149.360  1.00  0.00           C
ATOM   2199  O   PHE A 219      76.300  42.000 148.640  1.00  0.00           O
ATOM   2200  N   LEU A 220      77.330  42.680 150.550  1.00  0.00           N
ATOM   2201  H   LEU A 220      77.750  43.400 151.100  1.00  0.00           H
ATOM   2202  CA  LEU A 220      77.640  41.340 151.140  1.00  0.00           C
ATOM   2203  CB  LEU A 220      78.540  41.530 152.340  1.00  0.00           C
ATOM   2204  CG  LEU A 220      79.990  41.660 151.980  1.00  0.00           C
ATOM   2205  CD1 LEU A 220      80.780  42.050 153.180  1.00  0.00           C
ATOM   2206  CD2 LEU A 220      80.580  40.410 151.340  1.00  0.00           C
ATOM   2207  C   LEU A 220      76.470  40.410 151.430  1.00  0.00           C
ATOM   2208  O   LEU A 220      75.850  40.430 152.530  1.00  0.00           O
ATOM   2209  N   ASN A 221      76.190  39.580 150.390  1.00  0.00           N
ATOM   2210  H   ASN A 221      76.610  39.620 149.490  1.00  0.00           H
ATOM   2211  CA  ASN A 221      75.200  38.530 150.350  1.00  0.00           C
ATOM   2212  CB  ASN A 221      74.250  38.770 149.120  1.00  0.00           C
ATOM   2213  CG  ASN A 221      73.040  37.810 149.160  1.00  0.00           C
ATOM   2214  OD1 ASN A 221      73.180  36.610 149.150  1.00  0.00           O
ATOM   2215  ND2 ASN A 221      71.840  38.270 149.180  1.00  0.00           N
ATOM   2216 1HD2 ASN A 221      71.640  39.210 149.460  1.00  0.00           H
ATOM   2217 2HD2 ASN A 221      71.170  37.660 148.750  1.00  0.00           H
ATOM   2218  C   ASN A 221      75.840  37.150 150.530  1.00  0.00           C
ATOM   2219  O   ASN A 221      76.730  36.760 149.770  1.00  0.00           O
ATOM   2220  N   ARG A 222      75.290  36.370 151.460  1.00  0.00           N
ATOM   2221  H   ARG A 222      74.310  36.460 151.660  1.00  0.00           H
ATOM   2222  CA  ARG A 222      75.960  35.100 151.750  1.00  0.00           C
ATOM   2223  CB  ARG A 222      76.350  35.030 153.150  1.00  0.00           C
ATOM   2224  CG  ARG A 222      77.330  36.080 153.510  1.00  0.00           C
ATOM   2225  CD  ARG A 222      77.630  36.020 155.030  1.00  0.00           C
ATOM   2226  NE  ARG A 222      78.760  36.890 155.420  1.00  0.00           N
ATOM   2227  HE  ARG A 222      78.640  37.860 155.220  1.00  0.00           H
ATOM   2228  CZ  ARG A 222      79.930  36.490 155.990  1.00  0.00           C
ATOM   2229  NH1 ARG A 222      80.140  35.290 156.560  1.00  0.00           N
ATOM   2230 1HH1 ARG A 222      79.350  34.700 156.720  1.00  0.00           H
ATOM   2231 2HH1 ARG A 222      81.040  35.030 156.910  1.00  0.00           H
ATOM   2232  NH2 ARG A 222      80.920  37.340 156.160  1.00  0.00           N
ATOM   2233 1HH2 ARG A 222      80.800  38.270 155.800  1.00  0.00           H
ATOM   2234 2HH2 ARG A 222      81.660  37.050 156.760  1.00  0.00           H
ATOM   2235  C   ARG A 222      75.090  33.980 151.360  1.00  0.00           C
ATOM   2236  O   ARG A 222      74.020  33.930 151.950  1.00  0.00           O
ATOM   2237  N   PHE A 223      75.370  33.380 150.220  1.00  0.00           N
ATOM   2238  H   PHE A 223      76.080  33.810 149.670  1.00  0.00           H
ATOM   2239  CA  PHE A 223      74.630  32.250 149.730  1.00  0.00           C
ATOM   2240  CB  PHE A 223      73.610  32.700 148.680  1.00  0.00           C
ATOM   2241  CG  PHE A 223      72.660  31.600 148.320  1.00  0.00           C
ATOM   2242  CD1 PHE A 223      71.790  31.020 149.210  1.00  0.00           C
ATOM   2243  HD1 PHE A 223      71.680  31.440 150.210  1.00  0.00           H
ATOM   2244  CD2 PHE A 223      72.730  31.160 147.020  1.00  0.00           C
ATOM   2245  HD2 PHE A 223      73.240  31.810 146.310  1.00  0.00           H
ATOM   2246  CE1 PHE A 223      70.990  29.970 148.810  1.00  0.00           C
ATOM   2247  HE1 PHE A 223      70.350  29.430 149.510  1.00  0.00           H
ATOM   2248  CE2 PHE A 223      71.900  30.130 146.600  1.00  0.00           C
ATOM   2249  HE2 PHE A 223      71.980  29.760 145.580  1.00  0.00           H
ATOM   2250  CZ  PHE A 223      71.030  29.550 147.490  1.00  0.00           C
ATOM   2251  HZ  PHE A 223      70.190  28.930 147.190  1.00  0.00           H
ATOM   2252  C   PHE A 223      75.540  31.100 149.220  1.00  0.00           C
ATOM   2253  O   PHE A 223      76.750  31.350 149.220  1.00  0.00           O
ATOM   2254  N   THR A 224      75.080  29.820 149.300  1.00  0.00           N
ATOM   2255  H   THR A 224      74.230  29.580 149.780  1.00  0.00           H
ATOM   2256  CA  THR A 224      75.850  28.610 148.800  1.00  0.00           C
ATOM   2257  CB  THR A 224      75.460  27.370 149.660  1.00  0.00           C
ATOM   2258  OG1 THR A 224      76.210  26.180 149.260  1.00  0.00           O
ATOM   2259  HG1 THR A 224      76.900  26.040 149.960  1.00  0.00           H
ATOM   2260  CG2 THR A 224      73.920  27.130 149.740  1.00  0.00           C
ATOM   2261  C   THR A 224      75.880  28.270 147.300  1.00  0.00           C
ATOM   2262  O   THR A 224      75.010  27.540 146.790  1.00  0.00           O
ATOM   2263  N   THR A 225      76.800  28.980 146.640  1.00  0.00           N
ATOM   2264  H   THR A 225      77.190  29.740 147.150  1.00  0.00           H
ATOM   2265  CA  THR A 225      77.100  29.010 145.240  1.00  0.00           C
ATOM   2266  CB  THR A 225      77.290  30.400 144.620  1.00  0.00           C
ATOM   2267  OG1 THR A 225      78.340  31.170 145.230  1.00  0.00           O
ATOM   2268  HG1 THR A 225      79.120  31.010 144.630  1.00  0.00           H
ATOM   2269  CG2 THR A 225      75.990  31.160 144.810  1.00  0.00           C
ATOM   2270  C   THR A 225      78.330  28.240 144.870  1.00  0.00           C
ATOM   2271  O   THR A 225      79.490  28.430 145.280  1.00  0.00           O
ATOM   2272  N   THR A 226      78.030  27.440 143.910  1.00  0.00           N
ATOM   2273  H   THR A 226      77.110  27.120 143.680  1.00  0.00           H
ATOM   2274  CA  THR A 226      79.060  26.620 143.210  1.00  0.00           C
ATOM   2275  CB  THR A 226      78.710  25.330 142.560  1.00  0.00           C
ATOM   2276  OG1 THR A 226      77.680  25.520 141.600  1.00  0.00           O
ATOM   2277  HG1 THR A 226      76.840  25.840 142.050  1.00  0.00           H
ATOM   2278  CG2 THR A 226      78.470  24.150 143.580  1.00  0.00           C
ATOM   2279  C   THR A 226      79.800  27.510 142.170  1.00  0.00           C
ATOM   2280  O   THR A 226      79.230  28.410 141.540  1.00  0.00           O
ATOM   2281  N   LEU A 227      80.970  26.960 141.840  1.00  0.00           N
ATOM   2282  H   LEU A 227      81.470  26.320 142.420  1.00  0.00           H
ATOM   2283  CA  LEU A 227      81.740  27.480 140.750  1.00  0.00           C
ATOM   2284  CB  LEU A 227      82.990  26.540 140.650  1.00  0.00           C
ATOM   2285  CG  LEU A 227      83.990  26.620 141.850  1.00  0.00           C
ATOM   2286  CD1 LEU A 227      84.910  25.400 141.760  1.00  0.00           C
ATOM   2287  CD2 LEU A 227      84.860  27.880 141.660  1.00  0.00           C
ATOM   2288  C   LEU A 227      81.010  27.600 139.410  1.00  0.00           C
ATOM   2289  O   LEU A 227      80.800  28.660 138.830  1.00  0.00           O
ATOM   2290  N   ASN A 228      80.150  26.590 139.240  1.00  0.00           N
ATOM   2291  H   ASN A 228      80.100  25.770 139.820  1.00  0.00           H
ATOM   2292  CA  ASN A 228      79.300  26.450 138.030  1.00  0.00           C
ATOM   2293  CB  ASN A 228      79.060  24.970 137.770  1.00  0.00           C
ATOM   2294  CG  ASN A 228      78.290  24.180 138.830  1.00  0.00           C
ATOM   2295  OD1 ASN A 228      77.090  24.140 138.830  1.00  0.00           O
ATOM   2296  ND2 ASN A 228      79.030  23.390 139.600  1.00  0.00           N
ATOM   2297 1HD2 ASN A 228      80.000  23.270 139.370  1.00  0.00           H
ATOM   2298 2HD2 ASN A 228      78.710  22.990 140.460  1.00  0.00           H
ATOM   2299  C   ASN A 228      77.930  27.180 138.040  1.00  0.00           C
ATOM   2300  O   ASN A 228      77.500  27.740 137.020  1.00  0.00           O
ATOM   2301  N   ASP A 229      77.370  27.500 139.220  1.00  0.00           N
ATOM   2302  H   ASP A 229      77.560  26.960 140.040  1.00  0.00           H
ATOM   2303  CA  ASP A 229      76.310  28.570 139.370  1.00  0.00           C
ATOM   2304  CB  ASP A 229      75.840  28.530 140.860  1.00  0.00           C
ATOM   2305  CG  ASP A 229      75.180  27.300 141.340  1.00  0.00           C
ATOM   2306  OD1 ASP A 229      75.540  26.790 142.410  1.00  0.00           O
ATOM   2307  OD2 ASP A 229      74.210  26.890 140.650  1.00  0.00           O
ATOM   2308  C   ASP A 229      76.760  29.970 138.940  1.00  0.00           C
ATOM   2309  O   ASP A 229      76.090  30.650 138.230  1.00  0.00           O
ATOM   2310  N   PHE A 230      77.960  30.340 139.490  1.00  0.00           N
ATOM   2311  H   PHE A 230      78.330  29.870 140.290  1.00  0.00           H
ATOM   2312  CA  PHE A 230      78.740  31.510 139.090  1.00  0.00           C
ATOM   2313  CB  PHE A 230      79.920  31.690 140.050  1.00  0.00           C
ATOM   2314  CG  PHE A 230      80.710  32.960 139.830  1.00  0.00           C
ATOM   2315  CD1 PHE A 230      82.080  32.910 139.530  1.00  0.00           C
ATOM   2316  HD1 PHE A 230      82.610  31.960 139.620  1.00  0.00           H
ATOM   2317  CD2 PHE A 230      80.020  34.210 140.040  1.00  0.00           C
ATOM   2318  HD2 PHE A 230      78.940  34.340 140.060  1.00  0.00           H
ATOM   2319  CE1 PHE A 230      82.750  34.120 139.410  1.00  0.00           C
ATOM   2320  HE1 PHE A 230      83.740  33.940 138.980  1.00  0.00           H
ATOM   2321  CE2 PHE A 230      80.770  35.400 139.980  1.00  0.00           C
ATOM   2322  HE2 PHE A 230      80.200  36.320 139.870  1.00  0.00           H
ATOM   2323  CZ  PHE A 230      82.160  35.370 139.610  1.00  0.00           C
ATOM   2324  HZ  PHE A 230      82.820  36.230 139.610  1.00  0.00           H
ATOM   2325  C   PHE A 230      79.220  31.650 137.600  1.00  0.00           C
ATOM   2326  O   PHE A 230      78.910  32.720 136.980  1.00  0.00           O
ATOM   2327  N   ASN A 231      79.950  30.650 137.060  1.00  0.00           N
ATOM   2328  H   ASN A 231      80.320  29.970 137.690  1.00  0.00           H
ATOM   2329  CA  ASN A 231      80.320  30.630 135.600  1.00  0.00           C
ATOM   2330  CB  ASN A 231      81.020  29.320 135.220  1.00  0.00           C
ATOM   2331  CG  ASN A 231      82.310  28.960 136.050  1.00  0.00           C
ATOM   2332  OD1 ASN A 231      82.780  29.630 137.000  1.00  0.00           O
ATOM   2333  ND2 ASN A 231      82.880  27.770 135.870  1.00  0.00           N
ATOM   2334 1HD2 ASN A 231      82.510  27.070 135.270  1.00  0.00           H
ATOM   2335 2HD2 ASN A 231      83.470  27.390 136.590  1.00  0.00           H
ATOM   2336  C   ASN A 231      79.190  30.920 134.650  1.00  0.00           C
ATOM   2337  O   ASN A 231      79.400  31.550 133.620  1.00  0.00           O
ATOM   2338  N   LEU A 232      78.080  30.290 134.810  1.00  0.00           N
ATOM   2339  H   LEU A 232      77.930  29.610 135.530  1.00  0.00           H
ATOM   2340  CA  LEU A 232      76.820  30.620 134.130  1.00  0.00           C
ATOM   2341  CB  LEU A 232      75.750  29.770 134.760  1.00  0.00           C
ATOM   2342  CG  LEU A 232      74.270  29.880 134.250  1.00  0.00           C
ATOM   2343  CD1 LEU A 232      74.070  29.070 132.920  1.00  0.00           C
ATOM   2344  CD2 LEU A 232      73.370  29.300 135.290  1.00  0.00           C
ATOM   2345  C   LEU A 232      76.440  32.100 134.010  1.00  0.00           C
ATOM   2346  O   LEU A 232      76.360  32.540 132.860  1.00  0.00           O
ATOM   2347  N   VAL A 233      76.250  32.750 135.170  1.00  0.00           N
ATOM   2348  H   VAL A 233      76.580  32.360 136.030  1.00  0.00           H
ATOM   2349  CA  VAL A 233      75.920  34.190 135.180  1.00  0.00           C
ATOM   2350  CB  VAL A 233      75.440  34.570 136.590  1.00  0.00           C
ATOM   2351  CG1 VAL A 233      75.770  35.990 136.970  1.00  0.00           C
ATOM   2352  CG2 VAL A 233      73.980  34.450 136.610  1.00  0.00           C
ATOM   2353  C   VAL A 233      77.000  35.070 134.560  1.00  0.00           C
ATOM   2354  O   VAL A 233      76.650  35.890 133.720  1.00  0.00           O
ATOM   2355  N   ALA A 234      78.250  34.710 134.870  1.00  0.00           N
ATOM   2356  H   ALA A 234      78.450  34.200 135.710  1.00  0.00           H
ATOM   2357  CA  ALA A 234      79.510  35.170 134.240  1.00  0.00           C
ATOM   2358  CB  ALA A 234      80.640  34.340 134.820  1.00  0.00           C
ATOM   2359  C   ALA A 234      79.500  35.040 132.710  1.00  0.00           C
ATOM   2360  O   ALA A 234      79.850  36.060 132.120  1.00  0.00           O
ATOM   2361  N   MET A 235      79.270  33.890 132.090  1.00  0.00           N
ATOM   2362  H   MET A 235      79.210  33.030 132.600  1.00  0.00           H
ATOM   2363  CA  MET A 235      79.220  33.870 130.630  1.00  0.00           C
ATOM   2364  CB  MET A 235      79.270  32.440 130.100  1.00  0.00           C
ATOM   2365  CG  MET A 235      78.320  31.400 130.660  1.00  0.00           C
ATOM   2366  SD  MET A 235      78.340  29.860 129.750  1.00  0.00           S
ATOM   2367  CE  MET A 235      76.790  29.220 130.230  1.00  0.00           C
ATOM   2368  C   MET A 235      78.140  34.740 130.050  1.00  0.00           C
ATOM   2369  O   MET A 235      78.380  35.630 129.180  1.00  0.00           O
ATOM   2370  N   LYS A 236      76.920  34.550 130.530  1.00  0.00           N
ATOM   2371  H   LYS A 236      76.620  33.790 131.100  1.00  0.00           H
ATOM   2372  CA  LYS A 236      75.810  35.510 130.270  1.00  0.00           C
ATOM   2373  CB  LYS A 236      74.580  35.000 131.030  1.00  0.00           C
ATOM   2374  CG  LYS A 236      73.970  33.810 130.230  1.00  0.00           C
ATOM   2375  CD  LYS A 236      72.910  33.070 131.060  1.00  0.00           C
ATOM   2376  CE  LYS A 236      72.370  31.800 130.430  1.00  0.00           C
ATOM   2377  NZ  LYS A 236      71.650  32.070 129.180  1.00  0.00           N
ATOM   2378  HZ1 LYS A 236      71.330  31.200 128.810  1.00  0.00           H
ATOM   2379  HZ2 LYS A 236      70.860  32.650 129.400  1.00  0.00           H
ATOM   2380  HZ3 LYS A 236      72.150  32.680 128.570  1.00  0.00           H
ATOM   2381  C   LYS A 236      76.010  37.010 130.510  1.00  0.00           C
ATOM   2382  O   LYS A 236      75.580  37.830 129.700  1.00  0.00           O
ATOM   2383  N   TYR A 237      76.920  37.280 131.430  1.00  0.00           N
ATOM   2384  H   TYR A 237      77.300  36.540 131.990  1.00  0.00           H
ATOM   2385  CA  TYR A 237      77.340  38.630 131.820  1.00  0.00           C
ATOM   2386  CB  TYR A 237      76.960  39.060 133.230  1.00  0.00           C
ATOM   2387  CG  TYR A 237      75.450  39.300 133.270  1.00  0.00           C
ATOM   2388  CD1 TYR A 237      74.380  38.350 133.170  1.00  0.00           C
ATOM   2389  HD1 TYR A 237      74.530  37.290 133.380  1.00  0.00           H
ATOM   2390  CD2 TYR A 237      75.110  40.580 133.610  1.00  0.00           C
ATOM   2391  HD2 TYR A 237      75.920  41.280 133.780  1.00  0.00           H
ATOM   2392  CE1 TYR A 237      73.030  38.780 133.370  1.00  0.00           C
ATOM   2393  HE1 TYR A 237      72.220  38.060 133.210  1.00  0.00           H
ATOM   2394  CE2 TYR A 237      73.840  40.970 133.840  1.00  0.00           C
ATOM   2395  HE2 TYR A 237      73.600  42.000 134.100  1.00  0.00           H
ATOM   2396  CZ  TYR A 237      72.730  40.080 133.690  1.00  0.00           C
ATOM   2397  OH  TYR A 237      71.510  40.410 133.700  1.00  0.00           O
ATOM   2398  HH  TYR A 237      71.390  41.260 134.210  1.00  0.00           H
ATOM   2399  C   TYR A 237      78.770  39.020 131.410  1.00  0.00           C
ATOM   2400  O   TYR A 237      79.130  40.170 131.640  1.00  0.00           O
ATOM   2401  N   ASN A 238      79.360  38.340 130.440  1.00  0.00           N
ATOM   2402  H   ASN A 238      78.800  37.700 129.910  1.00  0.00           H
ATOM   2403  CA  ASN A 238      80.720  38.540 129.880  1.00  0.00           C
ATOM   2404  CB  ASN A 238      80.630  39.770 128.950  1.00  0.00           C
ATOM   2405  CG  ASN A 238      79.570  39.510 127.880  1.00  0.00           C
ATOM   2406  OD1 ASN A 238      78.370  39.630 128.140  1.00  0.00           O
ATOM   2407  ND2 ASN A 238      80.090  38.800 126.880  1.00  0.00           N
ATOM   2408 1HD2 ASN A 238      80.980  38.350 126.920  1.00  0.00           H
ATOM   2409 2HD2 ASN A 238      79.630  38.790 125.990  1.00  0.00           H
ATOM   2410  C   ASN A 238      81.870  38.800 130.890  1.00  0.00           C
ATOM   2411  O   ASN A 238      82.610  39.780 130.910  1.00  0.00           O
ATOM   2412  N   TYR A 239      81.980  37.850 131.770  1.00  0.00           N
ATOM   2413  H   TYR A 239      81.210  37.220 131.900  1.00  0.00           H
ATOM   2414  CA  TYR A 239      83.110  37.630 132.760  1.00  0.00           C
ATOM   2415  CB  TYR A 239      82.670  37.760 134.270  1.00  0.00           C
ATOM   2416  CG  TYR A 239      82.130  39.150 134.530  1.00  0.00           C
ATOM   2417  CD1 TYR A 239      82.880  40.050 135.320  1.00  0.00           C
ATOM   2418  HD1 TYR A 239      83.790  39.750 135.840  1.00  0.00           H
ATOM   2419  CD2 TYR A 239      80.830  39.520 134.100  1.00  0.00           C
ATOM   2420  HD2 TYR A 239      80.150  38.840 133.590  1.00  0.00           H
ATOM   2421  CE1 TYR A 239      82.420  41.310 135.540  1.00  0.00           C
ATOM   2422  HE1 TYR A 239      82.760  41.890 136.400  1.00  0.00           H
ATOM   2423  CE2 TYR A 239      80.370  40.750 134.410  1.00  0.00           C
ATOM   2424  HE2 TYR A 239      79.330  40.980 134.150  1.00  0.00           H
ATOM   2425  CZ  TYR A 239      81.130  41.700 135.110  1.00  0.00           C
ATOM   2426  OH  TYR A 239      80.740  43.010 135.040  1.00  0.00           O
ATOM   2427  HH  TYR A 239      79.810  43.030 134.680  1.00  0.00           H
ATOM   2428  C   TYR A 239      83.670  36.250 132.470  1.00  0.00           C
ATOM   2429  O   TYR A 239      82.990  35.380 131.970  1.00  0.00           O
ATOM   2430  N   GLU A 240      85.010  36.200 132.610  1.00  0.00           N
ATOM   2431  H   GLU A 240      85.570  37.000 132.360  1.00  0.00           H
ATOM   2432  CA  GLU A 240      85.870  34.970 132.680  1.00  0.00           C
ATOM   2433  CB  GLU A 240      87.340  35.250 133.060  1.00  0.00           C
ATOM   2434  CG  GLU A 240      88.090  36.200 132.140  1.00  0.00           C
ATOM   2435  CD  GLU A 240      88.260  35.510 130.770  1.00  0.00           C
ATOM   2436  OE1 GLU A 240      89.070  34.560 130.660  1.00  0.00           O
ATOM   2437  OE2 GLU A 240      87.450  35.770 129.870  1.00  0.00           O
ATOM   2438  C   GLU A 240      85.290  33.950 133.750  1.00  0.00           C
ATOM   2439  O   GLU A 240      84.960  34.440 134.850  1.00  0.00           O
ATOM   2440  N   PRO A 241      85.190  32.630 133.450  1.00  0.00           N
ATOM   2441  CA  PRO A 241      84.750  31.620 134.430  1.00  0.00           C
ATOM   2442  CB  PRO A 241      84.810  30.370 133.570  1.00  0.00           C
ATOM   2443  CG  PRO A 241      86.050  30.570 132.640  1.00  0.00           C
ATOM   2444  CD  PRO A 241      85.730  32.000 132.210  1.00  0.00           C
ATOM   2445  C   PRO A 241      85.750  31.630 135.670  1.00  0.00           C
ATOM   2446  O   PRO A 241      86.980  31.880 135.490  1.00  0.00           O
ATOM   2447  N   LEU A 242      85.410  30.930 136.720  1.00  0.00           N
ATOM   2448  H   LEU A 242      84.600  30.350 136.710  1.00  0.00           H
ATOM   2449  CA  LEU A 242      86.280  30.710 137.900  1.00  0.00           C
ATOM   2450  CB  LEU A 242      85.400  31.220 139.000  1.00  0.00           C
ATOM   2451  CG  LEU A 242      86.000  31.730 140.340  1.00  0.00           C
ATOM   2452  CD1 LEU A 242      86.870  33.050 140.310  1.00  0.00           C
ATOM   2453  CD2 LEU A 242      84.740  31.960 141.220  1.00  0.00           C
ATOM   2454  C   LEU A 242      86.510  29.190 137.970  1.00  0.00           C
ATOM   2455  O   LEU A 242      85.650  28.360 137.720  1.00  0.00           O
ATOM   2456  N   THR A 243      87.780  28.940 138.090  1.00  0.00           N
ATOM   2457  H   THR A 243      88.420  29.700 138.190  1.00  0.00           H
ATOM   2458  CA  THR A 243      88.390  27.630 138.340  1.00  0.00           C
ATOM   2459  CB  THR A 243      89.510  27.220 137.370  1.00  0.00           C
ATOM   2460  OG1 THR A 243      90.570  28.150 137.480  1.00  0.00           O
ATOM   2461  HG1 THR A 243      90.220  29.060 137.250  1.00  0.00           H
ATOM   2462  CG2 THR A 243      88.880  27.130 135.910  1.00  0.00           C
ATOM   2463  C   THR A 243      88.910  27.410 139.760  1.00  0.00           C
ATOM   2464  O   THR A 243      88.920  28.370 140.510  1.00  0.00           O
ATOM   2465  N   GLN A 244      89.360  26.190 140.140  1.00  0.00           N
ATOM   2466  H   GLN A 244      89.230  25.350 139.620  1.00  0.00           H
ATOM   2467  CA  GLN A 244      90.030  25.960 141.420  1.00  0.00           C
ATOM   2468  CB  GLN A 244      90.480  24.500 141.460  1.00  0.00           C
ATOM   2469  CG  GLN A 244      89.450  23.400 141.690  1.00  0.00           C
ATOM   2470  CD  GLN A 244      89.960  21.980 141.380  1.00  0.00           C
ATOM   2471  OE1 GLN A 244      90.110  21.130 142.210  1.00  0.00           O
ATOM   2472  NE2 GLN A 244      90.070  21.720 140.070  1.00  0.00           N
ATOM   2473 1HE2 GLN A 244      89.850  22.490 139.460  1.00  0.00           H
ATOM   2474 2HE2 GLN A 244      90.410  20.840 139.750  1.00  0.00           H
ATOM   2475  C   GLN A 244      91.240  26.860 141.590  1.00  0.00           C
ATOM   2476  O   GLN A 244      91.300  27.580 142.570  1.00  0.00           O
ATOM   2477  N   ASP A 245      91.990  26.930 140.550  1.00  0.00           N
ATOM   2478  H   ASP A 245      91.930  26.440 139.680  1.00  0.00           H
ATOM   2479  CA  ASP A 245      93.280  27.720 140.510  1.00  0.00           C
ATOM   2480  CB  ASP A 245      93.850  27.800 139.070  1.00  0.00           C
ATOM   2481  CG  ASP A 245      94.130  26.380 138.560  1.00  0.00           C
ATOM   2482  OD1 ASP A 245      94.730  25.550 139.270  1.00  0.00           O
ATOM   2483  OD2 ASP A 245      93.670  26.090 137.440  1.00  0.00           O
ATOM   2484  C   ASP A 245      93.120  29.190 141.040  1.00  0.00           C
ATOM   2485  O   ASP A 245      94.000  29.720 141.750  1.00  0.00           O
ATOM   2486  N   HIS A 246      91.990  29.810 140.560  1.00  0.00           N
ATOM   2487  H   HIS A 246      91.370  29.280 139.970  1.00  0.00           H
ATOM   2488  CA  HIS A 246      91.500  31.170 140.840  1.00  0.00           C
ATOM   2489  CB  HIS A 246      90.340  31.500 139.850  1.00  0.00           C
ATOM   2490  CG  HIS A 246      90.860  31.400 138.400  1.00  0.00           C
ATOM   2491  ND1 HIS A 246      90.180  30.910 137.330  1.00  0.00           N
ATOM   2492  CD2 HIS A 246      91.850  32.030 137.860  1.00  0.00           C
ATOM   2493  HD2 HIS A 246      92.700  32.410 138.420  1.00  0.00           H
ATOM   2494  CE1 HIS A 246      90.690  31.340 136.170  1.00  0.00           C
ATOM   2495  HE1 HIS A 246      90.290  31.040 135.190  1.00  0.00           H
ATOM   2496  NE2 HIS A 246      91.840  31.870 136.540  1.00  0.00           N
ATOM   2497  HE2 HIS A 246      92.660  32.040 135.980  1.00  0.00           H
ATOM   2498  C   HIS A 246      91.040  31.380 142.330  1.00  0.00           C
ATOM   2499  O   HIS A 246      91.610  32.210 142.990  1.00  0.00           O
ATOM   2500  N   VAL A 247      90.240  30.480 142.830  1.00  0.00           N
ATOM   2501  H   VAL A 247      89.800  29.950 142.110  1.00  0.00           H
ATOM   2502  CA  VAL A 247      89.790  30.340 144.210  1.00  0.00           C
ATOM   2503  CB  VAL A 247      88.860  29.120 144.430  1.00  0.00           C
ATOM   2504  CG1 VAL A 247      88.320  29.000 145.820  1.00  0.00           C
ATOM   2505  CG2 VAL A 247      87.610  29.370 143.580  1.00  0.00           C
ATOM   2506  C   VAL A 247      90.980  30.230 145.170  1.00  0.00           C
ATOM   2507  O   VAL A 247      91.030  30.830 146.220  1.00  0.00           O
ATOM   2508  N   ASP A 248      91.980  29.450 144.710  1.00  0.00           N
ATOM   2509  H   ASP A 248      91.820  28.800 143.960  1.00  0.00           H
ATOM   2510  CA  ASP A 248      93.210  29.190 145.470  1.00  0.00           C
ATOM   2511  CB  ASP A 248      94.030  28.060 144.740  1.00  0.00           C
ATOM   2512  CG  ASP A 248      95.200  27.500 145.510  1.00  0.00           C
ATOM   2513  OD1 ASP A 248      94.990  27.080 146.690  1.00  0.00           O
ATOM   2514  OD2 ASP A 248      96.300  27.640 145.020  1.00  0.00           O
ATOM   2515  C   ASP A 248      94.020  30.490 145.650  1.00  0.00           C
ATOM   2516  O   ASP A 248      94.450  30.710 146.780  1.00  0.00           O
ATOM   2517  N   ILE A 249      94.400  31.210 144.570  1.00  0.00           N
ATOM   2518  H   ILE A 249      94.280  30.900 143.620  1.00  0.00           H
ATOM   2519  CA  ILE A 249      95.040  32.570 144.670  1.00  0.00           C
ATOM   2520  CB  ILE A 249      95.700  32.980 143.280  1.00  0.00           C
ATOM   2521  CG1 ILE A 249      94.890  32.910 142.010  1.00  0.00           C
ATOM   2522  CG2 ILE A 249      97.040  32.170 143.110  1.00  0.00           C
ATOM   2523  CD  ILE A 249      95.430  33.900 140.970  1.00  0.00           C
ATOM   2524  C   ILE A 249      94.200  33.680 145.210  1.00  0.00           C
ATOM   2525  O   ILE A 249      94.760  34.630 145.760  1.00  0.00           O
ATOM   2526  N   LEU A 250      92.900  33.600 144.960  1.00  0.00           N
ATOM   2527  H   LEU A 250      92.490  33.150 144.170  1.00  0.00           H
ATOM   2528  CA  LEU A 250      92.070  34.440 145.800  1.00  0.00           C
ATOM   2529  CB  LEU A 250      90.540  34.390 145.360  1.00  0.00           C
ATOM   2530  CG  LEU A 250      90.220  35.330 144.130  1.00  0.00           C
ATOM   2531  CD1 LEU A 250      88.780  35.040 143.560  1.00  0.00           C
ATOM   2532  CD2 LEU A 250      90.120  36.770 144.770  1.00  0.00           C
ATOM   2533  C   LEU A 250      92.060  34.230 147.330  1.00  0.00           C
ATOM   2534  O   LEU A 250      92.300  35.170 148.070  1.00  0.00           O
ATOM   2535  N   GLY A 251      91.960  32.940 147.730  1.00  0.00           N
ATOM   2536  H   GLY A 251      91.550  32.260 147.130  1.00  0.00           H
ATOM   2537  CA  GLY A 251      92.270  32.300 149.070  1.00  0.00           C
ATOM   2538  C   GLY A 251      92.860  33.140 150.240  1.00  0.00           C
ATOM   2539  O   GLY A 251      92.320  33.210 151.300  1.00  0.00           O
ATOM   2540  N   PRO A 252      94.100  33.650 150.050  1.00  0.00           N
ATOM   2541  CA  PRO A 252      94.680  34.560 151.040  1.00  0.00           C
ATOM   2542  CB  PRO A 252      96.120  34.880 150.440  1.00  0.00           C
ATOM   2543  CG  PRO A 252      96.490  33.680 149.640  1.00  0.00           C
ATOM   2544  CD  PRO A 252      95.180  33.120 149.100  1.00  0.00           C
ATOM   2545  C   PRO A 252      93.900  35.770 151.460  1.00  0.00           C
ATOM   2546  O   PRO A 252      93.720  36.060 152.630  1.00  0.00           O
ATOM   2547  N   LEU A 253      93.260  36.430 150.470  1.00  0.00           N
ATOM   2548  H   LEU A 253      93.080  36.140 149.530  1.00  0.00           H
ATOM   2549  CA  LEU A 253      92.450  37.660 150.690  1.00  0.00           C
ATOM   2550  CB  LEU A 253      92.110  38.210 149.300  1.00  0.00           C
ATOM   2551  CG  LEU A 253      92.560  39.690 149.040  1.00  0.00           C
ATOM   2552  CD1 LEU A 253      92.010  40.040 147.710  1.00  0.00           C
ATOM   2553  CD2 LEU A 253      91.960  40.720 149.940  1.00  0.00           C
ATOM   2554  C   LEU A 253      91.200  37.220 151.500  1.00  0.00           C
ATOM   2555  O   LEU A 253      90.890  37.900 152.530  1.00  0.00           O
ATOM   2556  N   SER A 254      90.530  36.160 151.100  1.00  0.00           N
ATOM   2557  H   SER A 254      90.720  35.940 150.140  1.00  0.00           H
ATOM   2558  CA  SER A 254      89.440  35.480 151.810  1.00  0.00           C
ATOM   2559  CB  SER A 254      89.060  34.110 151.210  1.00  0.00           C
ATOM   2560  OG  SER A 254      89.090  34.270 149.810  1.00  0.00           O
ATOM   2561  HG  SER A 254      88.170  34.280 149.430  1.00  0.00           H
ATOM   2562  C   SER A 254      89.790  35.200 153.300  1.00  0.00           C
ATOM   2563  O   SER A 254      89.100  35.670 154.220  1.00  0.00           O
ATOM   2564  N   ALA A 255      90.910  34.530 153.560  1.00  0.00           N
ATOM   2565  H   ALA A 255      91.510  34.130 152.860  1.00  0.00           H
ATOM   2566  CA  ALA A 255      91.310  34.150 154.960  1.00  0.00           C
ATOM   2567  CB  ALA A 255      92.350  33.070 154.830  1.00  0.00           C
ATOM   2568  C   ALA A 255      91.770  35.400 155.790  1.00  0.00           C
ATOM   2569  O   ALA A 255      91.620  35.380 157.020  1.00  0.00           O
ATOM   2570  N   GLN A 256      92.280  36.490 155.150  1.00  0.00           N
ATOM   2571  H   GLN A 256      92.500  36.380 154.180  1.00  0.00           H
ATOM   2572  CA  GLN A 256      92.620  37.780 155.800  1.00  0.00           C
ATOM   2573  CB  GLN A 256      93.570  38.630 154.910  1.00  0.00           C
ATOM   2574  CG  GLN A 256      95.040  38.140 154.980  1.00  0.00           C
ATOM   2575  CD  GLN A 256      95.960  39.360 154.490  1.00  0.00           C
ATOM   2576  OE1 GLN A 256      95.570  40.510 154.370  1.00  0.00           O
ATOM   2577  NE2 GLN A 256      97.200  39.060 154.110  1.00  0.00           N
ATOM   2578 1HE2 GLN A 256      97.570  38.130 154.190  1.00  0.00           H
ATOM   2579 2HE2 GLN A 256      97.840  39.790 153.860  1.00  0.00           H
ATOM   2580  C   GLN A 256      91.360  38.450 156.190  1.00  0.00           C
ATOM   2581  O   GLN A 256      91.250  38.780 157.410  1.00  0.00           O
ATOM   2582  N   THR A 257      90.490  38.880 155.300  1.00  0.00           N
ATOM   2583  H   THR A 257      90.740  38.950 154.330  1.00  0.00           H
ATOM   2584  CA  THR A 257      89.220  39.610 155.580  1.00  0.00           C
ATOM   2585  CB  THR A 257      88.690  40.080 154.230  1.00  0.00           C
ATOM   2586  OG1 THR A 257      88.330  38.820 153.540  1.00  0.00           O
ATOM   2587  HG1 THR A 257      88.910  38.670 152.740  1.00  0.00           H
ATOM   2588  CG2 THR A 257      89.500  41.090 153.410  1.00  0.00           C
ATOM   2589  C   THR A 257      88.090  38.940 156.340  1.00  0.00           C
ATOM   2590  O   THR A 257      87.060  39.550 156.620  1.00  0.00           O
ATOM   2591  N   GLY A 258      88.240  37.630 156.440  1.00  0.00           N
ATOM   2592  H   GLY A 258      89.060  37.180 156.100  1.00  0.00           H
ATOM   2593  CA  GLY A 258      87.210  36.800 157.110  1.00  0.00           C
ATOM   2594  C   GLY A 258      85.970  36.450 156.200  1.00  0.00           C
ATOM   2595  O   GLY A 258      84.990  35.910 156.730  1.00  0.00           O
ATOM   2596  N   ILE A 259      85.970  36.850 154.910  1.00  0.00           N
ATOM   2597  H   ILE A 259      86.750  37.340 154.510  1.00  0.00           H
ATOM   2598  CA  ILE A 259      84.830  36.520 153.980  1.00  0.00           C
ATOM   2599  CB  ILE A 259      84.280  37.820 153.410  1.00  0.00           C
ATOM   2600  CG1 ILE A 259      83.830  38.800 154.480  1.00  0.00           C
ATOM   2601  CG2 ILE A 259      83.060  37.630 152.480  1.00  0.00           C
ATOM   2602  CD  ILE A 259      84.400  40.130 154.050  1.00  0.00           C
ATOM   2603  C   ILE A 259      85.440  35.640 152.860  1.00  0.00           C
ATOM   2604  O   ILE A 259      86.310  36.080 152.110  1.00  0.00           O
ATOM   2605  N   ALA A 260      84.740  34.480 152.650  1.00  0.00           N
ATOM   2606  H   ALA A 260      83.830  34.360 153.050  1.00  0.00           H
ATOM   2607  CA  ALA A 260      85.270  33.530 151.670  1.00  0.00           C
ATOM   2608  CB  ALA A 260      84.990  32.170 152.300  1.00  0.00           C
ATOM   2609  C   ALA A 260      84.700  33.600 150.230  1.00  0.00           C
ATOM   2610  O   ALA A 260      83.740  34.340 150.030  1.00  0.00           O
ATOM   2611  N   VAL A 261      85.290  32.890 149.270  1.00  0.00           N
ATOM   2612  H   VAL A 261      86.050  32.290 149.520  1.00  0.00           H
ATOM   2613  CA  VAL A 261      84.960  33.050 147.870  1.00  0.00           C
ATOM   2614  CB  VAL A 261      85.960  32.520 146.830  1.00  0.00           C
ATOM   2615  CG1 VAL A 261      87.340  33.110 147.030  1.00  0.00           C
ATOM   2616  CG2 VAL A 261      86.040  31.050 146.860  1.00  0.00           C
ATOM   2617  C   VAL A 261      83.560  32.700 147.450  1.00  0.00           C
ATOM   2618  O   VAL A 261      83.030  33.450 146.630  1.00  0.00           O
ATOM   2619  N   LEU A 262      83.000  31.590 147.920  1.00  0.00           N
ATOM   2620  H   LEU A 262      83.550  30.930 148.440  1.00  0.00           H
ATOM   2621  CA  LEU A 262      81.540  31.320 147.830  1.00  0.00           C
ATOM   2622  CB  LEU A 262      81.120  30.190 148.750  1.00  0.00           C
ATOM   2623  CG  LEU A 262      82.040  29.020 148.730  1.00  0.00           C
ATOM   2624  CD1 LEU A 262      83.130  29.040 149.820  1.00  0.00           C
ATOM   2625  CD2 LEU A 262      81.140  27.750 148.720  1.00  0.00           C
ATOM   2626  C   LEU A 262      80.620  32.480 148.200  1.00  0.00           C
ATOM   2627  O   LEU A 262      79.880  32.910 147.330  1.00  0.00           O
ATOM   2628  N   ASP A 263      80.850  33.140 149.340  1.00  0.00           N
ATOM   2629  H   ASP A 263      81.440  32.760 150.060  1.00  0.00           H
ATOM   2630  CA  ASP A 263      80.130  34.390 149.810  1.00  0.00           C
ATOM   2631  CB  ASP A 263      80.580  34.740 151.270  1.00  0.00           C
ATOM   2632  CG  ASP A 263      80.410  33.770 152.390  1.00  0.00           C
ATOM   2633  OD1 ASP A 263      81.550  33.420 152.770  1.00  0.00           O
ATOM   2634  OD2 ASP A 263      79.410  33.140 152.730  1.00  0.00           O
ATOM   2635  C   ASP A 263      80.390  35.540 148.780  1.00  0.00           C
ATOM   2636  O   ASP A 263      79.450  35.990 148.210  1.00  0.00           O
ATOM   2637  N   MET A 264      81.700  35.900 148.520  1.00  0.00           N
ATOM   2638  H   MET A 264      82.440  35.730 149.180  1.00  0.00           H
ATOM   2639  CA  MET A 264      81.980  36.830 147.350  1.00  0.00           C
ATOM   2640  CB  MET A 264      83.490  37.160 147.280  1.00  0.00           C
ATOM   2641  CG  MET A 264      83.760  38.200 148.390  1.00  0.00           C
ATOM   2642  SD  MET A 264      83.420  39.930 147.830  1.00  0.00           S
ATOM   2643  CE  MET A 264      84.090  40.850 149.160  1.00  0.00           C
ATOM   2644  C   MET A 264      81.420  36.530 145.960  1.00  0.00           C
ATOM   2645  O   MET A 264      80.770  37.370 145.350  1.00  0.00           O
ATOM   2646  N   CYS A 265      81.470  35.280 145.600  1.00  0.00           N
ATOM   2647  H   CYS A 265      82.070  34.570 145.990  1.00  0.00           H
ATOM   2648  CA  CYS A 265      80.720  34.800 144.420  1.00  0.00           C
ATOM   2649  CB  CYS A 265      80.960  33.310 144.070  1.00  0.00           C
ATOM   2650  SG  CYS A 265      82.670  32.600 143.970  1.00  0.00           S
ATOM   2651  HG  CYS A 265      83.190  33.060 145.110  1.00  0.00           H
ATOM   2652  C   CYS A 265      79.240  35.050 144.440  1.00  0.00           C
ATOM   2653  O   CYS A 265      78.610  35.290 143.450  1.00  0.00           O
ATOM   2654  N   ALA A 266      78.670  34.670 145.590  1.00  0.00           N
ATOM   2655  H   ALA A 266      79.250  34.120 146.190  1.00  0.00           H
ATOM   2656  CA  ALA A 266      77.230  34.900 145.890  1.00  0.00           C
ATOM   2657  CB  ALA A 266      76.900  34.410 147.280  1.00  0.00           C
ATOM   2658  C   ALA A 266      76.810  36.380 145.800  1.00  0.00           C
ATOM   2659  O   ALA A 266      75.830  36.750 145.110  1.00  0.00           O
ATOM   2660  N   SER A 267      77.570  37.270 146.510  1.00  0.00           N
ATOM   2661  H   SER A 267      78.230  36.910 147.180  1.00  0.00           H
ATOM   2662  CA  SER A 267      77.360  38.690 146.420  1.00  0.00           C
ATOM   2663  CB  SER A 267      78.460  39.470 147.170  1.00  0.00           C
ATOM   2664  OG  SER A 267      78.480  39.030 148.520  1.00  0.00           O
ATOM   2665  HG  SER A 267      78.610  38.040 148.630  1.00  0.00           H
ATOM   2666  C   SER A 267      77.420  39.280 144.970  1.00  0.00           C
ATOM   2667  O   SER A 267      76.570  40.050 144.650  1.00  0.00           O
ATOM   2668  N   LEU A 268      78.410  38.880 144.170  1.00  0.00           N
ATOM   2669  H   LEU A 268      79.160  38.330 144.520  1.00  0.00           H
ATOM   2670  CA  LEU A 268      78.480  39.170 142.730  1.00  0.00           C
ATOM   2671  CB  LEU A 268      79.890  38.760 142.270  1.00  0.00           C
ATOM   2672  CG  LEU A 268      80.300  39.510 140.960  1.00  0.00           C
ATOM   2673  CD1 LEU A 268      79.980  41.020 141.090  1.00  0.00           C
ATOM   2674  CD2 LEU A 268      81.780  39.210 140.660  1.00  0.00           C
ATOM   2675  C   LEU A 268      77.370  38.490 141.970  1.00  0.00           C
ATOM   2676  O   LEU A 268      76.770  39.280 141.260  1.00  0.00           O
ATOM   2677  N   LYS A 269      77.070  37.190 142.140  1.00  0.00           N
ATOM   2678  H   LYS A 269      77.700  36.540 142.550  1.00  0.00           H
ATOM   2679  CA  LYS A 269      75.950  36.510 141.390  1.00  0.00           C
ATOM   2680  CB  LYS A 269      75.860  34.990 141.700  1.00  0.00           C
ATOM   2681  CG  LYS A 269      74.930  34.230 140.790  1.00  0.00           C
ATOM   2682  CD  LYS A 269      74.540  32.780 141.250  1.00  0.00           C
ATOM   2683  CE  LYS A 269      73.660  32.020 140.270  1.00  0.00           C
ATOM   2684  NZ  LYS A 269      72.200  32.220 140.430  1.00  0.00           N
ATOM   2685  HZ1 LYS A 269      72.030  32.410 141.400  1.00  0.00           H
ATOM   2686  HZ2 LYS A 269      71.860  33.000 139.910  1.00  0.00           H
ATOM   2687  HZ3 LYS A 269      71.740  31.410 140.070  1.00  0.00           H
ATOM   2688  C   LYS A 269      74.580  37.250 141.570  1.00  0.00           C
ATOM   2689  O   LYS A 269      74.020  37.520 140.490  1.00  0.00           O
ATOM   2690  N   GLU A 270      74.370  37.750 142.800  1.00  0.00           N
ATOM   2691  H   GLU A 270      74.780  37.270 143.580  1.00  0.00           H
ATOM   2692  CA  GLU A 270      73.280  38.660 143.070  1.00  0.00           C
ATOM   2693  CB  GLU A 270      73.000  38.900 144.520  1.00  0.00           C
ATOM   2694  CG  GLU A 270      72.260  37.740 145.190  1.00  0.00           C
ATOM   2695  CD  GLU A 270      70.770  37.590 144.840  1.00  0.00           C
ATOM   2696  OE1 GLU A 270      70.270  36.460 144.690  1.00  0.00           O
ATOM   2697  OE2 GLU A 270      70.070  38.570 144.530  1.00  0.00           O
ATOM   2698  C   GLU A 270      73.280  40.060 142.460  1.00  0.00           C
ATOM   2699  O   GLU A 270      72.260  40.360 141.870  1.00  0.00           O
ATOM   2700  N   LEU A 271      74.420  40.770 142.610  1.00  0.00           N
ATOM   2701  H   LEU A 271      75.160  40.550 143.240  1.00  0.00           H
ATOM   2702  CA  LEU A 271      74.600  42.120 142.040  1.00  0.00           C
ATOM   2703  CB  LEU A 271      75.980  42.650 142.200  1.00  0.00           C
ATOM   2704  CG  LEU A 271      75.920  44.160 142.160  1.00  0.00           C
ATOM   2705  CD1 LEU A 271      75.390  44.640 143.490  1.00  0.00           C
ATOM   2706  CD2 LEU A 271      77.300  44.730 142.020  1.00  0.00           C
ATOM   2707  C   LEU A 271      74.380  42.070 140.550  1.00  0.00           C
ATOM   2708  O   LEU A 271      73.510  42.780 140.080  1.00  0.00           O
ATOM   2709  N   LEU A 272      75.030  41.110 139.910  1.00  0.00           N
ATOM   2710  H   LEU A 272      75.640  40.410 140.270  1.00  0.00           H
ATOM   2711  CA  LEU A 272      74.860  40.930 138.440  1.00  0.00           C
ATOM   2712  CB  LEU A 272      75.740  39.750 137.940  1.00  0.00           C
ATOM   2713  CG  LEU A 272      77.210  40.100 137.960  1.00  0.00           C
ATOM   2714  CD1 LEU A 272      77.940  38.780 138.010  1.00  0.00           C
ATOM   2715  CD2 LEU A 272      77.480  40.790 136.590  1.00  0.00           C
ATOM   2716  C   LEU A 272      73.400  40.720 138.130  1.00  0.00           C
ATOM   2717  O   LEU A 272      72.830  41.370 137.290  1.00  0.00           O
ATOM   2718  N   GLN A 273      72.740  39.790 138.830  1.00  0.00           N
ATOM   2719  H   GLN A 273      73.160  39.370 139.630  1.00  0.00           H
ATOM   2720  CA  GLN A 273      71.290  39.430 138.600  1.00  0.00           C
ATOM   2721  CB  GLN A 273      70.950  38.210 139.380  1.00  0.00           C
ATOM   2722  CG  GLN A 273      71.120  36.900 138.600  1.00  0.00           C
ATOM   2723  CD  GLN A 273      70.880  35.710 139.580  1.00  0.00           C
ATOM   2724  OE1 GLN A 273      71.780  35.150 140.100  1.00  0.00           O
ATOM   2725  NE2 GLN A 273      69.640  35.470 139.840  1.00  0.00           N
ATOM   2726 1HE2 GLN A 273      68.880  35.960 139.420  1.00  0.00           H
ATOM   2727 2HE2 GLN A 273      69.450  34.580 140.270  1.00  0.00           H
ATOM   2728  C   GLN A 273      70.280  40.540 138.900  1.00  0.00           C
ATOM   2729  O   GLN A 273      69.400  40.760 138.050  1.00  0.00           O
ATOM   2730  N   ASN A 274      70.520  41.370 139.900  1.00  0.00           N
ATOM   2731  H   ASN A 274      71.240  41.250 140.580  1.00  0.00           H
ATOM   2732  CA  ASN A 274      69.780  42.580 140.240  1.00  0.00           C
ATOM   2733  CB  ASN A 274      70.030  42.720 141.750  1.00  0.00           C
ATOM   2734  CG  ASN A 274      68.900  43.490 142.480  1.00  0.00           C
ATOM   2735  OD1 ASN A 274      68.220  44.280 141.870  1.00  0.00           O
ATOM   2736  ND2 ASN A 274      68.810  43.230 143.770  1.00  0.00           N
ATOM   2737 1HD2 ASN A 274      69.390  42.510 144.160  1.00  0.00           H
ATOM   2738 2HD2 ASN A 274      68.120  43.700 144.320  1.00  0.00           H
ATOM   2739  C   ASN A 274      70.190  43.880 139.500  1.00  0.00           C
ATOM   2740  O   ASN A 274      69.310  44.510 139.010  1.00  0.00           O
ATOM   2741  N   GLY A 275      71.440  44.070 139.220  1.00  0.00           N
ATOM   2742  H   GLY A 275      72.120  43.550 139.740  1.00  0.00           H
ATOM   2743  CA  GLY A 275      71.900  45.090 138.290  1.00  0.00           C
ATOM   2744  C   GLY A 275      73.360  45.450 138.450  1.00  0.00           C
ATOM   2745  O   GLY A 275      73.720  46.040 139.490  1.00  0.00           O
ATOM   2746  N   MET A 276      74.100  45.200 137.300  1.00  0.00           N
ATOM   2747  H   MET A 276      73.690  44.700 136.530  1.00  0.00           H
ATOM   2748  CA  MET A 276      75.540  45.510 137.050  1.00  0.00           C
ATOM   2749  CB  MET A 276      75.890  45.030 135.670  1.00  0.00           C
ATOM   2750  CG  MET A 276      77.370  44.850 135.430  1.00  0.00           C
ATOM   2751  SD  MET A 276      77.870  43.530 134.240  1.00  0.00           S
ATOM   2752  CE  MET A 276      77.500  44.460 132.780  1.00  0.00           C
ATOM   2753  C   MET A 276      75.920  46.990 137.150  1.00  0.00           C
ATOM   2754  O   MET A 276      76.990  47.280 137.550  1.00  0.00           O
ATOM   2755  N   ASN A 277      75.000  47.830 136.680  1.00  0.00           N
ATOM   2756  H   ASN A 277      74.260  47.510 136.090  1.00  0.00           H
ATOM   2757  CA  ASN A 277      75.170  49.330 136.720  1.00  0.00           C
ATOM   2758  CB  ASN A 277      75.280  49.810 135.300  1.00  0.00           C
ATOM   2759  CG  ASN A 277      75.780  51.240 135.040  1.00  0.00           C
ATOM   2760  OD1 ASN A 277      75.600  52.140 135.850  1.00  0.00           O
ATOM   2761  ND2 ASN A 277      76.580  51.470 134.060  1.00  0.00           N
ATOM   2762 1HD2 ASN A 277      76.850  50.700 133.480  1.00  0.00           H
ATOM   2763 2HD2 ASN A 277      76.890  52.390 133.840  1.00  0.00           H
ATOM   2764  C   ASN A 277      73.920  49.930 137.590  1.00  0.00           C
ATOM   2765  O   ASN A 277      72.820  49.600 137.170  1.00  0.00           O
ATOM   2766  N   GLY A 278      74.180  50.950 138.440  1.00  0.00           N
ATOM   2767  H   GLY A 278      75.030  51.480 138.450  1.00  0.00           H
ATOM   2768  CA  GLY A 278      73.300  51.470 139.530  1.00  0.00           C
ATOM   2769  C   GLY A 278      74.000  51.970 140.810  1.00  0.00           C
ATOM   2770  O   GLY A 278      74.510  53.070 140.720  1.00  0.00           O
ATOM   2771  N   ARG A 279      74.020  51.240 141.930  1.00  0.00           N
ATOM   2772  H   ARG A 279      73.900  50.250 141.820  1.00  0.00           H
ATOM   2773  CA  ARG A 279      74.480  51.750 143.270  1.00  0.00           C
ATOM   2774  CB  ARG A 279      73.830  50.970 144.440  1.00  0.00           C
ATOM   2775  CG  ARG A 279      73.480  52.000 145.480  1.00  0.00           C
ATOM   2776  CD  ARG A 279      73.180  51.340 146.850  1.00  0.00           C
ATOM   2777  NE  ARG A 279      74.060  52.000 147.900  1.00  0.00           N
ATOM   2778  HE  ARG A 279      74.580  52.810 147.630  1.00  0.00           H
ATOM   2779  CZ  ARG A 279      74.020  51.630 149.170  1.00  0.00           C
ATOM   2780  NH1 ARG A 279      73.200  50.720 149.720  1.00  0.00           N
ATOM   2781 1HH1 ARG A 279      72.590  50.120 149.200  1.00  0.00           H
ATOM   2782 2HH1 ARG A 279      73.080  50.740 150.710  1.00  0.00           H
ATOM   2783  NH2 ARG A 279      75.090  51.910 149.910  1.00  0.00           N
ATOM   2784 1HH2 ARG A 279      75.900  52.390 149.570  1.00  0.00           H
ATOM   2785 2HH2 ARG A 279      75.180  51.610 150.860  1.00  0.00           H
ATOM   2786  C   ARG A 279      75.980  51.900 143.570  1.00  0.00           C
ATOM   2787  O   ARG A 279      76.790  51.150 142.950  1.00  0.00           O
ATOM   2788  N   THR A 280      76.420  53.030 144.100  1.00  0.00           N
ATOM   2789  H   THR A 280      75.790  53.810 144.030  1.00  0.00           H
ATOM   2790  CA  THR A 280      77.870  53.300 144.230  1.00  0.00           C
ATOM   2791  CB  THR A 280      78.130  54.780 144.680  1.00  0.00           C
ATOM   2792  OG1 THR A 280      77.170  55.300 145.640  1.00  0.00           O
ATOM   2793  HG1 THR A 280      76.660  56.050 145.210  1.00  0.00           H
ATOM   2794  CG2 THR A 280      78.300  55.660 143.420  1.00  0.00           C
ATOM   2795  C   THR A 280      78.700  52.320 145.040  1.00  0.00           C
ATOM   2796  O   THR A 280      78.710  52.440 146.250  1.00  0.00           O
ATOM   2797  N   ILE A 281      79.600  51.650 144.320  1.00  0.00           N
ATOM   2798  H   ILE A 281      79.560  51.620 143.320  1.00  0.00           H
ATOM   2799  CA  ILE A 281      80.680  50.910 144.960  1.00  0.00           C
ATOM   2800  CB  ILE A 281      80.710  49.460 144.420  1.00  0.00           C
ATOM   2801  CG1 ILE A 281      79.260  48.880 144.460  1.00  0.00           C
ATOM   2802  CG2 ILE A 281      81.560  48.690 145.400  1.00  0.00           C
ATOM   2803  CD  ILE A 281      79.230  47.400 144.180  1.00  0.00           C
ATOM   2804  C   ILE A 281      81.930  51.560 144.440  1.00  0.00           C
ATOM   2805  O   ILE A 281      82.050  52.010 143.270  1.00  0.00           O
ATOM   2806  N   LEU A 282      82.800  51.970 145.400  1.00  0.00           N
ATOM   2807  H   LEU A 282      82.550  51.900 146.360  1.00  0.00           H
ATOM   2808  CA  LEU A 282      84.080  52.730 145.190  1.00  0.00           C
ATOM   2809  CB  LEU A 282      85.250  51.870 144.710  1.00  0.00           C
ATOM   2810  CG  LEU A 282      85.810  51.150 145.920  1.00  0.00           C
ATOM   2811  CD1 LEU A 282      86.570  49.910 145.390  1.00  0.00           C
ATOM   2812  CD2 LEU A 282      86.720  52.010 146.830  1.00  0.00           C
ATOM   2813  C   LEU A 282      83.980  53.970 144.290  1.00  0.00           C
ATOM   2814  O   LEU A 282      84.710  54.200 143.420  1.00  0.00           O
ATOM   2815  N   GLY A 283      82.950  54.730 144.560  1.00  0.00           N
ATOM   2816  H   GLY A 283      82.410  54.550 145.380  1.00  0.00           H
ATOM   2817  CA  GLY A 283      82.350  55.930 143.900  1.00  0.00           C
ATOM   2818  C   GLY A 283      82.150  55.820 142.400  1.00  0.00           C
ATOM   2819  O   GLY A 283      82.270  56.780 141.650  1.00  0.00           O
ATOM   2820  N   SER A 284      81.920  54.540 141.970  1.00  0.00           N
ATOM   2821  H   SER A 284      81.850  53.710 142.520  1.00  0.00           H
ATOM   2822  CA  SER A 284      81.670  54.190 140.560  1.00  0.00           C
ATOM   2823  CB  SER A 284      82.840  53.320 139.980  1.00  0.00           C
ATOM   2824  OG  SER A 284      82.730  53.160 138.540  1.00  0.00           O
ATOM   2825  HG  SER A 284      83.470  52.560 138.220  1.00  0.00           H
ATOM   2826  C   SER A 284      80.330  53.390 140.570  1.00  0.00           C
ATOM   2827  O   SER A 284      80.020  52.680 141.590  1.00  0.00           O
ATOM   2828  N   ALA A 285      79.570  53.550 139.510  1.00  0.00           N
ATOM   2829  H   ALA A 285      79.860  54.170 138.790  1.00  0.00           H
ATOM   2830  CA  ALA A 285      78.300  52.740 139.330  1.00  0.00           C
ATOM   2831  CB  ALA A 285      77.350  53.420 138.300  1.00  0.00           C
ATOM   2832  C   ALA A 285      78.470  51.230 138.960  1.00  0.00           C
ATOM   2833  O   ALA A 285      77.600  50.380 139.200  1.00  0.00           O
ATOM   2834  N   LEU A 286      79.610  51.020 138.330  1.00  0.00           N
ATOM   2835  H   LEU A 286      80.320  51.730 138.390  1.00  0.00           H
ATOM   2836  CA  LEU A 286      79.950  49.770 137.590  1.00  0.00           C
ATOM   2837  CB  LEU A 286      79.870  50.020 136.070  1.00  0.00           C
ATOM   2838  CG  LEU A 286      80.860  51.060 135.570  1.00  0.00           C
ATOM   2839  CD1 LEU A 286      81.320  50.780 134.150  1.00  0.00           C
ATOM   2840  CD2 LEU A 286      80.350  52.450 135.500  1.00  0.00           C
ATOM   2841  C   LEU A 286      81.250  49.150 138.050  1.00  0.00           C
ATOM   2842  O   LEU A 286      82.170  49.810 138.610  1.00  0.00           O
ATOM   2843  N   LEU A 287      81.340  47.870 137.760  1.00  0.00           N
ATOM   2844  H   LEU A 287      80.820  47.450 137.010  1.00  0.00           H
ATOM   2845  CA  LEU A 287      82.360  47.030 138.260  1.00  0.00           C
ATOM   2846  CB  LEU A 287      81.900  45.580 138.420  1.00  0.00           C
ATOM   2847  CG  LEU A 287      81.350  45.580 139.860  1.00  0.00           C
ATOM   2848  CD1 LEU A 287      80.300  44.510 140.090  1.00  0.00           C
ATOM   2849  CD2 LEU A 287      82.510  45.340 140.840  1.00  0.00           C
ATOM   2850  C   LEU A 287      83.550  46.930 137.260  1.00  0.00           C
ATOM   2851  O   LEU A 287      83.320  46.550 136.070  1.00  0.00           O
ATOM   2852  N   GLU A 288      84.720  47.420 137.690  1.00  0.00           N
ATOM   2853  H   GLU A 288      84.680  48.060 138.450  1.00  0.00           H
ATOM   2854  CA  GLU A 288      85.890  47.530 136.820  1.00  0.00           C
ATOM   2855  CB  GLU A 288      86.340  49.000 136.830  1.00  0.00           C
ATOM   2856  CG  GLU A 288      85.260  49.870 136.270  1.00  0.00           C
ATOM   2857  CD  GLU A 288      85.660  51.300 136.260  1.00  0.00           C
ATOM   2858  OE1 GLU A 288      86.390  51.720 135.390  1.00  0.00           O
ATOM   2859  OE2 GLU A 288      85.140  52.000 137.200  1.00  0.00           O
ATOM   2860  C   GLU A 288      87.090  46.630 137.270  1.00  0.00           C
ATOM   2861  O   GLU A 288      87.460  46.540 138.420  1.00  0.00           O
ATOM   2862  N   ASP A 289      87.760  46.040 136.290  1.00  0.00           N
ATOM   2863  H   ASP A 289      87.570  46.150 135.310  1.00  0.00           H
ATOM   2864  CA  ASP A 289      88.780  44.960 136.510  1.00  0.00           C
ATOM   2865  CB  ASP A 289      88.520  43.780 135.510  1.00  0.00           C
ATOM   2866  CG  ASP A 289      88.710  44.100 134.060  1.00  0.00           C
ATOM   2867  OD1 ASP A 289      89.040  43.160 133.310  1.00  0.00           O
ATOM   2868  OD2 ASP A 289      88.330  45.200 133.590  1.00  0.00           O
ATOM   2869  C   ASP A 289      90.210  45.520 136.490  1.00  0.00           C
ATOM   2870  O   ASP A 289      91.130  44.850 136.040  1.00  0.00           O
ATOM   2871  N   GLU A 290      90.440  46.530 137.310  1.00  0.00           N
ATOM   2872  H   GLU A 290      89.930  46.540 138.170  1.00  0.00           H
ATOM   2873  CA  GLU A 290      91.630  47.370 137.350  1.00  0.00           C
ATOM   2874  CB  GLU A 290      91.260  48.850 137.370  1.00  0.00           C
ATOM   2875  CG  GLU A 290      90.200  49.230 138.430  1.00  0.00           C
ATOM   2876  CD  GLU A 290      90.060  50.730 138.630  1.00  0.00           C
ATOM   2877  OE1 GLU A 290      89.520  51.090 139.740  1.00  0.00           O
ATOM   2878  OE2 GLU A 290      90.000  51.450 137.610  1.00  0.00           O
ATOM   2879  C   GLU A 290      92.690  46.940 138.370  1.00  0.00           C
ATOM   2880  O   GLU A 290      93.770  47.550 138.370  1.00  0.00           O
ATOM   2881  N   PHE A 291      92.340  46.150 139.430  1.00  0.00           N
ATOM   2882  H   PHE A 291      91.430  45.750 139.530  1.00  0.00           H
ATOM   2883  CA  PHE A 291      93.210  45.790 140.560  1.00  0.00           C
ATOM   2884  CB  PHE A 291      92.830  46.540 141.810  1.00  0.00           C
ATOM   2885  CG  PHE A 291      93.250  47.990 141.680  1.00  0.00           C
ATOM   2886  CD1 PHE A 291      94.470  48.330 142.230  1.00  0.00           C
ATOM   2887  HD1 PHE A 291      95.040  47.550 142.740  1.00  0.00           H
ATOM   2888  CD2 PHE A 291      92.470  49.070 141.210  1.00  0.00           C
ATOM   2889  HD2 PHE A 291      91.500  48.850 140.740  1.00  0.00           H
ATOM   2890  CE1 PHE A 291      94.920  49.630 142.340  1.00  0.00           C
ATOM   2891  HE1 PHE A 291      95.940  49.880 142.630  1.00  0.00           H
ATOM   2892  CE2 PHE A 291      92.850  50.380 141.340  1.00  0.00           C
ATOM   2893  HE2 PHE A 291      92.190  51.230 141.160  1.00  0.00           H
ATOM   2894  CZ  PHE A 291      94.090  50.660 141.870  1.00  0.00           C
ATOM   2895  HZ  PHE A 291      94.480  51.680 141.770  1.00  0.00           H
ATOM   2896  C   PHE A 291      93.300  44.260 140.900  1.00  0.00           C
ATOM   2897  O   PHE A 291      92.220  43.690 141.120  1.00  0.00           O
ATOM   2898  N   THR A 292      94.480  43.820 140.960  1.00  0.00           N
ATOM   2899  H   THR A 292      95.230  44.450 141.160  1.00  0.00           H
ATOM   2900  CA  THR A 292      94.740  42.340 141.170  1.00  0.00           C
ATOM   2901  CB  THR A 292      95.940  41.980 140.320  1.00  0.00           C
ATOM   2902  OG1 THR A 292      97.170  42.360 140.950  1.00  0.00           O
ATOM   2903  HG1 THR A 292      97.030  43.300 141.250  1.00  0.00           H
ATOM   2904  CG2 THR A 292      95.830  42.170 138.780  1.00  0.00           C
ATOM   2905  C   THR A 292      95.000  41.950 142.680  1.00  0.00           C
ATOM   2906  O   THR A 292      95.520  42.800 143.420  1.00  0.00           O
ATOM   2907  N   PRO A 293      94.610  40.730 143.170  1.00  0.00           N
ATOM   2908  CA  PRO A 293      94.920  40.170 144.540  1.00  0.00           C
ATOM   2909  CB  PRO A 293      94.860  38.660 144.270  1.00  0.00           C
ATOM   2910  CG  PRO A 293      93.840  38.420 143.160  1.00  0.00           C
ATOM   2911  CD  PRO A 293      93.860  39.670 142.360  1.00  0.00           C
ATOM   2912  C   PRO A 293      96.250  40.660 145.200  1.00  0.00           C
ATOM   2913  O   PRO A 293      96.190  41.190 146.300  1.00  0.00           O
ATOM   2914  N   PHE A 294      97.320  40.510 144.470  1.00  0.00           N
ATOM   2915  H   PHE A 294      97.310  39.880 143.690  1.00  0.00           H
ATOM   2916  CA  PHE A 294      98.660  41.070 144.670  1.00  0.00           C
ATOM   2917  CB  PHE A 294      99.430  40.950 143.410  1.00  0.00           C
ATOM   2918  CG  PHE A 294     100.860  40.480 143.610  1.00  0.00           C
ATOM   2919  CD1 PHE A 294     101.080  39.120 143.620  1.00  0.00           C
ATOM   2920  HD1 PHE A 294     100.380  38.300 143.800  1.00  0.00           H
ATOM   2921  CD2 PHE A 294     101.880  41.480 143.470  1.00  0.00           C
ATOM   2922  HD2 PHE A 294     101.660  42.540 143.330  1.00  0.00           H
ATOM   2923  CE1 PHE A 294     102.350  38.650 143.430  1.00  0.00           C
ATOM   2924  HE1 PHE A 294     102.630  37.620 143.220  1.00  0.00           H
ATOM   2925  CE2 PHE A 294     103.160  40.980 143.360  1.00  0.00           C
ATOM   2926  HE2 PHE A 294     104.000  41.650 143.150  1.00  0.00           H
ATOM   2927  CZ  PHE A 294     103.370  39.620 143.310  1.00  0.00           C
ATOM   2928  HZ  PHE A 294     104.400  39.340 143.110  1.00  0.00           H
ATOM   2929  C   PHE A 294      98.770  42.530 145.130  1.00  0.00           C
ATOM   2930  O   PHE A 294      99.260  42.860 146.250  1.00  0.00           O
ATOM   2931  N   ASP A 295      98.060  43.460 144.420  1.00  0.00           N
ATOM   2932  H   ASP A 295      97.820  43.240 143.480  1.00  0.00           H
ATOM   2933  CA  ASP A 295      97.790  44.950 144.590  1.00  0.00           C
ATOM   2934  CB  ASP A 295      96.930  45.580 143.500  1.00  0.00           C
ATOM   2935  CG  ASP A 295      97.650  45.590 142.150  1.00  0.00           C
ATOM   2936  OD1 ASP A 295      98.670  46.220 141.880  1.00  0.00           O
ATOM   2937  OD2 ASP A 295      97.080  44.960 141.230  1.00  0.00           O
ATOM   2938  C   ASP A 295      97.110  45.300 145.920  1.00  0.00           C
ATOM   2939  O   ASP A 295      97.600  46.110 146.700  1.00  0.00           O
ATOM   2940  N   VAL A 296      95.960  44.650 146.070  1.00  0.00           N
ATOM   2941  H   VAL A 296      95.630  44.050 145.340  1.00  0.00           H
ATOM   2942  CA  VAL A 296      95.080  44.710 147.250  1.00  0.00           C
ATOM   2943  CB  VAL A 296      93.720  43.990 146.990  1.00  0.00           C
ATOM   2944  CG1 VAL A 296      92.680  44.270 148.110  1.00  0.00           C
ATOM   2945  CG2 VAL A 296      93.250  44.310 145.570  1.00  0.00           C
ATOM   2946  C   VAL A 296      95.780  44.210 148.520  1.00  0.00           C
ATOM   2947  O   VAL A 296      95.830  45.040 149.450  1.00  0.00           O
ATOM   2948  N   VAL A 297      96.370  43.040 148.630  1.00  0.00           N
ATOM   2949  H   VAL A 297      96.300  42.350 147.920  1.00  0.00           H
ATOM   2950  CA  VAL A 297      97.300  42.630 149.790  1.00  0.00           C
ATOM   2951  CB  VAL A 297      97.940  41.250 149.780  1.00  0.00           C
ATOM   2952  CG1 VAL A 297      96.780  40.220 150.010  1.00  0.00           C
ATOM   2953  CG2 VAL A 297      98.550  40.890 148.420  1.00  0.00           C
ATOM   2954  C   VAL A 297      98.310  43.770 150.120  1.00  0.00           C
ATOM   2955  O   VAL A 297      98.300  44.320 151.210  1.00  0.00           O
ATOM   2956  N   ARG A 298      99.070  44.170 149.100  1.00  0.00           N
ATOM   2957  H   ARG A 298      99.260  43.550 148.340  1.00  0.00           H
ATOM   2958  CA  ARG A 298     100.100  45.200 149.230  1.00  0.00           C
ATOM   2959  CB  ARG A 298     100.870  45.280 147.960  1.00  0.00           C
ATOM   2960  CG  ARG A 298     101.950  44.150 147.860  1.00  0.00           C
ATOM   2961  CD  ARG A 298     102.620  44.060 146.480  1.00  0.00           C
ATOM   2962  NE  ARG A 298     103.570  42.990 146.460  1.00  0.00           N
ATOM   2963  HE  ARG A 298     104.530  43.250 146.390  1.00  0.00           H
ATOM   2964  CZ  ARG A 298     103.370  41.680 146.570  1.00  0.00           C
ATOM   2965  NH1 ARG A 298     102.190  41.100 146.680  1.00  0.00           N
ATOM   2966 1HH1 ARG A 298     101.380  41.640 146.900  1.00  0.00           H
ATOM   2967 2HH1 ARG A 298     102.090  40.220 146.210  1.00  0.00           H
ATOM   2968  NH2 ARG A 298     104.360  40.790 146.420  1.00  0.00           N
ATOM   2969 1HH2 ARG A 298     105.240  41.190 146.160  1.00  0.00           H
ATOM   2970 2HH2 ARG A 298     104.170  39.810 146.360  1.00  0.00           H
ATOM   2971  C   ARG A 298      99.660  46.610 149.760  1.00  0.00           C
ATOM   2972  O   ARG A 298     100.190  47.080 150.770  1.00  0.00           O
ATOM   2973  N   GLN A 299      98.540  47.100 149.200  1.00  0.00           N
ATOM   2974  H   GLN A 299      98.240  46.670 148.350  1.00  0.00           H
ATOM   2975  CA  GLN A 299      97.950  48.410 149.560  1.00  0.00           C
ATOM   2976  CB  GLN A 299      96.970  48.860 148.460  1.00  0.00           C
ATOM   2977  CG  GLN A 299      97.740  49.460 147.250  1.00  0.00           C
ATOM   2978  CD  GLN A 299      96.740  50.370 146.470  1.00  0.00           C
ATOM   2979  OE1 GLN A 299      96.000  51.230 146.920  1.00  0.00           O
ATOM   2980  NE2 GLN A 299      96.830  50.230 145.170  1.00  0.00           N
ATOM   2981 1HE2 GLN A 299      97.500  49.660 144.700  1.00  0.00           H
ATOM   2982 2HE2 GLN A 299      96.190  50.800 144.660  1.00  0.00           H
ATOM   2983  C   GLN A 299      97.130  48.380 150.930  1.00  0.00           C
ATOM   2984  O   GLN A 299      97.360  49.210 151.810  1.00  0.00           O
ATOM   2985  N   CYS A 300      96.230  47.430 151.040  1.00  0.00           N
ATOM   2986  H   CYS A 300      96.290  46.620 150.450  1.00  0.00           H
ATOM   2987  CA  CYS A 300      95.110  47.350 152.050  1.00  0.00           C
ATOM   2988  CB  CYS A 300      93.830  47.110 151.300  1.00  0.00           C
ATOM   2989  SG  CYS A 300      93.100  48.690 150.670  1.00  0.00           S
ATOM   2990  HG  CYS A 300      92.910  49.100 151.920  1.00  0.00           H
ATOM   2991  C   CYS A 300      95.280  46.340 153.110  1.00  0.00           C
ATOM   2992  O   CYS A 300      95.370  45.130 152.910  1.00  0.00           O
ATOM   2993  N   SER A 301      95.090  46.870 154.300  1.00  0.00           N
ATOM   2994  H   SER A 301      94.940  47.850 154.480  1.00  0.00           H
ATOM   2995  CA  SER A 301      95.170  46.030 155.550  1.00  0.00           C
ATOM   2996  CB  SER A 301      95.560  46.690 156.850  1.00  0.00           C
ATOM   2997  OG  SER A 301      95.700  45.680 157.800  1.00  0.00           O
ATOM   2998  HG  SER A 301      96.610  45.300 157.650  1.00  0.00           H
ATOM   2999  C   SER A 301      93.850  45.240 155.680  1.00  0.00           C
ATOM   3000  O   SER A 301      92.890  45.870 156.080  1.00  0.00           O
ATOM   3001  N   GLY A 302      93.900  43.980 155.380  1.00  0.00           N
ATOM   3002  H   GLY A 302      94.700  43.700 154.850  1.00  0.00           H
ATOM   3003  CA  GLY A 302      92.720  43.070 155.320  1.00  0.00           C
ATOM   3004  C   GLY A 302      92.090  42.800 156.670  1.00  0.00           C
ATOM   3005  O   GLY A 302      92.300  41.810 157.350  1.00  0.00           O
ATOM   3006  N   VAL A 303      91.360  43.830 157.080  1.00  0.00           N
ATOM   3007  H   VAL A 303      91.350  44.600 156.450  1.00  0.00           H
ATOM   3008  CA  VAL A 303      90.620  43.920 158.320  1.00  0.00           C
ATOM   3009  CB  VAL A 303      90.460  45.440 158.600  1.00  0.00           C
ATOM   3010  CG1 VAL A 303      89.410  46.160 157.700  1.00  0.00           C
ATOM   3011  CG2 VAL A 303      89.950  45.610 160.030  1.00  0.00           C
ATOM   3012  C   VAL A 303      89.280  43.080 158.150  1.00  0.00           C
ATOM   3013  O   VAL A 303      88.420  43.340 157.300  1.00  0.00           O
ATOM   3014  N   THR A 304      89.050  42.280 159.160  1.00  0.00           N
ATOM   3015  H   THR A 304      89.770  42.110 159.830  1.00  0.00           H
ATOM   3016  CA  THR A 304      87.820  41.410 159.300  1.00  0.00           C
ATOM   3017  CB  THR A 304      87.960  40.340 160.400  1.00  0.00           C
ATOM   3018  OG1 THR A 304      88.090  40.990 161.710  1.00  0.00           O
ATOM   3019  HG1 THR A 304      88.170  40.340 162.460  1.00  0.00           H
ATOM   3020  CG2 THR A 304      89.150  39.440 160.210  1.00  0.00           C
ATOM   3021  C   THR A 304      86.430  42.050 159.410  1.00  0.00           C
ATOM   3022  O   THR A 304      86.140  42.900 160.250  1.00  0.00           O
ATOM   3023  N   PHE A 305      85.530  41.450 158.700  1.00  0.00           N
ATOM   3024  H   PHE A 305      85.800  40.750 158.040  1.00  0.00           H
ATOM   3025  CA  PHE A 305      84.100  41.760 158.580  1.00  0.00           C
ATOM   3026  CB  PHE A 305      83.680  42.750 157.550  1.00  0.00           C
ATOM   3027  CG  PHE A 305      84.290  44.160 157.790  1.00  0.00           C
ATOM   3028  CD1 PHE A 305      83.950  45.090 158.730  1.00  0.00           C
ATOM   3029  HD1 PHE A 305      83.180  44.750 159.430  1.00  0.00           H
ATOM   3030  CD2 PHE A 305      85.410  44.450 156.970  1.00  0.00           C
ATOM   3031  HD2 PHE A 305      85.770  43.720 156.240  1.00  0.00           H
ATOM   3032  CE1 PHE A 305      84.610  46.300 158.870  1.00  0.00           C
ATOM   3033  HE1 PHE A 305      84.280  47.030 159.610  1.00  0.00           H
ATOM   3034  CE2 PHE A 305      86.130  45.650 157.180  1.00  0.00           C
ATOM   3035  HE2 PHE A 305      86.910  45.950 156.480  1.00  0.00           H
ATOM   3036  CZ  PHE A 305      85.730  46.570 158.110  1.00  0.00           C
ATOM   3037  HZ  PHE A 305      86.420  47.370 158.390  1.00  0.00           H
ATOM   3038  C   PHE A 305      83.400  40.410 158.340  1.00  0.00           C
ATOM   3039  O   PHE A 305      82.970  40.130 157.230  1.00  0.00           O
ATOM   3040  N   GLN A 306      83.170  39.770 159.470  1.00  0.00           N
ATOM   3041  H   GLN A 306      83.270  40.230 160.350  1.00  0.00           H
ATOM   3042  CA  GLN A 306      82.700  38.410 159.360  1.00  0.00           C
ATOM   3043  CB  GLN A 306      83.870  37.420 159.520  1.00  0.00           C
ATOM   3044  CG  GLN A 306      84.540  37.610 160.910  1.00  0.00           C
ATOM   3045  CD  GLN A 306      85.580  36.470 161.090  1.00  0.00           C
ATOM   3046  OE1 GLN A 306      86.810  36.680 161.260  1.00  0.00           O
ATOM   3047  NE2 GLN A 306      85.090  35.360 161.390  1.00  0.00           N
ATOM   3048 1HE2 GLN A 306      84.100  35.230 161.470  1.00  0.00           H
ATOM   3049 2HE2 GLN A 306      85.720  34.630 161.670  1.00  0.00           H
ATOM   3050  C   GLN A 306      81.410  38.040 160.200  1.00  0.00           C
ATOM   3051  O1  GLN A 306      80.970  38.820 161.120  1.00  0.00           O
ATOM   3052  O2  GLN A 306      80.630  37.220 159.760  1.00  0.00           O
ATOM   3053  C45 LIG B 307      98.380  45.710 126.450  1.00  0.00           C
ATOM   3054  C44 LIG B 307      97.360  46.690 126.850  1.00  0.00           C
ATOM   3055  C46 LIG B 307      97.600  47.620 127.810  1.00  0.00           C
ATOM   3056  H48 LIG B 307      98.560  47.780 128.300  1.00  0.00           H
ATOM   3057  O43 LIG B 307      96.250  47.010 126.170  1.00  0.00           O
ATOM   3058  N42 LIG B 307      95.770  48.150 126.730  1.00  0.00           N
ATOM   3059  C41 LIG B 307      96.610  48.500 127.710  1.00  0.00           C
ATOM   3060  C40 LIG B 307      96.580  49.590 128.460  1.00  0.00           C
ATOM   3061  O47 LIG B 307      96.400  49.570 129.680  1.00  0.00           O
ATOM   3062  N39 LIG B 307      96.960  50.680 127.820  1.00  0.00           N
ATOM   3063  H5D LIG B 307      97.060  50.640 126.830  1.00  0.00           H
ATOM   3064  C37 LIG B 307      97.240  51.970 128.540  1.00  0.00           C
ATOM   3065  C38 LIG B 307      98.540  52.560 127.960  1.00  0.00           C
ATOM   3066  C36 LIG B 307      96.040  52.900 128.510  1.00  0.00           C
ATOM   3067  O48 LIG B 307      95.860  53.780 127.640  1.00  0.00           O
ATOM   3068  N35 LIG B 307      95.190  52.560 129.500  1.00  0.00           N
ATOM   3069  H5C LIG B 307      95.470  51.800 130.090  1.00  0.00           H
ATOM   3070  C31 LIG B 307      93.860  53.090 129.740  1.00  0.00           C
ATOM   3071  C32 LIG B 307      92.900  51.900 130.030  1.00  0.00           C
ATOM   3072  C34 LIG B 307      93.250  51.000 131.200  1.00  0.00           C
ATOM   3073  C33 LIG B 307      91.480  52.290 130.220  1.00  0.00           C
ATOM   3074  C30 LIG B 307      93.880  54.280 130.780  1.00  0.00           C
ATOM   3075  O49 LIG B 307      93.590  54.120 131.970  1.00  0.00           O
ATOM   3076  N29 LIG B 307      94.290  55.410 130.230  1.00  0.00           N
ATOM   3077  H29 LIG B 307      94.860  55.250 129.430  1.00  0.00           H
ATOM   3078  C05 LIG B 307      94.440  56.670 131.030  1.00  0.00           C
ATOM   3079  C04 LIG B 307      95.270  57.670 130.280  1.00  0.00           C
ATOM   3080  C02 LIG B 307      96.260  58.340 131.350  1.00  0.00           C
ATOM   3081  C03 LIG B 307      97.530  57.580 131.360  1.00  0.00           C
ATOM   3082  C01 LIG B 307      96.720  59.710 130.880  1.00  0.00           C
ATOM   3083  C06 LIG B 307      93.090  57.330 131.380  1.00  0.00           C
ATOM   3084  O28 LIG B 307      92.420  58.010 130.580  1.00  0.00           O
ATOM   3085  N07 LIG B 307      92.480  57.040 132.510  1.00  0.00           N
ATOM   3086  H5B LIG B 307      92.880  56.270 133.010  1.00  0.00           H
ATOM   3087  C08 LIG B 307      91.270  57.660 133.090  1.00  0.00           C
ATOM   3088  C09 LIG B 307      90.240  56.580 133.480  1.00  0.00           C
ATOM   3089  C10 LIG B 307      89.830  55.720 132.310  1.00  0.00           C
ATOM   3090  C14 LIG B 307      88.750  56.410 131.460  1.00  0.00           C
ATOM   3091  C13 LIG B 307      87.940  55.280 130.870  1.00  0.00           C
ATOM   3092  N12 LIG B 307      87.860  54.430 132.030  1.00  0.00           N
ATOM   3093  H12 LIG B 307      87.350  54.910 132.740  1.00  0.00           H
ATOM   3094  H5A LIG B 307      87.390  53.570 131.840  1.00  0.00           H
ATOM   3095  C11 LIG B 307      89.210  54.370 132.590  1.00  0.00           C
ATOM   3096  O15 LIG B 307      89.290  53.960 133.930  1.00  0.00           O
ATOM   3097  H49 LIG B 307      89.230  52.970 133.960  1.00  0.00           H
ATOM   3098  C16 LIG B 307      91.660  58.480 134.360  1.00  0.00           C
ATOM   3099  C17 LIG B 307      92.510  59.740 134.030  1.00  0.00           C
ATOM   3100  C18 LIG B 307      92.740  60.370 135.390  1.00  0.00           C
ATOM   3101  O27 LIG B 307      91.840  60.400 136.220  1.00  0.00           O
ATOM   3102  O19 LIG B 307      94.020  60.910 135.580  1.00  0.00           O
ATOM   3103  C20 LIG B 307      94.930  59.990 136.150  1.00  0.00           C
ATOM   3104  C21 LIG B 307      96.300  60.740 136.150  1.00  0.00           C
ATOM   3105  C22 LIG B 307      96.910  61.220 134.950  1.00  0.00           C
ATOM   3106  H22 LIG B 307      96.300  61.240 134.050  1.00  0.00           H
ATOM   3107  C23 LIG B 307      98.300  61.410 134.970  1.00  0.00           C
ATOM   3108  H23 LIG B 307      98.810  61.590 134.020  1.00  0.00           H
ATOM   3109  C24 LIG B 307      99.080  61.120 136.120  1.00  0.00           C
ATOM   3110  H24 LIG B 307     100.010  61.670 136.180  1.00  0.00           H
ATOM   3111  C25 LIG B 307      98.410  60.700 137.290  1.00  0.00           C
ATOM   3112  H25 LIG B 307      99.010  60.500 138.180  1.00  0.00           H
ATOM   3113  C26 LIG B 307      97.020  60.540 137.330  1.00  0.00           C
ATOM   3114  H26 LIG B 307      96.490  60.710 138.270  1.00  0.00           H
TER
ENDMDL
