# Supplementary material for: Microsecond MD Simulation and Multiple-Conformation Virtual Screening to Identify Potential Anti-COVID-19 Inhibitors Against SARS-CoV-2 Main Protease
Source: Front Chem. 2021 Jan 13;8:595273. doi: 10.3389/fchem.2020.595273 (PMC7873971; doi:10.3389/fchem.2020.595273)
Supplement: Supplementary file 2 [file Data_Sheet_1.ZIP › Ns_Pose_PDB/Ns_Pose_PDB/1_micro_6LU7_complex/400ns.pdb]

REMARK    GENERATED BY TRJCONV
TITLE     model - minimized in water t= 400000.00000 step= 200000000
REMARK    THIS IS A SIMULATION BOX
CRYST1   97.956   97.956   97.956  90.00  90.00  90.00 P 1           1
MODEL        1
ATOM      1  N   SER A   1     100.030  57.130 147.250  1.00  0.00           N
ATOM      2  H1  SER A   1      99.090  57.170 147.590  1.00  0.00           H
ATOM      3  H2  SER A   1      99.980  57.350 146.280  1.00  0.00           H
ATOM      4  H3  SER A   1     100.300  56.170 147.380  1.00  0.00           H
ATOM      5  CA  SER A   1     100.930  58.040 147.930  1.00  0.00           C
ATOM      6  CB  SER A   1     102.290  58.080 147.230  1.00  0.00           C
ATOM      7  OG  SER A   1     102.450  58.710 145.950  1.00  0.00           O
ATOM      8  HG  SER A   1     102.240  58.090 145.200  1.00  0.00           H
ATOM      9  C   SER A   1     100.330  59.470 147.930  1.00  0.00           C
ATOM     10  O   SER A   1      99.570  59.800 147.040  1.00  0.00           O
ATOM     11  N   GLY A   2     100.530  60.190 149.010  1.00  0.00           N
ATOM     12  H   GLY A   2     101.030  59.820 149.800  1.00  0.00           H
ATOM     13  CA  GLY A   2     100.090  61.540 149.300  1.00  0.00           C
ATOM     14  C   GLY A   2     101.100  62.610 149.100  1.00  0.00           C
ATOM     15  O   GLY A   2     100.740  63.540 148.430  1.00  0.00           O
ATOM     16  N   PHE A   3     102.320  62.480 149.730  1.00  0.00           N
ATOM     17  H   PHE A   3     102.530  61.710 150.330  1.00  0.00           H
ATOM     18  CA  PHE A   3     103.460  63.390 149.520  1.00  0.00           C
ATOM     19  CB  PHE A   3     104.150  63.430 150.930  1.00  0.00           C
ATOM     20  CG  PHE A   3     105.450  64.240 151.040  1.00  0.00           C
ATOM     21  CD1 PHE A   3     105.590  65.430 151.800  1.00  0.00           C
ATOM     22  HD1 PHE A   3     104.750  65.760 152.420  1.00  0.00           H
ATOM     23  CD2 PHE A   3     106.650  63.650 150.640  1.00  0.00           C
ATOM     24  HD2 PHE A   3     106.680  62.670 150.170  1.00  0.00           H
ATOM     25  CE1 PHE A   3     106.830  66.010 151.990  1.00  0.00           C
ATOM     26  HE1 PHE A   3     106.830  66.940 152.540  1.00  0.00           H
ATOM     27  CE2 PHE A   3     107.890  64.200 150.820  1.00  0.00           C
ATOM     28  HE2 PHE A   3     108.800  63.660 150.580  1.00  0.00           H
ATOM     29  CZ  PHE A   3     107.960  65.410 151.430  1.00  0.00           C
ATOM     30  HZ  PHE A   3     108.950  65.820 151.620  1.00  0.00           H
ATOM     31  C   PHE A   3     104.270  63.020 148.270  1.00  0.00           C
ATOM     32  O   PHE A   3     104.420  61.860 147.840  1.00  0.00           O
ATOM     33  N   ARG A   4     105.020  64.060 147.780  1.00  0.00           N
ATOM     34  H   ARG A   4     104.970  64.970 148.190  1.00  0.00           H
ATOM     35  CA  ARG A   4     105.860  63.910 146.590  1.00  0.00           C
ATOM     36  CB  ARG A   4     106.400  65.230 146.130  1.00  0.00           C
ATOM     37  CG  ARG A   4     107.170  65.930 147.320  1.00  0.00           C
ATOM     38  CD  ARG A   4     108.270  66.850 146.760  1.00  0.00           C
ATOM     39  NE  ARG A   4     108.570  67.960 147.720  1.00  0.00           N
ATOM     40  HE  ARG A   4     107.950  67.950 148.500  1.00  0.00           H
ATOM     41  CZ  ARG A   4     109.630  68.890 147.690  1.00  0.00           C
ATOM     42  NH1 ARG A   4     110.590  68.800 146.760  1.00  0.00           N
ATOM     43 1HH1 ARG A   4     110.570  68.060 146.090  1.00  0.00           H
ATOM     44 2HH1 ARG A   4     111.400  69.380 146.650  1.00  0.00           H
ATOM     45  NH2 ARG A   4     109.500  69.980 148.540  1.00  0.00           N
ATOM     46 1HH2 ARG A   4     108.680  70.100 149.090  1.00  0.00           H
ATOM     47 2HH2 ARG A   4     110.280  70.570 148.730  1.00  0.00           H
ATOM     48  C   ARG A   4     107.060  62.910 146.650  1.00  0.00           C
ATOM     49  O   ARG A   4     107.870  62.960 147.590  1.00  0.00           O
ATOM     50  N   LYS A   5     107.290  62.270 145.540  1.00  0.00           N
ATOM     51  H   LYS A   5     106.630  62.300 144.790  1.00  0.00           H
ATOM     52  CA  LYS A   5     108.280  61.190 145.420  1.00  0.00           C
ATOM     53  CB  LYS A   5     107.810  60.020 144.550  1.00  0.00           C
ATOM     54  CG  LYS A   5     106.650  59.180 145.240  1.00  0.00           C
ATOM     55  CD  LYS A   5     107.120  58.120 146.290  1.00  0.00           C
ATOM     56  CE  LYS A   5     105.960  57.680 147.220  1.00  0.00           C
ATOM     57  NZ  LYS A   5     106.390  56.450 147.970  1.00  0.00           N
ATOM     58  HZ1 LYS A   5     105.680  56.180 148.620  1.00  0.00           H
ATOM     59  HZ2 LYS A   5     106.550  55.700 147.340  1.00  0.00           H
ATOM     60  HZ3 LYS A   5     107.230  56.510 148.510  1.00  0.00           H
ATOM     61  C   LYS A   5     109.560  61.720 144.780  1.00  0.00           C
ATOM     62  O   LYS A   5     109.520  62.330 143.720  1.00  0.00           O
ATOM     63  N   MET A   6     110.670  61.200 145.250  1.00  0.00           N
ATOM     64  H   MET A   6     110.690  60.490 145.950  1.00  0.00           H
ATOM     65  CA  MET A   6     111.960  61.290 144.500  1.00  0.00           C
ATOM     66  CB  MET A   6     112.960  62.040 145.370  1.00  0.00           C
ATOM     67  CG  MET A   6     113.280  61.340 146.670  1.00  0.00           C
ATOM     68  SD  MET A   6     114.730  62.080 147.580  1.00  0.00           S
ATOM     69  CE  MET A   6     114.970  60.670 148.580  1.00  0.00           C
ATOM     70  C   MET A   6     112.350  59.870 144.130  1.00  0.00           C
ATOM     71  O   MET A   6     112.620  59.010 144.930  1.00  0.00           O
ATOM     72  N   ALA A   7     112.390  59.650 142.810  1.00  0.00           N
ATOM     73  H   ALA A   7     112.100  60.390 142.210  1.00  0.00           H
ATOM     74  CA  ALA A   7     112.740  58.340 142.160  1.00  0.00           C
ATOM     75  CB  ALA A   7     111.470  57.440 142.040  1.00  0.00           C
ATOM     76  C   ALA A   7     113.470  58.490 140.810  1.00  0.00           C
ATOM     77  O   ALA A   7     112.880  58.850 139.740  1.00  0.00           O
ATOM     78  N   PHE A   8     114.760  58.320 140.970  1.00  0.00           N
ATOM     79  H   PHE A   8     115.090  58.240 141.910  1.00  0.00           H
ATOM     80  CA  PHE A   8     115.770  58.480 139.890  1.00  0.00           C
ATOM     81  CB  PHE A   8     117.170  58.850 140.500  1.00  0.00           C
ATOM     82  CG  PHE A   8     118.360  59.300 139.620  1.00  0.00           C
ATOM     83  CD1 PHE A   8     119.080  58.370 138.870  1.00  0.00           C
ATOM     84  HD1 PHE A   8     118.710  57.350 138.820  1.00  0.00           H
ATOM     85  CD2 PHE A   8     118.880  60.610 139.620  1.00  0.00           C
ATOM     86  HD2 PHE A   8     118.320  61.320 140.220  1.00  0.00           H
ATOM     87  CE1 PHE A   8     120.300  58.600 138.220  1.00  0.00           C
ATOM     88  HE1 PHE A   8     120.920  57.730 138.020  1.00  0.00           H
ATOM     89  CE2 PHE A   8     120.150  60.840 139.070  1.00  0.00           C
ATOM     90  HE2 PHE A   8     120.440  61.890 139.110  1.00  0.00           H
ATOM     91  CZ  PHE A   8     120.950  59.910 138.380  1.00  0.00           C
ATOM     92  HZ  PHE A   8     121.900  60.190 137.920  1.00  0.00           H
ATOM     93  C   PHE A   8     115.820  57.390 138.800  1.00  0.00           C
ATOM     94  O   PHE A   8     115.990  56.240 139.060  1.00  0.00           O
ATOM     95  N   PRO A   9     115.530  57.970 137.620  1.00  0.00           N
ATOM     96  CA  PRO A   9     115.580  57.180 136.390  1.00  0.00           C
ATOM     97  CB  PRO A   9     114.820  57.960 135.340  1.00  0.00           C
ATOM     98  CG  PRO A   9     115.050  59.400 135.760  1.00  0.00           C
ATOM     99  CD  PRO A   9     115.210  59.350 137.300  1.00  0.00           C
ATOM    100  C   PRO A   9     116.940  56.860 135.820  1.00  0.00           C
ATOM    101  O   PRO A   9     117.870  57.600 136.110  1.00  0.00           O
ATOM    102  N   SER A  10     117.210  55.730 135.180  1.00  0.00           N
ATOM    103  H   SER A  10     116.540  55.010 135.040  1.00  0.00           H
ATOM    104  CA  SER A  10     118.650  55.360 134.870  1.00  0.00           C
ATOM    105  CB  SER A  10     118.970  53.890 135.450  1.00  0.00           C
ATOM    106  OG  SER A  10     120.160  53.240 134.910  1.00  0.00           O
ATOM    107  HG  SER A  10     120.950  53.730 135.280  1.00  0.00           H
ATOM    108  C   SER A  10     119.180  55.510 133.450  1.00  0.00           C
ATOM    109  O   SER A  10     120.390  55.710 133.230  1.00  0.00           O
ATOM    110  N   GLY A  11     118.460  54.820 132.610  1.00  0.00           N
ATOM    111  H   GLY A  11     117.700  54.310 133.020  1.00  0.00           H
ATOM    112  CA  GLY A  11     118.770  54.540 131.190  1.00  0.00           C
ATOM    113  C   GLY A  11     119.600  53.240 131.000  1.00  0.00           C
ATOM    114  O   GLY A  11     119.140  52.310 130.360  1.00  0.00           O
ATOM    115  N   LYS A  12     120.620  53.170 131.810  1.00  0.00           N
ATOM    116  H   LYS A  12     120.820  53.800 132.560  1.00  0.00           H
ATOM    117  CA  LYS A  12     121.500  51.930 131.820  1.00  0.00           C
ATOM    118  CB  LYS A  12     122.670  52.250 132.720  1.00  0.00           C
ATOM    119  CG  LYS A  12     123.640  53.170 132.040  1.00  0.00           C
ATOM    120  CD  LYS A  12     124.890  53.480 132.960  1.00  0.00           C
ATOM    121  CE  LYS A  12     125.760  54.440 132.150  1.00  0.00           C
ATOM    122  NZ  LYS A  12     126.950  54.960 132.910  1.00  0.00           N
ATOM    123  HZ1 LYS A  12     126.670  55.310 133.800  1.00  0.00           H
ATOM    124  HZ2 LYS A  12     127.750  54.370 133.030  1.00  0.00           H
ATOM    125  HZ3 LYS A  12     127.310  55.750 132.400  1.00  0.00           H
ATOM    126  C   LYS A  12     120.750  50.640 132.360  1.00  0.00           C
ATOM    127  O   LYS A  12     120.620  49.630 131.680  1.00  0.00           O
ATOM    128  N   VAL A  13     119.890  50.880 133.390  1.00  0.00           N
ATOM    129  H   VAL A  13     119.710  51.800 133.730  1.00  0.00           H
ATOM    130  CA  VAL A  13     119.190  49.750 134.060  1.00  0.00           C
ATOM    131  CB  VAL A  13     118.880  49.920 135.480  1.00  0.00           C
ATOM    132  CG1 VAL A  13     118.190  48.680 136.080  1.00  0.00           C
ATOM    133  CG2 VAL A  13     120.170  50.200 136.190  1.00  0.00           C
ATOM    134  C   VAL A  13     117.870  49.400 133.330  1.00  0.00           C
ATOM    135  O   VAL A  13     117.480  48.240 133.210  1.00  0.00           O
ATOM    136  N   GLU A  14     117.210  50.400 132.780  1.00  0.00           N
ATOM    137  H   GLU A  14     117.090  51.280 133.240  1.00  0.00           H
ATOM    138  CA  GLU A  14     116.250  50.170 131.710  1.00  0.00           C
ATOM    139  CB  GLU A  14     115.780  51.550 131.260  1.00  0.00           C
ATOM    140  CG  GLU A  14     114.860  52.120 132.350  1.00  0.00           C
ATOM    141  CD  GLU A  14     115.600  53.130 133.290  1.00  0.00           C
ATOM    142  OE1 GLU A  14     116.470  52.730 134.080  1.00  0.00           O
ATOM    143  OE2 GLU A  14     115.270  54.360 133.240  1.00  0.00           O
ATOM    144  C   GLU A  14     116.810  49.450 130.470  1.00  0.00           C
ATOM    145  O   GLU A  14     116.370  48.350 130.120  1.00  0.00           O
ATOM    146  N   GLY A  15     117.950  49.900 129.970  1.00  0.00           N
ATOM    147  H   GLY A  15     118.480  50.640 130.380  1.00  0.00           H
ATOM    148  CA  GLY A  15     118.830  49.160 128.990  1.00  0.00           C
ATOM    149  C   GLY A  15     118.940  47.710 129.180  1.00  0.00           C
ATOM    150  O   GLY A  15     118.640  46.930 128.230  1.00  0.00           O
ATOM    151  N   CYS A  16     119.310  47.380 130.410  1.00  0.00           N
ATOM    152  H   CYS A  16     119.360  48.060 131.140  1.00  0.00           H
ATOM    153  CA  CYS A  16     119.520  46.010 130.870  1.00  0.00           C
ATOM    154  CB  CYS A  16     120.090  46.050 132.290  1.00  0.00           C
ATOM    155  SG  CYS A  16     121.880  46.470 132.290  1.00  0.00           S
ATOM    156  HG  CYS A  16     122.310  45.400 131.620  1.00  0.00           H
ATOM    157  C   CYS A  16     118.210  45.120 130.910  1.00  0.00           C
ATOM    158  O   CYS A  16     118.250  43.880 130.830  1.00  0.00           O
ATOM    159  N   MET A  17     117.000  45.680 130.810  1.00  0.00           N
ATOM    160  H   MET A  17     117.050  46.670 130.670  1.00  0.00           H
ATOM    161  CA  MET A  17     115.740  44.840 130.930  1.00  0.00           C
ATOM    162  CB  MET A  17     114.680  45.730 131.580  1.00  0.00           C
ATOM    163  CG  MET A  17     114.490  45.320 132.990  1.00  0.00           C
ATOM    164  SD  MET A  17     113.800  43.620 133.210  1.00  0.00           S
ATOM    165  CE  MET A  17     114.000  43.420 134.920  1.00  0.00           C
ATOM    166  C   MET A  17     115.240  44.210 129.640  1.00  0.00           C
ATOM    167  O   MET A  17     114.580  44.750 128.830  1.00  0.00           O
ATOM    168  N   VAL A  18     115.730  42.970 129.410  1.00  0.00           N
ATOM    169  H   VAL A  18     116.540  42.610 129.880  1.00  0.00           H
ATOM    170  CA  VAL A  18     115.410  42.150 128.260  1.00  0.00           C
ATOM    171  CB  VAL A  18     116.780  41.550 127.730  1.00  0.00           C
ATOM    172  CG1 VAL A  18     117.660  42.660 127.120  1.00  0.00           C
ATOM    173  CG2 VAL A  18     117.450  40.750 128.860  1.00  0.00           C
ATOM    174  C   VAL A  18     114.400  41.020 128.500  1.00  0.00           C
ATOM    175  O   VAL A  18     114.350  40.410 129.570  1.00  0.00           O
ATOM    176  N   GLN A  19     113.530  40.790 127.500  1.00  0.00           N
ATOM    177  H   GLN A  19     113.560  41.500 126.800  1.00  0.00           H
ATOM    178  CA  GLN A  19     112.420  39.830 127.530  1.00  0.00           C
ATOM    179  CB  GLN A  19     111.550  40.010 126.290  1.00  0.00           C
ATOM    180  CG  GLN A  19     110.170  39.300 126.480  1.00  0.00           C
ATOM    181  CD  GLN A  19     109.190  39.630 125.340  1.00  0.00           C
ATOM    182  OE1 GLN A  19     109.310  39.100 124.220  1.00  0.00           O
ATOM    183  NE2 GLN A  19     108.140  40.360 125.710  1.00  0.00           N
ATOM    184 1HE2 GLN A  19     107.960  40.700 126.630  1.00  0.00           H
ATOM    185 2HE2 GLN A  19     107.520  40.610 124.970  1.00  0.00           H
ATOM    186  C   GLN A  19     112.950  38.390 127.410  1.00  0.00           C
ATOM    187  O   GLN A  19     113.700  38.210 126.440  1.00  0.00           O
ATOM    188  N   VAL A  20     112.920  37.620 128.510  1.00  0.00           N
ATOM    189  H   VAL A  20     112.650  37.980 129.400  1.00  0.00           H
ATOM    190  CA  VAL A  20     113.370  36.170 128.400  1.00  0.00           C
ATOM    191  CB  VAL A  20     114.100  35.650 129.720  1.00  0.00           C
ATOM    192  CG1 VAL A  20     114.630  34.280 129.450  1.00  0.00           C
ATOM    193  CG2 VAL A  20     115.300  36.540 130.050  1.00  0.00           C
ATOM    194  C   VAL A  20     112.160  35.320 128.150  1.00  0.00           C
ATOM    195  O   VAL A  20     111.300  35.160 128.970  1.00  0.00           O
ATOM    196  N   THR A  21     112.180  34.680 126.980  1.00  0.00           N
ATOM    197  H   THR A  21     113.020  34.740 126.440  1.00  0.00           H
ATOM    198  CA  THR A  21     111.070  33.890 126.450  1.00  0.00           C
ATOM    199  CB  THR A  21     110.500  34.540 125.190  1.00  0.00           C
ATOM    200  OG1 THR A  21     109.550  33.640 124.580  1.00  0.00           O
ATOM    201  HG1 THR A  21     108.680  34.030 124.280  1.00  0.00           H
ATOM    202  CG2 THR A  21     111.550  34.990 124.130  1.00  0.00           C
ATOM    203  C   THR A  21     111.310  32.360 126.330  1.00  0.00           C
ATOM    204  O   THR A  21     112.380  31.960 125.830  1.00  0.00           O
ATOM    205  N   CYS A  22     110.450  31.590 126.990  1.00  0.00           N
ATOM    206  H   CYS A  22     109.970  31.870 127.830  1.00  0.00           H
ATOM    207  CA  CYS A  22     110.440  30.120 126.700  1.00  0.00           C
ATOM    208  CB  CYS A  22     111.010  29.350 127.940  1.00  0.00           C
ATOM    209  SG  CYS A  22     111.020  27.580 127.630  1.00  0.00           S
ATOM    210  HG  CYS A  22     112.250  27.660 127.120  1.00  0.00           H
ATOM    211  C   CYS A  22     109.050  29.720 126.150  1.00  0.00           C
ATOM    212  O   CYS A  22     108.160  29.410 126.960  1.00  0.00           O
ATOM    213  N   GLY A  23     108.780  30.030 124.860  1.00  0.00           N
ATOM    214  H   GLY A  23     109.600  30.360 124.390  1.00  0.00           H
ATOM    215  CA  GLY A  23     107.470  29.830 124.180  1.00  0.00           C
ATOM    216  C   GLY A  23     106.350  30.700 124.720  1.00  0.00           C
ATOM    217  O   GLY A  23     106.350  31.900 124.570  1.00  0.00           O
ATOM    218  N   THR A  24     105.590  30.070 125.630  1.00  0.00           N
ATOM    219  H   THR A  24     105.760  29.100 125.790  1.00  0.00           H
ATOM    220  CA  THR A  24     104.500  30.660 126.470  1.00  0.00           C
ATOM    221  CB  THR A  24     103.590  29.560 126.870  1.00  0.00           C
ATOM    222  OG1 THR A  24     104.340  28.480 127.450  1.00  0.00           O
ATOM    223  HG1 THR A  24     103.640  27.840 127.770  1.00  0.00           H
ATOM    224  CG2 THR A  24     102.760  29.140 125.680  1.00  0.00           C
ATOM    225  C   THR A  24     105.010  31.470 127.660  1.00  0.00           C
ATOM    226  O   THR A  24     104.520  32.590 127.920  1.00  0.00           O
ATOM    227  N   THR A  25     106.130  31.030 128.300  1.00  0.00           N
ATOM    228  H   THR A  25     106.550  30.140 128.100  1.00  0.00           H
ATOM    229  CA  THR A  25     106.560  31.630 129.500  1.00  0.00           C
ATOM    230  CB  THR A  25     107.230  30.650 130.430  1.00  0.00           C
ATOM    231  OG1 THR A  25     106.520  29.380 130.390  1.00  0.00           O
ATOM    232  HG1 THR A  25     106.220  29.090 131.300  1.00  0.00           H
ATOM    233  CG2 THR A  25     107.400  31.210 131.870  1.00  0.00           C
ATOM    234  C   THR A  25     107.540  32.830 129.310  1.00  0.00           C
ATOM    235  O   THR A  25     108.760  32.820 129.180  1.00  0.00           O
ATOM    236  N   THR A  26     106.930  33.970 129.180  1.00  0.00           N
ATOM    237  H   THR A  26     105.950  34.010 128.980  1.00  0.00           H
ATOM    238  CA  THR A  26     107.540  35.340 129.230  1.00  0.00           C
ATOM    239  CB  THR A  26     106.620  36.470 128.790  1.00  0.00           C
ATOM    240  OG1 THR A  26     105.470  36.020 128.090  1.00  0.00           O
ATOM    241  HG1 THR A  26     104.630  36.270 128.570  1.00  0.00           H
ATOM    242  CG2 THR A  26     107.290  37.480 127.800  1.00  0.00           C
ATOM    243  C   THR A  26     108.050  35.740 130.630  1.00  0.00           C
ATOM    244  O   THR A  26     107.250  35.820 131.530  1.00  0.00           O
ATOM    245  N   LEU A  27     109.310  36.090 130.670  1.00  0.00           N
ATOM    246  H   LEU A  27     110.020  35.820 130.010  1.00  0.00           H
ATOM    247  CA  LEU A  27     109.910  36.780 131.840  1.00  0.00           C
ATOM    248  CB  LEU A  27     110.830  35.730 132.480  1.00  0.00           C
ATOM    249  CG  LEU A  27     110.110  34.480 133.030  1.00  0.00           C
ATOM    250  CD1 LEU A  27     111.190  33.590 133.690  1.00  0.00           C
ATOM    251  CD2 LEU A  27     109.230  34.900 134.200  1.00  0.00           C
ATOM    252  C   LEU A  27     110.790  38.040 131.580  1.00  0.00           C
ATOM    253  O   LEU A  27     111.470  38.130 130.580  1.00  0.00           O
ATOM    254  N   ASN A  28     110.960  38.890 132.570  1.00  0.00           N
ATOM    255  H   ASN A  28     110.450  38.760 133.420  1.00  0.00           H
ATOM    256  CA  ASN A  28     111.770  40.040 132.670  1.00  0.00           C
ATOM    257  CB  ASN A  28     111.270  41.140 133.550  1.00  0.00           C
ATOM    258  CG  ASN A  28     109.880  41.680 133.270  1.00  0.00           C
ATOM    259  OD1 ASN A  28     109.630  42.520 132.430  1.00  0.00           O
ATOM    260  ND2 ASN A  28     108.900  41.200 133.980  1.00  0.00           N
ATOM    261 1HD2 ASN A  28     109.090  40.430 134.580  1.00  0.00           H
ATOM    262 2HD2 ASN A  28     108.030  41.660 134.130  1.00  0.00           H
ATOM    263  C   ASN A  28     113.120  39.600 133.220  1.00  0.00           C
ATOM    264  O   ASN A  28     113.120  38.890 134.230  1.00  0.00           O
ATOM    265  N   GLY A  29     114.170  39.930 132.400  1.00  0.00           N
ATOM    266  H   GLY A  29     114.090  40.390 131.520  1.00  0.00           H
ATOM    267  CA  GLY A  29     115.540  39.580 132.770  1.00  0.00           C
ATOM    268  C   GLY A  29     116.360  40.830 132.730  1.00  0.00           C
ATOM    269  O   GLY A  29     116.400  41.500 131.690  1.00  0.00           O
ATOM    270  N   LEU A  30     117.420  40.800 133.500  1.00  0.00           N
ATOM    271  H   LEU A  30     117.700  39.920 133.870  1.00  0.00           H
ATOM    272  CA  LEU A  30     118.390  41.880 133.660  1.00  0.00           C
ATOM    273  CB  LEU A  30     118.510  42.300 135.160  1.00  0.00           C
ATOM    274  CG  LEU A  30     118.930  43.760 135.470  1.00  0.00           C
ATOM    275  CD1 LEU A  30     117.750  44.700 135.140  1.00  0.00           C
ATOM    276  CD2 LEU A  30     119.240  43.860 137.000  1.00  0.00           C
ATOM    277  C   LEU A  30     119.760  41.540 133.130  1.00  0.00           C
ATOM    278  O   LEU A  30     120.450  40.610 133.600  1.00  0.00           O
ATOM    279  N   TRP A  31     120.120  42.230 132.050  1.00  0.00           N
ATOM    280  H   TRP A  31     119.430  42.670 131.470  1.00  0.00           H
ATOM    281  CA  TRP A  31     121.420  42.090 131.270  1.00  0.00           C
ATOM    282  CB  TRP A  31     121.100  42.510 129.850  1.00  0.00           C
ATOM    283  CG  TRP A  31     122.060  42.210 128.720  1.00  0.00           C
ATOM    284  CD1 TRP A  31     123.280  41.610 128.710  1.00  0.00           C
ATOM    285  HD1 TRP A  31     123.910  41.480 129.590  1.00  0.00           H
ATOM    286  CD2 TRP A  31     121.910  42.580 127.360  1.00  0.00           C
ATOM    287  NE1 TRP A  31     123.850  41.610 127.490  1.00  0.00           N
ATOM    288  HE1 TRP A  31     124.730  41.160 127.340  1.00  0.00           H
ATOM    289  CE2 TRP A  31     123.020  42.200 126.620  1.00  0.00           C
ATOM    290  CE3 TRP A  31     121.110  43.630 126.880  1.00  0.00           C
ATOM    291  HE3 TRP A  31     120.280  43.980 127.480  1.00  0.00           H
ATOM    292  CZ2 TRP A  31     123.170  42.800 125.380  1.00  0.00           C
ATOM    293  HZ2 TRP A  31     124.000  42.520 124.730  1.00  0.00           H
ATOM    294  CZ3 TRP A  31     121.350  44.280 125.640  1.00  0.00           C
ATOM    295  HZ3 TRP A  31     120.580  44.940 125.250  1.00  0.00           H
ATOM    296  CH2 TRP A  31     122.390  43.840 124.880  1.00  0.00           C
ATOM    297  HH2 TRP A  31     122.700  44.390 124.000  1.00  0.00           H
ATOM    298  C   TRP A  31     122.670  42.780 131.850  1.00  0.00           C
ATOM    299  O   TRP A  31     122.930  43.900 131.430  1.00  0.00           O
ATOM    300  N   LEU A  32     123.400  42.070 132.720  1.00  0.00           N
ATOM    301  H   LEU A  32     123.050  41.200 133.060  1.00  0.00           H
ATOM    302  CA  LEU A  32     124.660  42.580 133.390  1.00  0.00           C
ATOM    303  CB  LEU A  32     124.670  42.480 134.880  1.00  0.00           C
ATOM    304  CG  LEU A  32     123.770  43.580 135.440  1.00  0.00           C
ATOM    305  CD1 LEU A  32     123.870  43.430 136.940  1.00  0.00           C
ATOM    306  CD2 LEU A  32     124.070  45.000 135.040  1.00  0.00           C
ATOM    307  C   LEU A  32     125.970  41.940 132.890  1.00  0.00           C
ATOM    308  O   LEU A  32     126.230  40.740 133.020  1.00  0.00           O
ATOM    309  N   ASP A  33     126.620  42.790 132.080  1.00  0.00           N
ATOM    310  H   ASP A  33     126.490  43.770 132.240  1.00  0.00           H
ATOM    311  CA  ASP A  33     127.770  42.460 131.190  1.00  0.00           C
ATOM    312  CB  ASP A  33     129.060  42.050 131.960  1.00  0.00           C
ATOM    313  CG  ASP A  33     129.670  43.180 132.850  1.00  0.00           C
ATOM    314  OD1 ASP A  33     128.870  44.080 133.250  1.00  0.00           O
ATOM    315  OD2 ASP A  33     130.910  43.150 133.090  1.00  0.00           O
ATOM    316  C   ASP A  33     127.420  41.370 130.140  1.00  0.00           C
ATOM    317  O   ASP A  33     126.610  41.630 129.240  1.00  0.00           O
ATOM    318  N   ASP A  34     127.810  40.150 130.380  1.00  0.00           N
ATOM    319  H   ASP A  34     128.600  39.910 130.940  1.00  0.00           H
ATOM    320  CA  ASP A  34     127.460  39.030 129.530  1.00  0.00           C
ATOM    321  CB  ASP A  34     128.740  38.140 129.330  1.00  0.00           C
ATOM    322  CG  ASP A  34     129.680  38.020 130.500  1.00  0.00           C
ATOM    323  OD1 ASP A  34     130.850  37.640 130.430  1.00  0.00           O
ATOM    324  OD2 ASP A  34     129.200  38.090 131.680  1.00  0.00           O
ATOM    325  C   ASP A  34     126.260  38.160 130.030  1.00  0.00           C
ATOM    326  O   ASP A  34     125.500  37.570 129.230  1.00  0.00           O
ATOM    327  N   VAL A  35     125.850  38.390 131.270  1.00  0.00           N
ATOM    328  H   VAL A  35     126.300  39.060 131.860  1.00  0.00           H
ATOM    329  CA  VAL A  35     124.890  37.490 131.890  1.00  0.00           C
ATOM    330  CB  VAL A  35     125.400  36.710 133.110  1.00  0.00           C
ATOM    331  CG1 VAL A  35     126.340  35.590 132.740  1.00  0.00           C
ATOM    332  CG2 VAL A  35     125.900  37.650 134.210  1.00  0.00           C
ATOM    333  C   VAL A  35     123.530  38.190 132.140  1.00  0.00           C
ATOM    334  O   VAL A  35     123.320  39.180 132.810  1.00  0.00           O
ATOM    335  N   VAL A  36     122.550  37.330 131.760  1.00  0.00           N
ATOM    336  H   VAL A  36     122.770  36.680 131.030  1.00  0.00           H
ATOM    337  CA  VAL A  36     121.100  37.720 131.880  1.00  0.00           C
ATOM    338  CB  VAL A  36     120.400  37.420 130.560  1.00  0.00           C
ATOM    339  CG1 VAL A  36     118.980  37.940 130.640  1.00  0.00           C
ATOM    340  CG2 VAL A  36     121.070  38.140 129.300  1.00  0.00           C
ATOM    341  C   VAL A  36     120.420  37.130 133.160  1.00  0.00           C
ATOM    342  O   VAL A  36     120.150  35.940 133.260  1.00  0.00           O
ATOM    343  N   TYR A  37     120.060  37.970 134.110  1.00  0.00           N
ATOM    344  H   TYR A  37     120.340  38.930 134.090  1.00  0.00           H
ATOM    345  CA  TYR A  37     119.450  37.600 135.400  1.00  0.00           C
ATOM    346  CB  TYR A  37     119.730  38.750 136.370  1.00  0.00           C
ATOM    347  CG  TYR A  37     121.070  38.640 137.020  1.00  0.00           C
ATOM    348  CD1 TYR A  37     121.150  38.150 138.300  1.00  0.00           C
ATOM    349  HD1 TYR A  37     120.210  37.870 138.770  1.00  0.00           H
ATOM    350  CD2 TYR A  37     122.210  39.050 136.360  1.00  0.00           C
ATOM    351  HD2 TYR A  37     122.150  39.710 135.490  1.00  0.00           H
ATOM    352  CE1 TYR A  37     122.320  37.890 138.970  1.00  0.00           C
ATOM    353  HE1 TYR A  37     122.300  37.420 139.950  1.00  0.00           H
ATOM    354  CE2 TYR A  37     123.430  38.870 137.050  1.00  0.00           C
ATOM    355  HE2 TYR A  37     124.300  39.240 136.500  1.00  0.00           H
ATOM    356  CZ  TYR A  37     123.470  38.250 138.320  1.00  0.00           C
ATOM    357  OH  TYR A  37     124.630  37.860 138.860  1.00  0.00           O
ATOM    358  HH  TYR A  37     125.330  38.430 138.430  1.00  0.00           H
ATOM    359  C   TYR A  37     117.940  37.340 135.200  1.00  0.00           C
ATOM    360  O   TYR A  37     117.110  38.290 135.160  1.00  0.00           O
ATOM    361  N   CYS A  38     117.590  36.110 134.870  1.00  0.00           N
ATOM    362  H   CYS A  38     118.260  35.400 134.660  1.00  0.00           H
ATOM    363  CA  CYS A  38     116.210  35.650 134.840  1.00  0.00           C
ATOM    364  CB  CYS A  38     116.380  34.590 133.720  1.00  0.00           C
ATOM    365  SG  CYS A  38     114.880  33.690 133.180  1.00  0.00           S
ATOM    366  HG  CYS A  38     114.580  33.170 134.370  1.00  0.00           H
ATOM    367  C   CYS A  38     115.790  34.850 136.030  1.00  0.00           C
ATOM    368  O   CYS A  38     116.410  33.960 136.630  1.00  0.00           O
ATOM    369  N   PRO A  39     114.490  35.000 136.370  1.00  0.00           N
ATOM    370  CA  PRO A  39     113.750  34.070 137.260  1.00  0.00           C
ATOM    371  CB  PRO A  39     112.370  34.630 137.450  1.00  0.00           C
ATOM    372  CG  PRO A  39     112.620  36.140 137.420  1.00  0.00           C
ATOM    373  CD  PRO A  39     113.690  36.220 136.290  1.00  0.00           C
ATOM    374  C   PRO A  39     113.730  32.620 136.670  1.00  0.00           C
ATOM    375  O   PRO A  39     113.840  32.550 135.480  1.00  0.00           O
ATOM    376  N   ARG A  40     113.620  31.600 137.520  1.00  0.00           N
ATOM    377  H   ARG A  40     113.280  31.770 138.450  1.00  0.00           H
ATOM    378  CA  ARG A  40     113.790  30.230 137.090  1.00  0.00           C
ATOM    379  CB  ARG A  40     114.220  29.290 138.240  1.00  0.00           C
ATOM    380  CG  ARG A  40     115.620  29.460 138.900  1.00  0.00           C
ATOM    381  CD  ARG A  40     115.880  28.180 139.680  1.00  0.00           C
ATOM    382  NE  ARG A  40     115.090  28.300 140.910  1.00  0.00           N
ATOM    383  HE  ARG A  40     114.220  28.770 140.770  1.00  0.00           H
ATOM    384  CZ  ARG A  40     115.300  27.610 142.030  1.00  0.00           C
ATOM    385  NH1 ARG A  40     116.400  26.840 142.300  1.00  0.00           N
ATOM    386 1HH1 ARG A  40     117.090  26.560 141.630  1.00  0.00           H
ATOM    387 2HH1 ARG A  40     116.600  26.520 143.220  1.00  0.00           H
ATOM    388  NH2 ARG A  40     114.410  27.630 143.050  1.00  0.00           N
ATOM    389 1HH2 ARG A  40     113.610  28.210 142.900  1.00  0.00           H
ATOM    390 2HH2 ARG A  40     114.500  27.250 143.970  1.00  0.00           H
ATOM    391  C   ARG A  40     112.660  29.640 136.250  1.00  0.00           C
ATOM    392  O   ARG A  40     113.000  28.790 135.510  1.00  0.00           O
ATOM    393  N   HIS A  41     111.450  30.150 136.250  1.00  0.00           N
ATOM    394  H   HIS A  41     111.210  30.680 137.060  1.00  0.00           H
ATOM    395  CA  HIS A  41     110.310  29.650 135.470  1.00  0.00           C
ATOM    396  CB  HIS A  41     109.430  30.960 135.460  1.00  0.00           C
ATOM    397  CG  HIS A  41     109.220  31.740 136.780  1.00  0.00           C
ATOM    398  ND1 HIS A  41     109.650  31.380 138.050  1.00  0.00           N
ATOM    399  CD2 HIS A  41     108.550  32.830 136.870  1.00  0.00           C
ATOM    400  HD2 HIS A  41     108.010  33.290 136.050  1.00  0.00           H
ATOM    401  CE1 HIS A  41     109.220  32.350 138.830  1.00  0.00           C
ATOM    402  HE1 HIS A  41     109.400  32.310 139.910  1.00  0.00           H
ATOM    403  NE2 HIS A  41     108.500  33.230 138.150  1.00  0.00           N
ATOM    404  HE2 HIS A  41     107.920  33.940 138.540  1.00  0.00           H
ATOM    405  C   HIS A  41     110.470  29.110 134.100  1.00  0.00           C
ATOM    406  O   HIS A  41     109.860  28.060 133.750  1.00  0.00           O
ATOM    407  N   VAL A  42     111.330  29.780 133.410  1.00  0.00           N
ATOM    408  H   VAL A  42     111.710  30.630 133.790  1.00  0.00           H
ATOM    409  CA  VAL A  42     111.840  29.400 132.060  1.00  0.00           C
ATOM    410  CB  VAL A  42     112.980  30.310 131.500  1.00  0.00           C
ATOM    411  CG1 VAL A  42     112.560  31.670 130.930  1.00  0.00           C
ATOM    412  CG2 VAL A  42     114.190  30.440 132.440  1.00  0.00           C
ATOM    413  C   VAL A  42     112.330  27.920 131.810  1.00  0.00           C
ATOM    414  O   VAL A  42     112.080  27.290 130.790  1.00  0.00           O
ATOM    415  N   ILE A  43     112.670  27.270 132.930  1.00  0.00           N
ATOM    416  H   ILE A  43     112.620  27.630 133.860  1.00  0.00           H
ATOM    417  CA  ILE A  43     113.170  25.860 132.990  1.00  0.00           C
ATOM    418  CB  ILE A  43     113.690  25.370 134.320  1.00  0.00           C
ATOM    419  CG1 ILE A  43     112.680  25.560 135.510  1.00  0.00           C
ATOM    420  CG2 ILE A  43     115.150  25.710 134.470  1.00  0.00           C
ATOM    421  CD  ILE A  43     113.290  24.940 136.760  1.00  0.00           C
ATOM    422  C   ILE A  43     112.140  24.900 132.330  1.00  0.00           C
ATOM    423  O   ILE A  43     112.480  24.000 131.510  1.00  0.00           O
ATOM    424  N   CYS A  44     110.880  25.290 132.540  1.00  0.00           N
ATOM    425  H   CYS A  44     110.700  26.240 132.790  1.00  0.00           H
ATOM    426  CA  CYS A  44     109.690  24.490 132.180  1.00  0.00           C
ATOM    427  CB  CYS A  44     109.120  23.740 133.400  1.00  0.00           C
ATOM    428  SG  CYS A  44     108.910  24.670 134.920  1.00  0.00           S
ATOM    429  HG  CYS A  44     107.960  23.810 135.250  1.00  0.00           H
ATOM    430  C   CYS A  44     108.700  25.310 131.440  1.00  0.00           C
ATOM    431  O   CYS A  44     108.050  26.130 132.050  1.00  0.00           O
ATOM    432  N   THR A  45     108.480  25.000 130.170  1.00  0.00           N
ATOM    433  H   THR A  45     108.510  24.050 129.840  1.00  0.00           H
ATOM    434  CA  THR A  45     107.540  25.800 129.260  1.00  0.00           C
ATOM    435  CB  THR A  45     107.720  25.420 127.810  1.00  0.00           C
ATOM    436  OG1 THR A  45     109.110  25.220 127.410  1.00  0.00           O
ATOM    437  HG1 THR A  45     109.700  26.020 127.530  1.00  0.00           H
ATOM    438  CG2 THR A  45     107.250  26.610 127.030  1.00  0.00           C
ATOM    439  C   THR A  45     106.090  25.450 129.560  1.00  0.00           C
ATOM    440  O   THR A  45     105.740  24.250 129.260  1.00  0.00           O
ATOM    441  N   SER A  46     105.190  26.400 129.740  1.00  0.00           N
ATOM    442  H   SER A  46     105.430  27.360 129.600  1.00  0.00           H
ATOM    443  CA  SER A  46     103.770  26.160 130.140  1.00  0.00           C
ATOM    444  CB  SER A  46     102.900  25.550 129.030  1.00  0.00           C
ATOM    445  OG  SER A  46     102.770  26.450 127.910  1.00  0.00           O
ATOM    446  HG  SER A  46     101.840  26.370 127.580  1.00  0.00           H
ATOM    447  C   SER A  46     103.520  25.460 131.450  1.00  0.00           C
ATOM    448  O   SER A  46     102.390  25.490 131.920  1.00  0.00           O
ATOM    449  N   GLU A  47     104.530  24.980 132.170  1.00  0.00           N
ATOM    450  H   GLU A  47     105.480  25.230 132.010  1.00  0.00           H
ATOM    451  CA  GLU A  47     104.440  24.050 133.300  1.00  0.00           C
ATOM    452  CB  GLU A  47     105.430  22.890 133.260  1.00  0.00           C
ATOM    453  CG  GLU A  47     105.480  21.970 132.030  1.00  0.00           C
ATOM    454  CD  GLU A  47     106.560  20.950 132.260  1.00  0.00           C
ATOM    455  OE1 GLU A  47     107.700  21.320 131.850  1.00  0.00           O
ATOM    456  OE2 GLU A  47     106.340  19.840 132.780  1.00  0.00           O
ATOM    457  C   GLU A  47     104.680  24.830 134.600  1.00  0.00           C
ATOM    458  O   GLU A  47     105.720  25.460 134.840  1.00  0.00           O
ATOM    459  N   ASP A  48     103.610  24.860 135.320  1.00  0.00           N
ATOM    460  H   ASP A  48     102.750  24.440 135.050  1.00  0.00           H
ATOM    461  CA  ASP A  48     103.460  25.360 136.720  1.00  0.00           C
ATOM    462  CB  ASP A  48     102.070  25.930 137.040  1.00  0.00           C
ATOM    463  CG  ASP A  48     101.000  24.850 137.090  1.00  0.00           C
ATOM    464  OD1 ASP A  48     100.200  24.730 136.170  1.00  0.00           O
ATOM    465  OD2 ASP A  48     100.890  24.230 138.180  1.00  0.00           O
ATOM    466  C   ASP A  48     104.100  24.540 137.840  1.00  0.00           C
ATOM    467  O   ASP A  48     104.570  23.460 137.600  1.00  0.00           O
ATOM    468  N   MET A  49     104.240  25.140 139.000  1.00  0.00           N
ATOM    469  H   MET A  49     103.930  26.070 139.180  1.00  0.00           H
ATOM    470  CA  MET A  49     105.200  24.660 139.950  1.00  0.00           C
ATOM    471  CB  MET A  49     106.430  25.580 139.910  1.00  0.00           C
ATOM    472  CG  MET A  49     107.280  25.580 138.640  1.00  0.00           C
ATOM    473  SD  MET A  49     108.390  27.020 138.480  1.00  0.00           S
ATOM    474  CE  MET A  49     109.890  26.210 137.960  1.00  0.00           C
ATOM    475  C   MET A  49     104.580  24.480 141.400  1.00  0.00           C
ATOM    476  O   MET A  49     104.830  25.140 142.430  1.00  0.00           O
ATOM    477  N   LEU A  50     103.660  23.510 141.380  1.00  0.00           N
ATOM    478  H   LEU A  50     103.230  23.170 140.550  1.00  0.00           H
ATOM    479  CA  LEU A  50     103.030  22.990 142.640  1.00  0.00           C
ATOM    480  CB  LEU A  50     101.550  22.500 142.470  1.00  0.00           C
ATOM    481  CG  LEU A  50     100.580  23.630 142.030  1.00  0.00           C
ATOM    482  CD1 LEU A  50      99.170  23.060 141.770  1.00  0.00           C
ATOM    483  CD2 LEU A  50     100.470  24.780 143.060  1.00  0.00           C
ATOM    484  C   LEU A  50     103.980  21.980 143.290  1.00  0.00           C
ATOM    485  O   LEU A  50     104.180  22.040 144.500  1.00  0.00           O
ATOM    486  N   ASN A  51     104.320  20.970 142.470  1.00  0.00           N
ATOM    487  H   ASN A  51     103.770  20.640 141.700  1.00  0.00           H
ATOM    488  CA  ASN A  51     105.560  20.180 142.740  1.00  0.00           C
ATOM    489  CB  ASN A  51     105.310  18.690 142.400  1.00  0.00           C
ATOM    490  CG  ASN A  51     105.280  17.740 143.660  1.00  0.00           C
ATOM    491  OD1 ASN A  51     104.240  17.230 144.090  1.00  0.00           O
ATOM    492  ND2 ASN A  51     106.420  17.230 144.080  1.00  0.00           N
ATOM    493 1HD2 ASN A  51     107.290  17.470 143.670  1.00  0.00           H
ATOM    494 2HD2 ASN A  51     106.340  16.480 144.740  1.00  0.00           H
ATOM    495  C   ASN A  51     106.640  20.710 141.710  1.00  0.00           C
ATOM    496  O   ASN A  51     106.530  20.450 140.520  1.00  0.00           O
ATOM    497  N   PRO A  52     107.610  21.440 142.220  1.00  0.00           N
ATOM    498  CA  PRO A  52     108.690  21.960 141.310  1.00  0.00           C
ATOM    499  CB  PRO A  52     109.330  23.120 141.980  1.00  0.00           C
ATOM    500  CG  PRO A  52     108.270  23.580 143.030  1.00  0.00           C
ATOM    501  CD  PRO A  52     107.440  22.320 143.430  1.00  0.00           C
ATOM    502  C   PRO A  52     109.830  20.960 141.020  1.00  0.00           C
ATOM    503  O   PRO A  52     109.790  19.850 141.560  1.00  0.00           O
ATOM    504  N   ASN A  53     110.730  21.290 140.040  1.00  0.00           N
ATOM    505  H   ASN A  53     110.490  21.970 139.350  1.00  0.00           H
ATOM    506  CA  ASN A  53     111.980  20.510 139.720  1.00  0.00           C
ATOM    507  CB  ASN A  53     111.580  19.310 138.840  1.00  0.00           C
ATOM    508  CG  ASN A  53     112.750  18.330 138.450  1.00  0.00           C
ATOM    509  OD1 ASN A  53     113.430  18.480 137.460  1.00  0.00           O
ATOM    510  ND2 ASN A  53     113.090  17.550 139.440  1.00  0.00           N
ATOM    511 1HD2 ASN A  53     112.590  17.490 140.310  1.00  0.00           H
ATOM    512 2HD2 ASN A  53     113.890  16.960 139.370  1.00  0.00           H
ATOM    513  C   ASN A  53     113.130  21.260 139.060  1.00  0.00           C
ATOM    514  O   ASN A  53     112.880  22.100 138.210  1.00  0.00           O
ATOM    515  N   TYR A  54     114.220  21.140 139.800  1.00  0.00           N
ATOM    516  H   TYR A  54     114.350  20.650 140.670  1.00  0.00           H
ATOM    517  CA  TYR A  54     115.420  21.880 139.310  1.00  0.00           C
ATOM    518  CB  TYR A  54     115.850  23.040 140.270  1.00  0.00           C
ATOM    519  CG  TYR A  54     114.790  23.830 141.020  1.00  0.00           C
ATOM    520  CD1 TYR A  54     114.360  23.480 142.270  1.00  0.00           C
ATOM    521  HD1 TYR A  54     114.750  22.590 142.760  1.00  0.00           H
ATOM    522  CD2 TYR A  54     114.020  24.760 140.380  1.00  0.00           C
ATOM    523  HD2 TYR A  54     114.420  25.020 139.400  1.00  0.00           H
ATOM    524  CE1 TYR A  54     113.260  24.040 142.890  1.00  0.00           C
ATOM    525  HE1 TYR A  54     112.840  23.780 143.860  1.00  0.00           H
ATOM    526  CE2 TYR A  54     112.880  25.340 140.900  1.00  0.00           C
ATOM    527  HE2 TYR A  54     112.340  26.070 140.300  1.00  0.00           H
ATOM    528  CZ  TYR A  54     112.540  25.030 142.210  1.00  0.00           C
ATOM    529  OH  TYR A  54     111.670  25.950 142.730  1.00  0.00           O
ATOM    530  HH  TYR A  54     111.650  25.890 143.730  1.00  0.00           H
ATOM    531  C   TYR A  54     116.500  21.130 138.600  1.00  0.00           C
ATOM    532  O   TYR A  54     116.460  20.980 137.380  1.00  0.00           O
ATOM    533  N   GLU A  55     117.490  20.470 139.310  1.00  0.00           N
ATOM    534  H   GLU A  55     117.510  20.540 140.300  1.00  0.00           H
ATOM    535  CA  GLU A  55     118.590  19.580 138.760  1.00  0.00           C
ATOM    536  CB  GLU A  55     118.850  18.520 139.810  1.00  0.00           C
ATOM    537  CG  GLU A  55     120.320  18.020 139.470  1.00  0.00           C
ATOM    538  CD  GLU A  55     120.680  16.930 140.510  1.00  0.00           C
ATOM    539  OE1 GLU A  55     121.290  17.250 141.610  1.00  0.00           O
ATOM    540  OE2 GLU A  55     120.350  15.740 140.210  1.00  0.00           O
ATOM    541  C   GLU A  55     118.210  18.840 137.440  1.00  0.00           C
ATOM    542  O   GLU A  55     118.800  19.000 136.370  1.00  0.00           O
ATOM    543  N   ASP A  56     117.330  17.840 137.620  1.00  0.00           N
ATOM    544  H   ASP A  56     117.100  17.510 138.530  1.00  0.00           H
ATOM    545  CA  ASP A  56     116.680  17.070 136.530  1.00  0.00           C
ATOM    546  CB  ASP A  56     115.510  16.140 136.920  1.00  0.00           C
ATOM    547  CG  ASP A  56     115.660  15.310 138.230  1.00  0.00           C
ATOM    548  OD1 ASP A  56     115.370  15.770 139.270  1.00  0.00           O
ATOM    549  OD2 ASP A  56     116.100  14.180 138.060  1.00  0.00           O
ATOM    550  C   ASP A  56     116.370  17.850 135.200  1.00  0.00           C
ATOM    551  O   ASP A  56     117.160  17.590 134.260  1.00  0.00           O
ATOM    552  N   LEU A  57     115.400  18.800 135.250  1.00  0.00           N
ATOM    553  H   LEU A  57     114.660  18.880 135.910  1.00  0.00           H
ATOM    554  CA  LEU A  57     115.220  19.730 134.130  1.00  0.00           C
ATOM    555  CB  LEU A  57     114.180  20.770 134.510  1.00  0.00           C
ATOM    556  CG  LEU A  57     112.680  20.410 134.370  1.00  0.00           C
ATOM    557  CD1 LEU A  57     111.770  21.480 135.030  1.00  0.00           C
ATOM    558  CD2 LEU A  57     112.280  20.280 132.850  1.00  0.00           C
ATOM    559  C   LEU A  57     116.440  20.400 133.540  1.00  0.00           C
ATOM    560  O   LEU A  57     116.780  20.310 132.350  1.00  0.00           O
ATOM    561  N   LEU A  58     117.320  20.800 134.460  1.00  0.00           N
ATOM    562  H   LEU A  58     117.090  20.570 135.410  1.00  0.00           H
ATOM    563  CA  LEU A  58     118.550  21.520 134.120  1.00  0.00           C
ATOM    564  CB  LEU A  58     119.180  21.930 135.430  1.00  0.00           C
ATOM    565  CG  LEU A  58     120.090  23.090 135.150  1.00  0.00           C
ATOM    566  CD1 LEU A  58     119.260  24.290 134.730  1.00  0.00           C
ATOM    567  CD2 LEU A  58     120.870  23.460 136.420  1.00  0.00           C
ATOM    568  C   LEU A  58     119.530  20.600 133.340  1.00  0.00           C
ATOM    569  O   LEU A  58     119.800  20.910 132.170  1.00  0.00           O
ATOM    570  N   ILE A  59     119.760  19.370 133.840  1.00  0.00           N
ATOM    571  H   ILE A  59     119.260  19.150 134.680  1.00  0.00           H
ATOM    572  CA  ILE A  59     120.620  18.370 133.200  1.00  0.00           C
ATOM    573  CB  ILE A  59     121.100  17.320 134.110  1.00  0.00           C
ATOM    574  CG1 ILE A  59     120.070  16.560 134.930  1.00  0.00           C
ATOM    575  CG2 ILE A  59     122.060  18.020 135.100  1.00  0.00           C
ATOM    576  CD  ILE A  59     120.720  15.260 135.470  1.00  0.00           C
ATOM    577  C   ILE A  59     120.060  17.890 131.830  1.00  0.00           C
ATOM    578  O   ILE A  59     120.810  17.970 130.870  1.00  0.00           O
ATOM    579  N   ARG A  60     118.760  17.600 131.790  1.00  0.00           N
ATOM    580  H   ARG A  60     118.270  17.680 132.660  1.00  0.00           H
ATOM    581  CA  ARG A  60     117.960  17.160 130.610  1.00  0.00           C
ATOM    582  CB  ARG A  60     116.630  16.620 131.090  1.00  0.00           C
ATOM    583  CG  ARG A  60     116.880  15.250 131.560  1.00  0.00           C
ATOM    584  CD  ARG A  60     115.570  14.520 131.840  1.00  0.00           C
ATOM    585  NE  ARG A  60     115.610  13.210 132.520  1.00  0.00           N
ATOM    586  HE  ARG A  60     116.060  13.280 133.410  1.00  0.00           H
ATOM    587  CZ  ARG A  60     115.620  12.120 131.750  1.00  0.00           C
ATOM    588  NH1 ARG A  60     115.500  12.240 130.410  1.00  0.00           N
ATOM    589 1HH1 ARG A  60     115.260  13.110 129.990  1.00  0.00           H
ATOM    590 2HH1 ARG A  60     115.570  11.470 129.780  1.00  0.00           H
ATOM    591  NH2 ARG A  60     115.740  10.900 132.350  1.00  0.00           N
ATOM    592 1HH2 ARG A  60     115.750  10.840 133.340  1.00  0.00           H
ATOM    593 2HH2 ARG A  60     115.990  10.110 131.780  1.00  0.00           H
ATOM    594  C   ARG A  60     117.710  18.200 129.430  1.00  0.00           C
ATOM    595  O   ARG A  60     117.310  17.870 128.310  1.00  0.00           O
ATOM    596  N   LYS A  61     118.060  19.490 129.630  1.00  0.00           N
ATOM    597  H   LYS A  61     118.330  19.710 130.570  1.00  0.00           H
ATOM    598  CA  LYS A  61     117.780  20.590 128.670  1.00  0.00           C
ATOM    599  CB  LYS A  61     116.690  21.510 129.130  1.00  0.00           C
ATOM    600  CG  LYS A  61     115.370  20.710 128.970  1.00  0.00           C
ATOM    601  CD  LYS A  61     114.290  21.700 129.360  1.00  0.00           C
ATOM    602  CE  LYS A  61     112.920  21.050 129.130  1.00  0.00           C
ATOM    603  NZ  LYS A  61     111.840  22.010 129.420  1.00  0.00           N
ATOM    604  HZ1 LYS A  61     112.170  22.830 128.960  1.00  0.00           H
ATOM    605  HZ2 LYS A  61     110.960  21.770 129.010  1.00  0.00           H
ATOM    606  HZ3 LYS A  61     111.880  22.210 130.400  1.00  0.00           H
ATOM    607  C   LYS A  61     119.020  21.350 128.220  1.00  0.00           C
ATOM    608  O   LYS A  61     120.060  20.710 128.470  1.00  0.00           O
ATOM    609  N   SER A  62     119.000  22.380 127.490  1.00  0.00           N
ATOM    610  H   SER A  62     118.160  22.650 127.020  1.00  0.00           H
ATOM    611  CA  SER A  62     120.210  23.100 126.930  1.00  0.00           C
ATOM    612  CB  SER A  62     120.550  22.350 125.620  1.00  0.00           C
ATOM    613  OG  SER A  62     121.940  22.700 125.360  1.00  0.00           O
ATOM    614  HG  SER A  62     122.470  22.330 126.120  1.00  0.00           H
ATOM    615  C   SER A  62     120.110  24.590 126.590  1.00  0.00           C
ATOM    616  O   SER A  62     118.990  25.010 126.860  1.00  0.00           O
ATOM    617  N   ASN A  63     120.950  25.140 125.750  1.00  0.00           N
ATOM    618  H   ASN A  63     121.610  24.480 125.400  1.00  0.00           H
ATOM    619  CA  ASN A  63     121.060  26.560 125.370  1.00  0.00           C
ATOM    620  CB  ASN A  63     122.350  26.960 124.600  1.00  0.00           C
ATOM    621  CG  ASN A  63     123.640  26.730 125.390  1.00  0.00           C
ATOM    622  OD1 ASN A  63     123.930  27.510 126.300  1.00  0.00           O
ATOM    623  ND2 ASN A  63     124.600  26.080 124.860  1.00  0.00           N
ATOM    624 1HD2 ASN A  63     124.650  25.810 123.900  1.00  0.00           H
ATOM    625 2HD2 ASN A  63     125.340  25.760 125.450  1.00  0.00           H
ATOM    626  C   ASN A  63     119.820  26.980 124.520  1.00  0.00           C
ATOM    627  O   ASN A  63     119.310  28.090 124.660  1.00  0.00           O
ATOM    628  N   HIS A  64     119.410  26.130 123.580  1.00  0.00           N
ATOM    629  H   HIS A  64     120.070  25.450 123.250  1.00  0.00           H
ATOM    630  CA  HIS A  64     118.200  26.480 122.740  1.00  0.00           C
ATOM    631  CB  HIS A  64     117.870  25.290 121.820  1.00  0.00           C
ATOM    632  CG  HIS A  64     117.870  23.950 122.570  1.00  0.00           C
ATOM    633  ND1 HIS A  64     118.930  23.170 122.500  1.00  0.00           N
ATOM    634  CD2 HIS A  64     116.800  23.290 122.960  1.00  0.00           C
ATOM    635  HD2 HIS A  64     115.830  23.690 123.220  1.00  0.00           H
ATOM    636  CE1 HIS A  64     118.550  21.970 122.810  1.00  0.00           C
ATOM    637  HE1 HIS A  64     119.200  21.100 122.950  1.00  0.00           H
ATOM    638  NE2 HIS A  64     117.250  22.020 123.120  1.00  0.00           N
ATOM    639  HE2 HIS A  64     116.680  21.320 123.540  1.00  0.00           H
ATOM    640  C   HIS A  64     116.950  26.790 123.540  1.00  0.00           C
ATOM    641  O   HIS A  64     116.200  27.700 123.220  1.00  0.00           O
ATOM    642  N   ASN A  65     116.640  26.030 124.630  1.00  0.00           N
ATOM    643  H   ASN A  65     117.350  25.500 125.100  1.00  0.00           H
ATOM    644  CA  ASN A  65     115.390  26.210 125.460  1.00  0.00           C
ATOM    645  CB  ASN A  65     115.240  25.240 126.650  1.00  0.00           C
ATOM    646  CG  ASN A  65     115.420  23.740 126.440  1.00  0.00           C
ATOM    647  OD1 ASN A  65     116.510  23.260 126.200  1.00  0.00           O
ATOM    648  ND2 ASN A  65     114.310  23.130 126.130  1.00  0.00           N
ATOM    649 1HD2 ASN A  65     113.470  23.680 126.090  1.00  0.00           H
ATOM    650 2HD2 ASN A  65     114.160  22.160 125.960  1.00  0.00           H
ATOM    651  C   ASN A  65     115.110  27.620 126.020  1.00  0.00           C
ATOM    652  O   ASN A  65     114.000  27.880 126.510  1.00  0.00           O
ATOM    653  N   PHE A  66     116.110  28.540 126.040  1.00  0.00           N
ATOM    654  H   PHE A  66     117.030  28.350 125.710  1.00  0.00           H
ATOM    655  CA  PHE A  66     115.990  29.880 126.630  1.00  0.00           C
ATOM    656  CB  PHE A  66     117.090  30.040 127.690  1.00  0.00           C
ATOM    657  CG  PHE A  66     117.300  28.930 128.670  1.00  0.00           C
ATOM    658  CD1 PHE A  66     118.220  27.940 128.440  1.00  0.00           C
ATOM    659  HD1 PHE A  66     119.000  28.200 127.730  1.00  0.00           H
ATOM    660  CD2 PHE A  66     116.420  28.920 129.790  1.00  0.00           C
ATOM    661  HD2 PHE A  66     115.720  29.740 129.910  1.00  0.00           H
ATOM    662  CE1 PHE A  66     118.370  26.900 129.280  1.00  0.00           C
ATOM    663  HE1 PHE A  66     119.230  26.240 129.110  1.00  0.00           H
ATOM    664  CE2 PHE A  66     116.520  27.780 130.610  1.00  0.00           C
ATOM    665  HE2 PHE A  66     115.730  27.590 131.330  1.00  0.00           H
ATOM    666  CZ  PHE A  66     117.480  26.830 130.350  1.00  0.00           C
ATOM    667  HZ  PHE A  66     117.670  26.050 131.090  1.00  0.00           H
ATOM    668  C   PHE A  66     116.240  31.000 125.600  1.00  0.00           C
ATOM    669  O   PHE A  66     117.420  31.200 125.210  1.00  0.00           O
ATOM    670  N   LEU A  67     115.220  31.730 125.120  1.00  0.00           N
ATOM    671  H   LEU A  67     114.270  31.480 125.280  1.00  0.00           H
ATOM    672  CA  LEU A  67     115.520  32.910 124.270  1.00  0.00           C
ATOM    673  CB  LEU A  67     114.530  33.130 123.120  1.00  0.00           C
ATOM    674  CG  LEU A  67     114.580  32.000 122.060  1.00  0.00           C
ATOM    675  CD1 LEU A  67     113.490  32.200 121.030  1.00  0.00           C
ATOM    676  CD2 LEU A  67     115.910  31.970 121.320  1.00  0.00           C
ATOM    677  C   LEU A  67     115.500  34.240 124.990  1.00  0.00           C
ATOM    678  O   LEU A  67     114.460  34.670 125.540  1.00  0.00           O
ATOM    679  N   VAL A  68     116.660  34.890 124.990  1.00  0.00           N
ATOM    680  H   VAL A  68     117.530  34.540 124.640  1.00  0.00           H
ATOM    681  CA  VAL A  68     116.680  36.250 125.470  1.00  0.00           C
ATOM    682  CB  VAL A  68     118.000  36.450 126.220  1.00  0.00           C
ATOM    683  CG1 VAL A  68     118.320  37.890 126.610  1.00  0.00           C
ATOM    684  CG2 VAL A  68     118.100  35.470 127.410  1.00  0.00           C
ATOM    685  C   VAL A  68     116.560  37.300 124.340  1.00  0.00           C
ATOM    686  O   VAL A  68     117.310  37.380 123.360  1.00  0.00           O
ATOM    687  N   GLN A  69     115.490  38.150 124.410  1.00  0.00           N
ATOM    688  H   GLN A  69     114.870  38.260 125.190  1.00  0.00           H
ATOM    689  CA  GLN A  69     115.200  39.090 123.310  1.00  0.00           C
ATOM    690  CB  GLN A  69     113.780  38.810 122.800  1.00  0.00           C
ATOM    691  CG  GLN A  69     113.380  39.550 121.550  1.00  0.00           C
ATOM    692  CD  GLN A  69     112.300  38.880 120.740  1.00  0.00           C
ATOM    693  OE1 GLN A  69     112.470  37.890 120.020  1.00  0.00           O
ATOM    694  NE2 GLN A  69     111.150  39.410 120.910  1.00  0.00           N
ATOM    695 1HE2 GLN A  69     110.880  40.060 121.630  1.00  0.00           H
ATOM    696 2HE2 GLN A  69     110.590  39.440 120.080  1.00  0.00           H
ATOM    697  C   GLN A  69     115.270  40.560 123.590  1.00  0.00           C
ATOM    698  O   GLN A  69     114.740  41.020 124.630  1.00  0.00           O
ATOM    699  N   ALA A  70     116.080  41.270 122.840  1.00  0.00           N
ATOM    700  H   ALA A  70     116.840  40.770 122.430  1.00  0.00           H
ATOM    701  CA  ALA A  70     116.180  42.720 123.020  1.00  0.00           C
ATOM    702  CB  ALA A  70     117.610  43.250 123.070  1.00  0.00           C
ATOM    703  C   ALA A  70     115.340  43.420 121.880  1.00  0.00           C
ATOM    704  O   ALA A  70     115.880  44.040 120.930  1.00  0.00           O
ATOM    705  N   GLY A  71     114.070  43.510 122.260  1.00  0.00           N
ATOM    706  H   GLY A  71     113.730  43.060 123.080  1.00  0.00           H
ATOM    707  CA  GLY A  71     112.980  43.880 121.380  1.00  0.00           C
ATOM    708  C   GLY A  71     113.130  43.310 119.960  1.00  0.00           C
ATOM    709  O   GLY A  71     112.740  42.150 119.800  1.00  0.00           O
ATOM    710  N   ASN A  72     113.760  44.080 119.100  1.00  0.00           N
ATOM    711  H   ASN A  72     114.080  45.000 119.340  1.00  0.00           H
ATOM    712  CA  ASN A  72     114.040  43.680 117.700  1.00  0.00           C
ATOM    713  CB  ASN A  72     114.420  44.920 116.960  1.00  0.00           C
ATOM    714  CG  ASN A  72     115.770  45.520 117.360  1.00  0.00           C
ATOM    715  OD1 ASN A  72     116.000  45.950 118.460  1.00  0.00           O
ATOM    716  ND2 ASN A  72     116.620  45.410 116.420  1.00  0.00           N
ATOM    717 1HD2 ASN A  72     116.450  44.770 115.660  1.00  0.00           H
ATOM    718 2HD2 ASN A  72     117.540  45.790 116.540  1.00  0.00           H
ATOM    719  C   ASN A  72     115.030  42.550 117.410  1.00  0.00           C
ATOM    720  O   ASN A  72     114.770  41.900 116.380  1.00  0.00           O
ATOM    721  N   VAL A  73     116.160  42.540 118.140  1.00  0.00           N
ATOM    722  H   VAL A  73     116.250  43.160 118.910  1.00  0.00           H
ATOM    723  CA  VAL A  73     117.180  41.480 117.970  1.00  0.00           C
ATOM    724  CB  VAL A  73     118.590  42.060 117.860  1.00  0.00           C
ATOM    725  CG1 VAL A  73     118.840  42.700 116.470  1.00  0.00           C
ATOM    726  CG2 VAL A  73     118.900  43.050 119.000  1.00  0.00           C
ATOM    727  C   VAL A  73     117.050  40.370 119.000  1.00  0.00           C
ATOM    728  O   VAL A  73     116.600  40.710 120.110  1.00  0.00           O
ATOM    729  N   GLN A  74     117.660  39.210 118.690  1.00  0.00           N
ATOM    730  H   GLN A  74     118.060  39.050 117.780  1.00  0.00           H
ATOM    731  CA  GLN A  74     117.660  38.110 119.660  1.00  0.00           C
ATOM    732  CB  GLN A  74     116.980  36.870 119.070  1.00  0.00           C
ATOM    733  CG  GLN A  74     115.410  37.020 119.210  1.00  0.00           C
ATOM    734  CD  GLN A  74     114.890  35.660 118.700  1.00  0.00           C
ATOM    735  OE1 GLN A  74     115.490  34.550 118.680  1.00  0.00           O
ATOM    736  NE2 GLN A  74     113.580  35.610 118.670  1.00  0.00           N
ATOM    737 1HE2 GLN A  74     113.070  36.430 118.900  1.00  0.00           H
ATOM    738 2HE2 GLN A  74     113.140  34.760 118.970  1.00  0.00           H
ATOM    739  C   GLN A  74     119.090  37.690 119.970  1.00  0.00           C
ATOM    740  O   GLN A  74     119.940  37.560 119.120  1.00  0.00           O
ATOM    741  N   LEU A  75     119.210  37.390 121.270  1.00  0.00           N
ATOM    742  H   LEU A  75     118.440  37.540 121.890  1.00  0.00           H
ATOM    743  CA  LEU A  75     120.480  36.960 121.950  1.00  0.00           C
ATOM    744  CB  LEU A  75     120.670  37.810 123.170  1.00  0.00           C
ATOM    745  CG  LEU A  75     120.720  39.340 123.010  1.00  0.00           C
ATOM    746  CD1 LEU A  75     120.470  40.050 124.310  1.00  0.00           C
ATOM    747  CD2 LEU A  75     121.900  40.030 122.360  1.00  0.00           C
ATOM    748  C   LEU A  75     120.510  35.510 122.340  1.00  0.00           C
ATOM    749  O   LEU A  75     119.550  34.900 122.840  1.00  0.00           O
ATOM    750  N   ARG A  76     121.580  34.870 121.900  1.00  0.00           N
ATOM    751  H   ARG A  76     122.380  35.450 121.760  1.00  0.00           H
ATOM    752  CA  ARG A  76     121.700  33.440 121.870  1.00  0.00           C
ATOM    753  CB  ARG A  76     122.170  32.890 120.530  1.00  0.00           C
ATOM    754  CG  ARG A  76     121.330  33.470 119.420  1.00  0.00           C
ATOM    755  CD  ARG A  76     120.000  32.700 119.360  1.00  0.00           C
ATOM    756  NE  ARG A  76     119.190  33.210 118.240  1.00  0.00           N
ATOM    757  HE  ARG A  76     119.470  33.970 117.660  1.00  0.00           H
ATOM    758  CZ  ARG A  76     118.030  32.660 117.820  1.00  0.00           C
ATOM    759  NH1 ARG A  76     117.440  31.640 118.450  1.00  0.00           N
ATOM    760 1HH1 ARG A  76     117.870  31.270 119.280  1.00  0.00           H
ATOM    761 2HH1 ARG A  76     116.480  31.380 118.300  1.00  0.00           H
ATOM    762  NH2 ARG A  76     117.360  33.430 116.910  1.00  0.00           N
ATOM    763 1HH2 ARG A  76     117.780  34.310 116.660  1.00  0.00           H
ATOM    764 2HH2 ARG A  76     116.410  33.260 116.680  1.00  0.00           H
ATOM    765  C   ARG A  76     122.470  32.900 123.060  1.00  0.00           C
ATOM    766  O   ARG A  76     123.700  33.290 123.210  1.00  0.00           O
ATOM    767  N   VAL A  77     121.840  32.070 123.860  1.00  0.00           N
ATOM    768  H   VAL A  77     120.950  31.690 123.610  1.00  0.00           H
ATOM    769  CA  VAL A  77     122.490  31.630 125.090  1.00  0.00           C
ATOM    770  CB  VAL A  77     121.410  31.140 126.040  1.00  0.00           C
ATOM    771  CG1 VAL A  77     121.920  30.470 127.340  1.00  0.00           C
ATOM    772  CG2 VAL A  77     120.560  32.390 126.440  1.00  0.00           C
ATOM    773  C   VAL A  77     123.680  30.630 124.900  1.00  0.00           C
ATOM    774  O   VAL A  77     123.470  29.760 124.070  1.00  0.00           O
ATOM    775  N   ILE A  78     124.800  31.190 125.370  1.00  0.00           N
ATOM    776  H   ILE A  78     124.750  32.090 125.780  1.00  0.00           H
ATOM    777  CA  ILE A  78     126.070  30.440 125.490  1.00  0.00           C
ATOM    778  CB  ILE A  78     127.080  31.140 124.590  1.00  0.00           C
ATOM    779  CG1 ILE A  78     128.280  30.250 124.390  1.00  0.00           C
ATOM    780  CG2 ILE A  78     127.540  32.530 125.040  1.00  0.00           C
ATOM    781  CD  ILE A  78     128.060  28.950 123.610  1.00  0.00           C
ATOM    782  C   ILE A  78     126.490  30.110 126.950  1.00  0.00           C
ATOM    783  O   ILE A  78     127.440  30.640 127.430  1.00  0.00           O
ATOM    784  N   GLY A  79     125.660  29.310 127.580  1.00  0.00           N
ATOM    785  H   GLY A  79     125.020  28.740 127.070  1.00  0.00           H
ATOM    786  CA  GLY A  79     125.900  28.880 128.960  1.00  0.00           C
ATOM    787  C   GLY A  79     125.060  29.540 130.140  1.00  0.00           C
ATOM    788  O   GLY A  79     125.210  30.720 130.480  1.00  0.00           O
ATOM    789  N   HIS A  80     124.420  28.560 130.810  1.00  0.00           N
ATOM    790  H   HIS A  80     124.700  27.600 130.820  1.00  0.00           H
ATOM    791  CA  HIS A  80     123.410  28.850 131.850  1.00  0.00           C
ATOM    792  CB  HIS A  80     122.070  28.250 131.350  1.00  0.00           C
ATOM    793  CG  HIS A  80     122.080  26.740 131.010  1.00  0.00           C
ATOM    794  ND1 HIS A  80     122.040  25.650 131.730  1.00  0.00           N
ATOM    795  HD1 HIS A  80     121.700  25.550 132.670  1.00  0.00           H
ATOM    796  CD2 HIS A  80     122.130  26.410 129.710  1.00  0.00           C
ATOM    797  HD2 HIS A  80     121.810  27.170 129.000  1.00  0.00           H
ATOM    798  CE1 HIS A  80     122.040  24.620 130.870  1.00  0.00           C
ATOM    799  HE1 HIS A  80     121.820  23.610 131.220  1.00  0.00           H
ATOM    800  NE2 HIS A  80     122.130  25.090 129.680  1.00  0.00           N
ATOM    801  C   HIS A  80     123.760  28.360 133.280  1.00  0.00           C
ATOM    802  O   HIS A  80     123.750  27.160 133.520  1.00  0.00           O
ATOM    803  N   SER A  81     123.920  29.370 134.160  1.00  0.00           N
ATOM    804  H   SER A  81     123.690  30.270 133.780  1.00  0.00           H
ATOM    805  CA  SER A  81     124.250  29.160 135.600  1.00  0.00           C
ATOM    806  CB  SER A  81     125.640  29.730 135.970  1.00  0.00           C
ATOM    807  OG  SER A  81     125.740  31.110 135.660  1.00  0.00           O
ATOM    808  HG  SER A  81     125.880  31.220 134.680  1.00  0.00           H
ATOM    809  C   SER A  81     123.230  29.570 136.640  1.00  0.00           C
ATOM    810  O   SER A  81     122.390  30.460 136.390  1.00  0.00           O
ATOM    811  N   MET A  82     122.880  28.630 137.540  1.00  0.00           N
ATOM    812  H   MET A  82     123.220  27.690 137.510  1.00  0.00           H
ATOM    813  CA  MET A  82     121.890  28.840 138.630  1.00  0.00           C
ATOM    814  CB  MET A  82     121.390  27.480 139.140  1.00  0.00           C
ATOM    815  CG  MET A  82     120.120  27.790 139.950  1.00  0.00           C
ATOM    816  SD  MET A  82     119.120  26.290 140.080  1.00  0.00           S
ATOM    817  CE  MET A  82     118.990  25.850 138.330  1.00  0.00           C
ATOM    818  C   MET A  82     122.660  29.550 139.710  1.00  0.00           C
ATOM    819  O   MET A  82     123.850  29.290 139.840  1.00  0.00           O
ATOM    820  N   GLN A  83     122.080  30.640 140.240  1.00  0.00           N
ATOM    821  H   GLN A  83     121.230  31.070 139.940  1.00  0.00           H
ATOM    822  CA  GLN A  83     122.580  31.240 141.530  1.00  0.00           C
ATOM    823  CB  GLN A  83     123.270  32.590 141.210  1.00  0.00           C
ATOM    824  CG  GLN A  83     123.970  33.370 142.320  1.00  0.00           C
ATOM    825  CD  GLN A  83     124.350  34.740 141.760  1.00  0.00           C
ATOM    826  OE1 GLN A  83     125.430  34.960 141.180  1.00  0.00           O
ATOM    827  NE2 GLN A  83     123.520  35.730 142.020  1.00  0.00           N
ATOM    828 1HE2 GLN A  83     122.780  35.610 142.680  1.00  0.00           H
ATOM    829 2HE2 GLN A  83     123.770  36.690 141.850  1.00  0.00           H
ATOM    830  C   GLN A  83     121.370  31.290 142.470  1.00  0.00           C
ATOM    831  O   GLN A  83     120.590  32.240 142.310  1.00  0.00           O
ATOM    832  N   ASN A  84     121.070  30.170 143.070  1.00  0.00           N
ATOM    833  H   ASN A  84     121.410  29.270 142.810  1.00  0.00           H
ATOM    834  CA  ASN A  84     120.020  30.000 144.060  1.00  0.00           C
ATOM    835  CB  ASN A  84     120.170  31.050 145.180  1.00  0.00           C
ATOM    836  CG  ASN A  84     121.490  31.000 145.920  1.00  0.00           C
ATOM    837  OD1 ASN A  84     122.060  29.960 146.190  1.00  0.00           O
ATOM    838  ND2 ASN A  84     122.100  32.100 145.960  1.00  0.00           N
ATOM    839 1HD2 ASN A  84     121.850  32.880 145.380  1.00  0.00           H
ATOM    840 2HD2 ASN A  84     123.020  32.160 146.360  1.00  0.00           H
ATOM    841  C   ASN A  84     118.610  30.020 143.480  1.00  0.00           C
ATOM    842  O   ASN A  84     118.270  28.960 142.900  1.00  0.00           O
ATOM    843  N   CYS A  85     117.820  31.110 143.600  1.00  0.00           N
ATOM    844  H   CYS A  85     118.090  31.750 144.320  1.00  0.00           H
ATOM    845  CA  CYS A  85     116.530  31.330 142.940  1.00  0.00           C
ATOM    846  CB  CYS A  85     115.420  31.970 143.860  1.00  0.00           C
ATOM    847  SG  CYS A  85     115.430  31.540 145.610  1.00  0.00           S
ATOM    848  HG  CYS A  85     116.570  32.170 145.870  1.00  0.00           H
ATOM    849  C   CYS A  85     116.550  31.970 141.570  1.00  0.00           C
ATOM    850  O   CYS A  85     115.460  32.030 140.980  1.00  0.00           O
ATOM    851  N   VAL A  86     117.800  32.350 141.120  1.00  0.00           N
ATOM    852  H   VAL A  86     118.650  32.210 141.630  1.00  0.00           H
ATOM    853  CA  VAL A  86     117.950  33.080 139.830  1.00  0.00           C
ATOM    854  CB  VAL A  86     118.540  34.500 139.700  1.00  0.00           C
ATOM    855  CG1 VAL A  86     117.620  35.600 140.270  1.00  0.00           C
ATOM    856  CG2 VAL A  86     119.840  34.540 140.540  1.00  0.00           C
ATOM    857  C   VAL A  86     118.810  32.210 138.840  1.00  0.00           C
ATOM    858  O   VAL A  86     119.820  31.670 139.200  1.00  0.00           O
ATOM    859  N   LEU A  87     118.460  32.390 137.570  1.00  0.00           N
ATOM    860  H   LEU A  87     117.710  33.020 137.350  1.00  0.00           H
ATOM    861  CA  LEU A  87     119.170  31.870 136.410  1.00  0.00           C
ATOM    862  CB  LEU A  87     118.300  31.150 135.380  1.00  0.00           C
ATOM    863  CG  LEU A  87     118.040  29.700 135.740  1.00  0.00           C
ATOM    864  CD1 LEU A  87     116.790  29.200 135.070  1.00  0.00           C
ATOM    865  CD2 LEU A  87     119.180  28.890 135.060  1.00  0.00           C
ATOM    866  C   LEU A  87     119.970  32.990 135.700  1.00  0.00           C
ATOM    867  O   LEU A  87     119.640  34.160 135.650  1.00  0.00           O
ATOM    868  N   LYS A  88     121.210  32.660 135.400  1.00  0.00           N
ATOM    869  H   LYS A  88     121.590  31.770 135.640  1.00  0.00           H
ATOM    870  CA  LYS A  88     122.240  33.560 134.700  1.00  0.00           C
ATOM    871  CB  LYS A  88     123.490  33.600 135.590  1.00  0.00           C
ATOM    872  CG  LYS A  88     123.050  34.240 136.890  1.00  0.00           C
ATOM    873  CD  LYS A  88     124.160  34.360 137.930  1.00  0.00           C
ATOM    874  CE  LYS A  88     125.300  35.300 137.510  1.00  0.00           C
ATOM    875  NZ  LYS A  88     126.340  35.240 138.490  1.00  0.00           N
ATOM    876  HZ1 LYS A  88     126.040  35.430 139.430  1.00  0.00           H
ATOM    877  HZ2 LYS A  88     126.850  34.380 138.500  1.00  0.00           H
ATOM    878  HZ3 LYS A  88     126.990  35.970 138.250  1.00  0.00           H
ATOM    879  C   LYS A  88     122.560  33.060 133.330  1.00  0.00           C
ATOM    880  O   LYS A  88     123.150  31.980 133.170  1.00  0.00           O
ATOM    881  N   LEU A  89     122.010  33.740 132.350  1.00  0.00           N
ATOM    882  H   LEU A  89     121.600  34.650 132.450  1.00  0.00           H
ATOM    883  CA  LEU A  89     121.990  33.220 130.930  1.00  0.00           C
ATOM    884  CB  LEU A  89     120.650  33.470 130.230  1.00  0.00           C
ATOM    885  CG  LEU A  89     119.570  32.670 130.920  1.00  0.00           C
ATOM    886  CD1 LEU A  89     118.270  32.850 130.200  1.00  0.00           C
ATOM    887  CD2 LEU A  89     119.990  31.250 130.830  1.00  0.00           C
ATOM    888  C   LEU A  89     123.150  34.000 130.200  1.00  0.00           C
ATOM    889  O   LEU A  89     123.040  35.230 130.000  1.00  0.00           O
ATOM    890  N   LYS A  90     124.360  33.380 129.960  1.00  0.00           N
ATOM    891  H   LYS A  90     124.530  32.400 130.060  1.00  0.00           H
ATOM    892  CA  LYS A  90     125.420  34.090 129.170  1.00  0.00           C
ATOM    893  CB  LYS A  90     126.680  33.190 129.190  1.00  0.00           C
ATOM    894  CG  LYS A  90     127.860  33.890 128.590  1.00  0.00           C
ATOM    895  CD  LYS A  90     128.960  33.980 129.680  1.00  0.00           C
ATOM    896  CE  LYS A  90     130.150  34.690 128.960  1.00  0.00           C
ATOM    897  NZ  LYS A  90     131.220  34.770 129.970  1.00  0.00           N
ATOM    898  HZ1 LYS A  90     131.270  34.030 130.650  1.00  0.00           H
ATOM    899  HZ2 LYS A  90     132.150  34.690 129.610  1.00  0.00           H
ATOM    900  HZ3 LYS A  90     130.970  35.650 130.380  1.00  0.00           H
ATOM    901  C   LYS A  90     124.930  34.340 127.690  1.00  0.00           C
ATOM    902  O   LYS A  90     124.870  33.420 126.910  1.00  0.00           O
ATOM    903  N   VAL A  91     125.020  35.580 127.260  1.00  0.00           N
ATOM    904  H   VAL A  91     125.330  36.350 127.820  1.00  0.00           H
ATOM    905  CA  VAL A  91     124.640  36.010 125.910  1.00  0.00           C
ATOM    906  CB  VAL A  91     123.570  37.110 125.930  1.00  0.00           C
ATOM    907  CG1 VAL A  91     122.320  36.650 126.580  1.00  0.00           C
ATOM    908  CG2 VAL A  91     124.140  38.450 126.520  1.00  0.00           C
ATOM    909  C   VAL A  91     125.780  36.340 124.920  1.00  0.00           C
ATOM    910  O   VAL A  91     126.840  36.760 125.260  1.00  0.00           O
ATOM    911  N   ASP A  92     125.550  35.920 123.630  1.00  0.00           N
ATOM    912  H   ASP A  92     124.740  35.370 123.410  1.00  0.00           H
ATOM    913  CA  ASP A  92     126.550  36.100 122.540  1.00  0.00           C
ATOM    914  CB  ASP A  92     126.020  35.670 121.190  1.00  0.00           C
ATOM    915  CG  ASP A  92     124.810  36.520 120.770  1.00  0.00           C
ATOM    916  OD1 ASP A  92     123.780  36.390 121.420  1.00  0.00           O
ATOM    917  OD2 ASP A  92     125.030  37.390 119.930  1.00  0.00           O
ATOM    918  C   ASP A  92     127.190  37.530 122.460  1.00  0.00           C
ATOM    919  O   ASP A  92     128.390  37.720 122.690  1.00  0.00           O
ATOM    920  N   THR A  93     126.260  38.500 122.600  1.00  0.00           N
ATOM    921  H   THR A  93     125.270  38.390 122.560  1.00  0.00           H
ATOM    922  CA  THR A  93     126.630  39.930 122.510  1.00  0.00           C
ATOM    923  CB  THR A  93     125.740  40.690 121.480  1.00  0.00           C
ATOM    924  OG1 THR A  93     125.950  40.130 120.170  1.00  0.00           O
ATOM    925  HG1 THR A  93     125.700  39.160 120.160  1.00  0.00           H
ATOM    926  CG2 THR A  93     125.980  42.210 121.480  1.00  0.00           C
ATOM    927  C   THR A  93     126.520  40.550 123.910  1.00  0.00           C
ATOM    928  O   THR A  93     125.490  40.540 124.590  1.00  0.00           O
ATOM    929  N   ALA A  94     127.720  40.940 124.510  1.00  0.00           N
ATOM    930  H   ALA A  94     128.590  40.470 124.310  1.00  0.00           H
ATOM    931  CA  ALA A  94     127.800  41.640 125.820  1.00  0.00           C
ATOM    932  CB  ALA A  94     129.200  41.430 126.410  1.00  0.00           C
ATOM    933  C   ALA A  94     127.480  43.100 125.760  1.00  0.00           C
ATOM    934  O   ALA A  94     127.810  43.850 124.850  1.00  0.00           O
ATOM    935  N   ASN A  95     126.840  43.570 126.830  1.00  0.00           N
ATOM    936  H   ASN A  95     126.820  43.090 127.700  1.00  0.00           H
ATOM    937  CA  ASN A  95     126.240  44.900 126.830  1.00  0.00           C
ATOM    938  CB  ASN A  95     125.290  44.910 128.060  1.00  0.00           C
ATOM    939  CG  ASN A  95     124.430  46.180 128.170  1.00  0.00           C
ATOM    940  OD1 ASN A  95     124.680  47.230 127.670  1.00  0.00           O
ATOM    941  ND2 ASN A  95     123.360  46.000 128.790  1.00  0.00           N
ATOM    942 1HD2 ASN A  95     123.210  45.120 129.230  1.00  0.00           H
ATOM    943 2HD2 ASN A  95     122.710  46.740 128.670  1.00  0.00           H
ATOM    944  C   ASN A  95     127.280  46.050 127.070  1.00  0.00           C
ATOM    945  O   ASN A  95     127.900  46.060 128.150  1.00  0.00           O
ATOM    946  N   PRO A  96     127.520  46.910 126.110  1.00  0.00           N
ATOM    947  CA  PRO A  96     128.560  47.950 126.330  1.00  0.00           C
ATOM    948  CB  PRO A  96     128.740  48.350 124.910  1.00  0.00           C
ATOM    949  CG  PRO A  96     127.340  48.310 124.320  1.00  0.00           C
ATOM    950  CD  PRO A  96     126.850  46.980 124.810  1.00  0.00           C
ATOM    951  C   PRO A  96     128.230  49.100 127.240  1.00  0.00           C
ATOM    952  O   PRO A  96     129.050  50.030 127.200  1.00  0.00           O
ATOM    953  N   LYS A  97     126.930  49.240 127.640  1.00  0.00           N
ATOM    954  H   LYS A  97     126.300  48.460 127.600  1.00  0.00           H
ATOM    955  CA  LYS A  97     126.470  50.380 128.510  1.00  0.00           C
ATOM    956  CB  LYS A  97     125.180  50.880 127.840  1.00  0.00           C
ATOM    957  CG  LYS A  97     125.110  52.220 127.060  1.00  0.00           C
ATOM    958  CD  LYS A  97     125.630  52.360 125.610  1.00  0.00           C
ATOM    959  CE  LYS A  97     124.590  52.490 124.570  1.00  0.00           C
ATOM    960  NZ  LYS A  97     123.740  53.660 124.580  1.00  0.00           N
ATOM    961  HZ1 LYS A  97     122.770  53.480 124.750  1.00  0.00           H
ATOM    962  HZ2 LYS A  97     124.070  54.390 125.180  1.00  0.00           H
ATOM    963  HZ3 LYS A  97     123.840  53.930 123.620  1.00  0.00           H
ATOM    964  C   LYS A  97     126.280  49.950 130.010  1.00  0.00           C
ATOM    965  O   LYS A  97     125.090  49.640 130.370  1.00  0.00           O
ATOM    966  N   THR A  98     127.340  49.850 130.820  1.00  0.00           N
ATOM    967  H   THR A  98     128.240  50.280 130.720  1.00  0.00           H
ATOM    968  CA  THR A  98     127.190  49.200 132.170  1.00  0.00           C
ATOM    969  CB  THR A  98     128.000  47.870 132.160  1.00  0.00           C
ATOM    970  OG1 THR A  98     129.380  48.040 131.830  1.00  0.00           O
ATOM    971  HG1 THR A  98     129.910  47.320 132.270  1.00  0.00           H
ATOM    972  CG2 THR A  98     127.150  46.710 131.530  1.00  0.00           C
ATOM    973  C   THR A  98     127.350  50.080 133.390  1.00  0.00           C
ATOM    974  O   THR A  98     127.860  51.200 133.280  1.00  0.00           O
ATOM    975  N   PRO A  99     126.550  49.830 134.420  1.00  0.00           N
ATOM    976  CA  PRO A  99     126.690  50.640 135.640  1.00  0.00           C
ATOM    977  CB  PRO A  99     125.370  50.420 136.450  1.00  0.00           C
ATOM    978  CG  PRO A  99     124.850  49.070 135.900  1.00  0.00           C
ATOM    979  CD  PRO A  99     125.290  49.040 134.450  1.00  0.00           C
ATOM    980  C   PRO A  99     127.860  50.100 136.480  1.00  0.00           C
ATOM    981  O   PRO A  99     128.660  49.290 135.990  1.00  0.00           O
ATOM    982  N   LYS A 100     128.020  50.670 137.640  1.00  0.00           N
ATOM    983  H   LYS A 100     127.590  51.530 137.890  1.00  0.00           H
ATOM    984  CA  LYS A 100     128.920  50.020 138.620  1.00  0.00           C
ATOM    985  CB  LYS A 100     129.750  51.180 139.280  1.00  0.00           C
ATOM    986  CG  LYS A 100     130.710  51.830 138.290  1.00  0.00           C
ATOM    987  CD  LYS A 100     131.370  53.070 138.850  1.00  0.00           C
ATOM    988  CE  LYS A 100     130.400  54.200 139.350  1.00  0.00           C
ATOM    989  NZ  LYS A 100     131.030  55.540 139.760  1.00  0.00           N
ATOM    990  HZ1 LYS A 100     131.330  56.130 139.020  1.00  0.00           H
ATOM    991  HZ2 LYS A 100     130.470  55.960 140.480  1.00  0.00           H
ATOM    992  HZ3 LYS A 100     131.880  55.390 140.260  1.00  0.00           H
ATOM    993  C   LYS A 100     128.020  49.170 139.560  1.00  0.00           C
ATOM    994  O   LYS A 100     127.250  49.800 140.300  1.00  0.00           O
ATOM    995  N   TYR A 101     128.000  47.850 139.460  1.00  0.00           N
ATOM    996  H   TYR A 101     128.820  47.380 139.120  1.00  0.00           H
ATOM    997  CA  TYR A 101     126.980  47.060 140.140  1.00  0.00           C
ATOM    998  CB  TYR A 101     126.120  46.300 139.080  1.00  0.00           C
ATOM    999  CG  TYR A 101     126.760  45.250 138.080  1.00  0.00           C
ATOM   1000  CD1 TYR A 101     126.930  43.930 138.460  1.00  0.00           C
ATOM   1001  HD1 TYR A 101     126.780  43.670 139.500  1.00  0.00           H
ATOM   1002  CD2 TYR A 101     127.150  45.740 136.870  1.00  0.00           C
ATOM   1003  HD2 TYR A 101     127.250  46.820 136.740  1.00  0.00           H
ATOM   1004  CE1 TYR A 101     127.500  43.040 137.500  1.00  0.00           C
ATOM   1005  HE1 TYR A 101     127.770  42.090 137.940  1.00  0.00           H
ATOM   1006  CE2 TYR A 101     127.700  44.920 135.950  1.00  0.00           C
ATOM   1007  HE2 TYR A 101     127.870  45.230 134.920  1.00  0.00           H
ATOM   1008  CZ  TYR A 101     127.860  43.560 136.290  1.00  0.00           C
ATOM   1009  OH  TYR A 101     128.510  42.770 135.490  1.00  0.00           O
ATOM   1010  HH  TYR A 101     128.640  43.250 134.620  1.00  0.00           H
ATOM   1011  C   TYR A 101     127.380  46.150 141.330  1.00  0.00           C
ATOM   1012  O   TYR A 101     128.200  45.280 141.320  1.00  0.00           O
ATOM   1013  N   LYS A 102     126.740  46.490 142.480  1.00  0.00           N
ATOM   1014  H   LYS A 102     126.030  47.200 142.440  1.00  0.00           H
ATOM   1015  CA  LYS A 102     126.760  45.780 143.740  1.00  0.00           C
ATOM   1016  CB  LYS A 102     127.030  46.690 144.890  1.00  0.00           C
ATOM   1017  CG  LYS A 102     128.500  47.050 144.690  1.00  0.00           C
ATOM   1018  CD  LYS A 102     129.030  47.880 145.840  1.00  0.00           C
ATOM   1019  CE  LYS A 102     130.240  48.630 145.200  1.00  0.00           C
ATOM   1020  NZ  LYS A 102     130.880  49.360 146.240  1.00  0.00           N
ATOM   1021  HZ1 LYS A 102     131.740  49.740 145.900  1.00  0.00           H
ATOM   1022  HZ2 LYS A 102     130.300  50.120 146.540  1.00  0.00           H
ATOM   1023  HZ3 LYS A 102     130.970  48.750 147.020  1.00  0.00           H
ATOM   1024  C   LYS A 102     125.510  45.020 144.120  1.00  0.00           C
ATOM   1025  O   LYS A 102     124.400  45.520 144.020  1.00  0.00           O
ATOM   1026  N   PHE A 103     125.570  43.740 144.520  1.00  0.00           N
ATOM   1027  H   PHE A 103     126.390  43.160 144.440  1.00  0.00           H
ATOM   1028  CA  PHE A 103     124.370  42.970 144.920  1.00  0.00           C
ATOM   1029  CB  PHE A 103     124.310  41.560 144.250  1.00  0.00           C
ATOM   1030  CG  PHE A 103     124.420  41.590 142.750  1.00  0.00           C
ATOM   1031  CD1 PHE A 103     123.380  41.930 141.880  1.00  0.00           C
ATOM   1032  HD1 PHE A 103     122.410  42.210 142.300  1.00  0.00           H
ATOM   1033  CD2 PHE A 103     125.670  41.210 142.200  1.00  0.00           C
ATOM   1034  HD2 PHE A 103     126.490  40.980 142.880  1.00  0.00           H
ATOM   1035  CE1 PHE A 103     123.470  41.800 140.510  1.00  0.00           C
ATOM   1036  HE1 PHE A 103     122.700  41.890 139.740  1.00  0.00           H
ATOM   1037  CE2 PHE A 103     125.820  41.250 140.830  1.00  0.00           C
ATOM   1038  HE2 PHE A 103     126.850  41.180 140.480  1.00  0.00           H
ATOM   1039  CZ  PHE A 103     124.730  41.460 140.010  1.00  0.00           C
ATOM   1040  HZ  PHE A 103     124.950  41.740 138.980  1.00  0.00           H
ATOM   1041  C   PHE A 103     124.280  42.950 146.490  1.00  0.00           C
ATOM   1042  O   PHE A 103     124.870  42.160 147.250  1.00  0.00           O
ATOM   1043  N   VAL A 104     123.650  44.090 146.890  1.00  0.00           N
ATOM   1044  H   VAL A 104     123.250  44.650 146.160  1.00  0.00           H
ATOM   1045  CA  VAL A 104     123.520  44.620 148.250  1.00  0.00           C
ATOM   1046  CB  VAL A 104     124.380  45.930 148.390  1.00  0.00           C
ATOM   1047  CG1 VAL A 104     124.400  46.490 149.790  1.00  0.00           C
ATOM   1048  CG2 VAL A 104     125.820  45.690 147.960  1.00  0.00           C
ATOM   1049  C   VAL A 104     122.090  44.820 148.820  1.00  0.00           C
ATOM   1050  O   VAL A 104     121.320  45.700 148.370  1.00  0.00           O
ATOM   1051  N   ARG A 105     121.950  44.050 149.880  1.00  0.00           N
ATOM   1052  H   ARG A 105     122.610  43.330 150.060  1.00  0.00           H
ATOM   1053  CA  ARG A 105     120.650  43.960 150.670  1.00  0.00           C
ATOM   1054  CB  ARG A 105     120.630  42.580 151.410  1.00  0.00           C
ATOM   1055  CG  ARG A 105     119.190  42.040 151.540  1.00  0.00           C
ATOM   1056  CD  ARG A 105     119.150  40.550 151.910  1.00  0.00           C
ATOM   1057  NE  ARG A 105     117.850  40.100 152.300  1.00  0.00           N
ATOM   1058  HE  ARG A 105     117.420  40.640 153.020  1.00  0.00           H
ATOM   1059  CZ  ARG A 105     117.110  39.040 151.820  1.00  0.00           C
ATOM   1060  NH1 ARG A 105     117.590  38.200 150.910  1.00  0.00           N
ATOM   1061 1HH1 ARG A 105     118.550  38.240 150.620  1.00  0.00           H
ATOM   1062 2HH1 ARG A 105     117.170  37.330 150.660  1.00  0.00           H
ATOM   1063  NH2 ARG A 105     116.130  38.600 152.570  1.00  0.00           N
ATOM   1064 1HH2 ARG A 105     115.760  39.140 153.330  1.00  0.00           H
ATOM   1065 2HH2 ARG A 105     115.700  37.720 152.370  1.00  0.00           H
ATOM   1066  C   ARG A 105     120.380  45.090 151.710  1.00  0.00           C
ATOM   1067  O   ARG A 105     121.400  45.480 152.250  1.00  0.00           O
ATOM   1068  N   ILE A 106     119.110  45.410 151.970  1.00  0.00           N
ATOM   1069  H   ILE A 106     118.380  44.950 151.470  1.00  0.00           H
ATOM   1070  CA  ILE A 106     118.910  46.390 153.020  1.00  0.00           C
ATOM   1071  CB  ILE A 106     118.470  47.740 152.480  1.00  0.00           C
ATOM   1072  CG1 ILE A 106     117.530  47.610 151.290  1.00  0.00           C
ATOM   1073  CG2 ILE A 106     119.670  48.650 152.360  1.00  0.00           C
ATOM   1074  CD  ILE A 106     116.860  48.950 151.050  1.00  0.00           C
ATOM   1075  C   ILE A 106     118.050  45.900 154.220  1.00  0.00           C
ATOM   1076  O   ILE A 106     117.390  44.870 154.250  1.00  0.00           O
ATOM   1077  N   GLN A 107     118.210  46.680 155.290  1.00  0.00           N
ATOM   1078  H   GLN A 107     119.130  47.090 155.360  1.00  0.00           H
ATOM   1079  CA  GLN A 107     117.390  46.610 156.480  1.00  0.00           C
ATOM   1080  CB  GLN A 107     118.130  47.220 157.700  1.00  0.00           C
ATOM   1081  CG  GLN A 107     118.250  48.730 157.460  1.00  0.00           C
ATOM   1082  CD  GLN A 107     119.350  49.310 158.370  1.00  0.00           C
ATOM   1083  OE1 GLN A 107     119.090  49.720 159.490  1.00  0.00           O
ATOM   1084  NE2 GLN A 107     120.630  49.100 158.020  1.00  0.00           N
ATOM   1085 1HE2 GLN A 107     120.810  48.660 157.150  1.00  0.00           H
ATOM   1086 2HE2 GLN A 107     121.360  49.480 158.590  1.00  0.00           H
ATOM   1087  C   GLN A 107     115.960  47.150 156.340  1.00  0.00           C
ATOM   1088  O   GLN A 107     115.640  48.020 155.560  1.00  0.00           O
ATOM   1089  N   PRO A 108     114.980  46.490 156.960  1.00  0.00           N
ATOM   1090  CA  PRO A 108     113.590  46.900 156.870  1.00  0.00           C
ATOM   1091  CB  PRO A 108     112.790  45.820 157.540  1.00  0.00           C
ATOM   1092  CG  PRO A 108     113.560  44.550 157.200  1.00  0.00           C
ATOM   1093  CD  PRO A 108     115.000  45.110 157.420  1.00  0.00           C
ATOM   1094  C   PRO A 108     113.440  48.250 157.510  1.00  0.00           C
ATOM   1095  O   PRO A 108     114.090  48.620 158.550  1.00  0.00           O
ATOM   1096  N   GLY A 109     112.560  49.040 156.880  1.00  0.00           N
ATOM   1097  H   GLY A 109     112.010  48.700 156.120  1.00  0.00           H
ATOM   1098  CA  GLY A 109     112.470  50.470 157.160  1.00  0.00           C
ATOM   1099  C   GLY A 109     112.960  51.310 155.910  1.00  0.00           C
ATOM   1100  O   GLY A 109     112.190  52.010 155.290  1.00  0.00           O
ATOM   1101  N   GLN A 110     114.170  51.060 155.370  1.00  0.00           N
ATOM   1102  H   GLN A 110     114.600  50.180 155.570  1.00  0.00           H
ATOM   1103  CA  GLN A 110     114.870  51.920 154.390  1.00  0.00           C
ATOM   1104  CB  GLN A 110     116.360  51.630 154.540  1.00  0.00           C
ATOM   1105  CG  GLN A 110     117.220  52.860 154.190  1.00  0.00           C
ATOM   1106  CD  GLN A 110     118.650  52.420 154.040  1.00  0.00           C
ATOM   1107  OE1 GLN A 110     119.350  51.700 154.750  1.00  0.00           O
ATOM   1108  NE2 GLN A 110     119.290  52.840 152.990  1.00  0.00           N
ATOM   1109 1HE2 GLN A 110     118.830  53.410 152.310  1.00  0.00           H
ATOM   1110 2HE2 GLN A 110     120.250  52.570 152.910  1.00  0.00           H
ATOM   1111  C   GLN A 110     114.430  51.850 152.900  1.00  0.00           C
ATOM   1112  O   GLN A 110     114.130  50.760 152.400  1.00  0.00           O
ATOM   1113  N   THR A 111     114.330  53.020 152.330  1.00  0.00           N
ATOM   1114  H   THR A 111     114.840  53.810 152.680  1.00  0.00           H
ATOM   1115  CA  THR A 111     113.840  53.330 150.960  1.00  0.00           C
ATOM   1116  CB  THR A 111     113.590  54.880 150.790  1.00  0.00           C
ATOM   1117  OG1 THR A 111     114.400  55.810 151.570  1.00  0.00           O
ATOM   1118  HG1 THR A 111     113.880  56.660 151.480  1.00  0.00           H
ATOM   1119  CG2 THR A 111     112.080  55.140 150.930  1.00  0.00           C
ATOM   1120  C   THR A 111     114.740  52.890 149.860  1.00  0.00           C
ATOM   1121  O   THR A 111     115.990  52.770 150.020  1.00  0.00           O
ATOM   1122  N   PHE A 112     114.110  52.370 148.810  1.00  0.00           N
ATOM   1123  H   PHE A 112     113.270  51.860 149.000  1.00  0.00           H
ATOM   1124  CA  PHE A 112     114.810  52.010 147.510  1.00  0.00           C
ATOM   1125  CB  PHE A 112     114.960  50.460 147.490  1.00  0.00           C
ATOM   1126  CG  PHE A 112     113.680  49.620 147.330  1.00  0.00           C
ATOM   1127  CD1 PHE A 112     113.150  49.130 148.470  1.00  0.00           C
ATOM   1128  HD1 PHE A 112     113.530  49.540 149.410  1.00  0.00           H
ATOM   1129  CD2 PHE A 112     113.340  49.010 146.160  1.00  0.00           C
ATOM   1130  HD2 PHE A 112     113.530  49.540 145.230  1.00  0.00           H
ATOM   1131  CE1 PHE A 112     112.310  48.050 148.550  1.00  0.00           C
ATOM   1132  HE1 PHE A 112     111.570  48.020 149.350  1.00  0.00           H
ATOM   1133  CE2 PHE A 112     112.480  47.880 146.150  1.00  0.00           C
ATOM   1134  HE2 PHE A 112     112.060  47.400 145.280  1.00  0.00           H
ATOM   1135  CZ  PHE A 112     111.970  47.420 147.370  1.00  0.00           C
ATOM   1136  HZ  PHE A 112     111.500  46.440 147.440  1.00  0.00           H
ATOM   1137  C   PHE A 112     113.940  52.440 146.310  1.00  0.00           C
ATOM   1138  O   PHE A 112     112.680  52.430 146.360  1.00  0.00           O
ATOM   1139  N   SER A 113     114.670  52.480 145.210  1.00  0.00           N
ATOM   1140  H   SER A 113     115.460  51.860 145.130  1.00  0.00           H
ATOM   1141  CA  SER A 113     114.060  52.960 143.930  1.00  0.00           C
ATOM   1142  CB  SER A 113     115.020  53.870 143.080  1.00  0.00           C
ATOM   1143  OG  SER A 113     115.610  54.930 143.910  1.00  0.00           O
ATOM   1144  HG  SER A 113     114.890  55.350 144.460  1.00  0.00           H
ATOM   1145  C   SER A 113     113.790  51.740 143.050  1.00  0.00           C
ATOM   1146  O   SER A 113     114.700  50.940 142.700  1.00  0.00           O
ATOM   1147  N   VAL A 114     112.540  51.320 143.200  1.00  0.00           N
ATOM   1148  H   VAL A 114     111.870  51.830 143.740  1.00  0.00           H
ATOM   1149  CA  VAL A 114     112.020  50.140 142.490  1.00  0.00           C
ATOM   1150  CB  VAL A 114     110.940  49.260 143.150  1.00  0.00           C
ATOM   1151  CG1 VAL A 114     109.760  50.110 143.580  1.00  0.00           C
ATOM   1152  CG2 VAL A 114     110.490  48.010 142.410  1.00  0.00           C
ATOM   1153  C   VAL A 114     111.630  50.540 141.040  1.00  0.00           C
ATOM   1154  O   VAL A 114     110.730  51.340 140.830  1.00  0.00           O
ATOM   1155  N   LEU A 115     112.060  49.720 140.140  1.00  0.00           N
ATOM   1156  H   LEU A 115     112.790  49.070 140.380  1.00  0.00           H
ATOM   1157  CA  LEU A 115     111.690  49.730 138.760  1.00  0.00           C
ATOM   1158  CB  LEU A 115     113.020  49.600 137.940  1.00  0.00           C
ATOM   1159  CG  LEU A 115     112.850  49.530 136.400  1.00  0.00           C
ATOM   1160  CD1 LEU A 115     112.220  50.780 135.730  1.00  0.00           C
ATOM   1161  CD2 LEU A 115     114.240  49.250 135.800  1.00  0.00           C
ATOM   1162  C   LEU A 115     110.830  48.530 138.330  1.00  0.00           C
ATOM   1163  O   LEU A 115     111.170  47.350 138.340  1.00  0.00           O
ATOM   1164  N   ALA A 116     109.640  49.010 138.000  1.00  0.00           N
ATOM   1165  H   ALA A 116     109.430  49.970 138.170  1.00  0.00           H
ATOM   1166  CA  ALA A 116     108.560  48.170 137.510  1.00  0.00           C
ATOM   1167  CB  ALA A 116     107.230  48.870 137.920  1.00  0.00           C
ATOM   1168  C   ALA A 116     108.580  48.000 136.020  1.00  0.00           C
ATOM   1169  O   ALA A 116     108.960  48.850 135.180  1.00  0.00           O
ATOM   1170  N   CYS A 117     108.360  46.720 135.690  1.00  0.00           N
ATOM   1171  H   CYS A 117     108.500  46.060 136.420  1.00  0.00           H
ATOM   1172  CA  CYS A 117     108.550  46.230 134.340  1.00  0.00           C
ATOM   1173  CB  CYS A 117     110.000  45.690 134.110  1.00  0.00           C
ATOM   1174  SG  CYS A 117     110.490  45.250 132.430  1.00  0.00           S
ATOM   1175  HG  CYS A 117     109.970  44.030 132.460  1.00  0.00           H
ATOM   1176  C   CYS A 117     107.470  45.220 133.920  1.00  0.00           C
ATOM   1177  O   CYS A 117     107.450  44.110 134.490  1.00  0.00           O
ATOM   1178  N   TYR A 118     106.840  45.460 132.790  1.00  0.00           N
ATOM   1179  H   TYR A 118     107.110  46.280 132.280  1.00  0.00           H
ATOM   1180  CA  TYR A 118     105.810  44.570 132.260  1.00  0.00           C
ATOM   1181  CB  TYR A 118     104.450  45.160 132.070  1.00  0.00           C
ATOM   1182  CG  TYR A 118     104.310  46.220 130.960  1.00  0.00           C
ATOM   1183  CD1 TYR A 118     104.310  47.580 131.370  1.00  0.00           C
ATOM   1184  HD1 TYR A 118     104.770  47.820 132.330  1.00  0.00           H
ATOM   1185  CD2 TYR A 118     103.980  45.840 129.700  1.00  0.00           C
ATOM   1186  HD2 TYR A 118     104.090  44.800 129.410  1.00  0.00           H
ATOM   1187  CE1 TYR A 118     104.080  48.560 130.430  1.00  0.00           C
ATOM   1188  HE1 TYR A 118     103.890  49.550 130.840  1.00  0.00           H
ATOM   1189  CE2 TYR A 118     103.730  46.820 128.810  1.00  0.00           C
ATOM   1190  HE2 TYR A 118     103.780  46.580 127.750  1.00  0.00           H
ATOM   1191  CZ  TYR A 118     103.820  48.170 129.130  1.00  0.00           C
ATOM   1192  OH  TYR A 118     103.480  49.150 128.210  1.00  0.00           O
ATOM   1193  HH  TYR A 118     103.180  49.960 128.710  1.00  0.00           H
ATOM   1194  C   TYR A 118     106.210  43.780 131.010  1.00  0.00           C
ATOM   1195  O   TYR A 118     106.710  44.390 130.050  1.00  0.00           O
ATOM   1196  N   ASN A 119     106.520  42.530 131.300  1.00  0.00           N
ATOM   1197  H   ASN A 119     106.390  42.200 132.240  1.00  0.00           H
ATOM   1198  CA  ASN A 119     107.160  41.520 130.400  1.00  0.00           C
ATOM   1199  CB  ASN A 119     105.940  40.720 129.940  1.00  0.00           C
ATOM   1200  CG  ASN A 119     105.430  39.700 131.000  1.00  0.00           C
ATOM   1201  OD1 ASN A 119     106.120  39.240 131.920  1.00  0.00           O
ATOM   1202  ND2 ASN A 119     104.160  39.430 130.890  1.00  0.00           N
ATOM   1203 1HD2 ASN A 119     103.570  39.950 130.270  1.00  0.00           H
ATOM   1204 2HD2 ASN A 119     103.690  38.800 131.510  1.00  0.00           H
ATOM   1205  C   ASN A 119     108.060  42.110 129.300  1.00  0.00           C
ATOM   1206  O   ASN A 119     107.890  41.670 128.170  1.00  0.00           O
ATOM   1207  N   GLY A 120     109.050  42.770 129.770  1.00  0.00           N
ATOM   1208  H   GLY A 120     109.250  42.740 130.750  1.00  0.00           H
ATOM   1209  CA  GLY A 120     110.190  43.320 128.990  1.00  0.00           C
ATOM   1210  C   GLY A 120     110.050  44.800 128.520  1.00  0.00           C
ATOM   1211  O   GLY A 120     110.910  45.370 127.820  1.00  0.00           O
ATOM   1212  N   SER A 121     109.230  45.540 129.290  1.00  0.00           N
ATOM   1213  H   SER A 121     108.440  45.100 129.710  1.00  0.00           H
ATOM   1214  CA  SER A 121     109.130  47.040 129.050  1.00  0.00           C
ATOM   1215  CB  SER A 121     107.850  47.430 128.280  1.00  0.00           C
ATOM   1216  OG  SER A 121     107.890  48.810 127.940  1.00  0.00           O
ATOM   1217  HG  SER A 121     108.060  48.940 126.960  1.00  0.00           H
ATOM   1218  C   SER A 121     109.160  47.850 130.300  1.00  0.00           C
ATOM   1219  O   SER A 121     108.150  47.800 131.020  1.00  0.00           O
ATOM   1220  N   PRO A 122     110.350  48.420 130.680  1.00  0.00           N
ATOM   1221  CA  PRO A 122     110.570  49.190 131.900  1.00  0.00           C
ATOM   1222  CB  PRO A 122     112.020  49.600 131.950  1.00  0.00           C
ATOM   1223  CG  PRO A 122     112.390  49.480 130.500  1.00  0.00           C
ATOM   1224  CD  PRO A 122     111.640  48.330 129.980  1.00  0.00           C
ATOM   1225  C   PRO A 122     109.660  50.410 131.860  1.00  0.00           C
ATOM   1226  O   PRO A 122     109.720  51.150 130.890  1.00  0.00           O
ATOM   1227  N   SER A 123     108.760  50.480 132.820  1.00  0.00           N
ATOM   1228  H   SER A 123     108.700  49.870 133.610  1.00  0.00           H
ATOM   1229  CA  SER A 123     107.840  51.580 132.950  1.00  0.00           C
ATOM   1230  CB  SER A 123     106.450  50.970 132.840  1.00  0.00           C
ATOM   1231  OG  SER A 123     106.010  50.150 133.930  1.00  0.00           O
ATOM   1232  HG  SER A 123     105.040  50.160 134.170  1.00  0.00           H
ATOM   1233  C   SER A 123     108.090  52.480 134.210  1.00  0.00           C
ATOM   1234  O   SER A 123     108.380  53.610 133.980  1.00  0.00           O
ATOM   1235  N   GLY A 124     107.560  52.050 135.290  1.00  0.00           N
ATOM   1236  H   GLY A 124     107.150  51.140 135.310  1.00  0.00           H
ATOM   1237  CA  GLY A 124     107.490  52.930 136.490  1.00  0.00           C
ATOM   1238  C   GLY A 124     108.570  52.820 137.620  1.00  0.00           C
ATOM   1239  O   GLY A 124     108.660  51.870 138.380  1.00  0.00           O
ATOM   1240  N   VAL A 125     109.190  53.930 137.890  1.00  0.00           N
ATOM   1241  H   VAL A 125     109.230  54.600 137.150  1.00  0.00           H
ATOM   1242  CA  VAL A 125     110.200  54.110 138.950  1.00  0.00           C
ATOM   1243  CB  VAL A 125     111.230  55.080 138.390  1.00  0.00           C
ATOM   1244  CG1 VAL A 125     110.860  56.560 138.490  1.00  0.00           C
ATOM   1245  CG2 VAL A 125     112.500  54.800 139.050  1.00  0.00           C
ATOM   1246  C   VAL A 125     109.520  54.590 140.280  1.00  0.00           C
ATOM   1247  O   VAL A 125     108.720  55.560 140.180  1.00  0.00           O
ATOM   1248  N   TYR A 126     109.720  53.850 141.360  1.00  0.00           N
ATOM   1249  H   TYR A 126     110.100  52.940 141.220  1.00  0.00           H
ATOM   1250  CA  TYR A 126     109.130  54.280 142.660  1.00  0.00           C
ATOM   1251  CB  TYR A 126     108.020  53.260 142.930  1.00  0.00           C
ATOM   1252  CG  TYR A 126     107.140  53.570 144.090  1.00  0.00           C
ATOM   1253  CD1 TYR A 126     106.840  52.620 145.060  1.00  0.00           C
ATOM   1254  HD1 TYR A 126     107.540  51.790 145.130  1.00  0.00           H
ATOM   1255  CD2 TYR A 126     106.330  54.710 144.120  1.00  0.00           C
ATOM   1256  HD2 TYR A 126     106.270  55.350 143.240  1.00  0.00           H
ATOM   1257  CE1 TYR A 126     105.860  52.830 146.000  1.00  0.00           C
ATOM   1258  HE1 TYR A 126     105.760  52.120 146.830  1.00  0.00           H
ATOM   1259  CE2 TYR A 126     105.270  54.820 144.980  1.00  0.00           C
ATOM   1260  HE2 TYR A 126     104.670  55.720 144.870  1.00  0.00           H
ATOM   1261  CZ  TYR A 126     105.060  53.900 145.970  1.00  0.00           C
ATOM   1262  OH  TYR A 126     104.520  54.310 147.170  1.00  0.00           O
ATOM   1263  HH  TYR A 126     104.760  53.660 147.890  1.00  0.00           H
ATOM   1264  C   TYR A 126     110.190  54.320 143.780  1.00  0.00           C
ATOM   1265  O   TYR A 126     110.940  53.420 143.890  1.00  0.00           O
ATOM   1266  N   GLN A 127     110.010  55.320 144.620  1.00  0.00           N
ATOM   1267  H   GLN A 127     109.380  56.010 144.250  1.00  0.00           H
ATOM   1268  CA  GLN A 127     110.610  55.460 145.930  1.00  0.00           C
ATOM   1269  CB  GLN A 127     110.560  56.960 146.250  1.00  0.00           C
ATOM   1270  CG  GLN A 127     111.220  57.290 147.580  1.00  0.00           C
ATOM   1271  CD  GLN A 127     110.870  58.720 148.050  1.00  0.00           C
ATOM   1272  OE1 GLN A 127     110.060  59.380 147.460  1.00  0.00           O
ATOM   1273  NE2 GLN A 127     111.520  59.270 149.030  1.00  0.00           N
ATOM   1274 1HE2 GLN A 127     112.180  58.840 149.650  1.00  0.00           H
ATOM   1275 2HE2 GLN A 127     111.340  60.250 149.120  1.00  0.00           H
ATOM   1276  C   GLN A 127     109.830  54.610 146.970  1.00  0.00           C
ATOM   1277  O   GLN A 127     108.620  54.900 147.230  1.00  0.00           O
ATOM   1278  N   CYS A 128     110.380  53.480 147.430  1.00  0.00           N
ATOM   1279  H   CYS A 128     111.200  53.110 147.000  1.00  0.00           H
ATOM   1280  CA  CYS A 128     109.640  52.490 148.220  1.00  0.00           C
ATOM   1281  CB  CYS A 128     109.260  51.320 147.330  1.00  0.00           C
ATOM   1282  SG  CYS A 128     107.790  50.410 147.920  1.00  0.00           S
ATOM   1283  HG  CYS A 128     107.310  51.360 148.710  1.00  0.00           H
ATOM   1284  C   CYS A 128     110.290  51.990 149.520  1.00  0.00           C
ATOM   1285  O   CYS A 128     111.430  51.480 149.390  1.00  0.00           O
ATOM   1286  N   ALA A 129     109.660  52.080 150.730  1.00  0.00           N
ATOM   1287  H   ALA A 129     108.670  52.230 150.690  1.00  0.00           H
ATOM   1288  CA  ALA A 129     110.210  51.430 151.960  1.00  0.00           C
ATOM   1289  CB  ALA A 129     109.580  52.040 153.200  1.00  0.00           C
ATOM   1290  C   ALA A 129     110.200  49.910 152.130  1.00  0.00           C
ATOM   1291  O   ALA A 129     109.240  49.190 151.820  1.00  0.00           O
ATOM   1292  N   MET A 130     111.320  49.400 152.650  1.00  0.00           N
ATOM   1293  H   MET A 130     112.210  49.790 152.420  1.00  0.00           H
ATOM   1294  CA  MET A 130     111.400  48.040 153.150  1.00  0.00           C
ATOM   1295  CB  MET A 130     112.890  47.650 153.460  1.00  0.00           C
ATOM   1296  CG  MET A 130     113.730  47.000 152.310  1.00  0.00           C
ATOM   1297  SD  MET A 130     112.920  45.460 151.710  1.00  0.00           S
ATOM   1298  CE  MET A 130     113.840  45.290 150.160  1.00  0.00           C
ATOM   1299  C   MET A 130     110.530  47.700 154.290  1.00  0.00           C
ATOM   1300  O   MET A 130     110.460  48.280 155.350  1.00  0.00           O
ATOM   1301  N   ARG A 131     109.820  46.620 154.110  1.00  0.00           N
ATOM   1302  H   ARG A 131     109.760  46.100 153.260  1.00  0.00           H
ATOM   1303  CA  ARG A 131     108.730  46.290 154.940  1.00  0.00           C
ATOM   1304  CB  ARG A 131     107.320  46.490 154.310  1.00  0.00           C
ATOM   1305  CG  ARG A 131     107.220  46.170 152.850  1.00  0.00           C
ATOM   1306  CD  ARG A 131     105.730  46.340 152.380  1.00  0.00           C
ATOM   1307  NE  ARG A 131     105.290  47.730 152.200  1.00  0.00           N
ATOM   1308  HE  ARG A 131     105.970  48.350 151.810  1.00  0.00           H
ATOM   1309  CZ  ARG A 131     104.060  48.230 152.220  1.00  0.00           C
ATOM   1310  NH1 ARG A 131     103.010  47.370 152.430  1.00  0.00           N
ATOM   1311 1HH1 ARG A 131     103.000  46.410 152.700  1.00  0.00           H
ATOM   1312 2HH1 ARG A 131     102.150  47.880 152.400  1.00  0.00           H
ATOM   1313  NH2 ARG A 131     103.960  49.520 152.050  1.00  0.00           N
ATOM   1314 1HH2 ARG A 131     104.750  50.130 152.010  1.00  0.00           H
ATOM   1315 2HH2 ARG A 131     103.080  49.970 152.210  1.00  0.00           H
ATOM   1316  C   ARG A 131     108.730  44.870 155.590  1.00  0.00           C
ATOM   1317  O   ARG A 131     108.880  43.880 155.010  1.00  0.00           O
ATOM   1318  N   PRO A 132     108.490  44.880 156.920  1.00  0.00           N
ATOM   1319  CA  PRO A 132     108.550  43.740 157.830  1.00  0.00           C
ATOM   1320  CB  PRO A 132     108.170  44.370 159.210  1.00  0.00           C
ATOM   1321  CG  PRO A 132     108.910  45.650 159.150  1.00  0.00           C
ATOM   1322  CD  PRO A 132     108.450  46.110 157.760  1.00  0.00           C
ATOM   1323  C   PRO A 132     107.680  42.480 157.450  1.00  0.00           C
ATOM   1324  O   PRO A 132     107.940  41.310 157.730  1.00  0.00           O
ATOM   1325  N   ASN A 133     106.540  42.750 156.840  1.00  0.00           N
ATOM   1326  H   ASN A 133     106.150  43.660 156.990  1.00  0.00           H
ATOM   1327  CA  ASN A 133     105.630  41.670 156.300  1.00  0.00           C
ATOM   1328  CB  ASN A 133     104.180  41.970 156.570  1.00  0.00           C
ATOM   1329  CG  ASN A 133     103.030  41.040 156.080  1.00  0.00           C
ATOM   1330  OD1 ASN A 133     103.020  39.810 156.080  1.00  0.00           O
ATOM   1331  ND2 ASN A 133     101.900  41.680 155.820  1.00  0.00           N
ATOM   1332 1HD2 ASN A 133     101.930  42.670 155.990  1.00  0.00           H
ATOM   1333 2HD2 ASN A 133     101.010  41.250 155.690  1.00  0.00           H
ATOM   1334  C   ASN A 133     105.880  41.830 154.770  1.00  0.00           C
ATOM   1335  O   ASN A 133     105.270  42.650 154.100  1.00  0.00           O
ATOM   1336  N   PHE A 134     106.840  41.020 154.340  1.00  0.00           N
ATOM   1337  H   PHE A 134     107.250  40.430 155.030  1.00  0.00           H
ATOM   1338  CA  PHE A 134     107.360  40.830 153.000  1.00  0.00           C
ATOM   1339  CB  PHE A 134     108.430  39.750 153.200  1.00  0.00           C
ATOM   1340  CG  PHE A 134     109.430  40.050 154.270  1.00  0.00           C
ATOM   1341  CD1 PHE A 134     109.560  39.120 155.320  1.00  0.00           C
ATOM   1342  HD1 PHE A 134     109.080  38.140 155.290  1.00  0.00           H
ATOM   1343  CD2 PHE A 134     110.260  41.150 154.210  1.00  0.00           C
ATOM   1344  HD2 PHE A 134     110.000  41.920 153.480  1.00  0.00           H
ATOM   1345  CE1 PHE A 134     110.530  39.400 156.290  1.00  0.00           C
ATOM   1346  HE1 PHE A 134     110.500  38.850 157.230  1.00  0.00           H
ATOM   1347  CE2 PHE A 134     111.330  41.330 155.150  1.00  0.00           C
ATOM   1348  HE2 PHE A 134     111.970  42.210 155.090  1.00  0.00           H
ATOM   1349  CZ  PHE A 134     111.470  40.410 156.180  1.00  0.00           C
ATOM   1350  HZ  PHE A 134     112.270  40.450 156.920  1.00  0.00           H
ATOM   1351  C   PHE A 134     106.380  40.420 151.900  1.00  0.00           C
ATOM   1352  O   PHE A 134     106.430  40.920 150.770  1.00  0.00           O
ATOM   1353  N   THR A 135     105.690  39.310 152.070  1.00  0.00           N
ATOM   1354  H   THR A 135     105.600  38.760 152.900  1.00  0.00           H
ATOM   1355  CA  THR A 135     104.630  38.850 151.090  1.00  0.00           C
ATOM   1356  CB  THR A 135     104.180  37.410 151.350  1.00  0.00           C
ATOM   1357  OG1 THR A 135     103.750  37.320 152.730  1.00  0.00           O
ATOM   1358  HG1 THR A 135     102.830  37.710 152.840  1.00  0.00           H
ATOM   1359  CG2 THR A 135     105.240  36.350 150.970  1.00  0.00           C
ATOM   1360  C   THR A 135     103.400  39.720 150.850  1.00  0.00           C
ATOM   1361  O   THR A 135     102.320  39.500 151.390  1.00  0.00           O
ATOM   1362  N   ILE A 136     103.700  40.780 150.110  1.00  0.00           N
ATOM   1363  H   ILE A 136     104.610  40.920 149.720  1.00  0.00           H
ATOM   1364  CA  ILE A 136     102.650  41.830 149.960  1.00  0.00           C
ATOM   1365  CB  ILE A 136     103.340  43.070 149.330  1.00  0.00           C
ATOM   1366  CG1 ILE A 136     104.440  42.800 148.280  1.00  0.00           C
ATOM   1367  CG2 ILE A 136     103.960  43.870 150.470  1.00  0.00           C
ATOM   1368  CD  ILE A 136     104.470  43.700 147.100  1.00  0.00           C
ATOM   1369  C   ILE A 136     101.330  41.480 149.270  1.00  0.00           C
ATOM   1370  O   ILE A 136     101.240  40.990 148.120  1.00  0.00           O
ATOM   1371  N   LYS A 137     100.310  41.750 150.050  1.00  0.00           N
ATOM   1372  H   LYS A 137     100.330  42.220 150.940  1.00  0.00           H
ATOM   1373  CA  LYS A 137      98.880  41.540 149.580  1.00  0.00           C
ATOM   1374  CB  LYS A 137      97.950  41.750 150.700  1.00  0.00           C
ATOM   1375  CG  LYS A 137      97.970  40.770 151.830  1.00  0.00           C
ATOM   1376  CD  LYS A 137      97.070  41.280 152.900  1.00  0.00           C
ATOM   1377  CE  LYS A 137      97.040  40.220 154.060  1.00  0.00           C
ATOM   1378  NZ  LYS A 137      96.550  40.850 155.320  1.00  0.00           N
ATOM   1379  HZ1 LYS A 137      95.950  41.600 155.040  1.00  0.00           H
ATOM   1380  HZ2 LYS A 137      96.140  40.110 155.860  1.00  0.00           H
ATOM   1381  HZ3 LYS A 137      97.260  41.290 155.870  1.00  0.00           H
ATOM   1382  C   LYS A 137      98.300  42.540 148.520  1.00  0.00           C
ATOM   1383  O   LYS A 137      98.300  43.750 148.700  1.00  0.00           O
ATOM   1384  N   GLY A 138      97.890  41.990 147.350  1.00  0.00           N
ATOM   1385  H   GLY A 138      98.220  41.070 147.130  1.00  0.00           H
ATOM   1386  CA  GLY A 138      97.240  42.720 146.270  1.00  0.00           C
ATOM   1387  C   GLY A 138      97.900  42.550 144.900  1.00  0.00           C
ATOM   1388  O   GLY A 138      98.540  41.530 144.560  1.00  0.00           O
ATOM   1389  N   SER A 139      97.430  43.420 144.010  1.00  0.00           N
ATOM   1390  H   SER A 139      96.890  44.190 144.340  1.00  0.00           H
ATOM   1391  CA  SER A 139      97.790  43.420 142.590  1.00  0.00           C
ATOM   1392  CB  SER A 139      96.600  42.920 141.770  1.00  0.00           C
ATOM   1393  OG  SER A 139      95.410  43.670 141.890  1.00  0.00           O
ATOM   1394  HG  SER A 139      94.800  43.290 142.580  1.00  0.00           H
ATOM   1395  C   SER A 139      98.260  44.810 142.150  1.00  0.00           C
ATOM   1396  O   SER A 139      97.640  45.820 142.420  1.00  0.00           O
ATOM   1397  N   PHE A 140      99.490  44.850 141.630  1.00  0.00           N
ATOM   1398  H   PHE A 140      99.930  44.140 141.080  1.00  0.00           H
ATOM   1399  CA  PHE A 140     100.270  46.130 141.470  1.00  0.00           C
ATOM   1400  CB  PHE A 140     101.610  46.110 142.280  1.00  0.00           C
ATOM   1401  CG  PHE A 140     101.530  45.620 143.730  1.00  0.00           C
ATOM   1402  CD1 PHE A 140     101.650  44.260 143.990  1.00  0.00           C
ATOM   1403  HD1 PHE A 140     101.680  43.570 143.150  1.00  0.00           H
ATOM   1404  CD2 PHE A 140     101.030  46.510 144.710  1.00  0.00           C
ATOM   1405  HD2 PHE A 140     101.010  47.570 144.460  1.00  0.00           H
ATOM   1406  CE1 PHE A 140     101.380  43.850 145.300  1.00  0.00           C
ATOM   1407  HE1 PHE A 140     101.400  42.770 145.450  1.00  0.00           H
ATOM   1408  CE2 PHE A 140     100.730  46.090 145.970  1.00  0.00           C
ATOM   1409  HE2 PHE A 140     100.500  46.800 146.760  1.00  0.00           H
ATOM   1410  CZ  PHE A 140     100.970  44.750 146.310  1.00  0.00           C
ATOM   1411  HZ  PHE A 140     100.870  44.380 147.330  1.00  0.00           H
ATOM   1412  C   PHE A 140     100.540  46.600 140.000  1.00  0.00           C
ATOM   1413  O   PHE A 140      99.880  47.530 139.520  1.00  0.00           O
ATOM   1414  N   LEU A 141     101.130  45.660 139.320  1.00  0.00           N
ATOM   1415  H   LEU A 141     101.400  44.780 139.690  1.00  0.00           H
ATOM   1416  CA  LEU A 141     101.400  45.740 137.930  1.00  0.00           C
ATOM   1417  CB  LEU A 141     102.770  46.480 137.620  1.00  0.00           C
ATOM   1418  CG  LEU A 141     103.490  46.410 136.270  1.00  0.00           C
ATOM   1419  CD1 LEU A 141     102.840  47.200 135.110  1.00  0.00           C
ATOM   1420  CD2 LEU A 141     105.020  46.620 136.320  1.00  0.00           C
ATOM   1421  C   LEU A 141     101.360  44.290 137.290  1.00  0.00           C
ATOM   1422  O   LEU A 141     102.030  43.400 137.790  1.00  0.00           O
ATOM   1423  N   ASN A 142     100.580  44.130 136.230  1.00  0.00           N
ATOM   1424  H   ASN A 142     100.110  44.880 135.780  1.00  0.00           H
ATOM   1425  CA  ASN A 142     100.540  42.860 135.450  1.00  0.00           C
ATOM   1426  CB  ASN A 142      99.230  42.800 134.640  1.00  0.00           C
ATOM   1427  CG  ASN A 142      98.960  41.510 133.910  1.00  0.00           C
ATOM   1428  OD1 ASN A 142      99.660  41.140 133.020  1.00  0.00           O
ATOM   1429  ND2 ASN A 142      97.910  40.930 134.290  1.00  0.00           N
ATOM   1430 1HD2 ASN A 142      97.300  41.530 134.810  1.00  0.00           H
ATOM   1431 2HD2 ASN A 142      97.710  39.990 133.990  1.00  0.00           H
ATOM   1432  C   ASN A 142     101.700  42.660 134.500  1.00  0.00           C
ATOM   1433  O   ASN A 142     102.080  43.590 133.740  1.00  0.00           O
ATOM   1434  N   GLY A 143     102.450  41.580 134.840  1.00  0.00           N
ATOM   1435  H   GLY A 143     102.240  41.110 135.700  1.00  0.00           H
ATOM   1436  CA  GLY A 143     103.610  41.060 134.040  1.00  0.00           C
ATOM   1437  C   GLY A 143     104.870  41.590 134.720  1.00  0.00           C
ATOM   1438  O   GLY A 143     105.920  41.750 134.110  1.00  0.00           O
ATOM   1439  N   SER A 144     104.910  41.440 136.090  1.00  0.00           N
ATOM   1440  H   SER A 144     104.160  41.030 136.620  1.00  0.00           H
ATOM   1441  CA  SER A 144     105.960  42.080 136.880  1.00  0.00           C
ATOM   1442  CB  SER A 144     105.280  42.620 138.210  1.00  0.00           C
ATOM   1443  OG  SER A 144     104.720  41.590 139.080  1.00  0.00           O
ATOM   1444  HG  SER A 144     103.840  41.920 139.410  1.00  0.00           H
ATOM   1445  C   SER A 144     107.190  41.240 137.200  1.00  0.00           C
ATOM   1446  O   SER A 144     108.290  41.730 137.420  1.00  0.00           O
ATOM   1447  N   CYS A 145     106.980  39.940 137.380  1.00  0.00           N
ATOM   1448  H   CYS A 145     106.080  39.550 137.220  1.00  0.00           H
ATOM   1449  CA  CYS A 145     108.030  38.920 137.660  1.00  0.00           C
ATOM   1450  CB  CYS A 145     107.530  37.530 137.260  1.00  0.00           C
ATOM   1451  SG  CYS A 145     108.680  36.210 137.800  1.00  0.00           S
ATOM   1452  HG  CYS A 145     108.030  36.150 138.960  1.00  0.00           H
ATOM   1453  C   CYS A 145     109.400  39.260 136.970  1.00  0.00           C
ATOM   1454  O   CYS A 145     109.450  39.130 135.750  1.00  0.00           O
ATOM   1455  N   GLY A 146     110.380  39.680 137.700  1.00  0.00           N
ATOM   1456  H   GLY A 146     110.450  39.370 138.650  1.00  0.00           H
ATOM   1457  CA  GLY A 146     111.580  40.430 137.330  1.00  0.00           C
ATOM   1458  C   GLY A 146     111.760  41.560 138.310  1.00  0.00           C
ATOM   1459  O   GLY A 146     112.370  41.390 139.300  1.00  0.00           O
ATOM   1460  N   SER A 147     110.800  42.520 138.270  1.00  0.00           N
ATOM   1461  H   SER A 147     109.920  42.400 137.810  1.00  0.00           H
ATOM   1462  CA  SER A 147     110.900  43.880 138.890  1.00  0.00           C
ATOM   1463  CB  SER A 147     109.480  44.300 139.280  1.00  0.00           C
ATOM   1464  OG  SER A 147     108.670  44.380 138.100  1.00  0.00           O
ATOM   1465  HG  SER A 147     108.360  43.480 137.800  1.00  0.00           H
ATOM   1466  C   SER A 147     111.970  44.150 139.930  1.00  0.00           C
ATOM   1467  O   SER A 147     111.960  43.680 141.090  1.00  0.00           O
ATOM   1468  N   VAL A 148     112.780  45.120 139.550  1.00  0.00           N
ATOM   1469  H   VAL A 148     112.410  45.900 139.040  1.00  0.00           H
ATOM   1470  CA  VAL A 148     114.140  45.280 140.140  1.00  0.00           C
ATOM   1471  CB  VAL A 148     115.260  45.190 139.090  1.00  0.00           C
ATOM   1472  CG1 VAL A 148     115.540  43.800 138.600  1.00  0.00           C
ATOM   1473  CG2 VAL A 148     115.210  46.100 137.830  1.00  0.00           C
ATOM   1474  C   VAL A 148     114.300  46.550 140.980  1.00  0.00           C
ATOM   1475  O   VAL A 148     113.770  47.600 140.530  1.00  0.00           O
ATOM   1476  N   GLY A 149     114.880  46.340 142.170  1.00  0.00           N
ATOM   1477  H   GLY A 149     115.260  45.450 142.410  1.00  0.00           H
ATOM   1478  CA  GLY A 149     114.870  47.370 143.160  1.00  0.00           C
ATOM   1479  C   GLY A 149     116.340  47.650 143.420  1.00  0.00           C
ATOM   1480  O   GLY A 149     117.020  46.700 143.820  1.00  0.00           O
ATOM   1481  N   PHE A 150     116.680  48.870 143.100  1.00  0.00           N
ATOM   1482  H   PHE A 150     115.880  49.460 143.020  1.00  0.00           H
ATOM   1483  CA  PHE A 150     117.990  49.380 143.280  1.00  0.00           C
ATOM   1484  CB  PHE A 150     118.580  49.870 141.970  1.00  0.00           C
ATOM   1485  CG  PHE A 150     117.540  50.620 141.080  1.00  0.00           C
ATOM   1486  CD1 PHE A 150     116.900  50.020 140.030  1.00  0.00           C
ATOM   1487  HD1 PHE A 150     117.200  49.000 139.780  1.00  0.00           H
ATOM   1488  CD2 PHE A 150     117.500  52.000 141.280  1.00  0.00           C
ATOM   1489  HD2 PHE A 150     117.810  52.420 142.240  1.00  0.00           H
ATOM   1490  CE1 PHE A 150     116.170  50.820 139.140  1.00  0.00           C
ATOM   1491  HE1 PHE A 150     115.770  50.350 138.240  1.00  0.00           H
ATOM   1492  CE2 PHE A 150     116.870  52.770 140.370  1.00  0.00           C
ATOM   1493  HE2 PHE A 150     116.950  53.860 140.420  1.00  0.00           H
ATOM   1494  CZ  PHE A 150     116.230  52.210 139.270  1.00  0.00           C
ATOM   1495  HZ  PHE A 150     115.720  52.870 138.570  1.00  0.00           H
ATOM   1496  C   PHE A 150     118.150  50.570 144.210  1.00  0.00           C
ATOM   1497  O   PHE A 150     117.210  51.230 144.600  1.00  0.00           O
ATOM   1498  N   ASN A 151     119.370  50.720 144.670  1.00  0.00           N
ATOM   1499  H   ASN A 151     119.940  49.900 144.780  1.00  0.00           H
ATOM   1500  CA  ASN A 151     119.810  51.870 145.530  1.00  0.00           C
ATOM   1501  CB  ASN A 151     120.400  51.550 146.960  1.00  0.00           C
ATOM   1502  CG  ASN A 151     119.310  50.870 147.850  1.00  0.00           C
ATOM   1503  OD1 ASN A 151     119.310  49.660 147.990  1.00  0.00           O
ATOM   1504  ND2 ASN A 151     118.450  51.600 148.540  1.00  0.00           N
ATOM   1505 1HD2 ASN A 151     118.430  52.600 148.510  1.00  0.00           H
ATOM   1506 2HD2 ASN A 151     117.840  51.070 149.120  1.00  0.00           H
ATOM   1507  C   ASN A 151     120.960  52.630 144.760  1.00  0.00           C
ATOM   1508  O   ASN A 151     122.080  52.220 144.760  1.00  0.00           O
ATOM   1509  N   ILE A 152     120.560  53.760 144.180  1.00  0.00           N
ATOM   1510  H   ILE A 152     119.640  54.120 144.360  1.00  0.00           H
ATOM   1511  CA  ILE A 152     121.450  54.480 143.220  1.00  0.00           C
ATOM   1512  CB  ILE A 152     120.620  54.710 141.940  1.00  0.00           C
ATOM   1513  CG1 ILE A 152     121.630  55.090 140.800  1.00  0.00           C
ATOM   1514  CG2 ILE A 152     119.490  55.800 142.080  1.00  0.00           C
ATOM   1515  CD  ILE A 152     120.930  55.110 139.470  1.00  0.00           C
ATOM   1516  C   ILE A 152     122.020  55.760 143.800  1.00  0.00           C
ATOM   1517  O   ILE A 152     121.420  56.560 144.500  1.00  0.00           O
ATOM   1518  N   ASP A 153     123.320  55.630 143.640  1.00  0.00           N
ATOM   1519  H   ASP A 153     123.630  54.850 143.090  1.00  0.00           H
ATOM   1520  CA  ASP A 153     124.280  56.770 143.840  1.00  0.00           C
ATOM   1521  CB  ASP A 153     125.310  56.530 145.000  1.00  0.00           C
ATOM   1522  CG  ASP A 153     126.120  57.740 145.430  1.00  0.00           C
ATOM   1523  OD1 ASP A 153     126.130  58.760 144.790  1.00  0.00           O
ATOM   1524  OD2 ASP A 153     126.710  57.620 146.500  1.00  0.00           O
ATOM   1525  C   ASP A 153     124.930  57.050 142.510  1.00  0.00           C
ATOM   1526  O   ASP A 153     125.840  56.360 142.110  1.00  0.00           O
ATOM   1527  N   TYR A 154     124.240  57.800 141.650  1.00  0.00           N
ATOM   1528  H   TYR A 154     123.390  58.230 141.930  1.00  0.00           H
ATOM   1529  CA  TYR A 154     124.570  58.180 140.230  1.00  0.00           C
ATOM   1530  CB  TYR A 154     125.770  59.150 140.200  1.00  0.00           C
ATOM   1531  CG  TYR A 154     125.320  60.590 140.530  1.00  0.00           C
ATOM   1532  CD1 TYR A 154     124.710  61.270 139.500  1.00  0.00           C
ATOM   1533  HD1 TYR A 154     124.660  60.850 138.500  1.00  0.00           H
ATOM   1534  CD2 TYR A 154     125.720  61.190 141.720  1.00  0.00           C
ATOM   1535  HD2 TYR A 154     126.330  60.580 142.380  1.00  0.00           H
ATOM   1536  CE1 TYR A 154     124.320  62.570 139.750  1.00  0.00           C
ATOM   1537  HE1 TYR A 154     123.910  63.180 138.940  1.00  0.00           H
ATOM   1538  CE2 TYR A 154     125.370  62.520 141.910  1.00  0.00           C
ATOM   1539  HE2 TYR A 154     125.730  63.060 142.790  1.00  0.00           H
ATOM   1540  CZ  TYR A 154     124.610  63.170 140.950  1.00  0.00           C
ATOM   1541  OH  TYR A 154     123.950  64.290 141.340  1.00  0.00           O
ATOM   1542  HH  TYR A 154     123.430  64.730 140.610  1.00  0.00           H
ATOM   1543  C   TYR A 154     124.750  57.050 139.200  1.00  0.00           C
ATOM   1544  O   TYR A 154     123.780  56.630 138.590  1.00  0.00           O
ATOM   1545  N   ASP A 155     126.020  56.660 139.000  1.00  0.00           N
ATOM   1546  H   ASP A 155     126.760  57.050 139.550  1.00  0.00           H
ATOM   1547  CA  ASP A 155     126.360  55.440 138.150  1.00  0.00           C
ATOM   1548  CB  ASP A 155     127.600  55.800 137.290  1.00  0.00           C
ATOM   1549  CG  ASP A 155     127.410  56.770 136.050  1.00  0.00           C
ATOM   1550  OD1 ASP A 155     128.320  57.520 135.780  1.00  0.00           O
ATOM   1551  OD2 ASP A 155     126.410  56.650 135.400  1.00  0.00           O
ATOM   1552  C   ASP A 155     126.630  54.170 138.980  1.00  0.00           C
ATOM   1553  O   ASP A 155     126.740  53.100 138.400  1.00  0.00           O
ATOM   1554  N   CYS A 156     126.660  54.280 140.330  1.00  0.00           N
ATOM   1555  H   CYS A 156     126.530  55.160 140.770  1.00  0.00           H
ATOM   1556  CA  CYS A 156     126.840  53.080 141.190  1.00  0.00           C
ATOM   1557  CB  CYS A 156     127.740  53.470 142.310  1.00  0.00           C
ATOM   1558  SG  CYS A 156     128.640  52.080 143.060  1.00  0.00           S
ATOM   1559  HG  CYS A 156     128.590  52.600 144.290  1.00  0.00           H
ATOM   1560  C   CYS A 156     125.500  52.540 141.600  1.00  0.00           C
ATOM   1561  O   CYS A 156     124.890  53.080 142.470  1.00  0.00           O
ATOM   1562  N   VAL A 157     125.110  51.410 141.020  1.00  0.00           N
ATOM   1563  H   VAL A 157     125.750  50.670 140.800  1.00  0.00           H
ATOM   1564  CA  VAL A 157     123.800  50.760 141.420  1.00  0.00           C
ATOM   1565  CB  VAL A 157     122.850  50.310 140.370  1.00  0.00           C
ATOM   1566  CG1 VAL A 157     122.370  51.510 139.610  1.00  0.00           C
ATOM   1567  CG2 VAL A 157     123.500  49.330 139.330  1.00  0.00           C
ATOM   1568  C   VAL A 157     124.080  49.590 142.410  1.00  0.00           C
ATOM   1569  O   VAL A 157     124.730  48.660 142.100  1.00  0.00           O
ATOM   1570  N   SER A 158     123.370  49.700 143.510  1.00  0.00           N
ATOM   1571  H   SER A 158     122.900  50.560 143.720  1.00  0.00           H
ATOM   1572  CA  SER A 158     123.290  48.740 144.630  1.00  0.00           C
ATOM   1573  CB  SER A 158     123.540  49.350 145.980  1.00  0.00           C
ATOM   1574  OG  SER A 158     124.880  49.720 146.070  1.00  0.00           O
ATOM   1575  HG  SER A 158     125.060  49.980 147.020  1.00  0.00           H
ATOM   1576  C   SER A 158     121.940  47.990 144.630  1.00  0.00           C
ATOM   1577  O   SER A 158     120.920  48.450 145.160  1.00  0.00           O
ATOM   1578  N   PHE A 159     121.890  46.900 143.950  1.00  0.00           N
ATOM   1579  H   PHE A 159     122.740  46.420 143.720  1.00  0.00           H
ATOM   1580  CA  PHE A 159     120.610  46.170 143.640  1.00  0.00           C
ATOM   1581  CB  PHE A 159     120.860  45.200 142.510  1.00  0.00           C
ATOM   1582  CG  PHE A 159     120.730  45.750 141.140  1.00  0.00           C
ATOM   1583  CD1 PHE A 159     121.850  45.880 140.380  1.00  0.00           C
ATOM   1584  HD1 PHE A 159     122.800  45.570 140.810  1.00  0.00           H
ATOM   1585  CD2 PHE A 159     119.480  46.100 140.690  1.00  0.00           C
ATOM   1586  HD2 PHE A 159     118.550  45.920 141.230  1.00  0.00           H
ATOM   1587  CE1 PHE A 159     121.720  46.260 139.070  1.00  0.00           C
ATOM   1588  HE1 PHE A 159     122.540  46.320 138.350  1.00  0.00           H
ATOM   1589  CE2 PHE A 159     119.390  46.550 139.380  1.00  0.00           C
ATOM   1590  HE2 PHE A 159     118.480  47.110 139.130  1.00  0.00           H
ATOM   1591  CZ  PHE A 159     120.520  46.620 138.580  1.00  0.00           C
ATOM   1592  HZ  PHE A 159     120.450  46.980 137.550  1.00  0.00           H
ATOM   1593  C   PHE A 159     120.220  45.360 144.910  1.00  0.00           C
ATOM   1594  O   PHE A 159     120.910  44.430 145.440  1.00  0.00           O
ATOM   1595  N   CYS A 160     119.010  45.700 145.360  1.00  0.00           N
ATOM   1596  H   CYS A 160     118.340  46.180 144.790  1.00  0.00           H
ATOM   1597  CA  CYS A 160     118.510  45.420 146.690  1.00  0.00           C
ATOM   1598  CB  CYS A 160     118.390  46.680 147.640  1.00  0.00           C
ATOM   1599  SG  CYS A 160     116.910  47.710 147.280  1.00  0.00           S
ATOM   1600  HG  CYS A 160     117.590  48.830 147.520  1.00  0.00           H
ATOM   1601  C   CYS A 160     117.240  44.600 146.810  1.00  0.00           C
ATOM   1602  O   CYS A 160     117.140  43.740 147.730  1.00  0.00           O
ATOM   1603  N   TYR A 161     116.570  44.430 145.590  1.00  0.00           N
ATOM   1604  H   TYR A 161     116.680  44.970 144.760  1.00  0.00           H
ATOM   1605  CA  TYR A 161     115.330  43.550 145.500  1.00  0.00           C
ATOM   1606  CB  TYR A 161     114.240  44.540 146.000  1.00  0.00           C
ATOM   1607  CG  TYR A 161     112.790  44.000 145.920  1.00  0.00           C
ATOM   1608  CD1 TYR A 161     112.360  43.240 147.030  1.00  0.00           C
ATOM   1609  HD1 TYR A 161     113.020  43.320 147.900  1.00  0.00           H
ATOM   1610  CD2 TYR A 161     112.000  43.990 144.760  1.00  0.00           C
ATOM   1611  HD2 TYR A 161     112.400  44.370 143.820  1.00  0.00           H
ATOM   1612  CE1 TYR A 161     111.140  42.660 147.100  1.00  0.00           C
ATOM   1613  HE1 TYR A 161     110.910  42.030 147.960  1.00  0.00           H
ATOM   1614  CE2 TYR A 161     110.790  43.340 144.820  1.00  0.00           C
ATOM   1615  HE2 TYR A 161     110.220  43.330 143.890  1.00  0.00           H
ATOM   1616  CZ  TYR A 161     110.320  42.780 145.960  1.00  0.00           C
ATOM   1617  OH  TYR A 161     108.970  42.720 146.110  1.00  0.00           O
ATOM   1618  HH  TYR A 161     108.790  42.190 146.940  1.00  0.00           H
ATOM   1619  C   TYR A 161     115.060  43.150 144.010  1.00  0.00           C
ATOM   1620  O   TYR A 161     115.500  43.820 143.020  1.00  0.00           O
ATOM   1621  N   MET A 162     114.720  41.910 143.860  1.00  0.00           N
ATOM   1622  H   MET A 162     114.720  41.320 144.670  1.00  0.00           H
ATOM   1623  CA  MET A 162     114.190  41.350 142.590  1.00  0.00           C
ATOM   1624  CB  MET A 162     115.190  40.400 141.950  1.00  0.00           C
ATOM   1625  CG  MET A 162     114.970  40.370 140.490  1.00  0.00           C
ATOM   1626  SD  MET A 162     115.530  38.870 139.680  1.00  0.00           S
ATOM   1627  CE  MET A 162     115.440  39.520 137.990  1.00  0.00           C
ATOM   1628  C   MET A 162     112.820  40.650 142.990  1.00  0.00           C
ATOM   1629  O   MET A 162     112.810  39.860 143.970  1.00  0.00           O
ATOM   1630  N   HIS A 163     111.780  40.910 142.140  1.00  0.00           N
ATOM   1631  H   HIS A 163     111.770  41.530 141.360  1.00  0.00           H
ATOM   1632  CA  HIS A 163     110.470  40.270 142.250  1.00  0.00           C
ATOM   1633  CB  HIS A 163     109.420  41.230 141.740  1.00  0.00           C
ATOM   1634  CG  HIS A 163     108.020  40.730 141.940  1.00  0.00           C
ATOM   1635  ND1 HIS A 163     107.580  40.030 142.960  1.00  0.00           N
ATOM   1636  CD2 HIS A 163     107.070  40.810 141.010  1.00  0.00           C
ATOM   1637  HD2 HIS A 163     107.200  41.020 139.950  1.00  0.00           H
ATOM   1638  CE1 HIS A 163     106.310  39.770 142.670  1.00  0.00           C
ATOM   1639  HE1 HIS A 163     105.660  39.230 143.360  1.00  0.00           H
ATOM   1640  NE2 HIS A 163     105.950  40.230 141.490  1.00  0.00           N
ATOM   1641  HE2 HIS A 163     105.020  40.280 141.130  1.00  0.00           H
ATOM   1642  C   HIS A 163     110.460  38.970 141.430  1.00  0.00           C
ATOM   1643  O   HIS A 163     110.980  38.860 140.310  1.00  0.00           O
ATOM   1644  N   HIS A 164     109.900  37.920 142.100  1.00  0.00           N
ATOM   1645  H   HIS A 164     109.520  38.070 143.010  1.00  0.00           H
ATOM   1646  CA  HIS A 164     109.880  36.540 141.580  1.00  0.00           C
ATOM   1647  CB  HIS A 164     110.900  35.750 142.400  1.00  0.00           C
ATOM   1648  CG  HIS A 164     112.260  35.900 141.640  1.00  0.00           C
ATOM   1649  ND1 HIS A 164     113.000  34.920 141.080  1.00  0.00           N
ATOM   1650  CD2 HIS A 164     113.090  36.940 141.780  1.00  0.00           C
ATOM   1651  HD2 HIS A 164     112.850  37.770 142.440  1.00  0.00           H
ATOM   1652  CE1 HIS A 164     114.240  35.380 140.850  1.00  0.00           C
ATOM   1653  HE1 HIS A 164     115.080  34.980 140.290  1.00  0.00           H
ATOM   1654  NE2 HIS A 164     114.280  36.640 141.230  1.00  0.00           N
ATOM   1655  HE2 HIS A 164     114.960  37.320 140.940  1.00  0.00           H
ATOM   1656  C   HIS A 164     108.510  35.770 141.520  1.00  0.00           C
ATOM   1657  O   HIS A 164     108.080  35.310 140.450  1.00  0.00           O
ATOM   1658  N   MET A 165     107.790  35.850 142.640  1.00  0.00           N
ATOM   1659  H   MET A 165     107.840  36.550 143.350  1.00  0.00           H
ATOM   1660  CA  MET A 165     106.560  35.010 142.670  1.00  0.00           C
ATOM   1661  CB  MET A 165     106.460  34.080 143.920  1.00  0.00           C
ATOM   1662  CG  MET A 165     107.740  33.250 143.950  1.00  0.00           C
ATOM   1663  SD  MET A 165     107.830  31.850 142.820  1.00  0.00           S
ATOM   1664  CE  MET A 165     109.560  31.340 143.020  1.00  0.00           C
ATOM   1665  C   MET A 165     105.330  35.860 142.510  1.00  0.00           C
ATOM   1666  O   MET A 165     104.830  36.450 143.450  1.00  0.00           O
ATOM   1667  N   GLU A 166     105.070  36.120 141.190  1.00  0.00           N
ATOM   1668  H   GLU A 166     105.500  35.640 140.430  1.00  0.00           H
ATOM   1669  CA  GLU A 166     103.900  36.980 140.750  1.00  0.00           C
ATOM   1670  CB  GLU A 166     104.040  37.220 139.190  1.00  0.00           C
ATOM   1671  CG  GLU A 166     103.260  38.470 138.750  1.00  0.00           C
ATOM   1672  CD  GLU A 166     103.450  38.850 137.320  1.00  0.00           C
ATOM   1673  OE1 GLU A 166     104.480  38.500 136.710  1.00  0.00           O
ATOM   1674  OE2 GLU A 166     102.590  39.560 136.860  1.00  0.00           O
ATOM   1675  C   GLU A 166     102.620  36.150 141.060  1.00  0.00           C
ATOM   1676  O   GLU A 166     102.060  35.380 140.280  1.00  0.00           O
ATOM   1677  N   LEU A 167     102.080  36.120 142.280  1.00  0.00           N
ATOM   1678  H   LEU A 167     102.530  36.590 143.050  1.00  0.00           H
ATOM   1679  CA  LEU A 167     100.780  35.490 142.580  1.00  0.00           C
ATOM   1680  CB  LEU A 167     100.830  34.630 143.920  1.00  0.00           C
ATOM   1681  CG  LEU A 167     101.980  33.610 143.730  1.00  0.00           C
ATOM   1682  CD1 LEU A 167     102.560  33.190 145.010  1.00  0.00           C
ATOM   1683  CD2 LEU A 167     101.380  32.500 142.920  1.00  0.00           C
ATOM   1684  C   LEU A 167      99.650  36.610 142.510  1.00  0.00           C
ATOM   1685  O   LEU A 167      99.360  37.230 143.590  1.00  0.00           O
ATOM   1686  N   PRO A 168      98.900  36.570 141.340  1.00  0.00           N
ATOM   1687  CA  PRO A 168      98.190  37.730 140.720  1.00  0.00           C
ATOM   1688  CB  PRO A 168      97.380  37.050 139.630  1.00  0.00           C
ATOM   1689  CG  PRO A 168      98.230  35.780 139.280  1.00  0.00           C
ATOM   1690  CD  PRO A 168      98.840  35.320 140.560  1.00  0.00           C
ATOM   1691  C   PRO A 168      97.340  38.600 141.610  1.00  0.00           C
ATOM   1692  O   PRO A 168      97.850  39.670 141.990  1.00  0.00           O
ATOM   1693  N   THR A 169      96.160  38.120 142.110  1.00  0.00           N
ATOM   1694  H   THR A 169      95.850  37.180 141.930  1.00  0.00           H
ATOM   1695  CA  THR A 169      95.340  38.900 143.040  1.00  0.00           C
ATOM   1696  CB  THR A 169      93.840  39.150 142.560  1.00  0.00           C
ATOM   1697  OG1 THR A 169      93.160  38.000 142.120  1.00  0.00           O
ATOM   1698  HG1 THR A 169      93.380  37.190 142.680  1.00  0.00           H
ATOM   1699  CG2 THR A 169      93.750  40.340 141.590  1.00  0.00           C
ATOM   1700  C   THR A 169      95.360  38.320 144.510  1.00  0.00           C
ATOM   1701  O   THR A 169      94.410  38.400 145.260  1.00  0.00           O
ATOM   1702  N   GLY A 170      96.580  38.140 145.000  1.00  0.00           N
ATOM   1703  H   GLY A 170      97.330  38.230 144.340  1.00  0.00           H
ATOM   1704  CA  GLY A 170      96.910  37.620 146.280  1.00  0.00           C
ATOM   1705  C   GLY A 170      98.060  38.130 147.090  1.00  0.00           C
ATOM   1706  O   GLY A 170      98.120  39.260 147.570  1.00  0.00           O
ATOM   1707  N   VAL A 171      99.150  37.370 147.050  1.00  0.00           N
ATOM   1708  H   VAL A 171      99.170  36.580 146.440  1.00  0.00           H
ATOM   1709  CA  VAL A 171     100.460  37.740 147.660  1.00  0.00           C
ATOM   1710  CB  VAL A 171     100.760  36.880 148.900  1.00  0.00           C
ATOM   1711  CG1 VAL A 171      99.900  37.300 150.100  1.00  0.00           C
ATOM   1712  CG2 VAL A 171     100.580  35.380 148.560  1.00  0.00           C
ATOM   1713  C   VAL A 171     101.600  37.760 146.650  1.00  0.00           C
ATOM   1714  O   VAL A 171     101.760  36.910 145.830  1.00  0.00           O
ATOM   1715  N   HIS A 172     102.490  38.720 146.860  1.00  0.00           N
ATOM   1716  H   HIS A 172     102.380  39.480 147.490  1.00  0.00           H
ATOM   1717  CA  HIS A 172     103.680  38.970 146.040  1.00  0.00           C
ATOM   1718  CB  HIS A 172     103.480  40.260 145.270  1.00  0.00           C
ATOM   1719  CG  HIS A 172     102.500  39.930 144.150  1.00  0.00           C
ATOM   1720  ND1 HIS A 172     102.750  39.640 142.870  1.00  0.00           N
ATOM   1721  CD2 HIS A 172     101.170  40.170 144.230  1.00  0.00           C
ATOM   1722  HD2 HIS A 172     100.640  40.400 145.160  1.00  0.00           H
ATOM   1723  CE1 HIS A 172     101.590  39.640 142.210  1.00  0.00           C
ATOM   1724  HE1 HIS A 172     101.520  39.650 141.130  1.00  0.00           H
ATOM   1725  NE2 HIS A 172     100.610  39.980 143.010  1.00  0.00           N
ATOM   1726  HE2 HIS A 172      99.710  40.300 142.730  1.00  0.00           H
ATOM   1727  C   HIS A 172     105.020  38.860 146.820  1.00  0.00           C
ATOM   1728  O   HIS A 172     105.210  39.610 147.770  1.00  0.00           O
ATOM   1729  N   ALA A 173     105.850  37.980 146.250  1.00  0.00           N
ATOM   1730  H   ALA A 173     105.620  37.570 145.370  1.00  0.00           H
ATOM   1731  CA  ALA A 173     107.180  37.580 146.740  1.00  0.00           C
ATOM   1732  CB  ALA A 173     107.050  36.140 147.220  1.00  0.00           C
ATOM   1733  C   ALA A 173     108.420  37.750 145.940  1.00  0.00           C
ATOM   1734  O   ALA A 173     108.570  37.250 144.810  1.00  0.00           O
ATOM   1735  N   GLY A 174     109.420  38.230 146.720  1.00  0.00           N
ATOM   1736  H   GLY A 174     109.240  38.440 147.680  1.00  0.00           H
ATOM   1737  CA  GLY A 174     110.660  38.830 146.250  1.00  0.00           C
ATOM   1738  C   GLY A 174     111.960  38.420 146.910  1.00  0.00           C
ATOM   1739  O   GLY A 174     112.110  37.990 148.040  1.00  0.00           O
ATOM   1740  N   THR A 175     112.920  38.220 146.050  1.00  0.00           N
ATOM   1741  H   THR A 175     112.780  38.590 145.130  1.00  0.00           H
ATOM   1742  CA  THR A 175     114.360  37.940 146.370  1.00  0.00           C
ATOM   1743  CB  THR A 175     114.950  36.840 145.480  1.00  0.00           C
ATOM   1744  OG1 THR A 175     114.900  37.190 144.090  1.00  0.00           O
ATOM   1745  HG1 THR A 175     115.850  37.430 143.890  1.00  0.00           H
ATOM   1746  CG2 THR A 175     114.280  35.570 145.690  1.00  0.00           C
ATOM   1747  C   THR A 175     115.230  39.170 146.180  1.00  0.00           C
ATOM   1748  O   THR A 175     114.750  40.260 145.840  1.00  0.00           O
ATOM   1749  N   ASP A 176     116.490  38.910 146.660  1.00  0.00           N
ATOM   1750  H   ASP A 176     116.700  38.320 147.450  1.00  0.00           H
ATOM   1751  CA  ASP A 176     117.650  39.730 146.150  1.00  0.00           C
ATOM   1752  CB  ASP A 176     118.700  39.990 147.270  1.00  0.00           C
ATOM   1753  CG  ASP A 176     119.280  38.730 147.930  1.00  0.00           C
ATOM   1754  OD1 ASP A 176     119.880  39.000 148.990  1.00  0.00           O
ATOM   1755  OD2 ASP A 176     119.280  37.660 147.300  1.00  0.00           O
ATOM   1756  C   ASP A 176     118.170  39.220 144.780  1.00  0.00           C
ATOM   1757  O   ASP A 176     117.620  38.290 144.200  1.00  0.00           O
ATOM   1758  N   LEU A 177     119.220  39.830 144.170  1.00  0.00           N
ATOM   1759  H   LEU A 177     119.770  40.500 144.670  1.00  0.00           H
ATOM   1760  CA  LEU A 177     119.770  39.380 142.920  1.00  0.00           C
ATOM   1761  CB  LEU A 177     120.390  40.510 142.070  1.00  0.00           C
ATOM   1762  CG  LEU A 177     119.480  41.200 141.100  1.00  0.00           C
ATOM   1763  CD1 LEU A 177     118.730  40.170 140.240  1.00  0.00           C
ATOM   1764  CD2 LEU A 177     118.420  42.090 141.750  1.00  0.00           C
ATOM   1765  C   LEU A 177     120.710  38.250 143.080  1.00  0.00           C
ATOM   1766  O   LEU A 177     120.920  37.450 142.230  1.00  0.00           O
ATOM   1767  N   GLU A 178     121.240  38.060 144.310  1.00  0.00           N
ATOM   1768  H   GLU A 178     121.290  38.860 144.910  1.00  0.00           H
ATOM   1769  CA  GLU A 178     121.860  36.740 144.730  1.00  0.00           C
ATOM   1770  CB  GLU A 178     122.560  37.050 146.020  1.00  0.00           C
ATOM   1771  CG  GLU A 178     123.430  35.870 146.480  1.00  0.00           C
ATOM   1772  CD  GLU A 178     124.010  36.120 147.960  1.00  0.00           C
ATOM   1773  OE1 GLU A 178     123.580  35.400 148.880  1.00  0.00           O
ATOM   1774  OE2 GLU A 178     124.920  36.930 148.170  1.00  0.00           O
ATOM   1775  C   GLU A 178     120.860  35.560 144.720  1.00  0.00           C
ATOM   1776  O   GLU A 178     121.270  34.380 144.410  1.00  0.00           O
ATOM   1777  N   GLY A 179     119.550  35.780 145.040  1.00  0.00           N
ATOM   1778  H   GLY A 179     119.110  36.670 145.160  1.00  0.00           H
ATOM   1779  CA  GLY A 179     118.540  34.690 144.940  1.00  0.00           C
ATOM   1780  C   GLY A 179     118.140  34.100 146.270  1.00  0.00           C
ATOM   1781  O   GLY A 179     117.610  32.990 146.340  1.00  0.00           O
ATOM   1782  N   ASN A 180     118.060  35.000 147.260  1.00  0.00           N
ATOM   1783  H   ASN A 180     118.370  35.950 147.200  1.00  0.00           H
ATOM   1784  CA  ASN A 180     117.570  34.700 148.590  1.00  0.00           C
ATOM   1785  CB  ASN A 180     118.470  35.130 149.730  1.00  0.00           C
ATOM   1786  CG  ASN A 180     119.950  34.750 149.610  1.00  0.00           C
ATOM   1787  OD1 ASN A 180     120.430  33.750 150.150  1.00  0.00           O
ATOM   1788  ND2 ASN A 180     120.690  35.630 149.000  1.00  0.00           N
ATOM   1789 1HD2 ASN A 180     120.340  36.500 148.660  1.00  0.00           H
ATOM   1790 2HD2 ASN A 180     121.670  35.410 148.960  1.00  0.00           H
ATOM   1791  C   ASN A 180     116.240  35.460 148.820  1.00  0.00           C
ATOM   1792  O   ASN A 180     116.190  36.660 148.820  1.00  0.00           O
ATOM   1793  N   PHE A 181     115.200  34.660 149.230  1.00  0.00           N
ATOM   1794  H   PHE A 181     115.430  33.700 149.340  1.00  0.00           H
ATOM   1795  CA  PHE A 181     113.850  35.170 149.570  1.00  0.00           C
ATOM   1796  CB  PHE A 181     112.730  34.170 149.720  1.00  0.00           C
ATOM   1797  CG  PHE A 181     112.100  33.820 148.400  1.00  0.00           C
ATOM   1798  CD1 PHE A 181     111.250  34.740 147.820  1.00  0.00           C
ATOM   1799  HD1 PHE A 181     111.050  35.690 148.320  1.00  0.00           H
ATOM   1800  CD2 PHE A 181     112.560  32.700 147.710  1.00  0.00           C
ATOM   1801  HD2 PHE A 181     113.330  32.110 148.210  1.00  0.00           H
ATOM   1802  CE1 PHE A 181     110.830  34.590 146.530  1.00  0.00           C
ATOM   1803  HE1 PHE A 181     110.230  35.320 146.000  1.00  0.00           H
ATOM   1804  CE2 PHE A 181     112.140  32.550 146.390  1.00  0.00           C
ATOM   1805  HE2 PHE A 181     112.210  31.560 145.940  1.00  0.00           H
ATOM   1806  CZ  PHE A 181     111.310  33.490 145.750  1.00  0.00           C
ATOM   1807  HZ  PHE A 181     111.120  33.460 144.680  1.00  0.00           H
ATOM   1808  C   PHE A 181     113.850  36.050 150.850  1.00  0.00           C
ATOM   1809  O   PHE A 181     114.720  35.960 151.670  1.00  0.00           O
ATOM   1810  N   TYR A 182     113.170  37.190 150.690  1.00  0.00           N
ATOM   1811  H   TYR A 182     112.970  37.420 149.730  1.00  0.00           H
ATOM   1812  CA  TYR A 182     112.820  38.240 151.690  1.00  0.00           C
ATOM   1813  CB  TYR A 182     112.360  39.500 150.960  1.00  0.00           C
ATOM   1814  CG  TYR A 182     113.420  40.510 150.680  1.00  0.00           C
ATOM   1815  CD1 TYR A 182     114.110  41.060 151.740  1.00  0.00           C
ATOM   1816  HD1 TYR A 182     113.880  40.780 152.770  1.00  0.00           H
ATOM   1817  CD2 TYR A 182     113.910  40.780 149.390  1.00  0.00           C
ATOM   1818  HD2 TYR A 182     113.400  40.370 148.520  1.00  0.00           H
ATOM   1819  CE1 TYR A 182     115.240  41.830 151.570  1.00  0.00           C
ATOM   1820  HE1 TYR A 182     115.540  42.420 152.430  1.00  0.00           H
ATOM   1821  CE2 TYR A 182     115.070  41.490 149.240  1.00  0.00           C
ATOM   1822  HE2 TYR A 182     115.600  41.490 148.280  1.00  0.00           H
ATOM   1823  CZ  TYR A 182     115.660  42.060 150.260  1.00  0.00           C
ATOM   1824  OH  TYR A 182     116.500  43.130 150.210  1.00  0.00           O
ATOM   1825  HH  TYR A 182     116.490  43.420 149.260  1.00  0.00           H
ATOM   1826  C   TYR A 182     111.790  37.730 152.660  1.00  0.00           C
ATOM   1827  O   TYR A 182     110.650  37.450 152.310  1.00  0.00           O
ATOM   1828  N   GLY A 183     112.340  37.390 153.840  1.00  0.00           N
ATOM   1829  H   GLY A 183     113.260  37.690 154.070  1.00  0.00           H
ATOM   1830  CA  GLY A 183     111.700  36.580 154.900  1.00  0.00           C
ATOM   1831  C   GLY A 183     111.520  35.110 154.450  1.00  0.00           C
ATOM   1832  O   GLY A 183     111.970  34.690 153.390  1.00  0.00           O
ATOM   1833  N   PRO A 184     110.820  34.220 155.200  1.00  0.00           N
ATOM   1834  CA  PRO A 184     110.660  32.760 154.950  1.00  0.00           C
ATOM   1835  CB  PRO A 184     110.390  32.180 156.370  1.00  0.00           C
ATOM   1836  CG  PRO A 184     109.590  33.270 157.030  1.00  0.00           C
ATOM   1837  CD  PRO A 184     110.190  34.570 156.520  1.00  0.00           C
ATOM   1838  C   PRO A 184     109.630  32.410 153.860  1.00  0.00           C
ATOM   1839  O   PRO A 184     108.420  32.260 154.110  1.00  0.00           O
ATOM   1840  N   PHE A 185     110.200  32.200 152.650  1.00  0.00           N
ATOM   1841  H   PHE A 185     111.180  32.390 152.590  1.00  0.00           H
ATOM   1842  CA  PHE A 185     109.390  31.840 151.420  1.00  0.00           C
ATOM   1843  CB  PHE A 185     109.290  33.090 150.520  1.00  0.00           C
ATOM   1844  CG  PHE A 185     108.220  33.000 149.390  1.00  0.00           C
ATOM   1845  CD1 PHE A 185     108.500  32.250 148.210  1.00  0.00           C
ATOM   1846  HD1 PHE A 185     109.540  32.200 147.870  1.00  0.00           H
ATOM   1847  CD2 PHE A 185     106.930  33.300 149.640  1.00  0.00           C
ATOM   1848  HD2 PHE A 185     106.710  33.650 150.650  1.00  0.00           H
ATOM   1849  CE1 PHE A 185     107.460  31.750 147.420  1.00  0.00           C
ATOM   1850  HE1 PHE A 185     107.730  30.860 146.850  1.00  0.00           H
ATOM   1851  CE2 PHE A 185     105.920  32.900 148.790  1.00  0.00           C
ATOM   1852  HE2 PHE A 185     104.920  33.300 148.960  1.00  0.00           H
ATOM   1853  CZ  PHE A 185     106.200  32.090 147.690  1.00  0.00           C
ATOM   1854  HZ  PHE A 185     105.450  31.820 146.950  1.00  0.00           H
ATOM   1855  C   PHE A 185     110.070  30.600 150.770  1.00  0.00           C
ATOM   1856  O   PHE A 185     111.250  30.620 150.520  1.00  0.00           O
ATOM   1857  N   VAL A 186     109.260  29.590 150.480  1.00  0.00           N
ATOM   1858  H   VAL A 186     108.330  29.490 150.820  1.00  0.00           H
ATOM   1859  CA  VAL A 186     109.810  28.520 149.640  1.00  0.00           C
ATOM   1860  CB  VAL A 186     109.480  27.110 150.210  1.00  0.00           C
ATOM   1861  CG1 VAL A 186     110.390  26.750 151.410  1.00  0.00           C
ATOM   1862  CG2 VAL A 186     107.980  27.030 150.570  1.00  0.00           C
ATOM   1863  C   VAL A 186     109.300  28.730 148.180  1.00  0.00           C
ATOM   1864  O   VAL A 186     108.100  28.660 147.980  1.00  0.00           O
ATOM   1865  N   ASP A 187     110.200  28.450 147.280  1.00  0.00           N
ATOM   1866  H   ASP A 187     111.100  28.080 147.480  1.00  0.00           H
ATOM   1867  CA  ASP A 187     109.980  28.570 145.810  1.00  0.00           C
ATOM   1868  CB  ASP A 187     111.410  28.570 145.270  1.00  0.00           C
ATOM   1869  CG  ASP A 187     112.310  27.440 145.810  1.00  0.00           C
ATOM   1870  OD1 ASP A 187     113.030  27.630 146.850  1.00  0.00           O
ATOM   1871  OD2 ASP A 187     112.190  26.320 145.340  1.00  0.00           O
ATOM   1872  C   ASP A 187     109.120  27.450 145.210  1.00  0.00           C
ATOM   1873  O   ASP A 187     109.480  26.270 144.960  1.00  0.00           O
ATOM   1874  N   ARG A 188     107.810  27.770 145.320  1.00  0.00           N
ATOM   1875  H   ARG A 188     107.520  28.550 145.880  1.00  0.00           H
ATOM   1876  CA  ARG A 188     106.620  26.950 145.020  1.00  0.00           C
ATOM   1877  CB  ARG A 188     106.450  26.050 146.240  1.00  0.00           C
ATOM   1878  CG  ARG A 188     105.410  24.970 146.250  1.00  0.00           C
ATOM   1879  CD  ARG A 188     105.450  24.170 147.540  1.00  0.00           C
ATOM   1880  NE  ARG A 188     104.270  23.340 147.720  1.00  0.00           N
ATOM   1881  HE  ARG A 188     103.420  23.850 147.590  1.00  0.00           H
ATOM   1882  CZ  ARG A 188     104.220  22.020 147.680  1.00  0.00           C
ATOM   1883  NH1 ARG A 188     105.310  21.300 147.610  1.00  0.00           N
ATOM   1884 1HH1 ARG A 188     106.210  21.720 147.460  1.00  0.00           H
ATOM   1885 2HH1 ARG A 188     105.240  20.310 147.650  1.00  0.00           H
ATOM   1886  NH2 ARG A 188     103.060  21.410 147.480  1.00  0.00           N
ATOM   1887 1HH2 ARG A 188     102.150  21.790 147.330  1.00  0.00           H
ATOM   1888 2HH2 ARG A 188     103.020  20.410 147.440  1.00  0.00           H
ATOM   1889  C   ARG A 188     105.420  27.880 144.940  1.00  0.00           C
ATOM   1890  O   ARG A 188     105.300  28.870 145.680  1.00  0.00           O
ATOM   1891  N   GLN A 189     104.590  27.600 143.970  1.00  0.00           N
ATOM   1892  H   GLN A 189     104.570  26.670 143.620  1.00  0.00           H
ATOM   1893  CA  GLN A 189     103.480  28.520 143.550  1.00  0.00           C
ATOM   1894  CB  GLN A 189     103.140  28.290 142.120  1.00  0.00           C
ATOM   1895  CG  GLN A 189     104.150  28.910 141.140  1.00  0.00           C
ATOM   1896  CD  GLN A 189     103.710  28.720 139.700  1.00  0.00           C
ATOM   1897  OE1 GLN A 189     103.160  27.690 139.300  1.00  0.00           O
ATOM   1898  NE2 GLN A 189     103.870  29.710 138.920  1.00  0.00           N
ATOM   1899 1HE2 GLN A 189     104.360  30.520 139.240  1.00  0.00           H
ATOM   1900 2HE2 GLN A 189     103.480  29.750 138.000  1.00  0.00           H
ATOM   1901  C   GLN A 189     102.180  28.680 144.400  1.00  0.00           C
ATOM   1902  O   GLN A 189     101.030  28.590 144.000  1.00  0.00           O
ATOM   1903  N   THR A 190     102.420  28.830 145.700  1.00  0.00           N
ATOM   1904  H   THR A 190     103.370  28.820 146.020  1.00  0.00           H
ATOM   1905  CA  THR A 190     101.400  28.890 146.690  1.00  0.00           C
ATOM   1906  CB  THR A 190     101.590  27.780 147.710  1.00  0.00           C
ATOM   1907  OG1 THR A 190     102.840  27.760 148.320  1.00  0.00           O
ATOM   1908  HG1 THR A 190     102.910  26.950 148.890  1.00  0.00           H
ATOM   1909  CG2 THR A 190     101.320  26.390 147.120  1.00  0.00           C
ATOM   1910  C   THR A 190     101.290  30.240 147.430  1.00  0.00           C
ATOM   1911  O   THR A 190     102.200  31.050 147.350  1.00  0.00           O
ATOM   1912  N   ALA A 191     100.070  30.540 147.820  1.00  0.00           N
ATOM   1913  H   ALA A 191      99.290  30.060 147.410  1.00  0.00           H
ATOM   1914  CA  ALA A 191      99.610  31.680 148.650  1.00  0.00           C
ATOM   1915  CB  ALA A 191      98.110  31.780 148.720  1.00  0.00           C
ATOM   1916  C   ALA A 191     100.090  31.610 150.100  1.00  0.00           C
ATOM   1917  O   ALA A 191      99.520  31.100 151.070  1.00  0.00           O
ATOM   1918  N   GLN A 192     101.390  31.790 150.170  1.00  0.00           N
ATOM   1919  H   GLN A 192     101.930  31.870 149.330  1.00  0.00           H
ATOM   1920  CA  GLN A 192     102.170  31.780 151.450  1.00  0.00           C
ATOM   1921  CB  GLN A 192     103.670  31.490 151.100  1.00  0.00           C
ATOM   1922  CG  GLN A 192     103.920  30.110 150.480  1.00  0.00           C
ATOM   1923  CD  GLN A 192     105.340  29.820 150.060  1.00  0.00           C
ATOM   1924  OE1 GLN A 192     106.250  30.070 150.800  1.00  0.00           O
ATOM   1925  NE2 GLN A 192     105.530  29.200 148.950  1.00  0.00           N
ATOM   1926 1HE2 GLN A 192     104.740  28.850 148.450  1.00  0.00           H
ATOM   1927 2HE2 GLN A 192     106.480  29.100 148.650  1.00  0.00           H
ATOM   1928  C   GLN A 192     102.150  33.020 152.350  1.00  0.00           C
ATOM   1929  O   GLN A 192     101.690  34.100 151.890  1.00  0.00           O
ATOM   1930  N   ALA A 193     102.690  32.950 153.560  1.00  0.00           N
ATOM   1931  H   ALA A 193     103.140  32.100 153.840  1.00  0.00           H
ATOM   1932  CA  ALA A 193     102.860  34.200 154.410  1.00  0.00           C
ATOM   1933  CB  ALA A 193     101.810  34.180 155.570  1.00  0.00           C
ATOM   1934  C   ALA A 193     104.270  34.440 155.060  1.00  0.00           C
ATOM   1935  O   ALA A 193     104.590  33.580 155.870  1.00  0.00           O
ATOM   1936  N   ALA A 194     105.140  35.280 154.410  1.00  0.00           N
ATOM   1937  H   ALA A 194     104.850  35.820 153.620  1.00  0.00           H
ATOM   1938  CA  ALA A 194     106.400  35.630 155.080  1.00  0.00           C
ATOM   1939  CB  ALA A 194     107.620  35.590 154.160  1.00  0.00           C
ATOM   1940  C   ALA A 194     106.320  37.000 155.720  1.00  0.00           C
ATOM   1941  O   ALA A 194     106.330  37.960 154.960  1.00  0.00           O
ATOM   1942  N   GLY A 195     106.560  37.080 157.030  1.00  0.00           N
ATOM   1943  H   GLY A 195     106.420  36.300 157.640  1.00  0.00           H
ATOM   1944  CA  GLY A 195     106.800  38.360 157.720  1.00  0.00           C
ATOM   1945  C   GLY A 195     105.850  38.610 158.900  1.00  0.00           C
ATOM   1946  O   GLY A 195     104.790  37.970 158.930  1.00  0.00           O
ATOM   1947  N   THR A 196     106.080  39.730 159.550  1.00  0.00           N
ATOM   1948  H   THR A 196     106.610  40.460 159.120  1.00  0.00           H
ATOM   1949  CA  THR A 196     105.300  40.120 160.740  1.00  0.00           C
ATOM   1950  CB  THR A 196     106.080  40.230 162.070  1.00  0.00           C
ATOM   1951  OG1 THR A 196     107.280  40.950 161.630  1.00  0.00           O
ATOM   1952  HG1 THR A 196     107.900  40.250 161.260  1.00  0.00           H
ATOM   1953  CG2 THR A 196     106.510  38.740 162.380  1.00  0.00           C
ATOM   1954  C   THR A 196     104.570  41.400 160.440  1.00  0.00           C
ATOM   1955  O   THR A 196     105.180  42.260 159.780  1.00  0.00           O
ATOM   1956  N   ASP A 197     103.290  41.380 160.750  1.00  0.00           N
ATOM   1957  H   ASP A 197     102.910  40.510 161.060  1.00  0.00           H
ATOM   1958  CA  ASP A 197     102.400  42.570 160.780  1.00  0.00           C
ATOM   1959  CB  ASP A 197     100.970  42.180 160.970  1.00  0.00           C
ATOM   1960  CG  ASP A 197     100.130  43.240 160.130  1.00  0.00           C
ATOM   1961  OD1 ASP A 197     100.050  44.390 160.650  1.00  0.00           O
ATOM   1962  OD2 ASP A 197      99.620  42.970 158.990  1.00  0.00           O
ATOM   1963  C   ASP A 197     102.900  43.600 161.840  1.00  0.00           C
ATOM   1964  O   ASP A 197     102.230  43.870 162.850  1.00  0.00           O
ATOM   1965  N   THR A 198     104.030  44.290 161.490  1.00  0.00           N
ATOM   1966  H   THR A 198     104.540  43.960 160.690  1.00  0.00           H
ATOM   1967  CA  THR A 198     104.470  45.520 162.160  1.00  0.00           C
ATOM   1968  CB  THR A 198     105.380  45.230 163.320  1.00  0.00           C
ATOM   1969  OG1 THR A 198     105.720  46.370 164.040  1.00  0.00           O
ATOM   1970  HG1 THR A 198     106.710  46.280 164.080  1.00  0.00           H
ATOM   1971  CG2 THR A 198     106.700  44.540 162.920  1.00  0.00           C
ATOM   1972  C   THR A 198     105.080  46.510 161.150  1.00  0.00           C
ATOM   1973  O   THR A 198     105.170  46.050 159.980  1.00  0.00           O
ATOM   1974  N   THR A 199     104.910  47.790 161.400  1.00  0.00           N
ATOM   1975  H   THR A 199     104.320  48.100 162.150  1.00  0.00           H
ATOM   1976  CA  THR A 199     105.540  48.890 160.630  1.00  0.00           C
ATOM   1977  CB  THR A 199     104.500  49.510 159.610  1.00  0.00           C
ATOM   1978  OG1 THR A 199     105.210  50.430 158.780  1.00  0.00           O
ATOM   1979  HG1 THR A 199     104.730  50.580 157.910  1.00  0.00           H
ATOM   1980  CG2 THR A 199     103.350  50.160 160.340  1.00  0.00           C
ATOM   1981  C   THR A 199     106.390  49.920 161.470  1.00  0.00           C
ATOM   1982  O   THR A 199     106.100  50.290 162.570  1.00  0.00           O
ATOM   1983  N   ILE A 200     107.200  50.630 160.660  1.00  0.00           N
ATOM   1984  H   ILE A 200     106.860  50.720 159.720  1.00  0.00           H
ATOM   1985  CA  ILE A 200     108.460  51.400 161.020  1.00  0.00           C
ATOM   1986  CB  ILE A 200     109.590  51.430 159.910  1.00  0.00           C
ATOM   1987  CG1 ILE A 200     109.970  49.970 159.450  1.00  0.00           C
ATOM   1988  CG2 ILE A 200     110.790  52.300 160.270  1.00  0.00           C
ATOM   1989  CD  ILE A 200     110.580  49.250 160.620  1.00  0.00           C
ATOM   1990  C   ILE A 200     108.060  52.850 161.270  1.00  0.00           C
ATOM   1991  O   ILE A 200     107.950  53.710 160.380  1.00  0.00           O
ATOM   1992  N   THR A 201     107.780  53.170 162.520  1.00  0.00           N
ATOM   1993  H   THR A 201     108.180  52.570 163.220  1.00  0.00           H
ATOM   1994  CA  THR A 201     107.290  54.470 163.060  1.00  0.00           C
ATOM   1995  CB  THR A 201     107.130  54.460 164.600  1.00  0.00           C
ATOM   1996  OG1 THR A 201     108.230  53.780 165.250  1.00  0.00           O
ATOM   1997  HG1 THR A 201     107.960  53.050 165.870  1.00  0.00           H
ATOM   1998  CG2 THR A 201     105.810  53.770 164.960  1.00  0.00           C
ATOM   1999  C   THR A 201     108.130  55.720 162.670  1.00  0.00           C
ATOM   2000  O   THR A 201     107.560  56.830 162.500  1.00  0.00           O
ATOM   2001  N   VAL A 202     109.440  55.560 162.620  1.00  0.00           N
ATOM   2002  H   VAL A 202     109.730  54.650 162.890  1.00  0.00           H
ATOM   2003  CA  VAL A 202     110.470  56.560 162.310  1.00  0.00           C
ATOM   2004  CB  VAL A 202     111.880  56.020 162.550  1.00  0.00           C
ATOM   2005  CG1 VAL A 202     112.480  55.250 161.360  1.00  0.00           C
ATOM   2006  CG2 VAL A 202     112.770  57.160 162.970  1.00  0.00           C
ATOM   2007  C   VAL A 202     110.190  57.280 160.970  1.00  0.00           C
ATOM   2008  O   VAL A 202     109.900  58.490 161.040  1.00  0.00           O
ATOM   2009  N   ASN A 203     109.730  56.500 160.030  1.00  0.00           N
ATOM   2010  H   ASN A 203     109.820  55.500 160.100  1.00  0.00           H
ATOM   2011  CA  ASN A 203     109.090  56.760 158.720  1.00  0.00           C
ATOM   2012  CB  ASN A 203     108.740  55.470 157.960  1.00  0.00           C
ATOM   2013  CG  ASN A 203     109.960  54.780 157.270  1.00  0.00           C
ATOM   2014  OD1 ASN A 203     111.050  55.160 157.560  1.00  0.00           O
ATOM   2015  ND2 ASN A 203     109.750  53.990 156.240  1.00  0.00           N
ATOM   2016 1HD2 ASN A 203     108.840  53.940 155.850  1.00  0.00           H
ATOM   2017 2HD2 ASN A 203     110.430  53.320 155.920  1.00  0.00           H
ATOM   2018  C   ASN A 203     107.850  57.650 158.700  1.00  0.00           C
ATOM   2019  O   ASN A 203     107.780  58.820 158.200  1.00  0.00           O
ATOM   2020  N   VAL A 204     107.040  57.240 159.640  1.00  0.00           N
ATOM   2021  H   VAL A 204     107.250  56.460 160.230  1.00  0.00           H
ATOM   2022  CA  VAL A 204     105.720  57.880 159.970  1.00  0.00           C
ATOM   2023  CB  VAL A 204     104.910  56.830 160.660  1.00  0.00           C
ATOM   2024  CG1 VAL A 204     103.640  57.250 161.370  1.00  0.00           C
ATOM   2025  CG2 VAL A 204     104.650  55.680 159.680  1.00  0.00           C
ATOM   2026  C   VAL A 204     105.760  59.190 160.730  1.00  0.00           C
ATOM   2027  O   VAL A 204     105.140  60.150 160.230  1.00  0.00           O
ATOM   2028  N   LEU A 205     106.700  59.330 161.690  1.00  0.00           N
ATOM   2029  H   LEU A 205     107.240  58.500 161.840  1.00  0.00           H
ATOM   2030  CA  LEU A 205     107.110  60.660 162.310  1.00  0.00           C
ATOM   2031  CB  LEU A 205     108.130  60.390 163.460  1.00  0.00           C
ATOM   2032  CG  LEU A 205     107.370  59.640 164.570  1.00  0.00           C
ATOM   2033  CD1 LEU A 205     108.400  59.370 165.650  1.00  0.00           C
ATOM   2034  CD2 LEU A 205     106.320  60.550 165.200  1.00  0.00           C
ATOM   2035  C   LEU A 205     107.640  61.590 161.260  1.00  0.00           C
ATOM   2036  O   LEU A 205     107.580  62.830 161.420  1.00  0.00           O
ATOM   2037  N   ALA A 206     108.610  61.040 160.550  1.00  0.00           N
ATOM   2038  H   ALA A 206     108.930  60.150 160.890  1.00  0.00           H
ATOM   2039  CA  ALA A 206     109.260  61.840 159.520  1.00  0.00           C
ATOM   2040  CB  ALA A 206     110.390  61.070 158.870  1.00  0.00           C
ATOM   2041  C   ALA A 206     108.260  62.350 158.490  1.00  0.00           C
ATOM   2042  O   ALA A 206     108.400  63.530 158.130  1.00  0.00           O
ATOM   2043  N   TRP A 207     107.310  61.570 158.020  1.00  0.00           N
ATOM   2044  H   TRP A 207     107.510  60.590 158.060  1.00  0.00           H
ATOM   2045  CA  TRP A 207     106.220  61.980 157.140  1.00  0.00           C
ATOM   2046  CB  TRP A 207     105.540  60.730 156.690  1.00  0.00           C
ATOM   2047  CG  TRP A 207     104.320  60.900 155.760  1.00  0.00           C
ATOM   2048  CD1 TRP A 207     104.430  60.980 154.400  1.00  0.00           C
ATOM   2049  HD1 TRP A 207     105.300  60.730 153.810  1.00  0.00           H
ATOM   2050  CD2 TRP A 207     102.990  60.990 156.110  1.00  0.00           C
ATOM   2051  NE1 TRP A 207     103.170  61.140 153.930  1.00  0.00           N
ATOM   2052  HE1 TRP A 207     102.870  61.040 152.980  1.00  0.00           H
ATOM   2053  CE2 TRP A 207     102.290  61.210 154.950  1.00  0.00           C
ATOM   2054  CE3 TRP A 207     102.350  60.870 157.310  1.00  0.00           C
ATOM   2055  HE3 TRP A 207     102.980  60.750 158.190  1.00  0.00           H
ATOM   2056  CZ2 TRP A 207     100.900  61.190 155.010  1.00  0.00           C
ATOM   2057  HZ2 TRP A 207     100.270  61.310 154.120  1.00  0.00           H
ATOM   2058  CZ3 TRP A 207     101.020  60.960 157.410  1.00  0.00           C
ATOM   2059  HZ3 TRP A 207     100.590  60.850 158.410  1.00  0.00           H
ATOM   2060  CH2 TRP A 207     100.270  61.030 156.240  1.00  0.00           C
ATOM   2061  HH2 TRP A 207      99.190  60.910 156.390  1.00  0.00           H
ATOM   2062  C   TRP A 207     105.250  62.990 157.760  1.00  0.00           C
ATOM   2063  O   TRP A 207     104.770  63.910 157.110  1.00  0.00           O
ATOM   2064  N   LEU A 208     104.900  62.740 159.030  1.00  0.00           N
ATOM   2065  H   LEU A 208     104.990  61.780 159.290  1.00  0.00           H
ATOM   2066  CA  LEU A 208     104.310  63.710 159.970  1.00  0.00           C
ATOM   2067  CB  LEU A 208     104.230  63.270 161.480  1.00  0.00           C
ATOM   2068  CG  LEU A 208     102.830  62.770 161.930  1.00  0.00           C
ATOM   2069  CD1 LEU A 208     102.430  61.390 161.400  1.00  0.00           C
ATOM   2070  CD2 LEU A 208     102.760  62.910 163.480  1.00  0.00           C
ATOM   2071  C   LEU A 208     104.930  65.120 159.970  1.00  0.00           C
ATOM   2072  O   LEU A 208     104.360  66.090 159.490  1.00  0.00           O
ATOM   2073  N   TYR A 209     106.250  65.120 160.360  1.00  0.00           N
ATOM   2074  H   TYR A 209     106.590  64.340 160.870  1.00  0.00           H
ATOM   2075  CA  TYR A 209     107.170  66.230 160.100  1.00  0.00           C
ATOM   2076  CB  TYR A 209     108.570  65.890 160.570  1.00  0.00           C
ATOM   2077  CG  TYR A 209     109.010  65.910 162.000  1.00  0.00           C
ATOM   2078  CD1 TYR A 209     108.450  66.720 162.960  1.00  0.00           C
ATOM   2079  HD1 TYR A 209     107.650  67.430 162.760  1.00  0.00           H
ATOM   2080  CD2 TYR A 209     110.170  65.210 162.300  1.00  0.00           C
ATOM   2081  HD2 TYR A 209     110.490  64.390 161.650  1.00  0.00           H
ATOM   2082  CE1 TYR A 209     109.070  66.750 164.200  1.00  0.00           C
ATOM   2083  HE1 TYR A 209     108.480  67.170 165.020  1.00  0.00           H
ATOM   2084  CE2 TYR A 209     110.760  65.260 163.560  1.00  0.00           C
ATOM   2085  HE2 TYR A 209     111.650  64.680 163.820  1.00  0.00           H
ATOM   2086  CZ  TYR A 209     110.170  65.970 164.560  1.00  0.00           C
ATOM   2087  OH  TYR A 209     110.400  65.870 165.930  1.00  0.00           O
ATOM   2088  HH  TYR A 209     109.910  66.590 166.430  1.00  0.00           H
ATOM   2089  C   TYR A 209     107.160  66.770 158.630  1.00  0.00           C
ATOM   2090  O   TYR A 209     107.310  68.000 158.440  1.00  0.00           O
ATOM   2091  N   ALA A 210     107.200  65.940 157.580  1.00  0.00           N
ATOM   2092  H   ALA A 210     107.430  64.970 157.660  1.00  0.00           H
ATOM   2093  CA  ALA A 210     107.110  66.380 156.170  1.00  0.00           C
ATOM   2094  CB  ALA A 210     107.140  65.170 155.260  1.00  0.00           C
ATOM   2095  C   ALA A 210     105.810  67.120 155.860  1.00  0.00           C
ATOM   2096  O   ALA A 210     105.760  68.230 155.350  1.00  0.00           O
ATOM   2097  N   ALA A 211     104.760  66.500 156.380  1.00  0.00           N
ATOM   2098  H   ALA A 211     104.740  65.540 156.680  1.00  0.00           H
ATOM   2099  CA  ALA A 211     103.350  66.870 156.360  1.00  0.00           C
ATOM   2100  CB  ALA A 211     102.430  65.880 157.050  1.00  0.00           C
ATOM   2101  C   ALA A 211     103.200  68.300 156.990  1.00  0.00           C
ATOM   2102  O   ALA A 211     102.810  69.280 156.280  1.00  0.00           O
ATOM   2103  N   VAL A 212     103.760  68.430 158.220  1.00  0.00           N
ATOM   2104  H   VAL A 212     104.000  67.660 158.820  1.00  0.00           H
ATOM   2105  CA  VAL A 212     103.840  69.730 158.960  1.00  0.00           C
ATOM   2106  CB  VAL A 212     104.500  69.520 160.340  1.00  0.00           C
ATOM   2107  CG1 VAL A 212     104.720  70.830 161.040  1.00  0.00           C
ATOM   2108  CG2 VAL A 212     103.500  68.840 161.310  1.00  0.00           C
ATOM   2109  C   VAL A 212     104.550  70.760 158.180  1.00  0.00           C
ATOM   2110  O   VAL A 212     103.960  71.800 157.900  1.00  0.00           O
ATOM   2111  N   ILE A 213     105.830  70.510 157.770  1.00  0.00           N
ATOM   2112  H   ILE A 213     106.210  69.620 158.010  1.00  0.00           H
ATOM   2113  CA  ILE A 213     106.430  71.420 156.740  1.00  0.00           C
ATOM   2114  CB  ILE A 213     107.710  70.820 156.150  1.00  0.00           C
ATOM   2115  CG1 ILE A 213     108.770  70.640 157.290  1.00  0.00           C
ATOM   2116  CG2 ILE A 213     108.250  71.710 154.980  1.00  0.00           C
ATOM   2117  CD  ILE A 213     110.000  69.900 157.070  1.00  0.00           C
ATOM   2118  C   ILE A 213     105.550  71.980 155.600  1.00  0.00           C
ATOM   2119  O   ILE A 213     105.280  73.150 155.450  1.00  0.00           O
ATOM   2120  N   ASN A 214     105.080  71.090 154.770  1.00  0.00           N
ATOM   2121  H   ASN A 214     105.360  70.140 154.930  1.00  0.00           H
ATOM   2122  CA  ASN A 214     104.250  71.210 153.520  1.00  0.00           C
ATOM   2123  CB  ASN A 214     103.920  69.860 152.970  1.00  0.00           C
ATOM   2124  CG  ASN A 214     105.080  69.370 152.120  1.00  0.00           C
ATOM   2125  OD1 ASN A 214     106.240  69.700 152.340  1.00  0.00           O
ATOM   2126  ND2 ASN A 214     104.800  68.460 151.220  1.00  0.00           N
ATOM   2127 1HD2 ASN A 214     103.880  68.080 151.140  1.00  0.00           H
ATOM   2128 2HD2 ASN A 214     105.510  68.080 150.640  1.00  0.00           H
ATOM   2129  C   ASN A 214     102.940  71.910 153.730  1.00  0.00           C
ATOM   2130  O   ASN A 214     102.500  72.590 152.800  1.00  0.00           O
ATOM   2131  N   GLY A 215     102.220  71.460 154.720  1.00  0.00           N
ATOM   2132  H   GLY A 215     102.540  70.760 155.360  1.00  0.00           H
ATOM   2133  CA  GLY A 215     100.980  72.210 155.100  1.00  0.00           C
ATOM   2134  C   GLY A 215     100.230  71.690 156.250  1.00  0.00           C
ATOM   2135  O   GLY A 215     100.390  72.240 157.350  1.00  0.00           O
ATOM   2136  N   ASP A 216      99.630  70.540 156.140  1.00  0.00           N
ATOM   2137  H   ASP A 216      99.660  69.970 155.320  1.00  0.00           H
ATOM   2138  CA  ASP A 216      99.000  69.780 157.210  1.00  0.00           C
ATOM   2139  CB  ASP A 216      98.690  68.380 156.780  1.00  0.00           C
ATOM   2140  CG  ASP A 216      97.560  68.260 155.730  1.00  0.00           C
ATOM   2141  OD1 ASP A 216      96.410  67.910 156.030  1.00  0.00           O
ATOM   2142  OD2 ASP A 216      97.870  68.530 154.560  1.00  0.00           O
ATOM   2143  C   ASP A 216      99.750  69.660 158.490  1.00  0.00           C
ATOM   2144  O   ASP A 216     100.630  68.760 158.650  1.00  0.00           O
ATOM   2145  N   ARG A 217      99.360  70.550 159.380  1.00  0.00           N
ATOM   2146  H   ARG A 217      99.080  71.430 159.000  1.00  0.00           H
ATOM   2147  CA  ARG A 217      99.690  70.450 160.820  1.00  0.00           C
ATOM   2148  CB  ARG A 217     100.870  71.370 161.080  1.00  0.00           C
ATOM   2149  CG  ARG A 217     100.500  72.870 160.930  1.00  0.00           C
ATOM   2150  CD  ARG A 217     101.730  73.750 160.780  1.00  0.00           C
ATOM   2151  NE  ARG A 217     102.270  73.500 159.400  1.00  0.00           N
ATOM   2152  HE  ARG A 217     102.590  72.580 159.180  1.00  0.00           H
ATOM   2153  CZ  ARG A 217     102.120  74.320 158.350  1.00  0.00           C
ATOM   2154  NH1 ARG A 217     101.330  75.410 158.460  1.00  0.00           N
ATOM   2155 1HH1 ARG A 217     101.030  75.540 159.400  1.00  0.00           H
ATOM   2156 2HH1 ARG A 217     101.120  75.970 157.660  1.00  0.00           H
ATOM   2157  NH2 ARG A 217     102.770  74.170 157.170  1.00  0.00           N
ATOM   2158 1HH2 ARG A 217     103.440  73.440 157.060  1.00  0.00           H
ATOM   2159 2HH2 ARG A 217     102.580  74.750 156.380  1.00  0.00           H
ATOM   2160  C   ARG A 217      98.560  70.670 161.920  1.00  0.00           C
ATOM   2161  O   ARG A 217      98.900  70.670 163.100  1.00  0.00           O
ATOM   2162  N   TRP A 218      97.320  70.410 161.510  1.00  0.00           N
ATOM   2163  H   TRP A 218      97.140  70.330 160.530  1.00  0.00           H
ATOM   2164  CA  TRP A 218      96.100  70.410 162.320  1.00  0.00           C
ATOM   2165  CB  TRP A 218      94.830  70.220 161.510  1.00  0.00           C
ATOM   2166  CG  TRP A 218      94.870  69.060 160.470  1.00  0.00           C
ATOM   2167  CD1 TRP A 218      95.310  69.160 159.230  1.00  0.00           C
ATOM   2168  HD1 TRP A 218      95.650  70.120 158.820  1.00  0.00           H
ATOM   2169  CD2 TRP A 218      94.550  67.700 160.640  1.00  0.00           C
ATOM   2170  NE1 TRP A 218      95.270  67.990 158.610  1.00  0.00           N
ATOM   2171  HE1 TRP A 218      95.640  67.790 157.700  1.00  0.00           H
ATOM   2172  CE2 TRP A 218      94.720  67.070 159.460  1.00  0.00           C
ATOM   2173  CE3 TRP A 218      94.070  67.080 161.790  1.00  0.00           C
ATOM   2174  HE3 TRP A 218      93.860  67.680 162.680  1.00  0.00           H
ATOM   2175  CZ2 TRP A 218      94.440  65.690 159.470  1.00  0.00           C
ATOM   2176  HZ2 TRP A 218      94.400  65.270 158.460  1.00  0.00           H
ATOM   2177  CZ3 TRP A 218      93.650  65.740 161.750  1.00  0.00           C
ATOM   2178  HZ3 TRP A 218      92.800  65.440 162.350  1.00  0.00           H
ATOM   2179  CH2 TRP A 218      93.940  65.020 160.580  1.00  0.00           C
ATOM   2180  HH2 TRP A 218      93.520  64.020 160.440  1.00  0.00           H
ATOM   2181  C   TRP A 218      96.120  69.440 163.480  1.00  0.00           C
ATOM   2182  O   TRP A 218      95.440  69.660 164.440  1.00  0.00           O
ATOM   2183  N   PHE A 219      96.660  68.200 163.290  1.00  0.00           N
ATOM   2184  H   PHE A 219      96.870  67.900 162.360  1.00  0.00           H
ATOM   2185  CA  PHE A 219      96.850  67.290 164.420  1.00  0.00           C
ATOM   2186  CB  PHE A 219      97.040  65.800 163.980  1.00  0.00           C
ATOM   2187  CG  PHE A 219      98.110  65.660 162.850  1.00  0.00           C
ATOM   2188  CD1 PHE A 219      99.460  65.630 163.110  1.00  0.00           C
ATOM   2189  HD1 PHE A 219      99.870  65.330 164.070  1.00  0.00           H
ATOM   2190  CD2 PHE A 219      97.670  65.820 161.560  1.00  0.00           C
ATOM   2191  HD2 PHE A 219      96.590  65.800 161.410  1.00  0.00           H
ATOM   2192  CE1 PHE A 219     100.400  65.950 162.130  1.00  0.00           C
ATOM   2193  HE1 PHE A 219     101.450  65.930 162.410  1.00  0.00           H
ATOM   2194  CE2 PHE A 219      98.550  66.150 160.540  1.00  0.00           C
ATOM   2195  HE2 PHE A 219      98.140  66.330 159.550  1.00  0.00           H
ATOM   2196  CZ  PHE A 219      99.880  66.200 160.820  1.00  0.00           C
ATOM   2197  HZ  PHE A 219     100.570  66.230 159.970  1.00  0.00           H
ATOM   2198  C   PHE A 219      97.910  67.640 165.470  1.00  0.00           C
ATOM   2199  O   PHE A 219      98.170  66.940 166.460  1.00  0.00           O
ATOM   2200  N   LEU A 220      98.710  68.740 165.250  1.00  0.00           N
ATOM   2201  H   LEU A 220      98.760  69.230 164.390  1.00  0.00           H
ATOM   2202  CA  LEU A 220      99.770  69.190 166.210  1.00  0.00           C
ATOM   2203  CB  LEU A 220     100.510  70.470 165.710  1.00  0.00           C
ATOM   2204  CG  LEU A 220     101.690  70.910 166.540  1.00  0.00           C
ATOM   2205  CD1 LEU A 220     102.810  69.780 166.630  1.00  0.00           C
ATOM   2206  CD2 LEU A 220     102.270  72.220 166.010  1.00  0.00           C
ATOM   2207  C   LEU A 220      99.260  69.370 167.660  1.00  0.00           C
ATOM   2208  O   LEU A 220      98.640  70.330 168.040  1.00  0.00           O
ATOM   2209  N   ASN A 221      99.570  68.310 168.450  1.00  0.00           N
ATOM   2210  H   ASN A 221     100.120  67.620 167.980  1.00  0.00           H
ATOM   2211  CA  ASN A 221      99.300  68.240 169.890  1.00  0.00           C
ATOM   2212  CB  ASN A 221      98.330  67.060 170.150  1.00  0.00           C
ATOM   2213  CG  ASN A 221      96.900  67.530 169.950  1.00  0.00           C
ATOM   2214  OD1 ASN A 221      96.250  67.930 170.940  1.00  0.00           O
ATOM   2215  ND2 ASN A 221      96.480  67.430 168.710  1.00  0.00           N
ATOM   2216 1HD2 ASN A 221      96.950  67.000 167.940  1.00  0.00           H
ATOM   2217 2HD2 ASN A 221      95.750  68.070 168.470  1.00  0.00           H
ATOM   2218  C   ASN A 221     100.700  68.060 170.490  1.00  0.00           C
ATOM   2219  O   ASN A 221     101.320  66.990 170.600  1.00  0.00           O
ATOM   2220  N   ARG A 222     101.330  69.140 170.890  1.00  0.00           N
ATOM   2221  H   ARG A 222     100.830  70.000 170.920  1.00  0.00           H
ATOM   2222  CA  ARG A 222     102.730  69.230 171.270  1.00  0.00           C
ATOM   2223  CB  ARG A 222     103.130  70.620 170.790  1.00  0.00           C
ATOM   2224  CG  ARG A 222     104.720  70.620 170.610  1.00  0.00           C
ATOM   2225  CD  ARG A 222     105.200  72.030 170.300  1.00  0.00           C
ATOM   2226  NE  ARG A 222     106.700  72.170 170.540  1.00  0.00           N
ATOM   2227  HE  ARG A 222     107.190  71.520 171.120  1.00  0.00           H
ATOM   2228  CZ  ARG A 222     107.390  73.220 170.160  1.00  0.00           C
ATOM   2229  NH1 ARG A 222     106.870  74.300 169.580  1.00  0.00           N
ATOM   2230 1HH1 ARG A 222     105.970  74.410 169.170  1.00  0.00           H
ATOM   2231 2HH1 ARG A 222     107.510  75.060 169.470  1.00  0.00           H
ATOM   2232  NH2 ARG A 222     108.660  73.230 170.550  1.00  0.00           N
ATOM   2233 1HH2 ARG A 222     109.040  72.430 171.000  1.00  0.00           H
ATOM   2234 2HH2 ARG A 222     109.240  73.980 170.240  1.00  0.00           H
ATOM   2235  C   ARG A 222     102.900  69.090 172.750  1.00  0.00           C
ATOM   2236  O   ARG A 222     103.280  69.980 173.540  1.00  0.00           O
ATOM   2237  N   PHE A 223     102.510  67.830 173.170  1.00  0.00           N
ATOM   2238  H   PHE A 223     102.380  67.210 172.400  1.00  0.00           H
ATOM   2239  CA  PHE A 223     102.540  67.360 174.600  1.00  0.00           C
ATOM   2240  CB  PHE A 223     101.090  66.980 175.050  1.00  0.00           C
ATOM   2241  CG  PHE A 223      99.960  68.030 174.840  1.00  0.00           C
ATOM   2242  CD1 PHE A 223     100.090  69.200 175.550  1.00  0.00           C
ATOM   2243  HD1 PHE A 223     100.880  69.350 176.280  1.00  0.00           H
ATOM   2244  CD2 PHE A 223      98.830  67.750 174.110  1.00  0.00           C
ATOM   2245  HD2 PHE A 223      98.740  66.690 173.880  1.00  0.00           H
ATOM   2246  CE1 PHE A 223      99.150  70.190 175.360  1.00  0.00           C
ATOM   2247  HE1 PHE A 223      99.180  71.110 175.940  1.00  0.00           H
ATOM   2248  CE2 PHE A 223      97.860  68.730 173.850  1.00  0.00           C
ATOM   2249  HE2 PHE A 223      97.030  68.610 173.170  1.00  0.00           H
ATOM   2250  CZ  PHE A 223      98.060  69.920 174.520  1.00  0.00           C
ATOM   2251  HZ  PHE A 223      97.470  70.790 174.210  1.00  0.00           H
ATOM   2252  C   PHE A 223     103.450  66.190 174.820  1.00  0.00           C
ATOM   2253  O   PHE A 223     103.330  65.090 174.300  1.00  0.00           O
ATOM   2254  N   THR A 224     104.440  66.430 175.700  1.00  0.00           N
ATOM   2255  H   THR A 224     104.540  67.360 176.050  1.00  0.00           H
ATOM   2256  CA  THR A 224     105.430  65.420 176.100  1.00  0.00           C
ATOM   2257  CB  THR A 224     106.350  66.110 177.090  1.00  0.00           C
ATOM   2258  OG1 THR A 224     105.620  67.060 177.860  1.00  0.00           O
ATOM   2259  HG1 THR A 224     106.240  67.320 178.600  1.00  0.00           H
ATOM   2260  CG2 THR A 224     107.560  66.760 176.460  1.00  0.00           C
ATOM   2261  C   THR A 224     104.680  64.260 176.700  1.00  0.00           C
ATOM   2262  O   THR A 224     104.090  64.420 177.780  1.00  0.00           O
ATOM   2263  N   THR A 225     104.620  63.310 175.780  1.00  0.00           N
ATOM   2264  H   THR A 225     104.710  63.680 174.860  1.00  0.00           H
ATOM   2265  CA  THR A 225     104.200  61.890 175.960  1.00  0.00           C
ATOM   2266  CB  THR A 225     103.080  61.510 174.990  1.00  0.00           C
ATOM   2267  OG1 THR A 225     102.170  62.590 174.640  1.00  0.00           O
ATOM   2268  HG1 THR A 225     102.710  63.420 174.530  1.00  0.00           H
ATOM   2269  CG2 THR A 225     102.210  60.340 175.600  1.00  0.00           C
ATOM   2270  C   THR A 225     105.410  60.970 175.660  1.00  0.00           C
ATOM   2271  O   THR A 225     105.660  60.700 174.490  1.00  0.00           O
ATOM   2272  N   THR A 226     106.020  60.450 176.730  1.00  0.00           N
ATOM   2273  H   THR A 226     105.650  60.600 177.650  1.00  0.00           H
ATOM   2274  CA  THR A 226     107.190  59.550 176.700  1.00  0.00           C
ATOM   2275  CB  THR A 226     107.870  59.570 178.140  1.00  0.00           C
ATOM   2276  OG1 THR A 226     109.170  58.940 178.130  1.00  0.00           O
ATOM   2277  HG1 THR A 226     109.970  59.500 178.330  1.00  0.00           H
ATOM   2278  CG2 THR A 226     107.080  58.930 179.300  1.00  0.00           C
ATOM   2279  C   THR A 226     106.890  58.100 176.290  1.00  0.00           C
ATOM   2280  O   THR A 226     105.780  57.650 176.410  1.00  0.00           O
ATOM   2281  N   LEU A 227     107.980  57.350 176.200  1.00  0.00           N
ATOM   2282  H   LEU A 227     108.790  57.660 176.710  1.00  0.00           H
ATOM   2283  CA  LEU A 227     108.150  55.930 175.690  1.00  0.00           C
ATOM   2284  CB  LEU A 227     109.590  55.460 176.000  1.00  0.00           C
ATOM   2285  CG  LEU A 227     110.710  56.130 175.190  1.00  0.00           C
ATOM   2286  CD1 LEU A 227     112.070  55.540 175.600  1.00  0.00           C
ATOM   2287  CD2 LEU A 227     110.610  55.930 173.650  1.00  0.00           C
ATOM   2288  C   LEU A 227     107.120  54.940 176.360  1.00  0.00           C
ATOM   2289  O   LEU A 227     106.490  54.050 175.780  1.00  0.00           O
ATOM   2290  N   ASN A 228     107.090  54.980 177.660  1.00  0.00           N
ATOM   2291  H   ASN A 228     107.820  55.420 178.190  1.00  0.00           H
ATOM   2292  CA  ASN A 228     106.300  54.070 178.540  1.00  0.00           C
ATOM   2293  CB  ASN A 228     106.630  54.430 179.990  1.00  0.00           C
ATOM   2294  CG  ASN A 228     108.160  54.470 180.350  1.00  0.00           C
ATOM   2295  OD1 ASN A 228     108.920  55.210 179.670  1.00  0.00           O
ATOM   2296  ND2 ASN A 228     108.610  53.870 181.440  1.00  0.00           N
ATOM   2297 1HD2 ASN A 228     108.060  53.300 182.050  1.00  0.00           H
ATOM   2298 2HD2 ASN A 228     109.600  53.910 181.520  1.00  0.00           H
ATOM   2299  C   ASN A 228     104.830  54.270 178.290  1.00  0.00           C
ATOM   2300  O   ASN A 228     104.120  53.310 178.140  1.00  0.00           O
ATOM   2301  N   ASP A 229     104.410  55.490 178.200  1.00  0.00           N
ATOM   2302  H   ASP A 229     104.760  56.040 178.960  1.00  0.00           H
ATOM   2303  CA  ASP A 229     103.020  55.800 177.920  1.00  0.00           C
ATOM   2304  CB  ASP A 229     102.780  57.320 178.040  1.00  0.00           C
ATOM   2305  CG  ASP A 229     102.800  57.690 179.530  1.00  0.00           C
ATOM   2306  OD1 ASP A 229     103.930  57.630 180.090  1.00  0.00           O
ATOM   2307  OD2 ASP A 229     101.680  57.930 180.070  1.00  0.00           O
ATOM   2308  C   ASP A 229     102.730  55.410 176.380  1.00  0.00           C
ATOM   2309  O   ASP A 229     101.620  54.890 176.140  1.00  0.00           O
ATOM   2310  N   PHE A 230     103.590  55.910 175.530  1.00  0.00           N
ATOM   2311  H   PHE A 230     104.400  56.400 175.830  1.00  0.00           H
ATOM   2312  CA  PHE A 230     103.450  55.860 174.040  1.00  0.00           C
ATOM   2313  CB  PHE A 230     104.430  56.780 173.330  1.00  0.00           C
ATOM   2314  CG  PHE A 230     104.330  56.960 171.810  1.00  0.00           C
ATOM   2315  CD1 PHE A 230     105.330  56.410 170.970  1.00  0.00           C
ATOM   2316  HD1 PHE A 230     106.280  56.070 171.360  1.00  0.00           H
ATOM   2317  CD2 PHE A 230     103.120  57.440 171.270  1.00  0.00           C
ATOM   2318  HD2 PHE A 230     102.450  58.030 171.890  1.00  0.00           H
ATOM   2319  CE1 PHE A 230     105.000  56.320 169.600  1.00  0.00           C
ATOM   2320  HE1 PHE A 230     105.720  55.810 168.960  1.00  0.00           H
ATOM   2321  CE2 PHE A 230     102.840  57.300 169.900  1.00  0.00           C
ATOM   2322  HE2 PHE A 230     102.050  57.890 169.440  1.00  0.00           H
ATOM   2323  CZ  PHE A 230     103.840  56.740 169.050  1.00  0.00           C
ATOM   2324  HZ  PHE A 230     103.480  56.390 168.080  1.00  0.00           H
ATOM   2325  C   PHE A 230     103.470  54.450 173.410  1.00  0.00           C
ATOM   2326  O   PHE A 230     102.450  54.040 172.810  1.00  0.00           O
ATOM   2327  N   ASN A 231     104.500  53.640 173.650  1.00  0.00           N
ATOM   2328  H   ASN A 231     105.170  53.910 174.350  1.00  0.00           H
ATOM   2329  CA  ASN A 231     104.870  52.490 172.790  1.00  0.00           C
ATOM   2330  CB  ASN A 231     106.280  52.050 173.150  1.00  0.00           C
ATOM   2331  CG  ASN A 231     107.390  52.990 172.730  1.00  0.00           C
ATOM   2332  OD1 ASN A 231     107.270  53.670 171.650  1.00  0.00           O
ATOM   2333  ND2 ASN A 231     108.560  52.900 173.300  1.00  0.00           N
ATOM   2334 1HD2 ASN A 231     108.860  52.240 173.990  1.00  0.00           H
ATOM   2335 2HD2 ASN A 231     109.250  53.390 172.780  1.00  0.00           H
ATOM   2336  C   ASN A 231     103.870  51.330 172.690  1.00  0.00           C
ATOM   2337  O   ASN A 231     103.880  50.650 171.650  1.00  0.00           O
ATOM   2338  N   LEU A 232     103.060  51.200 173.700  1.00  0.00           N
ATOM   2339  H   LEU A 232     103.380  51.540 174.590  1.00  0.00           H
ATOM   2340  CA  LEU A 232     101.900  50.310 173.630  1.00  0.00           C
ATOM   2341  CB  LEU A 232     101.260  50.010 174.970  1.00  0.00           C
ATOM   2342  CG  LEU A 232     101.320  48.560 175.490  1.00  0.00           C
ATOM   2343  CD1 LEU A 232     100.820  48.290 176.840  1.00  0.00           C
ATOM   2344  CD2 LEU A 232     100.690  47.660 174.460  1.00  0.00           C
ATOM   2345  C   LEU A 232     100.770  50.680 172.620  1.00  0.00           C
ATOM   2346  O   LEU A 232     100.470  49.810 171.850  1.00  0.00           O
ATOM   2347  N   VAL A 233     100.480  51.970 172.500  1.00  0.00           N
ATOM   2348  H   VAL A 233     100.890  52.670 173.080  1.00  0.00           H
ATOM   2349  CA  VAL A 233      99.530  52.600 171.510  1.00  0.00           C
ATOM   2350  CB  VAL A 233      99.360  54.120 171.790  1.00  0.00           C
ATOM   2351  CG1 VAL A 233      98.260  54.830 171.040  1.00  0.00           C
ATOM   2352  CG2 VAL A 233      99.250  54.480 173.280  1.00  0.00           C
ATOM   2353  C   VAL A 233     100.110  52.390 170.180  1.00  0.00           C
ATOM   2354  O   VAL A 233      99.380  51.890 169.340  1.00  0.00           O
ATOM   2355  N   ALA A 234     101.410  52.430 170.050  1.00  0.00           N
ATOM   2356  H   ALA A 234     101.770  53.180 170.600  1.00  0.00           H
ATOM   2357  CA  ALA A 234     102.000  52.080 168.700  1.00  0.00           C
ATOM   2358  CB  ALA A 234     103.330  52.660 168.300  1.00  0.00           C
ATOM   2359  C   ALA A 234     102.000  50.530 168.410  1.00  0.00           C
ATOM   2360  O   ALA A 234     101.560  50.170 167.310  1.00  0.00           O
ATOM   2361  N   MET A 235     102.320  49.670 169.400  1.00  0.00           N
ATOM   2362  H   MET A 235     102.680  49.970 170.280  1.00  0.00           H
ATOM   2363  CA  MET A 235     102.230  48.190 169.190  1.00  0.00           C
ATOM   2364  CB  MET A 235     102.830  47.560 170.470  1.00  0.00           C
ATOM   2365  CG  MET A 235     103.380  46.130 170.240  1.00  0.00           C
ATOM   2366  SD  MET A 235     102.090  44.890 170.070  1.00  0.00           S
ATOM   2367  CE  MET A 235     101.260  44.720 171.590  1.00  0.00           C
ATOM   2368  C   MET A 235     100.840  47.620 168.810  1.00  0.00           C
ATOM   2369  O   MET A 235     100.820  47.000 167.770  1.00  0.00           O
ATOM   2370  N   LYS A 236      99.870  48.130 169.590  1.00  0.00           N
ATOM   2371  H   LYS A 236     100.070  48.520 170.490  1.00  0.00           H
ATOM   2372  CA  LYS A 236      98.530  47.580 169.380  1.00  0.00           C
ATOM   2373  CB  LYS A 236      97.830  47.630 170.730  1.00  0.00           C
ATOM   2374  CG  LYS A 236      97.150  48.980 170.920  1.00  0.00           C
ATOM   2375  CD  LYS A 236      96.450  49.040 172.250  1.00  0.00           C
ATOM   2376  CE  LYS A 236      95.580  50.250 172.530  1.00  0.00           C
ATOM   2377  NZ  LYS A 236      94.840  50.090 173.720  1.00  0.00           N
ATOM   2378  HZ1 LYS A 236      94.160  49.390 173.510  1.00  0.00           H
ATOM   2379  HZ2 LYS A 236      95.390  49.890 174.520  1.00  0.00           H
ATOM   2380  HZ3 LYS A 236      94.300  50.920 173.870  1.00  0.00           H
ATOM   2381  C   LYS A 236      97.740  48.100 168.140  1.00  0.00           C
ATOM   2382  O   LYS A 236      96.690  47.480 167.790  1.00  0.00           O
ATOM   2383  N   TYR A 237      98.320  49.010 167.360  1.00  0.00           N
ATOM   2384  H   TYR A 237      99.080  49.510 167.760  1.00  0.00           H
ATOM   2385  CA  TYR A 237      97.910  49.370 165.980  1.00  0.00           C
ATOM   2386  CB  TYR A 237      97.740  50.900 166.130  1.00  0.00           C
ATOM   2387  CG  TYR A 237      96.410  51.290 166.800  1.00  0.00           C
ATOM   2388  CD1 TYR A 237      95.300  51.580 166.090  1.00  0.00           C
ATOM   2389  HD1 TYR A 237      95.030  50.790 165.390  1.00  0.00           H
ATOM   2390  CD2 TYR A 237      96.530  51.890 168.060  1.00  0.00           C
ATOM   2391  HD2 TYR A 237      97.100  51.430 168.870  1.00  0.00           H
ATOM   2392  CE1 TYR A 237      94.340  52.490 166.490  1.00  0.00           C
ATOM   2393  HE1 TYR A 237      93.370  52.390 166.010  1.00  0.00           H
ATOM   2394  CE2 TYR A 237      95.550  52.780 168.560  1.00  0.00           C
ATOM   2395  HE2 TYR A 237      95.500  52.980 169.630  1.00  0.00           H
ATOM   2396  CZ  TYR A 237      94.480  53.060 167.730  1.00  0.00           C
ATOM   2397  OH  TYR A 237      93.930  54.310 167.870  1.00  0.00           O
ATOM   2398  HH  TYR A 237      93.970  54.730 166.960  1.00  0.00           H
ATOM   2399  C   TYR A 237      98.930  49.050 164.870  1.00  0.00           C
ATOM   2400  O   TYR A 237      99.020  49.560 163.700  1.00  0.00           O
ATOM   2401  N   ASN A 238      99.780  48.070 165.230  1.00  0.00           N
ATOM   2402  H   ASN A 238      99.530  47.440 165.960  1.00  0.00           H
ATOM   2403  CA  ASN A 238     100.850  47.470 164.400  1.00  0.00           C
ATOM   2404  CB  ASN A 238     100.210  46.690 163.230  1.00  0.00           C
ATOM   2405  CG  ASN A 238      99.270  45.710 163.870  1.00  0.00           C
ATOM   2406  OD1 ASN A 238      98.070  45.930 163.910  1.00  0.00           O
ATOM   2407  ND2 ASN A 238      99.690  44.470 163.860  1.00  0.00           N
ATOM   2408 1HD2 ASN A 238     100.590  44.300 163.450  1.00  0.00           H
ATOM   2409 2HD2 ASN A 238      99.240  43.730 164.360  1.00  0.00           H
ATOM   2410  C   ASN A 238     101.980  48.350 163.890  1.00  0.00           C
ATOM   2411  O   ASN A 238     102.480  48.200 162.740  1.00  0.00           O
ATOM   2412  N   TYR A 239     102.430  49.280 164.720  1.00  0.00           N
ATOM   2413  H   TYR A 239     102.010  49.380 165.620  1.00  0.00           H
ATOM   2414  CA  TYR A 239     103.570  50.200 164.490  1.00  0.00           C
ATOM   2415  CB  TYR A 239     103.040  51.620 164.640  1.00  0.00           C
ATOM   2416  CG  TYR A 239     102.200  52.100 163.450  1.00  0.00           C
ATOM   2417  CD1 TYR A 239     100.790  52.230 163.540  1.00  0.00           C
ATOM   2418  HD1 TYR A 239     100.290  52.210 164.510  1.00  0.00           H
ATOM   2419  CD2 TYR A 239     102.880  52.740 162.400  1.00  0.00           C
ATOM   2420  HD2 TYR A 239     103.910  52.420 162.210  1.00  0.00           H
ATOM   2421  CE1 TYR A 239     100.140  52.860 162.540  1.00  0.00           C
ATOM   2422  HE1 TYR A 239      99.050  52.850 162.530  1.00  0.00           H
ATOM   2423  CE2 TYR A 239     102.190  53.370 161.410  1.00  0.00           C
ATOM   2424  HE2 TYR A 239     102.790  53.970 160.720  1.00  0.00           H
ATOM   2425  CZ  TYR A 239     100.810  53.410 161.450  1.00  0.00           C
ATOM   2426  OH  TYR A 239     100.130  53.590 160.260  1.00  0.00           O
ATOM   2427  HH  TYR A 239      99.260  53.110 160.350  1.00  0.00           H
ATOM   2428  C   TYR A 239     104.710  49.990 165.550  1.00  0.00           C
ATOM   2429  O   TYR A 239     104.450  49.800 166.740  1.00  0.00           O
ATOM   2430  N   GLU A 240     105.950  49.920 165.120  1.00  0.00           N
ATOM   2431  H   GLU A 240     106.120  50.070 164.150  1.00  0.00           H
ATOM   2432  CA  GLU A 240     107.130  49.660 166.050  1.00  0.00           C
ATOM   2433  CB  GLU A 240     108.460  49.730 165.250  1.00  0.00           C
ATOM   2434  CG  GLU A 240     108.500  48.480 164.350  1.00  0.00           C
ATOM   2435  CD  GLU A 240     109.030  47.220 165.090  1.00  0.00           C
ATOM   2436  OE1 GLU A 240     110.090  47.350 165.760  1.00  0.00           O
ATOM   2437  OE2 GLU A 240     108.310  46.210 165.080  1.00  0.00           O
ATOM   2438  C   GLU A 240     107.330  50.660 167.140  1.00  0.00           C
ATOM   2439  O   GLU A 240     107.550  51.830 166.890  1.00  0.00           O
ATOM   2440  N   PRO A 241     107.620  50.160 168.390  1.00  0.00           N
ATOM   2441  CA  PRO A 241     107.960  51.080 169.490  1.00  0.00           C
ATOM   2442  CB  PRO A 241     108.250  50.090 170.670  1.00  0.00           C
ATOM   2443  CG  PRO A 241     107.280  48.900 170.420  1.00  0.00           C
ATOM   2444  CD  PRO A 241     107.360  48.820 168.890  1.00  0.00           C
ATOM   2445  C   PRO A 241     109.220  51.900 169.190  1.00  0.00           C
ATOM   2446  O   PRO A 241     110.230  51.370 168.810  1.00  0.00           O
ATOM   2447  N   LEU A 242     109.160  53.080 169.750  1.00  0.00           N
ATOM   2448  H   LEU A 242     108.320  53.350 170.230  1.00  0.00           H
ATOM   2449  CA  LEU A 242     110.190  54.140 169.620  1.00  0.00           C
ATOM   2450  CB  LEU A 242     109.520  55.450 169.820  1.00  0.00           C
ATOM   2451  CG  LEU A 242     108.850  55.970 168.530  1.00  0.00           C
ATOM   2452  CD1 LEU A 242     108.350  57.380 168.830  1.00  0.00           C
ATOM   2453  CD2 LEU A 242     109.730  55.910 167.290  1.00  0.00           C
ATOM   2454  C   LEU A 242     111.190  54.010 170.710  1.00  0.00           C
ATOM   2455  O   LEU A 242     110.910  53.540 171.780  1.00  0.00           O
ATOM   2456  N   THR A 243     112.430  54.330 170.330  1.00  0.00           N
ATOM   2457  H   THR A 243     112.690  54.480 169.380  1.00  0.00           H
ATOM   2458  CA  THR A 243     113.570  54.200 171.250  1.00  0.00           C
ATOM   2459  CB  THR A 243     114.400  52.930 171.040  1.00  0.00           C
ATOM   2460  OG1 THR A 243     114.930  52.880 169.710  1.00  0.00           O
ATOM   2461  HG1 THR A 243     114.230  52.920 169.000  1.00  0.00           H
ATOM   2462  CG2 THR A 243     113.670  51.630 171.350  1.00  0.00           C
ATOM   2463  C   THR A 243     114.510  55.460 171.130  1.00  0.00           C
ATOM   2464  O   THR A 243     114.260  56.220 170.250  1.00  0.00           O
ATOM   2465  N   GLN A 244     115.580  55.510 171.870  1.00  0.00           N
ATOM   2466  H   GLN A 244     115.690  54.890 172.650  1.00  0.00           H
ATOM   2467  CA  GLN A 244     116.550  56.580 171.830  1.00  0.00           C
ATOM   2468  CB  GLN A 244     117.550  56.570 173.020  1.00  0.00           C
ATOM   2469  CG  GLN A 244     117.230  57.380 174.290  1.00  0.00           C
ATOM   2470  CD  GLN A 244     115.880  56.960 174.880  1.00  0.00           C
ATOM   2471  OE1 GLN A 244     115.670  55.860 175.350  1.00  0.00           O
ATOM   2472  NE2 GLN A 244     114.980  57.890 174.910  1.00  0.00           N
ATOM   2473 1HE2 GLN A 244     115.240  58.780 174.530  1.00  0.00           H
ATOM   2474 2HE2 GLN A 244     114.060  57.880 175.310  1.00  0.00           H
ATOM   2475  C   GLN A 244     117.280  56.750 170.480  1.00  0.00           C
ATOM   2476  O   GLN A 244     117.590  57.870 170.030  1.00  0.00           O
ATOM   2477  N   ASP A 245     117.560  55.580 169.900  1.00  0.00           N
ATOM   2478  H   ASP A 245     117.550  54.720 170.400  1.00  0.00           H
ATOM   2479  CA  ASP A 245     118.220  55.470 168.610  1.00  0.00           C
ATOM   2480  CB  ASP A 245     118.380  54.010 168.250  1.00  0.00           C
ATOM   2481  CG  ASP A 245     119.130  53.080 169.160  1.00  0.00           C
ATOM   2482  OD1 ASP A 245     119.930  52.270 168.660  1.00  0.00           O
ATOM   2483  OD2 ASP A 245     118.770  52.970 170.320  1.00  0.00           O
ATOM   2484  C   ASP A 245     117.440  56.190 167.520  1.00  0.00           C
ATOM   2485  O   ASP A 245     117.990  57.040 166.810  1.00  0.00           O
ATOM   2486  N   HIS A 246     116.140  56.070 167.710  1.00  0.00           N
ATOM   2487  H   HIS A 246     115.700  55.580 168.460  1.00  0.00           H
ATOM   2488  CA  HIS A 246     115.140  56.580 166.830  1.00  0.00           C
ATOM   2489  CB  HIS A 246     113.890  55.760 167.120  1.00  0.00           C
ATOM   2490  CG  HIS A 246     113.880  54.200 166.810  1.00  0.00           C
ATOM   2491  ND1 HIS A 246     113.220  53.250 167.420  1.00  0.00           N
ATOM   2492  CD2 HIS A 246     114.650  53.690 165.820  1.00  0.00           C
ATOM   2493  HD2 HIS A 246     115.340  54.240 165.190  1.00  0.00           H
ATOM   2494  CE1 HIS A 246     113.530  52.090 166.750  1.00  0.00           C
ATOM   2495  HE1 HIS A 246     113.140  51.140 167.100  1.00  0.00           H
ATOM   2496  NE2 HIS A 246     114.410  52.390 165.800  1.00  0.00           N
ATOM   2497  HE2 HIS A 246     115.010  51.750 165.320  1.00  0.00           H
ATOM   2498  C   HIS A 246     114.940  58.110 166.960  1.00  0.00           C
ATOM   2499  O   HIS A 246     114.920  58.870 166.020  1.00  0.00           O
ATOM   2500  N   VAL A 247     114.930  58.540 168.220  1.00  0.00           N
ATOM   2501  H   VAL A 247     114.890  57.840 168.930  1.00  0.00           H
ATOM   2502  CA  VAL A 247     114.870  59.910 168.760  1.00  0.00           C
ATOM   2503  CB  VAL A 247     114.860  59.890 170.320  1.00  0.00           C
ATOM   2504  CG1 VAL A 247     115.000  61.280 170.920  1.00  0.00           C
ATOM   2505  CG2 VAL A 247     113.420  59.450 170.640  1.00  0.00           C
ATOM   2506  C   VAL A 247     115.990  60.780 168.180  1.00  0.00           C
ATOM   2507  O   VAL A 247     115.740  61.780 167.490  1.00  0.00           O
ATOM   2508  N   ASP A 248     117.220  60.220 168.250  1.00  0.00           N
ATOM   2509  H   ASP A 248     117.340  59.410 168.830  1.00  0.00           H
ATOM   2510  CA  ASP A 248     118.470  60.770 167.720  1.00  0.00           C
ATOM   2511  CB  ASP A 248     119.620  59.950 168.300  1.00  0.00           C
ATOM   2512  CG  ASP A 248     121.060  60.380 167.870  1.00  0.00           C
ATOM   2513  OD1 ASP A 248     121.320  61.640 167.860  1.00  0.00           O
ATOM   2514  OD2 ASP A 248     122.000  59.550 167.950  1.00  0.00           O
ATOM   2515  C   ASP A 248     118.510  60.800 166.170  1.00  0.00           C
ATOM   2516  O   ASP A 248     118.540  61.940 165.640  1.00  0.00           O
ATOM   2517  N   ILE A 249     118.060  59.770 165.460  1.00  0.00           N
ATOM   2518  H   ILE A 249     117.810  58.930 165.950  1.00  0.00           H
ATOM   2519  CA  ILE A 249     118.010  59.800 163.960  1.00  0.00           C
ATOM   2520  CB  ILE A 249     118.100  58.560 163.150  1.00  0.00           C
ATOM   2521  CG1 ILE A 249     116.950  57.580 163.390  1.00  0.00           C
ATOM   2522  CG2 ILE A 249     119.550  57.970 163.460  1.00  0.00           C
ATOM   2523  CD  ILE A 249     117.130  56.240 162.780  1.00  0.00           C
ATOM   2524  C   ILE A 249     116.980  60.790 163.330  1.00  0.00           C
ATOM   2525  O   ILE A 249     117.360  61.550 162.430  1.00  0.00           O
ATOM   2526  N   LEU A 250     115.880  60.980 164.050  1.00  0.00           N
ATOM   2527  H   LEU A 250     115.650  60.430 164.860  1.00  0.00           H
ATOM   2528  CA  LEU A 250     114.880  62.030 163.810  1.00  0.00           C
ATOM   2529  CB  LEU A 250     113.550  61.620 164.620  1.00  0.00           C
ATOM   2530  CG  LEU A 250     112.680  60.740 163.670  1.00  0.00           C
ATOM   2531  CD1 LEU A 250     111.760  59.930 164.650  1.00  0.00           C
ATOM   2532  CD2 LEU A 250     111.960  61.730 162.700  1.00  0.00           C
ATOM   2533  C   LEU A 250     115.270  63.500 164.220  1.00  0.00           C
ATOM   2534  O   LEU A 250     114.540  64.420 163.840  1.00  0.00           O
ATOM   2535  N   GLY A 251     116.380  63.670 164.960  1.00  0.00           N
ATOM   2536  H   GLY A 251     116.840  62.850 165.280  1.00  0.00           H
ATOM   2537  CA  GLY A 251     117.030  64.960 165.430  1.00  0.00           C
ATOM   2538  C   GLY A 251     117.150  66.080 164.440  1.00  0.00           C
ATOM   2539  O   GLY A 251     116.580  67.150 164.720  1.00  0.00           O
ATOM   2540  N   PRO A 252     117.830  65.880 163.240  1.00  0.00           N
ATOM   2541  CA  PRO A 252     117.880  66.910 162.230  1.00  0.00           C
ATOM   2542  CB  PRO A 252     118.640  66.260 161.050  1.00  0.00           C
ATOM   2543  CG  PRO A 252     118.730  64.800 161.390  1.00  0.00           C
ATOM   2544  CD  PRO A 252     118.690  64.770 162.900  1.00  0.00           C
ATOM   2545  C   PRO A 252     116.490  67.450 161.910  1.00  0.00           C
ATOM   2546  O   PRO A 252     116.380  68.660 162.040  1.00  0.00           O
ATOM   2547  N   LEU A 253     115.510  66.630 161.690  1.00  0.00           N
ATOM   2548  H   LEU A 253     115.710  65.670 161.480  1.00  0.00           H
ATOM   2549  CA  LEU A 253     114.110  67.010 161.560  1.00  0.00           C
ATOM   2550  CB  LEU A 253     113.390  65.660 161.300  1.00  0.00           C
ATOM   2551  CG  LEU A 253     113.680  64.910 160.050  1.00  0.00           C
ATOM   2552  CD1 LEU A 253     113.220  63.530 159.880  1.00  0.00           C
ATOM   2553  CD2 LEU A 253     112.950  65.700 158.970  1.00  0.00           C
ATOM   2554  C   LEU A 253     113.500  67.780 162.710  1.00  0.00           C
ATOM   2555  O   LEU A 253     113.220  68.940 162.580  1.00  0.00           O
ATOM   2556  N   SER A 254     113.620  67.240 163.910  1.00  0.00           N
ATOM   2557  H   SER A 254     114.070  66.360 164.060  1.00  0.00           H
ATOM   2558  CA  SER A 254     113.220  67.930 165.160  1.00  0.00           C
ATOM   2559  CB  SER A 254     113.410  66.960 166.310  1.00  0.00           C
ATOM   2560  OG  SER A 254     112.910  65.660 166.280  1.00  0.00           O
ATOM   2561  HG  SER A 254     111.910  65.660 166.210  1.00  0.00           H
ATOM   2562  C   SER A 254     113.720  69.350 165.380  1.00  0.00           C
ATOM   2563  O   SER A 254     112.860  70.260 165.310  1.00  0.00           O
ATOM   2564  N   ALA A 255     115.030  69.530 165.110  1.00  0.00           N
ATOM   2565  H   ALA A 255     115.720  68.820 165.150  1.00  0.00           H
ATOM   2566  CA  ALA A 255     115.670  70.860 165.120  1.00  0.00           C
ATOM   2567  CB  ALA A 255     117.130  70.680 164.910  1.00  0.00           C
ATOM   2568  C   ALA A 255     115.180  71.850 163.980  1.00  0.00           C
ATOM   2569  O   ALA A 255     115.150  73.010 164.240  1.00  0.00           O
ATOM   2570  N   GLN A 256     114.920  71.280 162.820  1.00  0.00           N
ATOM   2571  H   GLN A 256     114.910  70.300 162.620  1.00  0.00           H
ATOM   2572  CA  GLN A 256     114.420  72.040 161.650  1.00  0.00           C
ATOM   2573  CB  GLN A 256     114.800  71.280 160.400  1.00  0.00           C
ATOM   2574  CG  GLN A 256     116.260  71.540 159.910  1.00  0.00           C
ATOM   2575  CD  GLN A 256     116.480  71.110 158.510  1.00  0.00           C
ATOM   2576  OE1 GLN A 256     116.010  71.850 157.610  1.00  0.00           O
ATOM   2577  NE2 GLN A 256     117.210  70.070 158.320  1.00  0.00           N
ATOM   2578 1HE2 GLN A 256     117.740  69.640 159.060  1.00  0.00           H
ATOM   2579 2HE2 GLN A 256     117.420  69.710 157.410  1.00  0.00           H
ATOM   2580  C   GLN A 256     112.900  72.290 161.690  1.00  0.00           C
ATOM   2581  O   GLN A 256     112.520  73.250 161.010  1.00  0.00           O
ATOM   2582  N   THR A 257     112.050  71.380 162.110  1.00  0.00           N
ATOM   2583  H   THR A 257     112.340  70.430 162.280  1.00  0.00           H
ATOM   2584  CA  THR A 257     110.640  71.500 162.350  1.00  0.00           C
ATOM   2585  CB  THR A 257     109.890  70.130 162.450  1.00  0.00           C
ATOM   2586  OG1 THR A 257     110.340  69.440 163.590  1.00  0.00           O
ATOM   2587  HG1 THR A 257     110.120  68.470 163.490  1.00  0.00           H
ATOM   2588  CG2 THR A 257     110.290  69.270 161.200  1.00  0.00           C
ATOM   2589  C   THR A 257     110.170  72.360 163.590  1.00  0.00           C
ATOM   2590  O   THR A 257     109.190  73.070 163.610  1.00  0.00           O
ATOM   2591  N   GLY A 258     110.960  72.260 164.630  1.00  0.00           N
ATOM   2592  H   GLY A 258     111.770  71.670 164.620  1.00  0.00           H
ATOM   2593  CA  GLY A 258     110.660  73.080 165.840  1.00  0.00           C
ATOM   2594  C   GLY A 258     109.970  72.310 166.970  1.00  0.00           C
ATOM   2595  O   GLY A 258     109.980  72.770 168.100  1.00  0.00           O
ATOM   2596  N   ILE A 259     109.580  71.160 166.700  1.00  0.00           N
ATOM   2597  H   ILE A 259     110.070  70.830 165.890  1.00  0.00           H
ATOM   2598  CA  ILE A 259     108.630  70.190 167.300  1.00  0.00           C
ATOM   2599  CB  ILE A 259     107.420  69.900 166.350  1.00  0.00           C
ATOM   2600  CG1 ILE A 259     106.680  71.160 166.040  1.00  0.00           C
ATOM   2601  CG2 ILE A 259     106.470  68.860 166.910  1.00  0.00           C
ATOM   2602  CD  ILE A 259     105.580  70.970 164.920  1.00  0.00           C
ATOM   2603  C   ILE A 259     109.470  68.960 167.710  1.00  0.00           C
ATOM   2604  O   ILE A 259     109.890  68.240 166.740  1.00  0.00           O
ATOM   2605  N   ALA A 260     109.750  68.750 169.000  1.00  0.00           N
ATOM   2606  H   ALA A 260     109.320  69.210 169.780  1.00  0.00           H
ATOM   2607  CA  ALA A 260     110.480  67.540 169.320  1.00  0.00           C
ATOM   2608  CB  ALA A 260     110.900  67.770 170.740  1.00  0.00           C
ATOM   2609  C   ALA A 260     109.630  66.250 169.140  1.00  0.00           C
ATOM   2610  O   ALA A 260     108.410  66.360 169.200  1.00  0.00           O
ATOM   2611  N   VAL A 261     110.300  65.130 169.140  1.00  0.00           N
ATOM   2612  H   VAL A 261     111.300  65.180 169.250  1.00  0.00           H
ATOM   2613  CA  VAL A 261     109.840  63.740 168.960  1.00  0.00           C
ATOM   2614  CB  VAL A 261     110.980  62.710 168.750  1.00  0.00           C
ATOM   2615  CG1 VAL A 261     110.460  61.290 168.690  1.00  0.00           C
ATOM   2616  CG2 VAL A 261     111.640  62.880 167.400  1.00  0.00           C
ATOM   2617  C   VAL A 261     108.740  63.340 169.980  1.00  0.00           C
ATOM   2618  O   VAL A 261     107.670  63.110 169.530  1.00  0.00           O
ATOM   2619  N   LEU A 262     109.130  63.180 171.260  1.00  0.00           N
ATOM   2620  H   LEU A 262     110.080  63.080 171.550  1.00  0.00           H
ATOM   2621  CA  LEU A 262     108.150  62.760 172.250  1.00  0.00           C
ATOM   2622  CB  LEU A 262     108.920  62.350 173.560  1.00  0.00           C
ATOM   2623  CG  LEU A 262     109.730  61.030 173.480  1.00  0.00           C
ATOM   2624  CD1 LEU A 262     110.580  60.790 174.730  1.00  0.00           C
ATOM   2625  CD2 LEU A 262     108.780  59.840 173.200  1.00  0.00           C
ATOM   2626  C   LEU A 262     106.990  63.690 172.490  1.00  0.00           C
ATOM   2627  O   LEU A 262     105.910  63.150 172.510  1.00  0.00           O
ATOM   2628  N   ASP A 263     107.200  64.940 172.140  1.00  0.00           N
ATOM   2629  H   ASP A 263     108.100  65.380 172.110  1.00  0.00           H
ATOM   2630  CA  ASP A 263     106.100  65.920 172.020  1.00  0.00           C
ATOM   2631  CB  ASP A 263     106.680  67.310 171.810  1.00  0.00           C
ATOM   2632  CG  ASP A 263     107.670  67.750 172.890  1.00  0.00           C
ATOM   2633  OD1 ASP A 263     107.340  68.840 173.410  1.00  0.00           O
ATOM   2634  OD2 ASP A 263     108.650  67.030 173.180  1.00  0.00           O
ATOM   2635  C   ASP A 263     105.140  65.460 170.920  1.00  0.00           C
ATOM   2636  O   ASP A 263     103.990  65.280 171.100  1.00  0.00           O
ATOM   2637  N   MET A 264     105.750  65.220 169.790  1.00  0.00           N
ATOM   2638  H   MET A 264     106.640  65.660 169.650  1.00  0.00           H
ATOM   2639  CA  MET A 264     105.030  64.710 168.550  1.00  0.00           C
ATOM   2640  CB  MET A 264     105.900  64.770 167.240  1.00  0.00           C
ATOM   2641  CG  MET A 264     105.190  64.930 165.900  1.00  0.00           C
ATOM   2642  SD  MET A 264     103.960  66.240 165.860  1.00  0.00           S
ATOM   2643  CE  MET A 264     103.960  66.620 164.120  1.00  0.00           C
ATOM   2644  C   MET A 264     104.210  63.450 168.580  1.00  0.00           C
ATOM   2645  O   MET A 264     103.310  63.130 167.740  1.00  0.00           O
ATOM   2646  N   CYS A 265     104.620  62.600 169.510  1.00  0.00           N
ATOM   2647  H   CYS A 265     105.610  62.560 169.620  1.00  0.00           H
ATOM   2648  CA  CYS A 265     103.830  61.410 169.970  1.00  0.00           C
ATOM   2649  CB  CYS A 265     104.520  60.740 171.160  1.00  0.00           C
ATOM   2650  SG  CYS A 265     105.970  59.770 170.550  1.00  0.00           S
ATOM   2651  HG  CYS A 265     105.330  58.620 170.340  1.00  0.00           H
ATOM   2652  C   CYS A 265     102.350  61.580 170.410  1.00  0.00           C
ATOM   2653  O   CYS A 265     101.490  60.770 170.120  1.00  0.00           O
ATOM   2654  N   ALA A 266     101.990  62.600 171.100  1.00  0.00           N
ATOM   2655  H   ALA A 266     102.710  63.130 171.550  1.00  0.00           H
ATOM   2656  CA  ALA A 266     100.620  63.130 171.240  1.00  0.00           C
ATOM   2657  CB  ALA A 266     100.450  64.230 172.300  1.00  0.00           C
ATOM   2658  C   ALA A 266      99.880  63.390 169.880  1.00  0.00           C
ATOM   2659  O   ALA A 266      98.870  62.760 169.560  1.00  0.00           O
ATOM   2660  N   SER A 267     100.480  64.180 169.030  1.00  0.00           N
ATOM   2661  H   SER A 267     101.050  64.890 169.430  1.00  0.00           H
ATOM   2662  CA  SER A 267     100.140  64.310 167.580  1.00  0.00           C
ATOM   2663  CB  SER A 267     101.070  65.170 166.760  1.00  0.00           C
ATOM   2664  OG  SER A 267     101.130  66.500 167.240  1.00  0.00           O
ATOM   2665  HG  SER A 267     101.920  66.950 166.830  1.00  0.00           H
ATOM   2666  C   SER A 267      99.950  63.010 166.830  1.00  0.00           C
ATOM   2667  O   SER A 267      98.860  62.890 166.360  1.00  0.00           O
ATOM   2668  N   LEU A 268     100.860  62.030 166.950  1.00  0.00           N
ATOM   2669  H   LEU A 268     101.650  62.260 167.520  1.00  0.00           H
ATOM   2670  CA  LEU A 268     100.660  60.640 166.440  1.00  0.00           C
ATOM   2671  CB  LEU A 268     101.980  59.800 166.470  1.00  0.00           C
ATOM   2672  CG  LEU A 268     101.850  58.400 165.710  1.00  0.00           C
ATOM   2673  CD1 LEU A 268     101.310  58.560 164.280  1.00  0.00           C
ATOM   2674  CD2 LEU A 268     103.220  57.660 165.610  1.00  0.00           C
ATOM   2675  C   LEU A 268      99.490  59.880 167.090  1.00  0.00           C
ATOM   2676  O   LEU A 268      98.620  59.340 166.400  1.00  0.00           O
ATOM   2677  N   LYS A 269      99.350  60.040 168.420  1.00  0.00           N
ATOM   2678  H   LYS A 269     100.120  60.270 169.010  1.00  0.00           H
ATOM   2679  CA  LYS A 269      98.170  59.590 169.130  1.00  0.00           C
ATOM   2680  CB  LYS A 269      98.230  60.000 170.550  1.00  0.00           C
ATOM   2681  CG  LYS A 269      98.960  59.110 171.530  1.00  0.00           C
ATOM   2682  CD  LYS A 269      98.430  59.240 172.980  1.00  0.00           C
ATOM   2683  CE  LYS A 269      97.030  58.620 173.210  1.00  0.00           C
ATOM   2684  NZ  LYS A 269      96.690  58.810 174.670  1.00  0.00           N
ATOM   2685  HZ1 LYS A 269      96.790  59.790 174.870  1.00  0.00           H
ATOM   2686  HZ2 LYS A 269      95.750  58.530 174.830  1.00  0.00           H
ATOM   2687  HZ3 LYS A 269      97.390  58.350 175.210  1.00  0.00           H
ATOM   2688  C   LYS A 269      96.820  60.110 168.490  1.00  0.00           C
ATOM   2689  O   LYS A 269      95.960  59.340 168.010  1.00  0.00           O
ATOM   2690  N   GLU A 270      96.660  61.420 168.350  1.00  0.00           N
ATOM   2691  H   GLU A 270      97.390  62.050 168.630  1.00  0.00           H
ATOM   2692  CA  GLU A 270      95.510  62.160 167.730  1.00  0.00           C
ATOM   2693  CB  GLU A 270      95.810  63.640 167.710  1.00  0.00           C
ATOM   2694  CG  GLU A 270      95.680  64.070 169.190  1.00  0.00           C
ATOM   2695  CD  GLU A 270      94.270  64.460 169.510  1.00  0.00           C
ATOM   2696  OE1 GLU A 270      93.650  65.240 168.750  1.00  0.00           O
ATOM   2697  OE2 GLU A 270      93.920  64.160 170.700  1.00  0.00           O
ATOM   2698  C   GLU A 270      95.130  61.660 166.270  1.00  0.00           C
ATOM   2699  O   GLU A 270      94.000  61.250 166.080  1.00  0.00           O
ATOM   2700  N   LEU A 271      96.240  61.360 165.510  1.00  0.00           N
ATOM   2701  H   LEU A 271      97.130  61.740 165.770  1.00  0.00           H
ATOM   2702  CA  LEU A 271      96.130  60.710 164.140  1.00  0.00           C
ATOM   2703  CB  LEU A 271      97.410  60.610 163.270  1.00  0.00           C
ATOM   2704  CG  LEU A 271      97.500  61.960 162.610  1.00  0.00           C
ATOM   2705  CD1 LEU A 271      98.940  62.070 162.130  1.00  0.00           C
ATOM   2706  CD2 LEU A 271      96.520  62.210 161.460  1.00  0.00           C
ATOM   2707  C   LEU A 271      95.550  59.290 164.200  1.00  0.00           C
ATOM   2708  O   LEU A 271      94.500  59.090 163.600  1.00  0.00           O
ATOM   2709  N   LEU A 272      96.160  58.370 165.060  1.00  0.00           N
ATOM   2710  H   LEU A 272      96.970  58.680 165.550  1.00  0.00           H
ATOM   2711  CA  LEU A 272      95.720  56.940 165.180  1.00  0.00           C
ATOM   2712  CB  LEU A 272      96.850  56.200 165.890  1.00  0.00           C
ATOM   2713  CG  LEU A 272      98.120  55.900 165.010  1.00  0.00           C
ATOM   2714  CD1 LEU A 272      99.130  55.190 165.900  1.00  0.00           C
ATOM   2715  CD2 LEU A 272      97.580  55.120 163.810  1.00  0.00           C
ATOM   2716  C   LEU A 272      94.450  56.740 165.920  1.00  0.00           C
ATOM   2717  O   LEU A 272      93.860  55.640 165.770  1.00  0.00           O
ATOM   2718  N   GLN A 273      94.080  57.600 166.880  1.00  0.00           N
ATOM   2719  H   GLN A 273      94.710  58.330 167.160  1.00  0.00           H
ATOM   2720  CA  GLN A 273      92.820  57.480 167.610  1.00  0.00           C
ATOM   2721  CB  GLN A 273      92.860  58.370 168.880  1.00  0.00           C
ATOM   2722  CG  GLN A 273      93.850  57.780 169.860  1.00  0.00           C
ATOM   2723  CD  GLN A 273      94.000  58.680 171.120  1.00  0.00           C
ATOM   2724  OE1 GLN A 273      94.810  59.640 171.190  1.00  0.00           O
ATOM   2725  NE2 GLN A 273      93.240  58.430 172.130  1.00  0.00           N
ATOM   2726 1HE2 GLN A 273      92.510  57.750 172.090  1.00  0.00           H
ATOM   2727 2HE2 GLN A 273      93.210  59.090 172.880  1.00  0.00           H
ATOM   2728  C   GLN A 273      91.670  58.030 166.750  1.00  0.00           C
ATOM   2729  O   GLN A 273      90.710  57.280 166.580  1.00  0.00           O
ATOM   2730  N   ASN A 274      91.840  59.140 166.030  1.00  0.00           N
ATOM   2731  H   ASN A 274      92.740  59.570 166.000  1.00  0.00           H
ATOM   2732  CA  ASN A 274      90.850  59.760 165.110  1.00  0.00           C
ATOM   2733  CB  ASN A 274      89.850  60.690 165.830  1.00  0.00           C
ATOM   2734  CG  ASN A 274      90.560  61.770 166.640  1.00  0.00           C
ATOM   2735  OD1 ASN A 274      91.070  62.720 166.120  1.00  0.00           O
ATOM   2736  ND2 ASN A 274      90.450  61.650 167.940  1.00  0.00           N
ATOM   2737 1HD2 ASN A 274      89.950  60.930 168.410  1.00  0.00           H
ATOM   2738 2HD2 ASN A 274      91.070  62.260 168.440  1.00  0.00           H
ATOM   2739  C   ASN A 274      91.200  60.560 163.830  1.00  0.00           C
ATOM   2740  O   ASN A 274      90.530  60.340 162.810  1.00  0.00           O
ATOM   2741  N   GLY A 275      92.280  61.350 163.770  1.00  0.00           N
ATOM   2742  H   GLY A 275      92.650  61.680 164.630  1.00  0.00           H
ATOM   2743  CA  GLY A 275      92.720  62.040 162.510  1.00  0.00           C
ATOM   2744  C   GLY A 275      92.820  61.180 161.210  1.00  0.00           C
ATOM   2745  O   GLY A 275      92.530  61.600 160.130  1.00  0.00           O
ATOM   2746  N   MET A 276      93.200  59.890 161.370  1.00  0.00           N
ATOM   2747  H   MET A 276      93.660  59.510 162.180  1.00  0.00           H
ATOM   2748  CA  MET A 276      93.150  58.830 160.270  1.00  0.00           C
ATOM   2749  CB  MET A 276      93.880  57.620 160.830  1.00  0.00           C
ATOM   2750  CG  MET A 276      94.500  56.870 159.630  1.00  0.00           C
ATOM   2751  SD  MET A 276      95.430  55.350 160.240  1.00  0.00           S
ATOM   2752  CE  MET A 276      94.070  54.370 160.810  1.00  0.00           C
ATOM   2753  C   MET A 276      91.810  58.460 159.660  1.00  0.00           C
ATOM   2754  O   MET A 276      91.650  57.860 158.580  1.00  0.00           O
ATOM   2755  N   ASN A 277      90.760  58.730 160.370  1.00  0.00           N
ATOM   2756  H   ASN A 277      90.820  59.240 161.230  1.00  0.00           H
ATOM   2757  CA  ASN A 277      89.370  58.440 159.880  1.00  0.00           C
ATOM   2758  CB  ASN A 277      88.660  57.580 160.960  1.00  0.00           C
ATOM   2759  CG  ASN A 277      89.500  56.290 161.210  1.00  0.00           C
ATOM   2760  OD1 ASN A 277      89.940  55.600 160.300  1.00  0.00           O
ATOM   2761  ND2 ASN A 277      89.540  55.810 162.430  1.00  0.00           N
ATOM   2762 1HD2 ASN A 277      89.200  56.260 163.260  1.00  0.00           H
ATOM   2763 2HD2 ASN A 277      89.950  54.920 162.610  1.00  0.00           H
ATOM   2764  C   ASN A 277      88.630  59.810 159.780  1.00  0.00           C
ATOM   2765  O   ASN A 277      88.460  60.520 160.780  1.00  0.00           O
ATOM   2766  N   GLY A 278      88.440  60.230 158.530  1.00  0.00           N
ATOM   2767  H   GLY A 278      88.830  59.740 157.760  1.00  0.00           H
ATOM   2768  CA  GLY A 278      87.700  61.420 158.070  1.00  0.00           C
ATOM   2769  C   GLY A 278      88.540  62.680 157.860  1.00  0.00           C
ATOM   2770  O   GLY A 278      88.470  63.350 156.830  1.00  0.00           O
ATOM   2771  N   ARG A 279      89.270  63.080 158.860  1.00  0.00           N
ATOM   2772  H   ARG A 279      89.500  62.500 159.640  1.00  0.00           H
ATOM   2773  CA  ARG A 279      89.960  64.380 158.870  1.00  0.00           C
ATOM   2774  CB  ARG A 279      90.380  64.550 160.330  1.00  0.00           C
ATOM   2775  CG  ARG A 279      89.150  64.740 161.220  1.00  0.00           C
ATOM   2776  CD  ARG A 279      89.630  64.340 162.620  1.00  0.00           C
ATOM   2777  NE  ARG A 279      88.470  64.240 163.500  1.00  0.00           N
ATOM   2778  HE  ARG A 279      87.620  63.950 163.050  1.00  0.00           H
ATOM   2779  CZ  ARG A 279      88.290  64.540 164.750  1.00  0.00           C
ATOM   2780  NH1 ARG A 279      89.170  65.170 165.490  1.00  0.00           N
ATOM   2781 1HH1 ARG A 279      90.020  65.620 165.230  1.00  0.00           H
ATOM   2782 2HH1 ARG A 279      88.950  65.310 166.460  1.00  0.00           H
ATOM   2783  NH2 ARG A 279      86.970  64.630 165.070  1.00  0.00           N
ATOM   2784 1HH2 ARG A 279      86.280  64.600 164.360  1.00  0.00           H
ATOM   2785 2HH2 ARG A 279      86.700  64.610 166.040  1.00  0.00           H
ATOM   2786  C   ARG A 279      91.130  64.230 157.880  1.00  0.00           C
ATOM   2787  O   ARG A 279      92.020  63.450 158.090  1.00  0.00           O
ATOM   2788  N   THR A 280      90.970  64.830 156.720  1.00  0.00           N
ATOM   2789  H   THR A 280      90.090  65.240 156.460  1.00  0.00           H
ATOM   2790  CA  THR A 280      91.920  64.820 155.660  1.00  0.00           C
ATOM   2791  CB  THR A 280      91.290  65.350 154.420  1.00  0.00           C
ATOM   2792  OG1 THR A 280      90.710  66.660 154.530  1.00  0.00           O
ATOM   2793  HG1 THR A 280      90.700  67.000 153.600  1.00  0.00           H
ATOM   2794  CG2 THR A 280      90.170  64.350 154.040  1.00  0.00           C
ATOM   2795  C   THR A 280      93.340  65.390 155.890  1.00  0.00           C
ATOM   2796  O   THR A 280      93.530  66.600 155.960  1.00  0.00           O
ATOM   2797  N   ILE A 281      94.320  64.470 155.890  1.00  0.00           N
ATOM   2798  H   ILE A 281      94.130  63.510 155.670  1.00  0.00           H
ATOM   2799  CA  ILE A 281      95.740  64.760 155.910  1.00  0.00           C
ATOM   2800  CB  ILE A 281      96.410  63.970 157.040  1.00  0.00           C
ATOM   2801  CG1 ILE A 281      97.940  64.140 157.100  1.00  0.00           C
ATOM   2802  CG2 ILE A 281      95.950  62.470 157.000  1.00  0.00           C
ATOM   2803  CD  ILE A 281      98.470  63.270 158.240  1.00  0.00           C
ATOM   2804  C   ILE A 281      96.370  64.480 154.550  1.00  0.00           C
ATOM   2805  O   ILE A 281      96.280  63.360 154.000  1.00  0.00           O
ATOM   2806  N   LEU A 282      97.100  65.500 154.080  1.00  0.00           N
ATOM   2807  H   LEU A 282      97.120  66.330 154.640  1.00  0.00           H
ATOM   2808  CA  LEU A 282      97.790  65.560 152.750  1.00  0.00           C
ATOM   2809  CB  LEU A 282      99.020  64.750 152.760  1.00  0.00           C
ATOM   2810  CG  LEU A 282     100.100  65.420 153.570  1.00  0.00           C
ATOM   2811  CD1 LEU A 282     101.390  64.560 153.750  1.00  0.00           C
ATOM   2812  CD2 LEU A 282     100.450  66.800 153.080  1.00  0.00           C
ATOM   2813  C   LEU A 282      96.880  65.130 151.540  1.00  0.00           C
ATOM   2814  O   LEU A 282      97.370  64.640 150.520  1.00  0.00           O
ATOM   2815  N   GLY A 283      95.650  65.590 151.580  1.00  0.00           N
ATOM   2816  H   GLY A 283      95.330  66.110 152.370  1.00  0.00           H
ATOM   2817  CA  GLY A 283      94.560  65.370 150.610  1.00  0.00           C
ATOM   2818  C   GLY A 283      93.560  64.310 151.110  1.00  0.00           C
ATOM   2819  O   GLY A 283      92.360  64.540 151.260  1.00  0.00           O
ATOM   2820  N   SER A 284      93.940  63.010 151.260  1.00  0.00           N
ATOM   2821  H   SER A 284      94.830  62.680 150.930  1.00  0.00           H
ATOM   2822  CA  SER A 284      93.090  61.950 151.920  1.00  0.00           C
ATOM   2823  CB  SER A 284      93.110  60.710 151.080  1.00  0.00           C
ATOM   2824  OG  SER A 284      94.300  59.980 151.160  1.00  0.00           O
ATOM   2825  HG  SER A 284      94.860  60.290 151.930  1.00  0.00           H
ATOM   2826  C   SER A 284      93.260  61.660 153.420  1.00  0.00           C
ATOM   2827  O   SER A 284      93.830  62.540 154.050  1.00  0.00           O
ATOM   2828  N   ALA A 285      92.740  60.550 153.980  1.00  0.00           N
ATOM   2829  H   ALA A 285      92.020  60.070 153.480  1.00  0.00           H
ATOM   2830  CA  ALA A 285      93.010  60.050 155.380  1.00  0.00           C
ATOM   2831  CB  ALA A 285      91.700  59.990 156.180  1.00  0.00           C
ATOM   2832  C   ALA A 285      93.850  58.740 155.530  1.00  0.00           C
ATOM   2833  O   ALA A 285      93.390  57.760 156.100  1.00  0.00           O
ATOM   2834  N   LEU A 286      95.020  58.670 154.990  1.00  0.00           N
ATOM   2835  H   LEU A 286      95.300  59.210 154.210  1.00  0.00           H
ATOM   2836  CA  LEU A 286      95.930  57.510 155.080  1.00  0.00           C
ATOM   2837  CB  LEU A 286      96.100  56.920 153.660  1.00  0.00           C
ATOM   2838  CG  LEU A 286      96.800  55.600 153.570  1.00  0.00           C
ATOM   2839  CD1 LEU A 286      95.800  54.520 153.800  1.00  0.00           C
ATOM   2840  CD2 LEU A 286      97.360  55.360 152.200  1.00  0.00           C
ATOM   2841  C   LEU A 286      97.340  57.930 155.660  1.00  0.00           C
ATOM   2842  O   LEU A 286      97.940  58.920 155.230  1.00  0.00           O
ATOM   2843  N   LEU A 287      97.800  57.140 156.640  1.00  0.00           N
ATOM   2844  H   LEU A 287      97.310  56.290 156.810  1.00  0.00           H
ATOM   2845  CA  LEU A 287      99.160  57.300 157.080  1.00  0.00           C
ATOM   2846  CB  LEU A 287      99.220  56.900 158.550  1.00  0.00           C
ATOM   2847  CG  LEU A 287      99.200  58.180 159.350  1.00  0.00           C
ATOM   2848  CD1 LEU A 287      97.900  58.990 159.360  1.00  0.00           C
ATOM   2849  CD2 LEU A 287      99.680  57.720 160.730  1.00  0.00           C
ATOM   2850  C   LEU A 287     100.110  56.410 156.240  1.00  0.00           C
ATOM   2851  O   LEU A 287      99.960  55.210 156.130  1.00  0.00           O
ATOM   2852  N   GLU A 288     101.080  57.040 155.690  1.00  0.00           N
ATOM   2853  H   GLU A 288     101.110  58.000 155.980  1.00  0.00           H
ATOM   2854  CA  GLU A 288     102.160  56.490 154.800  1.00  0.00           C
ATOM   2855  CB  GLU A 288     102.580  57.490 153.680  1.00  0.00           C
ATOM   2856  CG  GLU A 288     101.600  57.860 152.560  1.00  0.00           C
ATOM   2857  CD  GLU A 288     102.020  59.010 151.580  1.00  0.00           C
ATOM   2858  OE1 GLU A 288     101.600  60.180 151.750  1.00  0.00           O
ATOM   2859  OE2 GLU A 288     102.630  58.730 150.560  1.00  0.00           O
ATOM   2860  C   GLU A 288     103.350  56.020 155.630  1.00  0.00           C
ATOM   2861  O   GLU A 288     103.780  56.620 156.570  1.00  0.00           O
ATOM   2862  N   ASP A 289     103.790  54.790 155.380  1.00  0.00           N
ATOM   2863  H   ASP A 289     103.320  54.160 154.760  1.00  0.00           H
ATOM   2864  CA  ASP A 289     105.010  54.260 155.980  1.00  0.00           C
ATOM   2865  CB  ASP A 289     104.840  52.890 156.740  1.00  0.00           C
ATOM   2866  CG  ASP A 289     104.040  51.880 155.930  1.00  0.00           C
ATOM   2867  OD1 ASP A 289     104.080  51.750 154.700  1.00  0.00           O
ATOM   2868  OD2 ASP A 289     103.430  51.100 156.630  1.00  0.00           O
ATOM   2869  C   ASP A 289     106.240  54.150 155.040  1.00  0.00           C
ATOM   2870  O   ASP A 289     107.260  53.650 155.460  1.00  0.00           O
ATOM   2871  N   GLU A 290     106.210  54.960 153.960  1.00  0.00           N
ATOM   2872  H   GLU A 290     105.510  55.670 153.870  1.00  0.00           H
ATOM   2873  CA  GLU A 290     107.260  54.920 152.860  1.00  0.00           C
ATOM   2874  CB  GLU A 290     106.650  54.620 151.510  1.00  0.00           C
ATOM   2875  CG  GLU A 290     106.070  53.210 151.320  1.00  0.00           C
ATOM   2876  CD  GLU A 290     105.760  53.030 149.850  1.00  0.00           C
ATOM   2877  OE1 GLU A 290     104.530  53.050 149.560  1.00  0.00           O
ATOM   2878  OE2 GLU A 290     106.600  52.570 149.030  1.00  0.00           O
ATOM   2879  C   GLU A 290     108.300  56.060 152.840  1.00  0.00           C
ATOM   2880  O   GLU A 290     109.140  56.020 151.920  1.00  0.00           O
ATOM   2881  N   PHE A 291     108.180  57.040 153.750  1.00  0.00           N
ATOM   2882  H   PHE A 291     107.590  57.020 154.550  1.00  0.00           H
ATOM   2883  CA  PHE A 291     109.170  58.210 153.730  1.00  0.00           C
ATOM   2884  CB  PHE A 291     108.490  59.570 153.520  1.00  0.00           C
ATOM   2885  CG  PHE A 291     108.010  59.790 152.060  1.00  0.00           C
ATOM   2886  CD1 PHE A 291     108.800  60.370 151.110  1.00  0.00           C
ATOM   2887  HD1 PHE A 291     109.850  60.590 151.290  1.00  0.00           H
ATOM   2888  CD2 PHE A 291     106.710  59.470 151.690  1.00  0.00           C
ATOM   2889  HD2 PHE A 291     105.980  59.020 152.360  1.00  0.00           H
ATOM   2890  CE1 PHE A 291     108.320  60.640 149.820  1.00  0.00           C
ATOM   2891  HE1 PHE A 291     109.000  61.040 149.070  1.00  0.00           H
ATOM   2892  CE2 PHE A 291     106.260  59.640 150.410  1.00  0.00           C
ATOM   2893  HE2 PHE A 291     105.230  59.510 150.100  1.00  0.00           H
ATOM   2894  CZ  PHE A 291     107.050  60.200 149.490  1.00  0.00           C
ATOM   2895  HZ  PHE A 291     106.590  60.640 148.600  1.00  0.00           H
ATOM   2896  C   PHE A 291     110.070  58.300 155.030  1.00  0.00           C
ATOM   2897  O   PHE A 291     109.620  58.770 156.080  1.00  0.00           O
ATOM   2898  N   THR A 292     111.320  57.890 154.790  1.00  0.00           N
ATOM   2899  H   THR A 292     111.550  57.550 153.870  1.00  0.00           H
ATOM   2900  CA  THR A 292     112.390  57.790 155.830  1.00  0.00           C
ATOM   2901  CB  THR A 292     113.470  56.820 155.490  1.00  0.00           C
ATOM   2902  OG1 THR A 292     114.350  57.230 154.410  1.00  0.00           O
ATOM   2903  HG1 THR A 292     113.910  57.560 153.580  1.00  0.00           H
ATOM   2904  CG2 THR A 292     112.770  55.490 155.060  1.00  0.00           C
ATOM   2905  C   THR A 292     113.070  59.140 156.130  1.00  0.00           C
ATOM   2906  O   THR A 292     112.990  60.080 155.320  1.00  0.00           O
ATOM   2907  N   PRO A 293     113.440  59.360 157.380  1.00  0.00           N
ATOM   2908  CA  PRO A 293     113.980  60.630 157.940  1.00  0.00           C
ATOM   2909  CB  PRO A 293     114.530  60.230 159.310  1.00  0.00           C
ATOM   2910  CG  PRO A 293     113.410  59.320 159.790  1.00  0.00           C
ATOM   2911  CD  PRO A 293     113.190  58.440 158.570  1.00  0.00           C
ATOM   2912  C   PRO A 293     115.030  61.210 156.950  1.00  0.00           C
ATOM   2913  O   PRO A 293     114.780  62.310 156.450  1.00  0.00           O
ATOM   2914  N   PHE A 294     115.880  60.330 156.490  1.00  0.00           N
ATOM   2915  H   PHE A 294     115.940  59.470 157.000  1.00  0.00           H
ATOM   2916  CA  PHE A 294     116.910  60.430 155.410  1.00  0.00           C
ATOM   2917  CB  PHE A 294     117.660  59.120 155.300  1.00  0.00           C
ATOM   2918  CG  PHE A 294     119.010  59.250 154.610  1.00  0.00           C
ATOM   2919  CD1 PHE A 294     119.510  58.040 154.030  1.00  0.00           C
ATOM   2920  HD1 PHE A 294     119.330  57.160 154.640  1.00  0.00           H
ATOM   2921  CD2 PHE A 294     119.740  60.370 154.340  1.00  0.00           C
ATOM   2922  HD2 PHE A 294     119.410  61.330 154.740  1.00  0.00           H
ATOM   2923  CE1 PHE A 294     120.660  58.030 153.160  1.00  0.00           C
ATOM   2924  HE1 PHE A 294     120.980  57.160 152.600  1.00  0.00           H
ATOM   2925  CE2 PHE A 294     120.910  60.350 153.530  1.00  0.00           C
ATOM   2926  HE2 PHE A 294     121.480  61.250 153.320  1.00  0.00           H
ATOM   2927  CZ  PHE A 294     121.330  59.230 152.880  1.00  0.00           C
ATOM   2928  HZ  PHE A 294     122.120  59.220 152.140  1.00  0.00           H
ATOM   2929  C   PHE A 294     116.390  60.980 154.100  1.00  0.00           C
ATOM   2930  O   PHE A 294     117.060  61.850 153.520  1.00  0.00           O
ATOM   2931  N   ASP A 295     115.240  60.410 153.640  1.00  0.00           N
ATOM   2932  H   ASP A 295     114.890  59.530 153.970  1.00  0.00           H
ATOM   2933  CA  ASP A 295     114.480  60.980 152.470  1.00  0.00           C
ATOM   2934  CB  ASP A 295     113.210  60.230 152.030  1.00  0.00           C
ATOM   2935  CG  ASP A 295     113.320  58.770 151.610  1.00  0.00           C
ATOM   2936  OD1 ASP A 295     112.700  57.890 152.230  1.00  0.00           O
ATOM   2937  OD2 ASP A 295     114.140  58.440 150.750  1.00  0.00           O
ATOM   2938  C   ASP A 295     113.920  62.380 152.750  1.00  0.00           C
ATOM   2939  O   ASP A 295     114.280  63.390 152.160  1.00  0.00           O
ATOM   2940  N   VAL A 296     113.200  62.490 153.860  1.00  0.00           N
ATOM   2941  H   VAL A 296     113.190  61.730 154.520  1.00  0.00           H
ATOM   2942  CA  VAL A 296     112.350  63.640 154.250  1.00  0.00           C
ATOM   2943  CB  VAL A 296     111.610  63.300 155.540  1.00  0.00           C
ATOM   2944  CG1 VAL A 296     110.840  64.530 156.050  1.00  0.00           C
ATOM   2945  CG2 VAL A 296     110.530  62.260 155.230  1.00  0.00           C
ATOM   2946  C   VAL A 296     113.220  64.850 154.400  1.00  0.00           C
ATOM   2947  O   VAL A 296     112.890  65.840 153.770  1.00  0.00           O
ATOM   2948  N   VAL A 297     114.350  64.830 155.140  1.00  0.00           N
ATOM   2949  H   VAL A 297     114.360  64.190 155.910  1.00  0.00           H
ATOM   2950  CA  VAL A 297     115.350  65.930 155.300  1.00  0.00           C
ATOM   2951  CB  VAL A 297     116.370  65.260 156.190  1.00  0.00           C
ATOM   2952  CG1 VAL A 297     117.440  64.340 155.530  1.00  0.00           C
ATOM   2953  CG2 VAL A 297     116.920  66.240 157.310  1.00  0.00           C
ATOM   2954  C   VAL A 297     115.840  66.560 154.000  1.00  0.00           C
ATOM   2955  O   VAL A 297     115.800  67.790 153.900  1.00  0.00           O
ATOM   2956  N   ARG A 298     116.080  65.750 152.990  1.00  0.00           N
ATOM   2957  H   ARG A 298     116.170  64.780 153.200  1.00  0.00           H
ATOM   2958  CA  ARG A 298     116.420  66.090 151.600  1.00  0.00           C
ATOM   2959  CB  ARG A 298     116.940  64.860 150.800  1.00  0.00           C
ATOM   2960  CG  ARG A 298     118.400  64.660 151.270  1.00  0.00           C
ATOM   2961  CD  ARG A 298     119.110  63.500 150.630  1.00  0.00           C
ATOM   2962  NE  ARG A 298     118.360  62.270 151.010  1.00  0.00           N
ATOM   2963  HE  ARG A 298     118.160  62.290 151.990  1.00  0.00           H
ATOM   2964  CZ  ARG A 298     118.190  61.120 150.340  1.00  0.00           C
ATOM   2965  NH1 ARG A 298     118.400  60.950 148.990  1.00  0.00           N
ATOM   2966 1HH1 ARG A 298     118.680  61.710 148.400  1.00  0.00           H
ATOM   2967 2HH1 ARG A 298     118.420  60.020 148.610  1.00  0.00           H
ATOM   2968  NH2 ARG A 298     118.380  59.940 151.060  1.00  0.00           N
ATOM   2969 1HH2 ARG A 298     118.660  59.960 152.020  1.00  0.00           H
ATOM   2970 2HH2 ARG A 298     117.960  59.080 150.750  1.00  0.00           H
ATOM   2971  C   ARG A 298     115.330  66.730 150.750  1.00  0.00           C
ATOM   2972  O   ARG A 298     115.430  67.870 150.280  1.00  0.00           O
ATOM   2973  N   GLN A 299     114.190  65.980 150.870  1.00  0.00           N
ATOM   2974  H   GLN A 299     114.280  65.030 151.170  1.00  0.00           H
ATOM   2975  CA  GLN A 299     113.010  66.350 150.080  1.00  0.00           C
ATOM   2976  CB  GLN A 299     112.030  65.210 150.020  1.00  0.00           C
ATOM   2977  CG  GLN A 299     112.560  64.000 149.210  1.00  0.00           C
ATOM   2978  CD  GLN A 299     111.350  63.090 148.910  1.00  0.00           C
ATOM   2979  OE1 GLN A 299     111.210  61.990 149.410  1.00  0.00           O
ATOM   2980  NE2 GLN A 299     110.700  63.480 147.810  1.00  0.00           N
ATOM   2981 1HE2 GLN A 299     111.140  64.150 147.200  1.00  0.00           H
ATOM   2982 2HE2 GLN A 299     109.830  63.080 147.530  1.00  0.00           H
ATOM   2983  C   GLN A 299     112.300  67.670 150.500  1.00  0.00           C
ATOM   2984  O   GLN A 299     112.060  68.520 149.670  1.00  0.00           O
ATOM   2985  N   CYS A 300     112.050  67.860 151.770  1.00  0.00           N
ATOM   2986  H   CYS A 300     112.370  67.200 152.460  1.00  0.00           H
ATOM   2987  CA  CYS A 300     111.380  69.150 152.240  1.00  0.00           C
ATOM   2988  CB  CYS A 300     109.940  68.980 152.660  1.00  0.00           C
ATOM   2989  SG  CYS A 300     108.780  68.830 151.240  1.00  0.00           S
ATOM   2990  HG  CYS A 300     107.770  69.280 151.980  1.00  0.00           H
ATOM   2991  C   CYS A 300     112.160  69.860 153.410  1.00  0.00           C
ATOM   2992  O   CYS A 300     112.190  69.380 154.550  1.00  0.00           O
ATOM   2993  N   SER A 301     112.950  70.860 153.030  1.00  0.00           N
ATOM   2994  H   SER A 301     113.100  71.100 152.070  1.00  0.00           H
ATOM   2995  CA  SER A 301     113.880  71.510 154.000  1.00  0.00           C
ATOM   2996  CB  SER A 301     114.680  72.630 153.320  1.00  0.00           C
ATOM   2997  OG  SER A 301     115.450  72.030 152.260  1.00  0.00           O
ATOM   2998  HG  SER A 301     116.110  72.660 151.860  1.00  0.00           H
ATOM   2999  C   SER A 301     113.090  72.240 155.120  1.00  0.00           C
ATOM   3000  O   SER A 301     112.200  73.020 154.730  1.00  0.00           O
ATOM   3001  N   GLY A 302     113.530  72.190 156.380  1.00  0.00           N
ATOM   3002  H   GLY A 302     114.520  72.210 156.540  1.00  0.00           H
ATOM   3003  CA  GLY A 302     112.710  72.490 157.560  1.00  0.00           C
ATOM   3004  C   GLY A 302     112.040  73.880 157.650  1.00  0.00           C
ATOM   3005  O   GLY A 302     112.680  74.830 157.370  1.00  0.00           O
ATOM   3006  N   VAL A 303     110.760  73.990 157.930  1.00  0.00           N
ATOM   3007  H   VAL A 303     110.150  73.190 157.930  1.00  0.00           H
ATOM   3008  CA  VAL A 303     110.060  75.310 158.260  1.00  0.00           C
ATOM   3009  CB  VAL A 303     108.830  75.370 157.330  1.00  0.00           C
ATOM   3010  CG1 VAL A 303     108.030  76.630 157.510  1.00  0.00           C
ATOM   3011  CG2 VAL A 303     109.230  75.480 155.840  1.00  0.00           C
ATOM   3012  C   VAL A 303     109.500  75.190 159.650  1.00  0.00           C
ATOM   3013  O   VAL A 303     108.640  74.350 159.980  1.00  0.00           O
ATOM   3014  N   THR A 304     109.900  76.080 160.520  1.00  0.00           N
ATOM   3015  H   THR A 304     110.330  76.940 160.240  1.00  0.00           H
ATOM   3016  CA  THR A 304     109.630  76.010 161.990  1.00  0.00           C
ATOM   3017  CB  THR A 304     110.580  76.820 162.830  1.00  0.00           C
ATOM   3018  OG1 THR A 304     111.030  78.050 162.160  1.00  0.00           O
ATOM   3019  HG1 THR A 304     111.900  77.930 161.690  1.00  0.00           H
ATOM   3020  CG2 THR A 304     111.680  75.960 163.480  1.00  0.00           C
ATOM   3021  C   THR A 304     108.210  76.270 162.550  1.00  0.00           C
ATOM   3022  O   THR A 304     107.900  77.390 162.900  1.00  0.00           O
ATOM   3023  N   PHE A 305     107.420  75.190 162.780  1.00  0.00           N
ATOM   3024  H   PHE A 305     107.850  74.320 163.000  1.00  0.00           H
ATOM   3025  CA  PHE A 305     106.040  75.420 163.220  1.00  0.00           C
ATOM   3026  CB  PHE A 305     104.950  74.620 162.510  1.00  0.00           C
ATOM   3027  CG  PHE A 305     104.750  75.240 161.110  1.00  0.00           C
ATOM   3028  CD1 PHE A 305     105.410  74.720 160.010  1.00  0.00           C
ATOM   3029  HD1 PHE A 305     105.980  73.800 160.090  1.00  0.00           H
ATOM   3030  CD2 PHE A 305     103.940  76.350 160.940  1.00  0.00           C
ATOM   3031  HD2 PHE A 305     103.440  76.760 161.820  1.00  0.00           H
ATOM   3032  CE1 PHE A 305     105.370  75.370 158.790  1.00  0.00           C
ATOM   3033  HE1 PHE A 305     105.560  74.700 157.950  1.00  0.00           H
ATOM   3034  CE2 PHE A 305     103.890  77.000 159.720  1.00  0.00           C
ATOM   3035  HE2 PHE A 305     103.410  77.980 159.640  1.00  0.00           H
ATOM   3036  CZ  PHE A 305     104.680  76.550 158.630  1.00  0.00           C
ATOM   3037  HZ  PHE A 305     104.990  77.300 157.900  1.00  0.00           H
ATOM   3038  C   PHE A 305     105.790  75.410 164.760  1.00  0.00           C
ATOM   3039  O   PHE A 305     105.420  74.490 165.460  1.00  0.00           O
ATOM   3040  N   GLN A 306     106.330  76.520 165.300  1.00  0.00           N
ATOM   3041  H   GLN A 306     106.490  77.330 164.730  1.00  0.00           H
ATOM   3042  CA  GLN A 306     106.310  76.830 166.710  1.00  0.00           C
ATOM   3043  CB  GLN A 306     107.660  77.120 167.330  1.00  0.00           C
ATOM   3044  CG  GLN A 306     108.640  75.920 167.200  1.00  0.00           C
ATOM   3045  CD  GLN A 306     109.880  76.090 168.020  1.00  0.00           C
ATOM   3046  OE1 GLN A 306     110.050  75.470 169.040  1.00  0.00           O
ATOM   3047  NE2 GLN A 306     110.830  76.910 167.630  1.00  0.00           N
ATOM   3048 1HE2 GLN A 306     110.790  77.330 166.720  1.00  0.00           H
ATOM   3049 2HE2 GLN A 306     111.380  77.420 168.290  1.00  0.00           H
ATOM   3050  C   GLN A 306     105.480  78.110 167.000  1.00  0.00           C
ATOM   3051  O1  GLN A 306     105.720  79.230 166.500  1.00  0.00           O
ATOM   3052  O2  GLN A 306     104.650  78.010 167.950  1.00  0.00           O
ATOM   3053  C45 LIG B 307     110.730  42.720 150.500  1.00  0.00           C
ATOM   3054  C44 LIG B 307     109.510  43.540 150.270  1.00  0.00           C
ATOM   3055  C46 LIG B 307     109.490  44.600 149.460  1.00  0.00           C
ATOM   3056  H48 LIG B 307     110.330  45.220 149.140  1.00  0.00           H
ATOM   3057  O43 LIG B 307     108.290  43.250 150.780  1.00  0.00           O
ATOM   3058  N42 LIG B 307     107.440  44.160 150.140  1.00  0.00           N
ATOM   3059  C41 LIG B 307     108.180  44.870 149.330  1.00  0.00           C
ATOM   3060  C40 LIG B 307     107.720  45.930 148.620  1.00  0.00           C
ATOM   3061  O47 LIG B 307     106.920  46.760 149.080  1.00  0.00           O
ATOM   3062  N39 LIG B 307     107.970  45.820 147.270  1.00  0.00           N
ATOM   3063  H5D LIG B 307     108.110  44.900 146.900  1.00  0.00           H
ATOM   3064  C37 LIG B 307     107.830  46.940 146.290  1.00  0.00           C
ATOM   3065  C38 LIG B 307     108.780  46.490 145.120  1.00  0.00           C
ATOM   3066  C36 LIG B 307     106.370  47.240 145.900  1.00  0.00           C
ATOM   3067  O48 LIG B 307     105.880  46.600 144.970  1.00  0.00           O
ATOM   3068  N35 LIG B 307     105.710  48.050 146.730  1.00  0.00           N
ATOM   3069  H5C LIG B 307     106.170  48.510 147.480  1.00  0.00           H
ATOM   3070  C31 LIG B 307     104.250  48.340 146.650  1.00  0.00           C
ATOM   3071  C32 LIG B 307     103.510  48.710 147.960  1.00  0.00           C
ATOM   3072  C34 LIG B 307     103.290  47.390 148.700  1.00  0.00           C
ATOM   3073  C33 LIG B 307     104.310  49.710 148.720  1.00  0.00           C
ATOM   3074  C30 LIG B 307     103.900  49.280 145.470  1.00  0.00           C
ATOM   3075  O49 LIG B 307     103.730  50.450 145.650  1.00  0.00           O
ATOM   3076  N29 LIG B 307     103.900  48.700 144.250  1.00  0.00           N
ATOM   3077  H29 LIG B 307     104.070  47.720 144.130  1.00  0.00           H
ATOM   3078  C05 LIG B 307     103.760  49.400 142.970  1.00  0.00           C
ATOM   3079  C04 LIG B 307     104.150  48.550 141.770  1.00  0.00           C
ATOM   3080  C02 LIG B 307     105.510  47.910 141.810  1.00  0.00           C
ATOM   3081  C03 LIG B 307     105.530  46.840 140.790  1.00  0.00           C
ATOM   3082  C01 LIG B 307     106.650  48.840 141.690  1.00  0.00           C
ATOM   3083  C06 LIG B 307     102.410  50.190 142.730  1.00  0.00           C
ATOM   3084  O28 LIG B 307     101.580  49.760 141.930  1.00  0.00           O
ATOM   3085  N07 LIG B 307     102.230  51.340 143.400  1.00  0.00           N
ATOM   3086  H5B LIG B 307     102.900  51.640 144.080  1.00  0.00           H
ATOM   3087  C08 LIG B 307     101.150  52.320 143.040  1.00  0.00           C
ATOM   3088  C09 LIG B 307     100.680  53.230 144.190  1.00  0.00           C
ATOM   3089  C10 LIG B 307      99.930  52.450 145.200  1.00  0.00           C
ATOM   3090  C14 LIG B 307      98.500  52.000 144.730  1.00  0.00           C
ATOM   3091  C13 LIG B 307      97.630  53.200 145.100  1.00  0.00           C
ATOM   3092  N12 LIG B 307      98.160  53.680 146.350  1.00  0.00           N
ATOM   3093  H12 LIG B 307      98.100  54.680 146.380  1.00  0.00           H
ATOM   3094  H5A LIG B 307      97.790  53.230 147.160  1.00  0.00           H
ATOM   3095  C11 LIG B 307      99.520  53.200 146.430  1.00  0.00           C
ATOM   3096  O15 LIG B 307     100.500  54.090 146.990  1.00  0.00           O
ATOM   3097  H49 LIG B 307     101.170  53.610 147.550  1.00  0.00           H
ATOM   3098  C16 LIG B 307     101.700  53.180 141.920  1.00  0.00           C
ATOM   3099  C17 LIG B 307     102.940  54.040 142.270  1.00  0.00           C
ATOM   3100  C18 LIG B 307     103.520  54.660 140.960  1.00  0.00           C
ATOM   3101  O27 LIG B 307     102.790  55.410 140.360  1.00  0.00           O
ATOM   3102  O19 LIG B 307     104.840  54.440 140.790  1.00  0.00           O
ATOM   3103  C20 LIG B 307     105.250  54.380 139.350  1.00  0.00           C
ATOM   3104  C21 LIG B 307     104.510  53.340 138.550  1.00  0.00           C
ATOM   3105  C22 LIG B 307     103.470  53.680 137.740  1.00  0.00           C
ATOM   3106  H22 LIG B 307     103.240  54.730 137.580  1.00  0.00           H
ATOM   3107  C23 LIG B 307     102.780  52.680 137.110  1.00  0.00           C
ATOM   3108  H23 LIG B 307     102.040  52.870 136.340  1.00  0.00           H
ATOM   3109  C24 LIG B 307     103.140  51.350 137.300  1.00  0.00           C
ATOM   3110  H24 LIG B 307     102.540  50.500 136.970  1.00  0.00           H
ATOM   3111  C25 LIG B 307     104.240  50.970 138.070  1.00  0.00           C
ATOM   3112  H25 LIG B 307     104.760  50.080 137.730  1.00  0.00           H
ATOM   3113  C26 LIG B 307     104.950  52.020 138.740  1.00  0.00           C
ATOM   3114  H26 LIG B 307     105.860  51.780 139.280  1.00  0.00           H
TER
ENDMDL
