# Supplementary material for: Microsecond MD Simulation and Multiple-Conformation Virtual Screening to Identify Potential Anti-COVID-19 Inhibitors Against SARS-CoV-2 Main Protease
Source: Front Chem. 2021 Jan 13;8:595273. doi: 10.3389/fchem.2020.595273 (PMC7873971; doi:10.3389/fchem.2020.595273)
Supplement: Supplementary file 2 [file Data_Sheet_1.ZIP › Ns_Pose_PDB/Ns_Pose_PDB/1_micro_6LU7_complex/450ns.pdb]

REMARK    GENERATED BY TRJCONV
TITLE     model - minimized in water t= 450000.00000 step= 225000000
REMARK    THIS IS A SIMULATION BOX
CRYST1   97.863   97.863   97.863  90.00  90.00  90.00 P 1           1
MODEL        1
ATOM      1  N   SER A   1     114.520  43.520 165.320  1.00  0.00           N
ATOM      2  H1  SER A   1     115.050  42.680 165.450  1.00  0.00           H
ATOM      3  H2  SER A   1     114.170  43.500 164.390  1.00  0.00           H
ATOM      4  H3  SER A   1     115.180  44.260 165.440  1.00  0.00           H
ATOM      5  CA  SER A   1     113.460  43.730 166.300  1.00  0.00           C
ATOM      6  CB  SER A   1     114.180  44.160 167.560  1.00  0.00           C
ATOM      7  OG  SER A   1     115.210  43.320 168.100  1.00  0.00           O
ATOM      8  HG  SER A   1     115.770  43.870 168.720  1.00  0.00           H
ATOM      9  C   SER A   1     112.590  44.960 165.930  1.00  0.00           C
ATOM     10  O   SER A   1     113.130  45.780 165.160  1.00  0.00           O
ATOM     11  N   GLY A   2     111.280  44.830 166.070  1.00  0.00           N
ATOM     12  H   GLY A   2     110.860  43.970 166.360  1.00  0.00           H
ATOM     13  CA  GLY A   2     110.450  45.940 165.620  1.00  0.00           C
ATOM     14  C   GLY A   2     109.390  45.650 164.590  1.00  0.00           C
ATOM     15  O   GLY A   2     108.460  44.860 164.770  1.00  0.00           O
ATOM     16  N   PHE A   3     109.700  45.970 163.300  1.00  0.00           N
ATOM     17  H   PHE A   3     110.610  46.230 162.990  1.00  0.00           H
ATOM     18  CA  PHE A   3     108.760  45.850 162.140  1.00  0.00           C
ATOM     19  CB  PHE A   3     109.130  47.060 161.260  1.00  0.00           C
ATOM     20  CG  PHE A   3     108.430  47.370 159.930  1.00  0.00           C
ATOM     21  CD1 PHE A   3     108.730  46.690 158.740  1.00  0.00           C
ATOM     22  HD1 PHE A   3     109.480  45.900 158.700  1.00  0.00           H
ATOM     23  CD2 PHE A   3     107.460  48.370 159.950  1.00  0.00           C
ATOM     24  HD2 PHE A   3     107.130  48.820 160.880  1.00  0.00           H
ATOM     25  CE1 PHE A   3     108.050  46.960 157.560  1.00  0.00           C
ATOM     26  HE1 PHE A   3     108.500  46.540 156.670  1.00  0.00           H
ATOM     27  CE2 PHE A   3     106.850  48.670 158.740  1.00  0.00           C
ATOM     28  HE2 PHE A   3     106.290  49.600 158.740  1.00  0.00           H
ATOM     29  CZ  PHE A   3     107.110  48.000 157.570  1.00  0.00           C
ATOM     30  HZ  PHE A   3     106.580  48.180 156.640  1.00  0.00           H
ATOM     31  C   PHE A   3     108.860  44.590 161.260  1.00  0.00           C
ATOM     32  O   PHE A   3     109.870  43.890 161.200  1.00  0.00           O
ATOM     33  N   ARG A   4     107.730  44.170 160.780  1.00  0.00           N
ATOM     34  H   ARG A   4     106.960  44.800 160.630  1.00  0.00           H
ATOM     35  CA  ARG A   4     107.450  42.850 160.130  1.00  0.00           C
ATOM     36  CB  ARG A   4     106.030  42.540 159.720  1.00  0.00           C
ATOM     37  CG  ARG A   4     105.810  41.370 158.730  1.00  0.00           C
ATOM     38  CD  ARG A   4     104.290  41.350 158.450  1.00  0.00           C
ATOM     39  NE  ARG A   4     103.980  41.940 157.160  1.00  0.00           N
ATOM     40  HE  ARG A   4     103.430  42.770 157.210  1.00  0.00           H
ATOM     41  CZ  ARG A   4     104.140  41.380 155.980  1.00  0.00           C
ATOM     42  NH1 ARG A   4     104.260  40.080 155.900  1.00  0.00           N
ATOM     43 1HH1 ARG A   4     104.100  39.560 156.730  1.00  0.00           H
ATOM     44 2HH1 ARG A   4     104.570  39.560 155.100  1.00  0.00           H
ATOM     45  NH2 ARG A   4     104.290  42.150 154.880  1.00  0.00           N
ATOM     46 1HH2 ARG A   4     104.270  43.150 154.860  1.00  0.00           H
ATOM     47 2HH2 ARG A   4     104.560  41.790 153.990  1.00  0.00           H
ATOM     48  C   ARG A   4     108.490  42.470 159.000  1.00  0.00           C
ATOM     49  O   ARG A   4     108.530  43.050 157.890  1.00  0.00           O
ATOM     50  N   LYS A   5     109.270  41.450 159.280  1.00  0.00           N
ATOM     51  H   LYS A   5     109.210  40.910 160.130  1.00  0.00           H
ATOM     52  CA  LYS A   5     110.140  40.860 158.240  1.00  0.00           C
ATOM     53  CB  LYS A   5     111.300  40.100 158.850  1.00  0.00           C
ATOM     54  CG  LYS A   5     112.190  40.830 159.860  1.00  0.00           C
ATOM     55  CD  LYS A   5     113.520  40.070 159.870  1.00  0.00           C
ATOM     56  CE  LYS A   5     114.390  40.390 161.120  1.00  0.00           C
ATOM     57  NZ  LYS A   5     115.740  40.450 160.710  1.00  0.00           N
ATOM     58  HZ1 LYS A   5     116.300  40.700 161.500  1.00  0.00           H
ATOM     59  HZ2 LYS A   5     116.020  39.570 160.320  1.00  0.00           H
ATOM     60  HZ3 LYS A   5     115.950  41.200 160.080  1.00  0.00           H
ATOM     61  C   LYS A   5     109.380  39.870 157.370  1.00  0.00           C
ATOM     62  O   LYS A   5     108.600  39.040 157.870  1.00  0.00           O
ATOM     63  N   MET A   6     109.780  39.940 156.080  1.00  0.00           N
ATOM     64  H   MET A   6     110.340  40.730 155.840  1.00  0.00           H
ATOM     65  CA  MET A   6     109.160  39.170 155.010  1.00  0.00           C
ATOM     66  CB  MET A   6     107.920  40.020 154.570  1.00  0.00           C
ATOM     67  CG  MET A   6     107.130  39.320 153.460  1.00  0.00           C
ATOM     68  SD  MET A   6     105.820  40.440 152.920  1.00  0.00           S
ATOM     69  CE  MET A   6     106.740  41.770 152.150  1.00  0.00           C
ATOM     70  C   MET A   6     110.190  38.770 153.900  1.00  0.00           C
ATOM     71  O   MET A   6     110.350  39.520 152.910  1.00  0.00           O
ATOM     72  N   ALA A   7     110.740  37.590 154.090  1.00  0.00           N
ATOM     73  H   ALA A   7     110.490  36.960 154.830  1.00  0.00           H
ATOM     74  CA  ALA A   7     111.660  36.990 153.100  1.00  0.00           C
ATOM     75  CB  ALA A   7     112.850  36.230 153.730  1.00  0.00           C
ATOM     76  C   ALA A   7     110.940  36.050 152.170  1.00  0.00           C
ATOM     77  O   ALA A   7     109.930  35.370 152.470  1.00  0.00           O
ATOM     78  N   PHE A   8     111.370  36.170 150.890  1.00  0.00           N
ATOM     79  H   PHE A   8     112.080  36.840 150.680  1.00  0.00           H
ATOM     80  CA  PHE A   8     110.780  35.430 149.740  1.00  0.00           C
ATOM     81  CB  PHE A   8     110.940  36.360 148.520  1.00  0.00           C
ATOM     82  CG  PHE A   8     109.780  37.430 148.610  1.00  0.00           C
ATOM     83  CD1 PHE A   8     108.460  37.140 148.520  1.00  0.00           C
ATOM     84  HD1 PHE A   8     108.110  36.410 147.790  1.00  0.00           H
ATOM     85  CD2 PHE A   8     110.120  38.640 149.220  1.00  0.00           C
ATOM     86  HD2 PHE A   8     111.160  38.980 149.150  1.00  0.00           H
ATOM     87  CE1 PHE A   8     107.530  37.920 149.120  1.00  0.00           C
ATOM     88  HE1 PHE A   8     106.500  37.590 149.020  1.00  0.00           H
ATOM     89  CE2 PHE A   8     109.160  39.460 149.800  1.00  0.00           C
ATOM     90  HE2 PHE A   8     109.580  40.360 150.260  1.00  0.00           H
ATOM     91  CZ  PHE A   8     107.800  39.120 149.780  1.00  0.00           C
ATOM     92  HZ  PHE A   8     107.050  39.900 149.940  1.00  0.00           H
ATOM     93  C   PHE A   8     111.420  34.110 149.370  1.00  0.00           C
ATOM     94  O   PHE A   8     112.490  34.100 148.760  1.00  0.00           O
ATOM     95  N   PRO A   9     110.570  33.040 149.370  1.00  0.00           N
ATOM     96  CA  PRO A   9     110.970  31.760 148.810  1.00  0.00           C
ATOM     97  CB  PRO A   9     109.970  30.780 149.420  1.00  0.00           C
ATOM     98  CG  PRO A   9     108.690  31.530 149.600  1.00  0.00           C
ATOM     99  CD  PRO A   9     109.230  32.900 150.030  1.00  0.00           C
ATOM    100  C   PRO A   9     110.770  31.750 147.320  1.00  0.00           C
ATOM    101  O   PRO A   9     110.160  32.680 146.770  1.00  0.00           O
ATOM    102  N   SER A  10     111.450  30.740 146.710  1.00  0.00           N
ATOM    103  H   SER A  10     111.890  30.000 147.220  1.00  0.00           H
ATOM    104  CA  SER A  10     111.420  30.480 145.270  1.00  0.00           C
ATOM    105  CB  SER A  10     112.510  31.290 144.600  1.00  0.00           C
ATOM    106  OG  SER A  10     111.970  31.710 143.360  1.00  0.00           O
ATOM    107  HG  SER A  10     111.020  31.930 143.560  1.00  0.00           H
ATOM    108  C   SER A  10     111.790  29.010 144.920  1.00  0.00           C
ATOM    109  O   SER A  10     112.960  28.600 145.190  1.00  0.00           O
ATOM    110  N   GLY A  11     110.770  28.270 144.460  1.00  0.00           N
ATOM    111  H   GLY A  11     109.860  28.630 144.660  1.00  0.00           H
ATOM    112  CA  GLY A  11     110.850  26.890 143.930  1.00  0.00           C
ATOM    113  C   GLY A  11     112.220  26.140 143.670  1.00  0.00           C
ATOM    114  O   GLY A  11     112.750  25.300 144.400  1.00  0.00           O
ATOM    115  N   LYS A  12     112.720  26.540 142.520  1.00  0.00           N
ATOM    116  H   LYS A  12     112.270  27.130 141.850  1.00  0.00           H
ATOM    117  CA  LYS A  12     114.040  26.130 141.920  1.00  0.00           C
ATOM    118  CB  LYS A  12     114.040  26.530 140.460  1.00  0.00           C
ATOM    119  CG  LYS A  12     113.170  25.800 139.430  1.00  0.00           C
ATOM    120  CD  LYS A  12     113.100  26.750 138.270  1.00  0.00           C
ATOM    121  CE  LYS A  12     112.160  26.270 137.170  1.00  0.00           C
ATOM    122  NZ  LYS A  12     112.630  26.520 135.830  1.00  0.00           N
ATOM    123  HZ1 LYS A  12     111.840  26.590 135.220  1.00  0.00           H
ATOM    124  HZ2 LYS A  12     113.010  27.450 135.780  1.00  0.00           H
ATOM    125  HZ3 LYS A  12     113.330  25.940 135.420  1.00  0.00           H
ATOM    126  C   LYS A  12     115.230  26.740 142.600  1.00  0.00           C
ATOM    127  O   LYS A  12     116.250  26.060 142.560  1.00  0.00           O
ATOM    128  N   VAL A  13     115.050  27.950 143.250  1.00  0.00           N
ATOM    129  H   VAL A  13     114.220  28.510 143.250  1.00  0.00           H
ATOM    130  CA  VAL A  13     116.200  28.430 144.090  1.00  0.00           C
ATOM    131  CB  VAL A  13     116.000  29.910 144.580  1.00  0.00           C
ATOM    132  CG1 VAL A  13     116.990  30.260 145.700  1.00  0.00           C
ATOM    133  CG2 VAL A  13     116.030  30.920 143.450  1.00  0.00           C
ATOM    134  C   VAL A  13     116.420  27.590 145.350  1.00  0.00           C
ATOM    135  O   VAL A  13     117.520  27.060 145.550  1.00  0.00           O
ATOM    136  N   GLU A  14     115.310  27.310 146.050  1.00  0.00           N
ATOM    137  H   GLU A  14     114.430  27.790 145.930  1.00  0.00           H
ATOM    138  CA  GLU A  14     115.440  26.520 147.320  1.00  0.00           C
ATOM    139  CB  GLU A  14     114.090  26.400 148.110  1.00  0.00           C
ATOM    140  CG  GLU A  14     113.610  27.790 148.600  1.00  0.00           C
ATOM    141  CD  GLU A  14     112.170  27.680 149.050  1.00  0.00           C
ATOM    142  OE1 GLU A  14     112.050  27.660 150.270  1.00  0.00           O
ATOM    143  OE2 GLU A  14     111.180  27.780 148.260  1.00  0.00           O
ATOM    144  C   GLU A  14     115.910  25.080 146.990  1.00  0.00           C
ATOM    145  O   GLU A  14     116.880  24.580 147.540  1.00  0.00           O
ATOM    146  N   GLY A  15     115.350  24.550 145.870  1.00  0.00           N
ATOM    147  H   GLY A  15     114.540  24.990 145.490  1.00  0.00           H
ATOM    148  CA  GLY A  15     115.680  23.220 145.310  1.00  0.00           C
ATOM    149  C   GLY A  15     117.190  23.020 145.180  1.00  0.00           C
ATOM    150  O   GLY A  15     117.750  22.050 145.740  1.00  0.00           O
ATOM    151  N   CYS A  16     117.860  23.990 144.480  1.00  0.00           N
ATOM    152  H   CYS A  16     117.400  24.680 143.930  1.00  0.00           H
ATOM    153  CA  CYS A  16     119.280  23.820 144.200  1.00  0.00           C
ATOM    154  CB  CYS A  16     119.720  24.950 143.260  1.00  0.00           C
ATOM    155  SG  CYS A  16     118.830  24.780 141.600  1.00  0.00           S
ATOM    156  HG  CYS A  16     117.640  25.120 142.080  1.00  0.00           H
ATOM    157  C   CYS A  16     120.370  23.570 145.320  1.00  0.00           C
ATOM    158  O   CYS A  16     121.520  23.230 145.020  1.00  0.00           O
ATOM    159  N   MET A  17     120.000  23.730 146.580  1.00  0.00           N
ATOM    160  H   MET A  17     119.090  24.040 146.870  1.00  0.00           H
ATOM    161  CA  MET A  17     120.990  23.490 147.640  1.00  0.00           C
ATOM    162  CB  MET A  17     120.530  24.220 148.880  1.00  0.00           C
ATOM    163  CG  MET A  17     121.330  23.980 150.130  1.00  0.00           C
ATOM    164  SD  MET A  17     123.150  24.050 149.840  1.00  0.00           S
ATOM    165  CE  MET A  17     123.680  25.780 149.930  1.00  0.00           C
ATOM    166  C   MET A  17     121.080  21.980 147.910  1.00  0.00           C
ATOM    167  O   MET A  17     120.230  21.450 148.590  1.00  0.00           O
ATOM    168  N   VAL A  18     122.160  21.330 147.540  1.00  0.00           N
ATOM    169  H   VAL A  18     122.970  21.880 147.340  1.00  0.00           H
ATOM    170  CA  VAL A  18     122.340  19.850 147.640  1.00  0.00           C
ATOM    171  CB  VAL A  18     122.710  19.400 146.250  1.00  0.00           C
ATOM    172  CG1 VAL A  18     121.520  19.360 145.230  1.00  0.00           C
ATOM    173  CG2 VAL A  18     123.860  20.090 145.580  1.00  0.00           C
ATOM    174  C   VAL A  18     123.430  19.360 148.620  1.00  0.00           C
ATOM    175  O   VAL A  18     124.430  20.060 148.830  1.00  0.00           O
ATOM    176  N   GLN A  19     123.270  18.110 149.000  1.00  0.00           N
ATOM    177  H   GLN A  19     122.420  17.650 148.740  1.00  0.00           H
ATOM    178  CA  GLN A  19     124.030  17.420 150.040  1.00  0.00           C
ATOM    179  CB  GLN A  19     123.080  16.380 150.710  1.00  0.00           C
ATOM    180  CG  GLN A  19     123.730  15.890 152.010  1.00  0.00           C
ATOM    181  CD  GLN A  19     122.850  14.960 152.830  1.00  0.00           C
ATOM    182  OE1 GLN A  19     122.300  13.960 152.440  1.00  0.00           O
ATOM    183  NE2 GLN A  19     122.690  15.330 154.090  1.00  0.00           N
ATOM    184 1HE2 GLN A  19     123.020  16.250 154.300  1.00  0.00           H
ATOM    185 2HE2 GLN A  19     122.270  14.730 154.780  1.00  0.00           H
ATOM    186  C   GLN A  19     125.260  16.760 149.470  1.00  0.00           C
ATOM    187  O   GLN A  19     125.220  15.630 148.980  1.00  0.00           O
ATOM    188  N   VAL A  20     126.260  17.650 149.350  1.00  0.00           N
ATOM    189  H   VAL A  20     126.190  18.510 149.840  1.00  0.00           H
ATOM    190  CA  VAL A  20     127.600  17.230 148.990  1.00  0.00           C
ATOM    191  CB  VAL A  20     128.490  18.470 148.650  1.00  0.00           C
ATOM    192  CG1 VAL A  20     129.960  18.170 148.340  1.00  0.00           C
ATOM    193  CG2 VAL A  20     127.800  19.120 147.450  1.00  0.00           C
ATOM    194  C   VAL A  20     128.300  16.440 150.150  1.00  0.00           C
ATOM    195  O   VAL A  20     128.460  16.930 151.210  1.00  0.00           O
ATOM    196  N   THR A  21     128.870  15.280 149.830  1.00  0.00           N
ATOM    197  H   THR A  21     128.950  14.890 148.910  1.00  0.00           H
ATOM    198  CA  THR A  21     129.720  14.480 150.760  1.00  0.00           C
ATOM    199  CB  THR A  21     128.990  13.230 151.250  1.00  0.00           C
ATOM    200  OG1 THR A  21     129.620  12.610 152.360  1.00  0.00           O
ATOM    201  HG1 THR A  21     129.190  11.800 152.770  1.00  0.00           H
ATOM    202  CG2 THR A  21     128.650  12.200 150.170  1.00  0.00           C
ATOM    203  C   THR A  21     131.110  14.270 150.180  1.00  0.00           C
ATOM    204  O   THR A  21     131.390  14.100 148.990  1.00  0.00           O
ATOM    205  N   CYS A  22     131.970  14.870 151.030  1.00  0.00           N
ATOM    206  H   CYS A  22     131.610  15.450 151.760  1.00  0.00           H
ATOM    207  CA  CYS A  22     133.450  14.550 150.950  1.00  0.00           C
ATOM    208  CB  CYS A  22     134.270  15.760 151.360  1.00  0.00           C
ATOM    209  SG  CYS A  22     136.050  15.530 151.280  1.00  0.00           S
ATOM    210  HG  CYS A  22     136.050  14.640 150.300  1.00  0.00           H
ATOM    211  C   CYS A  22     133.830  13.350 151.810  1.00  0.00           C
ATOM    212  O   CYS A  22     134.130  13.490 153.000  1.00  0.00           O
ATOM    213  N   GLY A  23     133.580  12.130 151.280  1.00  0.00           N
ATOM    214  H   GLY A  23     133.140  12.100 150.380  1.00  0.00           H
ATOM    215  CA  GLY A  23     133.700  10.870 151.900  1.00  0.00           C
ATOM    216  C   GLY A  23     132.450  10.610 152.870  1.00  0.00           C
ATOM    217  O   GLY A  23     131.760   9.560 152.740  1.00  0.00           O
ATOM    218  N   THR A  24     132.620  11.090 154.070  1.00  0.00           N
ATOM    219  H   THR A  24     133.550  11.020 154.450  1.00  0.00           H
ATOM    220  CA  THR A  24     131.510  11.180 155.070  1.00  0.00           C
ATOM    221  CB  THR A  24     131.860  10.660 156.520  1.00  0.00           C
ATOM    222  OG1 THR A  24     133.000  11.340 156.950  1.00  0.00           O
ATOM    223  HG1 THR A  24     133.050  11.260 157.940  1.00  0.00           H
ATOM    224  CG2 THR A  24     132.250   9.130 156.490  1.00  0.00           C
ATOM    225  C   THR A  24     131.000  12.580 155.310  1.00  0.00           C
ATOM    226  O   THR A  24     129.830  12.780 155.670  1.00  0.00           O
ATOM    227  N   THR A  25     131.820  13.620 155.180  1.00  0.00           N
ATOM    228  H   THR A  25     132.670  13.540 154.650  1.00  0.00           H
ATOM    229  CA  THR A  25     131.400  14.980 155.650  1.00  0.00           C
ATOM    230  CB  THR A  25     132.580  15.880 155.870  1.00  0.00           C
ATOM    231  OG1 THR A  25     133.450  15.110 156.740  1.00  0.00           O
ATOM    232  HG1 THR A  25     133.880  15.750 157.380  1.00  0.00           H
ATOM    233  CG2 THR A  25     132.410  17.210 156.610  1.00  0.00           C
ATOM    234  C   THR A  25     130.330  15.560 154.760  1.00  0.00           C
ATOM    235  O   THR A  25     130.610  16.020 153.640  1.00  0.00           O
ATOM    236  N   THR A  26     129.140  15.510 155.340  1.00  0.00           N
ATOM    237  H   THR A  26     129.050  14.840 156.080  1.00  0.00           H
ATOM    238  CA  THR A  26     127.920  15.960 154.710  1.00  0.00           C
ATOM    239  CB  THR A  26     126.780  15.020 154.980  1.00  0.00           C
ATOM    240  OG1 THR A  26     127.050  14.210 156.160  1.00  0.00           O
ATOM    241  HG1 THR A  26     126.540  13.360 156.200  1.00  0.00           H
ATOM    242  CG2 THR A  26     126.470  14.020 153.810  1.00  0.00           C
ATOM    243  C   THR A  26     127.550  17.410 154.780  1.00  0.00           C
ATOM    244  O   THR A  26     127.140  17.940 155.810  1.00  0.00           O
ATOM    245  N   LEU A  27     128.000  18.110 153.820  1.00  0.00           N
ATOM    246  H   LEU A  27     128.500  17.660 153.080  1.00  0.00           H
ATOM    247  CA  LEU A  27     127.850  19.590 153.820  1.00  0.00           C
ATOM    248  CB  LEU A  27     129.090  20.400 154.140  1.00  0.00           C
ATOM    249  CG  LEU A  27     129.000  21.200 155.490  1.00  0.00           C
ATOM    250  CD1 LEU A  27     129.500  20.340 156.640  1.00  0.00           C
ATOM    251  CD2 LEU A  27     129.690  22.570 155.460  1.00  0.00           C
ATOM    252  C   LEU A  27     127.090  20.150 152.620  1.00  0.00           C
ATOM    253  O   LEU A  27     126.560  19.410 151.830  1.00  0.00           O
ATOM    254  N   ASN A  28     126.840  21.460 152.670  1.00  0.00           N
ATOM    255  H   ASN A  28     127.420  21.970 153.300  1.00  0.00           H
ATOM    256  CA  ASN A  28     126.050  22.200 151.660  1.00  0.00           C
ATOM    257  CB  ASN A  28     125.720  23.600 152.200  1.00  0.00           C
ATOM    258  CG  ASN A  28     124.690  23.630 153.390  1.00  0.00           C
ATOM    259  OD1 ASN A  28     123.550  23.090 153.400  1.00  0.00           O
ATOM    260  ND2 ASN A  28     125.060  24.280 154.400  1.00  0.00           N
ATOM    261 1HD2 ASN A  28     125.950  24.740 154.500  1.00  0.00           H
ATOM    262 2HD2 ASN A  28     124.430  24.440 155.160  1.00  0.00           H
ATOM    263  C   ASN A  28     126.790  22.310 150.360  1.00  0.00           C
ATOM    264  O   ASN A  28     128.010  22.400 150.290  1.00  0.00           O
ATOM    265  N   GLY A  29     125.940  22.670 149.370  1.00  0.00           N
ATOM    266  H   GLY A  29     124.950  22.760 149.400  1.00  0.00           H
ATOM    267  CA  GLY A  29     126.460  23.050 148.070  1.00  0.00           C
ATOM    268  C   GLY A  29     125.390  23.510 147.180  1.00  0.00           C
ATOM    269  O   GLY A  29     124.360  22.850 147.010  1.00  0.00           O
ATOM    270  N   LEU A  30     125.520  24.690 146.590  1.00  0.00           N
ATOM    271  H   LEU A  30     126.410  25.150 146.690  1.00  0.00           H
ATOM    272  CA  LEU A  30     124.550  25.220 145.670  1.00  0.00           C
ATOM    273  CB  LEU A  30     124.540  26.780 145.810  1.00  0.00           C
ATOM    274  CG  LEU A  30     123.330  27.490 145.210  1.00  0.00           C
ATOM    275  CD1 LEU A  30     122.130  27.310 146.210  1.00  0.00           C
ATOM    276  CD2 LEU A  30     123.440  29.010 144.930  1.00  0.00           C
ATOM    277  C   LEU A  30     124.860  24.820 144.190  1.00  0.00           C
ATOM    278  O   LEU A  30     125.770  25.320 143.560  1.00  0.00           O
ATOM    279  N   TRP A  31     124.090  23.820 143.750  1.00  0.00           N
ATOM    280  H   TRP A  31     123.350  23.490 144.340  1.00  0.00           H
ATOM    281  CA  TRP A  31     124.170  23.340 142.380  1.00  0.00           C
ATOM    282  CB  TRP A  31     123.630  21.960 142.310  1.00  0.00           C
ATOM    283  CG  TRP A  31     123.770  21.340 140.900  1.00  0.00           C
ATOM    284  CD1 TRP A  31     124.790  21.260 140.050  1.00  0.00           C
ATOM    285  HD1 TRP A  31     125.520  22.040 139.820  1.00  0.00           H
ATOM    286  CD2 TRP A  31     122.880  20.330 140.550  1.00  0.00           C
ATOM    287  NE1 TRP A  31     124.600  20.190 139.310  1.00  0.00           N
ATOM    288  HE1 TRP A  31     125.260  19.760 138.700  1.00  0.00           H
ATOM    289  CE2 TRP A  31     123.480  19.660 139.500  1.00  0.00           C
ATOM    290  CE3 TRP A  31     121.830  19.820 141.180  1.00  0.00           C
ATOM    291  HE3 TRP A  31     121.160  20.370 141.840  1.00  0.00           H
ATOM    292  CZ2 TRP A  31     122.980  18.510 139.010  1.00  0.00           C
ATOM    293  HZ2 TRP A  31     123.460  17.970 138.190  1.00  0.00           H
ATOM    294  CZ3 TRP A  31     121.330  18.610 140.780  1.00  0.00           C
ATOM    295  HZ3 TRP A  31     120.680  18.030 141.440  1.00  0.00           H
ATOM    296  CH2 TRP A  31     121.900  17.990 139.700  1.00  0.00           C
ATOM    297  HH2 TRP A  31     121.640  16.940 139.580  1.00  0.00           H
ATOM    298  C   TRP A  31     123.580  24.330 141.320  1.00  0.00           C
ATOM    299  O   TRP A  31     122.420  24.450 141.220  1.00  0.00           O
ATOM    300  N   LEU A  32     124.450  24.940 140.530  1.00  0.00           N
ATOM    301  H   LEU A  32     125.400  24.650 140.550  1.00  0.00           H
ATOM    302  CA  LEU A  32     124.050  25.830 139.430  1.00  0.00           C
ATOM    303  CB  LEU A  32     124.560  27.300 139.610  1.00  0.00           C
ATOM    304  CG  LEU A  32     124.080  27.960 140.920  1.00  0.00           C
ATOM    305  CD1 LEU A  32     125.160  28.970 141.280  1.00  0.00           C
ATOM    306  CD2 LEU A  32     122.730  28.670 140.710  1.00  0.00           C
ATOM    307  C   LEU A  32     124.400  25.250 138.070  1.00  0.00           C
ATOM    308  O   LEU A  32     125.620  25.100 137.920  1.00  0.00           O
ATOM    309  N   ASP A  33     123.480  24.940 137.170  1.00  0.00           N
ATOM    310  H   ASP A  33     122.620  25.420 137.330  1.00  0.00           H
ATOM    311  CA  ASP A  33     123.580  24.160 135.960  1.00  0.00           C
ATOM    312  CB  ASP A  33     123.850  25.150 134.770  1.00  0.00           C
ATOM    313  CG  ASP A  33     122.550  25.630 134.230  1.00  0.00           C
ATOM    314  OD1 ASP A  33     122.110  26.700 134.690  1.00  0.00           O
ATOM    315  OD2 ASP A  33     122.080  25.110 133.160  1.00  0.00           O
ATOM    316  C   ASP A  33     124.410  22.880 136.010  1.00  0.00           C
ATOM    317  O   ASP A  33     123.910  21.830 136.340  1.00  0.00           O
ATOM    318  N   ASP A  34     125.680  23.000 135.660  1.00  0.00           N
ATOM    319  H   ASP A  34     126.100  23.730 135.120  1.00  0.00           H
ATOM    320  CA  ASP A  34     126.600  21.810 135.740  1.00  0.00           C
ATOM    321  CB  ASP A  34     127.370  21.520 134.490  1.00  0.00           C
ATOM    322  CG  ASP A  34     128.010  22.720 133.780  1.00  0.00           C
ATOM    323  OD1 ASP A  34     128.860  22.460 132.900  1.00  0.00           O
ATOM    324  OD2 ASP A  34     127.530  23.900 133.980  1.00  0.00           O
ATOM    325  C   ASP A  34     127.690  21.860 136.860  1.00  0.00           C
ATOM    326  O   ASP A  34     128.270  20.840 137.010  1.00  0.00           O
ATOM    327  N   VAL A  35     127.660  22.950 137.640  1.00  0.00           N
ATOM    328  H   VAL A  35     126.890  23.580 137.720  1.00  0.00           H
ATOM    329  CA  VAL A  35     128.660  23.300 138.670  1.00  0.00           C
ATOM    330  CB  VAL A  35     129.520  24.580 138.330  1.00  0.00           C
ATOM    331  CG1 VAL A  35     130.590  24.300 137.290  1.00  0.00           C
ATOM    332  CG2 VAL A  35     128.690  25.720 137.780  1.00  0.00           C
ATOM    333  C   VAL A  35     128.050  23.400 140.060  1.00  0.00           C
ATOM    334  O   VAL A  35     127.140  24.200 140.320  1.00  0.00           O
ATOM    335  N   VAL A  36     128.610  22.600 140.950  1.00  0.00           N
ATOM    336  H   VAL A  36     129.180  21.850 140.620  1.00  0.00           H
ATOM    337  CA  VAL A  36     128.280  22.640 142.400  1.00  0.00           C
ATOM    338  CB  VAL A  36     128.040  21.220 143.010  1.00  0.00           C
ATOM    339  CG1 VAL A  36     127.180  21.310 144.330  1.00  0.00           C
ATOM    340  CG2 VAL A  36     127.350  20.280 142.020  1.00  0.00           C
ATOM    341  C   VAL A  36     129.250  23.430 143.260  1.00  0.00           C
ATOM    342  O   VAL A  36     130.390  22.980 143.490  1.00  0.00           O
ATOM    343  N   TYR A  37     128.740  24.560 143.700  1.00  0.00           N
ATOM    344  H   TYR A  37     127.750  24.740 143.660  1.00  0.00           H
ATOM    345  CA  TYR A  37     129.380  25.560 144.580  1.00  0.00           C
ATOM    346  CB  TYR A  37     128.700  26.920 144.490  1.00  0.00           C
ATOM    347  CG  TYR A  37     128.880  27.650 143.160  1.00  0.00           C
ATOM    348  CD1 TYR A  37     128.180  27.130 142.060  1.00  0.00           C
ATOM    349  HD1 TYR A  37     127.560  26.240 142.200  1.00  0.00           H
ATOM    350  CD2 TYR A  37     129.700  28.760 142.980  1.00  0.00           C
ATOM    351  HD2 TYR A  37     130.230  29.260 143.790  1.00  0.00           H
ATOM    352  CE1 TYR A  37     128.330  27.730 140.810  1.00  0.00           C
ATOM    353  HE1 TYR A  37     127.990  27.270 139.890  1.00  0.00           H
ATOM    354  CE2 TYR A  37     129.760  29.390 141.750  1.00  0.00           C
ATOM    355  HE2 TYR A  37     130.490  30.190 141.590  1.00  0.00           H
ATOM    356  CZ  TYR A  37     129.040  28.890 140.700  1.00  0.00           C
ATOM    357  OH  TYR A  37     129.410  29.340 139.490  1.00  0.00           O
ATOM    358  HH  TYR A  37     129.550  30.330 139.560  1.00  0.00           H
ATOM    359  C   TYR A  37     129.310  25.220 146.100  1.00  0.00           C
ATOM    360  O   TYR A  37     128.330  25.390 146.790  1.00  0.00           O
ATOM    361  N   CYS A  38     130.450  24.690 146.570  1.00  0.00           N
ATOM    362  H   CYS A  38     131.160  24.370 145.950  1.00  0.00           H
ATOM    363  CA  CYS A  38     130.630  24.290 147.950  1.00  0.00           C
ATOM    364  CB  CYS A  38     131.060  22.820 147.840  1.00  0.00           C
ATOM    365  SG  CYS A  38     130.860  21.920 149.410  1.00  0.00           S
ATOM    366  HG  CYS A  38     129.550  22.070 149.600  1.00  0.00           H
ATOM    367  C   CYS A  38     131.690  25.140 148.710  1.00  0.00           C
ATOM    368  O   CYS A  38     132.710  25.370 148.050  1.00  0.00           O
ATOM    369  N   PRO A  39     131.510  25.280 150.040  1.00  0.00           N
ATOM    370  CA  PRO A  39     132.570  25.930 150.840  1.00  0.00           C
ATOM    371  CB  PRO A  39     131.860  26.140 152.170  1.00  0.00           C
ATOM    372  CG  PRO A  39     130.360  26.200 151.780  1.00  0.00           C
ATOM    373  CD  PRO A  39     130.210  25.120 150.730  1.00  0.00           C
ATOM    374  C   PRO A  39     133.840  25.080 150.950  1.00  0.00           C
ATOM    375  O   PRO A  39     133.670  23.910 151.080  1.00  0.00           O
ATOM    376  N   ARG A  40     134.990  25.700 151.300  1.00  0.00           N
ATOM    377  H   ARG A  40     135.100  26.690 151.370  1.00  0.00           H
ATOM    378  CA  ARG A  40     136.250  24.930 151.560  1.00  0.00           C
ATOM    379  CB  ARG A  40     137.490  25.770 151.400  1.00  0.00           C
ATOM    380  CG  ARG A  40     137.730  26.220 149.980  1.00  0.00           C
ATOM    381  CD  ARG A  40     139.070  27.020 149.720  1.00  0.00           C
ATOM    382  NE  ARG A  40     139.220  28.250 150.510  1.00  0.00           N
ATOM    383  HE  ARG A  40     138.690  28.230 151.360  1.00  0.00           H
ATOM    384  CZ  ARG A  40     140.120  29.210 150.440  1.00  0.00           C
ATOM    385  NH1 ARG A  40     141.220  29.020 149.640  1.00  0.00           N
ATOM    386 1HH1 ARG A  40     141.390  28.190 149.110  1.00  0.00           H
ATOM    387 2HH1 ARG A  40     141.920  29.710 149.810  1.00  0.00           H
ATOM    388  NH2 ARG A  40     139.940  30.320 151.060  1.00  0.00           N
ATOM    389 1HH2 ARG A  40     139.020  30.430 151.430  1.00  0.00           H
ATOM    390 2HH2 ARG A  40     140.640  30.990 151.300  1.00  0.00           H
ATOM    391  C   ARG A  40     136.320  24.050 152.800  1.00  0.00           C
ATOM    392  O   ARG A  40     136.940  23.010 152.890  1.00  0.00           O
ATOM    393  N   HIS A  41     135.280  24.340 153.580  1.00  0.00           N
ATOM    394  H   HIS A  41     135.150  25.310 153.780  1.00  0.00           H
ATOM    395  CA  HIS A  41     134.790  23.500 154.710  1.00  0.00           C
ATOM    396  CB  HIS A  41     133.380  23.910 155.100  1.00  0.00           C
ATOM    397  CG  HIS A  41     133.100  23.690 156.590  1.00  0.00           C
ATOM    398  ND1 HIS A  41     133.260  24.660 157.490  1.00  0.00           N
ATOM    399  CD2 HIS A  41     132.720  22.570 157.210  1.00  0.00           C
ATOM    400  HD2 HIS A  41     132.630  21.570 156.790  1.00  0.00           H
ATOM    401  CE1 HIS A  41     133.170  24.090 158.710  1.00  0.00           C
ATOM    402  HE1 HIS A  41     133.520  24.530 159.650  1.00  0.00           H
ATOM    403  NE2 HIS A  41     132.810  22.800 158.510  1.00  0.00           N
ATOM    404  HE2 HIS A  41     132.560  22.100 159.180  1.00  0.00           H
ATOM    405  C   HIS A  41     134.760  21.960 154.430  1.00  0.00           C
ATOM    406  O   HIS A  41     135.400  21.200 155.140  1.00  0.00           O
ATOM    407  N   VAL A  42     134.290  21.480 153.350  1.00  0.00           N
ATOM    408  H   VAL A  42     133.890  22.130 152.710  1.00  0.00           H
ATOM    409  CA  VAL A  42     134.250  20.020 153.000  1.00  0.00           C
ATOM    410  CB  VAL A  42     133.230  19.730 151.860  1.00  0.00           C
ATOM    411  CG1 VAL A  42     131.840  20.390 152.200  1.00  0.00           C
ATOM    412  CG2 VAL A  42     133.660  20.170 150.440  1.00  0.00           C
ATOM    413  C   VAL A  42     135.580  19.350 152.660  1.00  0.00           C
ATOM    414  O   VAL A  42     135.720  18.150 152.800  1.00  0.00           O
ATOM    415  N   ILE A  43     136.610  20.230 152.480  1.00  0.00           N
ATOM    416  H   ILE A  43     136.630  21.160 152.840  1.00  0.00           H
ATOM    417  CA  ILE A  43     138.020  19.710 152.360  1.00  0.00           C
ATOM    418  CB  ILE A  43     138.740  20.160 151.080  1.00  0.00           C
ATOM    419  CG1 ILE A  43     138.890  21.650 151.140  1.00  0.00           C
ATOM    420  CG2 ILE A  43     137.900  19.890 149.910  1.00  0.00           C
ATOM    421  CD  ILE A  43     140.380  22.230 151.430  1.00  0.00           C
ATOM    422  C   ILE A  43     138.880  19.730 153.630  1.00  0.00           C
ATOM    423  O   ILE A  43     139.620  18.730 153.870  1.00  0.00           O
ATOM    424  N   CYS A  44     138.800  20.830 154.410  1.00  0.00           N
ATOM    425  H   CYS A  44     138.380  21.640 154.010  1.00  0.00           H
ATOM    426  CA  CYS A  44     139.440  21.000 155.730  1.00  0.00           C
ATOM    427  CB  CYS A  44     140.780  21.720 155.610  1.00  0.00           C
ATOM    428  SG  CYS A  44     140.620  23.520 155.240  1.00  0.00           S
ATOM    429  HG  CYS A  44     141.840  23.740 154.750  1.00  0.00           H
ATOM    430  C   CYS A  44     138.430  21.410 156.820  1.00  0.00           C
ATOM    431  O   CYS A  44     137.850  22.470 156.970  1.00  0.00           O
ATOM    432  N   THR A  45     138.160  20.490 157.730  1.00  0.00           N
ATOM    433  H   THR A  45     138.420  19.550 157.520  1.00  0.00           H
ATOM    434  CA  THR A  45     137.260  20.560 158.920  1.00  0.00           C
ATOM    435  CB  THR A  45     136.310  19.360 159.000  1.00  0.00           C
ATOM    436  OG1 THR A  45     136.890  18.140 158.620  1.00  0.00           O
ATOM    437  HG1 THR A  45     137.560  17.960 159.340  1.00  0.00           H
ATOM    438  CG2 THR A  45     135.040  19.690 158.240  1.00  0.00           C
ATOM    439  C   THR A  45     137.720  20.770 160.330  1.00  0.00           C
ATOM    440  O   THR A  45     136.880  20.830 161.200  1.00  0.00           O
ATOM    441  N   SER A  46     139.010  20.600 160.430  1.00  0.00           N
ATOM    442  H   SER A  46     139.650  20.390 159.690  1.00  0.00           H
ATOM    443  CA  SER A  46     139.830  20.800 161.640  1.00  0.00           C
ATOM    444  CB  SER A  46     141.170  21.130 161.170  1.00  0.00           C
ATOM    445  OG  SER A  46     142.170  20.740 162.130  1.00  0.00           O
ATOM    446  HG  SER A  46     143.010  20.370 161.710  1.00  0.00           H
ATOM    447  C   SER A  46     139.460  22.060 162.520  1.00  0.00           C
ATOM    448  O   SER A  46     138.910  23.020 161.910  1.00  0.00           O
ATOM    449  N   GLU A  47     139.500  21.910 163.810  1.00  0.00           N
ATOM    450  H   GLU A  47     139.930  21.140 164.280  1.00  0.00           H
ATOM    451  CA  GLU A  47     139.410  23.070 164.650  1.00  0.00           C
ATOM    452  CB  GLU A  47     139.100  22.710 166.050  1.00  0.00           C
ATOM    453  CG  GLU A  47     140.060  21.730 166.740  1.00  0.00           C
ATOM    454  CD  GLU A  47     139.930  20.230 166.380  1.00  0.00           C
ATOM    455  OE1 GLU A  47     138.990  19.510 166.740  1.00  0.00           O
ATOM    456  OE2 GLU A  47     140.730  19.920 165.430  1.00  0.00           O
ATOM    457  C   GLU A  47     140.670  23.960 164.520  1.00  0.00           C
ATOM    458  O   GLU A  47     141.720  23.510 164.110  1.00  0.00           O
ATOM    459  N   ASP A  48     140.370  25.260 164.740  1.00  0.00           N
ATOM    460  H   ASP A  48     139.400  25.500 164.650  1.00  0.00           H
ATOM    461  CA  ASP A  48     141.270  26.440 164.880  1.00  0.00           C
ATOM    462  CB  ASP A  48     141.720  26.440 166.330  1.00  0.00           C
ATOM    463  CG  ASP A  48     140.890  27.230 167.330  1.00  0.00           C
ATOM    464  OD1 ASP A  48     141.480  27.550 168.380  1.00  0.00           O
ATOM    465  OD2 ASP A  48     139.720  27.580 166.980  1.00  0.00           O
ATOM    466  C   ASP A  48     142.440  26.550 163.900  1.00  0.00           C
ATOM    467  O   ASP A  48     143.590  26.880 164.250  1.00  0.00           O
ATOM    468  N   MET A  49     142.020  26.470 162.640  1.00  0.00           N
ATOM    469  H   MET A  49     141.050  26.290 162.450  1.00  0.00           H
ATOM    470  CA  MET A  49     142.890  26.610 161.460  1.00  0.00           C
ATOM    471  CB  MET A  49     142.090  26.040 160.260  1.00  0.00           C
ATOM    472  CG  MET A  49     141.730  24.530 160.320  1.00  0.00           C
ATOM    473  SD  MET A  49     141.180  23.770 158.770  1.00  0.00           S
ATOM    474  CE  MET A  49     139.710  24.770 158.560  1.00  0.00           C
ATOM    475  C   MET A  49     143.510  27.970 161.180  1.00  0.00           C
ATOM    476  O   MET A  49     143.030  28.780 160.400  1.00  0.00           O
ATOM    477  N   LEU A  50     144.510  28.360 162.010  1.00  0.00           N
ATOM    478  H   LEU A  50     144.650  27.910 162.880  1.00  0.00           H
ATOM    479  CA  LEU A  50     145.370  29.580 161.840  1.00  0.00           C
ATOM    480  CB  LEU A  50     146.440  29.630 162.940  1.00  0.00           C
ATOM    481  CG  LEU A  50     146.040  29.560 164.430  1.00  0.00           C
ATOM    482  CD1 LEU A  50     147.110  29.640 165.460  1.00  0.00           C
ATOM    483  CD2 LEU A  50     144.840  30.390 164.940  1.00  0.00           C
ATOM    484  C   LEU A  50     146.180  29.560 160.520  1.00  0.00           C
ATOM    485  O   LEU A  50     146.220  30.530 159.760  1.00  0.00           O
ATOM    486  N   ASN A  51     146.890  28.480 160.340  1.00  0.00           N
ATOM    487  H   ASN A  51     147.250  27.890 161.060  1.00  0.00           H
ATOM    488  CA  ASN A  51     147.600  28.240 159.070  1.00  0.00           C
ATOM    489  CB  ASN A  51     149.000  27.880 159.530  1.00  0.00           C
ATOM    490  CG  ASN A  51     149.780  29.010 160.190  1.00  0.00           C
ATOM    491  OD1 ASN A  51     149.320  30.090 160.470  1.00  0.00           O
ATOM    492  ND2 ASN A  51     151.010  28.730 160.590  1.00  0.00           N
ATOM    493 1HD2 ASN A  51     151.420  27.820 160.500  1.00  0.00           H
ATOM    494 2HD2 ASN A  51     151.420  29.460 161.140  1.00  0.00           H
ATOM    495  C   ASN A  51     147.060  27.070 158.180  1.00  0.00           C
ATOM    496  O   ASN A  51     147.610  25.970 158.070  1.00  0.00           O
ATOM    497  N   PRO A  52     145.810  27.150 157.730  1.00  0.00           N
ATOM    498  CA  PRO A  52     145.120  26.050 157.020  1.00  0.00           C
ATOM    499  CB  PRO A  52     143.710  26.530 156.800  1.00  0.00           C
ATOM    500  CG  PRO A  52     143.940  28.040 156.530  1.00  0.00           C
ATOM    501  CD  PRO A  52     145.080  28.410 157.490  1.00  0.00           C
ATOM    502  C   PRO A  52     145.700  25.530 155.750  1.00  0.00           C
ATOM    503  O   PRO A  52     146.600  26.190 155.230  1.00  0.00           O
ATOM    504  N   ASN A  53     145.320  24.330 155.300  1.00  0.00           N
ATOM    505  H   ASN A  53     144.800  23.770 155.940  1.00  0.00           H
ATOM    506  CA  ASN A  53     145.900  23.660 154.070  1.00  0.00           C
ATOM    507  CB  ASN A  53     146.460  22.230 154.240  1.00  0.00           C
ATOM    508  CG  ASN A  53     147.300  21.660 153.170  1.00  0.00           C
ATOM    509  OD1 ASN A  53     147.210  21.910 151.980  1.00  0.00           O
ATOM    510  ND2 ASN A  53     148.080  20.710 153.660  1.00  0.00           N
ATOM    511 1HD2 ASN A  53     148.210  20.500 154.630  1.00  0.00           H
ATOM    512 2HD2 ASN A  53     148.650  20.190 153.020  1.00  0.00           H
ATOM    513  C   ASN A  53     144.690  23.470 153.120  1.00  0.00           C
ATOM    514  O   ASN A  53     143.650  23.060 153.550  1.00  0.00           O
ATOM    515  N   TYR A  54     144.910  23.900 151.880  1.00  0.00           N
ATOM    516  H   TYR A  54     145.780  24.340 151.670  1.00  0.00           H
ATOM    517  CA  TYR A  54     143.880  23.910 150.860  1.00  0.00           C
ATOM    518  CB  TYR A  54     143.510  25.370 150.600  1.00  0.00           C
ATOM    519  CG  TYR A  54     142.960  26.170 151.800  1.00  0.00           C
ATOM    520  CD1 TYR A  54     143.450  27.450 151.980  1.00  0.00           C
ATOM    521  HD1 TYR A  54     144.490  27.560 151.690  1.00  0.00           H
ATOM    522  CD2 TYR A  54     141.880  25.750 152.490  1.00  0.00           C
ATOM    523  HD2 TYR A  54     141.610  24.700 152.590  1.00  0.00           H
ATOM    524  CE1 TYR A  54     142.840  28.400 152.790  1.00  0.00           C
ATOM    525  HE1 TYR A  54     143.480  29.260 153.010  1.00  0.00           H
ATOM    526  CE2 TYR A  54     141.250  26.730 153.220  1.00  0.00           C
ATOM    527  HE2 TYR A  54     140.500  26.330 153.910  1.00  0.00           H
ATOM    528  CZ  TYR A  54     141.640  28.090 153.390  1.00  0.00           C
ATOM    529  OH  TYR A  54     140.820  28.950 153.970  1.00  0.00           O
ATOM    530  HH  TYR A  54     141.370  29.750 154.230  1.00  0.00           H
ATOM    531  C   TYR A  54     144.090  23.160 149.570  1.00  0.00           C
ATOM    532  O   TYR A  54     143.400  22.210 149.230  1.00  0.00           O
ATOM    533  N   GLU A  55     145.120  23.690 148.900  1.00  0.00           N
ATOM    534  H   GLU A  55     145.830  24.240 149.350  1.00  0.00           H
ATOM    535  CA  GLU A  55     145.600  23.200 147.630  1.00  0.00           C
ATOM    536  CB  GLU A  55     146.490  24.150 146.890  1.00  0.00           C
ATOM    537  CG  GLU A  55     145.450  25.140 146.310  1.00  0.00           C
ATOM    538  CD  GLU A  55     146.030  26.290 145.520  1.00  0.00           C
ATOM    539  OE1 GLU A  55     145.850  26.350 144.300  1.00  0.00           O
ATOM    540  OE2 GLU A  55     146.980  26.940 146.060  1.00  0.00           O
ATOM    541  C   GLU A  55     146.280  21.810 147.620  1.00  0.00           C
ATOM    542  O   GLU A  55     145.780  20.940 146.870  1.00  0.00           O
ATOM    543  N   ASP A  56     147.270  21.610 148.490  1.00  0.00           N
ATOM    544  H   ASP A  56     147.480  22.350 149.130  1.00  0.00           H
ATOM    545  CA  ASP A  56     147.790  20.210 148.810  1.00  0.00           C
ATOM    546  CB  ASP A  56     148.870  20.400 149.850  1.00  0.00           C
ATOM    547  CG  ASP A  56     149.460  19.120 150.460  1.00  0.00           C
ATOM    548  OD1 ASP A  56     149.200  18.910 151.660  1.00  0.00           O
ATOM    549  OD2 ASP A  56     150.180  18.430 149.670  1.00  0.00           O
ATOM    550  C   ASP A  56     146.690  19.250 149.220  1.00  0.00           C
ATOM    551  O   ASP A  56     146.390  18.290 148.460  1.00  0.00           O
ATOM    552  N   LEU A  57     145.860  19.630 150.230  1.00  0.00           N
ATOM    553  H   LEU A  57     146.200  20.230 150.950  1.00  0.00           H
ATOM    554  CA  LEU A  57     144.670  18.840 150.600  1.00  0.00           C
ATOM    555  CB  LEU A  57     143.940  19.480 151.760  1.00  0.00           C
ATOM    556  CG  LEU A  57     143.770  18.450 152.810  1.00  0.00           C
ATOM    557  CD1 LEU A  57     145.110  18.020 153.320  1.00  0.00           C
ATOM    558  CD2 LEU A  57     143.290  19.150 154.110  1.00  0.00           C
ATOM    559  C   LEU A  57     143.740  18.390 149.400  1.00  0.00           C
ATOM    560  O   LEU A  57     143.660  17.140 149.150  1.00  0.00           O
ATOM    561  N   LEU A  58     143.480  19.330 148.510  1.00  0.00           N
ATOM    562  H   LEU A  58     143.460  20.310 148.720  1.00  0.00           H
ATOM    563  CA  LEU A  58     142.780  18.990 147.260  1.00  0.00           C
ATOM    564  CB  LEU A  58     142.620  20.330 146.440  1.00  0.00           C
ATOM    565  CG  LEU A  58     141.280  20.600 145.780  1.00  0.00           C
ATOM    566  CD1 LEU A  58     140.160  20.490 146.750  1.00  0.00           C
ATOM    567  CD2 LEU A  58     141.300  21.950 145.190  1.00  0.00           C
ATOM    568  C   LEU A  58     143.470  17.810 146.490  1.00  0.00           C
ATOM    569  O   LEU A  58     142.760  16.830 146.220  1.00  0.00           O
ATOM    570  N   ILE A  59     144.640  18.060 145.930  1.00  0.00           N
ATOM    571  H   ILE A  59     144.960  19.010 145.860  1.00  0.00           H
ATOM    572  CA  ILE A  59     145.490  17.150 145.180  1.00  0.00           C
ATOM    573  CB  ILE A  59     146.940  17.690 144.850  1.00  0.00           C
ATOM    574  CG1 ILE A  59     146.770  18.870 143.860  1.00  0.00           C
ATOM    575  CG2 ILE A  59     147.760  16.550 144.190  1.00  0.00           C
ATOM    576  CD  ILE A  59     147.790  20.020 143.950  1.00  0.00           C
ATOM    577  C   ILE A  59     145.480  15.670 145.760  1.00  0.00           C
ATOM    578  O   ILE A  59     144.990  14.790 145.050  1.00  0.00           O
ATOM    579  N   ARG A  60     145.800  15.510 147.060  1.00  0.00           N
ATOM    580  H   ARG A  60     146.030  16.290 147.640  1.00  0.00           H
ATOM    581  CA  ARG A  60     145.770  14.290 147.860  1.00  0.00           C
ATOM    582  CB  ARG A  60     146.310  14.540 149.300  1.00  0.00           C
ATOM    583  CG  ARG A  60     147.800  14.950 149.500  1.00  0.00           C
ATOM    584  CD  ARG A  60     148.100  14.940 151.010  1.00  0.00           C
ATOM    585  NE  ARG A  60     149.440  15.480 151.270  1.00  0.00           N
ATOM    586  HE  ARG A  60     149.530  16.440 151.010  1.00  0.00           H
ATOM    587  CZ  ARG A  60     150.480  14.800 151.800  1.00  0.00           C
ATOM    588  NH1 ARG A  60     150.380  13.540 152.040  1.00  0.00           N
ATOM    589 1HH1 ARG A  60     149.550  13.010 151.870  1.00  0.00           H
ATOM    590 2HH1 ARG A  60     151.230  13.070 152.280  1.00  0.00           H
ATOM    591  NH2 ARG A  60     151.570  15.500 152.130  1.00  0.00           N
ATOM    592 1HH2 ARG A  60     151.770  16.460 151.920  1.00  0.00           H
ATOM    593 2HH2 ARG A  60     152.320  15.000 152.560  1.00  0.00           H
ATOM    594  C   ARG A  60     144.390  13.570 147.900  1.00  0.00           C
ATOM    595  O   ARG A  60     144.360  12.360 147.550  1.00  0.00           O
ATOM    596  N   LYS A  61     143.330  14.390 148.140  1.00  0.00           N
ATOM    597  H   LYS A  61     143.470  15.300 148.550  1.00  0.00           H
ATOM    598  CA  LYS A  61     141.930  14.020 148.070  1.00  0.00           C
ATOM    599  CB  LYS A  61     141.000  15.110 148.620  1.00  0.00           C
ATOM    600  CG  LYS A  61     140.940  15.170 150.160  1.00  0.00           C
ATOM    601  CD  LYS A  61     139.530  15.500 150.670  1.00  0.00           C
ATOM    602  CE  LYS A  61     139.640  15.560 152.150  1.00  0.00           C
ATOM    603  NZ  LYS A  61     138.390  15.500 152.850  1.00  0.00           N
ATOM    604  HZ1 LYS A  61     138.510  15.460 153.840  1.00  0.00           H
ATOM    605  HZ2 LYS A  61     137.870  16.340 152.690  1.00  0.00           H
ATOM    606  HZ3 LYS A  61     137.830  14.720 152.540  1.00  0.00           H
ATOM    607  C   LYS A  61     141.490  13.480 146.760  1.00  0.00           C
ATOM    608  O   LYS A  61     140.820  12.410 146.820  1.00  0.00           O
ATOM    609  N   SER A  62     141.750  14.260 145.670  1.00  0.00           N
ATOM    610  H   SER A  62     142.160  15.150 145.870  1.00  0.00           H
ATOM    611  CA  SER A  62     141.500  13.790 144.260  1.00  0.00           C
ATOM    612  CB  SER A  62     142.050  12.370 144.090  1.00  0.00           C
ATOM    613  OG  SER A  62     141.930  12.090 142.680  1.00  0.00           O
ATOM    614  HG  SER A  62     142.660  11.430 142.510  1.00  0.00           H
ATOM    615  C   SER A  62     139.980  13.780 143.850  1.00  0.00           C
ATOM    616  O   SER A  62     139.080  13.610 144.690  1.00  0.00           O
ATOM    617  N   ASN A  63     139.660  13.580 142.510  1.00  0.00           N
ATOM    618  H   ASN A  63     140.340  13.580 141.770  1.00  0.00           H
ATOM    619  CA  ASN A  63     138.210  13.460 142.110  1.00  0.00           C
ATOM    620  CB  ASN A  63     138.000  13.170 140.610  1.00  0.00           C
ATOM    621  CG  ASN A  63     138.190  14.320 139.590  1.00  0.00           C
ATOM    622  OD1 ASN A  63     137.600  15.420 139.620  1.00  0.00           O
ATOM    623  ND2 ASN A  63     138.770  13.970 138.430  1.00  0.00           N
ATOM    624 1HD2 ASN A  63     138.980  12.990 138.360  1.00  0.00           H
ATOM    625 2HD2 ASN A  63     138.930  14.570 137.650  1.00  0.00           H
ATOM    626  C   ASN A  63     137.400  12.430 142.850  1.00  0.00           C
ATOM    627  O   ASN A  63     136.220  12.570 143.230  1.00  0.00           O
ATOM    628  N   HIS A  64     137.960  11.240 143.040  1.00  0.00           N
ATOM    629  H   HIS A  64     138.950  11.110 142.950  1.00  0.00           H
ATOM    630  CA  HIS A  64     137.340  10.060 143.580  1.00  0.00           C
ATOM    631  CB  HIS A  64     138.070   8.800 143.230  1.00  0.00           C
ATOM    632  CG  HIS A  64     139.570   8.910 143.530  1.00  0.00           C
ATOM    633  ND1 HIS A  64     140.150   8.720 144.740  1.00  0.00           N
ATOM    634  CD2 HIS A  64     140.480   8.800 142.580  1.00  0.00           C
ATOM    635  HD2 HIS A  64     140.400   9.090 141.540  1.00  0.00           H
ATOM    636  CE1 HIS A  64     141.460   8.670 144.440  1.00  0.00           C
ATOM    637  HE1 HIS A  64     142.230   8.610 145.200  1.00  0.00           H
ATOM    638  NE2 HIS A  64     141.710   8.690 143.150  1.00  0.00           N
ATOM    639  HE2 HIS A  64     142.590   8.480 142.730  1.00  0.00           H
ATOM    640  C   HIS A  64     136.810  10.020 145.050  1.00  0.00           C
ATOM    641  O   HIS A  64     136.010   9.190 145.380  1.00  0.00           O
ATOM    642  N   ASN A  65     137.240  11.060 145.760  1.00  0.00           N
ATOM    643  H   ASN A  65     138.110  11.550 145.670  1.00  0.00           H
ATOM    644  CA  ASN A  65     136.740  11.290 147.090  1.00  0.00           C
ATOM    645  CB  ASN A  65     137.560  12.210 147.930  1.00  0.00           C
ATOM    646  CG  ASN A  65     137.060  12.460 149.370  1.00  0.00           C
ATOM    647  OD1 ASN A  65     136.240  13.260 149.670  1.00  0.00           O
ATOM    648  ND2 ASN A  65     137.570  11.620 150.270  1.00  0.00           N
ATOM    649 1HD2 ASN A  65     138.170  10.840 150.090  1.00  0.00           H
ATOM    650 2HD2 ASN A  65     137.380  11.890 151.220  1.00  0.00           H
ATOM    651  C   ASN A  65     135.230  11.750 147.090  1.00  0.00           C
ATOM    652  O   ASN A  65     134.380  11.140 147.790  1.00  0.00           O
ATOM    653  N   PHE A  66     134.940  12.660 146.250  1.00  0.00           N
ATOM    654  H   PHE A  66     135.550  12.940 145.510  1.00  0.00           H
ATOM    655  CA  PHE A  66     133.650  13.400 146.240  1.00  0.00           C
ATOM    656  CB  PHE A  66     133.820  14.860 145.740  1.00  0.00           C
ATOM    657  CG  PHE A  66     135.080  15.610 146.270  1.00  0.00           C
ATOM    658  CD1 PHE A  66     136.250  15.620 145.490  1.00  0.00           C
ATOM    659  HD1 PHE A  66     136.270  15.160 144.500  1.00  0.00           H
ATOM    660  CD2 PHE A  66     135.010  16.280 147.510  1.00  0.00           C
ATOM    661  HD2 PHE A  66     134.130  16.010 148.100  1.00  0.00           H
ATOM    662  CE1 PHE A  66     137.430  16.230 145.990  1.00  0.00           C
ATOM    663  HE1 PHE A  66     138.300  16.350 145.350  1.00  0.00           H
ATOM    664  CE2 PHE A  66     136.250  16.790 148.030  1.00  0.00           C
ATOM    665  HE2 PHE A  66     136.280  17.030 149.090  1.00  0.00           H
ATOM    666  CZ  PHE A  66     137.440  16.790 147.280  1.00  0.00           C
ATOM    667  HZ  PHE A  66     138.420  17.060 147.680  1.00  0.00           H
ATOM    668  C   PHE A  66     132.390  12.810 145.590  1.00  0.00           C
ATOM    669  O   PHE A  66     132.290  12.460 144.420  1.00  0.00           O
ATOM    670  N   LEU A  67     131.320  12.990 146.300  1.00  0.00           N
ATOM    671  H   LEU A  67     131.370  13.630 147.060  1.00  0.00           H
ATOM    672  CA  LEU A  67     129.940  12.600 145.880  1.00  0.00           C
ATOM    673  CB  LEU A  67     129.500  11.250 146.540  1.00  0.00           C
ATOM    674  CG  LEU A  67     130.240   9.980 146.120  1.00  0.00           C
ATOM    675  CD1 LEU A  67     130.570   9.120 147.330  1.00  0.00           C
ATOM    676  CD2 LEU A  67     129.360   9.240 145.160  1.00  0.00           C
ATOM    677  C   LEU A  67     128.840  13.620 146.270  1.00  0.00           C
ATOM    678  O   LEU A  67     128.950  14.310 147.330  1.00  0.00           O
ATOM    679  N   VAL A  68     128.020  13.950 145.290  1.00  0.00           N
ATOM    680  H   VAL A  68     128.110  13.650 144.340  1.00  0.00           H
ATOM    681  CA  VAL A  68     126.790  14.790 145.310  1.00  0.00           C
ATOM    682  CB  VAL A  68     126.700  15.850 144.180  1.00  0.00           C
ATOM    683  CG1 VAL A  68     125.520  16.740 144.420  1.00  0.00           C
ATOM    684  CG2 VAL A  68     127.940  16.690 144.130  1.00  0.00           C
ATOM    685  C   VAL A  68     125.460  13.950 145.470  1.00  0.00           C
ATOM    686  O   VAL A  68     124.940  13.410 144.440  1.00  0.00           O
ATOM    687  N   GLN A  69     124.860  14.130 146.640  1.00  0.00           N
ATOM    688  H   GLN A  69     125.300  14.690 147.340  1.00  0.00           H
ATOM    689  CA  GLN A  69     123.610  13.320 146.860  1.00  0.00           C
ATOM    690  CB  GLN A  69     123.550  12.730 148.240  1.00  0.00           C
ATOM    691  CG  GLN A  69     124.590  11.550 148.390  1.00  0.00           C
ATOM    692  CD  GLN A  69     124.470  10.670 149.610  1.00  0.00           C
ATOM    693  OE1 GLN A  69     125.440  10.340 150.280  1.00  0.00           O
ATOM    694  NE2 GLN A  69     123.220  10.430 149.910  1.00  0.00           N
ATOM    695 1HE2 GLN A  69     122.510  10.770 149.290  1.00  0.00           H
ATOM    696 2HE2 GLN A  69     122.970  10.470 150.880  1.00  0.00           H
ATOM    697  C   GLN A  69     122.390  14.230 146.640  1.00  0.00           C
ATOM    698  O   GLN A  69     122.170  15.210 147.380  1.00  0.00           O
ATOM    699  N   ALA A  70     121.810  14.040 145.500  1.00  0.00           N
ATOM    700  H   ALA A  70     122.020  13.240 144.930  1.00  0.00           H
ATOM    701  CA  ALA A  70     120.660  14.860 145.080  1.00  0.00           C
ATOM    702  CB  ALA A  70     120.980  15.450 143.680  1.00  0.00           C
ATOM    703  C   ALA A  70     119.360  14.060 145.150  1.00  0.00           C
ATOM    704  O   ALA A  70     118.750  13.700 144.170  1.00  0.00           O
ATOM    705  N   GLY A  71     118.910  13.870 146.400  1.00  0.00           N
ATOM    706  H   GLY A  71     119.240  14.400 147.170  1.00  0.00           H
ATOM    707  CA  GLY A  71     117.770  13.050 146.820  1.00  0.00           C
ATOM    708  C   GLY A  71     117.940  11.600 146.450  1.00  0.00           C
ATOM    709  O   GLY A  71     118.560  10.740 147.130  1.00  0.00           O
ATOM    710  N   ASN A  72     117.630  11.280 145.250  1.00  0.00           N
ATOM    711  H   ASN A  72     117.330  11.960 144.580  1.00  0.00           H
ATOM    712  CA  ASN A  72     117.540   9.950 144.710  1.00  0.00           C
ATOM    713  CB  ASN A  72     116.260   9.780 143.770  1.00  0.00           C
ATOM    714  CG  ASN A  72     116.430  10.780 142.580  1.00  0.00           C
ATOM    715  OD1 ASN A  72     116.460  11.960 142.680  1.00  0.00           O
ATOM    716  ND2 ASN A  72     116.500  10.210 141.430  1.00  0.00           N
ATOM    717 1HD2 ASN A  72     116.470   9.220 141.300  1.00  0.00           H
ATOM    718 2HD2 ASN A  72     116.690  10.740 140.600  1.00  0.00           H
ATOM    719  C   ASN A  72     118.840   9.490 144.030  1.00  0.00           C
ATOM    720  O   ASN A  72     119.330   8.360 144.330  1.00  0.00           O
ATOM    721  N   VAL A  73     119.510  10.400 143.450  1.00  0.00           N
ATOM    722  H   VAL A  73     119.170  11.340 143.380  1.00  0.00           H
ATOM    723  CA  VAL A  73     120.670  10.110 142.560  1.00  0.00           C
ATOM    724  CB  VAL A  73     120.680  10.460 141.060  1.00  0.00           C
ATOM    725  CG1 VAL A  73     119.970   9.320 140.320  1.00  0.00           C
ATOM    726  CG2 VAL A  73     119.900  11.790 140.880  1.00  0.00           C
ATOM    727  C   VAL A  73     121.990  10.660 143.150  1.00  0.00           C
ATOM    728  O   VAL A  73     122.050  11.760 143.700  1.00  0.00           O
ATOM    729  N   GLN A  74     123.010   9.860 143.120  1.00  0.00           N
ATOM    730  H   GLN A  74     122.990   8.910 142.820  1.00  0.00           H
ATOM    731  CA  GLN A  74     124.290  10.290 143.680  1.00  0.00           C
ATOM    732  CB  GLN A  74     125.010   9.250 144.580  1.00  0.00           C
ATOM    733  CG  GLN A  74     124.260   8.760 145.870  1.00  0.00           C
ATOM    734  CD  GLN A  74     122.740   8.650 146.010  1.00  0.00           C
ATOM    735  OE1 GLN A  74     122.190   9.430 146.770  1.00  0.00           O
ATOM    736  NE2 GLN A  74     122.050   7.720 145.390  1.00  0.00           N
ATOM    737 1HE2 GLN A  74     122.540   7.140 144.750  1.00  0.00           H
ATOM    738 2HE2 GLN A  74     121.050   7.840 145.390  1.00  0.00           H
ATOM    739  C   GLN A  74     125.250  10.640 142.500  1.00  0.00           C
ATOM    740  O   GLN A  74     125.600   9.740 141.720  1.00  0.00           O
ATOM    741  N   LEU A  75     125.580  12.000 142.310  1.00  0.00           N
ATOM    742  H   LEU A  75     125.200  12.690 142.920  1.00  0.00           H
ATOM    743  CA  LEU A  75     126.420  12.510 141.230  1.00  0.00           C
ATOM    744  CB  LEU A  75     126.020  13.860 140.660  1.00  0.00           C
ATOM    745  CG  LEU A  75     124.740  13.730 139.890  1.00  0.00           C
ATOM    746  CD1 LEU A  75     123.440  13.660 140.710  1.00  0.00           C
ATOM    747  CD2 LEU A  75     124.760  14.950 139.140  1.00  0.00           C
ATOM    748  C   LEU A  75     127.870  12.590 141.650  1.00  0.00           C
ATOM    749  O   LEU A  75     128.170  12.690 142.840  1.00  0.00           O
ATOM    750  N   ARG A  76     128.720  12.490 140.610  1.00  0.00           N
ATOM    751  H   ARG A  76     128.360  12.530 139.670  1.00  0.00           H
ATOM    752  CA  ARG A  76     130.190  12.270 140.670  1.00  0.00           C
ATOM    753  CB  ARG A  76     130.480  10.920 140.040  1.00  0.00           C
ATOM    754  CG  ARG A  76     129.940   9.890 141.030  1.00  0.00           C
ATOM    755  CD  ARG A  76     130.460   8.500 140.770  1.00  0.00           C
ATOM    756  NE  ARG A  76     129.860   7.470 141.690  1.00  0.00           N
ATOM    757  HE  ARG A  76     128.940   7.210 141.410  1.00  0.00           H
ATOM    758  CZ  ARG A  76     130.530   6.700 142.550  1.00  0.00           C
ATOM    759  NH1 ARG A  76     131.850   6.520 142.540  1.00  0.00           N
ATOM    760 1HH1 ARG A  76     132.460   7.070 141.970  1.00  0.00           H
ATOM    761 2HH1 ARG A  76     132.240   5.920 143.230  1.00  0.00           H
ATOM    762  NH2 ARG A  76     129.800   6.040 143.460  1.00  0.00           N
ATOM    763 1HH2 ARG A  76     128.820   6.160 143.610  1.00  0.00           H
ATOM    764 2HH2 ARG A  76     130.290   5.530 144.170  1.00  0.00           H
ATOM    765  C   ARG A  76     130.960  13.320 139.860  1.00  0.00           C
ATOM    766  O   ARG A  76     130.470  13.790 138.820  1.00  0.00           O
ATOM    767  N   VAL A  77     132.060  13.850 140.410  1.00  0.00           N
ATOM    768  H   VAL A  77     132.630  13.400 141.100  1.00  0.00           H
ATOM    769  CA  VAL A  77     132.830  14.980 139.840  1.00  0.00           C
ATOM    770  CB  VAL A  77     133.270  15.960 140.910  1.00  0.00           C
ATOM    771  CG1 VAL A  77     132.140  16.720 141.640  1.00  0.00           C
ATOM    772  CG2 VAL A  77     134.210  15.350 142.010  1.00  0.00           C
ATOM    773  C   VAL A  77     134.080  14.830 138.880  1.00  0.00           C
ATOM    774  O   VAL A  77     134.820  13.840 139.000  1.00  0.00           O
ATOM    775  N   ILE A  78     134.040  15.580 137.790  1.00  0.00           N
ATOM    776  H   ILE A  78     133.230  16.110 137.540  1.00  0.00           H
ATOM    777  CA  ILE A  78     135.100  15.730 136.770  1.00  0.00           C
ATOM    778  CB  ILE A  78     134.730  15.330 135.340  1.00  0.00           C
ATOM    779  CG1 ILE A  78     133.450  16.000 134.870  1.00  0.00           C
ATOM    780  CG2 ILE A  78     134.560  13.800 135.220  1.00  0.00           C
ATOM    781  CD  ILE A  78     133.580  16.940 133.700  1.00  0.00           C
ATOM    782  C   ILE A  78     135.900  17.060 136.830  1.00  0.00           C
ATOM    783  O   ILE A  78     135.910  17.790 135.870  1.00  0.00           O
ATOM    784  N   GLY A  79     136.600  17.280 137.920  1.00  0.00           N
ATOM    785  H   GLY A  79     136.910  16.480 138.430  1.00  0.00           H
ATOM    786  CA  GLY A  79     137.200  18.600 138.230  1.00  0.00           C
ATOM    787  C   GLY A  79     136.520  19.390 139.330  1.00  0.00           C
ATOM    788  O   GLY A  79     135.290  19.570 139.310  1.00  0.00           O
ATOM    789  N   HIS A  80     137.420  19.920 140.110  1.00  0.00           N
ATOM    790  H   HIS A  80     138.370  20.020 139.820  1.00  0.00           H
ATOM    791  CA  HIS A  80     137.220  20.480 141.420  1.00  0.00           C
ATOM    792  CB  HIS A  80     137.710  19.460 142.420  1.00  0.00           C
ATOM    793  CG  HIS A  80     139.070  18.870 142.250  1.00  0.00           C
ATOM    794  ND1 HIS A  80     140.260  19.490 142.500  1.00  0.00           N
ATOM    795  HD1 HIS A  80     140.510  20.410 142.200  1.00  0.00           H
ATOM    796  CD2 HIS A  80     139.450  17.550 142.100  1.00  0.00           C
ATOM    797  HD2 HIS A  80     138.800  16.680 142.160  1.00  0.00           H
ATOM    798  CE1 HIS A  80     141.210  18.560 142.640  1.00  0.00           C
ATOM    799  HE1 HIS A  80     142.100  18.810 143.220  1.00  0.00           H
ATOM    800  NE2 HIS A  80     140.740  17.390 142.380  1.00  0.00           N
ATOM    801  C   HIS A  80     137.910  21.870 141.580  1.00  0.00           C
ATOM    802  O   HIS A  80     138.830  22.110 142.370  1.00  0.00           O
ATOM    803  N   SER A  81     137.350  22.800 140.860  1.00  0.00           N
ATOM    804  H   SER A  81     136.390  22.670 140.590  1.00  0.00           H
ATOM    805  CA  SER A  81     137.840  24.140 140.540  1.00  0.00           C
ATOM    806  CB  SER A  81     136.900  24.670 139.420  1.00  0.00           C
ATOM    807  OG  SER A  81     137.590  24.760 138.200  1.00  0.00           O
ATOM    808  HG  SER A  81     138.280  25.490 138.220  1.00  0.00           H
ATOM    809  C   SER A  81     137.700  24.990 141.810  1.00  0.00           C
ATOM    810  O   SER A  81     136.590  25.190 142.250  1.00  0.00           O
ATOM    811  N   MET A  82     138.860  25.550 142.180  1.00  0.00           N
ATOM    812  H   MET A  82     139.640  25.660 141.570  1.00  0.00           H
ATOM    813  CA  MET A  82     138.920  26.280 143.470  1.00  0.00           C
ATOM    814  CB  MET A  82     140.030  25.670 144.420  1.00  0.00           C
ATOM    815  CG  MET A  82     140.120  26.370 145.760  1.00  0.00           C
ATOM    816  SD  MET A  82     141.010  28.000 145.700  1.00  0.00           S
ATOM    817  CE  MET A  82     142.550  27.570 144.920  1.00  0.00           C
ATOM    818  C   MET A  82     139.100  27.770 143.190  1.00  0.00           C
ATOM    819  O   MET A  82     140.150  28.320 142.790  1.00  0.00           O
ATOM    820  N   GLN A  83     137.990  28.520 143.290  1.00  0.00           N
ATOM    821  H   GLN A  83     137.090  28.160 143.550  1.00  0.00           H
ATOM    822  CA  GLN A  83     138.050  29.920 142.850  1.00  0.00           C
ATOM    823  CB  GLN A  83     136.930  30.200 141.850  1.00  0.00           C
ATOM    824  CG  GLN A  83     137.070  29.610 140.470  1.00  0.00           C
ATOM    825  CD  GLN A  83     138.250  30.200 139.800  1.00  0.00           C
ATOM    826  OE1 GLN A  83     139.020  29.380 139.370  1.00  0.00           O
ATOM    827  NE2 GLN A  83     138.210  31.480 139.510  1.00  0.00           N
ATOM    828 1HE2 GLN A  83     137.430  32.070 139.730  1.00  0.00           H
ATOM    829 2HE2 GLN A  83     138.960  31.990 139.070  1.00  0.00           H
ATOM    830  C   GLN A  83     137.940  30.890 143.990  1.00  0.00           C
ATOM    831  O   GLN A  83     136.850  31.000 144.590  1.00  0.00           O
ATOM    832  N   ASN A  84     139.150  31.210 144.490  1.00  0.00           N
ATOM    833  H   ASN A  84     139.850  31.330 143.780  1.00  0.00           H
ATOM    834  CA  ASN A  84     139.500  31.940 145.670  1.00  0.00           C
ATOM    835  CB  ASN A  84     139.090  33.410 145.480  1.00  0.00           C
ATOM    836  CG  ASN A  84     140.180  34.520 145.260  1.00  0.00           C
ATOM    837  OD1 ASN A  84     140.770  34.940 146.230  1.00  0.00           O
ATOM    838  ND2 ASN A  84     140.450  34.790 144.000  1.00  0.00           N
ATOM    839 1HD2 ASN A  84     140.030  34.160 143.340  1.00  0.00           H
ATOM    840 2HD2 ASN A  84     140.990  35.580 143.720  1.00  0.00           H
ATOM    841  C   ASN A  84     139.000  31.330 147.030  1.00  0.00           C
ATOM    842  O   ASN A  84     139.750  31.160 147.970  1.00  0.00           O
ATOM    843  N   CYS A  85     137.670  31.400 147.160  1.00  0.00           N
ATOM    844  H   CYS A  85     137.190  32.090 146.610  1.00  0.00           H
ATOM    845  CA  CYS A  85     136.960  30.720 148.310  1.00  0.00           C
ATOM    846  CB  CYS A  85     136.580  31.760 149.340  1.00  0.00           C
ATOM    847  SG  CYS A  85     137.920  32.640 150.230  1.00  0.00           S
ATOM    848  HG  CYS A  85     137.070  33.560 150.680  1.00  0.00           H
ATOM    849  C   CYS A  85     135.880  29.700 148.040  1.00  0.00           C
ATOM    850  O   CYS A  85     135.630  28.840 148.880  1.00  0.00           O
ATOM    851  N   VAL A  86     135.370  29.740 146.800  1.00  0.00           N
ATOM    852  H   VAL A  86     135.720  30.380 146.120  1.00  0.00           H
ATOM    853  CA  VAL A  86     134.390  28.820 146.310  1.00  0.00           C
ATOM    854  CB  VAL A  86     133.340  29.520 145.480  1.00  0.00           C
ATOM    855  CG1 VAL A  86     132.400  30.320 146.280  1.00  0.00           C
ATOM    856  CG2 VAL A  86     133.840  30.450 144.370  1.00  0.00           C
ATOM    857  C   VAL A  86     134.990  27.590 145.580  1.00  0.00           C
ATOM    858  O   VAL A  86     135.800  27.860 144.710  1.00  0.00           O
ATOM    859  N   LEU A  87     134.470  26.450 145.990  1.00  0.00           N
ATOM    860  H   LEU A  87     133.960  26.350 146.850  1.00  0.00           H
ATOM    861  CA  LEU A  87     134.960  25.200 145.400  1.00  0.00           C
ATOM    862  CB  LEU A  87     135.440  24.250 146.520  1.00  0.00           C
ATOM    863  CG  LEU A  87     135.980  22.870 146.050  1.00  0.00           C
ATOM    864  CD1 LEU A  87     137.290  22.960 145.250  1.00  0.00           C
ATOM    865  CD2 LEU A  87     136.090  22.040 147.350  1.00  0.00           C
ATOM    866  C   LEU A  87     133.860  24.640 144.540  1.00  0.00           C
ATOM    867  O   LEU A  87     132.770  24.400 144.980  1.00  0.00           O
ATOM    868  N   LYS A  88     134.050  24.930 143.230  1.00  0.00           N
ATOM    869  H   LYS A  88     134.920  25.270 142.880  1.00  0.00           H
ATOM    870  CA  LYS A  88     133.130  24.630 142.100  1.00  0.00           C
ATOM    871  CB  LYS A  88     133.350  25.650 140.990  1.00  0.00           C
ATOM    872  CG  LYS A  88     133.180  27.110 141.510  1.00  0.00           C
ATOM    873  CD  LYS A  88     133.770  28.020 140.470  1.00  0.00           C
ATOM    874  CE  LYS A  88     132.910  28.250 139.250  1.00  0.00           C
ATOM    875  NZ  LYS A  88     133.700  28.850 138.210  1.00  0.00           N
ATOM    876  HZ1 LYS A  88     133.060  29.220 137.540  1.00  0.00           H
ATOM    877  HZ2 LYS A  88     134.240  29.540 138.690  1.00  0.00           H
ATOM    878  HZ3 LYS A  88     134.230  28.170 137.700  1.00  0.00           H
ATOM    879  C   LYS A  88     133.390  23.230 141.560  1.00  0.00           C
ATOM    880  O   LYS A  88     134.430  22.980 140.930  1.00  0.00           O
ATOM    881  N   LEU A  89     132.670  22.300 142.160  1.00  0.00           N
ATOM    882  H   LEU A  89     131.940  22.580 142.780  1.00  0.00           H
ATOM    883  CA  LEU A  89     132.700  20.840 141.750  1.00  0.00           C
ATOM    884  CB  LEU A  89     131.960  19.940 142.770  1.00  0.00           C
ATOM    885  CG  LEU A  89     132.540  19.710 144.180  1.00  0.00           C
ATOM    886  CD1 LEU A  89     131.590  18.870 145.060  1.00  0.00           C
ATOM    887  CD2 LEU A  89     133.870  19.070 144.100  1.00  0.00           C
ATOM    888  C   LEU A  89     131.910  20.650 140.450  1.00  0.00           C
ATOM    889  O   LEU A  89     130.850  21.270 140.310  1.00  0.00           O
ATOM    890  N   LYS A  90     132.600  20.260 139.440  1.00  0.00           N
ATOM    891  H   LYS A  90     133.580  20.050 139.480  1.00  0.00           H
ATOM    892  CA  LYS A  90     131.940  19.990 138.110  1.00  0.00           C
ATOM    893  CB  LYS A  90     132.940  20.020 136.920  1.00  0.00           C
ATOM    894  CG  LYS A  90     133.400  21.420 136.570  1.00  0.00           C
ATOM    895  CD  LYS A  90     134.630  21.350 135.650  1.00  0.00           C
ATOM    896  CE  LYS A  90     135.050  22.710 135.030  1.00  0.00           C
ATOM    897  NZ  LYS A  90     134.120  23.050 133.930  1.00  0.00           N
ATOM    898  HZ1 LYS A  90     134.710  23.560 133.310  1.00  0.00           H
ATOM    899  HZ2 LYS A  90     133.640  22.260 133.570  1.00  0.00           H
ATOM    900  HZ3 LYS A  90     133.530  23.730 134.380  1.00  0.00           H
ATOM    901  C   LYS A  90     131.400  18.550 137.980  1.00  0.00           C
ATOM    902  O   LYS A  90     132.120  17.620 138.210  1.00  0.00           O
ATOM    903  N   VAL A  91     130.100  18.400 137.780  1.00  0.00           N
ATOM    904  H   VAL A  91     129.460  19.160 137.690  1.00  0.00           H
ATOM    905  CA  VAL A  91     129.470  17.070 137.850  1.00  0.00           C
ATOM    906  CB  VAL A  91     128.250  17.030 138.760  1.00  0.00           C
ATOM    907  CG1 VAL A  91     128.630  17.330 140.250  1.00  0.00           C
ATOM    908  CG2 VAL A  91     126.990  17.810 138.350  1.00  0.00           C
ATOM    909  C   VAL A  91     129.100  16.400 136.480  1.00  0.00           C
ATOM    910  O   VAL A  91     128.940  17.050 135.510  1.00  0.00           O
ATOM    911  N   ASP A  92     128.910  15.110 136.490  1.00  0.00           N
ATOM    912  H   ASP A  92     129.130  14.510 137.260  1.00  0.00           H
ATOM    913  CA  ASP A  92     128.650  14.190 135.350  1.00  0.00           C
ATOM    914  CB  ASP A  92     128.560  12.760 135.850  1.00  0.00           C
ATOM    915  CG  ASP A  92     127.370  12.370 136.700  1.00  0.00           C
ATOM    916  OD1 ASP A  92     127.450  12.490 137.980  1.00  0.00           O
ATOM    917  OD2 ASP A  92     126.330  12.180 136.120  1.00  0.00           O
ATOM    918  C   ASP A  92     127.530  14.560 134.430  1.00  0.00           C
ATOM    919  O   ASP A  92     127.330  14.200 133.240  1.00  0.00           O
ATOM    920  N   THR A  93     126.460  15.160 135.060  1.00  0.00           N
ATOM    921  H   THR A  93     126.470  15.180 136.060  1.00  0.00           H
ATOM    922  CA  THR A  93     125.190  15.500 134.480  1.00  0.00           C
ATOM    923  CB  THR A  93     124.100  14.390 134.480  1.00  0.00           C
ATOM    924  OG1 THR A  93     124.120  13.880 135.860  1.00  0.00           O
ATOM    925  HG1 THR A  93     124.820  13.180 135.950  1.00  0.00           H
ATOM    926  CG2 THR A  93     124.390  13.250 133.500  1.00  0.00           C
ATOM    927  C   THR A  93     124.600  16.770 135.060  1.00  0.00           C
ATOM    928  O   THR A  93     124.930  17.060 136.180  1.00  0.00           O
ATOM    929  N   ALA A  94     123.690  17.390 134.320  1.00  0.00           N
ATOM    930  H   ALA A  94     123.450  17.090 133.400  1.00  0.00           H
ATOM    931  CA  ALA A  94     123.270  18.820 134.640  1.00  0.00           C
ATOM    932  CB  ALA A  94     123.130  19.710 133.420  1.00  0.00           C
ATOM    933  C   ALA A  94     122.010  18.890 135.520  1.00  0.00           C
ATOM    934  O   ALA A  94     121.270  17.920 135.820  1.00  0.00           O
ATOM    935  N   ASN A  95     121.800  20.130 136.080  1.00  0.00           N
ATOM    936  H   ASN A  95     122.550  20.790 136.150  1.00  0.00           H
ATOM    937  CA  ASN A  95     120.570  20.530 136.810  1.00  0.00           C
ATOM    938  CB  ASN A  95     120.720  21.810 137.610  1.00  0.00           C
ATOM    939  CG  ASN A  95     119.790  22.000 138.750  1.00  0.00           C
ATOM    940  OD1 ASN A  95     118.670  21.450 138.810  1.00  0.00           O
ATOM    941  ND2 ASN A  95     120.180  22.890 139.700  1.00  0.00           N
ATOM    942 1HD2 ASN A  95     121.100  23.280 139.650  1.00  0.00           H
ATOM    943 2HD2 ASN A  95     119.630  23.390 140.360  1.00  0.00           H
ATOM    944  C   ASN A  95     119.340  20.680 135.950  1.00  0.00           C
ATOM    945  O   ASN A  95     119.410  21.450 134.990  1.00  0.00           O
ATOM    946  N   PRO A  96     118.270  19.960 136.280  1.00  0.00           N
ATOM    947  CA  PRO A  96     116.940  20.200 135.650  1.00  0.00           C
ATOM    948  CB  PRO A  96     116.100  18.990 135.920  1.00  0.00           C
ATOM    949  CG  PRO A  96     117.100  17.950 136.300  1.00  0.00           C
ATOM    950  CD  PRO A  96     118.140  18.710 137.040  1.00  0.00           C
ATOM    951  C   PRO A  96     116.260  21.400 136.270  1.00  0.00           C
ATOM    952  O   PRO A  96     116.130  22.390 135.520  1.00  0.00           O
ATOM    953  N   LYS A  97     115.950  21.490 137.530  1.00  0.00           N
ATOM    954  H   LYS A  97     115.990  20.640 138.070  1.00  0.00           H
ATOM    955  CA  LYS A  97     115.350  22.700 138.110  1.00  0.00           C
ATOM    956  CB  LYS A  97     114.310  22.280 139.180  1.00  0.00           C
ATOM    957  CG  LYS A  97     112.890  22.110 138.570  1.00  0.00           C
ATOM    958  CD  LYS A  97     111.870  21.950 139.700  1.00  0.00           C
ATOM    959  CE  LYS A  97     110.630  21.130 139.340  1.00  0.00           C
ATOM    960  NZ  LYS A  97     109.640  21.170 140.390  1.00  0.00           N
ATOM    961  HZ1 LYS A  97     109.300  22.110 140.450  1.00  0.00           H
ATOM    962  HZ2 LYS A  97     108.870  20.590 140.120  1.00  0.00           H
ATOM    963  HZ3 LYS A  97     110.030  20.910 141.280  1.00  0.00           H
ATOM    964  C   LYS A  97     116.310  23.800 138.660  1.00  0.00           C
ATOM    965  O   LYS A  97     116.310  24.160 139.820  1.00  0.00           O
ATOM    966  N   THR A  98     117.050  24.420 137.670  1.00  0.00           N
ATOM    967  H   THR A  98     116.970  24.080 136.730  1.00  0.00           H
ATOM    968  CA  THR A  98     118.010  25.580 137.730  1.00  0.00           C
ATOM    969  CB  THR A  98     119.270  25.370 136.890  1.00  0.00           C
ATOM    970  OG1 THR A  98     120.260  26.360 137.170  1.00  0.00           O
ATOM    971  HG1 THR A  98     120.860  26.520 136.390  1.00  0.00           H
ATOM    972  CG2 THR A  98     118.860  25.490 135.430  1.00  0.00           C
ATOM    973  C   THR A  98     117.330  26.970 137.670  1.00  0.00           C
ATOM    974  O   THR A  98     116.590  27.320 136.660  1.00  0.00           O
ATOM    975  N   PRO A  99     117.620  27.790 138.670  1.00  0.00           N
ATOM    976  CA  PRO A  99     117.140  29.210 138.820  1.00  0.00           C
ATOM    977  CB  PRO A  99     117.410  29.480 140.290  1.00  0.00           C
ATOM    978  CG  PRO A  99     118.720  28.810 140.490  1.00  0.00           C
ATOM    979  CD  PRO A  99     118.430  27.450 139.870  1.00  0.00           C
ATOM    980  C   PRO A  99     117.720  30.220 137.780  1.00  0.00           C
ATOM    981  O   PRO A  99     118.570  29.840 136.910  1.00  0.00           O
ATOM    982  N   LYS A 100     117.020  31.320 137.680  1.00  0.00           N
ATOM    983  H   LYS A 100     116.110  31.490 138.060  1.00  0.00           H
ATOM    984  CA  LYS A 100     117.350  32.300 136.680  1.00  0.00           C
ATOM    985  CB  LYS A 100     116.160  33.000 136.080  1.00  0.00           C
ATOM    986  CG  LYS A 100     115.720  32.200 134.910  1.00  0.00           C
ATOM    987  CD  LYS A 100     114.460  32.690 134.260  1.00  0.00           C
ATOM    988  CE  LYS A 100     113.840  31.690 133.290  1.00  0.00           C
ATOM    989  NZ  LYS A 100     113.260  32.350 132.100  1.00  0.00           N
ATOM    990  HZ1 LYS A 100     112.300  32.620 132.190  1.00  0.00           H
ATOM    991  HZ2 LYS A 100     113.760  33.200 131.940  1.00  0.00           H
ATOM    992  HZ3 LYS A 100     113.470  31.810 131.290  1.00  0.00           H
ATOM    993  C   LYS A 100     118.300  33.320 137.320  1.00  0.00           C
ATOM    994  O   LYS A 100     118.020  34.500 137.480  1.00  0.00           O
ATOM    995  N   TYR A 101     119.510  32.900 137.300  1.00  0.00           N
ATOM    996  H   TYR A 101     119.920  32.360 136.570  1.00  0.00           H
ATOM    997  CA  TYR A 101     120.540  33.530 138.120  1.00  0.00           C
ATOM    998  CB  TYR A 101     121.500  32.490 138.780  1.00  0.00           C
ATOM    999  CG  TYR A 101     122.090  31.520 137.860  1.00  0.00           C
ATOM   1000  CD1 TYR A 101     123.270  31.860 137.250  1.00  0.00           C
ATOM   1001  HD1 TYR A 101     123.760  32.720 137.710  1.00  0.00           H
ATOM   1002  CD2 TYR A 101     121.520  30.230 137.630  1.00  0.00           C
ATOM   1003  HD2 TYR A 101     120.880  29.800 138.400  1.00  0.00           H
ATOM   1004  CE1 TYR A 101     123.880  30.980 136.370  1.00  0.00           C
ATOM   1005  HE1 TYR A 101     124.720  31.350 135.790  1.00  0.00           H
ATOM   1006  CE2 TYR A 101     122.170  29.350 136.770  1.00  0.00           C
ATOM   1007  HE2 TYR A 101     121.670  28.470 136.370  1.00  0.00           H
ATOM   1008  CZ  TYR A 101     123.310  29.740 136.110  1.00  0.00           C
ATOM   1009  OH  TYR A 101     123.740  29.000 135.020  1.00  0.00           O
ATOM   1010  HH  TYR A 101     123.330  28.100 134.860  1.00  0.00           H
ATOM   1011  C   TYR A 101     121.300  34.700 137.370  1.00  0.00           C
ATOM   1012  O   TYR A 101     121.300  34.740 136.130  1.00  0.00           O
ATOM   1013  N   LYS A 102     121.550  35.780 138.140  1.00  0.00           N
ATOM   1014  H   LYS A 102     120.750  36.060 138.660  1.00  0.00           H
ATOM   1015  CA  LYS A 102     122.640  36.750 137.990  1.00  0.00           C
ATOM   1016  CB  LYS A 102     122.300  38.240 137.960  1.00  0.00           C
ATOM   1017  CG  LYS A 102     121.230  38.310 136.890  1.00  0.00           C
ATOM   1018  CD  LYS A 102     120.990  39.770 136.580  1.00  0.00           C
ATOM   1019  CE  LYS A 102     120.030  39.940 135.360  1.00  0.00           C
ATOM   1020  NZ  LYS A 102     118.620  39.470 135.550  1.00  0.00           N
ATOM   1021  HZ1 LYS A 102     118.070  39.930 134.850  1.00  0.00           H
ATOM   1022  HZ2 LYS A 102     118.540  38.480 135.480  1.00  0.00           H
ATOM   1023  HZ3 LYS A 102     118.340  39.790 136.450  1.00  0.00           H
ATOM   1024  C   LYS A 102     123.480  36.650 139.300  1.00  0.00           C
ATOM   1025  O   LYS A 102     122.970  36.300 140.330  1.00  0.00           O
ATOM   1026  N   PHE A 103     124.770  36.810 139.110  1.00  0.00           N
ATOM   1027  H   PHE A 103     125.160  36.880 138.190  1.00  0.00           H
ATOM   1028  CA  PHE A 103     125.670  36.880 140.250  1.00  0.00           C
ATOM   1029  CB  PHE A 103     126.830  35.940 140.000  1.00  0.00           C
ATOM   1030  CG  PHE A 103     126.540  34.560 139.430  1.00  0.00           C
ATOM   1031  CD1 PHE A 103     126.250  33.600 140.380  1.00  0.00           C
ATOM   1032  HD1 PHE A 103     126.220  33.860 141.440  1.00  0.00           H
ATOM   1033  CD2 PHE A 103     126.780  34.210 138.120  1.00  0.00           C
ATOM   1034  HD2 PHE A 103     127.150  34.830 137.300  1.00  0.00           H
ATOM   1035  CE1 PHE A 103     126.090  32.290 140.040  1.00  0.00           C
ATOM   1036  HE1 PHE A 103     125.810  31.550 140.790  1.00  0.00           H
ATOM   1037  CE2 PHE A 103     126.580  32.860 137.820  1.00  0.00           C
ATOM   1038  HE2 PHE A 103     126.590  32.660 136.750  1.00  0.00           H
ATOM   1039  CZ  PHE A 103     126.250  31.870 138.730  1.00  0.00           C
ATOM   1040  HZ  PHE A 103     126.190  30.830 138.410  1.00  0.00           H
ATOM   1041  C   PHE A 103     126.090  38.350 140.420  1.00  0.00           C
ATOM   1042  O   PHE A 103     126.390  39.020 139.440  1.00  0.00           O
ATOM   1043  N   VAL A 104     125.710  38.860 141.610  1.00  0.00           N
ATOM   1044  H   VAL A 104     125.150  38.320 142.230  1.00  0.00           H
ATOM   1045  CA  VAL A 104     125.950  40.310 141.960  1.00  0.00           C
ATOM   1046  CB  VAL A 104     124.590  40.980 142.030  1.00  0.00           C
ATOM   1047  CG1 VAL A 104     123.980  41.060 140.620  1.00  0.00           C
ATOM   1048  CG2 VAL A 104     123.590  40.220 142.930  1.00  0.00           C
ATOM   1049  C   VAL A 104     126.630  40.440 143.350  1.00  0.00           C
ATOM   1050  O   VAL A 104     126.530  39.510 144.140  1.00  0.00           O
ATOM   1051  N   ARG A 105     127.310  41.560 143.600  1.00  0.00           N
ATOM   1052  H   ARG A 105     127.470  42.260 142.910  1.00  0.00           H
ATOM   1053  CA  ARG A 105     127.980  41.860 144.890  1.00  0.00           C
ATOM   1054  CB  ARG A 105     129.460  42.240 144.650  1.00  0.00           C
ATOM   1055  CG  ARG A 105     130.460  41.190 145.050  1.00  0.00           C
ATOM   1056  CD  ARG A 105     131.800  41.750 145.160  1.00  0.00           C
ATOM   1057  NE  ARG A 105     132.550  40.970 146.090  1.00  0.00           N
ATOM   1058  HE  ARG A 105     132.750  40.040 145.790  1.00  0.00           H
ATOM   1059  CZ  ARG A 105     132.860  41.200 147.340  1.00  0.00           C
ATOM   1060  NH1 ARG A 105     132.500  42.280 147.890  1.00  0.00           N
ATOM   1061 1HH1 ARG A 105     132.050  42.980 147.340  1.00  0.00           H
ATOM   1062 2HH1 ARG A 105     132.560  42.430 148.880  1.00  0.00           H
ATOM   1063  NH2 ARG A 105     133.230  40.140 148.110  1.00  0.00           N
ATOM   1064 1HH2 ARG A 105     133.440  39.270 147.660  1.00  0.00           H
ATOM   1065 2HH2 ARG A 105     133.200  40.060 149.100  1.00  0.00           H
ATOM   1066  C   ARG A 105     127.190  42.980 145.630  1.00  0.00           C
ATOM   1067  O   ARG A 105     126.830  43.970 145.070  1.00  0.00           O
ATOM   1068  N   ILE A 106     126.870  42.590 146.850  1.00  0.00           N
ATOM   1069  H   ILE A 106     127.320  41.880 147.390  1.00  0.00           H
ATOM   1070  CA  ILE A 106     126.080  43.470 147.710  1.00  0.00           C
ATOM   1071  CB  ILE A 106     125.270  42.680 148.720  1.00  0.00           C
ATOM   1072  CG1 ILE A 106     125.980  41.510 149.410  1.00  0.00           C
ATOM   1073  CG2 ILE A 106     123.900  42.380 148.070  1.00  0.00           C
ATOM   1074  CD  ILE A 106     125.120  40.560 150.290  1.00  0.00           C
ATOM   1075  C   ILE A 106     126.960  44.490 148.420  1.00  0.00           C
ATOM   1076  O   ILE A 106     128.180  44.440 148.600  1.00  0.00           O
ATOM   1077  N   GLN A 107     126.360  45.660 148.610  1.00  0.00           N
ATOM   1078  H   GLN A 107     125.370  45.660 148.500  1.00  0.00           H
ATOM   1079  CA  GLN A 107     126.950  46.820 149.300  1.00  0.00           C
ATOM   1080  CB  GLN A 107     126.730  48.090 148.480  1.00  0.00           C
ATOM   1081  CG  GLN A 107     127.490  48.100 147.140  1.00  0.00           C
ATOM   1082  CD  GLN A 107     127.400  49.430 146.320  1.00  0.00           C
ATOM   1083  OE1 GLN A 107     128.070  49.840 145.360  1.00  0.00           O
ATOM   1084  NE2 GLN A 107     126.270  50.120 146.660  1.00  0.00           N
ATOM   1085 1HE2 GLN A 107     125.650  49.780 147.370  1.00  0.00           H
ATOM   1086 2HE2 GLN A 107     125.940  50.780 145.980  1.00  0.00           H
ATOM   1087  C   GLN A 107     126.400  47.000 150.700  1.00  0.00           C
ATOM   1088  O   GLN A 107     125.330  46.480 151.000  1.00  0.00           O
ATOM   1089  N   PRO A 108     127.080  47.810 151.540  1.00  0.00           N
ATOM   1090  CA  PRO A 108     126.510  48.220 152.900  1.00  0.00           C
ATOM   1091  CB  PRO A 108     127.600  49.270 153.230  1.00  0.00           C
ATOM   1092  CG  PRO A 108     128.870  48.490 152.820  1.00  0.00           C
ATOM   1093  CD  PRO A 108     128.490  48.240 151.420  1.00  0.00           C
ATOM   1094  C   PRO A 108     125.170  48.920 152.670  1.00  0.00           C
ATOM   1095  O   PRO A 108     124.980  49.890 151.920  1.00  0.00           O
ATOM   1096  N   GLY A 109     124.170  48.380 153.340  1.00  0.00           N
ATOM   1097  H   GLY A 109     124.240  47.520 153.850  1.00  0.00           H
ATOM   1098  CA  GLY A 109     122.750  48.780 153.080  1.00  0.00           C
ATOM   1099  C   GLY A 109     121.760  47.710 152.530  1.00  0.00           C
ATOM   1100  O   GLY A 109     120.660  47.640 153.030  1.00  0.00           O
ATOM   1101  N   GLN A 110     122.090  47.220 151.360  1.00  0.00           N
ATOM   1102  H   GLN A 110     122.880  47.490 150.810  1.00  0.00           H
ATOM   1103  CA  GLN A 110     121.380  46.060 150.750  1.00  0.00           C
ATOM   1104  CB  GLN A 110     122.150  45.580 149.510  1.00  0.00           C
ATOM   1105  CG  GLN A 110     122.110  46.620 148.370  1.00  0.00           C
ATOM   1106  CD  GLN A 110     122.850  46.120 147.150  1.00  0.00           C
ATOM   1107  OE1 GLN A 110     124.060  46.340 146.980  1.00  0.00           O
ATOM   1108  NE2 GLN A 110     122.250  45.730 146.040  1.00  0.00           N
ATOM   1109 1HE2 GLN A 110     121.250  45.690 145.950  1.00  0.00           H
ATOM   1110 2HE2 GLN A 110     122.870  45.440 145.320  1.00  0.00           H
ATOM   1111  C   GLN A 110     120.930  44.880 151.620  1.00  0.00           C
ATOM   1112  O   GLN A 110     121.590  44.440 152.550  1.00  0.00           O
ATOM   1113  N   THR A 111     119.610  44.620 151.390  1.00  0.00           N
ATOM   1114  H   THR A 111     119.210  44.950 150.540  1.00  0.00           H
ATOM   1115  CA  THR A 111     118.930  43.460 152.040  1.00  0.00           C
ATOM   1116  CB  THR A 111     117.530  43.860 152.530  1.00  0.00           C
ATOM   1117  OG1 THR A 111     116.700  44.210 151.420  1.00  0.00           O
ATOM   1118  HG1 THR A 111     115.970  44.860 151.630  1.00  0.00           H
ATOM   1119  CG2 THR A 111     117.430  44.950 153.570  1.00  0.00           C
ATOM   1120  C   THR A 111     118.820  42.260 151.120  1.00  0.00           C
ATOM   1121  O   THR A 111     118.730  42.450 149.910  1.00  0.00           O
ATOM   1122  N   PHE A 112     118.950  41.120 151.720  1.00  0.00           N
ATOM   1123  H   PHE A 112     119.180  41.070 152.690  1.00  0.00           H
ATOM   1124  CA  PHE A 112     118.830  39.800 151.080  1.00  0.00           C
ATOM   1125  CB  PHE A 112     120.190  39.110 150.830  1.00  0.00           C
ATOM   1126  CG  PHE A 112     121.070  39.010 152.050  1.00  0.00           C
ATOM   1127  CD1 PHE A 112     121.870  40.070 152.420  1.00  0.00           C
ATOM   1128  HD1 PHE A 112     121.730  41.010 151.900  1.00  0.00           H
ATOM   1129  CD2 PHE A 112     121.310  37.730 152.660  1.00  0.00           C
ATOM   1130  HD2 PHE A 112     120.480  37.030 152.670  1.00  0.00           H
ATOM   1131  CE1 PHE A 112     122.830  39.980 153.470  1.00  0.00           C
ATOM   1132  HE1 PHE A 112     123.580  40.770 153.580  1.00  0.00           H
ATOM   1133  CE2 PHE A 112     122.390  37.600 153.570  1.00  0.00           C
ATOM   1134  HE2 PHE A 112     122.400  36.730 154.220  1.00  0.00           H
ATOM   1135  CZ  PHE A 112     123.180  38.710 153.950  1.00  0.00           C
ATOM   1136  HZ  PHE A 112     124.230  38.600 154.220  1.00  0.00           H
ATOM   1137  C   PHE A 112     117.840  38.880 151.790  1.00  0.00           C
ATOM   1138  O   PHE A 112     117.590  38.940 153.010  1.00  0.00           O
ATOM   1139  N   SER A 113     117.430  37.870 151.020  1.00  0.00           N
ATOM   1140  H   SER A 113     117.650  37.860 150.040  1.00  0.00           H
ATOM   1141  CA  SER A 113     116.800  36.660 151.610  1.00  0.00           C
ATOM   1142  CB  SER A 113     115.660  36.140 150.650  1.00  0.00           C
ATOM   1143  OG  SER A 113     114.640  37.160 150.670  1.00  0.00           O
ATOM   1144  HG  SER A 113     114.990  37.930 150.130  1.00  0.00           H
ATOM   1145  C   SER A 113     117.890  35.550 151.800  1.00  0.00           C
ATOM   1146  O   SER A 113     118.660  35.390 150.910  1.00  0.00           O
ATOM   1147  N   VAL A 114     118.180  35.240 153.010  1.00  0.00           N
ATOM   1148  H   VAL A 114     117.640  35.540 153.800  1.00  0.00           H
ATOM   1149  CA  VAL A 114     119.030  34.110 153.440  1.00  0.00           C
ATOM   1150  CB  VAL A 114     120.140  34.600 154.530  1.00  0.00           C
ATOM   1151  CG1 VAL A 114     119.390  34.830 155.860  1.00  0.00           C
ATOM   1152  CG2 VAL A 114     121.450  33.770 154.570  1.00  0.00           C
ATOM   1153  C   VAL A 114     118.250  32.890 153.860  1.00  0.00           C
ATOM   1154  O   VAL A 114     117.240  32.880 154.610  1.00  0.00           O
ATOM   1155  N   LEU A 115     118.660  31.810 153.170  1.00  0.00           N
ATOM   1156  H   LEU A 115     119.210  31.970 152.350  1.00  0.00           H
ATOM   1157  CA  LEU A 115     118.080  30.480 153.320  1.00  0.00           C
ATOM   1158  CB  LEU A 115     117.900  29.870 151.880  1.00  0.00           C
ATOM   1159  CG  LEU A 115     117.140  28.550 151.690  1.00  0.00           C
ATOM   1160  CD1 LEU A 115     115.640  28.610 151.790  1.00  0.00           C
ATOM   1161  CD2 LEU A 115     117.490  28.050 150.300  1.00  0.00           C
ATOM   1162  C   LEU A 115     119.020  29.590 154.120  1.00  0.00           C
ATOM   1163  O   LEU A 115     120.070  29.090 153.710  1.00  0.00           O
ATOM   1164  N   ALA A 116     118.580  29.280 155.310  1.00  0.00           N
ATOM   1165  H   ALA A 116     117.770  29.710 155.720  1.00  0.00           H
ATOM   1166  CA  ALA A 116     119.270  28.460 156.380  1.00  0.00           C
ATOM   1167  CB  ALA A 116     118.350  28.440 157.610  1.00  0.00           C
ATOM   1168  C   ALA A 116     119.570  27.040 155.940  1.00  0.00           C
ATOM   1169  O   ALA A 116     118.680  26.320 155.560  1.00  0.00           O
ATOM   1170  N   CYS A 117     120.820  26.670 155.710  1.00  0.00           N
ATOM   1171  H   CYS A 117     121.570  27.250 156.040  1.00  0.00           H
ATOM   1172  CA  CYS A 117     121.090  25.400 155.050  1.00  0.00           C
ATOM   1173  CB  CYS A 117     121.890  25.730 153.790  1.00  0.00           C
ATOM   1174  SG  CYS A 117     120.850  26.630 152.610  1.00  0.00           S
ATOM   1175  HG  CYS A 117     120.300  27.300 153.620  1.00  0.00           H
ATOM   1176  C   CYS A 117     121.910  24.580 155.990  1.00  0.00           C
ATOM   1177  O   CYS A 117     123.070  24.880 156.170  1.00  0.00           O
ATOM   1178  N   TYR A 118     121.200  23.610 156.600  1.00  0.00           N
ATOM   1179  H   TYR A 118     120.210  23.690 156.470  1.00  0.00           H
ATOM   1180  CA  TYR A 118     121.700  22.640 157.600  1.00  0.00           C
ATOM   1181  CB  TYR A 118     120.710  22.280 158.710  1.00  0.00           C
ATOM   1182  CG  TYR A 118     120.080  23.550 159.340  1.00  0.00           C
ATOM   1183  CD1 TYR A 118     118.680  23.690 159.440  1.00  0.00           C
ATOM   1184  HD1 TYR A 118     118.090  22.850 159.060  1.00  0.00           H
ATOM   1185  CD2 TYR A 118     120.790  24.500 160.040  1.00  0.00           C
ATOM   1186  HD2 TYR A 118     121.880  24.520 159.940  1.00  0.00           H
ATOM   1187  CE1 TYR A 118     118.050  24.740 159.990  1.00  0.00           C
ATOM   1188  HE1 TYR A 118     117.190  25.120 159.440  1.00  0.00           H
ATOM   1189  CE2 TYR A 118     120.130  25.480 160.740  1.00  0.00           C
ATOM   1190  HE2 TYR A 118     120.710  25.990 161.500  1.00  0.00           H
ATOM   1191  CZ  TYR A 118     118.780  25.680 160.670  1.00  0.00           C
ATOM   1192  OH  TYR A 118     118.200  26.700 161.320  1.00  0.00           O
ATOM   1193  HH  TYR A 118     117.270  26.680 160.970  1.00  0.00           H
ATOM   1194  C   TYR A 118     122.160  21.330 156.900  1.00  0.00           C
ATOM   1195  O   TYR A 118     121.260  20.480 156.720  1.00  0.00           O
ATOM   1196  N   ASN A 119     123.440  21.100 156.680  1.00  0.00           N
ATOM   1197  H   ASN A 119     124.110  21.760 157.030  1.00  0.00           H
ATOM   1198  CA  ASN A 119     124.050  19.930 156.110  1.00  0.00           C
ATOM   1199  CB  ASN A 119     124.220  18.820 157.180  1.00  0.00           C
ATOM   1200  CG  ASN A 119     125.100  19.200 158.430  1.00  0.00           C
ATOM   1201  OD1 ASN A 119     124.630  19.680 159.450  1.00  0.00           O
ATOM   1202  ND2 ASN A 119     126.390  18.900 158.350  1.00  0.00           N
ATOM   1203 1HD2 ASN A 119     126.740  18.440 157.530  1.00  0.00           H
ATOM   1204 2HD2 ASN A 119     127.010  19.150 159.100  1.00  0.00           H
ATOM   1205  C   ASN A 119     123.510  19.310 154.770  1.00  0.00           C
ATOM   1206  O   ASN A 119     123.300  18.090 154.460  1.00  0.00           O
ATOM   1207  N   GLY A 120     123.010  20.200 153.960  1.00  0.00           N
ATOM   1208  H   GLY A 120     123.160  21.180 154.060  1.00  0.00           H
ATOM   1209  CA  GLY A 120     122.500  19.960 152.600  1.00  0.00           C
ATOM   1210  C   GLY A 120     120.980  20.130 152.470  1.00  0.00           C
ATOM   1211  O   GLY A 120     120.480  19.980 151.310  1.00  0.00           O
ATOM   1212  N   SER A 121     120.260  20.320 153.640  1.00  0.00           N
ATOM   1213  H   SER A 121     120.620  20.360 154.570  1.00  0.00           H
ATOM   1214  CA  SER A 121     118.830  20.620 153.570  1.00  0.00           C
ATOM   1215  CB  SER A 121     117.940  19.800 154.480  1.00  0.00           C
ATOM   1216  OG  SER A 121     116.540  19.940 154.280  1.00  0.00           O
ATOM   1217  HG  SER A 121     116.170  19.960 155.200  1.00  0.00           H
ATOM   1218  C   SER A 121     118.380  22.080 153.820  1.00  0.00           C
ATOM   1219  O   SER A 121     118.620  22.700 154.840  1.00  0.00           O
ATOM   1220  N   PRO A 122     117.960  22.780 152.720  1.00  0.00           N
ATOM   1221  CA  PRO A 122     117.580  24.200 152.770  1.00  0.00           C
ATOM   1222  CB  PRO A 122     117.190  24.550 151.310  1.00  0.00           C
ATOM   1223  CG  PRO A 122     117.020  23.240 150.610  1.00  0.00           C
ATOM   1224  CD  PRO A 122     117.950  22.240 151.390  1.00  0.00           C
ATOM   1225  C   PRO A 122     116.280  24.240 153.700  1.00  0.00           C
ATOM   1226  O   PRO A 122     115.200  23.620 153.470  1.00  0.00           O
ATOM   1227  N   SER A 123     116.500  24.750 154.880  1.00  0.00           N
ATOM   1228  H   SER A 123     117.240  25.380 155.110  1.00  0.00           H
ATOM   1229  CA  SER A 123     115.300  24.840 155.780  1.00  0.00           C
ATOM   1230  CB  SER A 123     115.550  23.870 156.920  1.00  0.00           C
ATOM   1231  OG  SER A 123     114.440  23.780 157.880  1.00  0.00           O
ATOM   1232  HG  SER A 123     114.780  23.320 158.700  1.00  0.00           H
ATOM   1233  C   SER A 123     115.070  26.240 156.450  1.00  0.00           C
ATOM   1234  O   SER A 123     115.420  26.420 157.630  1.00  0.00           O
ATOM   1235  N   GLY A 124     114.170  26.950 155.880  1.00  0.00           N
ATOM   1236  H   GLY A 124     113.670  26.670 155.060  1.00  0.00           H
ATOM   1237  CA  GLY A 124     113.890  28.290 156.430  1.00  0.00           C
ATOM   1238  C   GLY A 124     114.440  29.470 155.620  1.00  0.00           C
ATOM   1239  O   GLY A 124     115.640  29.510 155.550  1.00  0.00           O
ATOM   1240  N   VAL A 125     113.650  30.490 155.490  1.00  0.00           N
ATOM   1241  H   VAL A 125     112.700  30.300 155.740  1.00  0.00           H
ATOM   1242  CA  VAL A 125     113.800  31.780 154.830  1.00  0.00           C
ATOM   1243  CB  VAL A 125     113.120  31.730 153.440  1.00  0.00           C
ATOM   1244  CG1 VAL A 125     111.610  31.760 153.550  1.00  0.00           C
ATOM   1245  CG2 VAL A 125     113.760  32.810 152.500  1.00  0.00           C
ATOM   1246  C   VAL A 125     113.610  32.970 155.720  1.00  0.00           C
ATOM   1247  O   VAL A 125     112.510  33.460 155.960  1.00  0.00           O
ATOM   1248  N   TYR A 126     114.780  33.590 155.920  1.00  0.00           N
ATOM   1249  H   TYR A 126     115.620  33.230 155.500  1.00  0.00           H
ATOM   1250  CA  TYR A 126     115.020  34.650 156.900  1.00  0.00           C
ATOM   1251  CB  TYR A 126     115.800  33.910 157.980  1.00  0.00           C
ATOM   1252  CG  TYR A 126     115.930  34.760 159.240  1.00  0.00           C
ATOM   1253  CD1 TYR A 126     117.040  35.620 159.400  1.00  0.00           C
ATOM   1254  HD1 TYR A 126     117.920  35.380 158.800  1.00  0.00           H
ATOM   1255  CD2 TYR A 126     114.910  34.850 160.190  1.00  0.00           C
ATOM   1256  HD2 TYR A 126     113.930  34.380 160.070  1.00  0.00           H
ATOM   1257  CE1 TYR A 126     117.220  36.570 160.410  1.00  0.00           C
ATOM   1258  HE1 TYR A 126     118.210  36.970 160.630  1.00  0.00           H
ATOM   1259  CE2 TYR A 126     115.020  35.800 161.200  1.00  0.00           C
ATOM   1260  HE2 TYR A 126     114.120  36.010 161.780  1.00  0.00           H
ATOM   1261  CZ  TYR A 126     116.120  36.640 161.270  1.00  0.00           C
ATOM   1262  OH  TYR A 126     116.210  37.640 162.190  1.00  0.00           O
ATOM   1263  HH  TYR A 126     115.550  37.600 162.940  1.00  0.00           H
ATOM   1264  C   TYR A 126     115.610  35.950 156.240  1.00  0.00           C
ATOM   1265  O   TYR A 126     116.530  35.910 155.420  1.00  0.00           O
ATOM   1266  N   GLN A 127     114.990  37.130 156.480  1.00  0.00           N
ATOM   1267  H   GLN A 127     114.080  37.170 156.910  1.00  0.00           H
ATOM   1268  CA  GLN A 127     115.480  38.450 155.980  1.00  0.00           C
ATOM   1269  CB  GLN A 127     114.370  39.420 156.090  1.00  0.00           C
ATOM   1270  CG  GLN A 127     114.560  40.910 155.730  1.00  0.00           C
ATOM   1271  CD  GLN A 127     113.480  41.850 156.230  1.00  0.00           C
ATOM   1272  OE1 GLN A 127     112.390  41.950 155.760  1.00  0.00           O
ATOM   1273  NE2 GLN A 127     113.850  42.580 157.210  1.00  0.00           N
ATOM   1274 1HE2 GLN A 127     114.730  42.610 157.690  1.00  0.00           H
ATOM   1275 2HE2 GLN A 127     113.100  43.180 157.490  1.00  0.00           H
ATOM   1276  C   GLN A 127     116.710  38.950 156.710  1.00  0.00           C
ATOM   1277  O   GLN A 127     116.590  39.380 157.940  1.00  0.00           O
ATOM   1278  N   CYS A 128     117.810  39.240 155.920  1.00  0.00           N
ATOM   1279  H   CYS A 128     117.760  39.160 154.920  1.00  0.00           H
ATOM   1280  CA  CYS A 128     119.020  39.870 156.370  1.00  0.00           C
ATOM   1281  CB  CYS A 128     120.060  38.760 156.590  1.00  0.00           C
ATOM   1282  SG  CYS A 128     120.010  38.250 158.330  1.00  0.00           S
ATOM   1283  HG  CYS A 128     118.680  38.270 158.380  1.00  0.00           H
ATOM   1284  C   CYS A 128     119.500  41.050 155.470  1.00  0.00           C
ATOM   1285  O   CYS A 128     119.300  41.040 154.280  1.00  0.00           O
ATOM   1286  N   ALA A 129     120.110  41.970 156.230  1.00  0.00           N
ATOM   1287  H   ALA A 129     119.920  41.880 157.200  1.00  0.00           H
ATOM   1288  CA  ALA A 129     120.870  43.120 155.720  1.00  0.00           C
ATOM   1289  CB  ALA A 129     120.290  44.420 156.200  1.00  0.00           C
ATOM   1290  C   ALA A 129     122.400  43.140 155.860  1.00  0.00           C
ATOM   1291  O   ALA A 129     123.010  43.020 156.970  1.00  0.00           O
ATOM   1292  N   MET A 130     123.010  43.500 154.750  1.00  0.00           N
ATOM   1293  H   MET A 130     122.550  43.750 153.890  1.00  0.00           H
ATOM   1294  CA  MET A 130     124.460  43.770 154.770  1.00  0.00           C
ATOM   1295  CB  MET A 130     124.920  43.540 153.310  1.00  0.00           C
ATOM   1296  CG  MET A 130     126.440  43.330 153.140  1.00  0.00           C
ATOM   1297  SD  MET A 130     127.440  44.830 153.360  1.00  0.00           S
ATOM   1298  CE  MET A 130     128.880  44.530 152.340  1.00  0.00           C
ATOM   1299  C   MET A 130     124.660  45.210 155.150  1.00  0.00           C
ATOM   1300  O   MET A 130     124.250  46.030 154.370  1.00  0.00           O
ATOM   1301  N   ARG A 131     124.870  45.300 156.460  1.00  0.00           N
ATOM   1302  H   ARG A 131     124.780  44.500 157.060  1.00  0.00           H
ATOM   1303  CA  ARG A 131     125.330  46.550 157.140  1.00  0.00           C
ATOM   1304  CB  ARG A 131     124.840  46.490 158.580  1.00  0.00           C
ATOM   1305  CG  ARG A 131     123.330  46.220 158.780  1.00  0.00           C
ATOM   1306  CD  ARG A 131     123.140  46.020 160.310  1.00  0.00           C
ATOM   1307  NE  ARG A 131     121.710  45.820 160.480  1.00  0.00           N
ATOM   1308  HE  ARG A 131     121.130  46.620 160.660  1.00  0.00           H
ATOM   1309  CZ  ARG A 131     121.020  44.680 160.330  1.00  0.00           C
ATOM   1310  NH1 ARG A 131     121.660  43.500 160.040  1.00  0.00           N
ATOM   1311 1HH1 ARG A 131     122.650  43.580 159.990  1.00  0.00           H
ATOM   1312 2HH1 ARG A 131     121.160  42.640 159.970  1.00  0.00           H
ATOM   1313  NH2 ARG A 131     119.710  44.600 160.560  1.00  0.00           N
ATOM   1314 1HH2 ARG A 131     119.300  45.490 160.770  1.00  0.00           H
ATOM   1315 2HH2 ARG A 131     119.080  43.850 160.360  1.00  0.00           H
ATOM   1316  C   ARG A 131     126.870  46.670 157.100  1.00  0.00           C
ATOM   1317  O   ARG A 131     127.560  45.660 157.190  1.00  0.00           O
ATOM   1318  N   PRO A 132     127.410  47.930 157.150  1.00  0.00           N
ATOM   1319  CA  PRO A 132     128.850  48.220 157.300  1.00  0.00           C
ATOM   1320  CB  PRO A 132     128.860  49.640 157.830  1.00  0.00           C
ATOM   1321  CG  PRO A 132     127.730  50.260 157.100  1.00  0.00           C
ATOM   1322  CD  PRO A 132     126.690  49.170 157.160  1.00  0.00           C
ATOM   1323  C   PRO A 132     129.750  47.330 158.160  1.00  0.00           C
ATOM   1324  O   PRO A 132     130.960  47.570 158.200  1.00  0.00           O
ATOM   1325  N   ASN A 133     129.130  46.730 159.130  1.00  0.00           N
ATOM   1326  H   ASN A 133     128.280  47.140 159.460  1.00  0.00           H
ATOM   1327  CA  ASN A 133     129.850  45.780 159.970  1.00  0.00           C
ATOM   1328  CB  ASN A 133     129.120  45.720 161.330  1.00  0.00           C
ATOM   1329  CG  ASN A 133     129.630  44.690 162.410  1.00  0.00           C
ATOM   1330  OD1 ASN A 133     130.800  44.560 162.700  1.00  0.00           O
ATOM   1331  ND2 ASN A 133     128.780  43.850 162.910  1.00  0.00           N
ATOM   1332 1HD2 ASN A 133     127.810  43.820 162.670  1.00  0.00           H
ATOM   1333 2HD2 ASN A 133     129.150  43.190 163.560  1.00  0.00           H
ATOM   1334  C   ASN A 133     129.900  44.380 159.310  1.00  0.00           C
ATOM   1335  O   ASN A 133     129.090  43.480 159.570  1.00  0.00           O
ATOM   1336  N   PHE A 134     131.040  44.180 158.600  1.00  0.00           N
ATOM   1337  H   PHE A 134     131.810  44.810 158.540  1.00  0.00           H
ATOM   1338  CA  PHE A 134     131.280  43.020 157.650  1.00  0.00           C
ATOM   1339  CB  PHE A 134     132.420  43.230 156.720  1.00  0.00           C
ATOM   1340  CG  PHE A 134     132.330  44.600 156.020  1.00  0.00           C
ATOM   1341  CD1 PHE A 134     131.130  45.040 155.350  1.00  0.00           C
ATOM   1342  HD1 PHE A 134     130.290  44.350 155.250  1.00  0.00           H
ATOM   1343  CD2 PHE A 134     133.460  45.440 156.070  1.00  0.00           C
ATOM   1344  HD2 PHE A 134     134.350  44.970 156.490  1.00  0.00           H
ATOM   1345  CE1 PHE A 134     131.060  46.300 154.880  1.00  0.00           C
ATOM   1346  HE1 PHE A 134     130.060  46.630 154.620  1.00  0.00           H
ATOM   1347  CE2 PHE A 134     133.460  46.740 155.530  1.00  0.00           C
ATOM   1348  HE2 PHE A 134     134.240  47.490 155.690  1.00  0.00           H
ATOM   1349  CZ  PHE A 134     132.200  47.150 154.980  1.00  0.00           C
ATOM   1350  HZ  PHE A 134     132.130  48.120 154.480  1.00  0.00           H
ATOM   1351  C   PHE A 134     131.550  41.590 158.320  1.00  0.00           C
ATOM   1352  O   PHE A 134     130.840  40.660 157.940  1.00  0.00           O
ATOM   1353  N   THR A 135     132.460  41.460 159.260  1.00  0.00           N
ATOM   1354  H   THR A 135     132.950  42.260 159.610  1.00  0.00           H
ATOM   1355  CA  THR A 135     132.660  40.160 160.000  1.00  0.00           C
ATOM   1356  CB  THR A 135     134.010  39.390 159.910  1.00  0.00           C
ATOM   1357  OG1 THR A 135     135.040  40.160 160.570  1.00  0.00           O
ATOM   1358  HG1 THR A 135     135.310  39.680 161.410  1.00  0.00           H
ATOM   1359  CG2 THR A 135     134.390  38.900 158.550  1.00  0.00           C
ATOM   1360  C   THR A 135     132.080  40.120 161.370  1.00  0.00           C
ATOM   1361  O   THR A 135     132.740  40.390 162.410  1.00  0.00           O
ATOM   1362  N   ILE A 136     130.790  39.770 161.360  1.00  0.00           N
ATOM   1363  H   ILE A 136     130.290  39.680 160.500  1.00  0.00           H
ATOM   1364  CA  ILE A 136     129.920  39.570 162.560  1.00  0.00           C
ATOM   1365  CB  ILE A 136     128.430  39.220 162.130  1.00  0.00           C
ATOM   1366  CG1 ILE A 136     128.310  38.230 161.000  1.00  0.00           C
ATOM   1367  CG2 ILE A 136     127.810  40.530 161.720  1.00  0.00           C
ATOM   1368  CD  ILE A 136     127.020  37.520 160.760  1.00  0.00           C
ATOM   1369  C   ILE A 136     130.480  38.570 163.640  1.00  0.00           C
ATOM   1370  O   ILE A 136     130.770  37.360 163.410  1.00  0.00           O
ATOM   1371  N   LYS A 137     130.700  39.120 164.830  1.00  0.00           N
ATOM   1372  H   LYS A 137     130.490  40.080 165.020  1.00  0.00           H
ATOM   1373  CA  LYS A 137     131.250  38.450 166.000  1.00  0.00           C
ATOM   1374  CB  LYS A 137     131.990  39.480 166.860  1.00  0.00           C
ATOM   1375  CG  LYS A 137     133.370  39.710 166.390  1.00  0.00           C
ATOM   1376  CD  LYS A 137     134.140  40.540 167.400  1.00  0.00           C
ATOM   1377  CE  LYS A 137     135.490  40.950 166.770  1.00  0.00           C
ATOM   1378  NZ  LYS A 137     136.300  41.750 167.680  1.00  0.00           N
ATOM   1379  HZ1 LYS A 137     135.950  42.680 167.810  1.00  0.00           H
ATOM   1380  HZ2 LYS A 137     136.240  41.330 168.590  1.00  0.00           H
ATOM   1381  HZ3 LYS A 137     137.290  41.710 167.540  1.00  0.00           H
ATOM   1382  C   LYS A 137     130.140  37.790 166.850  1.00  0.00           C
ATOM   1383  O   LYS A 137     129.040  38.310 167.040  1.00  0.00           O
ATOM   1384  N   GLY A 138     130.460  36.610 167.290  1.00  0.00           N
ATOM   1385  H   GLY A 138     131.210  36.060 166.910  1.00  0.00           H
ATOM   1386  CA  GLY A 138     129.600  35.900 168.260  1.00  0.00           C
ATOM   1387  C   GLY A 138     129.070  34.570 167.660  1.00  0.00           C
ATOM   1388  O   GLY A 138     129.790  33.880 166.920  1.00  0.00           O
ATOM   1389  N   SER A 139     127.890  34.110 168.140  1.00  0.00           N
ATOM   1390  H   SER A 139     127.490  34.540 168.950  1.00  0.00           H
ATOM   1391  CA  SER A 139     127.130  32.940 167.580  1.00  0.00           C
ATOM   1392  CB  SER A 139     127.060  31.850 168.610  1.00  0.00           C
ATOM   1393  OG  SER A 139     126.380  30.670 168.060  1.00  0.00           O
ATOM   1394  HG  SER A 139     126.650  29.930 168.680  1.00  0.00           H
ATOM   1395  C   SER A 139     125.750  33.290 167.100  1.00  0.00           C
ATOM   1396  O   SER A 139     124.930  33.800 167.760  1.00  0.00           O
ATOM   1397  N   PHE A 140     125.450  32.700 165.950  1.00  0.00           N
ATOM   1398  H   PHE A 140     126.000  31.930 165.610  1.00  0.00           H
ATOM   1399  CA  PHE A 140     124.110  33.020 165.350  1.00  0.00           C
ATOM   1400  CB  PHE A 140     124.220  33.900 164.110  1.00  0.00           C
ATOM   1401  CG  PHE A 140     125.120  35.140 164.430  1.00  0.00           C
ATOM   1402  CD1 PHE A 140     126.390  35.160 163.950  1.00  0.00           C
ATOM   1403  HD1 PHE A 140     126.800  34.380 163.310  1.00  0.00           H
ATOM   1404  CD2 PHE A 140     124.750  36.180 165.320  1.00  0.00           C
ATOM   1405  HD2 PHE A 140     124.030  35.860 166.080  1.00  0.00           H
ATOM   1406  CE1 PHE A 140     127.250  36.250 164.280  1.00  0.00           C
ATOM   1407  HE1 PHE A 140     128.290  36.330 163.960  1.00  0.00           H
ATOM   1408  CE2 PHE A 140     125.600  37.180 165.740  1.00  0.00           C
ATOM   1409  HE2 PHE A 140     125.280  38.000 166.370  1.00  0.00           H
ATOM   1410  CZ  PHE A 140     126.820  37.140 165.170  1.00  0.00           C
ATOM   1411  HZ  PHE A 140     127.580  37.900 165.370  1.00  0.00           H
ATOM   1412  C   PHE A 140     123.240  31.780 165.040  1.00  0.00           C
ATOM   1413  O   PHE A 140     122.160  31.590 165.620  1.00  0.00           O
ATOM   1414  N   LEU A 141     123.510  31.190 163.870  1.00  0.00           N
ATOM   1415  H   LEU A 141     124.090  31.660 163.200  1.00  0.00           H
ATOM   1416  CA  LEU A 141     122.900  29.920 163.510  1.00  0.00           C
ATOM   1417  CB  LEU A 141     122.100  30.110 162.230  1.00  0.00           C
ATOM   1418  CG  LEU A 141     121.160  29.000 161.920  1.00  0.00           C
ATOM   1419  CD1 LEU A 141     120.040  29.110 162.930  1.00  0.00           C
ATOM   1420  CD2 LEU A 141     120.730  29.120 160.470  1.00  0.00           C
ATOM   1421  C   LEU A 141     123.870  28.690 163.420  1.00  0.00           C
ATOM   1422  O   LEU A 141     124.890  28.770 162.760  1.00  0.00           O
ATOM   1423  N   ASN A 142     123.640  27.730 164.350  1.00  0.00           N
ATOM   1424  H   ASN A 142     122.780  27.820 164.870  1.00  0.00           H
ATOM   1425  CA  ASN A 142     124.610  26.740 164.780  1.00  0.00           C
ATOM   1426  CB  ASN A 142     124.240  26.120 166.180  1.00  0.00           C
ATOM   1427  CG  ASN A 142     124.660  27.010 167.350  1.00  0.00           C
ATOM   1428  OD1 ASN A 142     125.800  26.850 167.880  1.00  0.00           O
ATOM   1429  ND2 ASN A 142     123.970  28.050 167.750  1.00  0.00           N
ATOM   1430 1HD2 ASN A 142     123.090  28.170 167.300  1.00  0.00           H
ATOM   1431 2HD2 ASN A 142     124.100  28.470 168.650  1.00  0.00           H
ATOM   1432  C   ASN A 142     124.700  25.500 163.830  1.00  0.00           C
ATOM   1433  O   ASN A 142     123.750  24.640 163.680  1.00  0.00           O
ATOM   1434  N   GLY A 143     125.820  25.470 163.130  1.00  0.00           N
ATOM   1435  H   GLY A 143     126.650  25.890 163.500  1.00  0.00           H
ATOM   1436  CA  GLY A 143     125.970  24.570 161.980  1.00  0.00           C
ATOM   1437  C   GLY A 143     125.240  25.020 160.750  1.00  0.00           C
ATOM   1438  O   GLY A 143     124.210  24.390 160.370  1.00  0.00           O
ATOM   1439  N   SER A 144     125.760  26.080 160.120  1.00  0.00           N
ATOM   1440  H   SER A 144     126.620  26.510 160.390  1.00  0.00           H
ATOM   1441  CA  SER A 144     125.180  26.870 159.010  1.00  0.00           C
ATOM   1442  CB  SER A 144     124.760  28.320 159.480  1.00  0.00           C
ATOM   1443  OG  SER A 144     124.090  29.170 158.480  1.00  0.00           O
ATOM   1444  HG  SER A 144     124.180  30.080 158.890  1.00  0.00           H
ATOM   1445  C   SER A 144     125.980  26.960 157.700  1.00  0.00           C
ATOM   1446  O   SER A 144     125.470  27.300 156.640  1.00  0.00           O
ATOM   1447  N   CYS A 145     127.310  26.880 157.800  1.00  0.00           N
ATOM   1448  H   CYS A 145     127.650  26.730 158.730  1.00  0.00           H
ATOM   1449  CA  CYS A 145     128.240  27.000 156.660  1.00  0.00           C
ATOM   1450  CB  CYS A 145     129.650  26.500 157.060  1.00  0.00           C
ATOM   1451  SG  CYS A 145     130.900  26.870 155.770  1.00  0.00           S
ATOM   1452  HG  CYS A 145     131.780  25.960 156.190  1.00  0.00           H
ATOM   1453  C   CYS A 145     127.810  26.440 155.310  1.00  0.00           C
ATOM   1454  O   CYS A 145     127.650  25.240 155.130  1.00  0.00           O
ATOM   1455  N   GLY A 146     127.620  27.400 154.400  1.00  0.00           N
ATOM   1456  H   GLY A 146     128.080  28.270 154.550  1.00  0.00           H
ATOM   1457  CA  GLY A 146     126.810  27.120 153.120  1.00  0.00           C
ATOM   1458  C   GLY A 146     125.490  27.780 152.900  1.00  0.00           C
ATOM   1459  O   GLY A 146     124.950  27.830 151.750  1.00  0.00           O
ATOM   1460  N   SER A 147     124.840  28.230 153.970  1.00  0.00           N
ATOM   1461  H   SER A 147     125.150  28.000 154.890  1.00  0.00           H
ATOM   1462  CA  SER A 147     123.650  29.090 153.920  1.00  0.00           C
ATOM   1463  CB  SER A 147     123.270  29.590 155.280  1.00  0.00           C
ATOM   1464  OG  SER A 147     122.780  28.630 156.280  1.00  0.00           O
ATOM   1465  HG  SER A 147     122.910  28.940 157.220  1.00  0.00           H
ATOM   1466  C   SER A 147     123.710  30.280 152.920  1.00  0.00           C
ATOM   1467  O   SER A 147     124.420  31.260 153.120  1.00  0.00           O
ATOM   1468  N   VAL A 148     122.780  30.300 151.890  1.00  0.00           N
ATOM   1469  H   VAL A 148     121.990  29.690 151.980  1.00  0.00           H
ATOM   1470  CA  VAL A 148     122.780  31.150 150.710  1.00  0.00           C
ATOM   1471  CB  VAL A 148     122.520  30.360 149.450  1.00  0.00           C
ATOM   1472  CG1 VAL A 148     123.770  29.590 149.210  1.00  0.00           C
ATOM   1473  CG2 VAL A 148     121.160  29.640 149.390  1.00  0.00           C
ATOM   1474  C   VAL A 148     121.870  32.380 150.750  1.00  0.00           C
ATOM   1475  O   VAL A 148     120.660  32.200 151.040  1.00  0.00           O
ATOM   1476  N   GLY A 149     122.320  33.450 150.110  1.00  0.00           N
ATOM   1477  H   GLY A 149     123.280  33.450 149.830  1.00  0.00           H
ATOM   1478  CA  GLY A 149     121.720  34.800 150.080  1.00  0.00           C
ATOM   1479  C   GLY A 149     121.350  35.270 148.690  1.00  0.00           C
ATOM   1480  O   GLY A 149     122.200  35.530 147.810  1.00  0.00           O
ATOM   1481  N   PHE A 150     120.060  35.330 148.430  1.00  0.00           N
ATOM   1482  H   PHE A 150     119.360  35.220 149.130  1.00  0.00           H
ATOM   1483  CA  PHE A 150     119.520  35.860 147.140  1.00  0.00           C
ATOM   1484  CB  PHE A 150     118.860  34.720 146.410  1.00  0.00           C
ATOM   1485  CG  PHE A 150     117.540  34.150 147.040  1.00  0.00           C
ATOM   1486  CD1 PHE A 150     116.320  34.410 146.420  1.00  0.00           C
ATOM   1487  HD1 PHE A 150     116.260  35.180 145.640  1.00  0.00           H
ATOM   1488  CD2 PHE A 150     117.640  33.300 148.110  1.00  0.00           C
ATOM   1489  HD2 PHE A 150     118.570  33.240 148.690  1.00  0.00           H
ATOM   1490  CE1 PHE A 150     115.240  33.730 146.810  1.00  0.00           C
ATOM   1491  HE1 PHE A 150     114.310  33.890 146.260  1.00  0.00           H
ATOM   1492  CE2 PHE A 150     116.480  32.710 148.660  1.00  0.00           C
ATOM   1493  HE2 PHE A 150     116.490  32.040 149.520  1.00  0.00           H
ATOM   1494  CZ  PHE A 150     115.320  32.930 147.920  1.00  0.00           C
ATOM   1495  HZ  PHE A 150     114.450  32.320 148.140  1.00  0.00           H
ATOM   1496  C   PHE A 150     118.530  36.990 147.160  1.00  0.00           C
ATOM   1497  O   PHE A 150     118.140  37.380 148.220  1.00  0.00           O
ATOM   1498  N   ASN A 151     118.400  37.620 145.980  1.00  0.00           N
ATOM   1499  H   ASN A 151     118.970  37.290 145.220  1.00  0.00           H
ATOM   1500  CA  ASN A 151     117.430  38.730 145.650  1.00  0.00           C
ATOM   1501  CB  ASN A 151     118.260  40.010 145.290  1.00  0.00           C
ATOM   1502  CG  ASN A 151     119.030  40.470 146.510  1.00  0.00           C
ATOM   1503  OD1 ASN A 151     120.160  40.150 146.820  1.00  0.00           O
ATOM   1504  ND2 ASN A 151     118.530  41.430 147.260  1.00  0.00           N
ATOM   1505 1HD2 ASN A 151     117.600  41.780 147.150  1.00  0.00           H
ATOM   1506 2HD2 ASN A 151     118.970  41.700 148.120  1.00  0.00           H
ATOM   1507  C   ASN A 151     116.560  38.300 144.450  1.00  0.00           C
ATOM   1508  O   ASN A 151     117.100  37.810 143.460  1.00  0.00           O
ATOM   1509  N   ILE A 152     115.280  38.290 144.730  1.00  0.00           N
ATOM   1510  H   ILE A 152     114.920  38.680 145.570  1.00  0.00           H
ATOM   1511  CA  ILE A 152     114.270  38.000 143.720  1.00  0.00           C
ATOM   1512  CB  ILE A 152     113.160  37.130 144.380  1.00  0.00           C
ATOM   1513  CG1 ILE A 152     112.280  36.540 143.290  1.00  0.00           C
ATOM   1514  CG2 ILE A 152     112.420  38.000 145.360  1.00  0.00           C
ATOM   1515  CD  ILE A 152     112.900  35.160 142.860  1.00  0.00           C
ATOM   1516  C   ILE A 152     113.770  39.330 143.010  1.00  0.00           C
ATOM   1517  O   ILE A 152     113.190  40.290 143.580  1.00  0.00           O
ATOM   1518  N   ASP A 153     113.770  39.240 141.700  1.00  0.00           N
ATOM   1519  H   ASP A 153     114.340  38.570 141.240  1.00  0.00           H
ATOM   1520  CA  ASP A 153     113.260  40.290 140.820  1.00  0.00           C
ATOM   1521  CB  ASP A 153     114.530  40.810 140.030  1.00  0.00           C
ATOM   1522  CG  ASP A 153     114.420  41.860 138.920  1.00  0.00           C
ATOM   1523  OD1 ASP A 153     113.580  42.800 138.930  1.00  0.00           O
ATOM   1524  OD2 ASP A 153     115.280  41.660 138.000  1.00  0.00           O
ATOM   1525  C   ASP A 153     112.290  39.650 139.820  1.00  0.00           C
ATOM   1526  O   ASP A 153     112.590  39.130 138.770  1.00  0.00           O
ATOM   1527  N   TYR A 154     111.180  39.380 140.470  1.00  0.00           N
ATOM   1528  H   TYR A 154     110.920  39.830 141.320  1.00  0.00           H
ATOM   1529  CA  TYR A 154     110.090  38.530 139.940  1.00  0.00           C
ATOM   1530  CB  TYR A 154     109.190  39.280 138.990  1.00  0.00           C
ATOM   1531  CG  TYR A 154     107.980  38.510 138.530  1.00  0.00           C
ATOM   1532  CD1 TYR A 154     107.110  37.800 139.250  1.00  0.00           C
ATOM   1533  HD1 TYR A 154     107.150  37.860 140.340  1.00  0.00           H
ATOM   1534  CD2 TYR A 154     107.960  38.360 137.130  1.00  0.00           C
ATOM   1535  HD2 TYR A 154     108.680  38.810 136.440  1.00  0.00           H
ATOM   1536  CE1 TYR A 154     106.170  37.020 138.700  1.00  0.00           C
ATOM   1537  HE1 TYR A 154     105.660  36.330 139.360  1.00  0.00           H
ATOM   1538  CE2 TYR A 154     107.020  37.550 136.550  1.00  0.00           C
ATOM   1539  HE2 TYR A 154     107.150  37.320 135.490  1.00  0.00           H
ATOM   1540  CZ  TYR A 154     106.080  36.900 137.330  1.00  0.00           C
ATOM   1541  OH  TYR A 154     104.940  36.320 136.930  1.00  0.00           O
ATOM   1542  HH  TYR A 154     104.480  35.870 137.700  1.00  0.00           H
ATOM   1543  C   TYR A 154     110.480  37.110 139.500  1.00  0.00           C
ATOM   1544  O   TYR A 154     110.430  36.280 140.420  1.00  0.00           O
ATOM   1545  N   ASP A 155     110.530  36.820 138.210  1.00  0.00           N
ATOM   1546  H   ASP A 155     110.130  37.460 137.550  1.00  0.00           H
ATOM   1547  CA  ASP A 155     111.040  35.600 137.530  1.00  0.00           C
ATOM   1548  CB  ASP A 155     110.550  35.720 136.090  1.00  0.00           C
ATOM   1549  CG  ASP A 155     111.120  36.910 135.280  1.00  0.00           C
ATOM   1550  OD1 ASP A 155     110.450  38.000 135.350  1.00  0.00           O
ATOM   1551  OD2 ASP A 155     112.210  36.750 134.660  1.00  0.00           O
ATOM   1552  C   ASP A 155     112.550  35.320 137.630  1.00  0.00           C
ATOM   1553  O   ASP A 155     113.030  34.170 137.740  1.00  0.00           O
ATOM   1554  N   CYS A 156     113.260  36.400 137.810  1.00  0.00           N
ATOM   1555  H   CYS A 156     112.780  37.220 138.120  1.00  0.00           H
ATOM   1556  CA  CYS A 156     114.740  36.390 137.810  1.00  0.00           C
ATOM   1557  CB  CYS A 156     115.230  37.650 136.950  1.00  0.00           C
ATOM   1558  SG  CYS A 156     114.970  37.420 135.150  1.00  0.00           S
ATOM   1559  HG  CYS A 156     113.700  37.020 135.130  1.00  0.00           H
ATOM   1560  C   CYS A 156     115.440  36.510 139.120  1.00  0.00           C
ATOM   1561  O   CYS A 156     115.160  37.460 139.860  1.00  0.00           O
ATOM   1562  N   VAL A 157     116.550  35.830 139.300  1.00  0.00           N
ATOM   1563  H   VAL A 157     117.110  35.430 138.580  1.00  0.00           H
ATOM   1564  CA  VAL A 157     117.190  35.760 140.640  1.00  0.00           C
ATOM   1565  CB  VAL A 157     117.240  34.370 141.200  1.00  0.00           C
ATOM   1566  CG1 VAL A 157     117.540  34.440 142.760  1.00  0.00           C
ATOM   1567  CG2 VAL A 157     115.890  33.610 141.080  1.00  0.00           C
ATOM   1568  C   VAL A 157     118.610  36.300 140.520  1.00  0.00           C
ATOM   1569  O   VAL A 157     119.400  36.030 139.590  1.00  0.00           O
ATOM   1570  N   SER A 158     118.940  37.090 141.580  1.00  0.00           N
ATOM   1571  H   SER A 158     118.240  37.430 142.220  1.00  0.00           H
ATOM   1572  CA  SER A 158     120.300  37.710 141.770  1.00  0.00           C
ATOM   1573  CB  SER A 158     120.200  39.250 142.160  1.00  0.00           C
ATOM   1574  OG  SER A 158     119.470  39.990 141.150  1.00  0.00           O
ATOM   1575  HG  SER A 158     119.010  40.810 141.500  1.00  0.00           H
ATOM   1576  C   SER A 158     120.860  37.020 142.960  1.00  0.00           C
ATOM   1577  O   SER A 158     120.350  37.220 144.070  1.00  0.00           O
ATOM   1578  N   PHE A 159     121.990  36.330 142.830  1.00  0.00           N
ATOM   1579  H   PHE A 159     122.470  36.330 141.960  1.00  0.00           H
ATOM   1580  CA  PHE A 159     122.720  35.740 143.900  1.00  0.00           C
ATOM   1581  CB  PHE A 159     123.400  34.430 143.390  1.00  0.00           C
ATOM   1582  CG  PHE A 159     122.520  33.240 143.640  1.00  0.00           C
ATOM   1583  CD1 PHE A 159     121.720  32.840 142.560  1.00  0.00           C
ATOM   1584  HD1 PHE A 159     121.850  33.210 141.550  1.00  0.00           H
ATOM   1585  CD2 PHE A 159     122.340  32.640 144.900  1.00  0.00           C
ATOM   1586  HD2 PHE A 159     123.080  32.800 145.680  1.00  0.00           H
ATOM   1587  CE1 PHE A 159     120.630  31.970 142.820  1.00  0.00           C
ATOM   1588  HE1 PHE A 159     119.920  31.900 142.000  1.00  0.00           H
ATOM   1589  CE2 PHE A 159     121.320  31.710 145.120  1.00  0.00           C
ATOM   1590  HE2 PHE A 159     121.260  31.480 146.190  1.00  0.00           H
ATOM   1591  CZ  PHE A 159     120.450  31.380 144.130  1.00  0.00           C
ATOM   1592  HZ  PHE A 159     119.540  30.840 144.360  1.00  0.00           H
ATOM   1593  C   PHE A 159     123.830  36.650 144.510  1.00  0.00           C
ATOM   1594  O   PHE A 159     124.570  37.220 143.690  1.00  0.00           O
ATOM   1595  N   CYS A 160     123.820  36.780 145.840  1.00  0.00           N
ATOM   1596  H   CYS A 160     123.200  36.240 146.410  1.00  0.00           H
ATOM   1597  CA  CYS A 160     124.740  37.660 146.590  1.00  0.00           C
ATOM   1598  CB  CYS A 160     124.010  38.960 146.930  1.00  0.00           C
ATOM   1599  SG  CYS A 160     122.490  38.740 148.000  1.00  0.00           S
ATOM   1600  HG  CYS A 160     121.660  39.530 147.330  1.00  0.00           H
ATOM   1601  C   CYS A 160     125.710  37.250 147.780  1.00  0.00           C
ATOM   1602  O   CYS A 160     126.880  37.700 147.840  1.00  0.00           O
ATOM   1603  N   TYR A 161     125.170  36.410 148.670  1.00  0.00           N
ATOM   1604  H   TYR A 161     124.210  36.140 148.600  1.00  0.00           H
ATOM   1605  CA  TYR A 161     125.880  36.000 149.900  1.00  0.00           C
ATOM   1606  CB  TYR A 161     125.210  36.600 151.130  1.00  0.00           C
ATOM   1607  CG  TYR A 161     125.980  36.420 152.470  1.00  0.00           C
ATOM   1608  CD1 TYR A 161     126.790  37.470 152.850  1.00  0.00           C
ATOM   1609  HD1 TYR A 161     127.110  38.170 152.070  1.00  0.00           H
ATOM   1610  CD2 TYR A 161     125.700  35.440 153.420  1.00  0.00           C
ATOM   1611  HD2 TYR A 161     125.380  34.480 153.010  1.00  0.00           H
ATOM   1612  CE1 TYR A 161     127.390  37.570 154.060  1.00  0.00           C
ATOM   1613  HE1 TYR A 161     127.950  38.450 154.370  1.00  0.00           H
ATOM   1614  CE2 TYR A 161     126.360  35.460 154.650  1.00  0.00           C
ATOM   1615  HE2 TYR A 161     126.270  34.640 155.360  1.00  0.00           H
ATOM   1616  CZ  TYR A 161     127.150  36.540 154.990  1.00  0.00           C
ATOM   1617  OH  TYR A 161     127.480  36.910 156.230  1.00  0.00           O
ATOM   1618  HH  TYR A 161     127.640  36.080 156.780  1.00  0.00           H
ATOM   1619  C   TYR A 161     125.910  34.520 150.110  1.00  0.00           C
ATOM   1620  O   TYR A 161     124.890  33.890 149.740  1.00  0.00           O
ATOM   1621  N   MET A 162     127.040  33.910 150.460  1.00  0.00           N
ATOM   1622  H   MET A 162     127.880  34.450 150.370  1.00  0.00           H
ATOM   1623  CA  MET A 162     127.180  32.510 150.750  1.00  0.00           C
ATOM   1624  CB  MET A 162     127.890  31.800 149.620  1.00  0.00           C
ATOM   1625  CG  MET A 162     127.920  30.280 149.850  1.00  0.00           C
ATOM   1626  SD  MET A 162     128.760  29.400 148.500  1.00  0.00           S
ATOM   1627  CE  MET A 162     127.660  27.980 148.540  1.00  0.00           C
ATOM   1628  C   MET A 162     127.990  32.400 152.060  1.00  0.00           C
ATOM   1629  O   MET A 162     129.170  32.580 152.090  1.00  0.00           O
ATOM   1630  N   HIS A 163     127.380  31.780 153.100  1.00  0.00           N
ATOM   1631  H   HIS A 163     126.450  31.400 153.100  1.00  0.00           H
ATOM   1632  CA  HIS A 163     128.030  31.710 154.410  1.00  0.00           C
ATOM   1633  CB  HIS A 163     127.010  31.390 155.460  1.00  0.00           C
ATOM   1634  CG  HIS A 163     127.610  31.330 156.880  1.00  0.00           C
ATOM   1635  ND1 HIS A 163     128.810  31.880 157.260  1.00  0.00           N
ATOM   1636  CD2 HIS A 163     127.330  30.420 157.800  1.00  0.00           C
ATOM   1637  HD2 HIS A 163     126.500  29.710 157.730  1.00  0.00           H
ATOM   1638  CE1 HIS A 163     129.160  31.360 158.480  1.00  0.00           C
ATOM   1639  HE1 HIS A 163     129.930  31.820 159.100  1.00  0.00           H
ATOM   1640  NE2 HIS A 163     128.250  30.430 158.750  1.00  0.00           N
ATOM   1641  HE2 HIS A 163     128.190  29.780 159.510  1.00  0.00           H
ATOM   1642  C   HIS A 163     129.260  30.780 154.410  1.00  0.00           C
ATOM   1643  O   HIS A 163     129.070  29.550 154.290  1.00  0.00           O
ATOM   1644  N   HIS A 164     130.470  31.350 154.520  1.00  0.00           N
ATOM   1645  H   HIS A 164     130.600  32.240 154.950  1.00  0.00           H
ATOM   1646  CA  HIS A 164     131.690  30.510 154.230  1.00  0.00           C
ATOM   1647  CB  HIS A 164     132.400  31.150 153.090  1.00  0.00           C
ATOM   1648  CG  HIS A 164     132.410  30.200 151.890  1.00  0.00           C
ATOM   1649  ND1 HIS A 164     133.260  30.130 150.940  1.00  0.00           N
ATOM   1650  CD2 HIS A 164     131.280  29.780 151.300  1.00  0.00           C
ATOM   1651  HD2 HIS A 164     130.410  29.480 151.890  1.00  0.00           H
ATOM   1652  CE1 HIS A 164     132.760  29.690 149.800  1.00  0.00           C
ATOM   1653  HE1 HIS A 164     133.310  29.460 148.890  1.00  0.00           H
ATOM   1654  NE2 HIS A 164     131.480  29.550 149.990  1.00  0.00           N
ATOM   1655  HE2 HIS A 164     130.780  29.360 149.300  1.00  0.00           H
ATOM   1656  C   HIS A 164     132.670  30.310 155.430  1.00  0.00           C
ATOM   1657  O   HIS A 164     133.370  29.310 155.370  1.00  0.00           O
ATOM   1658  N   MET A 165     132.730  31.220 156.380  1.00  0.00           N
ATOM   1659  H   MET A 165     132.320  32.130 156.310  1.00  0.00           H
ATOM   1660  CA  MET A 165     133.690  31.110 157.450  1.00  0.00           C
ATOM   1661  CB  MET A 165     134.810  32.230 157.360  1.00  0.00           C
ATOM   1662  CG  MET A 165     135.860  32.120 158.390  1.00  0.00           C
ATOM   1663  SD  MET A 165     136.780  30.610 158.190  1.00  0.00           S
ATOM   1664  CE  MET A 165     137.710  31.150 156.760  1.00  0.00           C
ATOM   1665  C   MET A 165     132.980  30.980 158.810  1.00  0.00           C
ATOM   1666  O   MET A 165     132.710  32.000 159.360  1.00  0.00           O
ATOM   1667  N   GLU A 166     132.950  29.770 159.330  1.00  0.00           N
ATOM   1668  H   GLU A 166     133.340  28.990 158.840  1.00  0.00           H
ATOM   1669  CA  GLU A 166     132.080  29.490 160.530  1.00  0.00           C
ATOM   1670  CB  GLU A 166     131.000  28.490 160.240  1.00  0.00           C
ATOM   1671  CG  GLU A 166     129.780  28.540 161.180  1.00  0.00           C
ATOM   1672  CD  GLU A 166     128.500  27.720 160.840  1.00  0.00           C
ATOM   1673  OE1 GLU A 166     128.570  26.560 160.390  1.00  0.00           O
ATOM   1674  OE2 GLU A 166     127.440  28.330 160.950  1.00  0.00           O
ATOM   1675  C   GLU A 166     132.780  29.040 161.850  1.00  0.00           C
ATOM   1676  O   GLU A 166     132.850  27.880 162.250  1.00  0.00           O
ATOM   1677  N   LEU A 167     133.590  29.960 162.320  1.00  0.00           N
ATOM   1678  H   LEU A 167     133.700  30.840 161.850  1.00  0.00           H
ATOM   1679  CA  LEU A 167     134.200  29.900 163.660  1.00  0.00           C
ATOM   1680  CB  LEU A 167     135.330  30.900 163.680  1.00  0.00           C
ATOM   1681  CG  LEU A 167     136.250  30.850 164.930  1.00  0.00           C
ATOM   1682  CD1 LEU A 167     137.150  29.590 164.970  1.00  0.00           C
ATOM   1683  CD2 LEU A 167     137.050  32.160 165.050  1.00  0.00           C
ATOM   1684  C   LEU A 167     133.120  29.990 164.760  1.00  0.00           C
ATOM   1685  O   LEU A 167     132.730  31.080 165.210  1.00  0.00           O
ATOM   1686  N   PRO A 168     132.600  28.830 165.240  1.00  0.00           N
ATOM   1687  CA  PRO A 168     131.350  28.650 165.960  1.00  0.00           C
ATOM   1688  CB  PRO A 168     131.590  27.360 166.810  1.00  0.00           C
ATOM   1689  CG  PRO A 168     132.360  26.510 165.830  1.00  0.00           C
ATOM   1690  CD  PRO A 168     133.340  27.590 165.410  1.00  0.00           C
ATOM   1691  C   PRO A 168     130.900  29.780 166.940  1.00  0.00           C
ATOM   1692  O   PRO A 168     129.750  30.240 166.790  1.00  0.00           O
ATOM   1693  N   THR A 169     131.630  30.100 168.020  1.00  0.00           N
ATOM   1694  H   THR A 169     132.400  29.510 168.280  1.00  0.00           H
ATOM   1695  CA  THR A 169     131.310  31.200 168.930  1.00  0.00           C
ATOM   1696  CB  THR A 169     131.310  30.840 170.370  1.00  0.00           C
ATOM   1697  OG1 THR A 169     132.420  30.060 170.880  1.00  0.00           O
ATOM   1698  HG1 THR A 169     133.000  30.660 171.430  1.00  0.00           H
ATOM   1699  CG2 THR A 169     129.880  30.270 170.660  1.00  0.00           C
ATOM   1700  C   THR A 169     132.120  32.510 168.610  1.00  0.00           C
ATOM   1701  O   THR A 169     132.120  33.450 169.410  1.00  0.00           O
ATOM   1702  N   GLY A 170     132.870  32.540 167.460  1.00  0.00           N
ATOM   1703  H   GLY A 170     132.960  31.690 166.950  1.00  0.00           H
ATOM   1704  CA  GLY A 170     133.790  33.580 166.970  1.00  0.00           C
ATOM   1705  C   GLY A 170     133.200  34.310 165.760  1.00  0.00           C
ATOM   1706  O   GLY A 170     132.130  34.970 165.820  1.00  0.00           O
ATOM   1707  N   VAL A 171     133.900  34.220 164.620  1.00  0.00           N
ATOM   1708  H   VAL A 171     134.670  33.590 164.510  1.00  0.00           H
ATOM   1709  CA  VAL A 171     133.470  34.880 163.380  1.00  0.00           C
ATOM   1710  CB  VAL A 171     134.520  35.690 162.520  1.00  0.00           C
ATOM   1711  CG1 VAL A 171     135.090  36.800 163.390  1.00  0.00           C
ATOM   1712  CG2 VAL A 171     135.720  34.790 162.200  1.00  0.00           C
ATOM   1713  C   VAL A 171     132.550  34.020 162.450  1.00  0.00           C
ATOM   1714  O   VAL A 171     132.890  32.920 162.070  1.00  0.00           O
ATOM   1715  N   HIS A 172     131.540  34.760 161.970  1.00  0.00           N
ATOM   1716  H   HIS A 172     131.460  35.720 162.220  1.00  0.00           H
ATOM   1717  CA  HIS A 172     130.560  34.230 160.980  1.00  0.00           C
ATOM   1718  CB  HIS A 172     129.160  34.200 161.580  1.00  0.00           C
ATOM   1719  CG  HIS A 172     129.110  33.110 162.600  1.00  0.00           C
ATOM   1720  ND1 HIS A 172     128.750  31.860 162.390  1.00  0.00           N
ATOM   1721  CD2 HIS A 172     129.500  33.190 163.890  1.00  0.00           C
ATOM   1722  HD2 HIS A 172     129.760  34.110 164.420  1.00  0.00           H
ATOM   1723  CE1 HIS A 172     128.850  31.160 163.420  1.00  0.00           C
ATOM   1724  HE1 HIS A 172     128.880  30.070 163.440  1.00  0.00           H
ATOM   1725  NE2 HIS A 172     129.260  31.950 164.390  1.00  0.00           N
ATOM   1726  HE2 HIS A 172     129.150  31.850 165.380  1.00  0.00           H
ATOM   1727  C   HIS A 172     130.740  35.100 159.720  1.00  0.00           C
ATOM   1728  O   HIS A 172     130.010  36.040 159.500  1.00  0.00           O
ATOM   1729  N   ALA A 173     131.590  34.590 158.870  1.00  0.00           N
ATOM   1730  H   ALA A 173     132.030  33.700 158.940  1.00  0.00           H
ATOM   1731  CA  ALA A 173     131.900  35.380 157.660  1.00  0.00           C
ATOM   1732  CB  ALA A 173     133.390  35.510 157.620  1.00  0.00           C
ATOM   1733  C   ALA A 173     131.350  34.740 156.400  1.00  0.00           C
ATOM   1734  O   ALA A 173     131.260  33.480 156.250  1.00  0.00           O
ATOM   1735  N   GLY A 174     130.930  35.630 155.510  1.00  0.00           N
ATOM   1736  H   GLY A 174     130.950  36.600 155.770  1.00  0.00           H
ATOM   1737  CA  GLY A 174     130.370  35.300 154.170  1.00  0.00           C
ATOM   1738  C   GLY A 174     131.190  35.630 152.880  1.00  0.00           C
ATOM   1739  O   GLY A 174     131.820  36.700 152.800  1.00  0.00           O
ATOM   1740  N   THR A 175     130.970  34.830 151.790  1.00  0.00           N
ATOM   1741  H   THR A 175     130.590  33.910 151.780  1.00  0.00           H
ATOM   1742  CA  THR A 175     131.530  35.140 150.480  1.00  0.00           C
ATOM   1743  CB  THR A 175     132.380  33.920 150.040  1.00  0.00           C
ATOM   1744  OG1 THR A 175     131.530  32.720 150.220  1.00  0.00           O
ATOM   1745  HG1 THR A 175     132.140  32.110 150.720  1.00  0.00           H
ATOM   1746  CG2 THR A 175     133.720  33.860 150.720  1.00  0.00           C
ATOM   1747  C   THR A 175     130.480  35.340 149.440  1.00  0.00           C
ATOM   1748  O   THR A 175     129.280  35.220 149.610  1.00  0.00           O
ATOM   1749  N   ASP A 176     130.880  35.930 148.310  1.00  0.00           N
ATOM   1750  H   ASP A 176     131.820  36.280 148.290  1.00  0.00           H
ATOM   1751  CA  ASP A 176     130.000  36.120 147.080  1.00  0.00           C
ATOM   1752  CB  ASP A 176     130.490  37.470 146.430  1.00  0.00           C
ATOM   1753  CG  ASP A 176     131.690  37.570 145.520  1.00  0.00           C
ATOM   1754  OD1 ASP A 176     131.530  37.210 144.330  1.00  0.00           O
ATOM   1755  OD2 ASP A 176     132.800  37.860 145.950  1.00  0.00           O
ATOM   1756  C   ASP A 176     130.170  34.910 146.150  1.00  0.00           C
ATOM   1757  O   ASP A 176     131.290  34.400 146.070  1.00  0.00           O
ATOM   1758  N   LEU A 177     129.170  34.680 145.310  1.00  0.00           N
ATOM   1759  H   LEU A 177     128.540  35.430 145.150  1.00  0.00           H
ATOM   1760  CA  LEU A 177     129.020  33.420 144.470  1.00  0.00           C
ATOM   1761  CB  LEU A 177     127.550  33.210 144.110  1.00  0.00           C
ATOM   1762  CG  LEU A 177     126.950  32.560 145.280  1.00  0.00           C
ATOM   1763  CD1 LEU A 177     126.240  33.570 146.210  1.00  0.00           C
ATOM   1764  CD2 LEU A 177     126.150  31.340 144.780  1.00  0.00           C
ATOM   1765  C   LEU A 177     129.980  33.280 143.270  1.00  0.00           C
ATOM   1766  O   LEU A 177     129.750  32.410 142.450  1.00  0.00           O
ATOM   1767  N   GLU A 178     130.960  34.200 143.160  1.00  0.00           N
ATOM   1768  H   GLU A 178     130.970  34.930 143.840  1.00  0.00           H
ATOM   1769  CA  GLU A 178     132.010  34.110 142.110  1.00  0.00           C
ATOM   1770  CB  GLU A 178     131.730  35.350 141.250  1.00  0.00           C
ATOM   1771  CG  GLU A 178     132.640  35.480 140.000  1.00  0.00           C
ATOM   1772  CD  GLU A 178     132.190  36.620 139.080  1.00  0.00           C
ATOM   1773  OE1 GLU A 178     131.720  36.330 137.980  1.00  0.00           O
ATOM   1774  OE2 GLU A 178     132.470  37.780 139.450  1.00  0.00           O
ATOM   1775  C   GLU A 178     133.470  34.120 142.710  1.00  0.00           C
ATOM   1776  O   GLU A 178     134.290  33.330 142.250  1.00  0.00           O
ATOM   1777  N   GLY A 179     133.580  34.890 143.800  1.00  0.00           N
ATOM   1778  H   GLY A 179     132.780  35.390 144.130  1.00  0.00           H
ATOM   1779  CA  GLY A 179     134.890  35.310 144.390  1.00  0.00           C
ATOM   1780  C   GLY A 179     135.160  34.960 145.800  1.00  0.00           C
ATOM   1781  O   GLY A 179     135.710  33.900 146.080  1.00  0.00           O
ATOM   1782  N   ASN A 180     135.080  36.070 146.570  1.00  0.00           N
ATOM   1783  H   ASN A 180     134.280  36.650 146.410  1.00  0.00           H
ATOM   1784  CA  ASN A 180     135.700  36.120 147.900  1.00  0.00           C
ATOM   1785  CB  ASN A 180     137.180  36.580 147.800  1.00  0.00           C
ATOM   1786  CG  ASN A 180     138.220  36.190 148.870  1.00  0.00           C
ATOM   1787  OD1 ASN A 180     138.110  36.600 150.020  1.00  0.00           O
ATOM   1788  ND2 ASN A 180     139.390  35.630 148.510  1.00  0.00           N
ATOM   1789 1HD2 ASN A 180     139.560  35.460 147.540  1.00  0.00           H
ATOM   1790 2HD2 ASN A 180     139.970  35.260 149.240  1.00  0.00           H
ATOM   1791  C   ASN A 180     134.820  36.910 148.910  1.00  0.00           C
ATOM   1792  O   ASN A 180     133.680  37.250 148.680  1.00  0.00           O
ATOM   1793  N   PHE A 181     135.300  36.940 150.140  1.00  0.00           N
ATOM   1794  H   PHE A 181     136.220  36.530 150.160  1.00  0.00           H
ATOM   1795  CA  PHE A 181     134.840  37.630 151.340  1.00  0.00           C
ATOM   1796  CB  PHE A 181     135.770  37.680 152.530  1.00  0.00           C
ATOM   1797  CG  PHE A 181     135.820  36.340 153.150  1.00  0.00           C
ATOM   1798  CD1 PHE A 181     134.830  35.790 153.910  1.00  0.00           C
ATOM   1799  HD1 PHE A 181     133.890  36.330 154.050  1.00  0.00           H
ATOM   1800  CD2 PHE A 181     136.920  35.540 152.890  1.00  0.00           C
ATOM   1801  HD2 PHE A 181     137.790  36.060 152.470  1.00  0.00           H
ATOM   1802  CE1 PHE A 181     134.890  34.480 154.250  1.00  0.00           C
ATOM   1803  HE1 PHE A 181     134.090  33.920 154.730  1.00  0.00           H
ATOM   1804  CE2 PHE A 181     137.050  34.240 153.280  1.00  0.00           C
ATOM   1805  HE2 PHE A 181     137.960  33.680 153.040  1.00  0.00           H
ATOM   1806  CZ  PHE A 181     135.990  33.660 153.950  1.00  0.00           C
ATOM   1807  HZ  PHE A 181     135.960  32.590 154.150  1.00  0.00           H
ATOM   1808  C   PHE A 181     134.310  39.060 151.170  1.00  0.00           C
ATOM   1809  O   PHE A 181     134.910  39.870 150.510  1.00  0.00           O
ATOM   1810  N   TYR A 182     133.230  39.290 151.920  1.00  0.00           N
ATOM   1811  H   TYR A 182     132.610  38.570 152.220  1.00  0.00           H
ATOM   1812  CA  TYR A 182     132.770  40.670 152.130  1.00  0.00           C
ATOM   1813  CB  TYR A 182     131.300  40.630 152.380  1.00  0.00           C
ATOM   1814  CG  TYR A 182     130.550  40.440 151.030  1.00  0.00           C
ATOM   1815  CD1 TYR A 182     130.260  41.500 150.190  1.00  0.00           C
ATOM   1816  HD1 TYR A 182     130.550  42.510 150.460  1.00  0.00           H
ATOM   1817  CD2 TYR A 182     130.010  39.190 150.640  1.00  0.00           C
ATOM   1818  HD2 TYR A 182     130.170  38.300 151.250  1.00  0.00           H
ATOM   1819  CE1 TYR A 182     129.510  41.360 149.040  1.00  0.00           C
ATOM   1820  HE1 TYR A 182     129.230  42.190 148.400  1.00  0.00           H
ATOM   1821  CE2 TYR A 182     129.340  39.010 149.520  1.00  0.00           C
ATOM   1822  HE2 TYR A 182     128.910  38.020 149.380  1.00  0.00           H
ATOM   1823  CZ  TYR A 182     129.070  40.130 148.680  1.00  0.00           C
ATOM   1824  OH  TYR A 182     128.120  40.060 147.700  1.00  0.00           O
ATOM   1825  HH  TYR A 182     127.790  39.120 147.780  1.00  0.00           H
ATOM   1826  C   TYR A 182     133.510  41.390 153.290  1.00  0.00           C
ATOM   1827  O   TYR A 182     133.630  40.880 154.390  1.00  0.00           O
ATOM   1828  N   GLY A 183     134.180  42.460 152.920  1.00  0.00           N
ATOM   1829  H   GLY A 183     134.250  42.760 151.960  1.00  0.00           H
ATOM   1830  CA  GLY A 183     134.990  43.250 153.850  1.00  0.00           C
ATOM   1831  C   GLY A 183     136.410  42.740 154.010  1.00  0.00           C
ATOM   1832  O   GLY A 183     136.820  41.830 153.310  1.00  0.00           O
ATOM   1833  N   PRO A 184     137.210  43.350 154.880  1.00  0.00           N
ATOM   1834  CA  PRO A 184     138.580  42.950 155.040  1.00  0.00           C
ATOM   1835  CB  PRO A 184     139.380  44.140 155.570  1.00  0.00           C
ATOM   1836  CG  PRO A 184     138.320  44.990 156.180  1.00  0.00           C
ATOM   1837  CD  PRO A 184     137.010  44.640 155.500  1.00  0.00           C
ATOM   1838  C   PRO A 184     138.720  41.710 155.930  1.00  0.00           C
ATOM   1839  O   PRO A 184     139.060  41.760 157.070  1.00  0.00           O
ATOM   1840  N   PHE A 185     138.810  40.540 155.250  1.00  0.00           N
ATOM   1841  H   PHE A 185     138.890  40.540 154.260  1.00  0.00           H
ATOM   1842  CA  PHE A 185     139.000  39.180 155.810  1.00  0.00           C
ATOM   1843  CB  PHE A 185     137.690  38.430 155.710  1.00  0.00           C
ATOM   1844  CG  PHE A 185     137.770  37.350 156.770  1.00  0.00           C
ATOM   1845  CD1 PHE A 185     138.030  36.040 156.490  1.00  0.00           C
ATOM   1846  HD1 PHE A 185     137.820  35.660 155.490  1.00  0.00           H
ATOM   1847  CD2 PHE A 185     137.560  37.620 158.150  1.00  0.00           C
ATOM   1848  HD2 PHE A 185     137.440  38.680 158.410  1.00  0.00           H
ATOM   1849  CE1 PHE A 185     138.190  35.020 157.430  1.00  0.00           C
ATOM   1850  HE1 PHE A 185     138.390  33.990 157.130  1.00  0.00           H
ATOM   1851  CE2 PHE A 185     137.610  36.610 159.090  1.00  0.00           C
ATOM   1852  HE2 PHE A 185     137.360  36.830 160.130  1.00  0.00           H
ATOM   1853  CZ  PHE A 185     137.950  35.330 158.740  1.00  0.00           C
ATOM   1854  HZ  PHE A 185     138.240  34.600 159.490  1.00  0.00           H
ATOM   1855  C   PHE A 185     140.160  38.440 155.240  1.00  0.00           C
ATOM   1856  O   PHE A 185     140.210  38.270 154.010  1.00  0.00           O
ATOM   1857  N   VAL A 186     140.890  37.730 156.090  1.00  0.00           N
ATOM   1858  H   VAL A 186     140.760  37.790 157.070  1.00  0.00           H
ATOM   1859  CA  VAL A 186     142.020  36.850 155.710  1.00  0.00           C
ATOM   1860  CB  VAL A 186     143.340  37.080 156.410  1.00  0.00           C
ATOM   1861  CG1 VAL A 186     144.460  36.300 155.770  1.00  0.00           C
ATOM   1862  CG2 VAL A 186     143.960  38.510 156.430  1.00  0.00           C
ATOM   1863  C   VAL A 186     141.550  35.410 155.980  1.00  0.00           C
ATOM   1864  O   VAL A 186     141.080  35.160 157.050  1.00  0.00           O
ATOM   1865  N   ASP A 187     141.620  34.540 154.930  1.00  0.00           N
ATOM   1866  H   ASP A 187     142.270  34.700 154.180  1.00  0.00           H
ATOM   1867  CA  ASP A 187     140.970  33.200 154.830  1.00  0.00           C
ATOM   1868  CB  ASP A 187     141.130  32.850 153.380  1.00  0.00           C
ATOM   1869  CG  ASP A 187     142.580  32.820 152.920  1.00  0.00           C
ATOM   1870  OD1 ASP A 187     143.230  31.810 153.090  1.00  0.00           O
ATOM   1871  OD2 ASP A 187     143.100  33.860 152.530  1.00  0.00           O
ATOM   1872  C   ASP A 187     141.610  32.140 155.770  1.00  0.00           C
ATOM   1873  O   ASP A 187     142.170  31.110 155.340  1.00  0.00           O
ATOM   1874  N   ARG A 188     141.370  32.470 157.050  1.00  0.00           N
ATOM   1875  H   ARG A 188     140.970  33.370 157.230  1.00  0.00           H
ATOM   1876  CA  ARG A 188     141.980  31.860 158.270  1.00  0.00           C
ATOM   1877  CB  ARG A 188     143.160  32.680 158.800  1.00  0.00           C
ATOM   1878  CG  ARG A 188     144.300  32.230 157.980  1.00  0.00           C
ATOM   1879  CD  ARG A 188     145.570  33.180 157.980  1.00  0.00           C
ATOM   1880  NE  ARG A 188     146.710  32.460 157.310  1.00  0.00           N
ATOM   1881  HE  ARG A 188     146.550  32.220 156.360  1.00  0.00           H
ATOM   1882  CZ  ARG A 188     147.960  32.290 157.800  1.00  0.00           C
ATOM   1883  NH1 ARG A 188     148.340  32.820 158.940  1.00  0.00           N
ATOM   1884 1HH1 ARG A 188     147.620  33.220 159.500  1.00  0.00           H
ATOM   1885 2HH1 ARG A 188     149.260  32.790 159.320  1.00  0.00           H
ATOM   1886  NH2 ARG A 188     148.760  31.430 157.250  1.00  0.00           N
ATOM   1887 1HH2 ARG A 188     148.470  30.850 156.490  1.00  0.00           H
ATOM   1888 2HH2 ARG A 188     149.730  31.460 157.480  1.00  0.00           H
ATOM   1889  C   ARG A 188     141.000  31.950 159.440  1.00  0.00           C
ATOM   1890  O   ARG A 188     140.380  33.030 159.620  1.00  0.00           O
ATOM   1891  N   GLN A 189     141.000  30.950 160.310  1.00  0.00           N
ATOM   1892  H   GLN A 189     141.590  30.140 160.230  1.00  0.00           H
ATOM   1893  CA  GLN A 189     139.960  30.930 161.370  1.00  0.00           C
ATOM   1894  CB  GLN A 189     139.740  29.500 161.680  1.00  0.00           C
ATOM   1895  CG  GLN A 189     138.520  28.880 160.950  1.00  0.00           C
ATOM   1896  CD  GLN A 189     138.390  27.400 161.290  1.00  0.00           C
ATOM   1897  OE1 GLN A 189     139.260  26.730 161.860  1.00  0.00           O
ATOM   1898  NE2 GLN A 189     137.250  26.800 160.860  1.00  0.00           N
ATOM   1899 1HE2 GLN A 189     136.700  27.380 160.250  1.00  0.00           H
ATOM   1900 2HE2 GLN A 189     137.030  25.860 161.110  1.00  0.00           H
ATOM   1901  C   GLN A 189     140.290  31.670 162.700  1.00  0.00           C
ATOM   1902  O   GLN A 189     140.520  31.050 163.740  1.00  0.00           O
ATOM   1903  N   THR A 190     140.610  32.930 162.490  1.00  0.00           N
ATOM   1904  H   THR A 190     140.480  33.320 161.570  1.00  0.00           H
ATOM   1905  CA  THR A 190     141.060  33.950 163.500  1.00  0.00           C
ATOM   1906  CB  THR A 190     142.370  34.650 163.010  1.00  0.00           C
ATOM   1907  OG1 THR A 190     142.200  35.280 161.700  1.00  0.00           O
ATOM   1908  HG1 THR A 190     142.930  35.940 161.580  1.00  0.00           H
ATOM   1909  CG2 THR A 190     143.550  33.630 163.010  1.00  0.00           C
ATOM   1910  C   THR A 190     139.890  34.960 163.700  1.00  0.00           C
ATOM   1911  O   THR A 190     139.200  35.320 162.730  1.00  0.00           O
ATOM   1912  N   ALA A 191     139.640  35.300 164.950  1.00  0.00           N
ATOM   1913  H   ALA A 191     140.150  34.910 165.720  1.00  0.00           H
ATOM   1914  CA  ALA A 191     138.590  36.240 165.320  1.00  0.00           C
ATOM   1915  CB  ALA A 191     138.290  36.180 166.820  1.00  0.00           C
ATOM   1916  C   ALA A 191     138.680  37.700 164.830  1.00  0.00           C
ATOM   1917  O   ALA A 191     138.500  38.610 165.680  1.00  0.00           O
ATOM   1918  N   GLN A 192     138.700  37.890 163.500  1.00  0.00           N
ATOM   1919  H   GLN A 192     138.660  37.130 162.850  1.00  0.00           H
ATOM   1920  CA  GLN A 192     138.840  39.160 162.850  1.00  0.00           C
ATOM   1921  CB  GLN A 192     139.340  39.130 161.380  1.00  0.00           C
ATOM   1922  CG  GLN A 192     140.450  38.110 161.290  1.00  0.00           C
ATOM   1923  CD  GLN A 192     140.680  37.740 159.790  1.00  0.00           C
ATOM   1924  OE1 GLN A 192     140.670  38.510 158.840  1.00  0.00           O
ATOM   1925  NE2 GLN A 192     141.090  36.480 159.640  1.00  0.00           N
ATOM   1926 1HE2 GLN A 192     141.330  35.980 160.470  1.00  0.00           H
ATOM   1927 2HE2 GLN A 192     141.250  36.030 158.760  1.00  0.00           H
ATOM   1928  C   GLN A 192     137.740  40.220 162.930  1.00  0.00           C
ATOM   1929  O   GLN A 192     136.610  39.820 162.580  1.00  0.00           O
ATOM   1930  N   ALA A 193     138.130  41.490 163.050  1.00  0.00           N
ATOM   1931  H   ALA A 193     139.020  41.900 163.230  1.00  0.00           H
ATOM   1932  CA  ALA A 193     137.080  42.490 163.030  1.00  0.00           C
ATOM   1933  CB  ALA A 193     137.250  43.370 164.300  1.00  0.00           C
ATOM   1934  C   ALA A 193     137.150  43.330 161.740  1.00  0.00           C
ATOM   1935  O   ALA A 193     138.100  44.060 161.450  1.00  0.00           O
ATOM   1936  N   ALA A 194     136.290  42.950 160.800  1.00  0.00           N
ATOM   1937  H   ALA A 194     135.830  42.060 160.880  1.00  0.00           H
ATOM   1938  CA  ALA A 194     136.090  43.620 159.500  1.00  0.00           C
ATOM   1939  CB  ALA A 194     135.990  42.620 158.320  1.00  0.00           C
ATOM   1940  C   ALA A 194     134.840  44.480 159.660  1.00  0.00           C
ATOM   1941  O   ALA A 194     133.810  43.930 160.120  1.00  0.00           O
ATOM   1942  N   GLY A 195     134.970  45.730 159.460  1.00  0.00           N
ATOM   1943  H   GLY A 195     135.820  46.240 159.450  1.00  0.00           H
ATOM   1944  CA  GLY A 195     133.820  46.670 159.490  1.00  0.00           C
ATOM   1945  C   GLY A 195     134.160  48.150 159.860  1.00  0.00           C
ATOM   1946  O   GLY A 195     135.030  48.560 160.680  1.00  0.00           O
ATOM   1947  N   THR A 196     133.260  48.890 159.230  1.00  0.00           N
ATOM   1948  H   THR A 196     132.480  48.470 158.750  1.00  0.00           H
ATOM   1949  CA  THR A 196     133.360  50.370 159.300  1.00  0.00           C
ATOM   1950  CB  THR A 196     133.470  50.940 157.850  1.00  0.00           C
ATOM   1951  OG1 THR A 196     133.820  52.270 158.040  1.00  0.00           O
ATOM   1952  HG1 THR A 196     133.570  52.750 157.200  1.00  0.00           H
ATOM   1953  CG2 THR A 196     132.160  50.800 156.940  1.00  0.00           C
ATOM   1954  C   THR A 196     132.190  50.870 160.110  1.00  0.00           C
ATOM   1955  O   THR A 196     131.110  50.260 160.120  1.00  0.00           O
ATOM   1956  N   ASP A 197     132.490  51.950 160.840  1.00  0.00           N
ATOM   1957  H   ASP A 197     133.420  51.970 161.220  1.00  0.00           H
ATOM   1958  CA  ASP A 197     131.570  52.670 161.700  1.00  0.00           C
ATOM   1959  CB  ASP A 197     132.400  53.540 162.670  1.00  0.00           C
ATOM   1960  CG  ASP A 197     133.090  52.870 163.870  1.00  0.00           C
ATOM   1961  OD1 ASP A 197     132.890  53.360 164.980  1.00  0.00           O
ATOM   1962  OD2 ASP A 197     134.020  52.140 163.620  1.00  0.00           O
ATOM   1963  C   ASP A 197     130.510  53.530 160.980  1.00  0.00           C
ATOM   1964  O   ASP A 197     129.540  54.030 161.630  1.00  0.00           O
ATOM   1965  N   THR A 198     130.630  53.740 159.700  1.00  0.00           N
ATOM   1966  H   THR A 198     131.470  53.500 159.230  1.00  0.00           H
ATOM   1967  CA  THR A 198     129.730  54.600 158.940  1.00  0.00           C
ATOM   1968  CB  THR A 198     130.480  55.240 157.760  1.00  0.00           C
ATOM   1969  OG1 THR A 198     131.790  55.700 158.150  1.00  0.00           O
ATOM   1970  HG1 THR A 198     131.730  56.500 158.740  1.00  0.00           H
ATOM   1971  CG2 THR A 198     129.660  56.330 157.130  1.00  0.00           C
ATOM   1972  C   THR A 198     128.460  53.920 158.480  1.00  0.00           C
ATOM   1973  O   THR A 198     128.330  53.330 157.450  1.00  0.00           O
ATOM   1974  N   THR A 199     127.500  54.140 159.380  1.00  0.00           N
ATOM   1975  H   THR A 199     127.570  54.920 160.000  1.00  0.00           H
ATOM   1976  CA  THR A 199     126.150  53.570 159.250  1.00  0.00           C
ATOM   1977  CB  THR A 199     125.610  53.250 160.640  1.00  0.00           C
ATOM   1978  OG1 THR A 199     124.510  52.320 160.540  1.00  0.00           O
ATOM   1979  HG1 THR A 199     124.130  52.180 161.460  1.00  0.00           H
ATOM   1980  CG2 THR A 199     125.440  54.570 161.460  1.00  0.00           C
ATOM   1981  C   THR A 199     125.130  54.190 158.390  1.00  0.00           C
ATOM   1982  O   THR A 199     124.970  55.400 158.220  1.00  0.00           O
ATOM   1983  N   ILE A 200     124.280  53.270 157.990  1.00  0.00           N
ATOM   1984  H   ILE A 200     124.120  52.530 158.650  1.00  0.00           H
ATOM   1985  CA  ILE A 200     123.210  53.260 156.940  1.00  0.00           C
ATOM   1986  CB  ILE A 200     122.900  51.890 156.310  1.00  0.00           C
ATOM   1987  CG1 ILE A 200     122.560  51.030 157.490  1.00  0.00           C
ATOM   1988  CG2 ILE A 200     123.940  51.320 155.350  1.00  0.00           C
ATOM   1989  CD  ILE A 200     121.970  49.650 157.190  1.00  0.00           C
ATOM   1990  C   ILE A 200     121.940  54.170 156.970  1.00  0.00           C
ATOM   1991  O   ILE A 200     120.830  53.800 157.260  1.00  0.00           O
ATOM   1992  N   THR A 201     122.200  55.410 156.510  1.00  0.00           N
ATOM   1993  H   THR A 201     123.100  55.710 156.180  1.00  0.00           H
ATOM   1994  CA  THR A 201     121.280  56.560 156.530  1.00  0.00           C
ATOM   1995  CB  THR A 201     122.020  57.820 156.090  1.00  0.00           C
ATOM   1996  OG1 THR A 201     123.200  57.500 155.350  1.00  0.00           O
ATOM   1997  HG1 THR A 201     123.730  58.350 155.330  1.00  0.00           H
ATOM   1998  CG2 THR A 201     122.510  58.440 157.400  1.00  0.00           C
ATOM   1999  C   THR A 201     119.910  56.410 155.860  1.00  0.00           C
ATOM   2000  O   THR A 201     118.850  56.610 156.460  1.00  0.00           O
ATOM   2001  N   VAL A 202     119.880  55.970 154.570  1.00  0.00           N
ATOM   2002  H   VAL A 202     120.740  55.770 154.110  1.00  0.00           H
ATOM   2003  CA  VAL A 202     118.670  55.700 153.780  1.00  0.00           C
ATOM   2004  CB  VAL A 202     119.060  55.350 152.320  1.00  0.00           C
ATOM   2005  CG1 VAL A 202     119.730  56.570 151.620  1.00  0.00           C
ATOM   2006  CG2 VAL A 202     119.960  54.110 152.030  1.00  0.00           C
ATOM   2007  C   VAL A 202     117.770  54.580 154.370  1.00  0.00           C
ATOM   2008  O   VAL A 202     116.580  54.780 154.640  1.00  0.00           O
ATOM   2009  N   ASN A 203     118.480  53.640 154.910  1.00  0.00           N
ATOM   2010  H   ASN A 203     119.440  53.380 154.740  1.00  0.00           H
ATOM   2011  CA  ASN A 203     117.760  52.440 155.450  1.00  0.00           C
ATOM   2012  CB  ASN A 203     118.870  51.410 155.740  1.00  0.00           C
ATOM   2013  CG  ASN A 203     119.590  50.650 154.630  1.00  0.00           C
ATOM   2014  OD1 ASN A 203     120.450  51.200 153.990  1.00  0.00           O
ATOM   2015  ND2 ASN A 203     119.230  49.390 154.520  1.00  0.00           N
ATOM   2016 1HD2 ASN A 203     118.590  48.930 155.140  1.00  0.00           H
ATOM   2017 2HD2 ASN A 203     119.710  48.840 153.840  1.00  0.00           H
ATOM   2018  C   ASN A 203     117.000  52.800 156.720  1.00  0.00           C
ATOM   2019  O   ASN A 203     115.910  52.280 156.970  1.00  0.00           O
ATOM   2020  N   VAL A 204     117.520  53.740 157.520  1.00  0.00           N
ATOM   2021  H   VAL A 204     118.490  53.980 157.400  1.00  0.00           H
ATOM   2022  CA  VAL A 204     116.890  54.330 158.760  1.00  0.00           C
ATOM   2023  CB  VAL A 204     117.930  54.970 159.820  1.00  0.00           C
ATOM   2024  CG1 VAL A 204     117.120  55.230 161.060  1.00  0.00           C
ATOM   2025  CG2 VAL A 204     119.210  54.130 160.080  1.00  0.00           C
ATOM   2026  C   VAL A 204     115.870  55.330 158.330  1.00  0.00           C
ATOM   2027  O   VAL A 204     114.740  55.290 158.800  1.00  0.00           O
ATOM   2028  N   LEU A 205     116.210  56.340 157.510  1.00  0.00           N
ATOM   2029  H   LEU A 205     117.190  56.380 157.310  1.00  0.00           H
ATOM   2030  CA  LEU A 205     115.210  57.210 156.800  1.00  0.00           C
ATOM   2031  CB  LEU A 205     115.860  58.150 155.780  1.00  0.00           C
ATOM   2032  CG  LEU A 205     116.690  59.250 156.380  1.00  0.00           C
ATOM   2033  CD1 LEU A 205     117.320  60.010 155.180  1.00  0.00           C
ATOM   2034  CD2 LEU A 205     115.900  60.180 157.390  1.00  0.00           C
ATOM   2035  C   LEU A 205     113.990  56.450 156.200  1.00  0.00           C
ATOM   2036  O   LEU A 205     112.860  56.760 156.610  1.00  0.00           O
ATOM   2037  N   ALA A 206     114.200  55.250 155.790  1.00  0.00           N
ATOM   2038  H   ALA A 206     115.140  54.990 155.570  1.00  0.00           H
ATOM   2039  CA  ALA A 206     113.160  54.340 155.330  1.00  0.00           C
ATOM   2040  CB  ALA A 206     113.750  53.350 154.300  1.00  0.00           C
ATOM   2041  C   ALA A 206     112.370  53.490 156.360  1.00  0.00           C
ATOM   2042  O   ALA A 206     111.180  53.610 156.280  1.00  0.00           O
ATOM   2043  N   TRP A 207     112.960  52.890 157.440  1.00  0.00           N
ATOM   2044  H   TRP A 207     113.920  52.640 157.330  1.00  0.00           H
ATOM   2045  CA  TRP A 207     112.300  52.450 158.730  1.00  0.00           C
ATOM   2046  CB  TRP A 207     113.470  51.990 159.600  1.00  0.00           C
ATOM   2047  CG  TRP A 207     113.050  50.970 160.710  1.00  0.00           C
ATOM   2048  CD1 TRP A 207     113.060  49.670 160.500  1.00  0.00           C
ATOM   2049  HD1 TRP A 207     113.210  49.200 159.530  1.00  0.00           H
ATOM   2050  CD2 TRP A 207     112.790  51.160 162.070  1.00  0.00           C
ATOM   2051  NE1 TRP A 207     112.990  49.000 161.640  1.00  0.00           N
ATOM   2052  HE1 TRP A 207     113.130  48.020 161.770  1.00  0.00           H
ATOM   2053  CE2 TRP A 207     112.850  49.860 162.620  1.00  0.00           C
ATOM   2054  CE3 TRP A 207     112.470  52.250 162.840  1.00  0.00           C
ATOM   2055  HE3 TRP A 207     112.220  53.190 162.340  1.00  0.00           H
ATOM   2056  CZ2 TRP A 207     112.640  49.750 164.000  1.00  0.00           C
ATOM   2057  HZ2 TRP A 207     112.720  48.790 164.510  1.00  0.00           H
ATOM   2058  CZ3 TRP A 207     112.250  52.110 164.220  1.00  0.00           C
ATOM   2059  HZ3 TRP A 207     111.820  52.870 164.860  1.00  0.00           H
ATOM   2060  CH2 TRP A 207     112.320  50.860 164.820  1.00  0.00           C
ATOM   2061  HH2 TRP A 207     112.220  50.810 165.910  1.00  0.00           H
ATOM   2062  C   TRP A 207     111.500  53.550 159.420  1.00  0.00           C
ATOM   2063  O   TRP A 207     110.360  53.280 159.780  1.00  0.00           O
ATOM   2064  N   LEU A 208     112.040  54.800 159.520  1.00  0.00           N
ATOM   2065  H   LEU A 208     112.930  55.020 159.140  1.00  0.00           H
ATOM   2066  CA  LEU A 208     111.230  56.020 159.950  1.00  0.00           C
ATOM   2067  CB  LEU A 208     112.120  57.240 160.000  1.00  0.00           C
ATOM   2068  CG  LEU A 208     113.010  57.370 161.210  1.00  0.00           C
ATOM   2069  CD1 LEU A 208     113.800  58.670 160.970  1.00  0.00           C
ATOM   2070  CD2 LEU A 208     112.530  57.210 162.660  1.00  0.00           C
ATOM   2071  C   LEU A 208     110.040  56.290 159.060  1.00  0.00           C
ATOM   2072  O   LEU A 208     108.880  56.210 159.510  1.00  0.00           O
ATOM   2073  N   TYR A 209     110.210  56.200 157.710  1.00  0.00           N
ATOM   2074  H   TYR A 209     111.120  56.290 157.310  1.00  0.00           H
ATOM   2075  CA  TYR A 209     109.110  56.370 156.720  1.00  0.00           C
ATOM   2076  CB  TYR A 209     109.660  56.460 155.270  1.00  0.00           C
ATOM   2077  CG  TYR A 209     110.060  57.900 154.860  1.00  0.00           C
ATOM   2078  CD1 TYR A 209     109.070  58.860 154.880  1.00  0.00           C
ATOM   2079  HD1 TYR A 209     108.130  58.780 155.420  1.00  0.00           H
ATOM   2080  CD2 TYR A 209     111.380  58.200 154.370  1.00  0.00           C
ATOM   2081  HD2 TYR A 209     112.280  57.590 154.310  1.00  0.00           H
ATOM   2082  CE1 TYR A 209     109.340  60.060 154.240  1.00  0.00           C
ATOM   2083  HE1 TYR A 209     108.500  60.700 153.940  1.00  0.00           H
ATOM   2084  CE2 TYR A 209     111.600  59.440 153.840  1.00  0.00           C
ATOM   2085  HE2 TYR A 209     112.610  59.670 153.500  1.00  0.00           H
ATOM   2086  CZ  TYR A 209     110.590  60.410 153.800  1.00  0.00           C
ATOM   2087  OH  TYR A 209     110.990  61.670 153.810  1.00  0.00           O
ATOM   2088  HH  TYR A 209     110.250  62.200 154.210  1.00  0.00           H
ATOM   2089  C   TYR A 209     107.970  55.280 156.840  1.00  0.00           C
ATOM   2090  O   TYR A 209     106.790  55.620 156.730  1.00  0.00           O
ATOM   2091  N   ALA A 210     108.360  54.020 156.960  1.00  0.00           N
ATOM   2092  H   ALA A 210     109.260  53.650 156.720  1.00  0.00           H
ATOM   2093  CA  ALA A 210     107.460  52.920 157.500  1.00  0.00           C
ATOM   2094  CB  ALA A 210     108.360  51.700 157.670  1.00  0.00           C
ATOM   2095  C   ALA A 210     106.670  53.230 158.720  1.00  0.00           C
ATOM   2096  O   ALA A 210     105.460  53.490 158.700  1.00  0.00           O
ATOM   2097  N   ALA A 211     107.350  53.530 159.770  1.00  0.00           N
ATOM   2098  H   ALA A 211     108.310  53.310 159.900  1.00  0.00           H
ATOM   2099  CA  ALA A 211     106.720  54.030 161.020  1.00  0.00           C
ATOM   2100  CB  ALA A 211     107.730  54.480 162.050  1.00  0.00           C
ATOM   2101  C   ALA A 211     105.660  55.110 160.920  1.00  0.00           C
ATOM   2102  O   ALA A 211     104.450  54.870 161.120  1.00  0.00           O
ATOM   2103  N   VAL A 212     106.000  56.240 160.240  1.00  0.00           N
ATOM   2104  H   VAL A 212     106.960  56.500 160.160  1.00  0.00           H
ATOM   2105  CA  VAL A 212     104.970  57.290 159.960  1.00  0.00           C
ATOM   2106  CB  VAL A 212     105.470  58.610 159.430  1.00  0.00           C
ATOM   2107  CG1 VAL A 212     106.430  59.380 160.390  1.00  0.00           C
ATOM   2108  CG2 VAL A 212     106.120  58.530 158.030  1.00  0.00           C
ATOM   2109  C   VAL A 212     103.670  56.900 159.180  1.00  0.00           C
ATOM   2110  O   VAL A 212     102.590  57.440 159.350  1.00  0.00           O
ATOM   2111  N   ILE A 213     103.810  55.950 158.280  1.00  0.00           N
ATOM   2112  H   ILE A 213     104.720  55.680 157.980  1.00  0.00           H
ATOM   2113  CA  ILE A 213     102.640  55.290 157.650  1.00  0.00           C
ATOM   2114  CB  ILE A 213     102.870  54.690 156.240  1.00  0.00           C
ATOM   2115  CG1 ILE A 213     103.800  55.590 155.390  1.00  0.00           C
ATOM   2116  CG2 ILE A 213     101.500  54.270 155.640  1.00  0.00           C
ATOM   2117  CD  ILE A 213     104.040  54.740 154.130  1.00  0.00           C
ATOM   2118  C   ILE A 213     101.860  54.340 158.550  1.00  0.00           C
ATOM   2119  O   ILE A 213     100.700  54.550 158.840  1.00  0.00           O
ATOM   2120  N   ASN A 214     102.620  53.400 159.040  1.00  0.00           N
ATOM   2121  H   ASN A 214     103.610  53.530 159.080  1.00  0.00           H
ATOM   2122  CA  ASN A 214     102.140  52.250 159.830  1.00  0.00           C
ATOM   2123  CB  ASN A 214     103.260  51.270 160.210  1.00  0.00           C
ATOM   2124  CG  ASN A 214     102.700  49.860 160.200  1.00  0.00           C
ATOM   2125  OD1 ASN A 214     102.330  49.200 159.240  1.00  0.00           O
ATOM   2126  ND2 ASN A 214     102.400  49.390 161.380  1.00  0.00           N
ATOM   2127 1HD2 ASN A 214     102.770  49.810 162.210  1.00  0.00           H
ATOM   2128 2HD2 ASN A 214     101.660  48.730 161.520  1.00  0.00           H
ATOM   2129  C   ASN A 214     101.460  52.710 161.120  1.00  0.00           C
ATOM   2130  O   ASN A 214     100.420  52.220 161.550  1.00  0.00           O
ATOM   2131  N   GLY A 215     102.240  53.520 161.850  1.00  0.00           N
ATOM   2132  H   GLY A 215     103.100  53.890 161.490  1.00  0.00           H
ATOM   2133  CA  GLY A 215     101.860  54.040 163.160  1.00  0.00           C
ATOM   2134  C   GLY A 215     102.600  55.310 163.500  1.00  0.00           C
ATOM   2135  O   GLY A 215     102.160  56.400 163.090  1.00  0.00           O
ATOM   2136  N   ASP A 216     103.620  55.070 164.400  1.00  0.00           N
ATOM   2137  H   ASP A 216     103.870  54.110 164.550  1.00  0.00           H
ATOM   2138  CA  ASP A 216     104.470  56.000 165.040  1.00  0.00           C
ATOM   2139  CB  ASP A 216     105.750  55.260 165.430  1.00  0.00           C
ATOM   2140  CG  ASP A 216     105.440  54.210 166.560  1.00  0.00           C
ATOM   2141  OD1 ASP A 216     105.330  52.990 166.270  1.00  0.00           O
ATOM   2142  OD2 ASP A 216     105.300  54.730 167.700  1.00  0.00           O
ATOM   2143  C   ASP A 216     104.870  57.320 164.400  1.00  0.00           C
ATOM   2144  O   ASP A 216     105.510  57.370 163.320  1.00  0.00           O
ATOM   2145  N   ARG A 217     104.530  58.350 165.140  1.00  0.00           N
ATOM   2146  H   ARG A 217     104.470  58.170 166.120  1.00  0.00           H
ATOM   2147  CA  ARG A 217     104.690  59.710 164.570  1.00  0.00           C
ATOM   2148  CB  ARG A 217     103.340  60.140 164.100  1.00  0.00           C
ATOM   2149  CG  ARG A 217     103.130  59.760 162.630  1.00  0.00           C
ATOM   2150  CD  ARG A 217     101.730  60.060 162.020  1.00  0.00           C
ATOM   2151  NE  ARG A 217     101.140  58.830 161.410  1.00  0.00           N
ATOM   2152  HE  ARG A 217     101.900  58.230 161.140  1.00  0.00           H
ATOM   2153  CZ  ARG A 217      99.940  58.250 161.580  1.00  0.00           C
ATOM   2154  NH1 ARG A 217      99.050  58.790 162.380  1.00  0.00           N
ATOM   2155 1HH1 ARG A 217      99.260  59.600 162.920  1.00  0.00           H
ATOM   2156 2HH1 ARG A 217      98.170  58.340 162.540  1.00  0.00           H
ATOM   2157  NH2 ARG A 217      99.730  57.120 160.920  1.00  0.00           N
ATOM   2158 1HH2 ARG A 217     100.510  56.680 160.480  1.00  0.00           H
ATOM   2159 2HH2 ARG A 217      98.840  56.720 161.110  1.00  0.00           H
ATOM   2160  C   ARG A 217     105.280  60.740 165.500  1.00  0.00           C
ATOM   2161  O   ARG A 217     105.690  61.750 165.030  1.00  0.00           O
ATOM   2162  N   TRP A 218     105.270  60.580 166.820  1.00  0.00           N
ATOM   2163  H   TRP A 218     104.650  59.910 167.220  1.00  0.00           H
ATOM   2164  CA  TRP A 218     105.930  61.350 167.910  1.00  0.00           C
ATOM   2165  CB  TRP A 218     105.880  60.410 169.160  1.00  0.00           C
ATOM   2166  CG  TRP A 218     106.600  59.090 169.130  1.00  0.00           C
ATOM   2167  CD1 TRP A 218     105.940  57.960 168.870  1.00  0.00           C
ATOM   2168  HD1 TRP A 218     104.860  57.810 168.820  1.00  0.00           H
ATOM   2169  CD2 TRP A 218     107.940  58.860 169.300  1.00  0.00           C
ATOM   2170  NE1 TRP A 218     106.790  56.970 168.950  1.00  0.00           N
ATOM   2171  HE1 TRP A 218     106.520  56.010 168.940  1.00  0.00           H
ATOM   2172  CE2 TRP A 218     108.010  57.460 169.240  1.00  0.00           C
ATOM   2173  CE3 TRP A 218     108.990  59.640 169.860  1.00  0.00           C
ATOM   2174  HE3 TRP A 218     108.810  60.640 170.260  1.00  0.00           H
ATOM   2175  CZ2 TRP A 218     109.210  56.880 169.530  1.00  0.00           C
ATOM   2176  HZ2 TRP A 218     109.260  55.810 169.350  1.00  0.00           H
ATOM   2177  CZ3 TRP A 218     110.180  59.040 170.200  1.00  0.00           C
ATOM   2178  HZ3 TRP A 218     110.940  59.560 170.780  1.00  0.00           H
ATOM   2179  CH2 TRP A 218     110.270  57.640 169.980  1.00  0.00           C
ATOM   2180  HH2 TRP A 218     111.160  57.200 170.430  1.00  0.00           H
ATOM   2181  C   TRP A 218     107.320  61.910 167.690  1.00  0.00           C
ATOM   2182  O   TRP A 218     107.640  62.940 168.260  1.00  0.00           O
ATOM   2183  N   PHE A 219     108.160  61.100 166.990  1.00  0.00           N
ATOM   2184  H   PHE A 219     107.930  60.130 166.920  1.00  0.00           H
ATOM   2185  CA  PHE A 219     109.530  61.480 166.620  1.00  0.00           C
ATOM   2186  CB  PHE A 219     110.300  60.180 166.190  1.00  0.00           C
ATOM   2187  CG  PHE A 219     109.760  59.550 164.840  1.00  0.00           C
ATOM   2188  CD1 PHE A 219     110.070  60.040 163.540  1.00  0.00           C
ATOM   2189  HD1 PHE A 219     110.730  60.900 163.440  1.00  0.00           H
ATOM   2190  CD2 PHE A 219     109.070  58.380 165.000  1.00  0.00           C
ATOM   2191  HD2 PHE A 219     108.850  58.000 165.990  1.00  0.00           H
ATOM   2192  CE1 PHE A 219     109.560  59.350 162.460  1.00  0.00           C
ATOM   2193  HE1 PHE A 219     109.410  59.830 161.490  1.00  0.00           H
ATOM   2194  CE2 PHE A 219     108.590  57.710 163.890  1.00  0.00           C
ATOM   2195  HE2 PHE A 219     107.890  56.890 164.020  1.00  0.00           H
ATOM   2196  CZ  PHE A 219     108.830  58.190 162.630  1.00  0.00           C
ATOM   2197  HZ  PHE A 219     108.530  57.580 161.780  1.00  0.00           H
ATOM   2198  C   PHE A 219     109.710  62.610 165.500  1.00  0.00           C
ATOM   2199  O   PHE A 219     110.780  63.200 165.590  1.00  0.00           O
ATOM   2200  N   LEU A 220     108.670  63.020 164.770  1.00  0.00           N
ATOM   2201  H   LEU A 220     107.860  62.450 164.920  1.00  0.00           H
ATOM   2202  CA  LEU A 220     108.490  64.110 163.820  1.00  0.00           C
ATOM   2203  CB  LEU A 220     107.190  64.050 162.990  1.00  0.00           C
ATOM   2204  CG  LEU A 220     107.100  62.970 161.860  1.00  0.00           C
ATOM   2205  CD1 LEU A 220     105.720  62.820 161.190  1.00  0.00           C
ATOM   2206  CD2 LEU A 220     108.100  63.100 160.740  1.00  0.00           C
ATOM   2207  C   LEU A 220     108.770  65.490 164.340  1.00  0.00           C
ATOM   2208  O   LEU A 220     107.950  66.050 165.060  1.00  0.00           O
ATOM   2209  N   ASN A 221     109.840  66.040 163.770  1.00  0.00           N
ATOM   2210  H   ASN A 221     110.570  65.480 163.370  1.00  0.00           H
ATOM   2211  CA  ASN A 221     110.100  67.500 163.880  1.00  0.00           C
ATOM   2212  CB  ASN A 221     111.380  67.580 164.870  1.00  0.00           C
ATOM   2213  CG  ASN A 221     111.860  69.020 165.240  1.00  0.00           C
ATOM   2214  OD1 ASN A 221     112.520  69.810 164.530  1.00  0.00           O
ATOM   2215  ND2 ASN A 221     111.350  69.450 166.380  1.00  0.00           N
ATOM   2216 1HD2 ASN A 221     110.820  68.860 166.990  1.00  0.00           H
ATOM   2217 2HD2 ASN A 221     111.660  70.330 166.730  1.00  0.00           H
ATOM   2218  C   ASN A 221     110.390  68.060 162.500  1.00  0.00           C
ATOM   2219  O   ASN A 221     111.250  67.500 161.890  1.00  0.00           O
ATOM   2220  N   ARG A 222     109.430  68.850 162.010  1.00  0.00           N
ATOM   2221  H   ARG A 222     108.680  69.210 162.570  1.00  0.00           H
ATOM   2222  CA  ARG A 222     109.300  69.320 160.610  1.00  0.00           C
ATOM   2223  CB  ARG A 222     107.870  69.180 160.070  1.00  0.00           C
ATOM   2224  CG  ARG A 222     107.410  67.730 159.910  1.00  0.00           C
ATOM   2225  CD  ARG A 222     106.060  67.610 159.330  1.00  0.00           C
ATOM   2226  NE  ARG A 222     106.140  67.550 157.840  1.00  0.00           N
ATOM   2227  HE  ARG A 222     107.050  67.740 157.490  1.00  0.00           H
ATOM   2228  CZ  ARG A 222     105.020  67.340 157.060  1.00  0.00           C
ATOM   2229  NH1 ARG A 222     103.820  66.950 157.550  1.00  0.00           N
ATOM   2230 1HH1 ARG A 222     103.740  66.810 158.540  1.00  0.00           H
ATOM   2231 2HH1 ARG A 222     103.060  66.740 156.940  1.00  0.00           H
ATOM   2232  NH2 ARG A 222     104.950  67.520 155.760  1.00  0.00           N
ATOM   2233 1HH2 ARG A 222     105.610  67.960 155.150  1.00  0.00           H
ATOM   2234 2HH2 ARG A 222     104.060  67.330 155.350  1.00  0.00           H
ATOM   2235  C   ARG A 222     110.010  70.630 160.270  1.00  0.00           C
ATOM   2236  O   ARG A 222     109.410  71.700 160.170  1.00  0.00           O
ATOM   2237  N   PHE A 223     111.360  70.480 160.250  1.00  0.00           N
ATOM   2238  H   PHE A 223     111.810  69.600 160.390  1.00  0.00           H
ATOM   2239  CA  PHE A 223     112.060  71.720 160.040  1.00  0.00           C
ATOM   2240  CB  PHE A 223     112.870  72.090 161.270  1.00  0.00           C
ATOM   2241  CG  PHE A 223     113.500  73.450 161.210  1.00  0.00           C
ATOM   2242  CD1 PHE A 223     114.840  73.490 160.880  1.00  0.00           C
ATOM   2243  HD1 PHE A 223     115.390  72.580 160.620  1.00  0.00           H
ATOM   2244  CD2 PHE A 223     112.740  74.540 161.600  1.00  0.00           C
ATOM   2245  HD2 PHE A 223     111.720  74.430 161.950  1.00  0.00           H
ATOM   2246  CE1 PHE A 223     115.470  74.700 161.060  1.00  0.00           C
ATOM   2247  HE1 PHE A 223     116.550  74.610 160.950  1.00  0.00           H
ATOM   2248  CE2 PHE A 223     113.370  75.760 161.810  1.00  0.00           C
ATOM   2249  HE2 PHE A 223     112.880  76.520 162.410  1.00  0.00           H
ATOM   2250  CZ  PHE A 223     114.740  75.840 161.500  1.00  0.00           C
ATOM   2251  HZ  PHE A 223     115.160  76.840 161.500  1.00  0.00           H
ATOM   2252  C   PHE A 223     113.020  71.620 158.860  1.00  0.00           C
ATOM   2253  O   PHE A 223     113.720  70.590 158.620  1.00  0.00           O
ATOM   2254  N   THR A 224     113.140  72.780 158.190  1.00  0.00           N
ATOM   2255  H   THR A 224     112.890  73.720 158.450  1.00  0.00           H
ATOM   2256  CA  THR A 224     113.960  72.680 156.930  1.00  0.00           C
ATOM   2257  CB  THR A 224     113.340  73.490 155.830  1.00  0.00           C
ATOM   2258  OG1 THR A 224     113.000  74.750 156.330  1.00  0.00           O
ATOM   2259  HG1 THR A 224     113.500  75.450 155.810  1.00  0.00           H
ATOM   2260  CG2 THR A 224     112.320  72.730 154.970  1.00  0.00           C
ATOM   2261  C   THR A 224     115.490  72.740 156.980  1.00  0.00           C
ATOM   2262  O   THR A 224     116.090  73.790 156.570  1.00  0.00           O
ATOM   2263  N   THR A 225     116.000  71.610 157.390  1.00  0.00           N
ATOM   2264  H   THR A 225     115.450  70.950 157.900  1.00  0.00           H
ATOM   2265  CA  THR A 225     117.450  71.420 157.500  1.00  0.00           C
ATOM   2266  CB  THR A 225     117.840  70.470 158.640  1.00  0.00           C
ATOM   2267  OG1 THR A 225     117.480  71.040 159.850  1.00  0.00           O
ATOM   2268  HG1 THR A 225     117.950  71.910 159.960  1.00  0.00           H
ATOM   2269  CG2 THR A 225     119.350  70.030 158.590  1.00  0.00           C
ATOM   2270  C   THR A 225     117.970  70.800 156.140  1.00  0.00           C
ATOM   2271  O   THR A 225     117.830  69.620 156.010  1.00  0.00           O
ATOM   2272  N   THR A 226     118.780  71.520 155.420  1.00  0.00           N
ATOM   2273  H   THR A 226     119.290  72.290 155.790  1.00  0.00           H
ATOM   2274  CA  THR A 226     119.300  71.140 154.090  1.00  0.00           C
ATOM   2275  CB  THR A 226     119.490  72.390 153.130  1.00  0.00           C
ATOM   2276  OG1 THR A 226     120.160  73.460 153.810  1.00  0.00           O
ATOM   2277  HG1 THR A 226     119.660  73.830 154.600  1.00  0.00           H
ATOM   2278  CG2 THR A 226     118.110  72.820 152.590  1.00  0.00           C
ATOM   2279  C   THR A 226     120.570  70.320 154.120  1.00  0.00           C
ATOM   2280  O   THR A 226     121.280  70.330 155.110  1.00  0.00           O
ATOM   2281  N   LEU A 227     120.850  69.670 153.040  1.00  0.00           N
ATOM   2282  H   LEU A 227     120.290  69.690 152.220  1.00  0.00           H
ATOM   2283  CA  LEU A 227     121.870  68.600 152.990  1.00  0.00           C
ATOM   2284  CB  LEU A 227     122.110  68.100 151.610  1.00  0.00           C
ATOM   2285  CG  LEU A 227     120.870  67.480 150.930  1.00  0.00           C
ATOM   2286  CD1 LEU A 227     121.110  67.310 149.450  1.00  0.00           C
ATOM   2287  CD2 LEU A 227     120.600  66.130 151.480  1.00  0.00           C
ATOM   2288  C   LEU A 227     123.300  68.850 153.560  1.00  0.00           C
ATOM   2289  O   LEU A 227     123.720  67.980 154.270  1.00  0.00           O
ATOM   2290  N   ASN A 228     123.990  69.940 153.290  1.00  0.00           N
ATOM   2291  H   ASN A 228     123.660  70.600 152.620  1.00  0.00           H
ATOM   2292  CA  ASN A 228     125.210  70.320 154.020  1.00  0.00           C
ATOM   2293  CB  ASN A 228     125.810  71.630 153.620  1.00  0.00           C
ATOM   2294  CG  ASN A 228     126.230  71.660 152.130  1.00  0.00           C
ATOM   2295  OD1 ASN A 228     126.850  70.750 151.570  1.00  0.00           O
ATOM   2296  ND2 ASN A 228     125.970  72.810 151.450  1.00  0.00           N
ATOM   2297 1HD2 ASN A 228     125.490  73.610 151.830  1.00  0.00           H
ATOM   2298 2HD2 ASN A 228     126.310  72.870 150.510  1.00  0.00           H
ATOM   2299  C   ASN A 228     125.180  70.090 155.500  1.00  0.00           C
ATOM   2300  O   ASN A 228     125.970  69.310 156.010  1.00  0.00           O
ATOM   2301  N   ASP A 229     124.230  70.790 156.190  1.00  0.00           N
ATOM   2302  H   ASP A 229     123.520  71.330 155.730  1.00  0.00           H
ATOM   2303  CA  ASP A 229     123.920  70.760 157.630  1.00  0.00           C
ATOM   2304  CB  ASP A 229     122.770  71.690 157.940  1.00  0.00           C
ATOM   2305  CG  ASP A 229     123.330  73.110 157.760  1.00  0.00           C
ATOM   2306  OD1 ASP A 229     124.100  73.510 158.710  1.00  0.00           O
ATOM   2307  OD2 ASP A 229     122.670  73.860 157.070  1.00  0.00           O
ATOM   2308  C   ASP A 229     123.710  69.340 158.210  1.00  0.00           C
ATOM   2309  O   ASP A 229     124.460  68.960 159.090  1.00  0.00           O
ATOM   2310  N   PHE A 230     122.900  68.520 157.530  1.00  0.00           N
ATOM   2311  H   PHE A 230     122.240  68.870 156.870  1.00  0.00           H
ATOM   2312  CA  PHE A 230     122.750  67.070 157.870  1.00  0.00           C
ATOM   2313  CB  PHE A 230     121.520  66.430 157.270  1.00  0.00           C
ATOM   2314  CG  PHE A 230     121.330  65.120 158.010  1.00  0.00           C
ATOM   2315  CD1 PHE A 230     121.830  63.930 157.470  1.00  0.00           C
ATOM   2316  HD1 PHE A 230     122.040  63.870 156.410  1.00  0.00           H
ATOM   2317  CD2 PHE A 230     121.000  65.190 159.380  1.00  0.00           C
ATOM   2318  HD2 PHE A 230     120.310  66.000 159.610  1.00  0.00           H
ATOM   2319  CE1 PHE A 230     121.990  62.850 158.380  1.00  0.00           C
ATOM   2320  HE1 PHE A 230     122.120  61.840 157.990  1.00  0.00           H
ATOM   2321  CE2 PHE A 230     121.220  64.190 160.290  1.00  0.00           C
ATOM   2322  HE2 PHE A 230     121.270  64.270 161.370  1.00  0.00           H
ATOM   2323  CZ  PHE A 230     121.750  63.040 159.740  1.00  0.00           C
ATOM   2324  HZ  PHE A 230     122.100  62.260 160.420  1.00  0.00           H
ATOM   2325  C   PHE A 230     124.050  66.260 157.520  1.00  0.00           C
ATOM   2326  O   PHE A 230     124.470  65.620 158.460  1.00  0.00           O
ATOM   2327  N   ASN A 231     124.660  66.510 156.430  1.00  0.00           N
ATOM   2328  H   ASN A 231     124.240  67.090 155.730  1.00  0.00           H
ATOM   2329  CA  ASN A 231     125.890  65.900 155.930  1.00  0.00           C
ATOM   2330  CB  ASN A 231     126.410  66.190 154.520  1.00  0.00           C
ATOM   2331  CG  ASN A 231     125.550  65.330 153.550  1.00  0.00           C
ATOM   2332  OD1 ASN A 231     124.850  64.430 153.980  1.00  0.00           O
ATOM   2333  ND2 ASN A 231     125.580  65.570 152.240  1.00  0.00           N
ATOM   2334 1HD2 ASN A 231     126.020  66.370 151.840  1.00  0.00           H
ATOM   2335 2HD2 ASN A 231     125.170  64.900 151.610  1.00  0.00           H
ATOM   2336  C   ASN A 231     127.050  66.130 156.970  1.00  0.00           C
ATOM   2337  O   ASN A 231     127.670  65.160 157.420  1.00  0.00           O
ATOM   2338  N   LEU A 232     127.280  67.440 157.340  1.00  0.00           N
ATOM   2339  H   LEU A 232     126.940  68.220 156.820  1.00  0.00           H
ATOM   2340  CA  LEU A 232     128.170  67.730 158.530  1.00  0.00           C
ATOM   2341  CB  LEU A 232     128.580  69.240 158.810  1.00  0.00           C
ATOM   2342  CG  LEU A 232     129.810  69.720 158.050  1.00  0.00           C
ATOM   2343  CD1 LEU A 232     130.160  71.230 158.190  1.00  0.00           C
ATOM   2344  CD2 LEU A 232     131.000  68.960 158.690  1.00  0.00           C
ATOM   2345  C   LEU A 232     127.690  67.060 159.840  1.00  0.00           C
ATOM   2346  O   LEU A 232     128.480  66.340 160.480  1.00  0.00           O
ATOM   2347  N   VAL A 233     126.390  67.070 160.180  1.00  0.00           N
ATOM   2348  H   VAL A 233     125.680  67.690 159.850  1.00  0.00           H
ATOM   2349  CA  VAL A 233     125.980  66.240 161.350  1.00  0.00           C
ATOM   2350  CB  VAL A 233     124.610  66.540 161.950  1.00  0.00           C
ATOM   2351  CG1 VAL A 233     124.410  65.780 163.280  1.00  0.00           C
ATOM   2352  CG2 VAL A 233     124.570  68.020 162.400  1.00  0.00           C
ATOM   2353  C   VAL A 233     126.080  64.690 161.290  1.00  0.00           C
ATOM   2354  O   VAL A 233     126.770  64.060 162.110  1.00  0.00           O
ATOM   2355  N   ALA A 234     125.790  64.120 160.090  1.00  0.00           N
ATOM   2356  H   ALA A 234     125.220  64.600 159.430  1.00  0.00           H
ATOM   2357  CA  ALA A 234     126.080  62.740 159.640  1.00  0.00           C
ATOM   2358  CB  ALA A 234     125.570  62.560 158.240  1.00  0.00           C
ATOM   2359  C   ALA A 234     127.580  62.300 159.830  1.00  0.00           C
ATOM   2360  O   ALA A 234     127.900  61.510 160.700  1.00  0.00           O
ATOM   2361  N   MET A 235     128.510  63.070 159.360  1.00  0.00           N
ATOM   2362  H   MET A 235     128.200  63.900 158.890  1.00  0.00           H
ATOM   2363  CA  MET A 235     129.940  62.920 159.550  1.00  0.00           C
ATOM   2364  CB  MET A 235     130.720  63.800 158.630  1.00  0.00           C
ATOM   2365  CG  MET A 235     130.650  63.390 157.140  1.00  0.00           C
ATOM   2366  SD  MET A 235     131.890  64.230 156.110  1.00  0.00           S
ATOM   2367  CE  MET A 235     130.910  65.650 155.540  1.00  0.00           C
ATOM   2368  C   MET A 235     130.430  62.910 161.020  1.00  0.00           C
ATOM   2369  O   MET A 235     130.780  61.870 161.530  1.00  0.00           O
ATOM   2370  N   LYS A 236     130.080  63.990 161.710  1.00  0.00           N
ATOM   2371  H   LYS A 236     129.920  64.850 161.220  1.00  0.00           H
ATOM   2372  CA  LYS A 236     130.370  64.200 163.170  1.00  0.00           C
ATOM   2373  CB  LYS A 236     130.220  65.610 163.670  1.00  0.00           C
ATOM   2374  CG  LYS A 236     130.460  65.860 165.130  1.00  0.00           C
ATOM   2375  CD  LYS A 236     130.400  67.360 165.330  1.00  0.00           C
ATOM   2376  CE  LYS A 236     131.110  67.980 166.540  1.00  0.00           C
ATOM   2377  NZ  LYS A 236     131.060  69.470 166.500  1.00  0.00           N
ATOM   2378  HZ1 LYS A 236     131.970  69.860 166.320  1.00  0.00           H
ATOM   2379  HZ2 LYS A 236     130.540  69.740 165.690  1.00  0.00           H
ATOM   2380  HZ3 LYS A 236     130.720  69.790 167.380  1.00  0.00           H
ATOM   2381  C   LYS A 236     129.710  63.130 164.070  1.00  0.00           C
ATOM   2382  O   LYS A 236     130.380  62.620 164.980  1.00  0.00           O
ATOM   2383  N   TYR A 237     128.530  62.600 163.670  1.00  0.00           N
ATOM   2384  H   TYR A 237     127.980  62.870 162.880  1.00  0.00           H
ATOM   2385  CA  TYR A 237     127.880  61.560 164.520  1.00  0.00           C
ATOM   2386  CB  TYR A 237     126.330  61.830 164.840  1.00  0.00           C
ATOM   2387  CG  TYR A 237     126.190  63.130 165.650  1.00  0.00           C
ATOM   2388  CD1 TYR A 237     125.310  63.060 166.780  1.00  0.00           C
ATOM   2389  HD1 TYR A 237     124.840  62.090 166.950  1.00  0.00           H
ATOM   2390  CD2 TYR A 237     126.730  64.380 165.320  1.00  0.00           C
ATOM   2391  HD2 TYR A 237     127.000  64.530 164.280  1.00  0.00           H
ATOM   2392  CE1 TYR A 237     125.030  64.220 167.540  1.00  0.00           C
ATOM   2393  HE1 TYR A 237     124.240  64.140 168.280  1.00  0.00           H
ATOM   2394  CE2 TYR A 237     126.600  65.530 166.140  1.00  0.00           C
ATOM   2395  HE2 TYR A 237     127.220  66.400 165.940  1.00  0.00           H
ATOM   2396  CZ  TYR A 237     125.710  65.400 167.210  1.00  0.00           C
ATOM   2397  OH  TYR A 237     125.520  66.410 168.080  1.00  0.00           O
ATOM   2398  HH  TYR A 237     124.950  66.050 168.810  1.00  0.00           H
ATOM   2399  C   TYR A 237     127.930  60.160 163.760  1.00  0.00           C
ATOM   2400  O   TYR A 237     127.110  59.320 164.150  1.00  0.00           O
ATOM   2401  N   ASN A 238     128.940  59.970 162.890  1.00  0.00           N
ATOM   2402  H   ASN A 238     129.750  60.550 162.940  1.00  0.00           H
ATOM   2403  CA  ASN A 238     129.130  58.610 162.190  1.00  0.00           C
ATOM   2404  CB  ASN A 238     129.530  57.530 163.230  1.00  0.00           C
ATOM   2405  CG  ASN A 238     130.940  57.780 163.760  1.00  0.00           C
ATOM   2406  OD1 ASN A 238     131.840  58.000 163.030  1.00  0.00           O
ATOM   2407  ND2 ASN A 238     131.110  57.390 165.030  1.00  0.00           N
ATOM   2408 1HD2 ASN A 238     130.310  57.070 165.550  1.00  0.00           H
ATOM   2409 2HD2 ASN A 238     132.040  57.090 165.220  1.00  0.00           H
ATOM   2410  C   ASN A 238     128.090  57.960 161.300  1.00  0.00           C
ATOM   2411  O   ASN A 238     128.230  56.820 160.970  1.00  0.00           O
ATOM   2412  N   TYR A 239     127.410  58.790 160.540  1.00  0.00           N
ATOM   2413  H   TYR A 239     127.610  59.760 160.470  1.00  0.00           H
ATOM   2414  CA  TYR A 239     126.490  58.290 159.460  1.00  0.00           C
ATOM   2415  CB  TYR A 239     125.060  58.850 159.720  1.00  0.00           C
ATOM   2416  CG  TYR A 239     124.340  58.250 160.990  1.00  0.00           C
ATOM   2417  CD1 TYR A 239     123.470  57.240 160.770  1.00  0.00           C
ATOM   2418  HD1 TYR A 239     123.390  56.890 159.740  1.00  0.00           H
ATOM   2419  CD2 TYR A 239     124.530  58.780 162.290  1.00  0.00           C
ATOM   2420  HD2 TYR A 239     125.050  59.700 162.570  1.00  0.00           H
ATOM   2421  CE1 TYR A 239     122.800  56.590 161.780  1.00  0.00           C
ATOM   2422  HE1 TYR A 239     122.420  55.580 161.600  1.00  0.00           H
ATOM   2423  CE2 TYR A 239     123.980  58.090 163.360  1.00  0.00           C
ATOM   2424  HE2 TYR A 239     124.110  58.440 164.380  1.00  0.00           H
ATOM   2425  CZ  TYR A 239     123.070  57.030 163.090  1.00  0.00           C
ATOM   2426  OH  TYR A 239     122.470  56.480 164.160  1.00  0.00           O
ATOM   2427  HH  TYR A 239     121.900  55.730 163.830  1.00  0.00           H
ATOM   2428  C   TYR A 239     126.950  58.530 157.960  1.00  0.00           C
ATOM   2429  O   TYR A 239     127.990  59.170 157.800  1.00  0.00           O
ATOM   2430  N   GLU A 240     126.370  57.760 157.010  1.00  0.00           N
ATOM   2431  H   GLU A 240     125.550  57.230 157.210  1.00  0.00           H
ATOM   2432  CA  GLU A 240     126.660  57.820 155.570  1.00  0.00           C
ATOM   2433  CB  GLU A 240     126.190  56.580 154.790  1.00  0.00           C
ATOM   2434  CG  GLU A 240     126.320  56.640 153.250  1.00  0.00           C
ATOM   2435  CD  GLU A 240     126.080  55.370 152.410  1.00  0.00           C
ATOM   2436  OE1 GLU A 240     127.110  54.920 151.920  1.00  0.00           O
ATOM   2437  OE2 GLU A 240     124.930  54.940 152.160  1.00  0.00           O
ATOM   2438  C   GLU A 240     126.170  59.120 154.930  1.00  0.00           C
ATOM   2439  O   GLU A 240     124.910  59.450 155.070  1.00  0.00           O
ATOM   2440  N   PRO A 241     127.100  59.920 154.370  1.00  0.00           N
ATOM   2441  CA  PRO A 241     126.740  61.240 153.680  1.00  0.00           C
ATOM   2442  CB  PRO A 241     128.020  61.720 153.050  1.00  0.00           C
ATOM   2443  CG  PRO A 241     129.150  60.970 153.820  1.00  0.00           C
ATOM   2444  CD  PRO A 241     128.530  59.630 154.250  1.00  0.00           C
ATOM   2445  C   PRO A 241     125.700  61.000 152.600  1.00  0.00           C
ATOM   2446  O   PRO A 241     125.750  60.210 151.670  1.00  0.00           O
ATOM   2447  N   LEU A 242     124.710  61.870 152.690  1.00  0.00           N
ATOM   2448  H   LEU A 242     124.880  62.720 153.200  1.00  0.00           H
ATOM   2449  CA  LEU A 242     123.610  61.950 151.650  1.00  0.00           C
ATOM   2450  CB  LEU A 242     122.460  62.790 152.260  1.00  0.00           C
ATOM   2451  CG  LEU A 242     121.770  62.260 153.560  1.00  0.00           C
ATOM   2452  CD1 LEU A 242     120.570  63.110 153.860  1.00  0.00           C
ATOM   2453  CD2 LEU A 242     121.240  60.860 153.580  1.00  0.00           C
ATOM   2454  C   LEU A 242     123.970  62.680 150.310  1.00  0.00           C
ATOM   2455  O   LEU A 242     124.410  63.800 150.210  1.00  0.00           O
ATOM   2456  N   THR A 243     123.680  61.920 149.250  1.00  0.00           N
ATOM   2457  H   THR A 243     123.530  60.940 149.350  1.00  0.00           H
ATOM   2458  CA  THR A 243     123.860  62.360 147.830  1.00  0.00           C
ATOM   2459  CB  THR A 243     124.690  61.340 147.010  1.00  0.00           C
ATOM   2460  OG1 THR A 243     123.910  60.140 146.880  1.00  0.00           O
ATOM   2461  HG1 THR A 243     123.960  59.710 147.780  1.00  0.00           H
ATOM   2462  CG2 THR A 243     126.020  60.980 147.660  1.00  0.00           C
ATOM   2463  C   THR A 243     122.530  62.490 147.020  1.00  0.00           C
ATOM   2464  O   THR A 243     121.460  62.240 147.630  1.00  0.00           O
ATOM   2465  N   GLN A 244     122.660  63.050 145.860  1.00  0.00           N
ATOM   2466  H   GLN A 244     123.560  63.330 145.550  1.00  0.00           H
ATOM   2467  CA  GLN A 244     121.550  63.390 144.920  1.00  0.00           C
ATOM   2468  CB  GLN A 244     121.940  64.250 143.700  1.00  0.00           C
ATOM   2469  CG  GLN A 244     120.820  64.370 142.680  1.00  0.00           C
ATOM   2470  CD  GLN A 244     119.690  65.320 143.140  1.00  0.00           C
ATOM   2471  OE1 GLN A 244     119.810  66.470 143.460  1.00  0.00           O
ATOM   2472  NE2 GLN A 244     118.540  64.930 142.970  1.00  0.00           N
ATOM   2473 1HE2 GLN A 244     118.360  64.100 142.440  1.00  0.00           H
ATOM   2474 2HE2 GLN A 244     117.770  65.370 143.450  1.00  0.00           H
ATOM   2475  C   GLN A 244     120.860  62.070 144.480  1.00  0.00           C
ATOM   2476  O   GLN A 244     119.630  61.980 144.720  1.00  0.00           O
ATOM   2477  N   ASP A 245     121.640  61.070 144.260  1.00  0.00           N
ATOM   2478  H   ASP A 245     122.520  61.250 143.820  1.00  0.00           H
ATOM   2479  CA  ASP A 245     121.130  59.700 144.070  1.00  0.00           C
ATOM   2480  CB  ASP A 245     122.150  58.670 143.630  1.00  0.00           C
ATOM   2481  CG  ASP A 245     122.290  58.890 142.120  1.00  0.00           C
ATOM   2482  OD1 ASP A 245     121.250  58.710 141.420  1.00  0.00           O
ATOM   2483  OD2 ASP A 245     123.460  59.050 141.620  1.00  0.00           O
ATOM   2484  C   ASP A 245     120.400  59.230 145.360  1.00  0.00           C
ATOM   2485  O   ASP A 245     119.310  58.710 145.200  1.00  0.00           O
ATOM   2486  N   HIS A 246     121.020  59.240 146.570  1.00  0.00           N
ATOM   2487  H   HIS A 246     122.010  59.310 146.710  1.00  0.00           H
ATOM   2488  CA  HIS A 246     120.330  58.960 147.840  1.00  0.00           C
ATOM   2489  CB  HIS A 246     121.160  59.320 149.090  1.00  0.00           C
ATOM   2490  CG  HIS A 246     122.410  58.460 149.190  1.00  0.00           C
ATOM   2491  ND1 HIS A 246     123.690  58.910 149.220  1.00  0.00           N
ATOM   2492  CD2 HIS A 246     122.440  57.140 149.540  1.00  0.00           C
ATOM   2493  HD2 HIS A 246     121.560  56.500 149.530  1.00  0.00           H
ATOM   2494  CE1 HIS A 246     124.430  57.910 149.640  1.00  0.00           C
ATOM   2495  HE1 HIS A 246     125.450  58.000 150.000  1.00  0.00           H
ATOM   2496  NE2 HIS A 246     123.690  56.830 149.780  1.00  0.00           N
ATOM   2497  HE2 HIS A 246     124.030  55.950 150.120  1.00  0.00           H
ATOM   2498  C   HIS A 246     118.980  59.670 147.990  1.00  0.00           C
ATOM   2499  O   HIS A 246     117.950  58.970 148.020  1.00  0.00           O
ATOM   2500  N   VAL A 247     118.940  61.010 148.040  1.00  0.00           N
ATOM   2501  H   VAL A 247     119.750  61.550 147.830  1.00  0.00           H
ATOM   2502  CA  VAL A 247     117.630  61.720 148.060  1.00  0.00           C
ATOM   2503  CB  VAL A 247     117.800  63.220 148.320  1.00  0.00           C
ATOM   2504  CG1 VAL A 247     118.330  63.400 149.780  1.00  0.00           C
ATOM   2505  CG2 VAL A 247     118.670  63.880 147.280  1.00  0.00           C
ATOM   2506  C   VAL A 247     116.650  61.480 146.880  1.00  0.00           C
ATOM   2507  O   VAL A 247     115.470  61.480 146.940  1.00  0.00           O
ATOM   2508  N   ASP A 248     117.140  60.860 145.790  1.00  0.00           N
ATOM   2509  H   ASP A 248     118.110  60.690 145.610  1.00  0.00           H
ATOM   2510  CA  ASP A 248     116.360  60.550 144.570  1.00  0.00           C
ATOM   2511  CB  ASP A 248     117.360  60.460 143.370  1.00  0.00           C
ATOM   2512  CG  ASP A 248     116.660  60.150 142.030  1.00  0.00           C
ATOM   2513  OD1 ASP A 248     116.610  59.030 141.500  1.00  0.00           O
ATOM   2514  OD2 ASP A 248     116.180  61.100 141.390  1.00  0.00           O
ATOM   2515  C   ASP A 248     115.560  59.230 144.820  1.00  0.00           C
ATOM   2516  O   ASP A 248     114.330  59.230 145.030  1.00  0.00           O
ATOM   2517  N   ILE A 249     116.200  58.140 145.210  1.00  0.00           N
ATOM   2518  H   ILE A 249     117.200  58.200 145.270  1.00  0.00           H
ATOM   2519  CA  ILE A 249     115.590  56.900 145.700  1.00  0.00           C
ATOM   2520  CB  ILE A 249     116.620  55.800 145.650  1.00  0.00           C
ATOM   2521  CG1 ILE A 249     117.800  56.280 146.510  1.00  0.00           C
ATOM   2522  CG2 ILE A 249     117.040  55.240 144.200  1.00  0.00           C
ATOM   2523  CD  ILE A 249     118.610  55.160 147.120  1.00  0.00           C
ATOM   2524  C   ILE A 249     114.640  56.940 146.940  1.00  0.00           C
ATOM   2525  O   ILE A 249     113.930  56.000 147.280  1.00  0.00           O
ATOM   2526  N   LEU A 250     114.860  57.890 147.840  1.00  0.00           N
ATOM   2527  H   LEU A 250     115.740  58.360 147.850  1.00  0.00           H
ATOM   2528  CA  LEU A 250     113.840  58.320 148.840  1.00  0.00           C
ATOM   2529  CB  LEU A 250     114.450  59.200 149.920  1.00  0.00           C
ATOM   2530  CG  LEU A 250     115.380  58.450 150.940  1.00  0.00           C
ATOM   2531  CD1 LEU A 250     115.960  59.490 151.870  1.00  0.00           C
ATOM   2532  CD2 LEU A 250     114.620  57.380 151.760  1.00  0.00           C
ATOM   2533  C   LEU A 250     112.640  59.110 148.290  1.00  0.00           C
ATOM   2534  O   LEU A 250     111.600  59.110 148.930  1.00  0.00           O
ATOM   2535  N   GLY A 251     112.800  59.770 147.180  1.00  0.00           N
ATOM   2536  H   GLY A 251     113.550  59.620 146.530  1.00  0.00           H
ATOM   2537  CA  GLY A 251     111.890  60.720 146.570  1.00  0.00           C
ATOM   2538  C   GLY A 251     110.440  60.150 146.600  1.00  0.00           C
ATOM   2539  O   GLY A 251     109.600  60.900 147.000  1.00  0.00           O
ATOM   2540  N   PRO A 252     110.180  59.070 145.900  1.00  0.00           N
ATOM   2541  CA  PRO A 252     108.910  58.350 146.020  1.00  0.00           C
ATOM   2542  CB  PRO A 252     109.070  56.990 145.450  1.00  0.00           C
ATOM   2543  CG  PRO A 252     110.030  57.310 144.330  1.00  0.00           C
ATOM   2544  CD  PRO A 252     110.990  58.300 144.950  1.00  0.00           C
ATOM   2545  C   PRO A 252     108.420  58.300 147.430  1.00  0.00           C
ATOM   2546  O   PRO A 252     107.410  59.010 147.650  1.00  0.00           O
ATOM   2547  N   LEU A 253     109.050  57.590 148.350  1.00  0.00           N
ATOM   2548  H   LEU A 253     109.770  56.930 148.140  1.00  0.00           H
ATOM   2549  CA  LEU A 253     108.680  57.570 149.800  1.00  0.00           C
ATOM   2550  CB  LEU A 253     109.840  57.180 150.710  1.00  0.00           C
ATOM   2551  CG  LEU A 253     109.790  55.660 150.980  1.00  0.00           C
ATOM   2552  CD1 LEU A 253     110.990  55.290 151.810  1.00  0.00           C
ATOM   2553  CD2 LEU A 253     108.540  55.260 151.820  1.00  0.00           C
ATOM   2554  C   LEU A 253     108.230  59.000 150.280  1.00  0.00           C
ATOM   2555  O   LEU A 253     107.080  59.170 150.740  1.00  0.00           O
ATOM   2556  N   SER A 254     109.180  59.930 150.060  1.00  0.00           N
ATOM   2557  H   SER A 254     110.050  59.670 149.630  1.00  0.00           H
ATOM   2558  CA  SER A 254     108.960  61.330 150.340  1.00  0.00           C
ATOM   2559  CB  SER A 254     110.180  62.180 149.950  1.00  0.00           C
ATOM   2560  OG  SER A 254     111.370  61.860 150.720  1.00  0.00           O
ATOM   2561  HG  SER A 254     111.140  61.720 151.680  1.00  0.00           H
ATOM   2562  C   SER A 254     107.720  62.060 149.770  1.00  0.00           C
ATOM   2563  O   SER A 254     106.860  62.260 150.610  1.00  0.00           O
ATOM   2564  N   ALA A 255     107.500  61.980 148.450  1.00  0.00           N
ATOM   2565  H   ALA A 255     108.260  61.630 147.900  1.00  0.00           H
ATOM   2566  CA  ALA A 255     106.300  62.430 147.710  1.00  0.00           C
ATOM   2567  CB  ALA A 255     106.430  62.000 146.220  1.00  0.00           C
ATOM   2568  C   ALA A 255     105.090  61.670 148.340  1.00  0.00           C
ATOM   2569  O   ALA A 255     104.100  62.300 148.700  1.00  0.00           O
ATOM   2570  N   GLN A 256     105.090  60.330 148.450  1.00  0.00           N
ATOM   2571  H   GLN A 256     105.890  59.800 148.160  1.00  0.00           H
ATOM   2572  CA  GLN A 256     104.000  59.410 148.820  1.00  0.00           C
ATOM   2573  CB  GLN A 256     104.340  57.970 148.480  1.00  0.00           C
ATOM   2574  CG  GLN A 256     104.470  57.680 147.010  1.00  0.00           C
ATOM   2575  CD  GLN A 256     105.130  56.320 146.970  1.00  0.00           C
ATOM   2576  OE1 GLN A 256     104.910  55.490 147.890  1.00  0.00           O
ATOM   2577  NE2 GLN A 256     105.540  55.890 145.880  1.00  0.00           N
ATOM   2578 1HE2 GLN A 256     105.310  56.300 145.000  1.00  0.00           H
ATOM   2579 2HE2 GLN A 256     106.330  55.280 145.920  1.00  0.00           H
ATOM   2580  C   GLN A 256     103.400  59.610 150.220  1.00  0.00           C
ATOM   2581  O   GLN A 256     102.160  59.700 150.360  1.00  0.00           O
ATOM   2582  N   THR A 257     104.220  59.880 151.200  1.00  0.00           N
ATOM   2583  H   THR A 257     105.190  59.690 151.050  1.00  0.00           H
ATOM   2584  CA  THR A 257     103.790  60.280 152.580  1.00  0.00           C
ATOM   2585  CB  THR A 257     104.860  59.860 153.600  1.00  0.00           C
ATOM   2586  OG1 THR A 257     106.190  60.270 153.130  1.00  0.00           O
ATOM   2587  HG1 THR A 257     106.670  59.780 152.410  1.00  0.00           H
ATOM   2588  CG2 THR A 257     104.890  58.370 153.930  1.00  0.00           C
ATOM   2589  C   THR A 257     103.580  61.780 152.810  1.00  0.00           C
ATOM   2590  O   THR A 257     103.300  62.240 153.910  1.00  0.00           O
ATOM   2591  N   GLY A 258     103.970  62.470 151.810  1.00  0.00           N
ATOM   2592  H   GLY A 258     104.180  62.080 150.910  1.00  0.00           H
ATOM   2593  CA  GLY A 258     104.090  63.940 151.890  1.00  0.00           C
ATOM   2594  C   GLY A 258     105.420  64.440 152.510  1.00  0.00           C
ATOM   2595  O   GLY A 258     105.700  65.590 152.120  1.00  0.00           O
ATOM   2596  N   ILE A 259     105.890  63.870 153.610  1.00  0.00           N
ATOM   2597  H   ILE A 259     105.670  62.960 153.950  1.00  0.00           H
ATOM   2598  CA  ILE A 259     106.900  64.450 154.490  1.00  0.00           C
ATOM   2599  CB  ILE A 259     106.880  63.820 155.870  1.00  0.00           C
ATOM   2600  CG1 ILE A 259     105.420  63.570 156.300  1.00  0.00           C
ATOM   2601  CG2 ILE A 259     107.650  64.600 156.940  1.00  0.00           C
ATOM   2602  CD  ILE A 259     105.240  62.610 157.510  1.00  0.00           C
ATOM   2603  C   ILE A 259     108.350  64.240 153.890  1.00  0.00           C
ATOM   2604  O   ILE A 259     108.950  63.220 154.130  1.00  0.00           O
ATOM   2605  N   ALA A 260     108.760  65.310 153.230  1.00  0.00           N
ATOM   2606  H   ALA A 260     108.180  66.130 153.170  1.00  0.00           H
ATOM   2607  CA  ALA A 260     110.010  65.490 152.480  1.00  0.00           C
ATOM   2608  CB  ALA A 260     109.860  66.710 151.510  1.00  0.00           C
ATOM   2609  C   ALA A 260     111.300  65.490 153.240  1.00  0.00           C
ATOM   2610  O   ALA A 260     111.510  65.770 154.450  1.00  0.00           O
ATOM   2611  N   VAL A 261     112.320  65.130 152.480  1.00  0.00           N
ATOM   2612  H   VAL A 261     111.980  64.870 151.570  1.00  0.00           H
ATOM   2613  CA  VAL A 261     113.650  64.740 153.010  1.00  0.00           C
ATOM   2614  CB  VAL A 261     114.530  64.210 151.880  1.00  0.00           C
ATOM   2615  CG1 VAL A 261     115.080  65.270 150.950  1.00  0.00           C
ATOM   2616  CG2 VAL A 261     115.590  63.240 152.490  1.00  0.00           C
ATOM   2617  C   VAL A 261     114.350  65.720 153.920  1.00  0.00           C
ATOM   2618  O   VAL A 261     114.790  65.250 154.950  1.00  0.00           O
ATOM   2619  N   LEU A 262     114.230  67.020 153.720  1.00  0.00           N
ATOM   2620  H   LEU A 262     113.580  67.420 153.060  1.00  0.00           H
ATOM   2621  CA  LEU A 262     114.710  68.030 154.650  1.00  0.00           C
ATOM   2622  CB  LEU A 262     114.680  69.370 153.870  1.00  0.00           C
ATOM   2623  CG  LEU A 262     115.350  69.320 152.470  1.00  0.00           C
ATOM   2624  CD1 LEU A 262     114.960  70.580 151.730  1.00  0.00           C
ATOM   2625  CD2 LEU A 262     116.910  69.160 152.400  1.00  0.00           C
ATOM   2626  C   LEU A 262     114.070  68.100 156.120  1.00  0.00           C
ATOM   2627  O   LEU A 262     114.690  68.300 157.170  1.00  0.00           O
ATOM   2628  N   ASP A 263     112.810  67.680 156.190  1.00  0.00           N
ATOM   2629  H   ASP A 263     112.240  67.550 155.370  1.00  0.00           H
ATOM   2630  CA  ASP A 263     112.000  67.460 157.350  1.00  0.00           C
ATOM   2631  CB  ASP A 263     110.440  67.490 157.170  1.00  0.00           C
ATOM   2632  CG  ASP A 263     109.760  68.600 156.370  1.00  0.00           C
ATOM   2633  OD1 ASP A 263     109.910  68.790 155.150  1.00  0.00           O
ATOM   2634  OD2 ASP A 263     108.850  69.230 156.940  1.00  0.00           O
ATOM   2635  C   ASP A 263     112.380  66.250 158.200  1.00  0.00           C
ATOM   2636  O   ASP A 263     112.660  66.360 159.400  1.00  0.00           O
ATOM   2637  N   MET A 264     112.520  65.170 157.460  1.00  0.00           N
ATOM   2638  H   MET A 264     112.230  65.300 156.510  1.00  0.00           H
ATOM   2639  CA  MET A 264     113.260  63.960 157.870  1.00  0.00           C
ATOM   2640  CB  MET A 264     113.140  62.780 156.840  1.00  0.00           C
ATOM   2641  CG  MET A 264     111.820  61.980 156.750  1.00  0.00           C
ATOM   2642  SD  MET A 264     111.370  60.950 158.310  1.00  0.00           S
ATOM   2643  CE  MET A 264     109.730  60.270 157.940  1.00  0.00           C
ATOM   2644  C   MET A 264     114.740  64.260 158.310  1.00  0.00           C
ATOM   2645  O   MET A 264     115.010  63.920 159.450  1.00  0.00           O
ATOM   2646  N   CYS A 265     115.490  65.090 157.520  1.00  0.00           N
ATOM   2647  H   CYS A 265     115.210  65.390 156.610  1.00  0.00           H
ATOM   2648  CA  CYS A 265     116.840  65.530 158.020  1.00  0.00           C
ATOM   2649  CB  CYS A 265     117.690  66.290 157.050  1.00  0.00           C
ATOM   2650  SG  CYS A 265     118.040  65.430 155.410  1.00  0.00           S
ATOM   2651  HG  CYS A 265     116.790  65.120 155.080  1.00  0.00           H
ATOM   2652  C   CYS A 265     116.760  66.280 159.350  1.00  0.00           C
ATOM   2653  O   CYS A 265     117.520  65.900 160.200  1.00  0.00           O
ATOM   2654  N   ALA A 266     115.880  67.210 159.610  1.00  0.00           N
ATOM   2655  H   ALA A 266     115.280  67.600 158.920  1.00  0.00           H
ATOM   2656  CA  ALA A 266     115.620  67.710 160.980  1.00  0.00           C
ATOM   2657  CB  ALA A 266     114.500  68.690 160.870  1.00  0.00           C
ATOM   2658  C   ALA A 266     115.250  66.730 162.120  1.00  0.00           C
ATOM   2659  O   ALA A 266     115.880  66.880 163.180  1.00  0.00           O
ATOM   2660  N   SER A 267     114.320  65.830 161.890  1.00  0.00           N
ATOM   2661  H   SER A 267     114.060  65.810 160.930  1.00  0.00           H
ATOM   2662  CA  SER A 267     113.920  64.760 162.780  1.00  0.00           C
ATOM   2663  CB  SER A 267     112.720  63.970 162.200  1.00  0.00           C
ATOM   2664  OG  SER A 267     111.680  64.920 162.120  1.00  0.00           O
ATOM   2665  HG  SER A 267     111.860  65.600 161.400  1.00  0.00           H
ATOM   2666  C   SER A 267     114.960  63.780 163.150  1.00  0.00           C
ATOM   2667  O   SER A 267     115.310  63.680 164.310  1.00  0.00           O
ATOM   2668  N   LEU A 268     115.770  63.410 162.120  1.00  0.00           N
ATOM   2669  H   LEU A 268     115.530  63.600 161.170  1.00  0.00           H
ATOM   2670  CA  LEU A 268     117.000  62.540 162.220  1.00  0.00           C
ATOM   2671  CB  LEU A 268     117.440  61.930 160.890  1.00  0.00           C
ATOM   2672  CG  LEU A 268     118.420  60.760 161.070  1.00  0.00           C
ATOM   2673  CD1 LEU A 268     117.650  59.490 161.520  1.00  0.00           C
ATOM   2674  CD2 LEU A 268     119.240  60.560 159.770  1.00  0.00           C
ATOM   2675  C   LEU A 268     118.120  63.220 163.020  1.00  0.00           C
ATOM   2676  O   LEU A 268     118.550  62.620 163.980  1.00  0.00           O
ATOM   2677  N   LYS A 269     118.360  64.510 162.700  1.00  0.00           N
ATOM   2678  H   LYS A 269     117.800  64.940 161.990  1.00  0.00           H
ATOM   2679  CA  LYS A 269     119.250  65.410 163.430  1.00  0.00           C
ATOM   2680  CB  LYS A 269     119.120  66.790 162.710  1.00  0.00           C
ATOM   2681  CG  LYS A 269     119.870  67.970 163.380  1.00  0.00           C
ATOM   2682  CD  LYS A 269     119.840  69.240 162.510  1.00  0.00           C
ATOM   2683  CE  LYS A 269     120.640  70.440 163.010  1.00  0.00           C
ATOM   2684  NZ  LYS A 269     119.870  71.370 163.830  1.00  0.00           N
ATOM   2685  HZ1 LYS A 269     120.480  72.100 164.130  1.00  0.00           H
ATOM   2686  HZ2 LYS A 269     119.030  71.680 163.380  1.00  0.00           H
ATOM   2687  HZ3 LYS A 269     119.530  70.960 164.690  1.00  0.00           H
ATOM   2688  C   LYS A 269     118.860  65.500 164.930  1.00  0.00           C
ATOM   2689  O   LYS A 269     119.570  64.920 165.790  1.00  0.00           O
ATOM   2690  N   GLU A 270     117.590  65.830 165.190  1.00  0.00           N
ATOM   2691  H   GLU A 270     116.930  66.010 164.460  1.00  0.00           H
ATOM   2692  CA  GLU A 270     117.040  65.840 166.590  1.00  0.00           C
ATOM   2693  CB  GLU A 270     115.520  66.050 166.540  1.00  0.00           C
ATOM   2694  CG  GLU A 270     115.020  67.420 166.090  1.00  0.00           C
ATOM   2695  CD  GLU A 270     115.300  68.490 167.130  1.00  0.00           C
ATOM   2696  OE1 GLU A 270     114.620  68.360 168.180  1.00  0.00           O
ATOM   2697  OE2 GLU A 270     115.970  69.520 166.810  1.00  0.00           O
ATOM   2698  C   GLU A 270     117.180  64.450 167.280  1.00  0.00           C
ATOM   2699  O   GLU A 270     117.710  64.460 168.390  1.00  0.00           O
ATOM   2700  N   LEU A 271     116.770  63.310 166.700  1.00  0.00           N
ATOM   2701  H   LEU A 271     116.210  63.290 165.870  1.00  0.00           H
ATOM   2702  CA  LEU A 271     116.950  61.920 167.150  1.00  0.00           C
ATOM   2703  CB  LEU A 271     116.570  60.840 166.120  1.00  0.00           C
ATOM   2704  CG  LEU A 271     115.060  60.710 166.020  1.00  0.00           C
ATOM   2705  CD1 LEU A 271     114.790  60.250 164.580  1.00  0.00           C
ATOM   2706  CD2 LEU A 271     114.470  59.590 166.900  1.00  0.00           C
ATOM   2707  C   LEU A 271     118.380  61.660 167.520  1.00  0.00           C
ATOM   2708  O   LEU A 271     118.740  61.170 168.580  1.00  0.00           O
ATOM   2709  N   LEU A 272     119.270  61.990 166.600  1.00  0.00           N
ATOM   2710  H   LEU A 272     118.920  62.370 165.740  1.00  0.00           H
ATOM   2711  CA  LEU A 272     120.680  61.860 166.820  1.00  0.00           C
ATOM   2712  CB  LEU A 272     121.520  62.330 165.620  1.00  0.00           C
ATOM   2713  CG  LEU A 272     122.100  61.310 164.660  1.00  0.00           C
ATOM   2714  CD1 LEU A 272     120.990  60.460 164.000  1.00  0.00           C
ATOM   2715  CD2 LEU A 272     122.780  61.980 163.460  1.00  0.00           C
ATOM   2716  C   LEU A 272     121.110  62.600 168.130  1.00  0.00           C
ATOM   2717  O   LEU A 272     121.850  62.040 168.950  1.00  0.00           O
ATOM   2718  N   GLN A 273     120.640  63.830 168.280  1.00  0.00           N
ATOM   2719  H   GLN A 273     120.060  64.210 167.560  1.00  0.00           H
ATOM   2720  CA  GLN A 273     120.990  64.730 169.390  1.00  0.00           C
ATOM   2721  CB  GLN A 273     120.520  66.180 169.090  1.00  0.00           C
ATOM   2722  CG  GLN A 273     121.420  66.840 168.080  1.00  0.00           C
ATOM   2723  CD  GLN A 273     120.940  68.260 167.710  1.00  0.00           C
ATOM   2724  OE1 GLN A 273     119.790  68.690 167.840  1.00  0.00           O
ATOM   2725  NE2 GLN A 273     121.930  69.090 167.380  1.00  0.00           N
ATOM   2726 1HE2 GLN A 273     122.910  68.890 167.450  1.00  0.00           H
ATOM   2727 2HE2 GLN A 273     121.620  69.990 167.080  1.00  0.00           H
ATOM   2728  C   GLN A 273     120.410  64.350 170.790  1.00  0.00           C
ATOM   2729  O   GLN A 273     121.180  64.130 171.750  1.00  0.00           O
ATOM   2730  N   ASN A 274     119.130  64.060 170.850  1.00  0.00           N
ATOM   2731  H   ASN A 274     118.520  64.400 170.140  1.00  0.00           H
ATOM   2732  CA  ASN A 274     118.440  63.830 172.180  1.00  0.00           C
ATOM   2733  CB  ASN A 274     116.920  64.020 172.050  1.00  0.00           C
ATOM   2734  CG  ASN A 274     116.550  65.390 171.500  1.00  0.00           C
ATOM   2735  OD1 ASN A 274     117.210  66.430 171.530  1.00  0.00           O
ATOM   2736  ND2 ASN A 274     115.490  65.390 170.750  1.00  0.00           N
ATOM   2737 1HD2 ASN A 274     115.010  64.530 170.570  1.00  0.00           H
ATOM   2738 2HD2 ASN A 274     115.210  66.220 170.260  1.00  0.00           H
ATOM   2739  C   ASN A 274     118.710  62.300 172.460  1.00  0.00           C
ATOM   2740  O   ASN A 274     119.710  61.980 173.070  1.00  0.00           O
ATOM   2741  N   GLY A 275     118.140  61.380 171.610  1.00  0.00           N
ATOM   2742  H   GLY A 275     118.060  61.580 170.640  1.00  0.00           H
ATOM   2743  CA  GLY A 275     118.110  59.920 172.010  1.00  0.00           C
ATOM   2744  C   GLY A 275     117.450  59.050 170.990  1.00  0.00           C
ATOM   2745  O   GLY A 275     116.670  59.430 170.150  1.00  0.00           O
ATOM   2746  N   MET A 276     118.160  57.960 170.650  1.00  0.00           N
ATOM   2747  H   MET A 276     119.110  57.920 170.930  1.00  0.00           H
ATOM   2748  CA  MET A 276     117.620  56.880 169.760  1.00  0.00           C
ATOM   2749  CB  MET A 276     118.670  56.540 168.720  1.00  0.00           C
ATOM   2750  CG  MET A 276     118.720  57.640 167.600  1.00  0.00           C
ATOM   2751  SD  MET A 276     119.720  57.000 166.190  1.00  0.00           S
ATOM   2752  CE  MET A 276     119.120  57.820 164.760  1.00  0.00           C
ATOM   2753  C   MET A 276     117.060  55.560 170.410  1.00  0.00           C
ATOM   2754  O   MET A 276     116.590  54.680 169.680  1.00  0.00           O
ATOM   2755  N   ASN A 277     117.300  55.490 171.710  1.00  0.00           N
ATOM   2756  H   ASN A 277     118.050  55.960 172.190  1.00  0.00           H
ATOM   2757  CA  ASN A 277     116.660  54.430 172.560  1.00  0.00           C
ATOM   2758  CB  ASN A 277     117.920  53.730 173.240  1.00  0.00           C
ATOM   2759  CG  ASN A 277     117.630  52.230 173.640  1.00  0.00           C
ATOM   2760  OD1 ASN A 277     116.550  51.760 174.050  1.00  0.00           O
ATOM   2761  ND2 ASN A 277     118.610  51.390 173.600  1.00  0.00           N
ATOM   2762 1HD2 ASN A 277     119.480  51.840 173.400  1.00  0.00           H
ATOM   2763 2HD2 ASN A 277     118.490  50.400 173.580  1.00  0.00           H
ATOM   2764  C   ASN A 277     115.950  55.090 173.760  1.00  0.00           C
ATOM   2765  O   ASN A 277     116.220  56.210 174.110  1.00  0.00           O
ATOM   2766  N   GLY A 278     115.000  54.350 174.370  1.00  0.00           N
ATOM   2767  H   GLY A 278     115.230  53.380 174.430  1.00  0.00           H
ATOM   2768  CA  GLY A 278     114.080  54.810 175.380  1.00  0.00           C
ATOM   2769  C   GLY A 278     112.640  54.450 175.000  1.00  0.00           C
ATOM   2770  O   GLY A 278     112.110  53.310 175.100  1.00  0.00           O
ATOM   2771  N   ARG A 279     111.960  55.430 174.440  1.00  0.00           N
ATOM   2772  H   ARG A 279     112.340  56.360 174.390  1.00  0.00           H
ATOM   2773  CA  ARG A 279     110.470  55.390 174.140  1.00  0.00           C
ATOM   2774  CB  ARG A 279     109.990  56.840 173.790  1.00  0.00           C
ATOM   2775  CG  ARG A 279     108.490  56.990 173.630  1.00  0.00           C
ATOM   2776  CD  ARG A 279     107.990  58.340 173.170  1.00  0.00           C
ATOM   2777  NE  ARG A 279     106.610  58.380 172.860  1.00  0.00           N
ATOM   2778  HE  ARG A 279     106.280  57.520 172.480  1.00  0.00           H
ATOM   2779  CZ  ARG A 279     105.840  59.470 172.910  1.00  0.00           C
ATOM   2780  NH1 ARG A 279     106.170  60.580 173.500  1.00  0.00           N
ATOM   2781 1HH1 ARG A 279     107.030  60.690 174.000  1.00  0.00           H
ATOM   2782 2HH1 ARG A 279     105.510  61.330 173.550  1.00  0.00           H
ATOM   2783  NH2 ARG A 279     104.710  59.510 172.330  1.00  0.00           N
ATOM   2784 1HH2 ARG A 279     104.400  58.750 171.760  1.00  0.00           H
ATOM   2785 2HH2 ARG A 279     104.100  60.270 172.550  1.00  0.00           H
ATOM   2786  C   ARG A 279     110.270  54.340 173.040  1.00  0.00           C
ATOM   2787  O   ARG A 279     110.840  54.340 171.970  1.00  0.00           O
ATOM   2788  N   THR A 280     109.290  53.430 173.290  1.00  0.00           N
ATOM   2789  H   THR A 280     108.670  53.540 174.070  1.00  0.00           H
ATOM   2790  CA  THR A 280     108.910  52.390 172.300  1.00  0.00           C
ATOM   2791  CB  THR A 280     108.030  51.310 172.940  1.00  0.00           C
ATOM   2792  OG1 THR A 280     106.880  51.830 173.680  1.00  0.00           O
ATOM   2793  HG1 THR A 280     107.000  52.010 174.660  1.00  0.00           H
ATOM   2794  CG2 THR A 280     108.960  50.530 173.940  1.00  0.00           C
ATOM   2795  C   THR A 280     108.470  52.830 170.900  1.00  0.00           C
ATOM   2796  O   THR A 280     107.490  53.580 170.730  1.00  0.00           O
ATOM   2797  N   ILE A 281     109.050  52.250 169.850  1.00  0.00           N
ATOM   2798  H   ILE A 281     109.780  51.580 169.990  1.00  0.00           H
ATOM   2799  CA  ILE A 281     108.640  52.420 168.420  1.00  0.00           C
ATOM   2800  CB  ILE A 281     109.720  53.350 167.830  1.00  0.00           C
ATOM   2801  CG1 ILE A 281     109.220  53.710 166.430  1.00  0.00           C
ATOM   2802  CG2 ILE A 281     111.080  52.610 167.790  1.00  0.00           C
ATOM   2803  CD  ILE A 281     109.900  54.980 166.010  1.00  0.00           C
ATOM   2804  C   ILE A 281     108.390  51.050 167.680  1.00  0.00           C
ATOM   2805  O   ILE A 281     109.190  50.100 167.870  1.00  0.00           O
ATOM   2806  N   LEU A 282     107.180  50.950 167.090  1.00  0.00           N
ATOM   2807  H   LEU A 282     106.630  51.770 166.940  1.00  0.00           H
ATOM   2808  CA  LEU A 282     106.640  49.710 166.560  1.00  0.00           C
ATOM   2809  CB  LEU A 282     107.310  49.440 165.200  1.00  0.00           C
ATOM   2810  CG  LEU A 282     107.280  50.660 164.250  1.00  0.00           C
ATOM   2811  CD1 LEU A 282     108.310  50.540 163.190  1.00  0.00           C
ATOM   2812  CD2 LEU A 282     105.850  50.880 163.620  1.00  0.00           C
ATOM   2813  C   LEU A 282     106.840  48.530 167.550  1.00  0.00           C
ATOM   2814  O   LEU A 282     107.150  47.370 167.160  1.00  0.00           O
ATOM   2815  N   GLY A 283     106.650  48.810 168.860  1.00  0.00           N
ATOM   2816  H   GLY A 283     106.040  49.520 169.210  1.00  0.00           H
ATOM   2817  CA  GLY A 283     106.930  47.770 169.850  1.00  0.00           C
ATOM   2818  C   GLY A 283     108.370  47.290 170.090  1.00  0.00           C
ATOM   2819  O   GLY A 283     108.570  46.280 170.760  1.00  0.00           O
ATOM   2820  N   SER A 284     109.340  48.180 169.760  1.00  0.00           N
ATOM   2821  H   SER A 284     109.050  49.080 169.440  1.00  0.00           H
ATOM   2822  CA  SER A 284     110.750  47.970 170.100  1.00  0.00           C
ATOM   2823  CB  SER A 284     111.380  47.470 168.870  1.00  0.00           C
ATOM   2824  OG  SER A 284     112.640  46.920 169.120  1.00  0.00           O
ATOM   2825  HG  SER A 284     113.350  47.430 168.630  1.00  0.00           H
ATOM   2826  C   SER A 284     111.400  49.270 170.540  1.00  0.00           C
ATOM   2827  O   SER A 284     110.880  50.320 170.280  1.00  0.00           O
ATOM   2828  N   ALA A 285     112.640  49.180 171.000  1.00  0.00           N
ATOM   2829  H   ALA A 285     113.270  48.410 170.900  1.00  0.00           H
ATOM   2830  CA  ALA A 285     113.330  50.280 171.670  1.00  0.00           C
ATOM   2831  CB  ALA A 285     114.240  49.780 172.840  1.00  0.00           C
ATOM   2832  C   ALA A 285     114.270  51.150 170.710  1.00  0.00           C
ATOM   2833  O   ALA A 285     113.850  52.070 169.990  1.00  0.00           O
ATOM   2834  N   LEU A 286     115.490  50.720 170.410  1.00  0.00           N
ATOM   2835  H   LEU A 286     115.880  49.950 170.930  1.00  0.00           H
ATOM   2836  CA  LEU A 286     116.400  51.330 169.440  1.00  0.00           C
ATOM   2837  CB  LEU A 286     117.730  50.550 169.510  1.00  0.00           C
ATOM   2838  CG  LEU A 286     119.000  51.260 169.010  1.00  0.00           C
ATOM   2839  CD1 LEU A 286     119.640  51.950 170.190  1.00  0.00           C
ATOM   2840  CD2 LEU A 286     119.900  50.190 168.420  1.00  0.00           C
ATOM   2841  C   LEU A 286     115.890  51.370 167.970  1.00  0.00           C
ATOM   2842  O   LEU A 286     115.610  50.270 167.470  1.00  0.00           O
ATOM   2843  N   LEU A 287     116.080  52.510 167.380  1.00  0.00           N
ATOM   2844  H   LEU A 287     116.570  53.230 167.870  1.00  0.00           H
ATOM   2845  CA  LEU A 287     115.940  52.820 165.940  1.00  0.00           C
ATOM   2846  CB  LEU A 287     116.260  54.290 165.590  1.00  0.00           C
ATOM   2847  CG  LEU A 287     115.060  55.210 165.400  1.00  0.00           C
ATOM   2848  CD1 LEU A 287     114.230  55.590 166.630  1.00  0.00           C
ATOM   2849  CD2 LEU A 287     115.490  56.480 164.650  1.00  0.00           C
ATOM   2850  C   LEU A 287     116.760  52.000 164.960  1.00  0.00           C
ATOM   2851  O   LEU A 287     117.950  52.290 164.760  1.00  0.00           O
ATOM   2852  N   GLU A 288     116.020  51.170 164.220  1.00  0.00           N
ATOM   2853  H   GLU A 288     115.070  51.370 163.990  1.00  0.00           H
ATOM   2854  CA  GLU A 288     116.750  50.090 163.450  1.00  0.00           C
ATOM   2855  CB  GLU A 288     115.980  48.820 163.660  1.00  0.00           C
ATOM   2856  CG  GLU A 288     116.890  47.880 164.380  1.00  0.00           C
ATOM   2857  CD  GLU A 288     116.200  46.580 164.540  1.00  0.00           C
ATOM   2858  OE1 GLU A 288     116.110  45.840 163.560  1.00  0.00           O
ATOM   2859  OE2 GLU A 288     115.820  46.310 165.700  1.00  0.00           O
ATOM   2860  C   GLU A 288     117.040  50.290 161.980  1.00  0.00           C
ATOM   2861  O   GLU A 288     116.280  50.840 161.230  1.00  0.00           O
ATOM   2862  N   ASP A 289     118.250  49.950 161.650  1.00  0.00           N
ATOM   2863  H   ASP A 289     119.010  49.650 162.230  1.00  0.00           H
ATOM   2864  CA  ASP A 289     118.900  49.870 160.310  1.00  0.00           C
ATOM   2865  CB  ASP A 289     120.380  50.350 160.470  1.00  0.00           C
ATOM   2866  CG  ASP A 289     121.150  49.690 161.560  1.00  0.00           C
ATOM   2867  OD1 ASP A 289     122.200  49.190 161.260  1.00  0.00           O
ATOM   2868  OD2 ASP A 289     120.840  49.820 162.780  1.00  0.00           O
ATOM   2869  C   ASP A 289     118.780  48.430 159.720  1.00  0.00           C
ATOM   2870  O   ASP A 289     119.270  47.530 160.280  1.00  0.00           O
ATOM   2871  N   GLU A 290     117.910  48.360 158.700  1.00  0.00           N
ATOM   2872  H   GLU A 290     117.170  49.030 158.630  1.00  0.00           H
ATOM   2873  CA  GLU A 290     117.680  47.140 157.900  1.00  0.00           C
ATOM   2874  CB  GLU A 290     116.870  46.060 158.640  1.00  0.00           C
ATOM   2875  CG  GLU A 290     116.950  44.710 157.890  1.00  0.00           C
ATOM   2876  CD  GLU A 290     116.220  43.630 158.640  1.00  0.00           C
ATOM   2877  OE1 GLU A 290     116.560  42.510 158.320  1.00  0.00           O
ATOM   2878  OE2 GLU A 290     115.260  43.880 159.440  1.00  0.00           O
ATOM   2879  C   GLU A 290     116.990  47.380 156.570  1.00  0.00           C
ATOM   2880  O   GLU A 290     117.730  47.420 155.560  1.00  0.00           O
ATOM   2881  N   PHE A 291     115.810  47.970 156.690  1.00  0.00           N
ATOM   2882  H   PHE A 291     115.520  48.500 157.490  1.00  0.00           H
ATOM   2883  CA  PHE A 291     114.810  48.160 155.530  1.00  0.00           C
ATOM   2884  CB  PHE A 291     113.390  48.120 156.070  1.00  0.00           C
ATOM   2885  CG  PHE A 291     112.960  46.770 156.730  1.00  0.00           C
ATOM   2886  CD1 PHE A 291     112.000  45.870 156.150  1.00  0.00           C
ATOM   2887  HD1 PHE A 291     111.840  45.950 155.070  1.00  0.00           H
ATOM   2888  CD2 PHE A 291     113.390  46.550 158.050  1.00  0.00           C
ATOM   2889  HD2 PHE A 291     114.140  47.200 158.520  1.00  0.00           H
ATOM   2890  CE1 PHE A 291     111.410  44.940 156.960  1.00  0.00           C
ATOM   2891  HE1 PHE A 291     110.550  44.380 156.590  1.00  0.00           H
ATOM   2892  CE2 PHE A 291     112.910  45.490 158.830  1.00  0.00           C
ATOM   2893  HE2 PHE A 291     113.410  45.360 159.790  1.00  0.00           H
ATOM   2894  CZ  PHE A 291     111.870  44.740 158.300  1.00  0.00           C
ATOM   2895  HZ  PHE A 291     111.470  43.950 158.940  1.00  0.00           H
ATOM   2896  C   PHE A 291     115.100  49.250 154.480  1.00  0.00           C
ATOM   2897  O   PHE A 291     115.010  50.430 154.800  1.00  0.00           O
ATOM   2898  N   THR A 292     115.580  48.840 153.330  1.00  0.00           N
ATOM   2899  H   THR A 292     115.130  48.010 153.010  1.00  0.00           H
ATOM   2900  CA  THR A 292     115.920  49.770 152.220  1.00  0.00           C
ATOM   2901  CB  THR A 292     116.390  49.040 150.990  1.00  0.00           C
ATOM   2902  OG1 THR A 292     115.300  48.400 150.310  1.00  0.00           O
ATOM   2903  HG1 THR A 292     115.150  47.530 150.790  1.00  0.00           H
ATOM   2904  CG2 THR A 292     117.580  48.070 151.280  1.00  0.00           C
ATOM   2905  C   THR A 292     114.700  50.560 151.750  1.00  0.00           C
ATOM   2906  O   THR A 292     113.620  50.150 152.160  1.00  0.00           O
ATOM   2907  N   PRO A 293     114.830  51.800 151.190  1.00  0.00           N
ATOM   2908  CA  PRO A 293     113.680  52.510 150.620  1.00  0.00           C
ATOM   2909  CB  PRO A 293     114.330  53.720 149.860  1.00  0.00           C
ATOM   2910  CG  PRO A 293     115.540  53.980 150.690  1.00  0.00           C
ATOM   2911  CD  PRO A 293     116.020  52.610 151.190  1.00  0.00           C
ATOM   2912  C   PRO A 293     112.650  51.620 149.790  1.00  0.00           C
ATOM   2913  O   PRO A 293     111.470  51.500 150.200  1.00  0.00           O
ATOM   2914  N   PHE A 294     113.180  50.880 148.750  1.00  0.00           N
ATOM   2915  H   PHE A 294     113.900  51.320 148.220  1.00  0.00           H
ATOM   2916  CA  PHE A 294     112.410  49.950 147.880  1.00  0.00           C
ATOM   2917  CB  PHE A 294     113.300  49.250 146.930  1.00  0.00           C
ATOM   2918  CG  PHE A 294     113.560  50.050 145.700  1.00  0.00           C
ATOM   2919  CD1 PHE A 294     112.590  50.300 144.740  1.00  0.00           C
ATOM   2920  HD1 PHE A 294     111.850  49.560 144.440  1.00  0.00           H
ATOM   2921  CD2 PHE A 294     114.850  50.550 145.510  1.00  0.00           C
ATOM   2922  HD2 PHE A 294     115.640  50.250 146.200  1.00  0.00           H
ATOM   2923  CE1 PHE A 294     112.930  51.160 143.730  1.00  0.00           C
ATOM   2924  HE1 PHE A 294     112.230  51.400 142.930  1.00  0.00           H
ATOM   2925  CE2 PHE A 294     115.160  51.450 144.500  1.00  0.00           C
ATOM   2926  HE2 PHE A 294     116.120  51.970 144.590  1.00  0.00           H
ATOM   2927  CZ  PHE A 294     114.160  51.820 143.640  1.00  0.00           C
ATOM   2928  HZ  PHE A 294     114.240  52.800 143.170  1.00  0.00           H
ATOM   2929  C   PHE A 294     111.470  48.980 148.600  1.00  0.00           C
ATOM   2930  O   PHE A 294     110.250  48.880 148.340  1.00  0.00           O
ATOM   2931  N   ASP A 295     112.140  48.300 149.540  1.00  0.00           N
ATOM   2932  H   ASP A 295     113.130  48.330 149.630  1.00  0.00           H
ATOM   2933  CA  ASP A 295     111.510  47.310 150.500  1.00  0.00           C
ATOM   2934  CB  ASP A 295     112.420  46.650 151.510  1.00  0.00           C
ATOM   2935  CG  ASP A 295     113.750  45.960 151.210  1.00  0.00           C
ATOM   2936  OD1 ASP A 295     113.830  45.400 150.100  1.00  0.00           O
ATOM   2937  OD2 ASP A 295     114.700  46.010 152.050  1.00  0.00           O
ATOM   2938  C   ASP A 295     110.360  47.810 151.360  1.00  0.00           C
ATOM   2939  O   ASP A 295     109.280  47.210 151.390  1.00  0.00           O
ATOM   2940  N   VAL A 296     110.490  49.040 151.820  1.00  0.00           N
ATOM   2941  H   VAL A 296     111.330  49.570 151.750  1.00  0.00           H
ATOM   2942  CA  VAL A 296     109.480  49.780 152.560  1.00  0.00           C
ATOM   2943  CB  VAL A 296     110.230  50.910 153.320  1.00  0.00           C
ATOM   2944  CG1 VAL A 296     109.350  52.040 153.850  1.00  0.00           C
ATOM   2945  CG2 VAL A 296     111.030  50.400 154.440  1.00  0.00           C
ATOM   2946  C   VAL A 296     108.350  50.390 151.710  1.00  0.00           C
ATOM   2947  O   VAL A 296     107.170  50.160 152.070  1.00  0.00           O
ATOM   2948  N   VAL A 297     108.750  50.890 150.500  1.00  0.00           N
ATOM   2949  H   VAL A 297     109.720  51.010 150.290  1.00  0.00           H
ATOM   2950  CA  VAL A 297     107.710  51.310 149.580  1.00  0.00           C
ATOM   2951  CB  VAL A 297     108.320  52.290 148.500  1.00  0.00           C
ATOM   2952  CG1 VAL A 297     108.760  51.530 147.340  1.00  0.00           C
ATOM   2953  CG2 VAL A 297     107.390  53.460 148.250  1.00  0.00           C
ATOM   2954  C   VAL A 297     106.830  50.130 149.000  1.00  0.00           C
ATOM   2955  O   VAL A 297     105.660  50.320 148.670  1.00  0.00           O
ATOM   2956  N   ARG A 298     107.370  48.900 148.960  1.00  0.00           N
ATOM   2957  H   ARG A 298     108.360  48.860 148.970  1.00  0.00           H
ATOM   2958  CA  ARG A 298     106.580  47.720 148.520  1.00  0.00           C
ATOM   2959  CB  ARG A 298     107.470  46.780 147.700  1.00  0.00           C
ATOM   2960  CG  ARG A 298     107.560  47.210 146.230  1.00  0.00           C
ATOM   2961  CD  ARG A 298     106.240  46.680 145.650  1.00  0.00           C
ATOM   2962  NE  ARG A 298     106.270  46.990 144.200  1.00  0.00           N
ATOM   2963  HE  ARG A 298     106.630  47.850 143.840  1.00  0.00           H
ATOM   2964  CZ  ARG A 298     106.020  46.110 143.220  1.00  0.00           C
ATOM   2965  NH1 ARG A 298     105.670  44.900 143.540  1.00  0.00           N
ATOM   2966 1HH1 ARG A 298     105.500  44.550 144.460  1.00  0.00           H
ATOM   2967 2HH1 ARG A 298     105.740  44.200 142.840  1.00  0.00           H
ATOM   2968  NH2 ARG A 298     106.340  46.420 141.950  1.00  0.00           N
ATOM   2969 1HH2 ARG A 298     106.850  47.270 141.840  1.00  0.00           H
ATOM   2970 2HH2 ARG A 298     106.030  45.780 141.250  1.00  0.00           H
ATOM   2971  C   ARG A 298     105.790  47.000 149.580  1.00  0.00           C
ATOM   2972  O   ARG A 298     104.720  46.510 149.320  1.00  0.00           O
ATOM   2973  N   GLN A 299     106.330  47.030 150.810  1.00  0.00           N
ATOM   2974  H   GLN A 299     107.280  47.300 150.950  1.00  0.00           H
ATOM   2975  CA  GLN A 299     105.710  46.520 152.020  1.00  0.00           C
ATOM   2976  CB  GLN A 299     106.740  46.290 153.160  1.00  0.00           C
ATOM   2977  CG  GLN A 299     107.340  44.920 153.200  1.00  0.00           C
ATOM   2978  CD  GLN A 299     107.440  44.430 154.710  1.00  0.00           C
ATOM   2979  OE1 GLN A 299     106.330  44.200 155.310  1.00  0.00           O
ATOM   2980  NE2 GLN A 299     108.520  43.750 155.100  1.00  0.00           N
ATOM   2981 1HE2 GLN A 299     109.230  43.510 154.440  1.00  0.00           H
ATOM   2982 2HE2 GLN A 299     108.450  43.300 155.990  1.00  0.00           H
ATOM   2983  C   GLN A 299     104.600  47.460 152.630  1.00  0.00           C
ATOM   2984  O   GLN A 299     103.500  46.910 152.810  1.00  0.00           O
ATOM   2985  N   CYS A 300     104.850  48.770 152.810  1.00  0.00           N
ATOM   2986  H   CYS A 300     105.660  49.260 152.490  1.00  0.00           H
ATOM   2987  CA  CYS A 300     103.740  49.710 153.200  1.00  0.00           C
ATOM   2988  CB  CYS A 300     104.390  50.570 154.330  1.00  0.00           C
ATOM   2989  SG  CYS A 300     104.100  49.780 156.000  1.00  0.00           S
ATOM   2990  HG  CYS A 300     103.930  48.520 155.620  1.00  0.00           H
ATOM   2991  C   CYS A 300     103.350  50.540 151.950  1.00  0.00           C
ATOM   2992  O   CYS A 300     104.210  51.240 151.320  1.00  0.00           O
ATOM   2993  N   SER A 301     102.020  50.670 151.830  1.00  0.00           N
ATOM   2994  H   SER A 301     101.440  50.370 152.580  1.00  0.00           H
ATOM   2995  CA  SER A 301     101.300  51.470 150.830  1.00  0.00           C
ATOM   2996  CB  SER A 301      99.880  50.940 150.610  1.00  0.00           C
ATOM   2997  OG  SER A 301      99.870  49.680 150.010  1.00  0.00           O
ATOM   2998  HG  SER A 301     100.550  49.710 149.280  1.00  0.00           H
ATOM   2999  C   SER A 301     101.370  52.950 151.220  1.00  0.00           C
ATOM   3000  O   SER A 301     100.750  53.270 152.220  1.00  0.00           O
ATOM   3001  N   GLY A 302     102.030  53.840 150.470  1.00  0.00           N
ATOM   3002  H   GLY A 302     102.730  53.600 149.800  1.00  0.00           H
ATOM   3003  CA  GLY A 302     102.050  55.310 150.730  1.00  0.00           C
ATOM   3004  C   GLY A 302     100.800  56.120 150.890  1.00  0.00           C
ATOM   3005  O   GLY A 302     100.000  56.350 149.940  1.00  0.00           O
ATOM   3006  N   VAL A 303     100.360  56.070 152.100  1.00  0.00           N
ATOM   3007  H   VAL A 303     100.780  55.380 152.700  1.00  0.00           H
ATOM   3008  CA  VAL A 303      99.170  56.840 152.610  1.00  0.00           C
ATOM   3009  CB  VAL A 303      98.530  56.030 153.690  1.00  0.00           C
ATOM   3010  CG1 VAL A 303      97.400  56.700 154.460  1.00  0.00           C
ATOM   3011  CG2 VAL A 303      98.090  54.720 153.160  1.00  0.00           C
ATOM   3012  C   VAL A 303      99.570  58.260 153.090  1.00  0.00           C
ATOM   3013  O   VAL A 303     100.720  58.390 153.530  1.00  0.00           O
ATOM   3014  N   THR A 304      98.770  59.320 152.810  1.00  0.00           N
ATOM   3015  H   THR A 304      97.990  59.270 152.180  1.00  0.00           H
ATOM   3016  CA  THR A 304      99.210  60.700 152.980  1.00  0.00           C
ATOM   3017  CB  THR A 304      98.640  61.650 151.900  1.00  0.00           C
ATOM   3018  OG1 THR A 304      97.340  61.370 151.470  1.00  0.00           O
ATOM   3019  HG1 THR A 304      97.170  61.780 150.570  1.00  0.00           H
ATOM   3020  CG2 THR A 304      99.610  61.810 150.790  1.00  0.00           C
ATOM   3021  C   THR A 304      99.040  61.320 154.370  1.00  0.00           C
ATOM   3022  O   THR A 304      98.030  61.980 154.650  1.00  0.00           O
ATOM   3023  N   PHE A 305      99.880  60.930 155.370  1.00  0.00           N
ATOM   3024  H   PHE A 305     100.520  60.180 155.210  1.00  0.00           H
ATOM   3025  CA  PHE A 305      99.860  61.480 156.730  1.00  0.00           C
ATOM   3026  CB  PHE A 305     100.470  60.440 157.700  1.00  0.00           C
ATOM   3027  CG  PHE A 305      99.430  59.300 158.040  1.00  0.00           C
ATOM   3028  CD1 PHE A 305      99.730  58.040 157.620  1.00  0.00           C
ATOM   3029  HD1 PHE A 305     100.750  57.740 157.350  1.00  0.00           H
ATOM   3030  CD2 PHE A 305      98.200  59.590 158.580  1.00  0.00           C
ATOM   3031  HD2 PHE A 305      97.990  60.610 158.890  1.00  0.00           H
ATOM   3032  CE1 PHE A 305      98.790  57.020 157.740  1.00  0.00           C
ATOM   3033  HE1 PHE A 305      99.010  56.040 157.310  1.00  0.00           H
ATOM   3034  CE2 PHE A 305      97.300  58.610 158.730  1.00  0.00           C
ATOM   3035  HE2 PHE A 305      96.280  58.870 158.980  1.00  0.00           H
ATOM   3036  CZ  PHE A 305      97.570  57.300 158.380  1.00  0.00           C
ATOM   3037  HZ  PHE A 305      96.890  56.490 158.630  1.00  0.00           H
ATOM   3038  C   PHE A 305     100.460  62.920 156.770  1.00  0.00           C
ATOM   3039  O   PHE A 305     101.440  63.220 157.420  1.00  0.00           O
ATOM   3040  N   GLN A 306      99.850  63.810 156.020  1.00  0.00           N
ATOM   3041  H   GLN A 306      99.030  63.520 155.520  1.00  0.00           H
ATOM   3042  CA  GLN A 306     100.070  65.240 155.860  1.00  0.00           C
ATOM   3043  CB  GLN A 306      99.760  65.560 154.350  1.00  0.00           C
ATOM   3044  CG  GLN A 306     100.870  65.250 153.360  1.00  0.00           C
ATOM   3045  CD  GLN A 306     101.980  66.330 153.290  1.00  0.00           C
ATOM   3046  OE1 GLN A 306     102.810  66.440 154.130  1.00  0.00           O
ATOM   3047  NE2 GLN A 306     102.000  67.110 152.200  1.00  0.00           N
ATOM   3048 1HE2 GLN A 306     101.320  66.880 151.500  1.00  0.00           H
ATOM   3049 2HE2 GLN A 306     102.780  67.740 152.170  1.00  0.00           H
ATOM   3050  C   GLN A 306      99.120  66.040 156.780  1.00  0.00           C
ATOM   3051  O1  GLN A 306      97.910  65.860 156.570  1.00  0.00           O
ATOM   3052  O2  GLN A 306      99.610  66.890 157.580  1.00  0.00           O
ATOM   3053  C45 LIG B 307     128.690  41.060 155.200  1.00  0.00           C
ATOM   3054  C44 LIG B 307     127.710  40.850 156.390  1.00  0.00           C
ATOM   3055  C46 LIG B 307     126.780  39.860 156.470  1.00  0.00           C
ATOM   3056  H48 LIG B 307     126.230  39.390 155.650  1.00  0.00           H
ATOM   3057  O43 LIG B 307     127.900  41.390 157.640  1.00  0.00           O
ATOM   3058  N42 LIG B 307     127.040  40.670 158.510  1.00  0.00           N
ATOM   3059  C41 LIG B 307     126.360  39.830 157.730  1.00  0.00           C
ATOM   3060  C40 LIG B 307     125.230  39.300 158.160  1.00  0.00           C
ATOM   3061  O47 LIG B 307     124.280  39.970 158.640  1.00  0.00           O
ATOM   3062  N39 LIG B 307     125.050  38.040 157.710  1.00  0.00           N
ATOM   3063  H5D LIG B 307     125.840  37.570 157.310  1.00  0.00           H
ATOM   3064  C37 LIG B 307     123.800  37.310 157.890  1.00  0.00           C
ATOM   3065  C38 LIG B 307     123.580  36.240 156.750  1.00  0.00           C
ATOM   3066  C36 LIG B 307     123.620  36.810 159.330  1.00  0.00           C
ATOM   3067  O48 LIG B 307     123.900  35.760 159.880  1.00  0.00           O
ATOM   3068  N35 LIG B 307     122.830  37.730 159.990  1.00  0.00           N
ATOM   3069  H5C LIG B 307     122.460  38.510 159.490  1.00  0.00           H
ATOM   3070  C31 LIG B 307     122.510  37.570 161.400  1.00  0.00           C
ATOM   3071  C32 LIG B 307     122.510  38.940 162.110  1.00  0.00           C
ATOM   3072  C34 LIG B 307     123.960  39.320 162.310  1.00  0.00           C
ATOM   3073  C33 LIG B 307     121.770  40.080 161.530  1.00  0.00           C
ATOM   3074  C30 LIG B 307     121.150  36.790 161.620  1.00  0.00           C
ATOM   3075  O49 LIG B 307     120.100  37.390 162.000  1.00  0.00           O
ATOM   3076  N29 LIG B 307     121.310  35.450 161.460  1.00  0.00           N
ATOM   3077  H29 LIG B 307     122.200  35.130 161.150  1.00  0.00           H
ATOM   3078  C05 LIG B 307     120.110  34.550 161.590  1.00  0.00           C
ATOM   3079  C04 LIG B 307     120.540  33.190 161.010  1.00  0.00           C
ATOM   3080  C02 LIG B 307     120.230  33.190 159.530  1.00  0.00           C
ATOM   3081  C03 LIG B 307     121.370  32.490 158.870  1.00  0.00           C
ATOM   3082  C01 LIG B 307     118.870  32.510 159.180  1.00  0.00           C
ATOM   3083  C06 LIG B 307     119.640  34.470 163.060  1.00  0.00           C
ATOM   3084  O28 LIG B 307     120.230  33.770 163.940  1.00  0.00           O
ATOM   3085  N07 LIG B 307     118.630  35.280 163.370  1.00  0.00           N
ATOM   3086  H5B LIG B 307     118.370  35.990 162.710  1.00  0.00           H
ATOM   3087  C08 LIG B 307     118.050  35.400 164.680  1.00  0.00           C
ATOM   3088  C09 LIG B 307     118.320  36.680 165.460  1.00  0.00           C
ATOM   3089  C10 LIG B 307     119.720  37.070 165.780  1.00  0.00           C
ATOM   3090  C14 LIG B 307     120.240  36.080 166.850  1.00  0.00           C
ATOM   3091  C13 LIG B 307     121.480  36.850 167.260  1.00  0.00           C
ATOM   3092  N12 LIG B 307     120.760  38.070 167.710  1.00  0.00           N
ATOM   3093  H12 LIG B 307     120.240  37.920 168.540  1.00  0.00           H
ATOM   3094  H5A LIG B 307     121.360  38.830 167.950  1.00  0.00           H
ATOM   3095  C11 LIG B 307     119.900  38.410 166.550  1.00  0.00           C
ATOM   3096  O15 LIG B 307     118.780  39.260 166.840  1.00  0.00           O
ATOM   3097  H49 LIG B 307     119.080  40.130 167.240  1.00  0.00           H
ATOM   3098  C16 LIG B 307     116.550  35.260 164.600  1.00  0.00           C
ATOM   3099  C17 LIG B 307     116.130  33.920 164.070  1.00  0.00           C
ATOM   3100  C18 LIG B 307     114.660  33.790 164.100  1.00  0.00           C
ATOM   3101  O27 LIG B 307     114.060  34.060 165.130  1.00  0.00           O
ATOM   3102  O19 LIG B 307     114.170  33.230 163.020  1.00  0.00           O
ATOM   3103  C20 LIG B 307     114.160  31.770 163.180  1.00  0.00           C
ATOM   3104  C21 LIG B 307     114.730  31.100 161.930  1.00  0.00           C
ATOM   3105  C22 LIG B 307     115.960  30.490 161.860  1.00  0.00           C
ATOM   3106  H22 LIG B 307     116.460  30.220 162.790  1.00  0.00           H
ATOM   3107  C23 LIG B 307     116.500  30.000 160.650  1.00  0.00           C
ATOM   3108  H23 LIG B 307     117.240  29.210 160.740  1.00  0.00           H
ATOM   3109  C24 LIG B 307     115.750  30.130 159.450  1.00  0.00           C
ATOM   3110  H24 LIG B 307     116.180  29.810 158.500  1.00  0.00           H
ATOM   3111  C25 LIG B 307     114.490  30.710 159.450  1.00  0.00           C
ATOM   3112  H25 LIG B 307     114.150  30.870 158.430  1.00  0.00           H
ATOM   3113  C26 LIG B 307     113.950  31.120 160.710  1.00  0.00           C
ATOM   3114  H26 LIG B 307     112.950  31.550 160.740  1.00  0.00           H
TER
ENDMDL
