# Supplementary material for: Microsecond MD Simulation and Multiple-Conformation Virtual Screening to Identify Potential Anti-COVID-19 Inhibitors Against SARS-CoV-2 Main Protease
Source: Front Chem. 2021 Jan 13;8:595273. doi: 10.3389/fchem.2020.595273 (PMC7873971; doi:10.3389/fchem.2020.595273)
Supplement: Supplementary file 2 [file Data_Sheet_1.ZIP › Ns_Pose_PDB/Ns_Pose_PDB/1_micro_6LU7_complex/500ns.pdb]

REMARK    GENERATED BY TRJCONV
TITLE     model - minimized in water t= 500000.00000 step= 250000000
REMARK    THIS IS A SIMULATION BOX
CRYST1   97.894   97.894   97.894  90.00  90.00  90.00 P 1           1
MODEL        1
ATOM      1  N   SER A   1     108.910  33.380 168.500  1.00  0.00           N
ATOM      2  H1  SER A   1     107.940  33.520 168.710  1.00  0.00           H
ATOM      3  H2  SER A   1     109.090  32.820 167.690  1.00  0.00           H
ATOM      4  H3  SER A   1     109.350  32.960 169.290  1.00  0.00           H
ATOM      5  CA  SER A   1     109.520  34.710 168.370  1.00  0.00           C
ATOM      6  CB  SER A   1     110.530  34.530 167.270  1.00  0.00           C
ATOM      7  OG  SER A   1     109.840  34.150 166.090  1.00  0.00           O
ATOM      8  HG  SER A   1     110.480  33.780 165.410  1.00  0.00           H
ATOM      9  C   SER A   1     108.290  35.650 168.060  1.00  0.00           C
ATOM     10  O   SER A   1     107.180  35.150 168.150  1.00  0.00           O
ATOM     11  N   GLY A   2     108.590  36.960 167.930  1.00  0.00           N
ATOM     12  H   GLY A   2     109.480  37.270 168.260  1.00  0.00           H
ATOM     13  CA  GLY A   2     107.770  38.080 167.480  1.00  0.00           C
ATOM     14  C   GLY A   2     107.920  38.640 166.080  1.00  0.00           C
ATOM     15  O   GLY A   2     108.470  37.970 165.170  1.00  0.00           O
ATOM     16  N   PHE A   3     107.560  39.920 166.010  1.00  0.00           N
ATOM     17  H   PHE A   3     107.290  40.470 166.800  1.00  0.00           H
ATOM     18  CA  PHE A   3     107.670  40.710 164.770  1.00  0.00           C
ATOM     19  CB  PHE A   3     106.740  41.870 164.920  1.00  0.00           C
ATOM     20  CG  PHE A   3     106.080  42.090 163.530  1.00  0.00           C
ATOM     21  CD1 PHE A   3     106.670  43.010 162.710  1.00  0.00           C
ATOM     22  HD1 PHE A   3     107.600  43.460 163.070  1.00  0.00           H
ATOM     23  CD2 PHE A   3     104.840  41.580 163.190  1.00  0.00           C
ATOM     24  HD2 PHE A   3     104.160  41.170 163.930  1.00  0.00           H
ATOM     25  CE1 PHE A   3     106.070  43.390 161.580  1.00  0.00           C
ATOM     26  HE1 PHE A   3     106.520  44.160 160.950  1.00  0.00           H
ATOM     27  CE2 PHE A   3     104.260  41.820 161.930  1.00  0.00           C
ATOM     28  HE2 PHE A   3     103.390  41.290 161.540  1.00  0.00           H
ATOM     29  CZ  PHE A   3     104.880  42.770 161.130  1.00  0.00           C
ATOM     30  HZ  PHE A   3     104.350  43.230 160.300  1.00  0.00           H
ATOM     31  C   PHE A   3     109.110  41.080 164.460  1.00  0.00           C
ATOM     32  O   PHE A   3     110.010  41.310 165.290  1.00  0.00           O
ATOM     33  N   ARG A   4     109.500  40.690 163.220  1.00  0.00           N
ATOM     34  H   ARG A   4     108.890  40.100 162.690  1.00  0.00           H
ATOM     35  CA  ARG A   4     110.850  40.920 162.640  1.00  0.00           C
ATOM     36  CB  ARG A   4     110.920  40.640 161.150  1.00  0.00           C
ATOM     37  CG  ARG A   4     110.900  39.140 160.780  1.00  0.00           C
ATOM     38  CD  ARG A   4     110.540  38.980 159.330  1.00  0.00           C
ATOM     39  NE  ARG A   4     109.970  37.670 158.900  1.00  0.00           N
ATOM     40  HE  ARG A   4     110.440  36.960 159.420  1.00  0.00           H
ATOM     41  CZ  ARG A   4     108.790  37.450 158.310  1.00  0.00           C
ATOM     42  NH1 ARG A   4     107.870  38.420 158.300  1.00  0.00           N
ATOM     43 1HH1 ARG A   4     108.060  39.340 158.630  1.00  0.00           H
ATOM     44 2HH1 ARG A   4     106.930  38.270 158.000  1.00  0.00           H
ATOM     45  NH2 ARG A   4     108.390  36.240 157.990  1.00  0.00           N
ATOM     46 1HH2 ARG A   4     108.840  35.390 158.250  1.00  0.00           H
ATOM     47 2HH2 ARG A   4     107.730  36.120 157.250  1.00  0.00           H
ATOM     48  C   ARG A   4     111.460  42.340 162.810  1.00  0.00           C
ATOM     49  O   ARG A   4     110.930  43.250 162.160  1.00  0.00           O
ATOM     50  N   LYS A   5     112.670  42.350 163.310  1.00  0.00           N
ATOM     51  H   LYS A   5     113.080  41.520 163.690  1.00  0.00           H
ATOM     52  CA  LYS A   5     113.520  43.510 163.630  1.00  0.00           C
ATOM     53  CB  LYS A   5     114.210  43.230 164.960  1.00  0.00           C
ATOM     54  CG  LYS A   5     113.140  43.120 166.070  1.00  0.00           C
ATOM     55  CD  LYS A   5     113.800  42.940 167.450  1.00  0.00           C
ATOM     56  CE  LYS A   5     114.740  44.140 167.800  1.00  0.00           C
ATOM     57  NZ  LYS A   5     114.940  44.370 169.250  1.00  0.00           N
ATOM     58  HZ1 LYS A   5     115.780  44.840 169.520  1.00  0.00           H
ATOM     59  HZ2 LYS A   5     114.280  45.050 169.570  1.00  0.00           H
ATOM     60  HZ3 LYS A   5     114.790  43.550 169.790  1.00  0.00           H
ATOM     61  C   LYS A   5     114.470  43.880 162.540  1.00  0.00           C
ATOM     62  O   LYS A   5     115.310  43.010 162.170  1.00  0.00           O
ATOM     63  N   MET A   6     114.450  45.160 162.000  1.00  0.00           N
ATOM     64  H   MET A   6     113.830  45.890 162.280  1.00  0.00           H
ATOM     65  CA  MET A   6     115.370  45.440 160.870  1.00  0.00           C
ATOM     66  CB  MET A   6     114.590  46.130 159.700  1.00  0.00           C
ATOM     67  CG  MET A   6     113.290  45.530 159.150  1.00  0.00           C
ATOM     68  SD  MET A   6     113.410  43.900 158.300  1.00  0.00           S
ATOM     69  CE  MET A   6     111.810  43.220 158.600  1.00  0.00           C
ATOM     70  C   MET A   6     116.520  46.410 161.160  1.00  0.00           C
ATOM     71  O   MET A   6     116.520  47.660 161.050  1.00  0.00           O
ATOM     72  N   ALA A   7     117.600  45.770 161.520  1.00  0.00           N
ATOM     73  H   ALA A   7     117.480  44.780 161.620  1.00  0.00           H
ATOM     74  CA  ALA A   7     118.940  46.330 161.830  1.00  0.00           C
ATOM     75  CB  ALA A   7     119.180  46.170 163.330  1.00  0.00           C
ATOM     76  C   ALA A   7     120.090  45.650 161.090  1.00  0.00           C
ATOM     77  O   ALA A   7     120.380  44.490 161.400  1.00  0.00           O
ATOM     78  N   PHE A   8     120.800  46.370 160.230  1.00  0.00           N
ATOM     79  H   PHE A   8     120.720  47.370 160.250  1.00  0.00           H
ATOM     80  CA  PHE A   8     121.780  45.720 159.250  1.00  0.00           C
ATOM     81  CB  PHE A   8     121.240  45.880 157.830  1.00  0.00           C
ATOM     82  CG  PHE A   8     120.620  47.230 157.500  1.00  0.00           C
ATOM     83  CD1 PHE A   8     121.370  48.270 157.040  1.00  0.00           C
ATOM     84  HD1 PHE A   8     122.370  48.170 156.620  1.00  0.00           H
ATOM     85  CD2 PHE A   8     119.210  47.230 157.600  1.00  0.00           C
ATOM     86  HD2 PHE A   8     118.710  46.340 157.960  1.00  0.00           H
ATOM     87  CE1 PHE A   8     120.640  49.440 156.780  1.00  0.00           C
ATOM     88  HE1 PHE A   8     121.170  50.370 156.570  1.00  0.00           H
ATOM     89  CE2 PHE A   8     118.520  48.400 157.340  1.00  0.00           C
ATOM     90  HE2 PHE A   8     117.490  48.590 157.640  1.00  0.00           H
ATOM     91  CZ  PHE A   8     119.260  49.560 156.900  1.00  0.00           C
ATOM     92  HZ  PHE A   8     118.850  50.460 156.460  1.00  0.00           H
ATOM     93  C   PHE A   8     123.210  46.170 159.330  1.00  0.00           C
ATOM     94  O   PHE A   8     123.500  47.300 159.750  1.00  0.00           O
ATOM     95  N   PRO A   9     124.110  45.260 159.000  1.00  0.00           N
ATOM     96  CA  PRO A   9     125.520  45.600 158.800  1.00  0.00           C
ATOM     97  CB  PRO A   9     126.160  44.290 158.490  1.00  0.00           C
ATOM     98  CG  PRO A   9     125.450  43.300 159.400  1.00  0.00           C
ATOM     99  CD  PRO A   9     124.040  43.800 159.070  1.00  0.00           C
ATOM    100  C   PRO A   9     125.700  46.640 157.650  1.00  0.00           C
ATOM    101  O   PRO A   9     125.220  46.440 156.560  1.00  0.00           O
ATOM    102  N   SER A  10     126.720  47.390 157.970  1.00  0.00           N
ATOM    103  H   SER A  10     127.410  47.100 158.630  1.00  0.00           H
ATOM    104  CA  SER A  10     127.120  48.530 157.110  1.00  0.00           C
ATOM    105  CB  SER A  10     126.370  49.770 157.550  1.00  0.00           C
ATOM    106  OG  SER A  10     126.160  50.580 156.450  1.00  0.00           O
ATOM    107  HG  SER A  10     125.320  50.280 155.990  1.00  0.00           H
ATOM    108  C   SER A  10     128.660  48.670 157.170  1.00  0.00           C
ATOM    109  O   SER A  10     129.240  49.070 158.200  1.00  0.00           O
ATOM    110  N   GLY A  11     129.260  48.530 155.980  1.00  0.00           N
ATOM    111  H   GLY A  11     128.720  48.490 155.140  1.00  0.00           H
ATOM    112  CA  GLY A  11     130.740  48.380 155.860  1.00  0.00           C
ATOM    113  C   GLY A  11     131.630  49.510 156.480  1.00  0.00           C
ATOM    114  O   GLY A  11     132.580  49.280 157.280  1.00  0.00           O
ATOM    115  N   LYS A  12     131.260  50.760 156.110  1.00  0.00           N
ATOM    116  H   LYS A  12     130.550  50.940 155.430  1.00  0.00           H
ATOM    117  CA  LYS A  12     131.970  51.950 156.570  1.00  0.00           C
ATOM    118  CB  LYS A  12     131.660  53.110 155.640  1.00  0.00           C
ATOM    119  CG  LYS A  12     132.330  52.840 154.330  1.00  0.00           C
ATOM    120  CD  LYS A  12     131.790  53.880 153.440  1.00  0.00           C
ATOM    121  CE  LYS A  12     132.250  53.480 152.020  1.00  0.00           C
ATOM    122  NZ  LYS A  12     131.390  53.920 150.870  1.00  0.00           N
ATOM    123  HZ1 LYS A  12     131.950  53.660 150.090  1.00  0.00           H
ATOM    124  HZ2 LYS A  12     130.440  53.630 150.810  1.00  0.00           H
ATOM    125  HZ3 LYS A  12     131.320  54.920 150.800  1.00  0.00           H
ATOM    126  C   LYS A  12     131.800  52.280 158.060  1.00  0.00           C
ATOM    127  O   LYS A  12     132.840  52.270 158.760  1.00  0.00           O
ATOM    128  N   VAL A  13     130.570  52.110 158.550  1.00  0.00           N
ATOM    129  H   VAL A  13     129.850  51.620 158.050  1.00  0.00           H
ATOM    130  CA  VAL A  13     130.250  52.380 160.000  1.00  0.00           C
ATOM    131  CB  VAL A  13     128.730  52.490 160.290  1.00  0.00           C
ATOM    132  CG1 VAL A  13     128.540  52.990 161.730  1.00  0.00           C
ATOM    133  CG2 VAL A  13     127.920  53.380 159.310  1.00  0.00           C
ATOM    134  C   VAL A  13     130.900  51.280 160.870  1.00  0.00           C
ATOM    135  O   VAL A  13     131.700  51.610 161.760  1.00  0.00           O
ATOM    136  N   GLU A  14     130.730  49.980 160.530  1.00  0.00           N
ATOM    137  H   GLU A  14     130.160  49.700 159.760  1.00  0.00           H
ATOM    138  CA  GLU A  14     131.380  48.810 161.220  1.00  0.00           C
ATOM    139  CB  GLU A  14     131.030  47.410 160.620  1.00  0.00           C
ATOM    140  CG  GLU A  14     129.630  47.010 160.990  1.00  0.00           C
ATOM    141  CD  GLU A  14     129.330  45.680 160.240  1.00  0.00           C
ATOM    142  OE1 GLU A  14     129.030  45.750 159.010  1.00  0.00           O
ATOM    143  OE2 GLU A  14     129.190  44.610 160.870  1.00  0.00           O
ATOM    144  C   GLU A  14     132.900  48.770 161.070  1.00  0.00           C
ATOM    145  O   GLU A  14     133.540  48.550 162.100  1.00  0.00           O
ATOM    146  N   GLY A  15     133.460  49.440 160.000  1.00  0.00           N
ATOM    147  H   GLY A  15     132.960  49.780 159.200  1.00  0.00           H
ATOM    148  CA  GLY A  15     134.900  49.760 159.780  1.00  0.00           C
ATOM    149  C   GLY A  15     135.420  51.040 160.450  1.00  0.00           C
ATOM    150  O   GLY A  15     136.610  51.120 160.740  1.00  0.00           O
ATOM    151  N   CYS A  16     134.540  51.980 160.720  1.00  0.00           N
ATOM    152  H   CYS A  16     133.670  52.160 160.260  1.00  0.00           H
ATOM    153  CA  CYS A  16     134.710  53.090 161.730  1.00  0.00           C
ATOM    154  CB  CYS A  16     133.620  54.140 161.610  1.00  0.00           C
ATOM    155  SG  CYS A  16     133.680  55.220 160.110  1.00  0.00           S
ATOM    156  HG  CYS A  16     134.780  55.920 160.360  1.00  0.00           H
ATOM    157  C   CYS A  16     134.990  52.650 163.130  1.00  0.00           C
ATOM    158  O   CYS A  16     135.700  53.420 163.800  1.00  0.00           O
ATOM    159  N   MET A  17     134.390  51.540 163.630  1.00  0.00           N
ATOM    160  H   MET A  17     133.960  50.950 162.940  1.00  0.00           H
ATOM    161  CA  MET A  17     134.770  51.010 164.960  1.00  0.00           C
ATOM    162  CB  MET A  17     133.760  49.940 165.500  1.00  0.00           C
ATOM    163  CG  MET A  17     132.880  50.630 166.540  1.00  0.00           C
ATOM    164  SD  MET A  17     133.720  51.460 167.940  1.00  0.00           S
ATOM    165  CE  MET A  17     132.230  51.460 168.970  1.00  0.00           C
ATOM    166  C   MET A  17     136.230  50.440 165.070  1.00  0.00           C
ATOM    167  O   MET A  17     136.430  49.400 164.450  1.00  0.00           O
ATOM    168  N   VAL A  18     136.990  51.090 165.900  1.00  0.00           N
ATOM    169  H   VAL A  18     136.670  52.040 166.010  1.00  0.00           H
ATOM    170  CA  VAL A  18     138.400  50.910 166.110  1.00  0.00           C
ATOM    171  CB  VAL A  18     139.320  51.990 165.400  1.00  0.00           C
ATOM    172  CG1 VAL A  18     139.320  51.870 163.880  1.00  0.00           C
ATOM    173  CG2 VAL A  18     138.880  53.410 165.730  1.00  0.00           C
ATOM    174  C   VAL A  18     138.710  50.800 167.600  1.00  0.00           C
ATOM    175  O   VAL A  18     138.210  51.450 168.530  1.00  0.00           O
ATOM    176  N   GLN A  19     139.660  49.950 167.910  1.00  0.00           N
ATOM    177  H   GLN A  19     140.240  49.580 167.170  1.00  0.00           H
ATOM    178  CA  GLN A  19     140.090  49.580 169.310  1.00  0.00           C
ATOM    179  CB  GLN A  19     140.410  48.080 169.440  1.00  0.00           C
ATOM    180  CG  GLN A  19     140.940  47.780 170.880  1.00  0.00           C
ATOM    181  CD  GLN A  19     141.390  46.270 171.010  1.00  0.00           C
ATOM    182  OE1 GLN A  19     142.530  45.890 170.770  1.00  0.00           O
ATOM    183  NE2 GLN A  19     140.500  45.410 171.400  1.00  0.00           N
ATOM    184 1HE2 GLN A  19     139.630  45.840 171.640  1.00  0.00           H
ATOM    185 2HE2 GLN A  19     140.630  44.450 171.650  1.00  0.00           H
ATOM    186  C   GLN A  19     141.230  50.470 169.880  1.00  0.00           C
ATOM    187  O   GLN A  19     142.410  50.330 169.600  1.00  0.00           O
ATOM    188  N   VAL A  20     140.770  51.430 170.650  1.00  0.00           N
ATOM    189  H   VAL A  20     139.830  51.450 171.010  1.00  0.00           H
ATOM    190  CA  VAL A  20     141.570  52.430 171.310  1.00  0.00           C
ATOM    191  CB  VAL A  20     140.740  53.620 171.740  1.00  0.00           C
ATOM    192  CG1 VAL A  20     141.560  54.750 172.350  1.00  0.00           C
ATOM    193  CG2 VAL A  20     139.920  54.180 170.590  1.00  0.00           C
ATOM    194  C   VAL A  20     142.210  51.800 172.550  1.00  0.00           C
ATOM    195  O   VAL A  20     141.560  51.400 173.490  1.00  0.00           O
ATOM    196  N   THR A  21     143.560  51.750 172.560  1.00  0.00           N
ATOM    197  H   THR A  21     144.170  52.200 171.910  1.00  0.00           H
ATOM    198  CA  THR A  21     144.300  51.010 173.610  1.00  0.00           C
ATOM    199  CB  THR A  21     145.220  49.920 173.040  1.00  0.00           C
ATOM    200  OG1 THR A  21     146.390  50.360 172.410  1.00  0.00           O
ATOM    201  HG1 THR A  21     146.100  50.730 171.530  1.00  0.00           H
ATOM    202  CG2 THR A  21     144.410  48.810 172.410  1.00  0.00           C
ATOM    203  C   THR A  21     145.060  52.020 174.400  1.00  0.00           C
ATOM    204  O   THR A  21     145.780  52.830 173.790  1.00  0.00           O
ATOM    205  N   CYS A  22     144.720  52.060 175.640  1.00  0.00           N
ATOM    206  H   CYS A  22     144.040  51.390 175.950  1.00  0.00           H
ATOM    207  CA  CYS A  22     145.430  52.910 176.630  1.00  0.00           C
ATOM    208  CB  CYS A  22     144.440  53.920 177.180  1.00  0.00           C
ATOM    209  SG  CYS A  22     144.950  55.260 178.300  1.00  0.00           S
ATOM    210  HG  CYS A  22     145.370  54.340 179.160  1.00  0.00           H
ATOM    211  C   CYS A  22     146.070  52.050 177.790  1.00  0.00           C
ATOM    212  O   CYS A  22     145.340  51.730 178.720  1.00  0.00           O
ATOM    213  N   GLY A  23     147.310  51.600 177.600  1.00  0.00           N
ATOM    214  H   GLY A  23     147.840  52.130 176.940  1.00  0.00           H
ATOM    215  CA  GLY A  23     148.080  50.640 178.430  1.00  0.00           C
ATOM    216  C   GLY A  23     147.320  49.320 178.520  1.00  0.00           C
ATOM    217  O   GLY A  23     147.130  48.590 177.590  1.00  0.00           O
ATOM    218  N   THR A  24     146.590  49.210 179.570  1.00  0.00           N
ATOM    219  H   THR A  24     146.330  50.050 180.050  1.00  0.00           H
ATOM    220  CA  THR A  24     145.650  48.030 179.740  1.00  0.00           C
ATOM    221  CB  THR A  24     145.640  47.630 181.270  1.00  0.00           C
ATOM    222  OG1 THR A  24     145.140  48.720 182.070  1.00  0.00           O
ATOM    223  HG1 THR A  24     144.970  48.230 182.930  1.00  0.00           H
ATOM    224  CG2 THR A  24     147.010  47.000 181.660  1.00  0.00           C
ATOM    225  C   THR A  24     144.220  48.200 179.200  1.00  0.00           C
ATOM    226  O   THR A  24     143.760  47.180 178.780  1.00  0.00           O
ATOM    227  N   THR A  25     143.600  49.340 179.370  1.00  0.00           N
ATOM    228  H   THR A  25     144.110  50.030 179.890  1.00  0.00           H
ATOM    229  CA  THR A  25     142.260  49.620 179.000  1.00  0.00           C
ATOM    230  CB  THR A  25     141.820  50.990 179.610  1.00  0.00           C
ATOM    231  OG1 THR A  25     142.230  50.910 180.990  1.00  0.00           O
ATOM    232  HG1 THR A  25     141.950  51.800 181.350  1.00  0.00           H
ATOM    233  CG2 THR A  25     140.250  51.200 179.650  1.00  0.00           C
ATOM    234  C   THR A  25     142.070  49.770 177.460  1.00  0.00           C
ATOM    235  O   THR A  25     142.620  50.650 176.800  1.00  0.00           O
ATOM    236  N   THR A  26     141.740  48.590 176.930  1.00  0.00           N
ATOM    237  H   THR A  26     142.040  47.810 177.470  1.00  0.00           H
ATOM    238  CA  THR A  26     141.320  48.300 175.550  1.00  0.00           C
ATOM    239  CB  THR A  26     141.470  46.780 175.160  1.00  0.00           C
ATOM    240  OG1 THR A  26     140.980  45.940 176.230  1.00  0.00           O
ATOM    241  HG1 THR A  26     140.420  45.210 175.850  1.00  0.00           H
ATOM    242  CG2 THR A  26     142.920  46.380 174.750  1.00  0.00           C
ATOM    243  C   THR A  26     139.860  48.750 175.340  1.00  0.00           C
ATOM    244  O   THR A  26     138.900  48.240 175.810  1.00  0.00           O
ATOM    245  N   LEU A  27     139.700  49.920 174.760  1.00  0.00           N
ATOM    246  H   LEU A  27     140.400  50.410 174.240  1.00  0.00           H
ATOM    247  CA  LEU A  27     138.380  50.580 174.550  1.00  0.00           C
ATOM    248  CB  LEU A  27     138.190  51.730 175.500  1.00  0.00           C
ATOM    249  CG  LEU A  27     137.250  51.360 176.680  1.00  0.00           C
ATOM    250  CD1 LEU A  27     136.990  52.510 177.610  1.00  0.00           C
ATOM    251  CD2 LEU A  27     135.880  50.780 176.290  1.00  0.00           C
ATOM    252  C   LEU A  27     137.930  50.840 173.100  1.00  0.00           C
ATOM    253  O   LEU A  27     138.670  50.530 172.180  1.00  0.00           O
ATOM    254  N   ASN A  28     136.630  51.250 172.920  1.00  0.00           N
ATOM    255  H   ASN A  28     136.090  51.640 173.660  1.00  0.00           H
ATOM    256  CA  ASN A  28     136.050  51.390 171.680  1.00  0.00           C
ATOM    257  CB  ASN A  28     134.520  51.200 171.910  1.00  0.00           C
ATOM    258  CG  ASN A  28     134.070  49.860 172.480  1.00  0.00           C
ATOM    259  OD1 ASN A  28     134.160  48.880 171.750  1.00  0.00           O
ATOM    260  ND2 ASN A  28     133.620  49.720 173.710  1.00  0.00           N
ATOM    261 1HD2 ASN A  28     133.260  50.440 174.300  1.00  0.00           H
ATOM    262 2HD2 ASN A  28     133.520  48.800 174.090  1.00  0.00           H
ATOM    263  C   ASN A  28     136.390  52.780 171.130  1.00  0.00           C
ATOM    264  O   ASN A  28     136.560  53.690 171.960  1.00  0.00           O
ATOM    265  N   GLY A  29     136.380  52.980 169.840  1.00  0.00           N
ATOM    266  H   GLY A  29     136.490  52.200 169.230  1.00  0.00           H
ATOM    267  CA  GLY A  29     136.330  54.330 169.170  1.00  0.00           C
ATOM    268  C   GLY A  29     135.770  54.460 167.730  1.00  0.00           C
ATOM    269  O   GLY A  29     136.260  53.770 166.820  1.00  0.00           O
ATOM    270  N   LEU A  30     134.940  55.480 167.590  1.00  0.00           N
ATOM    271  H   LEU A  30     134.660  56.090 168.330  1.00  0.00           H
ATOM    272  CA  LEU A  30     134.180  55.690 166.340  1.00  0.00           C
ATOM    273  CB  LEU A  30     132.770  56.260 166.680  1.00  0.00           C
ATOM    274  CG  LEU A  30     131.800  56.090 165.480  1.00  0.00           C
ATOM    275  CD1 LEU A  30     131.280  54.700 165.460  1.00  0.00           C
ATOM    276  CD2 LEU A  30     130.710  57.150 165.580  1.00  0.00           C
ATOM    277  C   LEU A  30     135.040  56.670 165.440  1.00  0.00           C
ATOM    278  O   LEU A  30     135.330  57.840 165.720  1.00  0.00           O
ATOM    279  N   TRP A  31     135.760  55.970 164.590  1.00  0.00           N
ATOM    280  H   TRP A  31     135.700  54.970 164.480  1.00  0.00           H
ATOM    281  CA  TRP A  31     136.560  56.680 163.580  1.00  0.00           C
ATOM    282  CB  TRP A  31     137.770  55.840 163.160  1.00  0.00           C
ATOM    283  CG  TRP A  31     138.930  56.500 162.440  1.00  0.00           C
ATOM    284  CD1 TRP A  31     139.330  57.760 162.290  1.00  0.00           C
ATOM    285  HD1 TRP A  31     138.960  58.610 162.870  1.00  0.00           H
ATOM    286  CD2 TRP A  31     139.590  55.690 161.460  1.00  0.00           C
ATOM    287  NE1 TRP A  31     140.160  57.810 161.290  1.00  0.00           N
ATOM    288  HE1 TRP A  31     140.520  58.610 160.820  1.00  0.00           H
ATOM    289  CE2 TRP A  31     140.450  56.570 160.830  1.00  0.00           C
ATOM    290  CE3 TRP A  31     139.800  54.320 161.310  1.00  0.00           C
ATOM    291  HE3 TRP A  31     138.920  53.720 161.550  1.00  0.00           H
ATOM    292  CZ2 TRP A  31     141.530  55.970 160.170  1.00  0.00           C
ATOM    293  HZ2 TRP A  31     142.070  56.650 159.520  1.00  0.00           H
ATOM    294  CZ3 TRP A  31     140.820  53.750 160.670  1.00  0.00           C
ATOM    295  HZ3 TRP A  31     140.940  52.670 160.630  1.00  0.00           H
ATOM    296  CH2 TRP A  31     141.740  54.610 160.090  1.00  0.00           C
ATOM    297  HH2 TRP A  31     142.630  54.160 159.640  1.00  0.00           H
ATOM    298  C   TRP A  31     135.860  57.340 162.350  1.00  0.00           C
ATOM    299  O   TRP A  31     135.690  56.730 161.310  1.00  0.00           O
ATOM    300  N   LEU A  32     135.760  58.650 162.450  1.00  0.00           N
ATOM    301  H   LEU A  32     136.450  59.050 163.050  1.00  0.00           H
ATOM    302  CA  LEU A  32     135.200  59.660 161.500  1.00  0.00           C
ATOM    303  CB  LEU A  32     134.000  60.390 162.000  1.00  0.00           C
ATOM    304  CG  LEU A  32     132.710  59.540 162.090  1.00  0.00           C
ATOM    305  CD1 LEU A  32     131.590  60.350 162.800  1.00  0.00           C
ATOM    306  CD2 LEU A  32     132.220  59.040 160.700  1.00  0.00           C
ATOM    307  C   LEU A  32     136.300  60.610 161.010  1.00  0.00           C
ATOM    308  O   LEU A  32     137.030  61.200 161.850  1.00  0.00           O
ATOM    309  N   ASP A  33     136.420  60.670 159.660  1.00  0.00           N
ATOM    310  H   ASP A  33     135.600  60.450 159.130  1.00  0.00           H
ATOM    311  CA  ASP A  33     137.420  61.330 158.870  1.00  0.00           C
ATOM    312  CB  ASP A  33     136.930  62.740 158.490  1.00  0.00           C
ATOM    313  CG  ASP A  33     135.760  62.700 157.570  1.00  0.00           C
ATOM    314  OD1 ASP A  33     135.010  63.680 157.660  1.00  0.00           O
ATOM    315  OD2 ASP A  33     135.640  61.780 156.700  1.00  0.00           O
ATOM    316  C   ASP A  33     138.850  61.250 159.410  1.00  0.00           C
ATOM    317  O   ASP A  33     139.500  60.220 159.150  1.00  0.00           O
ATOM    318  N   ASP A  34     139.320  62.190 160.210  1.00  0.00           N
ATOM    319  H   ASP A  34     138.980  63.130 160.180  1.00  0.00           H
ATOM    320  CA  ASP A  34     140.640  62.070 160.920  1.00  0.00           C
ATOM    321  CB  ASP A  34     141.600  63.150 160.370  1.00  0.00           C
ATOM    322  CG  ASP A  34     140.980  64.570 160.370  1.00  0.00           C
ATOM    323  OD1 ASP A  34     140.450  65.050 161.420  1.00  0.00           O
ATOM    324  OD2 ASP A  34     141.130  65.240 159.310  1.00  0.00           O
ATOM    325  C   ASP A  34     140.600  62.070 162.420  1.00  0.00           C
ATOM    326  O   ASP A  34     141.640  62.390 163.030  1.00  0.00           O
ATOM    327  N   VAL A  35     139.390  62.090 163.020  1.00  0.00           N
ATOM    328  H   VAL A  35     138.520  61.900 162.560  1.00  0.00           H
ATOM    329  CA  VAL A  35     139.220  62.130 164.550  1.00  0.00           C
ATOM    330  CB  VAL A  35     138.540  63.440 165.010  1.00  0.00           C
ATOM    331  CG1 VAL A  35     139.440  64.640 164.800  1.00  0.00           C
ATOM    332  CG2 VAL A  35     137.240  63.540 164.230  1.00  0.00           C
ATOM    333  C   VAL A  35     138.440  60.820 165.020  1.00  0.00           C
ATOM    334  O   VAL A  35     137.340  60.490 164.570  1.00  0.00           O
ATOM    335  N   VAL A  36     139.070  60.130 166.010  1.00  0.00           N
ATOM    336  H   VAL A  36     139.870  60.510 166.480  1.00  0.00           H
ATOM    337  CA  VAL A  36     138.380  58.990 166.650  1.00  0.00           C
ATOM    338  CB  VAL A  36     139.420  57.900 166.980  1.00  0.00           C
ATOM    339  CG1 VAL A  36     139.110  56.730 167.960  1.00  0.00           C
ATOM    340  CG2 VAL A  36     139.880  57.290 165.680  1.00  0.00           C
ATOM    341  C   VAL A  36     137.570  59.460 167.910  1.00  0.00           C
ATOM    342  O   VAL A  36     138.160  59.900 168.890  1.00  0.00           O
ATOM    343  N   TYR A  37     136.250  59.160 167.830  1.00  0.00           N
ATOM    344  H   TYR A  37     135.900  58.820 166.960  1.00  0.00           H
ATOM    345  CA  TYR A  37     135.260  59.490 168.960  1.00  0.00           C
ATOM    346  CB  TYR A  37     133.850  59.670 168.420  1.00  0.00           C
ATOM    347  CG  TYR A  37     133.560  60.870 167.600  1.00  0.00           C
ATOM    348  CD1 TYR A  37     134.010  61.020 166.250  1.00  0.00           C
ATOM    349  HD1 TYR A  37     134.660  60.230 165.880  1.00  0.00           H
ATOM    350  CD2 TYR A  37     132.920  61.970 168.150  1.00  0.00           C
ATOM    351  HD2 TYR A  37     132.420  61.870 169.120  1.00  0.00           H
ATOM    352  CE1 TYR A  37     133.900  62.190 165.520  1.00  0.00           C
ATOM    353  HE1 TYR A  37     134.260  62.230 164.490  1.00  0.00           H
ATOM    354  CE2 TYR A  37     132.690  63.110 167.390  1.00  0.00           C
ATOM    355  HE2 TYR A  37     132.030  63.880 167.780  1.00  0.00           H
ATOM    356  CZ  TYR A  37     133.190  63.270 166.160  1.00  0.00           C
ATOM    357  OH  TYR A  37     133.280  64.540 165.650  1.00  0.00           O
ATOM    358  HH  TYR A  37     133.650  64.410 164.730  1.00  0.00           H
ATOM    359  C   TYR A  37     135.220  58.360 170.000  1.00  0.00           C
ATOM    360  O   TYR A  37     134.820  57.250 169.650  1.00  0.00           O
ATOM    361  N   CYS A  38     135.830  58.670 171.160  1.00  0.00           N
ATOM    362  H   CYS A  38     136.450  59.450 171.210  1.00  0.00           H
ATOM    363  CA  CYS A  38     135.930  57.690 172.230  1.00  0.00           C
ATOM    364  CB  CYS A  38     137.450  57.330 172.400  1.00  0.00           C
ATOM    365  SG  CYS A  38     137.770  55.880 173.570  1.00  0.00           S
ATOM    366  HG  CYS A  38     137.220  54.980 172.760  1.00  0.00           H
ATOM    367  C   CYS A  38     135.260  58.170 173.560  1.00  0.00           C
ATOM    368  O   CYS A  38     135.040  59.360 173.760  1.00  0.00           O
ATOM    369  N   PRO A  39     134.710  57.230 174.400  1.00  0.00           N
ATOM    370  CA  PRO A  39     134.260  57.560 175.780  1.00  0.00           C
ATOM    371  CB  PRO A  39     133.350  56.390 176.170  1.00  0.00           C
ATOM    372  CG  PRO A  39     134.020  55.200 175.500  1.00  0.00           C
ATOM    373  CD  PRO A  39     134.320  55.840 174.150  1.00  0.00           C
ATOM    374  C   PRO A  39     135.420  57.720 176.810  1.00  0.00           C
ATOM    375  O   PRO A  39     136.420  57.020 176.690  1.00  0.00           O
ATOM    376  N   ARG A  40     135.180  58.480 177.880  1.00  0.00           N
ATOM    377  H   ARG A  40     134.240  58.710 178.150  1.00  0.00           H
ATOM    378  CA  ARG A  40     136.210  58.820 178.880  1.00  0.00           C
ATOM    379  CB  ARG A  40     135.850  60.080 179.620  1.00  0.00           C
ATOM    380  CG  ARG A  40     135.550  61.200 178.610  1.00  0.00           C
ATOM    381  CD  ARG A  40     134.930  62.490 179.180  1.00  0.00           C
ATOM    382  NE  ARG A  40     133.560  62.260 179.670  1.00  0.00           N
ATOM    383  HE  ARG A  40     133.270  61.300 179.570  1.00  0.00           H
ATOM    384  CZ  ARG A  40     132.780  63.160 180.310  1.00  0.00           C
ATOM    385  NH1 ARG A  40     132.990  64.480 180.170  1.00  0.00           N
ATOM    386 1HH1 ARG A  40     133.710  64.890 179.600  1.00  0.00           H
ATOM    387 2HH1 ARG A  40     132.380  65.110 180.630  1.00  0.00           H
ATOM    388  NH2 ARG A  40     131.620  62.800 180.730  1.00  0.00           N
ATOM    389 1HH2 ARG A  40     131.340  61.860 180.560  1.00  0.00           H
ATOM    390 2HH2 ARG A  40     131.060  63.480 181.190  1.00  0.00           H
ATOM    391  C   ARG A  40     136.720  57.770 179.950  1.00  0.00           C
ATOM    392  O   ARG A  40     137.870  57.930 180.350  1.00  0.00           O
ATOM    393  N   HIS A  41     136.120  56.610 180.150  1.00  0.00           N
ATOM    394  H   HIS A  41     135.160  56.610 179.870  1.00  0.00           H
ATOM    395  CA  HIS A  41     136.620  55.520 181.060  1.00  0.00           C
ATOM    396  CB  HIS A  41     135.470  54.480 181.310  1.00  0.00           C
ATOM    397  CG  HIS A  41     134.320  55.160 182.070  1.00  0.00           C
ATOM    398  ND1 HIS A  41     133.050  54.980 181.610  1.00  0.00           N
ATOM    399  CD2 HIS A  41     134.330  55.570 183.350  1.00  0.00           C
ATOM    400  HD2 HIS A  41     135.210  55.650 183.980  1.00  0.00           H
ATOM    401  CE1 HIS A  41     132.340  55.330 182.700  1.00  0.00           C
ATOM    402  HE1 HIS A  41     131.280  55.200 182.920  1.00  0.00           H
ATOM    403  NE2 HIS A  41     133.130  55.710 183.680  1.00  0.00           N
ATOM    404  HE2 HIS A  41     132.820  56.040 184.580  1.00  0.00           H
ATOM    405  C   HIS A  41     137.960  54.830 180.790  1.00  0.00           C
ATOM    406  O   HIS A  41     138.490  54.060 181.590  1.00  0.00           O
ATOM    407  N   VAL A  42     138.530  55.240 179.610  1.00  0.00           N
ATOM    408  H   VAL A  42     137.860  55.550 178.930  1.00  0.00           H
ATOM    409  CA  VAL A  42     139.870  54.990 179.130  1.00  0.00           C
ATOM    410  CB  VAL A  42     139.990  55.280 177.640  1.00  0.00           C
ATOM    411  CG1 VAL A  42     139.690  56.750 177.200  1.00  0.00           C
ATOM    412  CG2 VAL A  42     141.040  54.600 176.820  1.00  0.00           C
ATOM    413  C   VAL A  42     140.970  55.770 179.910  1.00  0.00           C
ATOM    414  O   VAL A  42     142.050  55.240 180.120  1.00  0.00           O
ATOM    415  N   ILE A  43     140.620  56.980 180.360  1.00  0.00           N
ATOM    416  H   ILE A  43     139.890  57.530 179.960  1.00  0.00           H
ATOM    417  CA  ILE A  43     141.480  57.650 181.370  1.00  0.00           C
ATOM    418  CB  ILE A  43     141.940  59.070 180.880  1.00  0.00           C
ATOM    419  CG1 ILE A  43     140.950  60.020 180.170  1.00  0.00           C
ATOM    420  CG2 ILE A  43     143.200  58.850 179.980  1.00  0.00           C
ATOM    421  CD  ILE A  43     139.860  60.420 181.150  1.00  0.00           C
ATOM    422  C   ILE A  43     140.960  57.650 182.810  1.00  0.00           C
ATOM    423  O   ILE A  43     141.710  57.680 183.760  1.00  0.00           O
ATOM    424  N   CYS A  44     139.650  57.380 182.970  1.00  0.00           N
ATOM    425  H   CYS A  44     139.010  57.500 182.210  1.00  0.00           H
ATOM    426  CA  CYS A  44     139.070  57.390 184.360  1.00  0.00           C
ATOM    427  CB  CYS A  44     138.000  58.440 184.510  1.00  0.00           C
ATOM    428  SG  CYS A  44     136.640  58.890 183.350  1.00  0.00           S
ATOM    429  HG  CYS A  44     135.990  59.650 184.220  1.00  0.00           H
ATOM    430  C   CYS A  44     138.600  56.100 184.950  1.00  0.00           C
ATOM    431  O   CYS A  44     137.720  55.490 184.430  1.00  0.00           O
ATOM    432  N   THR A  45     139.190  55.960 186.130  1.00  0.00           N
ATOM    433  H   THR A  45     139.560  56.760 186.590  1.00  0.00           H
ATOM    434  CA  THR A  45     138.950  54.720 187.060  1.00  0.00           C
ATOM    435  CB  THR A  45     140.090  54.460 187.980  1.00  0.00           C
ATOM    436  OG1 THR A  45     140.620  55.710 188.490  1.00  0.00           O
ATOM    437  HG1 THR A  45     140.450  55.770 189.480  1.00  0.00           H
ATOM    438  CG2 THR A  45     141.150  53.590 187.400  1.00  0.00           C
ATOM    439  C   THR A  45     137.700  54.770 187.940  1.00  0.00           C
ATOM    440  O   THR A  45     137.640  55.520 188.920  1.00  0.00           O
ATOM    441  N   SER A  46     136.900  53.740 187.890  1.00  0.00           N
ATOM    442  H   SER A  46     137.240  52.850 187.570  1.00  0.00           H
ATOM    443  CA  SER A  46     135.490  53.840 188.050  1.00  0.00           C
ATOM    444  CB  SER A  46     134.740  52.600 187.420  1.00  0.00           C
ATOM    445  OG  SER A  46     134.710  52.900 186.010  1.00  0.00           O
ATOM    446  HG  SER A  46     133.820  52.610 185.640  1.00  0.00           H
ATOM    447  C   SER A  46     134.970  53.930 189.500  1.00  0.00           C
ATOM    448  O   SER A  46     133.920  54.510 189.660  1.00  0.00           O
ATOM    449  N   GLU A  47     135.710  53.420 190.560  1.00  0.00           N
ATOM    450  H   GLU A  47     136.660  53.110 190.480  1.00  0.00           H
ATOM    451  CA  GLU A  47     135.290  53.520 192.000  1.00  0.00           C
ATOM    452  CB  GLU A  47     135.730  52.280 192.760  1.00  0.00           C
ATOM    453  CG  GLU A  47     134.540  51.650 193.460  1.00  0.00           C
ATOM    454  CD  GLU A  47     134.970  50.500 194.440  1.00  0.00           C
ATOM    455  OE1 GLU A  47     134.930  49.350 193.950  1.00  0.00           O
ATOM    456  OE2 GLU A  47     135.520  50.760 195.490  1.00  0.00           O
ATOM    457  C   GLU A  47     135.770  54.750 192.700  1.00  0.00           C
ATOM    458  O   GLU A  47     135.150  55.150 193.700  1.00  0.00           O
ATOM    459  N   ASP A  48     137.000  55.170 192.430  1.00  0.00           N
ATOM    460  H   ASP A  48     137.570  54.650 191.790  1.00  0.00           H
ATOM    461  CA  ASP A  48     137.620  56.400 192.920  1.00  0.00           C
ATOM    462  CB  ASP A  48     139.110  56.300 192.920  1.00  0.00           C
ATOM    463  CG  ASP A  48     139.790  55.920 191.570  1.00  0.00           C
ATOM    464  OD1 ASP A  48     140.020  54.740 191.300  1.00  0.00           O
ATOM    465  OD2 ASP A  48     140.390  56.900 191.030  1.00  0.00           O
ATOM    466  C   ASP A  48     137.190  57.660 192.110  1.00  0.00           C
ATOM    467  O   ASP A  48     136.780  58.640 192.700  1.00  0.00           O
ATOM    468  N   MET A  49     137.680  57.710 190.920  1.00  0.00           N
ATOM    469  H   MET A  49     138.520  57.200 190.720  1.00  0.00           H
ATOM    470  CA  MET A  49     137.380  58.850 189.990  1.00  0.00           C
ATOM    471  CB  MET A  49     138.260  58.650 188.770  1.00  0.00           C
ATOM    472  CG  MET A  49     139.650  59.110 189.080  1.00  0.00           C
ATOM    473  SD  MET A  49     140.630  59.540 187.560  1.00  0.00           S
ATOM    474  CE  MET A  49     141.970  60.280 188.440  1.00  0.00           C
ATOM    475  C   MET A  49     135.870  58.940 189.560  1.00  0.00           C
ATOM    476  O   MET A  49     135.470  58.450 188.520  1.00  0.00           O
ATOM    477  N   LEU A  50     135.010  59.590 190.330  1.00  0.00           N
ATOM    478  H   LEU A  50     135.200  60.130 191.150  1.00  0.00           H
ATOM    479  CA  LEU A  50     133.610  59.890 189.930  1.00  0.00           C
ATOM    480  CB  LEU A  50     132.690  59.950 191.120  1.00  0.00           C
ATOM    481  CG  LEU A  50     132.270  58.650 191.710  1.00  0.00           C
ATOM    482  CD1 LEU A  50     131.100  58.960 192.710  1.00  0.00           C
ATOM    483  CD2 LEU A  50     131.960  57.530 190.650  1.00  0.00           C
ATOM    484  C   LEU A  50     133.470  61.110 188.890  1.00  0.00           C
ATOM    485  O   LEU A  50     132.980  60.920 187.790  1.00  0.00           O
ATOM    486  N   ASN A  51     134.030  62.200 189.360  1.00  0.00           N
ATOM    487  H   ASN A  51     134.290  62.270 190.320  1.00  0.00           H
ATOM    488  CA  ASN A  51     134.330  63.400 188.490  1.00  0.00           C
ATOM    489  CB  ASN A  51     133.300  64.450 188.920  1.00  0.00           C
ATOM    490  CG  ASN A  51     133.260  64.900 190.400  1.00  0.00           C
ATOM    491  OD1 ASN A  51     133.540  64.070 191.290  1.00  0.00           O
ATOM    492  ND2 ASN A  51     132.900  66.110 190.640  1.00  0.00           N
ATOM    493 1HD2 ASN A  51     132.670  66.710 189.870  1.00  0.00           H
ATOM    494 2HD2 ASN A  51     132.900  66.520 191.550  1.00  0.00           H
ATOM    495  C   ASN A  51     135.800  63.870 188.410  1.00  0.00           C
ATOM    496  O   ASN A  51     136.070  64.840 189.180  1.00  0.00           O
ATOM    497  N   PRO A  52     136.650  63.340 187.550  1.00  0.00           N
ATOM    498  CA  PRO A  52     138.100  63.800 187.440  1.00  0.00           C
ATOM    499  CB  PRO A  52     138.910  62.690 186.920  1.00  0.00           C
ATOM    500  CG  PRO A  52     137.870  61.610 186.520  1.00  0.00           C
ATOM    501  CD  PRO A  52     136.420  62.000 186.960  1.00  0.00           C
ATOM    502  C   PRO A  52     138.080  64.990 186.540  1.00  0.00           C
ATOM    503  O   PRO A  52     137.240  65.070 185.600  1.00  0.00           O
ATOM    504  N   ASN A  53     139.190  65.740 186.540  1.00  0.00           N
ATOM    505  H   ASN A  53     139.720  65.690 187.390  1.00  0.00           H
ATOM    506  CA  ASN A  53     139.530  66.740 185.450  1.00  0.00           C
ATOM    507  CB  ASN A  53     140.530  67.690 186.060  1.00  0.00           C
ATOM    508  CG  ASN A  53     140.810  68.940 185.270  1.00  0.00           C
ATOM    509  OD1 ASN A  53     140.910  68.950 184.030  1.00  0.00           O
ATOM    510  ND2 ASN A  53     141.000  70.020 186.050  1.00  0.00           N
ATOM    511 1HD2 ASN A  53     140.890  69.860 187.030  1.00  0.00           H
ATOM    512 2HD2 ASN A  53     141.230  70.900 185.650  1.00  0.00           H
ATOM    513  C   ASN A  53     140.110  65.960 184.250  1.00  0.00           C
ATOM    514  O   ASN A  53     141.200  65.310 184.320  1.00  0.00           O
ATOM    515  N   TYR A  54     139.210  65.840 183.260  1.00  0.00           N
ATOM    516  H   TYR A  54     138.290  66.220 183.300  1.00  0.00           H
ATOM    517  CA  TYR A  54     139.520  65.180 182.000  1.00  0.00           C
ATOM    518  CB  TYR A  54     138.320  65.060 181.100  1.00  0.00           C
ATOM    519  CG  TYR A  54     137.170  64.360 181.790  1.00  0.00           C
ATOM    520  CD1 TYR A  54     136.110  65.160 182.090  1.00  0.00           C
ATOM    521  HD1 TYR A  54     136.070  66.070 181.510  1.00  0.00           H
ATOM    522  CD2 TYR A  54     137.180  63.010 182.110  1.00  0.00           C
ATOM    523  HD2 TYR A  54     138.070  62.390 181.990  1.00  0.00           H
ATOM    524  CE1 TYR A  54     135.030  64.630 182.770  1.00  0.00           C
ATOM    525  HE1 TYR A  54     134.430  65.350 183.340  1.00  0.00           H
ATOM    526  CE2 TYR A  54     136.070  62.490 182.710  1.00  0.00           C
ATOM    527  HE2 TYR A  54     135.970  61.420 182.900  1.00  0.00           H
ATOM    528  CZ  TYR A  54     134.980  63.270 183.050  1.00  0.00           C
ATOM    529  OH  TYR A  54     133.870  62.660 183.480  1.00  0.00           O
ATOM    530  HH  TYR A  54     133.080  63.270 183.390  1.00  0.00           H
ATOM    531  C   TYR A  54     140.710  65.920 181.260  1.00  0.00           C
ATOM    532  O   TYR A  54     141.620  65.290 180.870  1.00  0.00           O
ATOM    533  N   GLU A  55     140.750  67.250 181.270  1.00  0.00           N
ATOM    534  H   GLU A  55     140.060  67.840 181.680  1.00  0.00           H
ATOM    535  CA  GLU A  55     141.810  68.150 180.720  1.00  0.00           C
ATOM    536  CB  GLU A  55     141.510  69.600 180.950  1.00  0.00           C
ATOM    537  CG  GLU A  55     142.610  70.590 180.480  1.00  0.00           C
ATOM    538  CD  GLU A  55     142.100  72.020 180.700  1.00  0.00           C
ATOM    539  OE1 GLU A  55     142.850  72.870 181.160  1.00  0.00           O
ATOM    540  OE2 GLU A  55     140.910  72.270 180.460  1.00  0.00           O
ATOM    541  C   GLU A  55     143.190  67.810 181.240  1.00  0.00           C
ATOM    542  O   GLU A  55     144.060  67.420 180.490  1.00  0.00           O
ATOM    543  N   ASP A  56     143.220  67.840 182.570  1.00  0.00           N
ATOM    544  H   ASP A  56     142.390  68.040 183.100  1.00  0.00           H
ATOM    545  CA  ASP A  56     144.430  67.410 183.330  1.00  0.00           C
ATOM    546  CB  ASP A  56     144.180  67.720 184.770  1.00  0.00           C
ATOM    547  CG  ASP A  56     145.370  67.400 185.720  1.00  0.00           C
ATOM    548  OD1 ASP A  56     146.260  68.200 185.640  1.00  0.00           O
ATOM    549  OD2 ASP A  56     145.250  66.440 186.550  1.00  0.00           O
ATOM    550  C   ASP A  56     144.890  65.940 183.170  1.00  0.00           C
ATOM    551  O   ASP A  56     146.070  65.740 182.880  1.00  0.00           O
ATOM    552  N   LEU A  57     143.920  64.980 183.190  1.00  0.00           N
ATOM    553  H   LEU A  57     143.020  65.230 183.530  1.00  0.00           H
ATOM    554  CA  LEU A  57     144.130  63.520 182.900  1.00  0.00           C
ATOM    555  CB  LEU A  57     142.810  62.720 182.970  1.00  0.00           C
ATOM    556  CG  LEU A  57     142.570  62.210 184.340  1.00  0.00           C
ATOM    557  CD1 LEU A  57     141.020  62.010 184.380  1.00  0.00           C
ATOM    558  CD2 LEU A  57     143.240  60.900 184.700  1.00  0.00           C
ATOM    559  C   LEU A  57     144.790  63.330 181.570  1.00  0.00           C
ATOM    560  O   LEU A  57     145.860  62.700 181.370  1.00  0.00           O
ATOM    561  N   LEU A  58     144.130  63.920 180.560  1.00  0.00           N
ATOM    562  H   LEU A  58     143.150  64.120 180.650  1.00  0.00           H
ATOM    563  CA  LEU A  58     144.640  63.940 179.120  1.00  0.00           C
ATOM    564  CB  LEU A  58     143.790  64.790 178.110  1.00  0.00           C
ATOM    565  CG  LEU A  58     142.400  64.120 177.930  1.00  0.00           C
ATOM    566  CD1 LEU A  58     141.660  65.200 177.150  1.00  0.00           C
ATOM    567  CD2 LEU A  58     142.420  62.810 177.100  1.00  0.00           C
ATOM    568  C   LEU A  58     146.010  64.490 178.890  1.00  0.00           C
ATOM    569  O   LEU A  58     146.860  63.770 178.340  1.00  0.00           O
ATOM    570  N   ILE A  59     146.330  65.620 179.510  1.00  0.00           N
ATOM    571  H   ILE A  59     145.580  66.220 179.790  1.00  0.00           H
ATOM    572  CA  ILE A  59     147.650  66.140 179.340  1.00  0.00           C
ATOM    573  CB  ILE A  59     147.750  67.650 179.740  1.00  0.00           C
ATOM    574  CG1 ILE A  59     147.570  67.870 181.280  1.00  0.00           C
ATOM    575  CG2 ILE A  59     146.870  68.580 178.890  1.00  0.00           C
ATOM    576  CD  ILE A  59     147.930  69.330 181.640  1.00  0.00           C
ATOM    577  C   ILE A  59     148.790  65.310 180.000  1.00  0.00           C
ATOM    578  O   ILE A  59     149.920  65.320 179.600  1.00  0.00           O
ATOM    579  N   ARG A  60     148.480  64.640 181.120  1.00  0.00           N
ATOM    580  H   ARG A  60     147.570  64.730 181.520  1.00  0.00           H
ATOM    581  CA  ARG A  60     149.430  63.770 181.820  1.00  0.00           C
ATOM    582  CB  ARG A  60     148.830  63.410 183.170  1.00  0.00           C
ATOM    583  CG  ARG A  60     148.760  64.650 184.090  1.00  0.00           C
ATOM    584  CD  ARG A  60     148.010  64.250 185.350  1.00  0.00           C
ATOM    585  NE  ARG A  60     147.900  65.370 186.260  1.00  0.00           N
ATOM    586  HE  ARG A  60     147.230  66.040 185.940  1.00  0.00           H
ATOM    587  CZ  ARG A  60     148.580  65.540 187.420  1.00  0.00           C
ATOM    588  NH1 ARG A  60     149.760  64.920 187.640  1.00  0.00           N
ATOM    589 1HH1 ARG A  60     150.240  64.410 186.920  1.00  0.00           H
ATOM    590 2HH1 ARG A  60     150.280  64.950 188.490  1.00  0.00           H
ATOM    591  NH2 ARG A  60     148.090  66.090 188.560  1.00  0.00           N
ATOM    592 1HH2 ARG A  60     147.140  66.320 188.760  1.00  0.00           H
ATOM    593 2HH2 ARG A  60     148.750  66.430 189.240  1.00  0.00           H
ATOM    594  C   ARG A  60     149.620  62.460 181.140  1.00  0.00           C
ATOM    595  O   ARG A  60     150.700  61.910 181.120  1.00  0.00           O
ATOM    596  N   LYS A  61     148.560  61.940 180.520  1.00  0.00           N
ATOM    597  H   LYS A  61     147.700  62.260 180.910  1.00  0.00           H
ATOM    598  CA  LYS A  61     148.650  60.700 179.680  1.00  0.00           C
ATOM    599  CB  LYS A  61     147.210  60.080 179.570  1.00  0.00           C
ATOM    600  CG  LYS A  61     147.150  58.790 178.760  1.00  0.00           C
ATOM    601  CD  LYS A  61     147.650  57.500 179.540  1.00  0.00           C
ATOM    602  CE  LYS A  61     146.660  57.010 180.580  1.00  0.00           C
ATOM    603  NZ  LYS A  61     147.140  55.800 181.330  1.00  0.00           N
ATOM    604  HZ1 LYS A  61     146.380  55.590 181.940  1.00  0.00           H
ATOM    605  HZ2 LYS A  61     147.400  55.040 180.730  1.00  0.00           H
ATOM    606  HZ3 LYS A  61     147.890  56.190 181.870  1.00  0.00           H
ATOM    607  C   LYS A  61     149.320  61.040 178.310  1.00  0.00           C
ATOM    608  O   LYS A  61     150.360  60.380 178.120  1.00  0.00           O
ATOM    609  N   SER A  62     148.890  62.130 177.650  1.00  0.00           N
ATOM    610  H   SER A  62     148.160  62.630 178.110  1.00  0.00           H
ATOM    611  CA  SER A  62     149.430  62.610 176.370  1.00  0.00           C
ATOM    612  CB  SER A  62     150.840  63.100 176.690  1.00  0.00           C
ATOM    613  OG  SER A  62     151.170  63.910 175.580  1.00  0.00           O
ATOM    614  HG  SER A  62     152.160  63.970 175.500  1.00  0.00           H
ATOM    615  C   SER A  62     149.370  61.640 175.190  1.00  0.00           C
ATOM    616  O   SER A  62     149.010  60.490 175.210  1.00  0.00           O
ATOM    617  N   ASN A  63     149.710  62.190 174.040  1.00  0.00           N
ATOM    618  H   ASN A  63     150.290  63.000 174.110  1.00  0.00           H
ATOM    619  CA  ASN A  63     149.620  61.620 172.680  1.00  0.00           C
ATOM    620  CB  ASN A  63     150.310  62.610 171.760  1.00  0.00           C
ATOM    621  CG  ASN A  63     151.670  63.200 172.200  1.00  0.00           C
ATOM    622  OD1 ASN A  63     152.460  62.650 172.930  1.00  0.00           O
ATOM    623  ND2 ASN A  63     151.890  64.460 171.850  1.00  0.00           N
ATOM    624 1HD2 ASN A  63     151.190  64.960 171.340  1.00  0.00           H
ATOM    625 2HD2 ASN A  63     152.650  64.960 172.270  1.00  0.00           H
ATOM    626  C   ASN A  63     150.160  60.200 172.510  1.00  0.00           C
ATOM    627  O   ASN A  63     149.430  59.280 172.050  1.00  0.00           O
ATOM    628  N   HIS A  64     151.340  59.960 173.060  1.00  0.00           N
ATOM    629  H   HIS A  64     151.940  60.620 173.510  1.00  0.00           H
ATOM    630  CA  HIS A  64     152.000  58.660 172.760  1.00  0.00           C
ATOM    631  CB  HIS A  64     153.440  58.910 173.200  1.00  0.00           C
ATOM    632  CG  HIS A  64     153.510  59.110 174.710  1.00  0.00           C
ATOM    633  ND1 HIS A  64     153.350  60.220 175.290  1.00  0.00           N
ATOM    634  CD2 HIS A  64     153.780  58.180 175.670  1.00  0.00           C
ATOM    635  HD2 HIS A  64     153.940  57.120 175.440  1.00  0.00           H
ATOM    636  CE1 HIS A  64     153.620  60.080 176.580  1.00  0.00           C
ATOM    637  HE1 HIS A  64     153.920  60.880 177.250  1.00  0.00           H
ATOM    638  NE2 HIS A  64     153.890  58.800 176.850  1.00  0.00           N
ATOM    639  HE2 HIS A  64     154.190  58.450 177.730  1.00  0.00           H
ATOM    640  C   HIS A  64     151.470  57.330 173.390  1.00  0.00           C
ATOM    641  O   HIS A  64     151.770  56.300 172.850  1.00  0.00           O
ATOM    642  N   ASN A  65     150.740  57.410 174.520  1.00  0.00           N
ATOM    643  H   ASN A  65     150.740  58.260 175.050  1.00  0.00           H
ATOM    644  CA  ASN A  65     150.050  56.200 175.060  1.00  0.00           C
ATOM    645  CB  ASN A  65     149.410  56.320 176.490  1.00  0.00           C
ATOM    646  CG  ASN A  65     149.530  54.970 177.150  1.00  0.00           C
ATOM    647  OD1 ASN A  65     148.580  54.210 177.180  1.00  0.00           O
ATOM    648  ND2 ASN A  65     150.550  54.730 177.870  1.00  0.00           N
ATOM    649 1HD2 ASN A  65     151.320  55.360 177.960  1.00  0.00           H
ATOM    650 2HD2 ASN A  65     150.550  53.860 178.370  1.00  0.00           H
ATOM    651  C   ASN A  65     149.000  55.620 174.060  1.00  0.00           C
ATOM    652  O   ASN A  65     148.940  54.450 173.730  1.00  0.00           O
ATOM    653  N   PHE A  66     148.100  56.510 173.680  1.00  0.00           N
ATOM    654  H   PHE A  66     148.340  57.480 173.660  1.00  0.00           H
ATOM    655  CA  PHE A  66     146.870  56.170 172.990  1.00  0.00           C
ATOM    656  CB  PHE A  66     146.000  57.420 172.880  1.00  0.00           C
ATOM    657  CG  PHE A  66     145.210  57.940 174.050  1.00  0.00           C
ATOM    658  CD1 PHE A  66     145.540  59.130 174.680  1.00  0.00           C
ATOM    659  HD1 PHE A  66     146.290  59.790 174.260  1.00  0.00           H
ATOM    660  CD2 PHE A  66     144.240  57.100 174.560  1.00  0.00           C
ATOM    661  HD2 PHE A  66     143.680  56.510 173.830  1.00  0.00           H
ATOM    662  CE1 PHE A  66     144.930  59.470 175.920  1.00  0.00           C
ATOM    663  HE1 PHE A  66     145.190  60.420 176.390  1.00  0.00           H
ATOM    664  CE2 PHE A  66     143.700  57.430 175.770  1.00  0.00           C
ATOM    665  HE2 PHE A  66     142.840  56.890 176.170  1.00  0.00           H
ATOM    666  CZ  PHE A  66     143.990  58.610 176.490  1.00  0.00           C
ATOM    667  HZ  PHE A  66     143.380  59.000 177.300  1.00  0.00           H
ATOM    668  C   PHE A  66     147.110  55.500 171.560  1.00  0.00           C
ATOM    669  O   PHE A  66     147.450  56.180 170.560  1.00  0.00           O
ATOM    670  N   LEU A  67     147.220  54.160 171.570  1.00  0.00           N
ATOM    671  H   LEU A  67     147.240  53.600 172.410  1.00  0.00           H
ATOM    672  CA  LEU A  67     147.430  53.390 170.330  1.00  0.00           C
ATOM    673  CB  LEU A  67     148.690  52.480 170.500  1.00  0.00           C
ATOM    674  CG  LEU A  67     150.070  53.220 170.620  1.00  0.00           C
ATOM    675  CD1 LEU A  67     151.110  52.340 171.260  1.00  0.00           C
ATOM    676  CD2 LEU A  67     150.640  53.630 169.310  1.00  0.00           C
ATOM    677  C   LEU A  67     146.200  52.740 169.720  1.00  0.00           C
ATOM    678  O   LEU A  67     145.720  51.820 170.310  1.00  0.00           O
ATOM    679  N   VAL A  68     145.570  53.400 168.730  1.00  0.00           N
ATOM    680  H   VAL A  68     146.050  54.060 168.150  1.00  0.00           H
ATOM    681  CA  VAL A  68     144.290  52.940 168.110  1.00  0.00           C
ATOM    682  CB  VAL A  68     143.540  54.250 167.830  1.00  0.00           C
ATOM    683  CG1 VAL A  68     142.250  53.950 167.110  1.00  0.00           C
ATOM    684  CG2 VAL A  68     143.220  55.080 169.100  1.00  0.00           C
ATOM    685  C   VAL A  68     144.420  51.860 166.970  1.00  0.00           C
ATOM    686  O   VAL A  68     145.130  51.940 166.000  1.00  0.00           O
ATOM    687  N   GLN A  69     144.000  50.680 167.370  1.00  0.00           N
ATOM    688  H   GLN A  69     143.640  50.500 168.290  1.00  0.00           H
ATOM    689  CA  GLN A  69     143.920  49.530 166.440  1.00  0.00           C
ATOM    690  CB  GLN A  69     144.070  48.190 167.180  1.00  0.00           C
ATOM    691  CG  GLN A  69     145.480  48.270 167.770  1.00  0.00           C
ATOM    692  CD  GLN A  69     145.780  46.980 168.460  1.00  0.00           C
ATOM    693  OE1 GLN A  69     146.900  46.490 168.480  1.00  0.00           O
ATOM    694  NE2 GLN A  69     144.890  46.480 169.330  1.00  0.00           N
ATOM    695 1HE2 GLN A  69     143.980  46.840 169.510  1.00  0.00           H
ATOM    696 2HE2 GLN A  69     145.230  45.620 169.720  1.00  0.00           H
ATOM    697  C   GLN A  69     142.740  49.450 165.410  1.00  0.00           C
ATOM    698  O   GLN A  69     141.690  48.930 165.650  1.00  0.00           O
ATOM    699  N   ALA A  70     143.080  49.820 164.160  1.00  0.00           N
ATOM    700  H   ALA A  70     144.040  50.060 164.040  1.00  0.00           H
ATOM    701  CA  ALA A  70     142.220  49.470 163.010  1.00  0.00           C
ATOM    702  CB  ALA A  70     142.270  50.600 161.970  1.00  0.00           C
ATOM    703  C   ALA A  70     142.660  48.180 162.320  1.00  0.00           C
ATOM    704  O   ALA A  70     143.670  48.020 161.560  1.00  0.00           O
ATOM    705  N   GLY A  71     141.970  47.130 162.710  1.00  0.00           N
ATOM    706  H   GLY A  71     141.080  47.130 163.150  1.00  0.00           H
ATOM    707  CA  GLY A  71     142.550  45.770 162.460  1.00  0.00           C
ATOM    708  C   GLY A  71     143.980  45.610 163.030  1.00  0.00           C
ATOM    709  O   GLY A  71     144.230  45.520 164.220  1.00  0.00           O
ATOM    710  N   ASN A  72     144.830  45.610 161.990  1.00  0.00           N
ATOM    711  H   ASN A  72     144.550  45.890 161.070  1.00  0.00           H
ATOM    712  CA  ASN A  72     146.230  45.320 162.190  1.00  0.00           C
ATOM    713  CB  ASN A  72     146.650  44.290 161.120  1.00  0.00           C
ATOM    714  CG  ASN A  72     146.060  42.920 161.260  1.00  0.00           C
ATOM    715  OD1 ASN A  72     145.070  42.620 161.920  1.00  0.00           O
ATOM    716  ND2 ASN A  72     146.600  42.000 160.550  1.00  0.00           N
ATOM    717 1HD2 ASN A  72     147.370  41.990 159.900  1.00  0.00           H
ATOM    718 2HD2 ASN A  72     146.210  41.130 160.840  1.00  0.00           H
ATOM    719  C   ASN A  72     147.120  46.530 162.220  1.00  0.00           C
ATOM    720  O   ASN A  72     148.080  46.550 163.030  1.00  0.00           O
ATOM    721  N   VAL A  73     146.540  47.630 161.700  1.00  0.00           N
ATOM    722  H   VAL A  73     145.560  47.590 161.500  1.00  0.00           H
ATOM    723  CA  VAL A  73     147.250  48.940 161.570  1.00  0.00           C
ATOM    724  CB  VAL A  73     146.930  49.650 160.270  1.00  0.00           C
ATOM    725  CG1 VAL A  73     147.720  50.920 159.990  1.00  0.00           C
ATOM    726  CG2 VAL A  73     147.210  48.720 159.090  1.00  0.00           C
ATOM    727  C   VAL A  73     146.850  49.820 162.780  1.00  0.00           C
ATOM    728  O   VAL A  73     145.720  50.070 163.100  1.00  0.00           O
ATOM    729  N   GLN A  74     147.980  50.300 163.410  1.00  0.00           N
ATOM    730  H   GLN A  74     148.880  49.930 163.210  1.00  0.00           H
ATOM    731  CA  GLN A  74     147.940  51.210 164.570  1.00  0.00           C
ATOM    732  CB  GLN A  74     149.060  50.780 165.580  1.00  0.00           C
ATOM    733  CG  GLN A  74     148.590  49.530 166.340  1.00  0.00           C
ATOM    734  CD  GLN A  74     149.490  49.120 167.470  1.00  0.00           C
ATOM    735  OE1 GLN A  74     149.870  50.030 168.250  1.00  0.00           O
ATOM    736  NE2 GLN A  74     149.850  47.920 167.460  1.00  0.00           N
ATOM    737 1HE2 GLN A  74     149.620  47.350 166.680  1.00  0.00           H
ATOM    738 2HE2 GLN A  74     150.380  47.490 168.200  1.00  0.00           H
ATOM    739  C   GLN A  74     148.080  52.750 164.280  1.00  0.00           C
ATOM    740  O   GLN A  74     149.170  53.310 163.960  1.00  0.00           O
ATOM    741  N   LEU A  75     146.930  53.350 164.580  1.00  0.00           N
ATOM    742  H   LEU A  75     146.330  52.780 165.140  1.00  0.00           H
ATOM    743  CA  LEU A  75     146.730  54.790 164.520  1.00  0.00           C
ATOM    744  CB  LEU A  75     145.280  55.280 164.320  1.00  0.00           C
ATOM    745  CG  LEU A  75     144.540  54.530 163.240  1.00  0.00           C
ATOM    746  CD1 LEU A  75     143.050  54.720 163.300  1.00  0.00           C
ATOM    747  CD2 LEU A  75     145.000  55.000 161.850  1.00  0.00           C
ATOM    748  C   LEU A  75     147.380  55.510 165.760  1.00  0.00           C
ATOM    749  O   LEU A  75     147.050  55.350 166.930  1.00  0.00           O
ATOM    750  N   ARG A  76     148.190  56.460 165.330  1.00  0.00           N
ATOM    751  H   ARG A  76     148.240  56.780 164.380  1.00  0.00           H
ATOM    752  CA  ARG A  76     148.960  57.310 166.240  1.00  0.00           C
ATOM    753  CB  ARG A  76     150.390  57.160 165.690  1.00  0.00           C
ATOM    754  CG  ARG A  76     150.910  55.690 165.790  1.00  0.00           C
ATOM    755  CD  ARG A  76     152.360  55.640 165.220  1.00  0.00           C
ATOM    756  NE  ARG A  76     152.260  55.870 163.830  1.00  0.00           N
ATOM    757  HE  ARG A  76     151.570  55.390 163.290  1.00  0.00           H
ATOM    758  CZ  ARG A  76     152.860  56.730 163.060  1.00  0.00           C
ATOM    759  NH1 ARG A  76     153.940  57.410 163.460  1.00  0.00           N
ATOM    760 1HH1 ARG A  76     154.410  57.120 164.290  1.00  0.00           H
ATOM    761 2HH1 ARG A  76     154.450  58.100 162.950  1.00  0.00           H
ATOM    762  NH2 ARG A  76     152.330  57.000 161.900  1.00  0.00           N
ATOM    763 1HH2 ARG A  76     151.630  56.440 161.470  1.00  0.00           H
ATOM    764 2HH2 ARG A  76     152.570  57.900 161.540  1.00  0.00           H
ATOM    765  C   ARG A  76     148.600  58.800 166.530  1.00  0.00           C
ATOM    766  O   ARG A  76     149.150  59.700 165.890  1.00  0.00           O
ATOM    767  N   VAL A  77     148.010  58.890 167.680  1.00  0.00           N
ATOM    768  H   VAL A  77     148.060  58.130 168.330  1.00  0.00           H
ATOM    769  CA  VAL A  77     147.420  60.140 168.290  1.00  0.00           C
ATOM    770  CB  VAL A  77     146.560  59.800 169.520  1.00  0.00           C
ATOM    771  CG1 VAL A  77     145.920  61.000 170.150  1.00  0.00           C
ATOM    772  CG2 VAL A  77     145.600  58.710 169.090  1.00  0.00           C
ATOM    773  C   VAL A  77     148.390  61.310 168.470  1.00  0.00           C
ATOM    774  O   VAL A  77     149.420  61.170 169.060  1.00  0.00           O
ATOM    775  N   ILE A  78     147.870  62.410 167.910  1.00  0.00           N
ATOM    776  H   ILE A  78     147.050  62.180 167.390  1.00  0.00           H
ATOM    777  CA  ILE A  78     148.540  63.760 168.030  1.00  0.00           C
ATOM    778  CB  ILE A  78     148.580  64.380 166.660  1.00  0.00           C
ATOM    779  CG1 ILE A  78     149.630  63.710 165.850  1.00  0.00           C
ATOM    780  CG2 ILE A  78     148.960  65.890 166.650  1.00  0.00           C
ATOM    781  CD  ILE A  78     149.290  63.990 164.360  1.00  0.00           C
ATOM    782  C   ILE A  78     147.710  64.720 168.930  1.00  0.00           C
ATOM    783  O   ILE A  78     148.290  65.300 169.860  1.00  0.00           O
ATOM    784  N   GLY A  79     146.380  64.930 168.660  1.00  0.00           N
ATOM    785  H   GLY A  79     145.900  64.480 167.900  1.00  0.00           H
ATOM    786  CA  GLY A  79     145.570  65.850 169.480  1.00  0.00           C
ATOM    787  C   GLY A  79     144.460  65.070 170.240  1.00  0.00           C
ATOM    788  O   GLY A  79     143.730  64.200 169.690  1.00  0.00           O
ATOM    789  N   HIS A  80     144.310  65.520 171.480  1.00  0.00           N
ATOM    790  H   HIS A  80     144.740  66.350 171.820  1.00  0.00           H
ATOM    791  CA  HIS A  80     143.360  64.970 172.500  1.00  0.00           C
ATOM    792  CB  HIS A  80     144.190  64.380 173.680  1.00  0.00           C
ATOM    793  CG  HIS A  80     145.450  65.260 174.050  1.00  0.00           C
ATOM    794  ND1 HIS A  80     145.420  66.420 174.690  1.00  0.00           N
ATOM    795  HD1 HIS A  80     144.610  66.900 175.010  1.00  0.00           H
ATOM    796  CD2 HIS A  80     146.730  64.890 173.970  1.00  0.00           C
ATOM    797  HD2 HIS A  80     147.070  64.190 173.210  1.00  0.00           H
ATOM    798  CE1 HIS A  80     146.680  66.760 175.000  1.00  0.00           C
ATOM    799  HE1 HIS A  80     147.020  67.620 175.570  1.00  0.00           H
ATOM    800  NE2 HIS A  80     147.470  65.820 174.530  1.00  0.00           N
ATOM    801  C   HIS A  80     142.250  65.930 172.910  1.00  0.00           C
ATOM    802  O   HIS A  80     142.240  66.560 173.980  1.00  0.00           O
ATOM    803  N   SER A  81     141.170  65.960 172.140  1.00  0.00           N
ATOM    804  H   SER A  81     141.120  65.430 171.290  1.00  0.00           H
ATOM    805  CA  SER A  81     140.080  66.960 172.330  1.00  0.00           C
ATOM    806  CB  SER A  81     139.430  67.330 170.950  1.00  0.00           C
ATOM    807  OG  SER A  81     140.510  67.440 170.060  1.00  0.00           O
ATOM    808  HG  SER A  81     141.110  68.200 170.300  1.00  0.00           H
ATOM    809  C   SER A  81     138.870  66.420 173.130  1.00  0.00           C
ATOM    810  O   SER A  81     138.160  65.580 172.630  1.00  0.00           O
ATOM    811  N   MET A  82     138.720  67.010 174.290  1.00  0.00           N
ATOM    812  H   MET A  82     139.490  67.450 174.750  1.00  0.00           H
ATOM    813  CA  MET A  82     137.520  66.570 175.090  1.00  0.00           C
ATOM    814  CB  MET A  82     137.890  66.360 176.560  1.00  0.00           C
ATOM    815  CG  MET A  82     136.870  65.520 177.370  1.00  0.00           C
ATOM    816  SD  MET A  82     135.100  66.070 177.610  1.00  0.00           S
ATOM    817  CE  MET A  82     135.530  67.300 178.810  1.00  0.00           C
ATOM    818  C   MET A  82     136.260  67.410 174.830  1.00  0.00           C
ATOM    819  O   MET A  82     136.210  68.460 175.360  1.00  0.00           O
ATOM    820  N   GLN A  83     135.300  66.900 174.050  1.00  0.00           N
ATOM    821  H   GLN A  83     135.190  65.950 173.770  1.00  0.00           H
ATOM    822  CA  GLN A  83     134.240  67.810 173.540  1.00  0.00           C
ATOM    823  CB  GLN A  83     133.960  67.520 172.040  1.00  0.00           C
ATOM    824  CG  GLN A  83     133.200  68.650 171.380  1.00  0.00           C
ATOM    825  CD  GLN A  83     133.170  68.290 169.890  1.00  0.00           C
ATOM    826  OE1 GLN A  83     134.210  68.480 169.300  1.00  0.00           O
ATOM    827  NE2 GLN A  83     132.160  67.570 169.390  1.00  0.00           N
ATOM    828 1HE2 GLN A  83     131.460  67.370 170.070  1.00  0.00           H
ATOM    829 2HE2 GLN A  83     132.020  67.360 168.420  1.00  0.00           H
ATOM    830  C   GLN A  83     132.950  67.630 174.350  1.00  0.00           C
ATOM    831  O   GLN A  83     132.130  66.770 173.950  1.00  0.00           O
ATOM    832  N   ASN A  84     132.780  68.370 175.450  1.00  0.00           N
ATOM    833  H   ASN A  84     133.240  69.240 175.610  1.00  0.00           H
ATOM    834  CA  ASN A  84     131.870  68.070 176.570  1.00  0.00           C
ATOM    835  CB  ASN A  84     130.470  68.390 176.180  1.00  0.00           C
ATOM    836  CG  ASN A  84     130.130  69.830 176.560  1.00  0.00           C
ATOM    837  OD1 ASN A  84     130.000  70.760 175.730  1.00  0.00           O
ATOM    838  ND2 ASN A  84     130.000  70.090 177.860  1.00  0.00           N
ATOM    839 1HD2 ASN A  84     130.150  69.400 178.570  1.00  0.00           H
ATOM    840 2HD2 ASN A  84     129.790  71.050 178.060  1.00  0.00           H
ATOM    841  C   ASN A  84     131.870  66.690 177.240  1.00  0.00           C
ATOM    842  O   ASN A  84     131.530  66.660 178.420  1.00  0.00           O
ATOM    843  N   CYS A  85     131.720  65.770 176.320  1.00  0.00           N
ATOM    844  H   CYS A  85     131.970  65.860 175.350  1.00  0.00           H
ATOM    845  CA  CYS A  85     131.620  64.350 176.670  1.00  0.00           C
ATOM    846  CB  CYS A  85     130.190  63.820 176.440  1.00  0.00           C
ATOM    847  SG  CYS A  85     129.900  62.330 177.570  1.00  0.00           S
ATOM    848  HG  CYS A  85     130.450  61.380 176.820  1.00  0.00           H
ATOM    849  C   CYS A  85     132.480  63.510 175.790  1.00  0.00           C
ATOM    850  O   CYS A  85     133.210  62.700 176.370  1.00  0.00           O
ATOM    851  N   VAL A  86     132.350  63.660 174.460  1.00  0.00           N
ATOM    852  H   VAL A  86     131.800  64.420 174.110  1.00  0.00           H
ATOM    853  CA  VAL A  86     133.070  62.840 173.440  1.00  0.00           C
ATOM    854  CB  VAL A  86     132.450  62.860 172.060  1.00  0.00           C
ATOM    855  CG1 VAL A  86     131.010  62.330 172.060  1.00  0.00           C
ATOM    856  CG2 VAL A  86     132.400  64.220 171.340  1.00  0.00           C
ATOM    857  C   VAL A  86     134.520  63.250 173.370  1.00  0.00           C
ATOM    858  O   VAL A  86     134.840  64.430 173.280  1.00  0.00           O
ATOM    859  N   LEU A  87     135.370  62.250 173.490  1.00  0.00           N
ATOM    860  H   LEU A  87     135.090  61.330 173.230  1.00  0.00           H
ATOM    861  CA  LEU A  87     136.840  62.380 173.440  1.00  0.00           C
ATOM    862  CB  LEU A  87     137.380  61.180 174.280  1.00  0.00           C
ATOM    863  CG  LEU A  87     138.630  61.520 175.150  1.00  0.00           C
ATOM    864  CD1 LEU A  87     138.250  62.440 176.330  1.00  0.00           C
ATOM    865  CD2 LEU A  87     139.110  60.230 175.870  1.00  0.00           C
ATOM    866  C   LEU A  87     137.280  62.170 171.970  1.00  0.00           C
ATOM    867  O   LEU A  87     137.140  61.080 171.480  1.00  0.00           O
ATOM    868  N   LYS A  88     137.790  63.240 171.290  1.00  0.00           N
ATOM    869  H   LYS A  88     137.960  64.110 171.740  1.00  0.00           H
ATOM    870  CA  LYS A  88     138.230  63.130 169.880  1.00  0.00           C
ATOM    871  CB  LYS A  88     137.830  64.360 169.090  1.00  0.00           C
ATOM    872  CG  LYS A  88     136.330  64.510 168.800  1.00  0.00           C
ATOM    873  CD  LYS A  88     135.920  65.920 168.380  1.00  0.00           C
ATOM    874  CE  LYS A  88     136.040  66.130 166.940  1.00  0.00           C
ATOM    875  NZ  LYS A  88     135.640  67.550 166.720  1.00  0.00           N
ATOM    876  HZ1 LYS A  88     134.650  67.650 166.770  1.00  0.00           H
ATOM    877  HZ2 LYS A  88     136.130  68.170 167.340  1.00  0.00           H
ATOM    878  HZ3 LYS A  88     135.920  67.820 165.800  1.00  0.00           H
ATOM    879  C   LYS A  88     139.800  63.000 169.870  1.00  0.00           C
ATOM    880  O   LYS A  88     140.560  63.900 170.250  1.00  0.00           O
ATOM    881  N   LEU A  89     140.130  61.740 169.640  1.00  0.00           N
ATOM    882  H   LEU A  89     139.450  61.020 169.530  1.00  0.00           H
ATOM    883  CA  LEU A  89     141.550  61.320 169.410  1.00  0.00           C
ATOM    884  CB  LEU A  89     141.720  59.880 169.710  1.00  0.00           C
ATOM    885  CG  LEU A  89     141.310  59.460 171.150  1.00  0.00           C
ATOM    886  CD1 LEU A  89     140.590  58.100 171.090  1.00  0.00           C
ATOM    887  CD2 LEU A  89     142.410  59.550 172.190  1.00  0.00           C
ATOM    888  C   LEU A  89     141.980  61.590 167.890  1.00  0.00           C
ATOM    889  O   LEU A  89     141.590  60.870 166.980  1.00  0.00           O
ATOM    890  N   LYS A  90     142.810  62.640 167.730  1.00  0.00           N
ATOM    891  H   LYS A  90     143.180  63.160 168.510  1.00  0.00           H
ATOM    892  CA  LYS A  90     143.360  63.060 166.380  1.00  0.00           C
ATOM    893  CB  LYS A  90     143.670  64.560 166.410  1.00  0.00           C
ATOM    894  CG  LYS A  90     144.250  65.050 165.050  1.00  0.00           C
ATOM    895  CD  LYS A  90     143.180  65.160 163.920  1.00  0.00           C
ATOM    896  CE  LYS A  90     143.870  65.550 162.630  1.00  0.00           C
ATOM    897  NZ  LYS A  90     144.280  66.960 162.680  1.00  0.00           N
ATOM    898  HZ1 LYS A  90     143.480  67.560 162.700  1.00  0.00           H
ATOM    899  HZ2 LYS A  90     144.850  67.070 163.490  1.00  0.00           H
ATOM    900  HZ3 LYS A  90     144.800  67.050 161.830  1.00  0.00           H
ATOM    901  C   LYS A  90     144.570  62.250 165.950  1.00  0.00           C
ATOM    902  O   LYS A  90     145.540  62.220 166.700  1.00  0.00           O
ATOM    903  N   VAL A  91     144.300  61.490 164.880  1.00  0.00           N
ATOM    904  H   VAL A  91     143.380  61.540 164.490  1.00  0.00           H
ATOM    905  CA  VAL A  91     145.310  60.510 164.440  1.00  0.00           C
ATOM    906  CB  VAL A  91     144.610  59.200 164.100  1.00  0.00           C
ATOM    907  CG1 VAL A  91     143.840  58.630 165.310  1.00  0.00           C
ATOM    908  CG2 VAL A  91     143.640  59.420 162.960  1.00  0.00           C
ATOM    909  C   VAL A  91     146.290  60.970 163.370  1.00  0.00           C
ATOM    910  O   VAL A  91     146.270  62.110 163.040  1.00  0.00           O
ATOM    911  N   ASP A  92     147.060  60.050 162.830  1.00  0.00           N
ATOM    912  H   ASP A  92     147.250  59.120 163.130  1.00  0.00           H
ATOM    913  CA  ASP A  92     147.770  60.220 161.510  1.00  0.00           C
ATOM    914  CB  ASP A  92     148.930  59.220 161.370  1.00  0.00           C
ATOM    915  CG  ASP A  92     148.560  57.740 161.520  1.00  0.00           C
ATOM    916  OD1 ASP A  92     148.510  57.080 160.500  1.00  0.00           O
ATOM    917  OD2 ASP A  92     148.390  57.180 162.630  1.00  0.00           O
ATOM    918  C   ASP A  92     147.100  60.290 160.160  1.00  0.00           C
ATOM    919  O   ASP A  92     147.290  61.250 159.510  1.00  0.00           O
ATOM    920  N   THR A  93     146.240  59.330 159.810  1.00  0.00           N
ATOM    921  H   THR A  93     146.030  58.510 160.340  1.00  0.00           H
ATOM    922  CA  THR A  93     145.630  59.310 158.440  1.00  0.00           C
ATOM    923  CB  THR A  93     145.960  57.930 157.850  1.00  0.00           C
ATOM    924  OG1 THR A  93     145.750  57.930 156.410  1.00  0.00           O
ATOM    925  HG1 THR A  93     145.450  57.010 156.160  1.00  0.00           H
ATOM    926  CG2 THR A  93     145.110  56.770 158.460  1.00  0.00           C
ATOM    927  C   THR A  93     144.080  59.590 158.250  1.00  0.00           C
ATOM    928  O   THR A  93     143.170  59.020 158.870  1.00  0.00           O
ATOM    929  N   ALA A  94     143.840  60.650 157.430  1.00  0.00           N
ATOM    930  H   ALA A  94     144.590  61.230 157.120  1.00  0.00           H
ATOM    931  CA  ALA A  94     142.440  60.980 157.030  1.00  0.00           C
ATOM    932  CB  ALA A  94     142.660  62.190 156.150  1.00  0.00           C
ATOM    933  C   ALA A  94     141.750  59.830 156.270  1.00  0.00           C
ATOM    934  O   ALA A  94     141.960  59.820 155.070  1.00  0.00           O
ATOM    935  N   ASN A  95     140.930  58.970 156.910  1.00  0.00           N
ATOM    936  H   ASN A  95     140.660  59.150 157.850  1.00  0.00           H
ATOM    937  CA  ASN A  95     140.190  57.840 156.330  1.00  0.00           C
ATOM    938  CB  ASN A  95     139.440  57.250 157.480  1.00  0.00           C
ATOM    939  CG  ASN A  95     138.800  55.920 157.120  1.00  0.00           C
ATOM    940  OD1 ASN A  95     138.720  55.510 155.960  1.00  0.00           O
ATOM    941  ND2 ASN A  95     138.870  55.020 158.120  1.00  0.00           N
ATOM    942 1HD2 ASN A  95     139.270  55.240 159.010  1.00  0.00           H
ATOM    943 2HD2 ASN A  95     138.440  54.140 157.930  1.00  0.00           H
ATOM    944  C   ASN A  95     139.320  58.210 155.090  1.00  0.00           C
ATOM    945  O   ASN A  95     138.690  59.250 155.150  1.00  0.00           O
ATOM    946  N   PRO A  96     139.550  57.600 153.890  1.00  0.00           N
ATOM    947  CA  PRO A  96     138.620  57.590 152.790  1.00  0.00           C
ATOM    948  CB  PRO A  96     139.430  56.740 151.730  1.00  0.00           C
ATOM    949  CG  PRO A  96     140.630  56.130 152.380  1.00  0.00           C
ATOM    950  CD  PRO A  96     140.890  57.100 153.540  1.00  0.00           C
ATOM    951  C   PRO A  96     137.290  56.810 153.090  1.00  0.00           C
ATOM    952  O   PRO A  96     136.200  57.130 152.650  1.00  0.00           O
ATOM    953  N   LYS A  97     137.300  55.730 153.840  1.00  0.00           N
ATOM    954  H   LYS A  97     138.050  55.480 154.450  1.00  0.00           H
ATOM    955  CA  LYS A  97     136.160  54.810 154.020  1.00  0.00           C
ATOM    956  CB  LYS A  97     136.630  53.370 154.210  1.00  0.00           C
ATOM    957  CG  LYS A  97     137.570  52.950 153.090  1.00  0.00           C
ATOM    958  CD  LYS A  97     138.150  51.500 153.300  1.00  0.00           C
ATOM    959  CE  LYS A  97     139.240  51.550 154.360  1.00  0.00           C
ATOM    960  NZ  LYS A  97     140.000  50.290 154.180  1.00  0.00           N
ATOM    961  HZ1 LYS A  97     140.490  50.140 155.040  1.00  0.00           H
ATOM    962  HZ2 LYS A  97     139.390  49.500 154.110  1.00  0.00           H
ATOM    963  HZ3 LYS A  97     140.550  50.260 153.350  1.00  0.00           H
ATOM    964  C   LYS A  97     135.230  55.290 155.200  1.00  0.00           C
ATOM    965  O   LYS A  97     135.080  54.620 156.200  1.00  0.00           O
ATOM    966  N   THR A  98     134.620  56.450 155.050  1.00  0.00           N
ATOM    967  H   THR A  98     134.470  56.920 154.180  1.00  0.00           H
ATOM    968  CA  THR A  98     133.820  57.060 156.130  1.00  0.00           C
ATOM    969  CB  THR A  98     134.470  58.330 156.730  1.00  0.00           C
ATOM    970  OG1 THR A  98     134.700  59.300 155.710  1.00  0.00           O
ATOM    971  HG1 THR A  98     135.040  60.140 156.130  1.00  0.00           H
ATOM    972  CG2 THR A  98     135.600  58.110 157.690  1.00  0.00           C
ATOM    973  C   THR A  98     132.460  57.360 155.540  1.00  0.00           C
ATOM    974  O   THR A  98     132.270  57.720 154.380  1.00  0.00           O
ATOM    975  N   PRO A  99     131.410  57.110 156.390  1.00  0.00           N
ATOM    976  CA  PRO A  99     130.040  57.490 156.110  1.00  0.00           C
ATOM    977  CB  PRO A  99     129.160  56.730 157.180  1.00  0.00           C
ATOM    978  CG  PRO A  99     130.210  56.520 158.360  1.00  0.00           C
ATOM    979  CD  PRO A  99     131.470  56.350 157.660  1.00  0.00           C
ATOM    980  C   PRO A  99     129.790  58.960 156.100  1.00  0.00           C
ATOM    981  O   PRO A  99     130.720  59.680 156.360  1.00  0.00           O
ATOM    982  N   LYS A 100     128.650  59.280 155.350  1.00  0.00           N
ATOM    983  H   LYS A 100     127.990  58.610 155.020  1.00  0.00           H
ATOM    984  CA  LYS A 100     128.200  60.720 155.250  1.00  0.00           C
ATOM    985  CB  LYS A 100     127.250  60.830 154.090  1.00  0.00           C
ATOM    986  CG  LYS A 100     127.590  60.150 152.770  1.00  0.00           C
ATOM    987  CD  LYS A 100     126.720  60.480 151.560  1.00  0.00           C
ATOM    988  CE  LYS A 100     127.290  59.970 150.300  1.00  0.00           C
ATOM    989  NZ  LYS A 100     128.510  60.770 150.000  1.00  0.00           N
ATOM    990  HZ1 LYS A 100     129.010  60.450 149.200  1.00  0.00           H
ATOM    991  HZ2 LYS A 100     128.270  61.730 149.840  1.00  0.00           H
ATOM    992  HZ3 LYS A 100     129.130  60.840 150.780  1.00  0.00           H
ATOM    993  C   LYS A 100     127.350  60.900 156.510  1.00  0.00           C
ATOM    994  O   LYS A 100     126.520  60.070 156.770  1.00  0.00           O
ATOM    995  N   TYR A 101     128.010  61.580 157.440  1.00  0.00           N
ATOM    996  H   TYR A 101     128.970  61.870 157.350  1.00  0.00           H
ATOM    997  CA  TYR A 101     127.320  61.800 158.740  1.00  0.00           C
ATOM    998  CB  TYR A 101     128.330  61.920 159.900  1.00  0.00           C
ATOM    999  CG  TYR A 101     129.440  62.940 159.570  1.00  0.00           C
ATOM   1000  CD1 TYR A 101     129.260  64.270 159.240  1.00  0.00           C
ATOM   1001  HD1 TYR A 101     128.360  64.840 159.470  1.00  0.00           H
ATOM   1002  CD2 TYR A 101     130.700  62.370 159.340  1.00  0.00           C
ATOM   1003  HD2 TYR A 101     130.860  61.310 159.510  1.00  0.00           H
ATOM   1004  CE1 TYR A 101     130.320  64.980 158.790  1.00  0.00           C
ATOM   1005  HE1 TYR A 101     130.110  66.000 158.490  1.00  0.00           H
ATOM   1006  CE2 TYR A 101     131.830  63.090 158.920  1.00  0.00           C
ATOM   1007  HE2 TYR A 101     132.810  62.640 158.800  1.00  0.00           H
ATOM   1008  CZ  TYR A 101     131.610  64.410 158.670  1.00  0.00           C
ATOM   1009  OH  TYR A 101     132.630  65.120 158.170  1.00  0.00           O
ATOM   1010  HH  TYR A 101     133.390  64.550 157.870  1.00  0.00           H
ATOM   1011  C   TYR A 101     126.170  62.830 158.800  1.00  0.00           C
ATOM   1012  O   TYR A 101     126.180  63.850 158.080  1.00  0.00           O
ATOM   1013  N   LYS A 102     125.210  62.530 159.620  1.00  0.00           N
ATOM   1014  H   LYS A 102     125.150  61.580 159.940  1.00  0.00           H
ATOM   1015  CA  LYS A 102     124.110  63.390 159.950  1.00  0.00           C
ATOM   1016  CB  LYS A 102     122.870  62.980 159.210  1.00  0.00           C
ATOM   1017  CG  LYS A 102     121.750  64.050 159.350  1.00  0.00           C
ATOM   1018  CD  LYS A 102     120.510  63.600 158.620  1.00  0.00           C
ATOM   1019  CE  LYS A 102     119.300  64.500 158.820  1.00  0.00           C
ATOM   1020  NZ  LYS A 102     118.090  63.890 158.240  1.00  0.00           N
ATOM   1021  HZ1 LYS A 102     117.440  64.580 157.930  1.00  0.00           H
ATOM   1022  HZ2 LYS A 102     118.200  63.360 157.390  1.00  0.00           H
ATOM   1023  HZ3 LYS A 102     117.620  63.340 158.920  1.00  0.00           H
ATOM   1024  C   LYS A 102     123.870  63.230 161.440  1.00  0.00           C
ATOM   1025  O   LYS A 102     123.750  62.140 161.970  1.00  0.00           O
ATOM   1026  N   PHE A 103     123.960  64.350 162.110  1.00  0.00           N
ATOM   1027  H   PHE A 103     124.030  65.220 161.620  1.00  0.00           H
ATOM   1028  CA  PHE A 103     123.880  64.380 163.600  1.00  0.00           C
ATOM   1029  CB  PHE A 103     125.030  65.170 164.210  1.00  0.00           C
ATOM   1030  CG  PHE A 103     126.400  64.670 163.780  1.00  0.00           C
ATOM   1031  CD1 PHE A 103     127.130  65.470 162.840  1.00  0.00           C
ATOM   1032  HD1 PHE A 103     126.640  66.350 162.410  1.00  0.00           H
ATOM   1033  CD2 PHE A 103     127.090  63.700 164.570  1.00  0.00           C
ATOM   1034  HD2 PHE A 103     126.570  62.980 165.200  1.00  0.00           H
ATOM   1035  CE1 PHE A 103     128.490  65.150 162.670  1.00  0.00           C
ATOM   1036  HE1 PHE A 103     128.970  65.750 161.900  1.00  0.00           H
ATOM   1037  CE2 PHE A 103     128.430  63.560 164.350  1.00  0.00           C
ATOM   1038  HE2 PHE A 103     128.920  62.870 165.030  1.00  0.00           H
ATOM   1039  CZ  PHE A 103     129.160  64.210 163.420  1.00  0.00           C
ATOM   1040  HZ  PHE A 103     130.190  63.980 163.140  1.00  0.00           H
ATOM   1041  C   PHE A 103     122.480  64.850 164.110  1.00  0.00           C
ATOM   1042  O   PHE A 103     122.190  66.040 164.400  1.00  0.00           O
ATOM   1043  N   VAL A 104     121.610  63.840 164.360  1.00  0.00           N
ATOM   1044  H   VAL A 104     121.940  62.900 164.490  1.00  0.00           H
ATOM   1045  CA  VAL A 104     120.300  64.190 164.910  1.00  0.00           C
ATOM   1046  CB  VAL A 104     119.110  63.580 164.110  1.00  0.00           C
ATOM   1047  CG1 VAL A 104     119.030  64.080 162.710  1.00  0.00           C
ATOM   1048  CG2 VAL A 104     118.990  62.080 164.280  1.00  0.00           C
ATOM   1049  C   VAL A 104     120.150  63.860 166.450  1.00  0.00           C
ATOM   1050  O   VAL A 104     121.030  63.300 167.140  1.00  0.00           O
ATOM   1051  N   ARG A 105     118.990  64.290 167.000  1.00  0.00           N
ATOM   1052  H   ARG A 105     118.200  64.630 166.480  1.00  0.00           H
ATOM   1053  CA  ARG A 105     118.710  64.030 168.410  1.00  0.00           C
ATOM   1054  CB  ARG A 105     118.470  65.380 169.080  1.00  0.00           C
ATOM   1055  CG  ARG A 105     118.090  65.260 170.610  1.00  0.00           C
ATOM   1056  CD  ARG A 105     118.100  66.640 171.310  1.00  0.00           C
ATOM   1057  NE  ARG A 105     119.530  66.990 171.570  1.00  0.00           N
ATOM   1058  HE  ARG A 105     120.070  66.150 171.670  1.00  0.00           H
ATOM   1059  CZ  ARG A 105     120.220  68.180 171.600  1.00  0.00           C
ATOM   1060  NH1 ARG A 105     119.540  69.370 171.540  1.00  0.00           N
ATOM   1061 1HH1 ARG A 105     118.550  69.460 171.420  1.00  0.00           H
ATOM   1062 2HH1 ARG A 105     120.150  70.160 171.510  1.00  0.00           H
ATOM   1063  NH2 ARG A 105     121.440  68.250 172.060  1.00  0.00           N
ATOM   1064 1HH2 ARG A 105     121.940  67.390 172.170  1.00  0.00           H
ATOM   1065 2HH2 ARG A 105     121.700  68.920 172.750  1.00  0.00           H
ATOM   1066  C   ARG A 105     117.480  63.020 168.600  1.00  0.00           C
ATOM   1067  O   ARG A 105     116.460  63.260 167.940  1.00  0.00           O
ATOM   1068  N   ILE A 106     117.500  62.080 169.520  1.00  0.00           N
ATOM   1069  H   ILE A 106     118.310  61.850 170.070  1.00  0.00           H
ATOM   1070  CA  ILE A 106     116.360  61.150 169.600  1.00  0.00           C
ATOM   1071  CB  ILE A 106     116.820  59.650 169.680  1.00  0.00           C
ATOM   1072  CG1 ILE A 106     117.980  59.500 170.740  1.00  0.00           C
ATOM   1073  CG2 ILE A 106     116.910  59.050 168.240  1.00  0.00           C
ATOM   1074  CD  ILE A 106     118.530  58.100 171.010  1.00  0.00           C
ATOM   1075  C   ILE A 106     115.210  61.460 170.580  1.00  0.00           C
ATOM   1076  O   ILE A 106     115.280  61.860 171.760  1.00  0.00           O
ATOM   1077  N   GLN A 107     114.020  61.430 170.010  1.00  0.00           N
ATOM   1078  H   GLN A 107     114.080  61.310 169.010  1.00  0.00           H
ATOM   1079  CA  GLN A 107     112.760  61.530 170.700  1.00  0.00           C
ATOM   1080  CB  GLN A 107     111.560  62.220 169.890  1.00  0.00           C
ATOM   1081  CG  GLN A 107     111.780  63.550 169.140  1.00  0.00           C
ATOM   1082  CD  GLN A 107     112.030  64.620 170.200  1.00  0.00           C
ATOM   1083  OE1 GLN A 107     113.100  65.180 170.380  1.00  0.00           O
ATOM   1084  NE2 GLN A 107     111.010  64.960 170.880  1.00  0.00           N
ATOM   1085 1HE2 GLN A 107     110.100  64.680 170.590  1.00  0.00           H
ATOM   1086 2HE2 GLN A 107     111.010  65.730 171.520  1.00  0.00           H
ATOM   1087  C   GLN A 107     112.260  60.310 171.420  1.00  0.00           C
ATOM   1088  O   GLN A 107     112.450  59.250 170.730  1.00  0.00           O
ATOM   1089  N   PRO A 108     111.510  60.490 172.550  1.00  0.00           N
ATOM   1090  CA  PRO A 108     110.640  59.440 173.110  1.00  0.00           C
ATOM   1091  CB  PRO A 108     109.830  60.240 174.150  1.00  0.00           C
ATOM   1092  CG  PRO A 108     110.900  61.130 174.690  1.00  0.00           C
ATOM   1093  CD  PRO A 108     111.550  61.670 173.400  1.00  0.00           C
ATOM   1094  C   PRO A 108     109.740  58.670 172.240  1.00  0.00           C
ATOM   1095  O   PRO A 108     108.970  59.300 171.530  1.00  0.00           O
ATOM   1096  N   GLY A 109     109.980  57.420 171.980  1.00  0.00           N
ATOM   1097  H   GLY A 109     110.620  56.930 172.560  1.00  0.00           H
ATOM   1098  CA  GLY A 109     109.250  56.690 170.900  1.00  0.00           C
ATOM   1099  C   GLY A 109     110.130  56.150 169.830  1.00  0.00           C
ATOM   1100  O   GLY A 109     109.910  55.070 169.340  1.00  0.00           O
ATOM   1101  N   GLN A 110     111.110  56.940 169.370  1.00  0.00           N
ATOM   1102  H   GLN A 110     111.340  57.820 169.780  1.00  0.00           H
ATOM   1103  CA  GLN A 110     111.960  56.630 168.200  1.00  0.00           C
ATOM   1104  CB  GLN A 110     112.860  57.810 167.800  1.00  0.00           C
ATOM   1105  CG  GLN A 110     112.100  58.920 167.230  1.00  0.00           C
ATOM   1106  CD  GLN A 110     112.950  60.140 166.870  1.00  0.00           C
ATOM   1107  OE1 GLN A 110     114.090  60.310 167.280  1.00  0.00           O
ATOM   1108  NE2 GLN A 110     112.380  60.920 166.000  1.00  0.00           N
ATOM   1109 1HE2 GLN A 110     111.410  60.940 165.770  1.00  0.00           H
ATOM   1110 2HE2 GLN A 110     112.950  61.150 165.210  1.00  0.00           H
ATOM   1111  C   GLN A 110     112.810  55.340 168.210  1.00  0.00           C
ATOM   1112  O   GLN A 110     113.480  54.960 169.170  1.00  0.00           O
ATOM   1113  N   THR A 111     112.900  54.640 167.100  1.00  0.00           N
ATOM   1114  H   THR A 111     112.330  54.820 166.310  1.00  0.00           H
ATOM   1115  CA  THR A 111     113.670  53.350 167.010  1.00  0.00           C
ATOM   1116  CB  THR A 111     112.890  52.270 166.200  1.00  0.00           C
ATOM   1117  OG1 THR A 111     112.160  52.770 165.090  1.00  0.00           O
ATOM   1118  HG1 THR A 111     111.670  52.030 164.640  1.00  0.00           H
ATOM   1119  CG2 THR A 111     111.940  51.550 167.210  1.00  0.00           C
ATOM   1120  C   THR A 111     114.960  53.650 166.170  1.00  0.00           C
ATOM   1121  O   THR A 111     114.920  54.140 165.040  1.00  0.00           O
ATOM   1122  N   PHE A 112     116.030  53.330 166.830  1.00  0.00           N
ATOM   1123  H   PHE A 112     115.990  52.990 167.770  1.00  0.00           H
ATOM   1124  CA  PHE A 112     117.340  53.430 166.230  1.00  0.00           C
ATOM   1125  CB  PHE A 112     118.130  54.490 166.990  1.00  0.00           C
ATOM   1126  CG  PHE A 112     118.270  54.080 168.480  1.00  0.00           C
ATOM   1127  CD1 PHE A 112     117.350  54.570 169.460  1.00  0.00           C
ATOM   1128  HD1 PHE A 112     116.510  55.180 169.140  1.00  0.00           H
ATOM   1129  CD2 PHE A 112     119.330  53.300 168.870  1.00  0.00           C
ATOM   1130  HD2 PHE A 112     119.940  52.800 168.120  1.00  0.00           H
ATOM   1131  CE1 PHE A 112     117.570  54.290 170.800  1.00  0.00           C
ATOM   1132  HE1 PHE A 112     116.790  54.570 171.510  1.00  0.00           H
ATOM   1133  CE2 PHE A 112     119.490  53.080 170.240  1.00  0.00           C
ATOM   1134  HE2 PHE A 112     120.260  52.340 170.480  1.00  0.00           H
ATOM   1135  CZ  PHE A 112     118.620  53.540 171.230  1.00  0.00           C
ATOM   1136  HZ  PHE A 112     118.850  53.170 172.230  1.00  0.00           H
ATOM   1137  C   PHE A 112     118.210  52.150 166.200  1.00  0.00           C
ATOM   1138  O   PHE A 112     118.080  51.310 167.070  1.00  0.00           O
ATOM   1139  N   SER A 113     118.880  51.960 165.060  1.00  0.00           N
ATOM   1140  H   SER A 113     119.000  52.760 164.480  1.00  0.00           H
ATOM   1141  CA  SER A 113     119.830  50.820 164.900  1.00  0.00           C
ATOM   1142  CB  SER A 113     120.400  50.680 163.510  1.00  0.00           C
ATOM   1143  OG  SER A 113     119.420  50.410 162.540  1.00  0.00           O
ATOM   1144  HG  SER A 113     119.650  49.550 162.080  1.00  0.00           H
ATOM   1145  C   SER A 113     121.110  51.010 165.780  1.00  0.00           C
ATOM   1146  O   SER A 113     121.750  52.020 165.700  1.00  0.00           O
ATOM   1147  N   VAL A 114     121.530  50.030 166.570  1.00  0.00           N
ATOM   1148  H   VAL A 114     121.060  49.150 166.580  1.00  0.00           H
ATOM   1149  CA  VAL A 114     122.650  50.220 167.530  1.00  0.00           C
ATOM   1150  CB  VAL A 114     122.270  50.330 169.060  1.00  0.00           C
ATOM   1151  CG1 VAL A 114     121.250  49.250 169.510  1.00  0.00           C
ATOM   1152  CG2 VAL A 114     123.440  50.440 169.990  1.00  0.00           C
ATOM   1153  C   VAL A 114     123.690  49.160 167.390  1.00  0.00           C
ATOM   1154  O   VAL A 114     123.430  47.980 167.690  1.00  0.00           O
ATOM   1155  N   LEU A 115     124.840  49.610 166.860  1.00  0.00           N
ATOM   1156  H   LEU A 115     124.900  50.570 166.600  1.00  0.00           H
ATOM   1157  CA  LEU A 115     126.030  48.710 166.620  1.00  0.00           C
ATOM   1158  CB  LEU A 115     127.070  49.470 165.760  1.00  0.00           C
ATOM   1159  CG  LEU A 115     128.280  48.730 165.320  1.00  0.00           C
ATOM   1160  CD1 LEU A 115     127.960  47.460 164.500  1.00  0.00           C
ATOM   1161  CD2 LEU A 115     129.140  49.710 164.540  1.00  0.00           C
ATOM   1162  C   LEU A 115     126.610  48.180 167.970  1.00  0.00           C
ATOM   1163  O   LEU A 115     127.160  48.950 168.690  1.00  0.00           O
ATOM   1164  N   ALA A 116     126.520  46.870 168.290  1.00  0.00           N
ATOM   1165  H   ALA A 116     126.160  46.180 167.660  1.00  0.00           H
ATOM   1166  CA  ALA A 116     126.850  46.370 169.670  1.00  0.00           C
ATOM   1167  CB  ALA A 116     125.890  45.210 169.820  1.00  0.00           C
ATOM   1168  C   ALA A 116     128.370  46.050 169.770  1.00  0.00           C
ATOM   1169  O   ALA A 116     128.880  45.010 169.240  1.00  0.00           O
ATOM   1170  N   CYS A 117     129.130  46.820 170.530  1.00  0.00           N
ATOM   1171  H   CYS A 117     128.850  47.670 170.970  1.00  0.00           H
ATOM   1172  CA  CYS A 117     130.620  46.580 170.660  1.00  0.00           C
ATOM   1173  CB  CYS A 117     131.220  47.830 170.050  1.00  0.00           C
ATOM   1174  SG  CYS A 117     132.990  47.620 169.690  1.00  0.00           S
ATOM   1175  HG  CYS A 117     133.450  47.830 170.920  1.00  0.00           H
ATOM   1176  C   CYS A 117     131.050  46.400 172.110  1.00  0.00           C
ATOM   1177  O   CYS A 117     130.720  47.160 173.020  1.00  0.00           O
ATOM   1178  N   TYR A 118     131.990  45.510 172.220  1.00  0.00           N
ATOM   1179  H   TYR A 118     132.190  44.950 171.410  1.00  0.00           H
ATOM   1180  CA  TYR A 118     132.680  45.090 173.500  1.00  0.00           C
ATOM   1181  CB  TYR A 118     132.160  43.760 174.110  1.00  0.00           C
ATOM   1182  CG  TYR A 118     132.350  42.460 173.350  1.00  0.00           C
ATOM   1183  CD1 TYR A 118     131.740  42.280 172.140  1.00  0.00           C
ATOM   1184  HD1 TYR A 118     130.750  42.690 171.950  1.00  0.00           H
ATOM   1185  CD2 TYR A 118     133.440  41.730 173.720  1.00  0.00           C
ATOM   1186  HD2 TYR A 118     133.890  41.890 174.700  1.00  0.00           H
ATOM   1187  CE1 TYR A 118     132.190  41.340 171.210  1.00  0.00           C
ATOM   1188  HE1 TYR A 118     131.670  41.170 170.270  1.00  0.00           H
ATOM   1189  CE2 TYR A 118     133.950  40.790 172.790  1.00  0.00           C
ATOM   1190  HE2 TYR A 118     134.910  40.300 172.980  1.00  0.00           H
ATOM   1191  CZ  TYR A 118     133.340  40.590 171.550  1.00  0.00           C
ATOM   1192  OH  TYR A 118     133.590  39.450 170.890  1.00  0.00           O
ATOM   1193  HH  TYR A 118     134.550  39.180 171.020  1.00  0.00           H
ATOM   1194  C   TYR A 118     134.180  45.170 173.370  1.00  0.00           C
ATOM   1195  O   TYR A 118     134.760  44.440 172.580  1.00  0.00           O
ATOM   1196  N   ASN A 119     134.630  46.100 174.130  1.00  0.00           N
ATOM   1197  H   ASN A 119     134.200  46.520 174.930  1.00  0.00           H
ATOM   1198  CA  ASN A 119     136.110  46.460 174.210  1.00  0.00           C
ATOM   1199  CB  ASN A 119     136.810  45.400 175.140  1.00  0.00           C
ATOM   1200  CG  ASN A 119     136.490  45.670 176.610  1.00  0.00           C
ATOM   1201  OD1 ASN A 119     135.630  45.030 177.240  1.00  0.00           O
ATOM   1202  ND2 ASN A 119     137.210  46.530 177.220  1.00  0.00           N
ATOM   1203 1HD2 ASN A 119     137.960  47.030 176.790  1.00  0.00           H
ATOM   1204 2HD2 ASN A 119     136.920  46.770 178.150  1.00  0.00           H
ATOM   1205  C   ASN A 119     136.900  46.560 172.840  1.00  0.00           C
ATOM   1206  O   ASN A 119     138.030  46.050 172.830  1.00  0.00           O
ATOM   1207  N   GLY A 120     136.260  47.090 171.820  1.00  0.00           N
ATOM   1208  H   GLY A 120     135.500  47.720 171.930  1.00  0.00           H
ATOM   1209  CA  GLY A 120     136.890  47.150 170.510  1.00  0.00           C
ATOM   1210  C   GLY A 120     136.240  46.170 169.460  1.00  0.00           C
ATOM   1211  O   GLY A 120     136.450  46.390 168.260  1.00  0.00           O
ATOM   1212  N   SER A 121     135.720  45.060 169.870  1.00  0.00           N
ATOM   1213  H   SER A 121     135.640  44.910 170.850  1.00  0.00           H
ATOM   1214  CA  SER A 121     135.130  44.020 169.010  1.00  0.00           C
ATOM   1215  CB  SER A 121     135.030  42.760 169.790  1.00  0.00           C
ATOM   1216  OG  SER A 121     136.290  42.140 169.860  1.00  0.00           O
ATOM   1217  HG  SER A 121     136.910  42.870 170.160  1.00  0.00           H
ATOM   1218  C   SER A 121     133.720  44.450 168.510  1.00  0.00           C
ATOM   1219  O   SER A 121     132.770  44.390 169.310  1.00  0.00           O
ATOM   1220  N   PRO A 122     133.590  44.810 167.200  1.00  0.00           N
ATOM   1221  CA  PRO A 122     132.280  45.080 166.560  1.00  0.00           C
ATOM   1222  CB  PRO A 122     132.620  45.920 165.340  1.00  0.00           C
ATOM   1223  CG  PRO A 122     134.140  45.790 165.040  1.00  0.00           C
ATOM   1224  CD  PRO A 122     134.670  45.010 166.200  1.00  0.00           C
ATOM   1225  C   PRO A 122     131.480  43.860 166.180  1.00  0.00           C
ATOM   1226  O   PRO A 122     131.840  43.090 165.290  1.00  0.00           O
ATOM   1227  N   SER A 123     130.240  43.850 166.720  1.00  0.00           N
ATOM   1228  H   SER A 123     129.800  44.660 167.100  1.00  0.00           H
ATOM   1229  CA  SER A 123     129.320  42.730 166.480  1.00  0.00           C
ATOM   1230  CB  SER A 123     129.300  41.870 167.750  1.00  0.00           C
ATOM   1231  OG  SER A 123     128.640  40.620 167.500  1.00  0.00           O
ATOM   1232  HG  SER A 123     129.170  39.970 168.040  1.00  0.00           H
ATOM   1233  C   SER A 123     127.950  43.070 165.930  1.00  0.00           C
ATOM   1234  O   SER A 123     127.930  43.860 165.080  1.00  0.00           O
ATOM   1235  N   GLY A 124     126.900  42.440 166.410  1.00  0.00           N
ATOM   1236  H   GLY A 124     127.030  41.590 166.930  1.00  0.00           H
ATOM   1237  CA  GLY A 124     125.540  42.660 165.860  1.00  0.00           C
ATOM   1238  C   GLY A 124     125.180  44.110 165.710  1.00  0.00           C
ATOM   1239  O   GLY A 124     125.340  44.950 166.620  1.00  0.00           O
ATOM   1240  N   VAL A 125     124.270  44.320 164.780  1.00  0.00           N
ATOM   1241  H   VAL A 125     123.860  43.690 164.130  1.00  0.00           H
ATOM   1242  CA  VAL A 125     123.600  45.620 164.680  1.00  0.00           C
ATOM   1243  CB  VAL A 125     123.730  46.230 163.260  1.00  0.00           C
ATOM   1244  CG1 VAL A 125     123.510  47.750 163.490  1.00  0.00           C
ATOM   1245  CG2 VAL A 125     125.060  46.040 162.570  1.00  0.00           C
ATOM   1246  C   VAL A 125     122.130  45.270 165.050  1.00  0.00           C
ATOM   1247  O   VAL A 125     121.450  44.430 164.460  1.00  0.00           O
ATOM   1248  N   TYR A 126     121.760  45.680 166.250  1.00  0.00           N
ATOM   1249  H   TYR A 126     122.370  46.210 166.850  1.00  0.00           H
ATOM   1250  CA  TYR A 126     120.440  45.440 166.860  1.00  0.00           C
ATOM   1251  CB  TYR A 126     120.700  45.000 168.340  1.00  0.00           C
ATOM   1252  CG  TYR A 126     119.450  44.820 169.210  1.00  0.00           C
ATOM   1253  CD1 TYR A 126     119.090  45.840 170.070  1.00  0.00           C
ATOM   1254  HD1 TYR A 126     119.660  46.770 170.040  1.00  0.00           H
ATOM   1255  CD2 TYR A 126     118.870  43.610 169.410  1.00  0.00           C
ATOM   1256  HD2 TYR A 126     119.090  42.770 168.750  1.00  0.00           H
ATOM   1257  CE1 TYR A 126     118.110  45.740 171.020  1.00  0.00           C
ATOM   1258  HE1 TYR A 126     117.870  46.650 171.570  1.00  0.00           H
ATOM   1259  CE2 TYR A 126     118.020  43.440 170.480  1.00  0.00           C
ATOM   1260  HE2 TYR A 126     117.860  42.400 170.750  1.00  0.00           H
ATOM   1261  CZ  TYR A 126     117.560  44.490 171.190  1.00  0.00           C
ATOM   1262  OH  TYR A 126     116.380  44.420 171.850  1.00  0.00           O
ATOM   1263  HH  TYR A 126     116.260  43.550 172.340  1.00  0.00           H
ATOM   1264  C   TYR A 126     119.600  46.790 166.760  1.00  0.00           C
ATOM   1265  O   TYR A 126     120.110  47.850 166.860  1.00  0.00           O
ATOM   1266  N   GLN A 127     118.310  46.510 166.690  1.00  0.00           N
ATOM   1267  H   GLN A 127     117.940  45.600 166.860  1.00  0.00           H
ATOM   1268  CA  GLN A 127     117.360  47.600 166.630  1.00  0.00           C
ATOM   1269  CB  GLN A 127     116.380  47.160 165.570  1.00  0.00           C
ATOM   1270  CG  GLN A 127     115.170  48.030 165.620  1.00  0.00           C
ATOM   1271  CD  GLN A 127     114.130  47.670 164.570  1.00  0.00           C
ATOM   1272  OE1 GLN A 127     114.250  47.860 163.320  1.00  0.00           O
ATOM   1273  NE2 GLN A 127     113.190  47.040 165.090  1.00  0.00           N
ATOM   1274 1HE2 GLN A 127     113.080  46.850 166.070  1.00  0.00           H
ATOM   1275 2HE2 GLN A 127     112.390  46.880 164.510  1.00  0.00           H
ATOM   1276  C   GLN A 127     116.720  47.910 168.000  1.00  0.00           C
ATOM   1277  O   GLN A 127     116.260  46.970 168.670  1.00  0.00           O
ATOM   1278  N   CYS A 128     116.890  49.120 168.480  1.00  0.00           N
ATOM   1279  H   CYS A 128     117.190  49.950 168.000  1.00  0.00           H
ATOM   1280  CA  CYS A 128     116.360  49.460 169.870  1.00  0.00           C
ATOM   1281  CB  CYS A 128     117.500  49.600 170.850  1.00  0.00           C
ATOM   1282  SG  CYS A 128     116.970  49.450 172.560  1.00  0.00           S
ATOM   1283  HG  CYS A 128     116.740  48.150 172.410  1.00  0.00           H
ATOM   1284  C   CYS A 128     115.470  50.740 170.000  1.00  0.00           C
ATOM   1285  O   CYS A 128     115.700  51.690 169.280  1.00  0.00           O
ATOM   1286  N   ALA A 129     114.400  50.650 170.780  1.00  0.00           N
ATOM   1287  H   ALA A 129     114.300  49.770 171.250  1.00  0.00           H
ATOM   1288  CA  ALA A 129     113.450  51.740 171.130  1.00  0.00           C
ATOM   1289  CB  ALA A 129     112.040  51.250 171.480  1.00  0.00           C
ATOM   1290  C   ALA A 129     113.890  52.770 172.140  1.00  0.00           C
ATOM   1291  O   ALA A 129     114.150  52.460 173.310  1.00  0.00           O
ATOM   1292  N   MET A 130     113.720  54.020 171.750  1.00  0.00           N
ATOM   1293  H   MET A 130     113.700  54.410 170.830  1.00  0.00           H
ATOM   1294  CA  MET A 130     113.900  55.160 172.760  1.00  0.00           C
ATOM   1295  CB  MET A 130     114.200  56.380 171.890  1.00  0.00           C
ATOM   1296  CG  MET A 130     115.270  57.300 172.360  1.00  0.00           C
ATOM   1297  SD  MET A 130     115.060  58.060 173.970  1.00  0.00           S
ATOM   1298  CE  MET A 130     115.950  59.530 174.090  1.00  0.00           C
ATOM   1299  C   MET A 130     112.740  55.240 173.780  1.00  0.00           C
ATOM   1300  O   MET A 130     111.840  56.020 173.510  1.00  0.00           O
ATOM   1301  N   ARG A 131     112.680  54.250 174.680  1.00  0.00           N
ATOM   1302  H   ARG A 131     113.220  53.450 174.410  1.00  0.00           H
ATOM   1303  CA  ARG A 131     111.730  54.250 175.800  1.00  0.00           C
ATOM   1304  CB  ARG A 131     111.870  52.910 176.450  1.00  0.00           C
ATOM   1305  CG  ARG A 131     111.060  51.810 175.830  1.00  0.00           C
ATOM   1306  CD  ARG A 131     111.830  50.450 176.090  1.00  0.00           C
ATOM   1307  NE  ARG A 131     111.470  49.400 175.150  1.00  0.00           N
ATOM   1308  HE  ARG A 131     110.490  49.200 175.120  1.00  0.00           H
ATOM   1309  CZ  ARG A 131     112.330  48.670 174.480  1.00  0.00           C
ATOM   1310  NH1 ARG A 131     113.650  48.810 174.410  1.00  0.00           N
ATOM   1311 1HH1 ARG A 131     114.090  49.560 174.910  1.00  0.00           H
ATOM   1312 2HH1 ARG A 131     114.190  48.120 173.930  1.00  0.00           H
ATOM   1313  NH2 ARG A 131     111.850  47.860 173.580  1.00  0.00           N
ATOM   1314 1HH2 ARG A 131     110.860  47.740 173.500  1.00  0.00           H
ATOM   1315 2HH2 ARG A 131     112.470  47.560 172.860  1.00  0.00           H
ATOM   1316  C   ARG A 131     112.080  55.370 176.860  1.00  0.00           C
ATOM   1317  O   ARG A 131     113.270  55.640 177.090  1.00  0.00           O
ATOM   1318  N   PRO A 132     111.040  56.010 177.400  1.00  0.00           N
ATOM   1319  CA  PRO A 132     111.240  57.120 178.410  1.00  0.00           C
ATOM   1320  CB  PRO A 132     109.850  57.720 178.510  1.00  0.00           C
ATOM   1321  CG  PRO A 132     109.210  57.410 177.140  1.00  0.00           C
ATOM   1322  CD  PRO A 132     109.650  55.970 176.910  1.00  0.00           C
ATOM   1323  C   PRO A 132     111.690  56.650 179.810  1.00  0.00           C
ATOM   1324  O   PRO A 132     110.960  56.690 180.790  1.00  0.00           O
ATOM   1325  N   ASN A 133     112.940  56.220 179.670  1.00  0.00           N
ATOM   1326  H   ASN A 133     113.340  56.330 178.760  1.00  0.00           H
ATOM   1327  CA  ASN A 133     113.920  55.850 180.750  1.00  0.00           C
ATOM   1328  CB  ASN A 133     113.680  54.370 181.130  1.00  0.00           C
ATOM   1329  CG  ASN A 133     114.640  53.650 182.180  1.00  0.00           C
ATOM   1330  OD1 ASN A 133     115.550  54.240 182.600  1.00  0.00           O
ATOM   1331  ND2 ASN A 133     114.170  52.630 182.850  1.00  0.00           N
ATOM   1332 1HD2 ASN A 133     113.250  52.300 182.670  1.00  0.00           H
ATOM   1333 2HD2 ASN A 133     114.670  52.260 183.630  1.00  0.00           H
ATOM   1334  C   ASN A 133     115.380  56.090 180.250  1.00  0.00           C
ATOM   1335  O   ASN A 133     115.710  55.510 179.190  1.00  0.00           O
ATOM   1336  N   PHE A 134     115.920  57.260 180.700  1.00  0.00           N
ATOM   1337  H   PHE A 134     115.460  57.650 181.500  1.00  0.00           H
ATOM   1338  CA  PHE A 134     117.190  57.810 180.180  1.00  0.00           C
ATOM   1339  CB  PHE A 134     117.370  59.250 180.580  1.00  0.00           C
ATOM   1340  CG  PHE A 134     116.180  60.150 180.140  1.00  0.00           C
ATOM   1341  CD1 PHE A 134     116.120  60.450 178.800  1.00  0.00           C
ATOM   1342  HD1 PHE A 134     116.920  60.330 178.080  1.00  0.00           H
ATOM   1343  CD2 PHE A 134     115.070  60.300 180.980  1.00  0.00           C
ATOM   1344  HD2 PHE A 134     115.130  59.970 182.020  1.00  0.00           H
ATOM   1345  CE1 PHE A 134     114.870  60.790 178.290  1.00  0.00           C
ATOM   1346  HE1 PHE A 134     114.830  60.930 177.210  1.00  0.00           H
ATOM   1347  CE2 PHE A 134     113.850  60.700 180.400  1.00  0.00           C
ATOM   1348  HE2 PHE A 134     112.930  60.580 180.970  1.00  0.00           H
ATOM   1349  CZ  PHE A 134     113.760  60.980 179.070  1.00  0.00           C
ATOM   1350  HZ  PHE A 134     112.790  61.210 178.630  1.00  0.00           H
ATOM   1351  C   PHE A 134     118.410  56.970 180.690  1.00  0.00           C
ATOM   1352  O   PHE A 134     119.430  56.890 179.980  1.00  0.00           O
ATOM   1353  N   THR A 135     118.350  56.570 181.970  1.00  0.00           N
ATOM   1354  H   THR A 135     117.790  57.070 182.620  1.00  0.00           H
ATOM   1355  CA  THR A 135     119.430  55.780 182.590  1.00  0.00           C
ATOM   1356  CB  THR A 135     120.010  56.470 183.830  1.00  0.00           C
ATOM   1357  OG1 THR A 135     118.980  56.810 184.740  1.00  0.00           O
ATOM   1358  HG1 THR A 135     119.250  56.940 185.700  1.00  0.00           H
ATOM   1359  CG2 THR A 135     120.750  57.720 183.460  1.00  0.00           C
ATOM   1360  C   THR A 135     118.910  54.380 182.860  1.00  0.00           C
ATOM   1361  O   THR A 135     118.630  53.970 184.030  1.00  0.00           O
ATOM   1362  N   ILE A 136     119.050  53.620 181.760  1.00  0.00           N
ATOM   1363  H   ILE A 136     119.780  53.740 181.090  1.00  0.00           H
ATOM   1364  CA  ILE A 136     118.590  52.270 181.710  1.00  0.00           C
ATOM   1365  CB  ILE A 136     118.450  51.770 180.230  1.00  0.00           C
ATOM   1366  CG1 ILE A 136     117.790  50.410 180.020  1.00  0.00           C
ATOM   1367  CG2 ILE A 136     119.710  51.730 179.370  1.00  0.00           C
ATOM   1368  CD  ILE A 136     116.350  50.390 180.630  1.00  0.00           C
ATOM   1369  C   ILE A 136     119.430  51.300 182.520  1.00  0.00           C
ATOM   1370  O   ILE A 136     120.690  51.400 182.530  1.00  0.00           O
ATOM   1371  N   LYS A 137     118.770  50.480 183.340  1.00  0.00           N
ATOM   1372  H   LYS A 137     117.780  50.580 183.490  1.00  0.00           H
ATOM   1373  CA  LYS A 137     119.530  49.610 184.280  1.00  0.00           C
ATOM   1374  CB  LYS A 137     118.780  49.600 185.610  1.00  0.00           C
ATOM   1375  CG  LYS A 137     118.870  50.840 186.520  1.00  0.00           C
ATOM   1376  CD  LYS A 137     118.270  50.530 187.910  1.00  0.00           C
ATOM   1377  CE  LYS A 137     116.820  50.140 187.900  1.00  0.00           C
ATOM   1378  NZ  LYS A 137     116.390  49.560 189.160  1.00  0.00           N
ATOM   1379  HZ1 LYS A 137     116.670  50.160 189.910  1.00  0.00           H
ATOM   1380  HZ2 LYS A 137     115.400  49.440 189.170  1.00  0.00           H
ATOM   1381  HZ3 LYS A 137     116.820  48.660 189.220  1.00  0.00           H
ATOM   1382  C   LYS A 137     119.910  48.210 183.890  1.00  0.00           C
ATOM   1383  O   LYS A 137     119.060  47.390 183.540  1.00  0.00           O
ATOM   1384  N   GLY A 138     121.130  47.890 184.280  1.00  0.00           N
ATOM   1385  H   GLY A 138     121.860  48.570 184.310  1.00  0.00           H
ATOM   1386  CA  GLY A 138     121.540  46.480 184.300  1.00  0.00           C
ATOM   1387  C   GLY A 138     122.690  46.060 183.300  1.00  0.00           C
ATOM   1388  O   GLY A 138     123.050  46.830 182.480  1.00  0.00           O
ATOM   1389  N   SER A 139     123.350  44.980 183.690  1.00  0.00           N
ATOM   1390  H   SER A 139     123.170  44.510 184.560  1.00  0.00           H
ATOM   1391  CA  SER A 139     124.470  44.460 182.930  1.00  0.00           C
ATOM   1392  CB  SER A 139     125.500  43.700 183.680  1.00  0.00           C
ATOM   1393  OG  SER A 139     126.640  43.250 182.910  1.00  0.00           O
ATOM   1394  HG  SER A 139     127.410  43.880 182.880  1.00  0.00           H
ATOM   1395  C   SER A 139     124.060  43.670 181.720  1.00  0.00           C
ATOM   1396  O   SER A 139     123.570  42.570 181.940  1.00  0.00           O
ATOM   1397  N   PHE A 140     124.020  44.360 180.600  1.00  0.00           N
ATOM   1398  H   PHE A 140     124.510  45.230 180.610  1.00  0.00           H
ATOM   1399  CA  PHE A 140     123.630  43.690 179.340  1.00  0.00           C
ATOM   1400  CB  PHE A 140     122.930  44.840 178.560  1.00  0.00           C
ATOM   1401  CG  PHE A 140     121.560  45.190 179.140  1.00  0.00           C
ATOM   1402  CD1 PHE A 140     121.340  46.450 179.610  1.00  0.00           C
ATOM   1403  HD1 PHE A 140     122.080  47.230 179.430  1.00  0.00           H
ATOM   1404  CD2 PHE A 140     120.480  44.370 178.950  1.00  0.00           C
ATOM   1405  HD2 PHE A 140     120.680  43.420 178.450  1.00  0.00           H
ATOM   1406  CE1 PHE A 140     120.110  46.800 180.090  1.00  0.00           C
ATOM   1407  HE1 PHE A 140     120.010  47.760 180.590  1.00  0.00           H
ATOM   1408  CE2 PHE A 140     119.140  44.730 179.290  1.00  0.00           C
ATOM   1409  HE2 PHE A 140     118.190  44.230 179.130  1.00  0.00           H
ATOM   1410  CZ  PHE A 140     118.970  46.020 179.820  1.00  0.00           C
ATOM   1411  HZ  PHE A 140     117.960  46.410 179.910  1.00  0.00           H
ATOM   1412  C   PHE A 140     124.880  43.160 178.610  1.00  0.00           C
ATOM   1413  O   PHE A 140     124.910  42.010 178.240  1.00  0.00           O
ATOM   1414  N   LEU A 141     125.810  44.080 178.210  1.00  0.00           N
ATOM   1415  H   LEU A 141     125.640  45.060 178.250  1.00  0.00           H
ATOM   1416  CA  LEU A 141     127.090  43.740 177.610  1.00  0.00           C
ATOM   1417  CB  LEU A 141     127.100  44.190 176.120  1.00  0.00           C
ATOM   1418  CG  LEU A 141     128.380  43.770 175.430  1.00  0.00           C
ATOM   1419  CD1 LEU A 141     128.810  42.290 175.720  1.00  0.00           C
ATOM   1420  CD2 LEU A 141     128.310  44.120 173.880  1.00  0.00           C
ATOM   1421  C   LEU A 141     128.260  44.340 178.420  1.00  0.00           C
ATOM   1422  O   LEU A 141     128.150  45.550 178.590  1.00  0.00           O
ATOM   1423  N   ASN A 142     129.100  43.540 179.040  1.00  0.00           N
ATOM   1424  H   ASN A 142     129.090  42.550 179.000  1.00  0.00           H
ATOM   1425  CA  ASN A 142     130.280  44.160 179.770  1.00  0.00           C
ATOM   1426  CB  ASN A 142     130.920  43.340 180.940  1.00  0.00           C
ATOM   1427  CG  ASN A 142     130.220  43.720 182.290  1.00  0.00           C
ATOM   1428  OD1 ASN A 142     130.180  44.870 182.720  1.00  0.00           O
ATOM   1429  ND2 ASN A 142     129.600  42.740 182.880  1.00  0.00           N
ATOM   1430 1HD2 ASN A 142     129.560  41.800 182.520  1.00  0.00           H
ATOM   1431 2HD2 ASN A 142     129.320  42.850 183.840  1.00  0.00           H
ATOM   1432  C   ASN A 142     131.480  44.660 178.950  1.00  0.00           C
ATOM   1433  O   ASN A 142     132.080  43.870 178.140  1.00  0.00           O
ATOM   1434  N   GLY A 143     131.660  45.960 178.930  1.00  0.00           N
ATOM   1435  H   GLY A 143     131.100  46.550 179.510  1.00  0.00           H
ATOM   1436  CA  GLY A 143     132.660  46.700 178.100  1.00  0.00           C
ATOM   1437  C   GLY A 143     131.970  47.400 176.870  1.00  0.00           C
ATOM   1438  O   GLY A 143     132.670  47.800 175.910  1.00  0.00           O
ATOM   1439  N   SER A 144     130.770  47.940 177.240  1.00  0.00           N
ATOM   1440  H   SER A 144     130.490  48.000 178.200  1.00  0.00           H
ATOM   1441  CA  SER A 144     129.750  48.550 176.340  1.00  0.00           C
ATOM   1442  CB  SER A 144     128.410  48.370 176.990  1.00  0.00           C
ATOM   1443  OG  SER A 144     128.260  48.770 178.330  1.00  0.00           O
ATOM   1444  HG  SER A 144     129.000  48.540 178.960  1.00  0.00           H
ATOM   1445  C   SER A 144     129.880  50.020 176.050  1.00  0.00           C
ATOM   1446  O   SER A 144     129.360  50.520 175.070  1.00  0.00           O
ATOM   1447  N   CYS A 145     130.580  50.700 176.900  1.00  0.00           N
ATOM   1448  H   CYS A 145     130.840  50.380 177.810  1.00  0.00           H
ATOM   1449  CA  CYS A 145     130.950  52.150 176.770  1.00  0.00           C
ATOM   1450  CB  CYS A 145     131.900  52.720 177.820  1.00  0.00           C
ATOM   1451  SG  CYS A 145     133.280  51.670 178.370  1.00  0.00           S
ATOM   1452  HG  CYS A 145     132.540  50.820 179.070  1.00  0.00           H
ATOM   1453  C   CYS A 145     131.580  52.410 175.400  1.00  0.00           C
ATOM   1454  O   CYS A 145     132.530  51.740 174.920  1.00  0.00           O
ATOM   1455  N   GLY A 146     130.900  53.320 174.670  1.00  0.00           N
ATOM   1456  H   GLY A 146     130.460  54.100 175.100  1.00  0.00           H
ATOM   1457  CA  GLY A 146     131.180  53.490 173.210  1.00  0.00           C
ATOM   1458  C   GLY A 146     130.230  53.050 172.150  1.00  0.00           C
ATOM   1459  O   GLY A 146     130.190  53.790 171.170  1.00  0.00           O
ATOM   1460  N   SER A 147     129.570  51.940 172.330  1.00  0.00           N
ATOM   1461  H   SER A 147     129.750  51.510 173.210  1.00  0.00           H
ATOM   1462  CA  SER A 147     128.570  51.440 171.450  1.00  0.00           C
ATOM   1463  CB  SER A 147     127.830  50.270 172.070  1.00  0.00           C
ATOM   1464  OG  SER A 147     128.660  49.110 172.150  1.00  0.00           O
ATOM   1465  HG  SER A 147     128.780  48.900 173.120  1.00  0.00           H
ATOM   1466  C   SER A 147     127.580  52.460 170.920  1.00  0.00           C
ATOM   1467  O   SER A 147     126.870  53.150 171.640  1.00  0.00           O
ATOM   1468  N   VAL A 148     127.500  52.470 169.630  1.00  0.00           N
ATOM   1469  H   VAL A 148     127.690  51.600 169.170  1.00  0.00           H
ATOM   1470  CA  VAL A 148     126.940  53.540 168.840  1.00  0.00           C
ATOM   1471  CB  VAL A 148     127.990  53.990 167.780  1.00  0.00           C
ATOM   1472  CG1 VAL A 148     128.290  52.900 166.740  1.00  0.00           C
ATOM   1473  CG2 VAL A 148     127.700  55.440 167.230  1.00  0.00           C
ATOM   1474  C   VAL A 148     125.570  53.270 168.180  1.00  0.00           C
ATOM   1475  O   VAL A 148     125.330  52.150 167.660  1.00  0.00           O
ATOM   1476  N   GLY A 149     124.660  54.250 168.240  1.00  0.00           N
ATOM   1477  H   GLY A 149     124.850  55.010 168.860  1.00  0.00           H
ATOM   1478  CA  GLY A 149     123.290  54.340 167.750  1.00  0.00           C
ATOM   1479  C   GLY A 149     123.160  55.410 166.660  1.00  0.00           C
ATOM   1480  O   GLY A 149     123.490  56.560 166.770  1.00  0.00           O
ATOM   1481  N   PHE A 150     122.550  54.960 165.610  1.00  0.00           N
ATOM   1482  H   PHE A 150     122.120  54.050 165.600  1.00  0.00           H
ATOM   1483  CA  PHE A 150     122.310  55.660 164.320  1.00  0.00           C
ATOM   1484  CB  PHE A 150     123.550  55.420 163.430  1.00  0.00           C
ATOM   1485  CG  PHE A 150     123.910  53.900 163.300  1.00  0.00           C
ATOM   1486  CD1 PHE A 150     123.540  53.230 162.120  1.00  0.00           C
ATOM   1487  HD1 PHE A 150     122.750  53.580 161.460  1.00  0.00           H
ATOM   1488  CD2 PHE A 150     124.720  53.230 164.270  1.00  0.00           C
ATOM   1489  HD2 PHE A 150     125.210  53.880 165.000  1.00  0.00           H
ATOM   1490  CE1 PHE A 150     124.110  51.960 162.010  1.00  0.00           C
ATOM   1491  HE1 PHE A 150     123.870  51.370 161.120  1.00  0.00           H
ATOM   1492  CE2 PHE A 150     125.220  51.960 164.080  1.00  0.00           C
ATOM   1493  HE2 PHE A 150     125.630  51.470 164.960  1.00  0.00           H
ATOM   1494  CZ  PHE A 150     124.880  51.280 162.920  1.00  0.00           C
ATOM   1495  HZ  PHE A 150     125.440  50.370 162.670  1.00  0.00           H
ATOM   1496  C   PHE A 150     121.020  55.220 163.570  1.00  0.00           C
ATOM   1497  O   PHE A 150     120.510  54.110 163.790  1.00  0.00           O
ATOM   1498  N   ASN A 151     120.610  55.950 162.500  1.00  0.00           N
ATOM   1499  H   ASN A 151     121.030  56.850 162.360  1.00  0.00           H
ATOM   1500  CA  ASN A 151     119.560  55.520 161.490  1.00  0.00           C
ATOM   1501  CB  ASN A 151     118.280  56.280 161.740  1.00  0.00           C
ATOM   1502  CG  ASN A 151     117.510  55.680 162.940  1.00  0.00           C
ATOM   1503  OD1 ASN A 151     117.830  55.920 164.080  1.00  0.00           O
ATOM   1504  ND2 ASN A 151     116.530  54.820 162.770  1.00  0.00           N
ATOM   1505 1HD2 ASN A 151     116.370  54.320 161.920  1.00  0.00           H
ATOM   1506 2HD2 ASN A 151     116.080  54.480 163.600  1.00  0.00           H
ATOM   1507  C   ASN A 151     120.090  55.710 160.040  1.00  0.00           C
ATOM   1508  O   ASN A 151     120.930  56.510 159.710  1.00  0.00           O
ATOM   1509  N   ILE A 152     119.850  54.630 159.310  1.00  0.00           N
ATOM   1510  H   ILE A 152     119.660  53.740 159.720  1.00  0.00           H
ATOM   1511  CA  ILE A 152     120.110  54.520 157.820  1.00  0.00           C
ATOM   1512  CB  ILE A 152     121.140  53.440 157.590  1.00  0.00           C
ATOM   1513  CG1 ILE A 152     122.210  53.340 158.670  1.00  0.00           C
ATOM   1514  CG2 ILE A 152     121.900  53.870 156.300  1.00  0.00           C
ATOM   1515  CD  ILE A 152     123.320  52.370 158.390  1.00  0.00           C
ATOM   1516  C   ILE A 152     118.830  54.280 156.910  1.00  0.00           C
ATOM   1517  O   ILE A 152     117.950  53.330 156.980  1.00  0.00           O
ATOM   1518  N   ASP A 153     118.720  55.220 155.990  1.00  0.00           N
ATOM   1519  H   ASP A 153     119.410  55.940 155.890  1.00  0.00           H
ATOM   1520  CA  ASP A 153     117.500  55.400 155.210  1.00  0.00           C
ATOM   1521  CB  ASP A 153     116.870  56.740 155.650  1.00  0.00           C
ATOM   1522  CG  ASP A 153     115.720  57.080 154.740  1.00  0.00           C
ATOM   1523  OD1 ASP A 153     115.850  58.010 153.940  1.00  0.00           O
ATOM   1524  OD2 ASP A 153     114.670  56.440 154.880  1.00  0.00           O
ATOM   1525  C   ASP A 153     117.800  55.310 153.770  1.00  0.00           C
ATOM   1526  O   ASP A 153     117.510  54.330 153.120  1.00  0.00           O
ATOM   1527  N   TYR A 154     118.610  56.240 153.310  1.00  0.00           N
ATOM   1528  H   TYR A 154     118.830  57.050 153.850  1.00  0.00           H
ATOM   1529  CA  TYR A 154     119.180  56.170 151.940  1.00  0.00           C
ATOM   1530  CB  TYR A 154     118.320  57.040 150.990  1.00  0.00           C
ATOM   1531  CG  TYR A 154     118.200  56.640 149.530  1.00  0.00           C
ATOM   1532  CD1 TYR A 154     116.920  56.470 149.060  1.00  0.00           C
ATOM   1533  HD1 TYR A 154     116.110  56.370 149.780  1.00  0.00           H
ATOM   1534  CD2 TYR A 154     119.260  56.830 148.660  1.00  0.00           C
ATOM   1535  HD2 TYR A 154     120.250  56.680 149.090  1.00  0.00           H
ATOM   1536  CE1 TYR A 154     116.650  56.580 147.720  1.00  0.00           C
ATOM   1537  HE1 TYR A 154     115.610  56.740 147.420  1.00  0.00           H
ATOM   1538  CE2 TYR A 154     119.000  56.870 147.340  1.00  0.00           C
ATOM   1539  HE2 TYR A 154     119.820  57.070 146.650  1.00  0.00           H
ATOM   1540  CZ  TYR A 154     117.700  56.750 146.840  1.00  0.00           C
ATOM   1541  OH  TYR A 154     117.400  56.680 145.520  1.00  0.00           O
ATOM   1542  HH  TYR A 154     116.760  55.910 145.510  1.00  0.00           H
ATOM   1543  C   TYR A 154     120.600  56.620 151.870  1.00  0.00           C
ATOM   1544  O   TYR A 154     121.570  55.850 152.180  1.00  0.00           O
ATOM   1545  N   ASP A 155     120.860  57.920 151.840  1.00  0.00           N
ATOM   1546  H   ASP A 155     120.160  58.530 152.180  1.00  0.00           H
ATOM   1547  CA  ASP A 155     122.200  58.490 151.580  1.00  0.00           C
ATOM   1548  CB  ASP A 155     122.130  59.720 150.670  1.00  0.00           C
ATOM   1549  CG  ASP A 155     121.470  60.970 151.190  1.00  0.00           C
ATOM   1550  OD1 ASP A 155     122.090  61.630 152.030  1.00  0.00           O
ATOM   1551  OD2 ASP A 155     120.320  61.210 150.880  1.00  0.00           O
ATOM   1552  C   ASP A 155     123.120  58.790 152.810  1.00  0.00           C
ATOM   1553  O   ASP A 155     124.160  58.150 152.760  1.00  0.00           O
ATOM   1554  N   CYS A 156     122.640  59.290 153.880  1.00  0.00           N
ATOM   1555  H   CYS A 156     121.680  59.220 154.160  1.00  0.00           H
ATOM   1556  CA  CYS A 156     123.530  59.560 155.090  1.00  0.00           C
ATOM   1557  CB  CYS A 156     123.370  61.040 155.400  1.00  0.00           C
ATOM   1558  SG  CYS A 156     123.910  62.190 154.060  1.00  0.00           S
ATOM   1559  HG  CYS A 156     123.080  61.840 153.080  1.00  0.00           H
ATOM   1560  C   CYS A 156     123.240  58.810 156.380  1.00  0.00           C
ATOM   1561  O   CYS A 156     122.070  58.740 156.780  1.00  0.00           O
ATOM   1562  N   VAL A 157     124.240  58.720 157.250  1.00  0.00           N
ATOM   1563  H   VAL A 157     125.140  59.030 156.930  1.00  0.00           H
ATOM   1564  CA  VAL A 157     124.090  57.900 158.430  1.00  0.00           C
ATOM   1565  CB  VAL A 157     125.350  57.000 158.620  1.00  0.00           C
ATOM   1566  CG1 VAL A 157     125.310  56.350 160.000  1.00  0.00           C
ATOM   1567  CG2 VAL A 157     125.450  56.020 157.460  1.00  0.00           C
ATOM   1568  C   VAL A 157     123.800  58.830 159.690  1.00  0.00           C
ATOM   1569  O   VAL A 157     124.550  59.800 159.950  1.00  0.00           O
ATOM   1570  N   SER A 158     122.560  58.680 160.160  1.00  0.00           N
ATOM   1571  H   SER A 158     122.030  57.900 159.860  1.00  0.00           H
ATOM   1572  CA  SER A 158     121.910  59.580 161.170  1.00  0.00           C
ATOM   1573  CB  SER A 158     120.370  59.670 161.030  1.00  0.00           C
ATOM   1574  OG  SER A 158     120.030  60.490 159.860  1.00  0.00           O
ATOM   1575  HG  SER A 158     119.260  61.070 160.130  1.00  0.00           H
ATOM   1576  C   SER A 158     122.230  59.290 162.630  1.00  0.00           C
ATOM   1577  O   SER A 158     121.370  58.890 163.410  1.00  0.00           O
ATOM   1578  N   PHE A 159     123.420  59.630 162.990  1.00  0.00           N
ATOM   1579  H   PHE A 159     123.990  60.260 162.470  1.00  0.00           H
ATOM   1580  CA  PHE A 159     124.080  59.280 164.270  1.00  0.00           C
ATOM   1581  CB  PHE A 159     125.610  59.520 164.360  1.00  0.00           C
ATOM   1582  CG  PHE A 159     126.570  58.550 163.680  1.00  0.00           C
ATOM   1583  CD1 PHE A 159     127.460  59.040 162.770  1.00  0.00           C
ATOM   1584  HD1 PHE A 159     127.680  60.110 162.670  1.00  0.00           H
ATOM   1585  CD2 PHE A 159     126.440  57.170 163.870  1.00  0.00           C
ATOM   1586  HD2 PHE A 159     125.890  56.710 164.690  1.00  0.00           H
ATOM   1587  CE1 PHE A 159     128.290  58.180 162.090  1.00  0.00           C
ATOM   1588  HE1 PHE A 159     128.940  58.560 161.290  1.00  0.00           H
ATOM   1589  CE2 PHE A 159     127.210  56.330 163.120  1.00  0.00           C
ATOM   1590  HE2 PHE A 159     126.910  55.280 163.050  1.00  0.00           H
ATOM   1591  CZ  PHE A 159     128.140  56.850 162.270  1.00  0.00           C
ATOM   1592  HZ  PHE A 159     128.860  56.220 161.750  1.00  0.00           H
ATOM   1593  C   PHE A 159     123.400  60.200 165.340  1.00  0.00           C
ATOM   1594  O   PHE A 159     123.460  61.440 165.280  1.00  0.00           O
ATOM   1595  N   CYS A 160     123.100  59.670 166.500  1.00  0.00           N
ATOM   1596  H   CYS A 160     123.380  58.720 166.640  1.00  0.00           H
ATOM   1597  CA  CYS A 160     122.190  60.240 167.530  1.00  0.00           C
ATOM   1598  CB  CYS A 160     120.730  59.870 167.130  1.00  0.00           C
ATOM   1599  SG  CYS A 160     120.560  58.090 166.660  1.00  0.00           S
ATOM   1600  HG  CYS A 160     119.330  58.330 166.200  1.00  0.00           H
ATOM   1601  C   CYS A 160     122.500  59.880 168.960  1.00  0.00           C
ATOM   1602  O   CYS A 160     122.070  60.610 169.870  1.00  0.00           O
ATOM   1603  N   TYR A 161     123.080  58.700 169.150  1.00  0.00           N
ATOM   1604  H   TYR A 161     123.250  58.110 168.360  1.00  0.00           H
ATOM   1605  CA  TYR A 161     123.400  58.090 170.460  1.00  0.00           C
ATOM   1606  CB  TYR A 161     122.370  57.030 170.960  1.00  0.00           C
ATOM   1607  CG  TYR A 161     122.710  56.560 172.430  1.00  0.00           C
ATOM   1608  CD1 TYR A 161     122.190  57.240 173.460  1.00  0.00           C
ATOM   1609  HD1 TYR A 161     121.700  58.210 173.390  1.00  0.00           H
ATOM   1610  CD2 TYR A 161     123.270  55.330 172.580  1.00  0.00           C
ATOM   1611  HD2 TYR A 161     123.890  54.910 171.780  1.00  0.00           H
ATOM   1612  CE1 TYR A 161     121.880  56.610 174.690  1.00  0.00           C
ATOM   1613  HE1 TYR A 161     121.600  57.200 175.570  1.00  0.00           H
ATOM   1614  CE2 TYR A 161     123.030  54.690 173.740  1.00  0.00           C
ATOM   1615  HE2 TYR A 161     123.460  53.680 173.800  1.00  0.00           H
ATOM   1616  CZ  TYR A 161     122.240  55.270 174.720  1.00  0.00           C
ATOM   1617  OH  TYR A 161     121.760  54.550 175.760  1.00  0.00           O
ATOM   1618  HH  TYR A 161     121.390  55.260 176.350  1.00  0.00           H
ATOM   1619  C   TYR A 161     124.810  57.500 170.420  1.00  0.00           C
ATOM   1620  O   TYR A 161     125.070  56.570 169.640  1.00  0.00           O
ATOM   1621  N   MET A 162     125.650  57.900 171.440  1.00  0.00           N
ATOM   1622  H   MET A 162     125.460  58.740 171.930  1.00  0.00           H
ATOM   1623  CA  MET A 162     126.900  57.290 171.890  1.00  0.00           C
ATOM   1624  CB  MET A 162     128.140  58.150 171.570  1.00  0.00           C
ATOM   1625  CG  MET A 162     129.460  57.340 171.560  1.00  0.00           C
ATOM   1626  SD  MET A 162     131.000  58.240 171.770  1.00  0.00           S
ATOM   1627  CE  MET A 162     132.170  56.960 171.320  1.00  0.00           C
ATOM   1628  C   MET A 162     126.810  56.950 173.430  1.00  0.00           C
ATOM   1629  O   MET A 162     126.630  57.860 174.270  1.00  0.00           O
ATOM   1630  N   HIS A 163     126.880  55.630 173.740  1.00  0.00           N
ATOM   1631  H   HIS A 163     126.760  55.040 172.940  1.00  0.00           H
ATOM   1632  CA  HIS A 163     127.000  55.050 175.140  1.00  0.00           C
ATOM   1633  CB  HIS A 163     126.820  53.520 175.120  1.00  0.00           C
ATOM   1634  CG  HIS A 163     126.660  52.730 176.490  1.00  0.00           C
ATOM   1635  ND1 HIS A 163     126.500  53.260 177.720  1.00  0.00           N
ATOM   1636  CD2 HIS A 163     126.730  51.430 176.630  1.00  0.00           C
ATOM   1637  HD2 HIS A 163     126.540  50.650 175.880  1.00  0.00           H
ATOM   1638  CE1 HIS A 163     126.590  52.340 178.660  1.00  0.00           C
ATOM   1639  HE1 HIS A 163     126.230  52.450 179.680  1.00  0.00           H
ATOM   1640  NE2 HIS A 163     126.840  51.210 177.960  1.00  0.00           N
ATOM   1641  HE2 HIS A 163     126.750  50.300 178.370  1.00  0.00           H
ATOM   1642  C   HIS A 163     128.230  55.580 175.910  1.00  0.00           C
ATOM   1643  O   HIS A 163     129.430  55.320 175.490  1.00  0.00           O
ATOM   1644  N   HIS A 164     128.100  56.270 177.020  1.00  0.00           N
ATOM   1645  H   HIS A 164     127.190  56.400 177.410  1.00  0.00           H
ATOM   1646  CA  HIS A 164     129.270  56.850 177.730  1.00  0.00           C
ATOM   1647  CB  HIS A 164     129.270  58.370 177.760  1.00  0.00           C
ATOM   1648  CG  HIS A 164     130.000  58.960 176.520  1.00  0.00           C
ATOM   1649  ND1 HIS A 164     131.000  59.820 176.580  1.00  0.00           N
ATOM   1650  CD2 HIS A 164     129.910  58.570 175.220  1.00  0.00           C
ATOM   1651  HD2 HIS A 164     129.280  57.800 174.780  1.00  0.00           H
ATOM   1652  CE1 HIS A 164     131.450  60.120 175.350  1.00  0.00           C
ATOM   1653  HE1 HIS A 164     132.310  60.730 175.070  1.00  0.00           H
ATOM   1654  NE2 HIS A 164     130.810  59.340 174.540  1.00  0.00           N
ATOM   1655  HE2 HIS A 164     130.900  59.270 173.540  1.00  0.00           H
ATOM   1656  C   HIS A 164     129.450  56.230 179.150  1.00  0.00           C
ATOM   1657  O   HIS A 164     130.350  55.350 179.320  1.00  0.00           O
ATOM   1658  N   MET A 165     128.320  56.370 179.960  1.00  0.00           N
ATOM   1659  H   MET A 165     127.470  56.570 179.480  1.00  0.00           H
ATOM   1660  CA  MET A 165     128.480  56.060 181.410  1.00  0.00           C
ATOM   1661  CB  MET A 165     128.310  57.270 182.370  1.00  0.00           C
ATOM   1662  CG  MET A 165     129.600  57.930 182.760  1.00  0.00           C
ATOM   1663  SD  MET A 165     130.560  58.940 181.500  1.00  0.00           S
ATOM   1664  CE  MET A 165     132.220  58.790 182.140  1.00  0.00           C
ATOM   1665  C   MET A 165     127.810  54.770 181.900  1.00  0.00           C
ATOM   1666  O   MET A 165     126.730  54.760 182.440  1.00  0.00           O
ATOM   1667  N   GLU A 166     128.640  53.760 181.640  1.00  0.00           N
ATOM   1668  H   GLU A 166     129.230  53.840 180.840  1.00  0.00           H
ATOM   1669  CA  GLU A 166     128.560  52.410 182.120  1.00  0.00           C
ATOM   1670  CB  GLU A 166     129.640  51.830 181.220  1.00  0.00           C
ATOM   1671  CG  GLU A 166     129.890  50.310 181.410  1.00  0.00           C
ATOM   1672  CD  GLU A 166     130.680  49.590 180.360  1.00  0.00           C
ATOM   1673  OE1 GLU A 166     130.390  48.470 180.040  1.00  0.00           O
ATOM   1674  OE2 GLU A 166     131.570  50.230 179.830  1.00  0.00           O
ATOM   1675  C   GLU A 166     128.980  52.410 183.620  1.00  0.00           C
ATOM   1676  O   GLU A 166     129.940  53.170 183.940  1.00  0.00           O
ATOM   1677  N   LEU A 167     127.890  51.990 184.300  1.00  0.00           N
ATOM   1678  H   LEU A 167     127.000  51.900 183.860  1.00  0.00           H
ATOM   1679  CA  LEU A 167     128.020  51.430 185.680  1.00  0.00           C
ATOM   1680  CB  LEU A 167     127.230  52.170 186.690  1.00  0.00           C
ATOM   1681  CG  LEU A 167     127.260  51.780 188.180  1.00  0.00           C
ATOM   1682  CD1 LEU A 167     128.650  51.970 188.770  1.00  0.00           C
ATOM   1683  CD2 LEU A 167     126.180  52.540 188.910  1.00  0.00           C
ATOM   1684  C   LEU A 167     127.570  49.980 185.530  1.00  0.00           C
ATOM   1685  O   LEU A 167     126.430  49.840 185.130  1.00  0.00           O
ATOM   1686  N   PRO A 168     128.470  48.980 185.490  1.00  0.00           N
ATOM   1687  CA  PRO A 168     128.250  47.590 184.990  1.00  0.00           C
ATOM   1688  CB  PRO A 168     129.420  46.810 185.570  1.00  0.00           C
ATOM   1689  CG  PRO A 168     130.530  47.820 185.540  1.00  0.00           C
ATOM   1690  CD  PRO A 168     129.890  49.110 185.840  1.00  0.00           C
ATOM   1691  C   PRO A 168     126.940  47.100 185.300  1.00  0.00           C
ATOM   1692  O   PRO A 168     126.120  46.930 184.420  1.00  0.00           O
ATOM   1693  N   THR A 169     126.560  47.030 186.600  1.00  0.00           N
ATOM   1694  H   THR A 169     127.230  47.050 187.350  1.00  0.00           H
ATOM   1695  CA  THR A 169     125.220  46.470 187.090  1.00  0.00           C
ATOM   1696  CB  THR A 169     125.190  45.840 188.480  1.00  0.00           C
ATOM   1697  OG1 THR A 169     125.620  46.750 189.480  1.00  0.00           O
ATOM   1698  HG1 THR A 169     126.570  47.020 189.320  1.00  0.00           H
ATOM   1699  CG2 THR A 169     125.990  44.590 188.500  1.00  0.00           C
ATOM   1700  C   THR A 169     124.120  47.550 187.170  1.00  0.00           C
ATOM   1701  O   THR A 169     122.990  47.260 187.370  1.00  0.00           O
ATOM   1702  N   GLY A 170     124.490  48.810 186.860  1.00  0.00           N
ATOM   1703  H   GLY A 170     125.290  49.060 186.320  1.00  0.00           H
ATOM   1704  CA  GLY A 170     123.610  49.990 187.190  1.00  0.00           C
ATOM   1705  C   GLY A 170     123.100  50.700 185.920  1.00  0.00           C
ATOM   1706  O   GLY A 170     122.820  50.080 184.880  1.00  0.00           O
ATOM   1707  N   VAL A 171     123.250  52.000 186.110  1.00  0.00           N
ATOM   1708  H   VAL A 171     123.300  52.250 187.070  1.00  0.00           H
ATOM   1709  CA  VAL A 171     123.100  53.040 185.070  1.00  0.00           C
ATOM   1710  CB  VAL A 171     123.310  54.460 185.650  1.00  0.00           C
ATOM   1711  CG1 VAL A 171     122.300  54.660 186.790  1.00  0.00           C
ATOM   1712  CG2 VAL A 171     124.760  54.630 186.000  1.00  0.00           C
ATOM   1713  C   VAL A 171     123.960  52.750 183.820  1.00  0.00           C
ATOM   1714  O   VAL A 171     125.190  52.630 183.860  1.00  0.00           O
ATOM   1715  N   HIS A 172     123.190  52.610 182.710  1.00  0.00           N
ATOM   1716  H   HIS A 172     122.270  52.230 182.790  1.00  0.00           H
ATOM   1717  CA  HIS A 172     123.740  52.790 181.320  1.00  0.00           C
ATOM   1718  CB  HIS A 172     123.600  51.480 180.490  1.00  0.00           C
ATOM   1719  CG  HIS A 172     124.470  50.370 181.140  1.00  0.00           C
ATOM   1720  ND1 HIS A 172     125.780  50.250 181.150  1.00  0.00           N
ATOM   1721  CD2 HIS A 172     124.020  49.550 182.090  1.00  0.00           C
ATOM   1722  HD2 HIS A 172     122.970  49.430 182.330  1.00  0.00           H
ATOM   1723  CE1 HIS A 172     126.140  49.370 182.080  1.00  0.00           C
ATOM   1724  HE1 HIS A 172     127.120  48.940 182.300  1.00  0.00           H
ATOM   1725  NE2 HIS A 172     125.080  48.890 182.570  1.00  0.00           N
ATOM   1726  HE2 HIS A 172     124.990  48.100 183.170  1.00  0.00           H
ATOM   1727  C   HIS A 172     123.190  54.080 180.750  1.00  0.00           C
ATOM   1728  O   HIS A 172     122.120  54.110 180.190  1.00  0.00           O
ATOM   1729  N   ALA A 173     124.060  55.110 180.930  1.00  0.00           N
ATOM   1730  H   ALA A 173     124.850  54.970 181.530  1.00  0.00           H
ATOM   1731  CA  ALA A 173     123.940  56.470 180.410  1.00  0.00           C
ATOM   1732  CB  ALA A 173     124.130  57.490 181.510  1.00  0.00           C
ATOM   1733  C   ALA A 173     124.750  56.920 179.200  1.00  0.00           C
ATOM   1734  O   ALA A 173     125.830  56.350 178.880  1.00  0.00           O
ATOM   1735  N   GLY A 174     124.110  57.760 178.380  1.00  0.00           N
ATOM   1736  H   GLY A 174     123.230  58.140 178.670  1.00  0.00           H
ATOM   1737  CA  GLY A 174     124.570  58.080 177.050  1.00  0.00           C
ATOM   1738  C   GLY A 174     124.440  59.530 176.550  1.00  0.00           C
ATOM   1739  O   GLY A 174     123.390  60.180 176.500  1.00  0.00           O
ATOM   1740  N   THR A 175     125.380  59.870 175.660  1.00  0.00           N
ATOM   1741  H   THR A 175     125.800  59.110 175.170  1.00  0.00           H
ATOM   1742  CA  THR A 175     125.480  61.210 174.990  1.00  0.00           C
ATOM   1743  CB  THR A 175     126.910  61.840 175.260  1.00  0.00           C
ATOM   1744  OG1 THR A 175     127.080  63.110 174.630  1.00  0.00           O
ATOM   1745  HG1 THR A 175     127.410  62.910 173.710  1.00  0.00           H
ATOM   1746  CG2 THR A 175     128.040  60.910 174.730  1.00  0.00           C
ATOM   1747  C   THR A 175     125.080  61.230 173.480  1.00  0.00           C
ATOM   1748  O   THR A 175     124.960  60.170 172.830  1.00  0.00           O
ATOM   1749  N   ASP A 176     124.680  62.370 172.940  1.00  0.00           N
ATOM   1750  H   ASP A 176     124.550  63.200 173.480  1.00  0.00           H
ATOM   1751  CA  ASP A 176     124.890  62.590 171.500  1.00  0.00           C
ATOM   1752  CB  ASP A 176     123.980  63.650 170.940  1.00  0.00           C
ATOM   1753  CG  ASP A 176     124.400  65.160 171.290  1.00  0.00           C
ATOM   1754  OD1 ASP A 176     125.590  65.550 171.300  1.00  0.00           O
ATOM   1755  OD2 ASP A 176     123.460  65.960 171.140  1.00  0.00           O
ATOM   1756  C   ASP A 176     126.350  62.710 171.010  1.00  0.00           C
ATOM   1757  O   ASP A 176     127.180  63.020 171.850  1.00  0.00           O
ATOM   1758  N   LEU A 177     126.550  62.630 169.700  1.00  0.00           N
ATOM   1759  H   LEU A 177     125.770  62.620 169.070  1.00  0.00           H
ATOM   1760  CA  LEU A 177     127.910  62.510 169.140  1.00  0.00           C
ATOM   1761  CB  LEU A 177     127.930  61.920 167.740  1.00  0.00           C
ATOM   1762  CG  LEU A 177     128.020  60.400 167.610  1.00  0.00           C
ATOM   1763  CD1 LEU A 177     129.270  59.730 168.250  1.00  0.00           C
ATOM   1764  CD2 LEU A 177     126.740  59.810 168.230  1.00  0.00           C
ATOM   1765  C   LEU A 177     128.750  63.780 169.160  1.00  0.00           C
ATOM   1766  O   LEU A 177     129.960  63.750 168.890  1.00  0.00           O
ATOM   1767  N   GLU A 178     128.190  64.900 169.650  1.00  0.00           N
ATOM   1768  H   GLU A 178     127.230  65.040 169.900  1.00  0.00           H
ATOM   1769  CA  GLU A 178     128.800  66.210 169.710  1.00  0.00           C
ATOM   1770  CB  GLU A 178     127.950  67.290 169.100  1.00  0.00           C
ATOM   1771  CG  GLU A 178     127.450  66.940 167.740  1.00  0.00           C
ATOM   1772  CD  GLU A 178     127.140  68.180 166.880  1.00  0.00           C
ATOM   1773  OE1 GLU A 178     125.940  68.520 166.890  1.00  0.00           O
ATOM   1774  OE2 GLU A 178     128.150  68.740 166.400  1.00  0.00           O
ATOM   1775  C   GLU A 178     129.100  66.590 171.170  1.00  0.00           C
ATOM   1776  O   GLU A 178     129.790  67.580 171.420  1.00  0.00           O
ATOM   1777  N   GLY A 179     128.350  66.030 172.120  1.00  0.00           N
ATOM   1778  H   GLY A 179     127.470  65.560 171.990  1.00  0.00           H
ATOM   1779  CA  GLY A 179     128.620  66.240 173.550  1.00  0.00           C
ATOM   1780  C   GLY A 179     127.440  66.840 174.270  1.00  0.00           C
ATOM   1781  O   GLY A 179     127.360  68.050 174.550  1.00  0.00           O
ATOM   1782  N   ASN A 180     126.550  65.940 174.730  1.00  0.00           N
ATOM   1783  H   ASN A 180     126.700  64.990 174.450  1.00  0.00           H
ATOM   1784  CA  ASN A 180     125.260  66.280 175.410  1.00  0.00           C
ATOM   1785  CB  ASN A 180     124.340  67.170 174.550  1.00  0.00           C
ATOM   1786  CG  ASN A 180     123.100  67.610 175.390  1.00  0.00           C
ATOM   1787  OD1 ASN A 180     121.940  67.270 175.130  1.00  0.00           O
ATOM   1788  ND2 ASN A 180     123.300  68.370 176.440  1.00  0.00           N
ATOM   1789 1HD2 ASN A 180     124.230  68.590 176.750  1.00  0.00           H
ATOM   1790 2HD2 ASN A 180     122.460  68.520 176.950  1.00  0.00           H
ATOM   1791  C   ASN A 180     124.420  65.050 175.860  1.00  0.00           C
ATOM   1792  O   ASN A 180     124.020  64.190 175.090  1.00  0.00           O
ATOM   1793  N   PHE A 181     124.330  64.810 177.140  1.00  0.00           N
ATOM   1794  H   PHE A 181     124.600  65.440 177.870  1.00  0.00           H
ATOM   1795  CA  PHE A 181     123.550  63.620 177.670  1.00  0.00           C
ATOM   1796  CB  PHE A 181     123.910  63.500 179.160  1.00  0.00           C
ATOM   1797  CG  PHE A 181     125.170  62.670 179.390  1.00  0.00           C
ATOM   1798  CD1 PHE A 181     125.140  61.280 179.530  1.00  0.00           C
ATOM   1799  HD1 PHE A 181     124.160  60.790 179.550  1.00  0.00           H
ATOM   1800  CD2 PHE A 181     126.420  63.350 179.530  1.00  0.00           C
ATOM   1801  HD2 PHE A 181     126.380  64.430 179.640  1.00  0.00           H
ATOM   1802  CE1 PHE A 181     126.300  60.580 179.720  1.00  0.00           C
ATOM   1803  HE1 PHE A 181     126.250  59.490 179.790  1.00  0.00           H
ATOM   1804  CE2 PHE A 181     127.610  62.740 179.800  1.00  0.00           C
ATOM   1805  HE2 PHE A 181     128.590  63.190 179.640  1.00  0.00           H
ATOM   1806  CZ  PHE A 181     127.510  61.310 179.920  1.00  0.00           C
ATOM   1807  HZ  PHE A 181     128.290  60.950 180.590  1.00  0.00           H
ATOM   1808  C   PHE A 181     122.040  63.640 177.430  1.00  0.00           C
ATOM   1809  O   PHE A 181     121.330  64.620 177.710  1.00  0.00           O
ATOM   1810  N   TYR A 182     121.560  62.410 177.200  1.00  0.00           N
ATOM   1811  H   TYR A 182     122.180  61.630 177.110  1.00  0.00           H
ATOM   1812  CA  TYR A 182     120.130  62.090 177.110  1.00  0.00           C
ATOM   1813  CB  TYR A 182     119.800  60.840 176.320  1.00  0.00           C
ATOM   1814  CG  TYR A 182     119.900  61.210 174.910  1.00  0.00           C
ATOM   1815  CD1 TYR A 182     118.770  61.620 174.290  1.00  0.00           C
ATOM   1816  HD1 TYR A 182     118.000  62.000 174.960  1.00  0.00           H
ATOM   1817  CD2 TYR A 182     121.170  61.060 174.220  1.00  0.00           C
ATOM   1818  HD2 TYR A 182     121.980  60.700 174.860  1.00  0.00           H
ATOM   1819  CE1 TYR A 182     118.890  61.980 172.940  1.00  0.00           C
ATOM   1820  HE1 TYR A 182     118.040  62.520 172.530  1.00  0.00           H
ATOM   1821  CE2 TYR A 182     121.180  61.310 172.850  1.00  0.00           C
ATOM   1822  HE2 TYR A 182     122.060  61.170 172.220  1.00  0.00           H
ATOM   1823  CZ  TYR A 182     120.090  61.790 172.250  1.00  0.00           C
ATOM   1824  OH  TYR A 182     120.180  62.140 170.960  1.00  0.00           O
ATOM   1825  HH  TYR A 182     120.920  61.630 170.520  1.00  0.00           H
ATOM   1826  C   TYR A 182     119.470  62.010 178.520  1.00  0.00           C
ATOM   1827  O   TYR A 182     119.590  61.050 179.280  1.00  0.00           O
ATOM   1828  N   GLY A 183     118.940  63.160 178.910  1.00  0.00           N
ATOM   1829  H   GLY A 183     119.020  63.950 178.310  1.00  0.00           H
ATOM   1830  CA  GLY A 183     118.220  63.420 180.210  1.00  0.00           C
ATOM   1831  C   GLY A 183     119.180  63.720 181.380  1.00  0.00           C
ATOM   1832  O   GLY A 183     120.380  63.860 181.130  1.00  0.00           O
ATOM   1833  N   PRO A 184     118.700  63.960 182.620  1.00  0.00           N
ATOM   1834  CA  PRO A 184     119.390  64.250 183.900  1.00  0.00           C
ATOM   1835  CB  PRO A 184     118.280  64.410 184.900  1.00  0.00           C
ATOM   1836  CG  PRO A 184     117.050  64.880 184.130  1.00  0.00           C
ATOM   1837  CD  PRO A 184     117.260  64.230 182.750  1.00  0.00           C
ATOM   1838  C   PRO A 184     120.520  63.200 184.300  1.00  0.00           C
ATOM   1839  O   PRO A 184     120.420  62.600 185.310  1.00  0.00           O
ATOM   1840  N   PHE A 185     121.650  63.130 183.540  1.00  0.00           N
ATOM   1841  H   PHE A 185     121.820  63.810 182.840  1.00  0.00           H
ATOM   1842  CA  PHE A 185     122.790  62.320 183.990  1.00  0.00           C
ATOM   1843  CB  PHE A 185     123.030  61.040 183.100  1.00  0.00           C
ATOM   1844  CG  PHE A 185     124.270  60.210 183.480  1.00  0.00           C
ATOM   1845  CD1 PHE A 185     125.590  60.620 183.050  1.00  0.00           C
ATOM   1846  HD1 PHE A 185     125.670  61.480 182.380  1.00  0.00           H
ATOM   1847  CD2 PHE A 185     124.080  59.280 184.420  1.00  0.00           C
ATOM   1848  HD2 PHE A 185     123.120  59.070 184.890  1.00  0.00           H
ATOM   1849  CE1 PHE A 185     126.760  60.100 183.650  1.00  0.00           C
ATOM   1850  HE1 PHE A 185     127.760  60.390 183.340  1.00  0.00           H
ATOM   1851  CE2 PHE A 185     125.260  58.720 185.010  1.00  0.00           C
ATOM   1852  HE2 PHE A 185     125.210  58.020 185.840  1.00  0.00           H
ATOM   1853  CZ  PHE A 185     126.550  59.170 184.630  1.00  0.00           C
ATOM   1854  HZ  PHE A 185     127.380  58.660 185.130  1.00  0.00           H
ATOM   1855  C   PHE A 185     124.040  63.200 184.020  1.00  0.00           C
ATOM   1856  O   PHE A 185     124.340  63.820 183.020  1.00  0.00           O
ATOM   1857  N   VAL A 186     124.870  63.160 185.100  1.00  0.00           N
ATOM   1858  H   VAL A 186     124.580  62.600 185.880  1.00  0.00           H
ATOM   1859  CA  VAL A 186     126.030  64.060 185.180  1.00  0.00           C
ATOM   1860  CB  VAL A 186     125.670  65.240 186.130  1.00  0.00           C
ATOM   1861  CG1 VAL A 186     126.720  66.270 185.790  1.00  0.00           C
ATOM   1862  CG2 VAL A 186     124.350  65.900 185.870  1.00  0.00           C
ATOM   1863  C   VAL A 186     127.310  63.290 185.680  1.00  0.00           C
ATOM   1864  O   VAL A 186     127.240  62.650 186.730  1.00  0.00           O
ATOM   1865  N   ASP A 187     128.190  63.220 184.690  1.00  0.00           N
ATOM   1866  H   ASP A 187     128.060  63.490 183.730  1.00  0.00           H
ATOM   1867  CA  ASP A 187     129.570  62.720 184.840  1.00  0.00           C
ATOM   1868  CB  ASP A 187     130.550  63.710 185.460  1.00  0.00           C
ATOM   1869  CG  ASP A 187     130.960  64.710 184.380  1.00  0.00           C
ATOM   1870  OD1 ASP A 187     131.990  64.600 183.620  1.00  0.00           O
ATOM   1871  OD2 ASP A 187     130.160  65.670 184.270  1.00  0.00           O
ATOM   1872  C   ASP A 187     129.900  61.370 185.460  1.00  0.00           C
ATOM   1873  O   ASP A 187     130.310  60.380 184.920  1.00  0.00           O
ATOM   1874  N   ARG A 188     129.470  61.340 186.710  1.00  0.00           N
ATOM   1875  H   ARG A 188     128.750  61.950 187.050  1.00  0.00           H
ATOM   1876  CA  ARG A 188     129.750  60.250 187.620  1.00  0.00           C
ATOM   1877  CB  ARG A 188     129.480  60.760 189.060  1.00  0.00           C
ATOM   1878  CG  ARG A 188     129.670  62.200 189.460  1.00  0.00           C
ATOM   1879  CD  ARG A 188     129.150  62.530 190.830  1.00  0.00           C
ATOM   1880  NE  ARG A 188     129.320  63.950 191.050  1.00  0.00           N
ATOM   1881  HE  ARG A 188     128.930  64.510 190.320  1.00  0.00           H
ATOM   1882  CZ  ARG A 188     129.920  64.570 192.060  1.00  0.00           C
ATOM   1883  NH1 ARG A 188     130.710  63.840 192.820  1.00  0.00           N
ATOM   1884 1HH1 ARG A 188     130.820  62.870 192.580  1.00  0.00           H
ATOM   1885 2HH1 ARG A 188     131.350  64.240 193.470  1.00  0.00           H
ATOM   1886  NH2 ARG A 188     129.780  65.820 192.490  1.00  0.00           N
ATOM   1887 1HH2 ARG A 188     129.130  66.490 192.120  1.00  0.00           H
ATOM   1888 2HH2 ARG A 188     130.430  66.140 193.180  1.00  0.00           H
ATOM   1889  C   ARG A 188     128.730  59.050 187.440  1.00  0.00           C
ATOM   1890  O   ARG A 188     127.530  59.270 187.610  1.00  0.00           O
ATOM   1891  N   GLN A 189     129.290  57.930 187.100  1.00  0.00           N
ATOM   1892  H   GLN A 189     130.240  57.830 186.780  1.00  0.00           H
ATOM   1893  CA  GLN A 189     128.580  56.620 187.120  1.00  0.00           C
ATOM   1894  CB  GLN A 189     129.520  55.600 186.380  1.00  0.00           C
ATOM   1895  CG  GLN A 189     130.890  55.230 187.060  1.00  0.00           C
ATOM   1896  CD  GLN A 189     132.040  56.250 186.950  1.00  0.00           C
ATOM   1897  OE1 GLN A 189     132.150  56.950 185.950  1.00  0.00           O
ATOM   1898  NE2 GLN A 189     133.010  56.280 187.810  1.00  0.00           N
ATOM   1899 1HE2 GLN A 189     133.210  55.790 188.660  1.00  0.00           H
ATOM   1900 2HE2 GLN A 189     133.660  56.980 187.510  1.00  0.00           H
ATOM   1901  C   GLN A 189     128.040  56.040 188.520  1.00  0.00           C
ATOM   1902  O   GLN A 189     128.620  55.130 189.130  1.00  0.00           O
ATOM   1903  N   THR A 190     127.190  56.910 189.130  1.00  0.00           N
ATOM   1904  H   THR A 190     127.030  57.830 188.790  1.00  0.00           H
ATOM   1905  CA  THR A 190     126.430  56.700 190.360  1.00  0.00           C
ATOM   1906  CB  THR A 190     126.330  58.000 191.130  1.00  0.00           C
ATOM   1907  OG1 THR A 190     125.660  58.970 190.340  1.00  0.00           O
ATOM   1908  HG1 THR A 190     125.330  59.780 190.830  1.00  0.00           H
ATOM   1909  CG2 THR A 190     127.550  58.410 191.870  1.00  0.00           C
ATOM   1910  C   THR A 190     125.050  56.240 189.990  1.00  0.00           C
ATOM   1911  O   THR A 190     124.630  56.400 188.830  1.00  0.00           O
ATOM   1912  N   ALA A 191     124.310  55.660 190.920  1.00  0.00           N
ATOM   1913  H   ALA A 191     124.720  55.250 191.740  1.00  0.00           H
ATOM   1914  CA  ALA A 191     122.910  55.300 190.580  1.00  0.00           C
ATOM   1915  CB  ALA A 191     122.490  54.140 191.460  1.00  0.00           C
ATOM   1916  C   ALA A 191     121.830  56.350 190.350  1.00  0.00           C
ATOM   1917  O   ALA A 191     120.970  56.650 191.220  1.00  0.00           O
ATOM   1918  N   GLN A 192     121.990  57.090 189.230  1.00  0.00           N
ATOM   1919  H   GLN A 192     122.870  57.080 188.760  1.00  0.00           H
ATOM   1920  CA  GLN A 192     121.150  58.160 188.790  1.00  0.00           C
ATOM   1921  CB  GLN A 192     121.920  59.040 187.810  1.00  0.00           C
ATOM   1922  CG  GLN A 192     122.760  60.100 188.600  1.00  0.00           C
ATOM   1923  CD  GLN A 192     123.780  60.930 187.830  1.00  0.00           C
ATOM   1924  OE1 GLN A 192     123.550  61.980 187.330  1.00  0.00           O
ATOM   1925  NE2 GLN A 192     125.040  60.630 187.930  1.00  0.00           N
ATOM   1926 1HE2 GLN A 192     125.250  59.890 188.570  1.00  0.00           H
ATOM   1927 2HE2 GLN A 192     125.850  60.920 187.410  1.00  0.00           H
ATOM   1928  C   GLN A 192     119.730  57.810 188.320  1.00  0.00           C
ATOM   1929  O   GLN A 192     119.600  57.120 187.280  1.00  0.00           O
ATOM   1930  N   ALA A 193     118.740  58.340 189.000  1.00  0.00           N
ATOM   1931  H   ALA A 193     118.860  59.170 189.540  1.00  0.00           H
ATOM   1932  CA  ALA A 193     117.290  58.020 188.770  1.00  0.00           C
ATOM   1933  CB  ALA A 193     116.630  58.140 190.160  1.00  0.00           C
ATOM   1934  C   ALA A 193     116.560  58.920 187.720  1.00  0.00           C
ATOM   1935  O   ALA A 193     115.760  59.790 188.080  1.00  0.00           O
ATOM   1936  N   ALA A 194     116.820  58.700 186.480  1.00  0.00           N
ATOM   1937  H   ALA A 194     117.400  57.910 186.260  1.00  0.00           H
ATOM   1938  CA  ALA A 194     116.130  59.430 185.440  1.00  0.00           C
ATOM   1939  CB  ALA A 194     117.130  60.240 184.690  1.00  0.00           C
ATOM   1940  C   ALA A 194     115.240  58.630 184.590  1.00  0.00           C
ATOM   1941  O   ALA A 194     115.700  58.070 183.590  1.00  0.00           O
ATOM   1942  N   GLY A 195     113.910  58.710 184.810  1.00  0.00           N
ATOM   1943  H   GLY A 195     113.450  59.560 185.070  1.00  0.00           H
ATOM   1944  CA  GLY A 195     113.070  57.810 184.040  1.00  0.00           C
ATOM   1945  C   GLY A 195     111.830  57.260 184.710  1.00  0.00           C
ATOM   1946  O   GLY A 195     111.730  57.090 185.940  1.00  0.00           O
ATOM   1947  N   THR A 196     110.960  56.870 183.870  1.00  0.00           N
ATOM   1948  H   THR A 196     111.290  56.730 182.930  1.00  0.00           H
ATOM   1949  CA  THR A 196     109.530  56.550 184.170  1.00  0.00           C
ATOM   1950  CB  THR A 196     108.550  57.610 183.690  1.00  0.00           C
ATOM   1951  OG1 THR A 196     107.280  57.210 184.170  1.00  0.00           O
ATOM   1952  HG1 THR A 196     106.630  57.920 183.910  1.00  0.00           H
ATOM   1953  CG2 THR A 196     108.400  57.940 182.180  1.00  0.00           C
ATOM   1954  C   THR A 196     109.140  55.160 183.620  1.00  0.00           C
ATOM   1955  O   THR A 196     109.530  54.830 182.490  1.00  0.00           O
ATOM   1956  N   ASP A 197     108.300  54.420 184.410  1.00  0.00           N
ATOM   1957  H   ASP A 197     107.940  54.810 185.250  1.00  0.00           H
ATOM   1958  CA  ASP A 197     107.560  53.190 183.940  1.00  0.00           C
ATOM   1959  CB  ASP A 197     106.930  52.490 185.200  1.00  0.00           C
ATOM   1960  CG  ASP A 197     106.170  53.450 186.110  1.00  0.00           C
ATOM   1961  OD1 ASP A 197     106.840  53.890 187.070  1.00  0.00           O
ATOM   1962  OD2 ASP A 197     104.920  53.590 185.990  1.00  0.00           O
ATOM   1963  C   ASP A 197     106.470  53.330 182.770  1.00  0.00           C
ATOM   1964  O   ASP A 197     106.420  52.450 181.870  1.00  0.00           O
ATOM   1965  N   THR A 198     106.120  54.590 182.460  1.00  0.00           N
ATOM   1966  H   THR A 198     106.320  55.370 183.050  1.00  0.00           H
ATOM   1967  CA  THR A 198     105.190  54.960 181.390  1.00  0.00           C
ATOM   1968  CB  THR A 198     104.280  56.190 181.610  1.00  0.00           C
ATOM   1969  OG1 THR A 198     105.170  57.270 181.850  1.00  0.00           O
ATOM   1970  HG1 THR A 198     105.770  57.390 181.060  1.00  0.00           H
ATOM   1971  CG2 THR A 198     103.330  55.930 182.720  1.00  0.00           C
ATOM   1972  C   THR A 198     105.830  55.070 179.950  1.00  0.00           C
ATOM   1973  O   THR A 198     106.220  56.110 179.470  1.00  0.00           O
ATOM   1974  N   THR A 199     106.160  53.910 179.410  1.00  0.00           N
ATOM   1975  H   THR A 199     106.200  53.160 180.070  1.00  0.00           H
ATOM   1976  CA  THR A 199     106.560  53.720 177.960  1.00  0.00           C
ATOM   1977  CB  THR A 199     107.290  52.390 177.790  1.00  0.00           C
ATOM   1978  OG1 THR A 199     107.860  52.120 176.490  1.00  0.00           O
ATOM   1979  HG1 THR A 199     107.870  51.120 176.510  1.00  0.00           H
ATOM   1980  CG2 THR A 199     106.330  51.320 178.250  1.00  0.00           C
ATOM   1981  C   THR A 199     105.470  53.910 176.870  1.00  0.00           C
ATOM   1982  O   THR A 199     104.340  54.330 177.100  1.00  0.00           O
ATOM   1983  N   ILE A 200     105.920  53.900 175.650  1.00  0.00           N
ATOM   1984  H   ILE A 200     106.810  53.520 175.400  1.00  0.00           H
ATOM   1985  CA  ILE A 200     105.370  54.540 174.410  1.00  0.00           C
ATOM   1986  CB  ILE A 200     106.490  54.960 173.410  1.00  0.00           C
ATOM   1987  CG1 ILE A 200     107.820  54.230 173.690  1.00  0.00           C
ATOM   1988  CG2 ILE A 200     106.780  56.440 173.470  1.00  0.00           C
ATOM   1989  CD  ILE A 200     107.910  52.760 173.250  1.00  0.00           C
ATOM   1990  C   ILE A 200     104.180  53.760 173.750  1.00  0.00           C
ATOM   1991  O   ILE A 200     104.370  52.850 172.870  1.00  0.00           O
ATOM   1992  N   THR A 201     102.980  54.090 174.180  1.00  0.00           N
ATOM   1993  H   THR A 201     102.850  54.590 175.030  1.00  0.00           H
ATOM   1994  CA  THR A 201     101.720  53.550 173.610  1.00  0.00           C
ATOM   1995  CB  THR A 201     100.350  54.110 174.140  1.00  0.00           C
ATOM   1996  OG1 THR A 201     100.470  55.530 174.400  1.00  0.00           O
ATOM   1997  HG1 THR A 201      99.940  55.820 175.200  1.00  0.00           H
ATOM   1998  CG2 THR A 201      99.980  53.320 175.390  1.00  0.00           C
ATOM   1999  C   THR A 201     101.650  53.540 172.060  1.00  0.00           C
ATOM   2000  O   THR A 201     101.190  52.570 171.410  1.00  0.00           O
ATOM   2001  N   VAL A 202     102.060  54.660 171.440  1.00  0.00           N
ATOM   2002  H   VAL A 202     102.510  55.460 171.840  1.00  0.00           H
ATOM   2003  CA  VAL A 202     102.100  54.740 169.940  1.00  0.00           C
ATOM   2004  CB  VAL A 202     102.560  56.160 169.480  1.00  0.00           C
ATOM   2005  CG1 VAL A 202     103.940  56.700 169.830  1.00  0.00           C
ATOM   2006  CG2 VAL A 202     102.380  56.300 167.960  1.00  0.00           C
ATOM   2007  C   VAL A 202     102.800  53.650 169.190  1.00  0.00           C
ATOM   2008  O   VAL A 202     102.180  53.090 168.320  1.00  0.00           O
ATOM   2009  N   ASN A 203     103.870  53.130 169.780  1.00  0.00           N
ATOM   2010  H   ASN A 203     104.290  53.550 170.580  1.00  0.00           H
ATOM   2011  CA  ASN A 203     104.620  51.990 169.180  1.00  0.00           C
ATOM   2012  CB  ASN A 203     105.960  52.050 169.930  1.00  0.00           C
ATOM   2013  CG  ASN A 203     106.770  53.280 169.690  1.00  0.00           C
ATOM   2014  OD1 ASN A 203     106.300  54.400 169.950  1.00  0.00           O
ATOM   2015  ND2 ASN A 203     107.980  53.100 169.170  1.00  0.00           N
ATOM   2016 1HD2 ASN A 203     108.320  52.190 168.930  1.00  0.00           H
ATOM   2017 2HD2 ASN A 203     108.570  53.910 169.090  1.00  0.00           H
ATOM   2018  C   ASN A 203     103.920  50.630 169.330  1.00  0.00           C
ATOM   2019  O   ASN A 203     104.000  49.740 168.450  1.00  0.00           O
ATOM   2020  N   VAL A 204     103.420  50.360 170.520  1.00  0.00           N
ATOM   2021  H   VAL A 204     103.820  50.850 171.290  1.00  0.00           H
ATOM   2022  CA  VAL A 204     102.610  49.210 170.920  1.00  0.00           C
ATOM   2023  CB  VAL A 204     102.320  49.050 172.480  1.00  0.00           C
ATOM   2024  CG1 VAL A 204     101.900  47.630 172.840  1.00  0.00           C
ATOM   2025  CG2 VAL A 204     103.380  49.510 173.450  1.00  0.00           C
ATOM   2026  C   VAL A 204     101.290  49.230 170.120  1.00  0.00           C
ATOM   2027  O   VAL A 204     100.850  48.120 169.690  1.00  0.00           O
ATOM   2028  N   LEU A 205     100.720  50.410 169.850  1.00  0.00           N
ATOM   2029  H   LEU A 205     100.840  51.180 170.480  1.00  0.00           H
ATOM   2030  CA  LEU A 205      99.610  50.480 168.850  1.00  0.00           C
ATOM   2031  CB  LEU A 205      98.970  51.850 168.880  1.00  0.00           C
ATOM   2032  CG  LEU A 205      98.000  52.160 170.010  1.00  0.00           C
ATOM   2033  CD1 LEU A 205      97.950  53.690 170.150  1.00  0.00           C
ATOM   2034  CD2 LEU A 205      96.640  51.640 169.420  1.00  0.00           C
ATOM   2035  C   LEU A 205      99.960  49.890 167.510  1.00  0.00           C
ATOM   2036  O   LEU A 205      99.210  49.280 166.740  1.00  0.00           O
ATOM   2037  N   ALA A 206     101.010  50.500 166.930  1.00  0.00           N
ATOM   2038  H   ALA A 206     101.480  51.320 167.250  1.00  0.00           H
ATOM   2039  CA  ALA A 206     101.580  50.210 165.620  1.00  0.00           C
ATOM   2040  CB  ALA A 206     102.770  51.000 165.300  1.00  0.00           C
ATOM   2041  C   ALA A 206     101.930  48.710 165.400  1.00  0.00           C
ATOM   2042  O   ALA A 206     101.390  48.170 164.410  1.00  0.00           O
ATOM   2043  N   TRP A 207     102.350  48.130 166.530  1.00  0.00           N
ATOM   2044  H   TRP A 207     102.480  48.650 167.380  1.00  0.00           H
ATOM   2045  CA  TRP A 207     102.570  46.650 166.700  1.00  0.00           C
ATOM   2046  CB  TRP A 207     103.390  46.230 167.960  1.00  0.00           C
ATOM   2047  CG  TRP A 207     103.420  44.700 168.230  1.00  0.00           C
ATOM   2048  CD1 TRP A 207     104.550  43.960 167.950  1.00  0.00           C
ATOM   2049  HD1 TRP A 207     105.160  43.990 167.050  1.00  0.00           H
ATOM   2050  CD2 TRP A 207     102.760  44.050 169.260  1.00  0.00           C
ATOM   2051  NE1 TRP A 207     104.710  43.040 168.920  1.00  0.00           N
ATOM   2052  HE1 TRP A 207     105.480  42.400 168.910  1.00  0.00           H
ATOM   2053  CE2 TRP A 207     103.630  43.040 169.690  1.00  0.00           C
ATOM   2054  CE3 TRP A 207     101.640  44.370 169.930  1.00  0.00           C
ATOM   2055  HE3 TRP A 207     101.210  45.370 169.880  1.00  0.00           H
ATOM   2056  CZ2 TRP A 207     103.350  42.380 170.900  1.00  0.00           C
ATOM   2057  HZ2 TRP A 207     104.080  41.720 171.370  1.00  0.00           H
ATOM   2058  CZ3 TRP A 207     101.370  43.770 171.120  1.00  0.00           C
ATOM   2059  HZ3 TRP A 207     100.520  44.050 171.750  1.00  0.00           H
ATOM   2060  CH2 TRP A 207     102.200  42.750 171.520  1.00  0.00           C
ATOM   2061  HH2 TRP A 207     101.910  42.210 172.420  1.00  0.00           H
ATOM   2062  C   TRP A 207     101.220  45.900 166.710  1.00  0.00           C
ATOM   2063  O   TRP A 207     101.050  44.900 166.050  1.00  0.00           O
ATOM   2064  N   LEU A 208     100.140  46.560 167.270  1.00  0.00           N
ATOM   2065  H   LEU A 208     100.260  47.280 167.940  1.00  0.00           H
ATOM   2066  CA  LEU A 208      98.800  46.040 167.100  1.00  0.00           C
ATOM   2067  CB  LEU A 208      97.790  46.760 168.030  1.00  0.00           C
ATOM   2068  CG  LEU A 208      98.040  46.500 169.490  1.00  0.00           C
ATOM   2069  CD1 LEU A 208      97.120  47.480 170.250  1.00  0.00           C
ATOM   2070  CD2 LEU A 208      97.920  45.000 169.820  1.00  0.00           C
ATOM   2071  C   LEU A 208      98.220  45.920 165.710  1.00  0.00           C
ATOM   2072  O   LEU A 208      97.740  44.850 165.310  1.00  0.00           O
ATOM   2073  N   TYR A 209      98.420  46.970 164.890  1.00  0.00           N
ATOM   2074  H   TYR A 209      98.810  47.820 165.240  1.00  0.00           H
ATOM   2075  CA  TYR A 209      98.080  47.030 163.450  1.00  0.00           C
ATOM   2076  CB  TYR A 209      98.330  48.390 162.800  1.00  0.00           C
ATOM   2077  CG  TYR A 209      97.170  49.290 163.030  1.00  0.00           C
ATOM   2078  CD1 TYR A 209      95.990  49.370 162.330  1.00  0.00           C
ATOM   2079  HD1 TYR A 209      95.830  48.770 161.430  1.00  0.00           H
ATOM   2080  CD2 TYR A 209      97.340  50.160 164.140  1.00  0.00           C
ATOM   2081  HD2 TYR A 209      98.320  50.240 164.590  1.00  0.00           H
ATOM   2082  CE1 TYR A 209      95.020  50.280 162.680  1.00  0.00           C
ATOM   2083  HE1 TYR A 209      94.140  50.370 162.040  1.00  0.00           H
ATOM   2084  CE2 TYR A 209      96.350  51.030 164.560  1.00  0.00           C
ATOM   2085  HE2 TYR A 209      96.450  51.450 165.560  1.00  0.00           H
ATOM   2086  CZ  TYR A 209      95.150  51.060 163.830  1.00  0.00           C
ATOM   2087  OH  TYR A 209      94.140  51.970 164.020  1.00  0.00           O
ATOM   2088  HH  TYR A 209      93.380  51.760 163.390  1.00  0.00           H
ATOM   2089  C   TYR A 209      98.970  46.070 162.570  1.00  0.00           C
ATOM   2090  O   TYR A 209      98.320  45.340 161.840  1.00  0.00           O
ATOM   2091  N   ALA A 210     100.310  45.990 162.820  1.00  0.00           N
ATOM   2092  H   ALA A 210     100.690  46.670 163.440  1.00  0.00           H
ATOM   2093  CA  ALA A 210     101.230  44.910 162.310  1.00  0.00           C
ATOM   2094  CB  ALA A 210     102.620  45.220 162.830  1.00  0.00           C
ATOM   2095  C   ALA A 210     100.830  43.480 162.720  1.00  0.00           C
ATOM   2096  O   ALA A 210     100.790  42.540 161.880  1.00  0.00           O
ATOM   2097  N   ALA A 211     100.230  43.320 163.900  1.00  0.00           N
ATOM   2098  H   ALA A 211     100.340  44.010 164.620  1.00  0.00           H
ATOM   2099  CA  ALA A 211      99.710  42.080 164.420  1.00  0.00           C
ATOM   2100  CB  ALA A 211      99.410  42.140 165.940  1.00  0.00           C
ATOM   2101  C   ALA A 211      98.460  41.620 163.650  1.00  0.00           C
ATOM   2102  O   ALA A 211      98.490  40.490 163.180  1.00  0.00           O
ATOM   2103  N   VAL A 212      97.490  42.480 163.430  1.00  0.00           N
ATOM   2104  H   VAL A 212      97.540  43.320 163.980  1.00  0.00           H
ATOM   2105  CA  VAL A 212      96.370  42.370 162.450  1.00  0.00           C
ATOM   2106  CB  VAL A 212      95.230  43.420 162.470  1.00  0.00           C
ATOM   2107  CG1 VAL A 212      94.000  43.060 161.620  1.00  0.00           C
ATOM   2108  CG2 VAL A 212      94.740  43.800 163.890  1.00  0.00           C
ATOM   2109  C   VAL A 212      96.730  41.970 161.050  1.00  0.00           C
ATOM   2110  O   VAL A 212      96.160  41.000 160.540  1.00  0.00           O
ATOM   2111  N   ILE A 213      97.710  42.600 160.430  1.00  0.00           N
ATOM   2112  H   ILE A 213      97.830  43.550 160.720  1.00  0.00           H
ATOM   2113  CA  ILE A 213      98.160  42.180 159.070  1.00  0.00           C
ATOM   2114  CB  ILE A 213      98.990  43.200 158.350  1.00  0.00           C
ATOM   2115  CG1 ILE A 213      98.450  44.580 158.560  1.00  0.00           C
ATOM   2116  CG2 ILE A 213      98.950  42.830 156.870  1.00  0.00           C
ATOM   2117  CD  ILE A 213      99.450  45.670 158.030  1.00  0.00           C
ATOM   2118  C   ILE A 213      98.880  40.800 159.150  1.00  0.00           C
ATOM   2119  O   ILE A 213      98.360  39.820 158.670  1.00  0.00           O
ATOM   2120  N   ASN A 214      99.920  40.640 159.930  1.00  0.00           N
ATOM   2121  H   ASN A 214     100.220  41.270 160.640  1.00  0.00           H
ATOM   2122  CA  ASN A 214     100.830  39.460 159.800  1.00  0.00           C
ATOM   2123  CB  ASN A 214     102.130  39.840 159.080  1.00  0.00           C
ATOM   2124  CG  ASN A 214     101.890  40.400 157.680  1.00  0.00           C
ATOM   2125  OD1 ASN A 214     101.250  39.760 156.790  1.00  0.00           O
ATOM   2126  ND2 ASN A 214     102.480  41.580 157.440  1.00  0.00           N
ATOM   2127 1HD2 ASN A 214     103.010  42.070 158.130  1.00  0.00           H
ATOM   2128 2HD2 ASN A 214     102.530  41.790 156.460  1.00  0.00           H
ATOM   2129  C   ASN A 214     101.230  38.870 161.160  1.00  0.00           C
ATOM   2130  O   ASN A 214     102.350  39.070 161.590  1.00  0.00           O
ATOM   2131  N   GLY A 215     100.290  38.240 161.870  1.00  0.00           N
ATOM   2132  H   GLY A 215      99.370  38.240 161.480  1.00  0.00           H
ATOM   2133  CA  GLY A 215     100.540  37.670 163.220  1.00  0.00           C
ATOM   2134  C   GLY A 215      99.200  37.250 163.920  1.00  0.00           C
ATOM   2135  O   GLY A 215      98.450  36.460 163.350  1.00  0.00           O
ATOM   2136  N   ASP A 216      98.950  37.750 165.090  1.00  0.00           N
ATOM   2137  H   ASP A 216      99.540  38.460 165.470  1.00  0.00           H
ATOM   2138  CA  ASP A 216      97.780  37.500 165.930  1.00  0.00           C
ATOM   2139  CB  ASP A 216      98.330  37.710 167.390  1.00  0.00           C
ATOM   2140  CG  ASP A 216      99.140  36.510 167.900  1.00  0.00           C
ATOM   2141  OD1 ASP A 216     100.390  36.450 167.760  1.00  0.00           O
ATOM   2142  OD2 ASP A 216      98.550  35.550 168.400  1.00  0.00           O
ATOM   2143  C   ASP A 216      96.600  38.450 165.640  1.00  0.00           C
ATOM   2144  O   ASP A 216      96.740  39.660 165.530  1.00  0.00           O
ATOM   2145  N   ARG A 217      95.370  37.970 165.750  1.00  0.00           N
ATOM   2146  H   ARG A 217      95.210  36.990 165.880  1.00  0.00           H
ATOM   2147  CA  ARG A 217      94.090  38.700 165.440  1.00  0.00           C
ATOM   2148  CB  ARG A 217      93.470  38.350 164.060  1.00  0.00           C
ATOM   2149  CG  ARG A 217      94.200  38.910 162.870  1.00  0.00           C
ATOM   2150  CD  ARG A 217      93.460  38.750 161.610  1.00  0.00           C
ATOM   2151  NE  ARG A 217      94.400  38.840 160.600  1.00  0.00           N
ATOM   2152  HE  ARG A 217      94.980  39.650 160.740  1.00  0.00           H
ATOM   2153  CZ  ARG A 217      94.620  38.050 159.550  1.00  0.00           C
ATOM   2154  NH1 ARG A 217      93.660  37.160 159.150  1.00  0.00           N
ATOM   2155 1HH1 ARG A 217      92.790  37.100 159.640  1.00  0.00           H
ATOM   2156 2HH1 ARG A 217      93.850  36.420 158.510  1.00  0.00           H
ATOM   2157  NH2 ARG A 217      95.680  38.050 158.820  1.00  0.00           N
ATOM   2158 1HH2 ARG A 217      96.310  38.800 159.030  1.00  0.00           H
ATOM   2159 2HH2 ARG A 217      96.040  37.320 158.230  1.00  0.00           H
ATOM   2160  C   ARG A 217      93.030  38.730 166.540  1.00  0.00           C
ATOM   2161  O   ARG A 217      92.190  39.600 166.550  1.00  0.00           O
ATOM   2162  N   TRP A 218      93.090  37.830 167.450  1.00  0.00           N
ATOM   2163  H   TRP A 218      93.680  37.030 167.310  1.00  0.00           H
ATOM   2164  CA  TRP A 218      92.120  37.600 168.580  1.00  0.00           C
ATOM   2165  CB  TRP A 218      92.580  36.330 169.400  1.00  0.00           C
ATOM   2166  CG  TRP A 218      94.070  36.340 169.810  1.00  0.00           C
ATOM   2167  CD1 TRP A 218      95.140  35.860 169.150  1.00  0.00           C
ATOM   2168  HD1 TRP A 218      95.120  35.300 168.210  1.00  0.00           H
ATOM   2169  CD2 TRP A 218      94.540  36.950 170.990  1.00  0.00           C
ATOM   2170  NE1 TRP A 218      96.210  36.110 169.860  1.00  0.00           N
ATOM   2171  HE1 TRP A 218      97.120  35.970 169.470  1.00  0.00           H
ATOM   2172  CE2 TRP A 218      95.870  36.720 171.010  1.00  0.00           C
ATOM   2173  CE3 TRP A 218      94.000  37.490 172.100  1.00  0.00           C
ATOM   2174  HE3 TRP A 218      92.950  37.770 172.000  1.00  0.00           H
ATOM   2175  CZ2 TRP A 218      96.680  37.150 172.070  1.00  0.00           C
ATOM   2176  HZ2 TRP A 218      97.690  36.760 172.250  1.00  0.00           H
ATOM   2177  CZ3 TRP A 218      94.760  38.000 173.120  1.00  0.00           C
ATOM   2178  HZ3 TRP A 218      94.250  38.310 174.030  1.00  0.00           H
ATOM   2179  CH2 TRP A 218      96.110  37.880 173.070  1.00  0.00           C
ATOM   2180  HH2 TRP A 218      96.610  38.340 173.920  1.00  0.00           H
ATOM   2181  C   TRP A 218      91.730  38.760 169.550  1.00  0.00           C
ATOM   2182  O   TRP A 218      90.750  38.580 170.280  1.00  0.00           O
ATOM   2183  N   PHE A 219      92.630  39.730 169.800  1.00  0.00           N
ATOM   2184  H   PHE A 219      93.580  39.730 169.470  1.00  0.00           H
ATOM   2185  CA  PHE A 219      92.380  40.780 170.760  1.00  0.00           C
ATOM   2186  CB  PHE A 219      93.840  41.320 171.080  1.00  0.00           C
ATOM   2187  CG  PHE A 219      94.560  42.050 169.960  1.00  0.00           C
ATOM   2188  CD1 PHE A 219      94.410  43.390 169.640  1.00  0.00           C
ATOM   2189  HD1 PHE A 219      93.840  44.060 170.270  1.00  0.00           H
ATOM   2190  CD2 PHE A 219      95.380  41.260 169.160  1.00  0.00           C
ATOM   2191  HD2 PHE A 219      96.070  40.500 169.530  1.00  0.00           H
ATOM   2192  CE1 PHE A 219      94.980  43.880 168.450  1.00  0.00           C
ATOM   2193  HE1 PHE A 219      95.010  44.940 168.220  1.00  0.00           H
ATOM   2194  CE2 PHE A 219      95.830  41.700 167.950  1.00  0.00           C
ATOM   2195  HE2 PHE A 219      96.320  40.990 167.280  1.00  0.00           H
ATOM   2196  CZ  PHE A 219      95.630  43.070 167.600  1.00  0.00           C
ATOM   2197  HZ  PHE A 219      96.110  43.460 166.710  1.00  0.00           H
ATOM   2198  C   PHE A 219      91.360  41.880 170.400  1.00  0.00           C
ATOM   2199  O   PHE A 219      90.800  42.330 171.370  1.00  0.00           O
ATOM   2200  N   LEU A 220      90.930  41.930 169.170  1.00  0.00           N
ATOM   2201  H   LEU A 220      91.230  41.250 168.500  1.00  0.00           H
ATOM   2202  CA  LEU A 220      90.050  43.000 168.610  1.00  0.00           C
ATOM   2203  CB  LEU A 220      89.960  42.940 167.140  1.00  0.00           C
ATOM   2204  CG  LEU A 220      91.270  42.970 166.360  1.00  0.00           C
ATOM   2205  CD1 LEU A 220      91.100  42.580 164.890  1.00  0.00           C
ATOM   2206  CD2 LEU A 220      91.970  44.350 166.360  1.00  0.00           C
ATOM   2207  C   LEU A 220      88.680  43.140 169.300  1.00  0.00           C
ATOM   2208  O   LEU A 220      87.700  42.540 168.850  1.00  0.00           O
ATOM   2209  N   ASN A 221      88.650  43.980 170.410  1.00  0.00           N
ATOM   2210  H   ASN A 221      89.430  44.520 170.700  1.00  0.00           H
ATOM   2211  CA  ASN A 221      87.450  44.500 171.100  1.00  0.00           C
ATOM   2212  CB  ASN A 221      87.640  44.300 172.620  1.00  0.00           C
ATOM   2213  CG  ASN A 221      86.460  44.710 173.490  1.00  0.00           C
ATOM   2214  OD1 ASN A 221      86.120  45.860 173.580  1.00  0.00           O
ATOM   2215  ND2 ASN A 221      85.890  43.790 174.220  1.00  0.00           N
ATOM   2216 1HD2 ASN A 221      86.260  42.880 174.410  1.00  0.00           H
ATOM   2217 2HD2 ASN A 221      84.970  43.980 174.560  1.00  0.00           H
ATOM   2218  C   ASN A 221      87.230  45.950 170.670  1.00  0.00           C
ATOM   2219  O   ASN A 221      87.900  46.830 171.220  1.00  0.00           O
ATOM   2220  N   ARG A 222      86.290  46.160 169.680  1.00  0.00           N
ATOM   2221  H   ARG A 222      85.750  45.440 169.240  1.00  0.00           H
ATOM   2222  CA  ARG A 222      86.090  47.490 169.050  1.00  0.00           C
ATOM   2223  CB  ARG A 222      86.010  47.410 167.540  1.00  0.00           C
ATOM   2224  CG  ARG A 222      87.380  47.060 166.940  1.00  0.00           C
ATOM   2225  CD  ARG A 222      87.290  47.060 165.380  1.00  0.00           C
ATOM   2226  NE  ARG A 222      86.700  48.230 164.610  1.00  0.00           N
ATOM   2227  HE  ARG A 222      86.490  49.090 165.070  1.00  0.00           H
ATOM   2228  CZ  ARG A 222      86.820  48.230 163.260  1.00  0.00           C
ATOM   2229  NH1 ARG A 222      87.230  47.200 162.500  1.00  0.00           N
ATOM   2230 1HH1 ARG A 222      87.490  46.340 162.950  1.00  0.00           H
ATOM   2231 2HH1 ARG A 222      86.980  47.070 161.540  1.00  0.00           H
ATOM   2232  NH2 ARG A 222      86.300  49.310 162.610  1.00  0.00           N
ATOM   2233 1HH2 ARG A 222      85.670  50.030 162.920  1.00  0.00           H
ATOM   2234 2HH2 ARG A 222      86.510  49.330 161.640  1.00  0.00           H
ATOM   2235  C   ARG A 222      84.950  48.210 169.630  1.00  0.00           C
ATOM   2236  O   ARG A 222      83.840  48.150 169.100  1.00  0.00           O
ATOM   2237  N   PHE A 223      85.140  48.670 170.870  1.00  0.00           N
ATOM   2238  H   PHE A 223      86.010  48.530 171.330  1.00  0.00           H
ATOM   2239  CA  PHE A 223      84.000  49.220 171.690  1.00  0.00           C
ATOM   2240  CB  PHE A 223      83.810  48.220 172.850  1.00  0.00           C
ATOM   2241  CG  PHE A 223      82.590  48.400 173.810  1.00  0.00           C
ATOM   2242  CD1 PHE A 223      82.670  49.260 174.840  1.00  0.00           C
ATOM   2243  HD1 PHE A 223      83.650  49.700 175.050  1.00  0.00           H
ATOM   2244  CD2 PHE A 223      81.430  47.620 173.650  1.00  0.00           C
ATOM   2245  HD2 PHE A 223      81.250  47.050 172.740  1.00  0.00           H
ATOM   2246  CE1 PHE A 223      81.720  49.410 175.760  1.00  0.00           C
ATOM   2247  HE1 PHE A 223      81.530  50.350 176.280  1.00  0.00           H
ATOM   2248  CE2 PHE A 223      80.500  47.630 174.730  1.00  0.00           C
ATOM   2249  HE2 PHE A 223      79.680  46.910 174.760  1.00  0.00           H
ATOM   2250  CZ  PHE A 223      80.650  48.510 175.800  1.00  0.00           C
ATOM   2251  HZ  PHE A 223      80.130  48.420 176.750  1.00  0.00           H
ATOM   2252  C   PHE A 223      84.130  50.630 172.280  1.00  0.00           C
ATOM   2253  O   PHE A 223      85.150  50.930 172.880  1.00  0.00           O
ATOM   2254  N   THR A 224      83.110  51.430 172.270  1.00  0.00           N
ATOM   2255  H   THR A 224      82.270  50.990 171.930  1.00  0.00           H
ATOM   2256  CA  THR A 224      82.940  52.760 172.830  1.00  0.00           C
ATOM   2257  CB  THR A 224      81.580  53.400 172.510  1.00  0.00           C
ATOM   2258  OG1 THR A 224      80.540  52.470 172.550  1.00  0.00           O
ATOM   2259  HG1 THR A 224      80.340  52.100 171.650  1.00  0.00           H
ATOM   2260  CG2 THR A 224      81.610  54.170 171.200  1.00  0.00           C
ATOM   2261  C   THR A 224      83.550  53.080 174.280  1.00  0.00           C
ATOM   2262  O   THR A 224      82.740  53.320 175.160  1.00  0.00           O
ATOM   2263  N   THR A 225      84.860  53.440 174.220  1.00  0.00           N
ATOM   2264  H   THR A 225      85.130  53.940 173.390  1.00  0.00           H
ATOM   2265  CA  THR A 225      85.640  53.550 175.460  1.00  0.00           C
ATOM   2266  CB  THR A 225      87.030  52.970 175.430  1.00  0.00           C
ATOM   2267  OG1 THR A 225      86.860  51.660 174.930  1.00  0.00           O
ATOM   2268  HG1 THR A 225      86.620  51.520 173.970  1.00  0.00           H
ATOM   2269  CG2 THR A 225      87.650  52.940 176.830  1.00  0.00           C
ATOM   2270  C   THR A 225      85.800  55.050 175.690  1.00  0.00           C
ATOM   2271  O   THR A 225      86.080  55.800 174.780  1.00  0.00           O
ATOM   2272  N   THR A 226      85.460  55.460 176.920  1.00  0.00           N
ATOM   2273  H   THR A 226      84.970  54.880 177.570  1.00  0.00           H
ATOM   2274  CA  THR A 226      85.790  56.860 177.360  1.00  0.00           C
ATOM   2275  CB  THR A 226      84.980  57.230 178.590  1.00  0.00           C
ATOM   2276  OG1 THR A 226      84.960  56.170 179.500  1.00  0.00           O
ATOM   2277  HG1 THR A 226      84.640  56.440 180.410  1.00  0.00           H
ATOM   2278  CG2 THR A 226      83.630  57.820 178.110  1.00  0.00           C
ATOM   2279  C   THR A 226      87.320  56.940 177.620  1.00  0.00           C
ATOM   2280  O   THR A 226      87.890  56.270 178.510  1.00  0.00           O
ATOM   2281  N   LEU A 227      87.900  58.010 177.000  1.00  0.00           N
ATOM   2282  H   LEU A 227      87.410  58.550 176.310  1.00  0.00           H
ATOM   2283  CA  LEU A 227      89.330  58.190 177.120  1.00  0.00           C
ATOM   2284  CB  LEU A 227      89.810  59.430 176.260  1.00  0.00           C
ATOM   2285  CG  LEU A 227      90.600  58.960 175.030  1.00  0.00           C
ATOM   2286  CD1 LEU A 227      91.250  60.260 174.460  1.00  0.00           C
ATOM   2287  CD2 LEU A 227      91.790  58.020 175.440  1.00  0.00           C
ATOM   2288  C   LEU A 227      89.920  58.110 178.530  1.00  0.00           C
ATOM   2289  O   LEU A 227      90.870  57.390 178.640  1.00  0.00           O
ATOM   2290  N   ASN A 228      89.260  58.800 179.520  1.00  0.00           N
ATOM   2291  H   ASN A 228      88.410  59.310 179.370  1.00  0.00           H
ATOM   2292  CA  ASN A 228      89.660  58.610 180.940  1.00  0.00           C
ATOM   2293  CB  ASN A 228      88.670  59.370 181.840  1.00  0.00           C
ATOM   2294  CG  ASN A 228      89.140  59.570 183.310  1.00  0.00           C
ATOM   2295  OD1 ASN A 228      90.210  60.040 183.660  1.00  0.00           O
ATOM   2296  ND2 ASN A 228      88.130  59.280 184.120  1.00  0.00           N
ATOM   2297 1HD2 ASN A 228      87.320  58.810 183.770  1.00  0.00           H
ATOM   2298 2HD2 ASN A 228      88.260  59.210 185.110  1.00  0.00           H
ATOM   2299  C   ASN A 228      89.850  57.200 181.440  1.00  0.00           C
ATOM   2300  O   ASN A 228      90.850  56.850 182.030  1.00  0.00           O
ATOM   2301  N   ASP A 229      88.870  56.340 181.220  1.00  0.00           N
ATOM   2302  H   ASP A 229      87.980  56.670 180.910  1.00  0.00           H
ATOM   2303  CA  ASP A 229      88.800  54.900 181.540  1.00  0.00           C
ATOM   2304  CB  ASP A 229      87.440  54.460 180.960  1.00  0.00           C
ATOM   2305  CG  ASP A 229      87.130  52.980 181.240  1.00  0.00           C
ATOM   2306  OD1 ASP A 229      87.440  52.240 180.290  1.00  0.00           O
ATOM   2307  OD2 ASP A 229      86.440  52.680 182.200  1.00  0.00           O
ATOM   2308  C   ASP A 229      89.950  54.080 180.920  1.00  0.00           C
ATOM   2309  O   ASP A 229      90.770  53.510 181.670  1.00  0.00           O
ATOM   2310  N   PHE A 230      90.150  54.180 179.630  1.00  0.00           N
ATOM   2311  H   PHE A 230      89.380  54.500 179.080  1.00  0.00           H
ATOM   2312  CA  PHE A 230      91.260  53.640 178.870  1.00  0.00           C
ATOM   2313  CB  PHE A 230      91.070  54.110 177.490  1.00  0.00           C
ATOM   2314  CG  PHE A 230      92.280  53.750 176.600  1.00  0.00           C
ATOM   2315  CD1 PHE A 230      93.310  54.660 176.450  1.00  0.00           C
ATOM   2316  HD1 PHE A 230      93.030  55.690 176.660  1.00  0.00           H
ATOM   2317  CD2 PHE A 230      92.550  52.460 176.400  1.00  0.00           C
ATOM   2318  HD2 PHE A 230      91.760  51.720 176.450  1.00  0.00           H
ATOM   2319  CE1 PHE A 230      94.550  54.350 175.910  1.00  0.00           C
ATOM   2320  HE1 PHE A 230      95.300  55.130 175.890  1.00  0.00           H
ATOM   2321  CE2 PHE A 230      93.810  52.050 175.970  1.00  0.00           C
ATOM   2322  HE2 PHE A 230      94.040  50.990 176.050  1.00  0.00           H
ATOM   2323  CZ  PHE A 230      94.790  52.980 175.730  1.00  0.00           C
ATOM   2324  HZ  PHE A 230      95.800  52.650 175.500  1.00  0.00           H
ATOM   2325  C   PHE A 230      92.600  54.120 179.450  1.00  0.00           C
ATOM   2326  O   PHE A 230      93.440  53.300 179.820  1.00  0.00           O
ATOM   2327  N   ASN A 231      92.740  55.480 179.580  1.00  0.00           N
ATOM   2328  H   ASN A 231      91.970  56.050 179.260  1.00  0.00           H
ATOM   2329  CA  ASN A 231      93.890  56.220 180.170  1.00  0.00           C
ATOM   2330  CB  ASN A 231      93.820  57.740 179.990  1.00  0.00           C
ATOM   2331  CG  ASN A 231      93.970  58.250 178.610  1.00  0.00           C
ATOM   2332  OD1 ASN A 231      94.810  57.880 177.840  1.00  0.00           O
ATOM   2333  ND2 ASN A 231      93.270  59.270 178.240  1.00  0.00           N
ATOM   2334 1HD2 ASN A 231      92.520  59.660 178.770  1.00  0.00           H
ATOM   2335 2HD2 ASN A 231      93.570  59.700 177.390  1.00  0.00           H
ATOM   2336  C   ASN A 231      94.380  55.920 181.600  1.00  0.00           C
ATOM   2337  O   ASN A 231      95.570  55.770 181.860  1.00  0.00           O
ATOM   2338  N   LEU A 232      93.350  55.670 182.420  1.00  0.00           N
ATOM   2339  H   LEU A 232      92.390  55.880 182.210  1.00  0.00           H
ATOM   2340  CA  LEU A 232      93.630  55.150 183.770  1.00  0.00           C
ATOM   2341  CB  LEU A 232      92.390  55.160 184.640  1.00  0.00           C
ATOM   2342  CG  LEU A 232      91.920  56.570 184.970  1.00  0.00           C
ATOM   2343  CD1 LEU A 232      90.400  56.680 184.990  1.00  0.00           C
ATOM   2344  CD2 LEU A 232      92.520  57.220 186.210  1.00  0.00           C
ATOM   2345  C   LEU A 232      94.260  53.770 183.770  1.00  0.00           C
ATOM   2346  O   LEU A 232      95.330  53.570 184.330  1.00  0.00           O
ATOM   2347  N   VAL A 233      93.740  52.870 182.900  1.00  0.00           N
ATOM   2348  H   VAL A 233      92.860  53.080 182.480  1.00  0.00           H
ATOM   2349  CA  VAL A 233      94.170  51.540 182.630  1.00  0.00           C
ATOM   2350  CB  VAL A 233      92.990  50.750 181.990  1.00  0.00           C
ATOM   2351  CG1 VAL A 233      93.370  49.360 181.440  1.00  0.00           C
ATOM   2352  CG2 VAL A 233      91.870  50.710 183.060  1.00  0.00           C
ATOM   2353  C   VAL A 233      95.530  51.370 181.940  1.00  0.00           C
ATOM   2354  O   VAL A 233      96.440  50.710 182.440  1.00  0.00           O
ATOM   2355  N   ALA A 234      95.690  52.300 180.980  1.00  0.00           N
ATOM   2356  H   ALA A 234      94.900  52.710 180.530  1.00  0.00           H
ATOM   2357  CA  ALA A 234      97.050  52.660 180.430  1.00  0.00           C
ATOM   2358  CB  ALA A 234      97.000  53.850 179.410  1.00  0.00           C
ATOM   2359  C   ALA A 234      98.120  53.010 181.510  1.00  0.00           C
ATOM   2360  O   ALA A 234      99.180  52.330 181.600  1.00  0.00           O
ATOM   2361  N   MET A 235      97.780  54.020 182.310  1.00  0.00           N
ATOM   2362  H   MET A 235      97.070  54.650 182.010  1.00  0.00           H
ATOM   2363  CA  MET A 235      98.560  54.370 183.470  1.00  0.00           C
ATOM   2364  CB  MET A 235      97.980  55.660 184.150  1.00  0.00           C
ATOM   2365  CG  MET A 235      98.650  56.910 183.460  1.00  0.00           C
ATOM   2366  SD  MET A 235      97.960  58.500 184.090  1.00  0.00           S
ATOM   2367  CE  MET A 235      96.530  58.610 183.060  1.00  0.00           C
ATOM   2368  C   MET A 235      98.870  53.290 184.490  1.00  0.00           C
ATOM   2369  O   MET A 235      99.980  52.800 184.590  1.00  0.00           O
ATOM   2370  N   LYS A 236      97.780  52.620 184.940  1.00  0.00           N
ATOM   2371  H   LYS A 236      96.900  52.980 184.630  1.00  0.00           H
ATOM   2372  CA  LYS A 236      97.860  51.440 185.820  1.00  0.00           C
ATOM   2373  CB  LYS A 236      96.420  51.020 185.990  1.00  0.00           C
ATOM   2374  CG  LYS A 236      96.070  49.720 186.690  1.00  0.00           C
ATOM   2375  CD  LYS A 236      94.670  49.460 186.400  1.00  0.00           C
ATOM   2376  CE  LYS A 236      94.080  48.270 187.140  1.00  0.00           C
ATOM   2377  NZ  LYS A 236      92.590  48.440 187.120  1.00  0.00           N
ATOM   2378  HZ1 LYS A 236      92.310  49.340 187.470  1.00  0.00           H
ATOM   2379  HZ2 LYS A 236      92.260  48.300 186.190  1.00  0.00           H
ATOM   2380  HZ3 LYS A 236      92.130  47.850 187.790  1.00  0.00           H
ATOM   2381  C   LYS A 236      98.750  50.330 185.360  1.00  0.00           C
ATOM   2382  O   LYS A 236      99.500  49.770 186.070  1.00  0.00           O
ATOM   2383  N   TYR A 237      98.710  50.070 184.110  1.00  0.00           N
ATOM   2384  H   TYR A 237      97.930  50.390 183.570  1.00  0.00           H
ATOM   2385  CA  TYR A 237      99.490  49.070 183.410  1.00  0.00           C
ATOM   2386  CB  TYR A 237      98.600  48.280 182.440  1.00  0.00           C
ATOM   2387  CG  TYR A 237      97.690  47.240 183.100  1.00  0.00           C
ATOM   2388  CD1 TYR A 237      98.190  46.010 183.400  1.00  0.00           C
ATOM   2389  HD1 TYR A 237      99.220  45.830 183.070  1.00  0.00           H
ATOM   2390  CD2 TYR A 237      96.370  47.440 183.110  1.00  0.00           C
ATOM   2391  HD2 TYR A 237      95.940  48.390 182.820  1.00  0.00           H
ATOM   2392  CE1 TYR A 237      97.390  45.000 183.810  1.00  0.00           C
ATOM   2393  HE1 TYR A 237      97.740  43.970 183.840  1.00  0.00           H
ATOM   2394  CE2 TYR A 237      95.530  46.450 183.570  1.00  0.00           C
ATOM   2395  HE2 TYR A 237      94.480  46.650 183.800  1.00  0.00           H
ATOM   2396  CZ  TYR A 237      96.000  45.220 183.970  1.00  0.00           C
ATOM   2397  OH  TYR A 237      95.140  44.380 184.570  1.00  0.00           O
ATOM   2398  HH  TYR A 237      94.180  44.630 184.470  1.00  0.00           H
ATOM   2399  C   TYR A 237     100.760  49.510 182.650  1.00  0.00           C
ATOM   2400  O   TYR A 237     101.100  48.990 181.610  1.00  0.00           O
ATOM   2401  N   ASN A 238     101.290  50.670 182.920  1.00  0.00           N
ATOM   2402  H   ASN A 238     100.710  51.360 183.350  1.00  0.00           H
ATOM   2403  CA  ASN A 238     102.620  51.230 182.590  1.00  0.00           C
ATOM   2404  CB  ASN A 238     103.820  50.400 183.230  1.00  0.00           C
ATOM   2405  CG  ASN A 238     103.540  49.950 184.670  1.00  0.00           C
ATOM   2406  OD1 ASN A 238     103.440  48.820 184.920  1.00  0.00           O
ATOM   2407  ND2 ASN A 238     103.630  50.790 185.680  1.00  0.00           N
ATOM   2408 1HD2 ASN A 238     104.090  51.670 185.580  1.00  0.00           H
ATOM   2409 2HD2 ASN A 238     103.180  50.530 186.540  1.00  0.00           H
ATOM   2410  C   ASN A 238     102.880  51.610 181.150  1.00  0.00           C
ATOM   2411  O   ASN A 238     103.980  51.630 180.680  1.00  0.00           O
ATOM   2412  N   TYR A 239     101.970  52.360 180.570  1.00  0.00           N
ATOM   2413  H   TYR A 239     101.080  52.520 181.000  1.00  0.00           H
ATOM   2414  CA  TYR A 239     101.980  52.890 179.180  1.00  0.00           C
ATOM   2415  CB  TYR A 239     101.020  52.080 178.340  1.00  0.00           C
ATOM   2416  CG  TYR A 239     101.590  50.710 177.920  1.00  0.00           C
ATOM   2417  CD1 TYR A 239     102.780  50.620 177.190  1.00  0.00           C
ATOM   2418  HD1 TYR A 239     103.270  51.540 176.850  1.00  0.00           H
ATOM   2419  CD2 TYR A 239     101.160  49.580 178.590  1.00  0.00           C
ATOM   2420  HD2 TYR A 239     100.120  49.550 178.890  1.00  0.00           H
ATOM   2421  CE1 TYR A 239     103.540  49.440 177.210  1.00  0.00           C
ATOM   2422  HE1 TYR A 239     104.310  49.280 176.450  1.00  0.00           H
ATOM   2423  CE2 TYR A 239     101.870  48.390 178.630  1.00  0.00           C
ATOM   2424  HE2 TYR A 239     101.690  47.690 179.450  1.00  0.00           H
ATOM   2425  CZ  TYR A 239     103.110  48.310 177.930  1.00  0.00           C
ATOM   2426  OH  TYR A 239     103.860  47.170 178.170  1.00  0.00           O
ATOM   2427  HH  TYR A 239     104.730  47.300 177.690  1.00  0.00           H
ATOM   2428  C   TYR A 239     101.440  54.300 179.200  1.00  0.00           C
ATOM   2429  O   TYR A 239     100.520  54.650 179.940  1.00  0.00           O
ATOM   2430  N   GLU A 240     102.000  55.050 178.280  1.00  0.00           N
ATOM   2431  H   GLU A 240     102.760  54.830 177.670  1.00  0.00           H
ATOM   2432  CA  GLU A 240     101.720  56.550 178.220  1.00  0.00           C
ATOM   2433  CB  GLU A 240     102.770  57.080 177.190  1.00  0.00           C
ATOM   2434  CG  GLU A 240     102.960  58.560 177.250  1.00  0.00           C
ATOM   2435  CD  GLU A 240     103.730  59.030 175.990  1.00  0.00           C
ATOM   2436  OE1 GLU A 240     103.110  59.110 174.900  1.00  0.00           O
ATOM   2437  OE2 GLU A 240     104.950  59.150 176.060  1.00  0.00           O
ATOM   2438  C   GLU A 240     100.260  56.890 177.750  1.00  0.00           C
ATOM   2439  O   GLU A 240      99.700  56.300 176.810  1.00  0.00           O
ATOM   2440  N   PRO A 241      99.580  57.830 178.530  1.00  0.00           N
ATOM   2441  CA  PRO A 241      98.240  58.460 178.180  1.00  0.00           C
ATOM   2442  CB  PRO A 241      97.950  59.450 179.310  1.00  0.00           C
ATOM   2443  CG  PRO A 241      99.370  59.740 179.880  1.00  0.00           C
ATOM   2444  CD  PRO A 241     100.090  58.390 179.820  1.00  0.00           C
ATOM   2445  C   PRO A 241      98.160  58.980 176.760  1.00  0.00           C
ATOM   2446  O   PRO A 241      99.010  59.630 176.230  1.00  0.00           O
ATOM   2447  N   LEU A 242      96.980  58.720 176.270  1.00  0.00           N
ATOM   2448  H   LEU A 242      96.200  58.470 176.840  1.00  0.00           H
ATOM   2449  CA  LEU A 242      96.590  58.940 174.830  1.00  0.00           C
ATOM   2450  CB  LEU A 242      95.840  57.650 174.480  1.00  0.00           C
ATOM   2451  CG  LEU A 242      96.100  57.210 173.000  1.00  0.00           C
ATOM   2452  CD1 LEU A 242      95.410  58.140 171.980  1.00  0.00           C
ATOM   2453  CD2 LEU A 242      97.590  57.030 172.780  1.00  0.00           C
ATOM   2454  C   LEU A 242      95.750  60.200 174.610  1.00  0.00           C
ATOM   2455  O   LEU A 242      94.770  60.500 175.340  1.00  0.00           O
ATOM   2456  N   THR A 243      96.250  61.040 173.680  1.00  0.00           N
ATOM   2457  H   THR A 243      97.190  60.910 173.360  1.00  0.00           H
ATOM   2458  CA  THR A 243      95.580  62.310 173.210  1.00  0.00           C
ATOM   2459  CB  THR A 243      95.810  63.530 174.090  1.00  0.00           C
ATOM   2460  OG1 THR A 243      94.820  64.550 173.730  1.00  0.00           O
ATOM   2461  HG1 THR A 243      94.990  65.310 174.360  1.00  0.00           H
ATOM   2462  CG2 THR A 243      97.260  64.000 174.000  1.00  0.00           C
ATOM   2463  C   THR A 243      95.780  62.530 171.670  1.00  0.00           C
ATOM   2464  O   THR A 243      96.170  61.720 170.840  1.00  0.00           O
ATOM   2465  N   GLN A 244      95.250  63.680 171.180  1.00  0.00           N
ATOM   2466  H   GLN A 244      94.690  64.140 171.860  1.00  0.00           H
ATOM   2467  CA  GLN A 244      95.180  64.010 169.710  1.00  0.00           C
ATOM   2468  CB  GLN A 244      94.690  65.400 169.450  1.00  0.00           C
ATOM   2469  CG  GLN A 244      93.240  65.660 169.890  1.00  0.00           C
ATOM   2470  CD  GLN A 244      92.190  65.060 168.930  1.00  0.00           C
ATOM   2471  OE1 GLN A 244      91.980  65.530 167.840  1.00  0.00           O
ATOM   2472  NE2 GLN A 244      91.640  63.900 169.310  1.00  0.00           N
ATOM   2473 1HE2 GLN A 244      91.860  63.410 170.150  1.00  0.00           H
ATOM   2474 2HE2 GLN A 244      91.200  63.450 168.530  1.00  0.00           H
ATOM   2475  C   GLN A 244      96.410  63.820 168.910  1.00  0.00           C
ATOM   2476  O   GLN A 244      96.360  63.330 167.780  1.00  0.00           O
ATOM   2477  N   ASP A 245      97.520  64.060 169.530  1.00  0.00           N
ATOM   2478  H   ASP A 245      97.590  64.470 170.440  1.00  0.00           H
ATOM   2479  CA  ASP A 245      98.840  63.940 168.960  1.00  0.00           C
ATOM   2480  CB  ASP A 245     100.010  64.280 169.930  1.00  0.00           C
ATOM   2481  CG  ASP A 245      99.830  65.620 170.630  1.00  0.00           C
ATOM   2482  OD1 ASP A 245     100.660  66.470 170.300  1.00  0.00           O
ATOM   2483  OD2 ASP A 245      98.870  65.830 171.370  1.00  0.00           O
ATOM   2484  C   ASP A 245      99.090  62.520 168.440  1.00  0.00           C
ATOM   2485  O   ASP A 245      99.580  62.290 167.330  1.00  0.00           O
ATOM   2486  N   HIS A 246      98.760  61.500 169.270  1.00  0.00           N
ATOM   2487  H   HIS A 246      98.230  61.650 170.100  1.00  0.00           H
ATOM   2488  CA  HIS A 246      98.930  60.080 168.970  1.00  0.00           C
ATOM   2489  CB  HIS A 246      98.540  59.370 170.240  1.00  0.00           C
ATOM   2490  CG  HIS A 246      99.390  59.730 171.430  1.00  0.00           C
ATOM   2491  ND1 HIS A 246      99.030  60.500 172.510  1.00  0.00           N
ATOM   2492  CD2 HIS A 246     100.610  59.300 171.670  1.00  0.00           C
ATOM   2493  HD2 HIS A 246     101.090  58.510 171.100  1.00  0.00           H
ATOM   2494  CE1 HIS A 246     100.050  60.620 173.330  1.00  0.00           C
ATOM   2495  HE1 HIS A 246     100.190  61.580 173.830  1.00  0.00           H
ATOM   2496  NE2 HIS A 246     101.050  59.850 172.840  1.00  0.00           N
ATOM   2497  HE2 HIS A 246     101.800  59.510 173.410  1.00  0.00           H
ATOM   2498  C   HIS A 246      98.220  59.500 167.700  1.00  0.00           C
ATOM   2499  O   HIS A 246      98.800  58.850 166.840  1.00  0.00           O
ATOM   2500  N   VAL A 247      96.990  59.930 167.490  1.00  0.00           N
ATOM   2501  H   VAL A 247      96.720  60.630 168.150  1.00  0.00           H
ATOM   2502  CA  VAL A 247      96.050  59.660 166.310  1.00  0.00           C
ATOM   2503  CB  VAL A 247      94.640  60.260 166.530  1.00  0.00           C
ATOM   2504  CG1 VAL A 247      93.610  59.390 165.830  1.00  0.00           C
ATOM   2505  CG2 VAL A 247      94.350  60.360 168.080  1.00  0.00           C
ATOM   2506  C   VAL A 247      96.580  60.180 164.990  1.00  0.00           C
ATOM   2507  O   VAL A 247      96.570  59.520 163.970  1.00  0.00           O
ATOM   2508  N   ASP A 248      97.160  61.390 165.100  1.00  0.00           N
ATOM   2509  H   ASP A 248      97.100  62.000 165.890  1.00  0.00           H
ATOM   2510  CA  ASP A 248      97.840  61.930 163.900  1.00  0.00           C
ATOM   2511  CB  ASP A 248      98.200  63.360 164.060  1.00  0.00           C
ATOM   2512  CG  ASP A 248      98.390  64.020 162.680  1.00  0.00           C
ATOM   2513  OD1 ASP A 248      99.510  64.170 162.140  1.00  0.00           O
ATOM   2514  OD2 ASP A 248      97.370  64.200 161.980  1.00  0.00           O
ATOM   2515  C   ASP A 248      99.060  61.200 163.260  1.00  0.00           C
ATOM   2516  O   ASP A 248      99.270  61.150 162.070  1.00  0.00           O
ATOM   2517  N   ILE A 249      99.880  60.680 164.120  1.00  0.00           N
ATOM   2518  H   ILE A 249      99.980  61.070 165.040  1.00  0.00           H
ATOM   2519  CA  ILE A 249     101.040  59.790 163.770  1.00  0.00           C
ATOM   2520  CB  ILE A 249     101.930  59.510 164.930  1.00  0.00           C
ATOM   2521  CG1 ILE A 249     102.450  60.810 165.670  1.00  0.00           C
ATOM   2522  CG2 ILE A 249     103.100  58.570 164.580  1.00  0.00           C
ATOM   2523  CD  ILE A 249     103.320  61.690 164.750  1.00  0.00           C
ATOM   2524  C   ILE A 249     100.480  58.470 163.120  1.00  0.00           C
ATOM   2525  O   ILE A 249     100.760  58.050 162.020  1.00  0.00           O
ATOM   2526  N   LEU A 250      99.490  57.880 163.940  1.00  0.00           N
ATOM   2527  H   LEU A 250      99.380  57.960 164.930  1.00  0.00           H
ATOM   2528  CA  LEU A 250      98.700  56.750 163.480  1.00  0.00           C
ATOM   2529  CB  LEU A 250      97.670  56.310 164.510  1.00  0.00           C
ATOM   2530  CG  LEU A 250      98.420  55.550 165.630  1.00  0.00           C
ATOM   2531  CD1 LEU A 250      97.850  55.670 167.040  1.00  0.00           C
ATOM   2532  CD2 LEU A 250      98.610  54.090 165.130  1.00  0.00           C
ATOM   2533  C   LEU A 250      97.940  56.960 162.110  1.00  0.00           C
ATOM   2534  O   LEU A 250      97.540  55.940 161.500  1.00  0.00           O
ATOM   2535  N   GLY A 251      97.810  58.220 161.690  1.00  0.00           N
ATOM   2536  H   GLY A 251      97.680  58.870 162.450  1.00  0.00           H
ATOM   2537  CA  GLY A 251      97.170  58.590 160.400  1.00  0.00           C
ATOM   2538  C   GLY A 251      97.110  57.490 159.320  1.00  0.00           C
ATOM   2539  O   GLY A 251      96.020  57.040 159.140  1.00  0.00           O
ATOM   2540  N   PRO A 252      98.260  57.120 158.740  1.00  0.00           N
ATOM   2541  CA  PRO A 252      98.450  56.100 157.720  1.00  0.00           C
ATOM   2542  CB  PRO A 252      99.970  55.980 157.600  1.00  0.00           C
ATOM   2543  CG  PRO A 252     100.480  57.440 157.810  1.00  0.00           C
ATOM   2544  CD  PRO A 252      99.540  57.900 158.950  1.00  0.00           C
ATOM   2545  C   PRO A 252      97.940  54.750 158.060  1.00  0.00           C
ATOM   2546  O   PRO A 252      96.890  54.420 157.560  1.00  0.00           O
ATOM   2547  N   LEU A 253      98.220  54.240 159.280  1.00  0.00           N
ATOM   2548  H   LEU A 253      98.750  54.740 159.970  1.00  0.00           H
ATOM   2549  CA  LEU A 253      97.690  52.940 159.850  1.00  0.00           C
ATOM   2550  CB  LEU A 253      98.300  52.670 161.240  1.00  0.00           C
ATOM   2551  CG  LEU A 253      99.710  52.200 161.060  1.00  0.00           C
ATOM   2552  CD1 LEU A 253     100.430  52.120 162.420  1.00  0.00           C
ATOM   2553  CD2 LEU A 253      99.810  50.960 160.160  1.00  0.00           C
ATOM   2554  C   LEU A 253      96.210  52.830 159.970  1.00  0.00           C
ATOM   2555  O   LEU A 253      95.650  51.990 159.350  1.00  0.00           O
ATOM   2556  N   SER A 254      95.620  53.890 160.510  1.00  0.00           N
ATOM   2557  H   SER A 254      96.140  54.560 161.050  1.00  0.00           H
ATOM   2558  CA  SER A 254      94.140  53.950 160.530  1.00  0.00           C
ATOM   2559  CB  SER A 254      93.670  55.100 161.520  1.00  0.00           C
ATOM   2560  OG  SER A 254      94.320  56.270 161.140  1.00  0.00           O
ATOM   2561  HG  SER A 254      94.610  56.680 162.010  1.00  0.00           H
ATOM   2562  C   SER A 254      93.520  54.110 159.090  1.00  0.00           C
ATOM   2563  O   SER A 254      92.870  53.220 158.550  1.00  0.00           O
ATOM   2564  N   ALA A 255      93.830  55.210 158.390  1.00  0.00           N
ATOM   2565  H   ALA A 255      94.420  55.910 158.780  1.00  0.00           H
ATOM   2566  CA  ALA A 255      93.330  55.650 157.080  1.00  0.00           C
ATOM   2567  CB  ALA A 255      93.940  57.010 156.640  1.00  0.00           C
ATOM   2568  C   ALA A 255      93.400  54.500 155.960  1.00  0.00           C
ATOM   2569  O   ALA A 255      92.270  54.070 155.560  1.00  0.00           O
ATOM   2570  N   GLN A 256      94.540  53.860 155.820  1.00  0.00           N
ATOM   2571  H   GLN A 256      95.320  54.080 156.390  1.00  0.00           H
ATOM   2572  CA  GLN A 256      94.740  52.580 155.020  1.00  0.00           C
ATOM   2573  CB  GLN A 256      96.180  52.310 154.830  1.00  0.00           C
ATOM   2574  CG  GLN A 256      96.800  53.380 153.920  1.00  0.00           C
ATOM   2575  CD  GLN A 256      98.330  53.330 153.610  1.00  0.00           C
ATOM   2576  OE1 GLN A 256      98.910  52.260 153.470  1.00  0.00           O
ATOM   2577  NE2 GLN A 256      98.870  54.510 153.640  1.00  0.00           N
ATOM   2578 1HE2 GLN A 256      98.340  55.340 153.820  1.00  0.00           H
ATOM   2579 2HE2 GLN A 256      99.870  54.560 153.610  1.00  0.00           H
ATOM   2580  C   GLN A 256      94.100  51.290 155.550  1.00  0.00           C
ATOM   2581  O   GLN A 256      93.160  50.790 154.930  1.00  0.00           O
ATOM   2582  N   THR A 257      94.440  50.820 156.690  1.00  0.00           N
ATOM   2583  H   THR A 257      95.010  51.190 157.420  1.00  0.00           H
ATOM   2584  CA  THR A 257      94.030  49.510 157.210  1.00  0.00           C
ATOM   2585  CB  THR A 257      94.830  48.820 158.350  1.00  0.00           C
ATOM   2586  OG1 THR A 257      94.680  49.590 159.550  1.00  0.00           O
ATOM   2587  HG1 THR A 257      94.960  50.540 159.490  1.00  0.00           H
ATOM   2588  CG2 THR A 257      96.280  48.490 157.860  1.00  0.00           C
ATOM   2589  C   THR A 257      92.530  49.390 157.550  1.00  0.00           C
ATOM   2590  O   THR A 257      92.040  48.270 157.880  1.00  0.00           O
ATOM   2591  N   GLY A 258      91.900  50.510 157.910  1.00  0.00           N
ATOM   2592  H   GLY A 258      92.260  51.440 157.890  1.00  0.00           H
ATOM   2593  CA  GLY A 258      90.420  50.570 158.150  1.00  0.00           C
ATOM   2594  C   GLY A 258      90.020  50.650 159.660  1.00  0.00           C
ATOM   2595  O   GLY A 258      89.200  51.500 160.000  1.00  0.00           O
ATOM   2596  N   ILE A 259      90.650  49.870 160.540  1.00  0.00           N
ATOM   2597  H   ILE A 259      91.210  49.130 160.170  1.00  0.00           H
ATOM   2598  CA  ILE A 259      90.430  49.910 162.000  1.00  0.00           C
ATOM   2599  CB  ILE A 259      91.070  48.640 162.650  1.00  0.00           C
ATOM   2600  CG1 ILE A 259      90.820  47.300 161.960  1.00  0.00           C
ATOM   2601  CG2 ILE A 259      90.650  48.550 164.110  1.00  0.00           C
ATOM   2602  CD  ILE A 259      91.710  46.160 162.480  1.00  0.00           C
ATOM   2603  C   ILE A 259      90.960  51.200 162.580  1.00  0.00           C
ATOM   2604  O   ILE A 259      92.150  51.520 162.500  1.00  0.00           O
ATOM   2605  N   ALA A 260      90.030  51.960 163.000  1.00  0.00           N
ATOM   2606  H   ALA A 260      89.080  51.760 162.750  1.00  0.00           H
ATOM   2607  CA  ALA A 260      90.210  53.180 163.780  1.00  0.00           C
ATOM   2608  CB  ALA A 260      88.860  53.830 163.950  1.00  0.00           C
ATOM   2609  C   ALA A 260      90.970  53.060 165.080  1.00  0.00           C
ATOM   2610  O   ALA A 260      91.000  52.040 165.780  1.00  0.00           O
ATOM   2611  N   VAL A 261      91.310  54.200 165.620  1.00  0.00           N
ATOM   2612  H   VAL A 261      91.320  55.040 165.080  1.00  0.00           H
ATOM   2613  CA  VAL A 261      92.100  54.200 166.840  1.00  0.00           C
ATOM   2614  CB  VAL A 261      92.980  55.460 166.890  1.00  0.00           C
ATOM   2615  CG1 VAL A 261      93.800  55.800 168.160  1.00  0.00           C
ATOM   2616  CG2 VAL A 261      93.970  55.440 165.740  1.00  0.00           C
ATOM   2617  C   VAL A 261      91.400  53.850 168.190  1.00  0.00           C
ATOM   2618  O   VAL A 261      92.030  53.080 168.920  1.00  0.00           O
ATOM   2619  N   LEU A 262      90.250  54.540 168.500  1.00  0.00           N
ATOM   2620  H   LEU A 262      89.870  55.250 167.900  1.00  0.00           H
ATOM   2621  CA  LEU A 262      89.500  54.110 169.690  1.00  0.00           C
ATOM   2622  CB  LEU A 262      88.460  55.130 170.170  1.00  0.00           C
ATOM   2623  CG  LEU A 262      89.090  56.440 170.590  1.00  0.00           C
ATOM   2624  CD1 LEU A 262      88.080  57.490 170.900  1.00  0.00           C
ATOM   2625  CD2 LEU A 262      90.000  56.290 171.830  1.00  0.00           C
ATOM   2626  C   LEU A 262      89.020  52.650 169.740  1.00  0.00           C
ATOM   2627  O   LEU A 262      89.330  51.950 170.700  1.00  0.00           O
ATOM   2628  N   ASP A 263      88.760  52.130 168.540  1.00  0.00           N
ATOM   2629  H   ASP A 263      88.510  52.700 167.750  1.00  0.00           H
ATOM   2630  CA  ASP A 263      88.550  50.710 168.280  1.00  0.00           C
ATOM   2631  CB  ASP A 263      88.120  50.510 166.850  1.00  0.00           C
ATOM   2632  CG  ASP A 263      86.980  51.440 166.370  1.00  0.00           C
ATOM   2633  OD1 ASP A 263      85.930  50.940 166.050  1.00  0.00           O
ATOM   2634  OD2 ASP A 263      87.140  52.690 166.380  1.00  0.00           O
ATOM   2635  C   ASP A 263      89.790  49.820 168.690  1.00  0.00           C
ATOM   2636  O   ASP A 263      89.820  49.030 169.690  1.00  0.00           O
ATOM   2637  N   MET A 264      90.940  50.230 168.190  1.00  0.00           N
ATOM   2638  H   MET A 264      90.880  51.030 167.590  1.00  0.00           H
ATOM   2639  CA  MET A 264      92.290  49.800 168.690  1.00  0.00           C
ATOM   2640  CB  MET A 264      93.500  50.340 167.910  1.00  0.00           C
ATOM   2641  CG  MET A 264      93.700  49.490 166.680  1.00  0.00           C
ATOM   2642  SD  MET A 264      94.330  47.780 166.980  1.00  0.00           S
ATOM   2643  CE  MET A 264      94.080  47.210 165.330  1.00  0.00           C
ATOM   2644  C   MET A 264      92.600  49.930 170.200  1.00  0.00           C
ATOM   2645  O   MET A 264      93.100  49.020 170.830  1.00  0.00           O
ATOM   2646  N   CYS A 265      92.320  51.090 170.750  1.00  0.00           N
ATOM   2647  H   CYS A 265      92.280  51.900 170.160  1.00  0.00           H
ATOM   2648  CA  CYS A 265      92.500  51.370 172.200  1.00  0.00           C
ATOM   2649  CB  CYS A 265      92.150  52.840 172.380  1.00  0.00           C
ATOM   2650  SG  CYS A 265      93.430  53.940 171.700  1.00  0.00           S
ATOM   2651  HG  CYS A 265      94.520  53.180 171.740  1.00  0.00           H
ATOM   2652  C   CYS A 265      91.750  50.480 173.210  1.00  0.00           C
ATOM   2653  O   CYS A 265      92.300  50.060 174.220  1.00  0.00           O
ATOM   2654  N   ALA A 266      90.460  50.200 172.950  1.00  0.00           N
ATOM   2655  H   ALA A 266      89.940  50.820 172.360  1.00  0.00           H
ATOM   2656  CA  ALA A 266      89.630  49.180 173.670  1.00  0.00           C
ATOM   2657  CB  ALA A 266      88.130  49.240 173.350  1.00  0.00           C
ATOM   2658  C   ALA A 266      90.150  47.720 173.580  1.00  0.00           C
ATOM   2659  O   ALA A 266      90.340  46.970 174.590  1.00  0.00           O
ATOM   2660  N   SER A 267      90.560  47.380 172.370  1.00  0.00           N
ATOM   2661  H   SER A 267      90.150  47.890 171.610  1.00  0.00           H
ATOM   2662  CA  SER A 267      91.390  46.250 172.000  1.00  0.00           C
ATOM   2663  CB  SER A 267      91.860  46.360 170.560  1.00  0.00           C
ATOM   2664  OG  SER A 267      90.730  46.210 169.640  1.00  0.00           O
ATOM   2665  HG  SER A 267      90.290  47.110 169.600  1.00  0.00           H
ATOM   2666  C   SER A 267      92.710  46.130 172.880  1.00  0.00           C
ATOM   2667  O   SER A 267      92.910  45.140 173.580  1.00  0.00           O
ATOM   2668  N   LEU A 268      93.540  47.140 172.920  1.00  0.00           N
ATOM   2669  H   LEU A 268      93.530  47.860 172.220  1.00  0.00           H
ATOM   2670  CA  LEU A 268      94.740  47.240 173.870  1.00  0.00           C
ATOM   2671  CB  LEU A 268      95.470  48.540 173.550  1.00  0.00           C
ATOM   2672  CG  LEU A 268      96.770  48.840 174.370  1.00  0.00           C
ATOM   2673  CD1 LEU A 268      97.830  47.790 174.050  1.00  0.00           C
ATOM   2674  CD2 LEU A 268      97.320  50.250 174.150  1.00  0.00           C
ATOM   2675  C   LEU A 268      94.330  47.250 175.380  1.00  0.00           C
ATOM   2676  O   LEU A 268      95.030  46.590 176.160  1.00  0.00           O
ATOM   2677  N   LYS A 269      93.200  47.810 175.750  1.00  0.00           N
ATOM   2678  H   LYS A 269      92.630  48.340 175.120  1.00  0.00           H
ATOM   2679  CA  LYS A 269      92.690  47.800 177.150  1.00  0.00           C
ATOM   2680  CB  LYS A 269      91.370  48.620 177.260  1.00  0.00           C
ATOM   2681  CG  LYS A 269      90.760  48.580 178.710  1.00  0.00           C
ATOM   2682  CD  LYS A 269      89.380  49.180 178.740  1.00  0.00           C
ATOM   2683  CE  LYS A 269      88.780  49.050 180.160  1.00  0.00           C
ATOM   2684  NZ  LYS A 269      87.350  49.250 180.120  1.00  0.00           N
ATOM   2685  HZ1 LYS A 269      87.110  50.220 179.990  1.00  0.00           H
ATOM   2686  HZ2 LYS A 269      87.110  48.710 179.310  1.00  0.00           H
ATOM   2687  HZ3 LYS A 269      86.900  48.920 180.950  1.00  0.00           H
ATOM   2688  C   LYS A 269      92.320  46.340 177.560  1.00  0.00           C
ATOM   2689  O   LYS A 269      92.960  45.830 178.490  1.00  0.00           O
ATOM   2690  N   GLU A 270      91.650  45.600 176.670  1.00  0.00           N
ATOM   2691  H   GLU A 270      91.200  45.950 175.840  1.00  0.00           H
ATOM   2692  CA  GLU A 270      91.320  44.180 177.020  1.00  0.00           C
ATOM   2693  CB  GLU A 270      90.210  43.680 176.070  1.00  0.00           C
ATOM   2694  CG  GLU A 270      88.860  43.970 176.700  1.00  0.00           C
ATOM   2695  CD  GLU A 270      88.370  42.990 177.840  1.00  0.00           C
ATOM   2696  OE1 GLU A 270      88.070  41.840 177.490  1.00  0.00           O
ATOM   2697  OE2 GLU A 270      88.260  43.400 179.000  1.00  0.00           O
ATOM   2698  C   GLU A 270      92.610  43.270 176.960  1.00  0.00           C
ATOM   2699  O   GLU A 270      92.820  42.300 177.720  1.00  0.00           O
ATOM   2700  N   LEU A 271      93.510  43.590 176.030  1.00  0.00           N
ATOM   2701  H   LEU A 271      93.170  44.170 175.280  1.00  0.00           H
ATOM   2702  CA  LEU A 271      94.830  43.040 175.900  1.00  0.00           C
ATOM   2703  CB  LEU A 271      95.450  43.630 174.600  1.00  0.00           C
ATOM   2704  CG  LEU A 271      96.730  42.910 174.080  1.00  0.00           C
ATOM   2705  CD1 LEU A 271      96.500  41.500 173.730  1.00  0.00           C
ATOM   2706  CD2 LEU A 271      97.240  43.630 172.830  1.00  0.00           C
ATOM   2707  C   LEU A 271      95.750  43.220 177.120  1.00  0.00           C
ATOM   2708  O   LEU A 271      96.340  42.270 177.680  1.00  0.00           O
ATOM   2709  N   LEU A 272      95.720  44.380 177.760  1.00  0.00           N
ATOM   2710  H   LEU A 272      95.480  45.210 177.250  1.00  0.00           H
ATOM   2711  CA  LEU A 272      96.340  44.610 179.090  1.00  0.00           C
ATOM   2712  CB  LEU A 272      96.160  46.110 179.490  1.00  0.00           C
ATOM   2713  CG  LEU A 272      97.060  47.060 178.740  1.00  0.00           C
ATOM   2714  CD1 LEU A 272      96.550  48.420 178.990  1.00  0.00           C
ATOM   2715  CD2 LEU A 272      98.530  46.990 179.120  1.00  0.00           C
ATOM   2716  C   LEU A 272      95.720  43.730 180.210  1.00  0.00           C
ATOM   2717  O   LEU A 272      96.340  42.800 180.760  1.00  0.00           O
ATOM   2718  N   GLN A 273      94.420  43.910 180.330  1.00  0.00           N
ATOM   2719  H   GLN A 273      93.990  44.540 179.690  1.00  0.00           H
ATOM   2720  CA  GLN A 273      93.610  43.280 181.380  1.00  0.00           C
ATOM   2721  CB  GLN A 273      92.170  43.780 181.250  1.00  0.00           C
ATOM   2722  CG  GLN A 273      92.190  45.310 181.440  1.00  0.00           C
ATOM   2723  CD  GLN A 273      90.810  45.920 181.800  1.00  0.00           C
ATOM   2724  OE1 GLN A 273      90.680  47.140 182.100  1.00  0.00           O
ATOM   2725  NE2 GLN A 273      89.720  45.120 182.010  1.00  0.00           N
ATOM   2726 1HE2 GLN A 273      89.730  44.120 181.990  1.00  0.00           H
ATOM   2727 2HE2 GLN A 273      88.800  45.450 182.230  1.00  0.00           H
ATOM   2728  C   GLN A 273      93.650  41.740 181.320  1.00  0.00           C
ATOM   2729  O   GLN A 273      94.250  41.120 182.200  1.00  0.00           O
ATOM   2730  N   ASN A 274      93.000  41.140 180.260  1.00  0.00           N
ATOM   2731  H   ASN A 274      92.530  41.580 179.490  1.00  0.00           H
ATOM   2732  CA  ASN A 274      92.960  39.670 180.170  1.00  0.00           C
ATOM   2733  CB  ASN A 274      91.520  39.210 180.370  1.00  0.00           C
ATOM   2734  CG  ASN A 274      90.670  39.600 179.160  1.00  0.00           C
ATOM   2735  OD1 ASN A 274      90.830  38.960 178.070  1.00  0.00           O
ATOM   2736  ND2 ASN A 274      89.650  40.360 179.400  1.00  0.00           N
ATOM   2737 1HD2 ASN A 274      89.530  40.780 180.300  1.00  0.00           H
ATOM   2738 2HD2 ASN A 274      89.360  40.860 178.590  1.00  0.00           H
ATOM   2739  C   ASN A 274      93.690  38.910 179.050  1.00  0.00           C
ATOM   2740  O   ASN A 274      93.530  37.760 178.770  1.00  0.00           O
ATOM   2741  N   GLY A 275      94.400  39.710 178.270  1.00  0.00           N
ATOM   2742  H   GLY A 275      94.170  40.680 178.200  1.00  0.00           H
ATOM   2743  CA  GLY A 275      95.290  39.160 177.200  1.00  0.00           C
ATOM   2744  C   GLY A 275      96.640  38.650 177.770  1.00  0.00           C
ATOM   2745  O   GLY A 275      96.900  37.450 177.710  1.00  0.00           O
ATOM   2746  N   MET A 276      97.490  39.590 178.230  1.00  0.00           N
ATOM   2747  H   MET A 276      97.180  40.540 178.150  1.00  0.00           H
ATOM   2748  CA  MET A 276      98.790  39.390 178.810  1.00  0.00           C
ATOM   2749  CB  MET A 276      99.310  40.610 179.530  1.00  0.00           C
ATOM   2750  CG  MET A 276      99.650  41.830 178.680  1.00  0.00           C
ATOM   2751  SD  MET A 276     100.660  43.150 179.420  1.00  0.00           S
ATOM   2752  CE  MET A 276      99.630  43.340 180.890  1.00  0.00           C
ATOM   2753  C   MET A 276      98.820  38.220 179.830  1.00  0.00           C
ATOM   2754  O   MET A 276      97.910  38.050 180.620  1.00  0.00           O
ATOM   2755  N   ASN A 277      99.900  37.470 179.720  1.00  0.00           N
ATOM   2756  H   ASN A 277     100.710  37.850 179.280  1.00  0.00           H
ATOM   2757  CA  ASN A 277     100.170  36.150 180.290  1.00  0.00           C
ATOM   2758  CB  ASN A 277     100.130  36.200 181.820  1.00  0.00           C
ATOM   2759  CG  ASN A 277     101.450  36.750 182.390  1.00  0.00           C
ATOM   2760  OD1 ASN A 277     102.440  36.030 182.320  1.00  0.00           O
ATOM   2761  ND2 ASN A 277     101.590  38.000 182.870  1.00  0.00           N
ATOM   2762 1HD2 ASN A 277     100.920  38.740 182.960  1.00  0.00           H
ATOM   2763 2HD2 ASN A 277     102.480  38.260 183.240  1.00  0.00           H
ATOM   2764  C   ASN A 277      99.340  34.960 179.820  1.00  0.00           C
ATOM   2765  O   ASN A 277      99.860  33.980 179.300  1.00  0.00           O
ATOM   2766  N   GLY A 278      98.040  35.220 179.830  1.00  0.00           N
ATOM   2767  H   GLY A 278      97.630  36.000 180.290  1.00  0.00           H
ATOM   2768  CA  GLY A 278      97.060  34.170 179.570  1.00  0.00           C
ATOM   2769  C   GLY A 278      97.140  33.740 178.090  1.00  0.00           C
ATOM   2770  O   GLY A 278      97.170  32.570 177.770  1.00  0.00           O
ATOM   2771  N   ARG A 279      97.030  34.720 177.180  1.00  0.00           N
ATOM   2772  H   ARG A 279      97.160  35.650 177.500  1.00  0.00           H
ATOM   2773  CA  ARG A 279      97.090  34.510 175.720  1.00  0.00           C
ATOM   2774  CB  ARG A 279      95.910  35.240 175.140  1.00  0.00           C
ATOM   2775  CG  ARG A 279      94.630  34.690 175.760  1.00  0.00           C
ATOM   2776  CD  ARG A 279      93.400  35.160 175.040  1.00  0.00           C
ATOM   2777  NE  ARG A 279      93.300  34.460 173.750  1.00  0.00           N
ATOM   2778  HE  ARG A 279      94.110  33.960 173.460  1.00  0.00           H
ATOM   2779  CZ  ARG A 279      92.270  34.480 172.870  1.00  0.00           C
ATOM   2780  NH1 ARG A 279      91.100  35.000 173.210  1.00  0.00           N
ATOM   2781 1HH1 ARG A 279      90.770  35.420 174.050  1.00  0.00           H
ATOM   2782 2HH1 ARG A 279      90.530  35.130 172.400  1.00  0.00           H
ATOM   2783  NH2 ARG A 279      92.490  33.910 171.730  1.00  0.00           N
ATOM   2784 1HH2 ARG A 279      93.390  33.510 171.530  1.00  0.00           H
ATOM   2785 2HH2 ARG A 279      91.780  33.830 171.040  1.00  0.00           H
ATOM   2786  C   ARG A 279      98.340  35.180 175.270  1.00  0.00           C
ATOM   2787  O   ARG A 279      98.570  36.320 175.630  1.00  0.00           O
ATOM   2788  N   THR A 280      99.120  34.320 174.610  1.00  0.00           N
ATOM   2789  H   THR A 280      98.870  33.350 174.590  1.00  0.00           H
ATOM   2790  CA  THR A 280     100.380  34.800 173.990  1.00  0.00           C
ATOM   2791  CB  THR A 280     101.340  33.620 173.740  1.00  0.00           C
ATOM   2792  OG1 THR A 280     100.690  32.560 172.920  1.00  0.00           O
ATOM   2793  HG1 THR A 280      99.940  32.180 173.470  1.00  0.00           H
ATOM   2794  CG2 THR A 280     101.880  33.080 175.070  1.00  0.00           C
ATOM   2795  C   THR A 280     100.200  35.620 172.700  1.00  0.00           C
ATOM   2796  O   THR A 280      99.580  35.170 171.710  1.00  0.00           O
ATOM   2797  N   ILE A 281     100.590  36.900 172.810  1.00  0.00           N
ATOM   2798  H   ILE A 281     101.270  37.090 173.530  1.00  0.00           H
ATOM   2799  CA  ILE A 281     100.430  37.960 171.760  1.00  0.00           C
ATOM   2800  CB  ILE A 281      99.850  39.300 172.390  1.00  0.00           C
ATOM   2801  CG1 ILE A 281      99.800  40.470 171.440  1.00  0.00           C
ATOM   2802  CG2 ILE A 281     100.430  39.620 173.790  1.00  0.00           C
ATOM   2803  CD  ILE A 281      98.700  40.340 170.490  1.00  0.00           C
ATOM   2804  C   ILE A 281     101.790  38.100 171.140  1.00  0.00           C
ATOM   2805  O   ILE A 281     102.710  38.350 171.940  1.00  0.00           O
ATOM   2806  N   LEU A 282     101.920  37.780 169.820  1.00  0.00           N
ATOM   2807  H   LEU A 282     101.130  37.630 169.230  1.00  0.00           H
ATOM   2808  CA  LEU A 282     103.160  37.760 169.070  1.00  0.00           C
ATOM   2809  CB  LEU A 282     103.460  39.130 168.440  1.00  0.00           C
ATOM   2810  CG  LEU A 282     102.510  39.480 167.290  1.00  0.00           C
ATOM   2811  CD1 LEU A 282     102.700  40.930 166.880  1.00  0.00           C
ATOM   2812  CD2 LEU A 282     102.770  38.620 166.020  1.00  0.00           C
ATOM   2813  C   LEU A 282     104.350  37.090 169.800  1.00  0.00           C
ATOM   2814  O   LEU A 282     105.370  37.660 170.080  1.00  0.00           O
ATOM   2815  N   GLY A 283     104.090  35.870 170.080  1.00  0.00           N
ATOM   2816  H   GLY A 283     103.140  35.560 170.000  1.00  0.00           H
ATOM   2817  CA  GLY A 283     105.020  35.050 170.830  1.00  0.00           C
ATOM   2818  C   GLY A 283     105.030  35.330 172.340  1.00  0.00           C
ATOM   2819  O   GLY A 283     104.830  34.480 173.200  1.00  0.00           O
ATOM   2820  N   SER A 284     105.290  36.630 172.670  1.00  0.00           N
ATOM   2821  H   SER A 284     105.400  37.270 171.900  1.00  0.00           H
ATOM   2822  CA  SER A 284     105.300  37.260 174.030  1.00  0.00           C
ATOM   2823  CB  SER A 284     105.670  38.730 173.850  1.00  0.00           C
ATOM   2824  OG  SER A 284     105.060  39.270 172.700  1.00  0.00           O
ATOM   2825  HG  SER A 284     104.130  38.930 172.640  1.00  0.00           H
ATOM   2826  C   SER A 284     104.220  37.110 175.010  1.00  0.00           C
ATOM   2827  O   SER A 284     103.090  36.890 174.570  1.00  0.00           O
ATOM   2828  N   ALA A 285     104.560  36.900 176.300  1.00  0.00           N
ATOM   2829  H   ALA A 285     105.470  36.490 176.420  1.00  0.00           H
ATOM   2830  CA  ALA A 285     103.590  36.870 177.430  1.00  0.00           C
ATOM   2831  CB  ALA A 285     104.300  36.260 178.550  1.00  0.00           C
ATOM   2832  C   ALA A 285     103.150  38.300 177.800  1.00  0.00           C
ATOM   2833  O   ALA A 285     102.220  38.410 178.610  1.00  0.00           O
ATOM   2834  N   LEU A 286     104.020  39.310 177.460  1.00  0.00           N
ATOM   2835  H   LEU A 286     104.970  39.060 177.260  1.00  0.00           H
ATOM   2836  CA  LEU A 286     103.720  40.690 177.840  1.00  0.00           C
ATOM   2837  CB  LEU A 286     104.420  41.200 179.150  1.00  0.00           C
ATOM   2838  CG  LEU A 286     104.060  40.470 180.490  1.00  0.00           C
ATOM   2839  CD1 LEU A 286     105.070  41.090 181.460  1.00  0.00           C
ATOM   2840  CD2 LEU A 286     102.670  40.810 180.960  1.00  0.00           C
ATOM   2841  C   LEU A 286     104.030  41.620 176.710  1.00  0.00           C
ATOM   2842  O   LEU A 286     104.890  41.440 175.860  1.00  0.00           O
ATOM   2843  N   LEU A 287     103.330  42.770 176.660  1.00  0.00           N
ATOM   2844  H   LEU A 287     102.820  43.040 177.470  1.00  0.00           H
ATOM   2845  CA  LEU A 287     103.350  43.690 175.500  1.00  0.00           C
ATOM   2846  CB  LEU A 287     102.400  44.820 175.730  1.00  0.00           C
ATOM   2847  CG  LEU A 287     101.000  44.230 175.910  1.00  0.00           C
ATOM   2848  CD1 LEU A 287     100.140  45.520 176.040  1.00  0.00           C
ATOM   2849  CD2 LEU A 287     100.550  43.310 174.780  1.00  0.00           C
ATOM   2850  C   LEU A 287     104.740  44.240 175.090  1.00  0.00           C
ATOM   2851  O   LEU A 287     105.550  44.670 175.920  1.00  0.00           O
ATOM   2852  N   GLU A 288     104.880  44.380 173.760  1.00  0.00           N
ATOM   2853  H   GLU A 288     104.130  44.180 173.130  1.00  0.00           H
ATOM   2854  CA  GLU A 288     106.050  44.890 173.080  1.00  0.00           C
ATOM   2855  CB  GLU A 288     106.400  44.060 171.890  1.00  0.00           C
ATOM   2856  CG  GLU A 288     107.830  44.270 171.440  1.00  0.00           C
ATOM   2857  CD  GLU A 288     108.820  43.280 172.010  1.00  0.00           C
ATOM   2858  OE1 GLU A 288     109.880  43.710 172.410  1.00  0.00           O
ATOM   2859  OE2 GLU A 288     108.460  42.130 172.230  1.00  0.00           O
ATOM   2860  C   GLU A 288     105.960  46.340 172.660  1.00  0.00           C
ATOM   2861  O   GLU A 288     105.160  46.760 171.880  1.00  0.00           O
ATOM   2862  N   ASP A 289     107.040  47.020 173.070  1.00  0.00           N
ATOM   2863  H   ASP A 289     107.740  46.530 173.580  1.00  0.00           H
ATOM   2864  CA  ASP A 289     107.170  48.510 172.960  1.00  0.00           C
ATOM   2865  CB  ASP A 289     107.110  49.270 174.250  1.00  0.00           C
ATOM   2866  CG  ASP A 289     108.120  48.730 175.290  1.00  0.00           C
ATOM   2867  OD1 ASP A 289     108.420  49.520 176.190  1.00  0.00           O
ATOM   2868  OD2 ASP A 289     108.620  47.540 175.270  1.00  0.00           O
ATOM   2869  C   ASP A 289     108.450  48.900 172.150  1.00  0.00           C
ATOM   2870  O   ASP A 289     109.570  49.040 172.630  1.00  0.00           O
ATOM   2871  N   GLU A 290     108.200  48.710 170.860  1.00  0.00           N
ATOM   2872  H   GLU A 290     107.310  48.380 170.540  1.00  0.00           H
ATOM   2873  CA  GLU A 290     109.210  48.860 169.810  1.00  0.00           C
ATOM   2874  CB  GLU A 290     110.010  47.570 169.610  1.00  0.00           C
ATOM   2875  CG  GLU A 290     111.290  47.880 168.890  1.00  0.00           C
ATOM   2876  CD  GLU A 290     112.250  46.720 168.920  1.00  0.00           C
ATOM   2877  OE1 GLU A 290     112.340  45.940 169.940  1.00  0.00           O
ATOM   2878  OE2 GLU A 290     113.270  46.810 168.280  1.00  0.00           O
ATOM   2879  C   GLU A 290     108.620  49.480 168.520  1.00  0.00           C
ATOM   2880  O   GLU A 290     108.840  50.700 168.280  1.00  0.00           O
ATOM   2881  N   PHE A 291     107.910  48.710 167.660  1.00  0.00           N
ATOM   2882  H   PHE A 291     107.420  47.870 167.890  1.00  0.00           H
ATOM   2883  CA  PHE A 291     107.720  49.100 166.250  1.00  0.00           C
ATOM   2884  CB  PHE A 291     107.090  47.830 165.610  1.00  0.00           C
ATOM   2885  CG  PHE A 291     107.800  46.510 165.730  1.00  0.00           C
ATOM   2886  CD1 PHE A 291     108.770  46.210 164.800  1.00  0.00           C
ATOM   2887  HD1 PHE A 291     108.670  46.650 163.810  1.00  0.00           H
ATOM   2888  CD2 PHE A 291     107.740  45.780 166.910  1.00  0.00           C
ATOM   2889  HD2 PHE A 291     106.900  45.880 167.590  1.00  0.00           H
ATOM   2890  CE1 PHE A 291     109.710  45.230 165.050  1.00  0.00           C
ATOM   2891  HE1 PHE A 291     110.640  45.100 164.490  1.00  0.00           H
ATOM   2892  CE2 PHE A 291     108.610  44.740 167.100  1.00  0.00           C
ATOM   2893  HE2 PHE A 291     108.480  44.000 167.890  1.00  0.00           H
ATOM   2894  CZ  PHE A 291     109.570  44.490 166.180  1.00  0.00           C
ATOM   2895  HZ  PHE A 291     110.180  43.590 166.180  1.00  0.00           H
ATOM   2896  C   PHE A 291     106.850  50.320 166.130  1.00  0.00           C
ATOM   2897  O   PHE A 291     105.680  50.340 166.450  1.00  0.00           O
ATOM   2898  N   THR A 292     107.640  51.350 165.800  1.00  0.00           N
ATOM   2899  H   THR A 292     108.620  51.280 165.610  1.00  0.00           H
ATOM   2900  CA  THR A 292     107.090  52.650 165.420  1.00  0.00           C
ATOM   2901  CB  THR A 292     108.210  53.630 165.040  1.00  0.00           C
ATOM   2902  OG1 THR A 292     108.940  53.300 163.860  1.00  0.00           O
ATOM   2903  HG1 THR A 292     109.520  52.500 164.000  1.00  0.00           H
ATOM   2904  CG2 THR A 292     109.170  53.750 166.230  1.00  0.00           C
ATOM   2905  C   THR A 292     106.080  52.640 164.260  1.00  0.00           C
ATOM   2906  O   THR A 292     106.010  51.730 163.500  1.00  0.00           O
ATOM   2907  N   PRO A 293     105.180  53.640 164.110  1.00  0.00           N
ATOM   2908  CA  PRO A 293     104.230  53.710 163.000  1.00  0.00           C
ATOM   2909  CB  PRO A 293     103.440  54.970 163.150  1.00  0.00           C
ATOM   2910  CG  PRO A 293     103.400  55.170 164.660  1.00  0.00           C
ATOM   2911  CD  PRO A 293     104.740  54.570 165.170  1.00  0.00           C
ATOM   2912  C   PRO A 293     105.020  53.740 161.630  1.00  0.00           C
ATOM   2913  O   PRO A 293     104.910  52.790 160.900  1.00  0.00           O
ATOM   2914  N   PHE A 294     106.100  54.490 161.650  1.00  0.00           N
ATOM   2915  H   PHE A 294     106.300  55.280 162.230  1.00  0.00           H
ATOM   2916  CA  PHE A 294     107.170  54.400 160.610  1.00  0.00           C
ATOM   2917  CB  PHE A 294     108.360  55.270 160.990  1.00  0.00           C
ATOM   2918  CG  PHE A 294     109.080  55.850 159.750  1.00  0.00           C
ATOM   2919  CD1 PHE A 294     108.390  56.430 158.690  1.00  0.00           C
ATOM   2920  HD1 PHE A 294     107.320  56.230 158.550  1.00  0.00           H
ATOM   2921  CD2 PHE A 294     110.470  55.910 159.840  1.00  0.00           C
ATOM   2922  HD2 PHE A 294     110.930  55.260 160.600  1.00  0.00           H
ATOM   2923  CE1 PHE A 294     109.090  57.210 157.770  1.00  0.00           C
ATOM   2924  HE1 PHE A 294     108.540  57.580 156.900  1.00  0.00           H
ATOM   2925  CE2 PHE A 294     111.150  56.660 158.940  1.00  0.00           C
ATOM   2926  HE2 PHE A 294     112.080  57.130 159.280  1.00  0.00           H
ATOM   2927  CZ  PHE A 294     110.500  57.300 157.880  1.00  0.00           C
ATOM   2928  HZ  PHE A 294     111.110  57.930 157.230  1.00  0.00           H
ATOM   2929  C   PHE A 294     107.690  53.000 160.270  1.00  0.00           C
ATOM   2930  O   PHE A 294     107.800  52.670 159.110  1.00  0.00           O
ATOM   2931  N   ASP A 295     108.110  52.220 161.220  1.00  0.00           N
ATOM   2932  H   ASP A 295     108.370  52.620 162.100  1.00  0.00           H
ATOM   2933  CA  ASP A 295     108.600  50.860 160.950  1.00  0.00           C
ATOM   2934  CB  ASP A 295     108.950  50.160 162.300  1.00  0.00           C
ATOM   2935  CG  ASP A 295     110.160  50.670 163.050  1.00  0.00           C
ATOM   2936  OD1 ASP A 295     110.100  50.950 164.260  1.00  0.00           O
ATOM   2937  OD2 ASP A 295     111.160  51.150 162.400  1.00  0.00           O
ATOM   2938  C   ASP A 295     107.550  50.050 160.230  1.00  0.00           C
ATOM   2939  O   ASP A 295     107.810  49.590 159.130  1.00  0.00           O
ATOM   2940  N   VAL A 296     106.410  50.000 160.870  1.00  0.00           N
ATOM   2941  H   VAL A 296     106.260  50.330 161.800  1.00  0.00           H
ATOM   2942  CA  VAL A 296     105.270  49.210 160.440  1.00  0.00           C
ATOM   2943  CB  VAL A 296     104.080  49.280 161.370  1.00  0.00           C
ATOM   2944  CG1 VAL A 296     102.980  48.360 160.910  1.00  0.00           C
ATOM   2945  CG2 VAL A 296     104.500  48.990 162.850  1.00  0.00           C
ATOM   2946  C   VAL A 296     104.820  49.600 159.030  1.00  0.00           C
ATOM   2947  O   VAL A 296     104.620  48.760 158.130  1.00  0.00           O
ATOM   2948  N   VAL A 297     104.870  50.950 158.720  1.00  0.00           N
ATOM   2949  H   VAL A 297     104.770  51.580 159.490  1.00  0.00           H
ATOM   2950  CA  VAL A 297     104.770  51.450 157.320  1.00  0.00           C
ATOM   2951  CB  VAL A 297     104.870  53.000 157.210  1.00  0.00           C
ATOM   2952  CG1 VAL A 297     104.650  53.510 155.740  1.00  0.00           C
ATOM   2953  CG2 VAL A 297     103.680  53.590 157.990  1.00  0.00           C
ATOM   2954  C   VAL A 297     105.890  50.840 156.410  1.00  0.00           C
ATOM   2955  O   VAL A 297     105.510  50.380 155.380  1.00  0.00           O
ATOM   2956  N   ARG A 298     107.190  51.010 156.670  1.00  0.00           N
ATOM   2957  H   ARG A 298     107.470  51.700 157.330  1.00  0.00           H
ATOM   2958  CA  ARG A 298     108.270  50.340 155.870  1.00  0.00           C
ATOM   2959  CB  ARG A 298     109.630  50.840 156.280  1.00  0.00           C
ATOM   2960  CG  ARG A 298     109.870  52.370 156.120  1.00  0.00           C
ATOM   2961  CD  ARG A 298     109.390  52.740 154.700  1.00  0.00           C
ATOM   2962  NE  ARG A 298     109.180  54.190 154.470  1.00  0.00           N
ATOM   2963  HE  ARG A 298     108.240  54.530 154.410  1.00  0.00           H
ATOM   2964  CZ  ARG A 298     110.170  55.160 154.360  1.00  0.00           C
ATOM   2965  NH1 ARG A 298     111.490  54.740 154.400  1.00  0.00           N
ATOM   2966 1HH1 ARG A 298     111.690  53.790 154.630  1.00  0.00           H
ATOM   2967 2HH1 ARG A 298     112.270  55.360 154.340  1.00  0.00           H
ATOM   2968  NH2 ARG A 298     109.930  56.490 154.390  1.00  0.00           N
ATOM   2969 1HH2 ARG A 298     108.990  56.800 154.540  1.00  0.00           H
ATOM   2970 2HH2 ARG A 298     110.630  57.200 154.340  1.00  0.00           H
ATOM   2971  C   ARG A 298     108.080  48.860 155.700  1.00  0.00           C
ATOM   2972  O   ARG A 298     108.240  48.420 154.530  1.00  0.00           O
ATOM   2973  N   GLN A 299     107.550  48.100 156.650  1.00  0.00           N
ATOM   2974  H   GLN A 299     107.520  48.480 157.580  1.00  0.00           H
ATOM   2975  CA  GLN A 299     107.550  46.640 156.590  1.00  0.00           C
ATOM   2976  CB  GLN A 299     107.890  46.100 158.000  1.00  0.00           C
ATOM   2977  CG  GLN A 299     109.270  46.600 158.460  1.00  0.00           C
ATOM   2978  CD  GLN A 299     109.660  46.040 159.860  1.00  0.00           C
ATOM   2979  OE1 GLN A 299     110.140  46.850 160.610  1.00  0.00           O
ATOM   2980  NE2 GLN A 299     109.300  44.810 160.220  1.00  0.00           N
ATOM   2981 1HE2 GLN A 299     108.770  44.220 159.610  1.00  0.00           H
ATOM   2982 2HE2 GLN A 299     109.640  44.510 161.110  1.00  0.00           H
ATOM   2983  C   GLN A 299     106.240  46.040 156.050  1.00  0.00           C
ATOM   2984  O   GLN A 299     106.320  45.030 155.310  1.00  0.00           O
ATOM   2985  N   CYS A 300     105.090  46.650 156.260  1.00  0.00           N
ATOM   2986  H   CYS A 300     105.010  47.610 156.530  1.00  0.00           H
ATOM   2987  CA  CYS A 300     103.730  46.030 156.020  1.00  0.00           C
ATOM   2988  CB  CYS A 300     103.040  46.040 157.440  1.00  0.00           C
ATOM   2989  SG  CYS A 300     103.790  44.720 158.530  1.00  0.00           S
ATOM   2990  HG  CYS A 300     104.890  45.410 158.830  1.00  0.00           H
ATOM   2991  C   CYS A 300     102.820  46.750 155.010  1.00  0.00           C
ATOM   2992  O   CYS A 300     102.720  47.970 154.950  1.00  0.00           O
ATOM   2993  N   SER A 301     102.020  45.910 154.350  1.00  0.00           N
ATOM   2994  H   SER A 301     101.980  44.930 154.530  1.00  0.00           H
ATOM   2995  CA  SER A 301     101.010  46.340 153.390  1.00  0.00           C
ATOM   2996  CB  SER A 301     100.750  45.230 152.420  1.00  0.00           C
ATOM   2997  OG  SER A 301     100.110  45.670 151.260  1.00  0.00           O
ATOM   2998  HG  SER A 301      99.830  44.830 150.780  1.00  0.00           H
ATOM   2999  C   SER A 301      99.730  46.750 154.140  1.00  0.00           C
ATOM   3000  O   SER A 301      99.020  45.900 154.700  1.00  0.00           O
ATOM   3001  N   GLY A 302      99.220  47.910 153.740  1.00  0.00           N
ATOM   3002  H   GLY A 302      99.640  48.470 153.020  1.00  0.00           H
ATOM   3003  CA  GLY A 302      98.040  48.580 154.340  1.00  0.00           C
ATOM   3004  C   GLY A 302      96.750  48.180 153.620  1.00  0.00           C
ATOM   3005  O   GLY A 302      96.260  48.800 152.670  1.00  0.00           O
ATOM   3006  N   VAL A 303      96.300  47.000 153.900  1.00  0.00           N
ATOM   3007  H   VAL A 303      96.950  46.390 154.360  1.00  0.00           H
ATOM   3008  CA  VAL A 303      95.120  46.260 153.300  1.00  0.00           C
ATOM   3009  CB  VAL A 303      95.520  44.820 153.000  1.00  0.00           C
ATOM   3010  CG1 VAL A 303      96.600  44.910 151.950  1.00  0.00           C
ATOM   3011  CG2 VAL A 303      95.980  44.060 154.270  1.00  0.00           C
ATOM   3012  C   VAL A 303      93.870  46.440 154.160  1.00  0.00           C
ATOM   3013  O   VAL A 303      93.990  46.470 155.390  1.00  0.00           O
ATOM   3014  N   THR A 304      92.680  46.570 153.580  1.00  0.00           N
ATOM   3015  H   THR A 304      92.510  46.320 152.630  1.00  0.00           H
ATOM   3016  CA  THR A 304      91.460  47.020 154.380  1.00  0.00           C
ATOM   3017  CB  THR A 304      90.260  47.560 153.660  1.00  0.00           C
ATOM   3018  OG1 THR A 304      89.880  46.600 152.670  1.00  0.00           O
ATOM   3019  HG1 THR A 304      90.530  46.610 151.910  1.00  0.00           H
ATOM   3020  CG2 THR A 304      90.470  48.880 152.950  1.00  0.00           C
ATOM   3021  C   THR A 304      90.970  45.770 155.230  1.00  0.00           C
ATOM   3022  O   THR A 304      90.790  44.640 154.710  1.00  0.00           O
ATOM   3023  N   PHE A 305      90.760  46.050 156.520  1.00  0.00           N
ATOM   3024  H   PHE A 305      90.840  46.940 156.950  1.00  0.00           H
ATOM   3025  CA  PHE A 305      90.150  45.030 157.410  1.00  0.00           C
ATOM   3026  CB  PHE A 305      91.160  44.580 158.470  1.00  0.00           C
ATOM   3027  CG  PHE A 305      92.310  43.690 158.080  1.00  0.00           C
ATOM   3028  CD1 PHE A 305      92.230  42.320 158.130  1.00  0.00           C
ATOM   3029  HD1 PHE A 305      91.240  41.970 158.400  1.00  0.00           H
ATOM   3030  CD2 PHE A 305      93.590  44.260 157.920  1.00  0.00           C
ATOM   3031  HD2 PHE A 305      93.730  45.310 157.650  1.00  0.00           H
ATOM   3032  CE1 PHE A 305      93.300  41.480 157.950  1.00  0.00           C
ATOM   3033  HE1 PHE A 305      93.240  40.400 158.110  1.00  0.00           H
ATOM   3034  CE2 PHE A 305      94.700  43.440 157.760  1.00  0.00           C
ATOM   3035  HE2 PHE A 305      95.700  43.880 157.810  1.00  0.00           H
ATOM   3036  CZ  PHE A 305      94.550  42.060 157.760  1.00  0.00           C
ATOM   3037  HZ  PHE A 305      95.410  41.390 157.810  1.00  0.00           H
ATOM   3038  C   PHE A 305      88.900  45.630 158.040  1.00  0.00           C
ATOM   3039  O   PHE A 305      89.030  46.610 158.710  1.00  0.00           O
ATOM   3040  N   GLN A 306      87.830  44.870 157.990  1.00  0.00           N
ATOM   3041  H   GLN A 306      87.960  43.880 157.890  1.00  0.00           H
ATOM   3042  CA  GLN A 306      86.460  45.240 158.420  1.00  0.00           C
ATOM   3043  CB  GLN A 306      85.470  44.360 157.660  1.00  0.00           C
ATOM   3044  CG  GLN A 306      85.660  44.650 156.170  1.00  0.00           C
ATOM   3045  CD  GLN A 306      84.620  43.880 155.430  1.00  0.00           C
ATOM   3046  OE1 GLN A 306      83.470  44.040 155.740  1.00  0.00           O
ATOM   3047  NE2 GLN A 306      84.930  43.260 154.340  1.00  0.00           N
ATOM   3048 1HE2 GLN A 306      85.800  43.280 153.850  1.00  0.00           H
ATOM   3049 2HE2 GLN A 306      84.300  42.540 154.080  1.00  0.00           H
ATOM   3050  C   GLN A 306      86.430  44.830 159.930  1.00  0.00           C
ATOM   3051  O1  GLN A 306      85.750  45.400 160.770  1.00  0.00           O
ATOM   3052  O2  GLN A 306      86.940  43.720 160.170  1.00  0.00           O
ATOM   3053  C45 LIG B 307     118.550  57.170 175.890  1.00  0.00           C
ATOM   3054  C44 LIG B 307     118.150  55.700 176.010  1.00  0.00           C
ATOM   3055  C46 LIG B 307     118.510  54.800 175.100  1.00  0.00           C
ATOM   3056  H48 LIG B 307     119.240  55.010 174.320  1.00  0.00           H
ATOM   3057  O43 LIG B 307     117.570  55.050 177.130  1.00  0.00           O
ATOM   3058  N42 LIG B 307     117.650  53.700 176.780  1.00  0.00           N
ATOM   3059  C41 LIG B 307     118.140  53.610 175.530  1.00  0.00           C
ATOM   3060  C40 LIG B 307     118.540  52.420 175.070  1.00  0.00           C
ATOM   3061  O47 LIG B 307     117.830  51.480 175.040  1.00  0.00           O
ATOM   3062  N39 LIG B 307     119.850  52.260 174.880  1.00  0.00           N
ATOM   3063  H5D LIG B 307     120.510  52.990 175.120  1.00  0.00           H
ATOM   3064  C37 LIG B 307     120.470  51.010 174.250  1.00  0.00           C
ATOM   3065  C38 LIG B 307     121.730  51.340 173.530  1.00  0.00           C
ATOM   3066  C36 LIG B 307     120.470  49.720 175.020  1.00  0.00           C
ATOM   3067  O48 LIG B 307     121.200  49.570 175.990  1.00  0.00           O
ATOM   3068  N35 LIG B 307     119.420  48.960 174.730  1.00  0.00           N
ATOM   3069  H5C LIG B 307     118.610  49.230 174.210  1.00  0.00           H
ATOM   3070  C31 LIG B 307     119.270  47.590 175.360  1.00  0.00           C
ATOM   3071  C32 LIG B 307     117.810  47.220 175.580  1.00  0.00           C
ATOM   3072  C34 LIG B 307     117.770  45.820 176.320  1.00  0.00           C
ATOM   3073  C33 LIG B 307     117.130  48.330 176.440  1.00  0.00           C
ATOM   3074  C30 LIG B 307     120.070  46.560 174.530  1.00  0.00           C
ATOM   3075  O49 LIG B 307     119.520  45.940 173.580  1.00  0.00           O
ATOM   3076  N29 LIG B 307     121.290  46.400 174.880  1.00  0.00           N
ATOM   3077  H29 LIG B 307     121.620  46.950 175.640  1.00  0.00           H
ATOM   3078  C05 LIG B 307     122.160  45.420 174.140  1.00  0.00           C
ATOM   3079  C04 LIG B 307     123.650  45.790 174.180  1.00  0.00           C
ATOM   3080  C02 LIG B 307     123.930  47.200 173.650  1.00  0.00           C
ATOM   3081  C03 LIG B 307     125.410  47.560 173.930  1.00  0.00           C
ATOM   3082  C01 LIG B 307     123.670  47.140 172.150  1.00  0.00           C
ATOM   3083  C06 LIG B 307     122.040  43.910 174.450  1.00  0.00           C
ATOM   3084  O28 LIG B 307     122.770  43.310 175.240  1.00  0.00           O
ATOM   3085  N07 LIG B 307     121.090  43.310 173.640  1.00  0.00           N
ATOM   3086  H5B LIG B 307     120.570  43.830 172.960  1.00  0.00           H
ATOM   3087  C08 LIG B 307     120.740  41.940 173.780  1.00  0.00           C
ATOM   3088  C09 LIG B 307     119.460  41.630 174.540  1.00  0.00           C
ATOM   3089  C10 LIG B 307     119.690  41.360 176.060  1.00  0.00           C
ATOM   3090  C14 LIG B 307     120.590  40.190 176.360  1.00  0.00           C
ATOM   3091  C13 LIG B 307     119.840  39.460 177.460  1.00  0.00           C
ATOM   3092  N12 LIG B 307     118.420  39.700 177.260  1.00  0.00           N
ATOM   3093  H12 LIG B 307     118.160  39.000 176.600  1.00  0.00           H
ATOM   3094  H5A LIG B 307     117.940  39.570 178.130  1.00  0.00           H
ATOM   3095  C11 LIG B 307     118.380  41.120 176.840  1.00  0.00           C
ATOM   3096  O15 LIG B 307     117.190  41.670 176.230  1.00  0.00           O
ATOM   3097  H49 LIG B 307     116.720  40.910 175.780  1.00  0.00           H
ATOM   3098  C16 LIG B 307     120.780  41.240 172.440  1.00  0.00           C
ATOM   3099  C17 LIG B 307     122.110  41.020 171.740  1.00  0.00           C
ATOM   3100  C18 LIG B 307     123.100  40.090 172.440  1.00  0.00           C
ATOM   3101  O27 LIG B 307     122.880  39.080 173.170  1.00  0.00           O
ATOM   3102  O19 LIG B 307     124.400  40.390 172.110  1.00  0.00           O
ATOM   3103  C20 LIG B 307     125.100  40.630 173.370  1.00  0.00           C
ATOM   3104  C21 LIG B 307     126.600  40.510 173.050  1.00  0.00           C
ATOM   3105  C22 LIG B 307     127.230  41.330 172.100  1.00  0.00           C
ATOM   3106  H22 LIG B 307     126.860  42.280 171.720  1.00  0.00           H
ATOM   3107  C23 LIG B 307     128.480  40.830 171.570  1.00  0.00           C
ATOM   3108  H23 LIG B 307     128.950  41.320 170.720  1.00  0.00           H
ATOM   3109  C24 LIG B 307     128.990  39.660 172.090  1.00  0.00           C
ATOM   3110  H24 LIG B 307     130.010  39.370 171.840  1.00  0.00           H
ATOM   3111  C25 LIG B 307     128.340  38.860 172.970  1.00  0.00           C
ATOM   3112  H25 LIG B 307     128.790  37.950 173.360  1.00  0.00           H
ATOM   3113  C26 LIG B 307     127.120  39.260 173.500  1.00  0.00           C
ATOM   3114  H26 LIG B 307     126.480  38.630 174.120  1.00  0.00           H
TER
ENDMDL
