# Supplementary material for: Microsecond MD Simulation and Multiple-Conformation Virtual Screening to Identify Potential Anti-COVID-19 Inhibitors Against SARS-CoV-2 Main Protease
Source: Front Chem. 2021 Jan 13;8:595273. doi: 10.3389/fchem.2020.595273 (PMC7873971; doi:10.3389/fchem.2020.595273)
Supplement: Supplementary file 2 [file Data_Sheet_1.ZIP › Ns_Pose_PDB/Ns_Pose_PDB/1_micro_6LU7_complex/50ns.pdb]

REMARK    GENERATED BY TRJCONV
TITLE     model - minimized in water t= 50000.00000 step= 25000000
REMARK    THIS IS A SIMULATION BOX
CRYST1   97.897   97.897   97.897  90.00  90.00  90.00 P 1           1
MODEL        1
ATOM      1  N   SER A   1      81.690  39.950  75.260  1.00  0.00           N
ATOM      2  H1  SER A   1      82.270  39.150  75.170  1.00  0.00           H
ATOM      3  H2  SER A   1      82.220  40.610  75.800  1.00  0.00           H
ATOM      4  H3  SER A   1      80.920  39.580  75.780  1.00  0.00           H
ATOM      5  CA  SER A   1      81.430  40.510  73.940  1.00  0.00           C
ATOM      6  CB  SER A   1      80.950  39.450  72.970  1.00  0.00           C
ATOM      7  OG  SER A   1      79.990  38.650  73.610  1.00  0.00           O
ATOM      8  HG  SER A   1      79.630  37.890  73.070  1.00  0.00           H
ATOM      9  C   SER A   1      80.510  41.670  74.170  1.00  0.00           C
ATOM     10  O   SER A   1      79.490  41.540  74.890  1.00  0.00           O
ATOM     11  N   GLY A   2      80.650  42.670  73.300  1.00  0.00           N
ATOM     12  H   GLY A   2      81.430  42.720  72.680  1.00  0.00           H
ATOM     13  CA  GLY A   2      79.790  43.900  73.280  1.00  0.00           C
ATOM     14  C   GLY A   2      79.220  44.210  71.900  1.00  0.00           C
ATOM     15  O   GLY A   2      79.880  44.320  70.840  1.00  0.00           O
ATOM     16  N   PHE A   3      77.960  44.520  72.000  1.00  0.00           N
ATOM     17  H   PHE A   3      77.370  44.210  72.740  1.00  0.00           H
ATOM     18  CA  PHE A   3      77.200  45.040  70.850  1.00  0.00           C
ATOM     19  CB  PHE A   3      76.020  44.030  70.580  1.00  0.00           C
ATOM     20  CG  PHE A   3      74.990  44.390  69.550  1.00  0.00           C
ATOM     21  CD1 PHE A   3      73.690  44.780  69.810  1.00  0.00           C
ATOM     22  HD1 PHE A   3      73.320  44.870  70.830  1.00  0.00           H
ATOM     23  CD2 PHE A   3      75.320  43.990  68.270  1.00  0.00           C
ATOM     24  HD2 PHE A   3      76.350  43.910  67.910  1.00  0.00           H
ATOM     25  CE1 PHE A   3      72.700  44.680  68.830  1.00  0.00           C
ATOM     26  HE1 PHE A   3      71.640  44.840  69.030  1.00  0.00           H
ATOM     27  CE2 PHE A   3      74.380  43.910  67.290  1.00  0.00           C
ATOM     28  HE2 PHE A   3      74.750  44.060  66.280  1.00  0.00           H
ATOM     29  CZ  PHE A   3      73.060  44.230  67.590  1.00  0.00           C
ATOM     30  HZ  PHE A   3      72.290  44.310  66.820  1.00  0.00           H
ATOM     31  C   PHE A   3      76.820  46.530  70.990  1.00  0.00           C
ATOM     32  O   PHE A   3      76.020  46.950  71.760  1.00  0.00           O
ATOM     33  N   ARG A   4      77.630  47.300  70.260  1.00  0.00           N
ATOM     34  H   ARG A   4      78.320  46.890  69.680  1.00  0.00           H
ATOM     35  CA  ARG A   4      77.310  48.730  70.140  1.00  0.00           C
ATOM     36  CB  ARG A   4      78.480  49.590  70.680  1.00  0.00           C
ATOM     37  CG  ARG A   4      78.640  49.300  72.180  1.00  0.00           C
ATOM     38  CD  ARG A   4      77.610  50.190  72.910  1.00  0.00           C
ATOM     39  NE  ARG A   4      77.200  49.690  74.220  1.00  0.00           N
ATOM     40  HE  ARG A   4      76.240  49.400  74.280  1.00  0.00           H
ATOM     41  CZ  ARG A   4      77.850  49.560  75.330  1.00  0.00           C
ATOM     42  NH1 ARG A   4      79.110  50.040  75.450  1.00  0.00           N
ATOM     43 1HH1 ARG A   4      79.490  50.530  74.660  1.00  0.00           H
ATOM     44 2HH1 ARG A   4      79.600  49.910  76.310  1.00  0.00           H
ATOM     45  NH2 ARG A   4      77.190  49.030  76.320  1.00  0.00           N
ATOM     46 1HH2 ARG A   4      76.230  48.940  76.050  1.00  0.00           H
ATOM     47 2HH2 ARG A   4      77.700  48.740  77.130  1.00  0.00           H
ATOM     48  C   ARG A   4      76.910  49.240  68.760  1.00  0.00           C
ATOM     49  O   ARG A   4      77.530  48.860  67.810  1.00  0.00           O
ATOM     50  N   LYS A   5      76.190  50.390  68.680  1.00  0.00           N
ATOM     51  H   LYS A   5      75.920  50.790  69.560  1.00  0.00           H
ATOM     52  CA  LYS A   5      76.060  51.170  67.420  1.00  0.00           C
ATOM     53  CB  LYS A   5      75.120  52.410  67.520  1.00  0.00           C
ATOM     54  CG  LYS A   5      73.640  51.970  67.490  1.00  0.00           C
ATOM     55  CD  LYS A   5      72.590  53.140  67.160  1.00  0.00           C
ATOM     56  CE  LYS A   5      71.180  52.570  66.890  1.00  0.00           C
ATOM     57  NZ  LYS A   5      70.020  53.470  67.220  1.00  0.00           N
ATOM     58  HZ1 LYS A   5      69.520  53.780  66.410  1.00  0.00           H
ATOM     59  HZ2 LYS A   5      69.370  52.960  67.790  1.00  0.00           H
ATOM     60  HZ3 LYS A   5      70.260  54.240  67.800  1.00  0.00           H
ATOM     61  C   LYS A   5      77.380  51.570  66.750  1.00  0.00           C
ATOM     62  O   LYS A   5      78.300  52.300  67.280  1.00  0.00           O
ATOM     63  N   MET A   6      77.320  51.380  65.450  1.00  0.00           N
ATOM     64  H   MET A   6      76.510  51.110  64.950  1.00  0.00           H
ATOM     65  CA  MET A   6      78.500  51.650  64.610  1.00  0.00           C
ATOM     66  CB  MET A   6      78.470  50.950  63.230  1.00  0.00           C
ATOM     67  CG  MET A   6      78.720  49.480  63.360  1.00  0.00           C
ATOM     68  SD  MET A   6      78.790  48.760  61.760  1.00  0.00           S
ATOM     69  CE  MET A   6      77.130  48.910  61.120  1.00  0.00           C
ATOM     70  C   MET A   6      78.590  53.110  64.340  1.00  0.00           C
ATOM     71  O   MET A   6      77.670  53.730  63.780  1.00  0.00           O
ATOM     72  N   ALA A   7      79.600  53.740  64.910  1.00  0.00           N
ATOM     73  H   ALA A   7      80.040  53.240  65.650  1.00  0.00           H
ATOM     74  CA  ALA A   7      80.040  55.140  64.880  1.00  0.00           C
ATOM     75  CB  ALA A   7      79.620  55.830  66.180  1.00  0.00           C
ATOM     76  C   ALA A   7      81.580  55.360  64.660  1.00  0.00           C
ATOM     77  O   ALA A   7      82.390  55.360  65.630  1.00  0.00           O
ATOM     78  N   PHE A   8      81.890  55.190  63.400  1.00  0.00           N
ATOM     79  H   PHE A   8      81.160  54.980  62.740  1.00  0.00           H
ATOM     80  CA  PHE A   8      83.270  55.360  62.890  1.00  0.00           C
ATOM     81  CB  PHE A   8      83.810  54.020  62.400  1.00  0.00           C
ATOM     82  CG  PHE A   8      83.820  53.030  63.580  1.00  0.00           C
ATOM     83  CD1 PHE A   8      85.010  52.820  64.310  1.00  0.00           C
ATOM     84  HD1 PHE A   8      85.980  53.260  64.060  1.00  0.00           H
ATOM     85  CD2 PHE A   8      82.880  52.010  63.380  1.00  0.00           C
ATOM     86  HD2 PHE A   8      82.000  52.070  62.740  1.00  0.00           H
ATOM     87  CE1 PHE A   8      85.220  51.630  64.940  1.00  0.00           C
ATOM     88  HE1 PHE A   8      85.840  51.580  65.830  1.00  0.00           H
ATOM     89  CE2 PHE A   8      83.110  50.770  63.960  1.00  0.00           C
ATOM     90  HE2 PHE A   8      82.340  50.000  64.040  1.00  0.00           H
ATOM     91  CZ  PHE A   8      84.230  50.640  64.790  1.00  0.00           C
ATOM     92  HZ  PHE A   8      84.310  49.840  65.530  1.00  0.00           H
ATOM     93  C   PHE A   8      83.440  56.470  61.900  1.00  0.00           C
ATOM     94  O   PHE A   8      82.970  56.390  60.780  1.00  0.00           O
ATOM     95  N   PRO A   9      83.940  57.630  62.370  1.00  0.00           N
ATOM     96  CA  PRO A   9      84.490  58.740  61.580  1.00  0.00           C
ATOM     97  CB  PRO A   9      84.580  59.910  62.590  1.00  0.00           C
ATOM     98  CG  PRO A   9      84.600  59.310  63.990  1.00  0.00           C
ATOM     99  CD  PRO A   9      83.800  58.050  63.780  1.00  0.00           C
ATOM    100  C   PRO A   9      85.830  58.290  61.020  1.00  0.00           C
ATOM    101  O   PRO A   9      86.350  57.210  61.290  1.00  0.00           O
ATOM    102  N   SER A  10      86.590  59.110  60.290  1.00  0.00           N
ATOM    103  H   SER A  10      86.560  60.110  60.420  1.00  0.00           H
ATOM    104  CA  SER A  10      87.710  58.740  59.450  1.00  0.00           C
ATOM    105  CB  SER A  10      87.160  58.380  58.090  1.00  0.00           C
ATOM    106  OG  SER A  10      86.730  59.580  57.410  1.00  0.00           O
ATOM    107  HG  SER A  10      85.960  60.040  57.840  1.00  0.00           H
ATOM    108  C   SER A  10      88.880  59.760  59.290  1.00  0.00           C
ATOM    109  O   SER A  10      89.890  59.340  58.780  1.00  0.00           O
ATOM    110  N   GLY A  11      88.480  61.010  59.290  1.00  0.00           N
ATOM    111  H   GLY A  11      87.600  61.220  59.720  1.00  0.00           H
ATOM    112  CA  GLY A  11      89.360  62.130  58.950  1.00  0.00           C
ATOM    113  C   GLY A  11      89.190  62.670  57.520  1.00  0.00           C
ATOM    114  O   GLY A  11      89.100  63.920  57.340  1.00  0.00           O
ATOM    115  N   LYS A  12      88.640  61.790  56.700  1.00  0.00           N
ATOM    116  H   LYS A  12      88.240  60.940  57.030  1.00  0.00           H
ATOM    117  CA  LYS A  12      88.580  62.050  55.250  1.00  0.00           C
ATOM    118  CB  LYS A  12      89.010  60.690  54.620  1.00  0.00           C
ATOM    119  CG  LYS A  12      90.200  59.910  55.110  1.00  0.00           C
ATOM    120  CD  LYS A  12      91.420  60.370  54.380  1.00  0.00           C
ATOM    121  CE  LYS A  12      92.620  59.900  55.130  1.00  0.00           C
ATOM    122  NZ  LYS A  12      92.850  58.430  54.940  1.00  0.00           N
ATOM    123  HZ1 LYS A  12      92.950  58.170  53.980  1.00  0.00           H
ATOM    124  HZ2 LYS A  12      93.610  58.110  55.510  1.00  0.00           H
ATOM    125  HZ3 LYS A  12      92.040  58.010  55.350  1.00  0.00           H
ATOM    126  C   LYS A  12      87.200  62.580  54.860  1.00  0.00           C
ATOM    127  O   LYS A  12      87.140  63.610  54.220  1.00  0.00           O
ATOM    128  N   VAL A  13      86.140  61.960  55.300  1.00  0.00           N
ATOM    129  H   VAL A  13      86.190  61.320  56.070  1.00  0.00           H
ATOM    130  CA  VAL A  13      84.710  62.410  55.050  1.00  0.00           C
ATOM    131  CB  VAL A  13      83.730  61.300  55.300  1.00  0.00           C
ATOM    132  CG1 VAL A  13      82.400  61.540  54.570  1.00  0.00           C
ATOM    133  CG2 VAL A  13      84.250  59.900  54.910  1.00  0.00           C
ATOM    134  C   VAL A  13      84.230  63.710  55.750  1.00  0.00           C
ATOM    135  O   VAL A  13      83.850  64.670  55.040  1.00  0.00           O
ATOM    136  N   GLU A  14      84.690  63.940  56.960  1.00  0.00           N
ATOM    137  H   GLU A  14      85.070  63.180  57.480  1.00  0.00           H
ATOM    138  CA  GLU A  14      84.600  65.170  57.760  1.00  0.00           C
ATOM    139  CB  GLU A  14      85.110  64.920  59.190  1.00  0.00           C
ATOM    140  CG  GLU A  14      84.490  63.610  59.700  1.00  0.00           C
ATOM    141  CD  GLU A  14      85.150  62.240  59.520  1.00  0.00           C
ATOM    142  OE1 GLU A  14      84.980  61.570  58.450  1.00  0.00           O
ATOM    143  OE2 GLU A  14      85.910  61.860  60.450  1.00  0.00           O
ATOM    144  C   GLU A  14      85.320  66.380  57.200  1.00  0.00           C
ATOM    145  O   GLU A  14      84.700  67.330  56.810  1.00  0.00           O
ATOM    146  N   GLY A  15      86.510  66.210  56.750  1.00  0.00           N
ATOM    147  H   GLY A  15      87.050  65.390  56.980  1.00  0.00           H
ATOM    148  CA  GLY A  15      87.420  67.310  56.320  1.00  0.00           C
ATOM    149  C   GLY A  15      87.390  67.630  54.870  1.00  0.00           C
ATOM    150  O   GLY A  15      88.000  68.590  54.410  1.00  0.00           O
ATOM    151  N   CYS A  16      86.450  66.970  54.190  1.00  0.00           N
ATOM    152  H   CYS A  16      86.220  66.070  54.560  1.00  0.00           H
ATOM    153  CA  CYS A  16      85.900  67.450  52.890  1.00  0.00           C
ATOM    154  CB  CYS A  16      86.020  66.470  51.710  1.00  0.00           C
ATOM    155  SG  CYS A  16      85.250  64.900  52.170  1.00  0.00           S
ATOM    156  HG  CYS A  16      86.090  64.460  53.100  1.00  0.00           H
ATOM    157  C   CYS A  16      84.520  68.130  52.860  1.00  0.00           C
ATOM    158  O   CYS A  16      84.300  69.020  52.050  1.00  0.00           O
ATOM    159  N   MET A  17      83.620  67.780  53.780  1.00  0.00           N
ATOM    160  H   MET A  17      83.770  67.100  54.490  1.00  0.00           H
ATOM    161  CA  MET A  17      82.520  68.760  54.160  1.00  0.00           C
ATOM    162  CB  MET A  17      81.580  68.090  55.160  1.00  0.00           C
ATOM    163  CG  MET A  17      80.400  67.300  54.570  1.00  0.00           C
ATOM    164  SD  MET A  17      79.300  68.410  53.620  1.00  0.00           S
ATOM    165  CE  MET A  17      78.150  67.200  52.960  1.00  0.00           C
ATOM    166  C   MET A  17      82.880  70.180  54.640  1.00  0.00           C
ATOM    167  O   MET A  17      83.750  70.430  55.450  1.00  0.00           O
ATOM    168  N   VAL A  18      82.230  71.150  53.950  1.00  0.00           N
ATOM    169  H   VAL A  18      81.630  70.890  53.200  1.00  0.00           H
ATOM    170  CA  VAL A  18      82.330  72.650  54.200  1.00  0.00           C
ATOM    171  CB  VAL A  18      83.300  73.330  53.190  1.00  0.00           C
ATOM    172  CG1 VAL A  18      84.800  73.180  53.510  1.00  0.00           C
ATOM    173  CG2 VAL A  18      82.990  72.980  51.790  1.00  0.00           C
ATOM    174  C   VAL A  18      81.000  73.360  54.170  1.00  0.00           C
ATOM    175  O   VAL A  18      79.990  72.780  53.700  1.00  0.00           O
ATOM    176  N   GLN A  19      80.920  74.670  54.500  1.00  0.00           N
ATOM    177  H   GLN A  19      81.680  75.080  55.000  1.00  0.00           H
ATOM    178  CA  GLN A  19      79.650  75.410  54.370  1.00  0.00           C
ATOM    179  CB  GLN A  19      79.510  76.410  55.550  1.00  0.00           C
ATOM    180  CG  GLN A  19      78.140  77.020  55.640  1.00  0.00           C
ATOM    181  CD  GLN A  19      78.010  77.930  56.870  1.00  0.00           C
ATOM    182  OE1 GLN A  19      78.720  78.840  57.130  1.00  0.00           O
ATOM    183  NE2 GLN A  19      77.000  77.670  57.670  1.00  0.00           N
ATOM    184 1HE2 GLN A  19      76.280  76.980  57.540  1.00  0.00           H
ATOM    185 2HE2 GLN A  19      76.970  78.330  58.420  1.00  0.00           H
ATOM    186  C   GLN A  19      79.570  76.210  53.050  1.00  0.00           C
ATOM    187  O   GLN A  19      80.600  76.730  52.560  1.00  0.00           O
ATOM    188  N   VAL A  20      78.480  76.040  52.400  1.00  0.00           N
ATOM    189  H   VAL A  20      77.830  75.470  52.910  1.00  0.00           H
ATOM    190  CA  VAL A  20      78.080  76.750  51.180  1.00  0.00           C
ATOM    191  CB  VAL A  20      77.720  75.800  50.040  1.00  0.00           C
ATOM    192  CG1 VAL A  20      77.500  76.590  48.740  1.00  0.00           C
ATOM    193  CG2 VAL A  20      78.910  74.820  49.830  1.00  0.00           C
ATOM    194  C   VAL A  20      76.990  77.730  51.380  1.00  0.00           C
ATOM    195  O   VAL A  20      75.970  77.360  51.960  1.00  0.00           O
ATOM    196  N   THR A  21      77.260  78.930  50.900  1.00  0.00           N
ATOM    197  H   THR A  21      78.160  79.100  50.500  1.00  0.00           H
ATOM    198  CA  THR A  21      76.460  80.160  51.140  1.00  0.00           C
ATOM    199  CB  THR A  21      77.070  81.120  52.140  1.00  0.00           C
ATOM    200  OG1 THR A  21      76.110  82.120  52.620  1.00  0.00           O
ATOM    201  HG1 THR A  21      75.450  81.740  53.270  1.00  0.00           H
ATOM    202  CG2 THR A  21      78.370  81.810  51.640  1.00  0.00           C
ATOM    203  C   THR A  21      76.090  80.790  49.790  1.00  0.00           C
ATOM    204  O   THR A  21      76.840  80.650  48.830  1.00  0.00           O
ATOM    205  N   CYS A  22      74.810  81.040  49.630  1.00  0.00           N
ATOM    206  H   CYS A  22      74.160  80.940  50.380  1.00  0.00           H
ATOM    207  CA  CYS A  22      74.130  81.580  48.430  1.00  0.00           C
ATOM    208  CB  CYS A  22      73.540  80.540  47.490  1.00  0.00           C
ATOM    209  SG  CYS A  22      72.620  81.030  45.990  1.00  0.00           S
ATOM    210  HG  CYS A  22      71.960  79.880  45.890  1.00  0.00           H
ATOM    211  C   CYS A  22      73.090  82.550  48.920  1.00  0.00           C
ATOM    212  O   CYS A  22      71.980  82.190  49.310  1.00  0.00           O
ATOM    213  N   GLY A  23      73.480  83.840  48.900  1.00  0.00           N
ATOM    214  H   GLY A  23      74.360  84.100  48.520  1.00  0.00           H
ATOM    215  CA  GLY A  23      72.610  84.960  49.440  1.00  0.00           C
ATOM    216  C   GLY A  23      72.180  84.810  50.930  1.00  0.00           C
ATOM    217  O   GLY A  23      72.740  85.380  51.800  1.00  0.00           O
ATOM    218  N   THR A  24      71.010  84.160  51.080  1.00  0.00           N
ATOM    219  H   THR A  24      70.380  84.090  50.310  1.00  0.00           H
ATOM    220  CA  THR A  24      70.350  83.790  52.350  1.00  0.00           C
ATOM    221  CB  THR A  24      68.860  84.140  52.330  1.00  0.00           C
ATOM    222  OG1 THR A  24      68.400  83.800  51.020  1.00  0.00           O
ATOM    223  HG1 THR A  24      67.430  83.560  51.010  1.00  0.00           H
ATOM    224  CG2 THR A  24      68.680  85.630  52.510  1.00  0.00           C
ATOM    225  C   THR A  24      70.310  82.300  52.840  1.00  0.00           C
ATOM    226  O   THR A  24      70.160  82.040  54.030  1.00  0.00           O
ATOM    227  N   THR A  25      70.390  81.360  51.880  1.00  0.00           N
ATOM    228  H   THR A  25      70.750  81.580  50.970  1.00  0.00           H
ATOM    229  CA  THR A  25      70.410  79.870  52.000  1.00  0.00           C
ATOM    230  CB  THR A  25      69.640  79.150  50.860  1.00  0.00           C
ATOM    231  OG1 THR A  25      68.240  79.500  50.890  1.00  0.00           O
ATOM    232  HG1 THR A  25      67.700  78.880  51.450  1.00  0.00           H
ATOM    233  CG2 THR A  25      69.780  77.650  50.860  1.00  0.00           C
ATOM    234  C   THR A  25      71.740  79.230  52.370  1.00  0.00           C
ATOM    235  O   THR A  25      72.710  79.170  51.590  1.00  0.00           O
ATOM    236  N   THR A  26      71.910  78.880  53.600  1.00  0.00           N
ATOM    237  H   THR A  26      71.260  79.160  54.300  1.00  0.00           H
ATOM    238  CA  THR A  26      73.230  78.380  54.100  1.00  0.00           C
ATOM    239  CB  THR A  26      73.640  79.070  55.380  1.00  0.00           C
ATOM    240  OG1 THR A  26      72.930  80.390  55.520  1.00  0.00           O
ATOM    241  HG1 THR A  26      72.370  80.280  56.350  1.00  0.00           H
ATOM    242  CG2 THR A  26      75.140  79.290  55.430  1.00  0.00           C
ATOM    243  C   THR A  26      73.110  76.910  54.410  1.00  0.00           C
ATOM    244  O   THR A  26      72.580  76.520  55.450  1.00  0.00           O
ATOM    245  N   LEU A  27      73.700  76.160  53.510  1.00  0.00           N
ATOM    246  H   LEU A  27      74.280  76.540  52.800  1.00  0.00           H
ATOM    247  CA  LEU A  27      73.750  74.720  53.560  1.00  0.00           C
ATOM    248  CB  LEU A  27      72.980  74.050  52.420  1.00  0.00           C
ATOM    249  CG  LEU A  27      71.600  73.700  52.890  1.00  0.00           C
ATOM    250  CD1 LEU A  27      70.780  73.260  51.700  1.00  0.00           C
ATOM    251  CD2 LEU A  27      71.730  72.630  54.030  1.00  0.00           C
ATOM    252  C   LEU A  27      75.150  74.040  53.560  1.00  0.00           C
ATOM    253  O   LEU A  27      76.110  74.780  53.930  1.00  0.00           O
ATOM    254  N   ASN A  28      75.310  72.750  53.130  1.00  0.00           N
ATOM    255  H   ASN A  28      74.520  72.340  52.690  1.00  0.00           H
ATOM    256  CA  ASN A  28      76.520  71.950  53.250  1.00  0.00           C
ATOM    257  CB  ASN A  28      75.900  70.590  53.630  1.00  0.00           C
ATOM    258  CG  ASN A  28      75.300  70.450  55.020  1.00  0.00           C
ATOM    259  OD1 ASN A  28      75.780  70.790  56.110  1.00  0.00           O
ATOM    260  ND2 ASN A  28      74.110  69.920  55.090  1.00  0.00           N
ATOM    261 1HD2 ASN A  28      73.430  69.810  54.360  1.00  0.00           H
ATOM    262 2HD2 ASN A  28      73.910  69.590  56.010  1.00  0.00           H
ATOM    263  C   ASN A  28      77.130  71.730  51.900  1.00  0.00           C
ATOM    264  O   ASN A  28      76.500  72.070  50.890  1.00  0.00           O
ATOM    265  N   GLY A  29      78.380  71.260  51.800  1.00  0.00           N
ATOM    266  H   GLY A  29      79.080  71.250  52.510  1.00  0.00           H
ATOM    267  CA  GLY A  29      78.990  70.890  50.470  1.00  0.00           C
ATOM    268  C   GLY A  29      80.240  70.010  50.590  1.00  0.00           C
ATOM    269  O   GLY A  29      81.250  70.330  51.280  1.00  0.00           O
ATOM    270  N   LEU A  30      80.250  68.920  49.920  1.00  0.00           N
ATOM    271  H   LEU A  30      79.510  68.660  49.300  1.00  0.00           H
ATOM    272  CA  LEU A  30      81.340  67.940  50.000  1.00  0.00           C
ATOM    273  CB  LEU A  30      80.780  66.520  49.860  1.00  0.00           C
ATOM    274  CG  LEU A  30      81.710  65.310  50.070  1.00  0.00           C
ATOM    275  CD1 LEU A  30      81.900  64.830  51.540  1.00  0.00           C
ATOM    276  CD2 LEU A  30      80.990  64.240  49.280  1.00  0.00           C
ATOM    277  C   LEU A  30      82.360  68.280  48.890  1.00  0.00           C
ATOM    278  O   LEU A  30      82.130  68.010  47.710  1.00  0.00           O
ATOM    279  N   TRP A  31      83.370  69.050  49.290  1.00  0.00           N
ATOM    280  H   TRP A  31      83.340  69.440  50.210  1.00  0.00           H
ATOM    281  CA  TRP A  31      84.610  69.410  48.540  1.00  0.00           C
ATOM    282  CB  TRP A  31      85.160  70.610  49.360  1.00  0.00           C
ATOM    283  CG  TRP A  31      86.460  71.210  48.790  1.00  0.00           C
ATOM    284  CD1 TRP A  31      86.870  71.320  47.520  1.00  0.00           C
ATOM    285  HD1 TRP A  31      86.240  71.010  46.680  1.00  0.00           H
ATOM    286  CD2 TRP A  31      87.310  72.070  49.450  1.00  0.00           C
ATOM    287  NE1 TRP A  31      87.930  72.110  47.360  1.00  0.00           N
ATOM    288  HE1 TRP A  31      88.460  72.180  46.510  1.00  0.00           H
ATOM    289  CE2 TRP A  31      88.210  72.590  48.580  1.00  0.00           C
ATOM    290  CE3 TRP A  31      87.450  72.420  50.810  1.00  0.00           C
ATOM    291  HE3 TRP A  31      86.860  71.950  51.600  1.00  0.00           H
ATOM    292  CZ2 TRP A  31      89.270  73.390  49.010  1.00  0.00           C
ATOM    293  HZ2 TRP A  31      89.880  73.850  48.230  1.00  0.00           H
ATOM    294  CZ3 TRP A  31      88.580  73.140  51.200  1.00  0.00           C
ATOM    295  HZ3 TRP A  31      88.580  73.510  52.230  1.00  0.00           H
ATOM    296  CH2 TRP A  31      89.440  73.690  50.300  1.00  0.00           C
ATOM    297  HH2 TRP A  31      90.120  74.510  50.530  1.00  0.00           H
ATOM    298  C   TRP A  31      85.560  68.270  48.200  1.00  0.00           C
ATOM    299  O   TRP A  31      86.710  68.230  48.690  1.00  0.00           O
ATOM    300  N   LEU A  32      85.130  67.430  47.290  1.00  0.00           N
ATOM    301  H   LEU A  32      84.220  67.580  46.910  1.00  0.00           H
ATOM    302  CA  LEU A  32      86.000  66.480  46.550  1.00  0.00           C
ATOM    303  CB  LEU A  32      85.270  65.230  45.970  1.00  0.00           C
ATOM    304  CG  LEU A  32      84.430  64.470  47.010  1.00  0.00           C
ATOM    305  CD1 LEU A  32      83.580  63.360  46.320  1.00  0.00           C
ATOM    306  CD2 LEU A  32      85.200  63.790  48.180  1.00  0.00           C
ATOM    307  C   LEU A  32      86.940  67.140  45.520  1.00  0.00           C
ATOM    308  O   LEU A  32      86.560  67.430  44.390  1.00  0.00           O
ATOM    309  N   ASP A  33      88.160  67.440  46.060  1.00  0.00           N
ATOM    310  H   ASP A  33      88.150  67.360  47.060  1.00  0.00           H
ATOM    311  CA  ASP A  33      89.330  68.000  45.370  1.00  0.00           C
ATOM    312  CB  ASP A  33      89.810  67.200  44.170  1.00  0.00           C
ATOM    313  CG  ASP A  33      90.360  65.720  44.310  1.00  0.00           C
ATOM    314  OD1 ASP A  33      91.220  65.330  43.590  1.00  0.00           O
ATOM    315  OD2 ASP A  33      89.850  64.950  45.110  1.00  0.00           O
ATOM    316  C   ASP A  33      89.070  69.500  45.050  1.00  0.00           C
ATOM    317  O   ASP A  33      89.480  70.370  45.830  1.00  0.00           O
ATOM    318  N   ASP A  34      88.490  69.750  43.850  1.00  0.00           N
ATOM    319  H   ASP A  34      88.570  69.070  43.130  1.00  0.00           H
ATOM    320  CA  ASP A  34      88.070  71.130  43.330  1.00  0.00           C
ATOM    321  CB  ASP A  34      89.050  71.690  42.270  1.00  0.00           C
ATOM    322  CG  ASP A  34      89.050  70.910  40.960  1.00  0.00           C
ATOM    323  OD1 ASP A  34      88.190  70.020  40.800  1.00  0.00           O
ATOM    324  OD2 ASP A  34      89.930  71.140  40.130  1.00  0.00           O
ATOM    325  C   ASP A  34      86.590  71.220  42.840  1.00  0.00           C
ATOM    326  O   ASP A  34      86.120  72.290  42.370  1.00  0.00           O
ATOM    327  N   VAL A  35      85.820  70.120  43.060  1.00  0.00           N
ATOM    328  H   VAL A  35      86.220  69.330  43.540  1.00  0.00           H
ATOM    329  CA  VAL A  35      84.400  70.160  42.830  1.00  0.00           C
ATOM    330  CB  VAL A  35      84.070  68.990  41.910  1.00  0.00           C
ATOM    331  CG1 VAL A  35      82.560  68.900  41.570  1.00  0.00           C
ATOM    332  CG2 VAL A  35      84.940  68.810  40.740  1.00  0.00           C
ATOM    333  C   VAL A  35      83.650  70.020  44.220  1.00  0.00           C
ATOM    334  O   VAL A  35      83.740  68.990  44.910  1.00  0.00           O
ATOM    335  N   VAL A  36      83.150  71.140  44.650  1.00  0.00           N
ATOM    336  H   VAL A  36      83.220  71.980  44.110  1.00  0.00           H
ATOM    337  CA  VAL A  36      82.160  71.110  45.750  1.00  0.00           C
ATOM    338  CB  VAL A  36      82.040  72.470  46.360  1.00  0.00           C
ATOM    339  CG1 VAL A  36      81.620  72.180  47.820  1.00  0.00           C
ATOM    340  CG2 VAL A  36      83.310  73.320  46.310  1.00  0.00           C
ATOM    341  C   VAL A  36      80.830  70.430  45.280  1.00  0.00           C
ATOM    342  O   VAL A  36      80.150  70.980  44.450  1.00  0.00           O
ATOM    343  N   TYR A  37      80.570  69.270  45.790  1.00  0.00           N
ATOM    344  H   TYR A  37      81.250  68.670  46.210  1.00  0.00           H
ATOM    345  CA  TYR A  37      79.250  68.630  45.610  1.00  0.00           C
ATOM    346  CB  TYR A  37      79.400  67.120  45.720  1.00  0.00           C
ATOM    347  CG  TYR A  37      80.060  66.590  44.440  1.00  0.00           C
ATOM    348  CD1 TYR A  37      79.300  65.940  43.480  1.00  0.00           C
ATOM    349  HD1 TYR A  37      78.220  65.840  43.560  1.00  0.00           H
ATOM    350  CD2 TYR A  37      81.490  66.620  44.380  1.00  0.00           C
ATOM    351  HD2 TYR A  37      82.090  67.140  45.130  1.00  0.00           H
ATOM    352  CE1 TYR A  37      79.930  65.160  42.450  1.00  0.00           C
ATOM    353  HE1 TYR A  37      79.490  64.290  41.970  1.00  0.00           H
ATOM    354  CE2 TYR A  37      82.060  65.890  43.380  1.00  0.00           C
ATOM    355  HE2 TYR A  37      83.150  65.840  43.360  1.00  0.00           H
ATOM    356  CZ  TYR A  37      81.290  65.170  42.460  1.00  0.00           C
ATOM    357  OH  TYR A  37      81.970  64.230  41.730  1.00  0.00           O
ATOM    358  HH  TYR A  37      81.260  63.540  41.620  1.00  0.00           H
ATOM    359  C   TYR A  37      78.200  69.050  46.660  1.00  0.00           C
ATOM    360  O   TYR A  37      78.380  68.710  47.820  1.00  0.00           O
ATOM    361  N   CYS A  38      77.330  69.870  46.280  1.00  0.00           N
ATOM    362  H   CYS A  38      77.420  70.250  45.360  1.00  0.00           H
ATOM    363  CA  CYS A  38      76.260  70.490  47.030  1.00  0.00           C
ATOM    364  CB  CYS A  38      76.530  71.990  46.860  1.00  0.00           C
ATOM    365  SG  CYS A  38      75.810  72.930  48.240  1.00  0.00           S
ATOM    366  HG  CYS A  38      76.300  72.360  49.350  1.00  0.00           H
ATOM    367  C   CYS A  38      74.830  70.070  46.630  1.00  0.00           C
ATOM    368  O   CYS A  38      74.500  70.060  45.450  1.00  0.00           O
ATOM    369  N   PRO A  39      74.070  69.770  47.680  1.00  0.00           N
ATOM    370  CA  PRO A  39      72.670  69.370  47.450  1.00  0.00           C
ATOM    371  CB  PRO A  39      72.140  69.260  48.900  1.00  0.00           C
ATOM    372  CG  PRO A  39      73.040  70.230  49.730  1.00  0.00           C
ATOM    373  CD  PRO A  39      74.390  69.910  49.090  1.00  0.00           C
ATOM    374  C   PRO A  39      71.840  70.500  46.740  1.00  0.00           C
ATOM    375  O   PRO A  39      72.180  71.680  46.930  1.00  0.00           O
ATOM    376  N   ARG A  40      70.990  70.140  45.840  1.00  0.00           N
ATOM    377  H   ARG A  40      70.790  69.170  45.660  1.00  0.00           H
ATOM    378  CA  ARG A  40      70.240  71.010  44.850  1.00  0.00           C
ATOM    379  CB  ARG A  40      69.060  70.140  44.350  1.00  0.00           C
ATOM    380  CG  ARG A  40      68.830  70.460  42.890  1.00  0.00           C
ATOM    381  CD  ARG A  40      67.750  69.580  42.270  1.00  0.00           C
ATOM    382  NE  ARG A  40      67.600  69.900  40.850  1.00  0.00           N
ATOM    383  HE  ARG A  40      68.460  69.980  40.350  1.00  0.00           H
ATOM    384  CZ  ARG A  40      66.490  70.480  40.350  1.00  0.00           C
ATOM    385  NH1 ARG A  40      65.510  70.890  41.100  1.00  0.00           N
ATOM    386 1HH1 ARG A  40      65.540  70.810  42.100  1.00  0.00           H
ATOM    387 2HH1 ARG A  40      64.670  71.310  40.760  1.00  0.00           H
ATOM    388  NH2 ARG A  40      66.250  70.440  39.060  1.00  0.00           N
ATOM    389 1HH2 ARG A  40      66.870  69.890  38.500  1.00  0.00           H
ATOM    390 2HH2 ARG A  40      65.450  70.870  38.650  1.00  0.00           H
ATOM    391  C   ARG A  40      69.680  72.330  45.370  1.00  0.00           C
ATOM    392  O   ARG A  40      69.960  73.330  44.760  1.00  0.00           O
ATOM    393  N   HIS A  41      68.850  72.270  46.380  1.00  0.00           N
ATOM    394  H   HIS A  41      68.130  71.570  46.360  1.00  0.00           H
ATOM    395  CA  HIS A  41      68.430  73.420  47.190  1.00  0.00           C
ATOM    396  CB  HIS A  41      68.320  72.910  48.610  1.00  0.00           C
ATOM    397  CG  HIS A  41      67.470  71.650  48.690  1.00  0.00           C
ATOM    398  ND1 HIS A  41      66.370  71.370  47.930  1.00  0.00           N
ATOM    399  CD2 HIS A  41      67.750  70.600  49.410  1.00  0.00           C
ATOM    400  HD2 HIS A  41      68.510  70.520  50.190  1.00  0.00           H
ATOM    401  CE1 HIS A  41      66.030  70.080  48.120  1.00  0.00           C
ATOM    402  HE1 HIS A  41      65.150  69.590  47.710  1.00  0.00           H
ATOM    403  NE2 HIS A  41      66.940  69.610  48.980  1.00  0.00           N
ATOM    404  HE2 HIS A  41      66.970  68.720  49.440  1.00  0.00           H
ATOM    405  C   HIS A  41      69.130  74.840  47.200  1.00  0.00           C
ATOM    406  O   HIS A  41      68.430  75.870  47.400  1.00  0.00           O
ATOM    407  N   VAL A  42      70.450  74.900  47.030  1.00  0.00           N
ATOM    408  H   VAL A  42      71.030  74.110  46.820  1.00  0.00           H
ATOM    409  CA  VAL A  42      71.160  76.230  47.000  1.00  0.00           C
ATOM    410  CB  VAL A  42      72.660  76.050  47.230  1.00  0.00           C
ATOM    411  CG1 VAL A  42      72.820  75.480  48.640  1.00  0.00           C
ATOM    412  CG2 VAL A  42      73.200  75.110  46.140  1.00  0.00           C
ATOM    413  C   VAL A  42      70.930  77.110  45.790  1.00  0.00           C
ATOM    414  O   VAL A  42      71.270  78.290  45.820  1.00  0.00           O
ATOM    415  N   ILE A  43      70.260  76.550  44.760  1.00  0.00           N
ATOM    416  H   ILE A  43      70.170  75.560  44.640  1.00  0.00           H
ATOM    417  CA  ILE A  43      69.770  77.350  43.670  1.00  0.00           C
ATOM    418  CB  ILE A  43      69.740  76.690  42.290  1.00  0.00           C
ATOM    419  CG1 ILE A  43      69.420  75.220  42.180  1.00  0.00           C
ATOM    420  CG2 ILE A  43      71.100  76.770  41.670  1.00  0.00           C
ATOM    421  CD  ILE A  43      67.920  75.060  42.250  1.00  0.00           C
ATOM    422  C   ILE A  43      68.350  77.900  43.990  1.00  0.00           C
ATOM    423  O   ILE A  43      67.900  78.870  43.390  1.00  0.00           O
ATOM    424  N   CYS A  44      67.750  77.470  45.110  1.00  0.00           N
ATOM    425  H   CYS A  44      68.240  77.030  45.860  1.00  0.00           H
ATOM    426  CA  CYS A  44      66.440  77.940  45.520  1.00  0.00           C
ATOM    427  CB  CYS A  44      65.380  76.850  45.480  1.00  0.00           C
ATOM    428  SG  CYS A  44      63.670  77.550  45.600  1.00  0.00           S
ATOM    429  HG  CYS A  44      63.320  77.560  46.890  1.00  0.00           H
ATOM    430  C   CYS A  44      66.540  78.770  46.810  1.00  0.00           C
ATOM    431  O   CYS A  44      66.310  78.300  47.930  1.00  0.00           O
ATOM    432  N   THR A  45      66.760  80.090  46.610  1.00  0.00           N
ATOM    433  H   THR A  45      66.430  80.580  45.800  1.00  0.00           H
ATOM    434  CA  THR A  45      67.210  80.960  47.720  1.00  0.00           C
ATOM    435  CB  THR A  45      67.880  82.200  47.210  1.00  0.00           C
ATOM    436  OG1 THR A  45      67.290  82.780  46.040  1.00  0.00           O
ATOM    437  HG1 THR A  45      66.390  83.120  46.300  1.00  0.00           H
ATOM    438  CG2 THR A  45      69.420  82.040  46.980  1.00  0.00           C
ATOM    439  C   THR A  45      66.010  81.300  48.620  1.00  0.00           C
ATOM    440  O   THR A  45      64.860  81.230  48.180  1.00  0.00           O
ATOM    441  N   SER A  46      66.260  81.180  49.920  1.00  0.00           N
ATOM    442  H   SER A  46      67.040  80.630  50.210  1.00  0.00           H
ATOM    443  CA  SER A  46      65.290  81.530  50.990  1.00  0.00           C
ATOM    444  CB  SER A  46      64.570  82.880  50.790  1.00  0.00           C
ATOM    445  OG  SER A  46      65.550  83.880  50.920  1.00  0.00           O
ATOM    446  HG  SER A  46      65.310  84.820  51.180  1.00  0.00           H
ATOM    447  C   SER A  46      64.180  80.520  51.270  1.00  0.00           C
ATOM    448  O   SER A  46      63.910  80.310  52.460  1.00  0.00           O
ATOM    449  N   GLU A  47      63.650  80.000  50.200  1.00  0.00           N
ATOM    450  H   GLU A  47      63.930  80.330  49.300  1.00  0.00           H
ATOM    451  CA  GLU A  47      62.390  79.190  50.160  1.00  0.00           C
ATOM    452  CB  GLU A  47      61.270  79.880  49.390  1.00  0.00           C
ATOM    453  CG  GLU A  47      60.890  81.040  50.280  1.00  0.00           C
ATOM    454  CD  GLU A  47      59.540  81.590  49.850  1.00  0.00           C
ATOM    455  OE1 GLU A  47      58.490  80.900  49.970  1.00  0.00           O
ATOM    456  OE2 GLU A  47      59.670  82.610  49.180  1.00  0.00           O
ATOM    457  C   GLU A  47      62.680  77.850  49.550  1.00  0.00           C
ATOM    458  O   GLU A  47      63.470  77.590  48.640  1.00  0.00           O
ATOM    459  N   ASP A  48      61.900  76.940  50.110  1.00  0.00           N
ATOM    460  H   ASP A  48      61.220  77.300  50.750  1.00  0.00           H
ATOM    461  CA  ASP A  48      61.830  75.540  49.740  1.00  0.00           C
ATOM    462  CB  ASP A  48      60.740  74.740  50.490  1.00  0.00           C
ATOM    463  CG  ASP A  48      61.040  74.890  51.970  1.00  0.00           C
ATOM    464  OD1 ASP A  48      60.540  75.850  52.510  1.00  0.00           O
ATOM    465  OD2 ASP A  48      61.760  74.080  52.580  1.00  0.00           O
ATOM    466  C   ASP A  48      61.570  75.390  48.220  1.00  0.00           C
ATOM    467  O   ASP A  48      60.700  76.060  47.610  1.00  0.00           O
ATOM    468  N   MET A  49      62.130  74.410  47.560  1.00  0.00           N
ATOM    469  H   MET A  49      62.820  73.930  48.100  1.00  0.00           H
ATOM    470  CA  MET A  49      62.050  73.960  46.170  1.00  0.00           C
ATOM    471  CB  MET A  49      63.130  72.900  45.990  1.00  0.00           C
ATOM    472  CG  MET A  49      63.410  72.820  44.490  1.00  0.00           C
ATOM    473  SD  MET A  49      65.040  72.090  43.980  1.00  0.00           S
ATOM    474  CE  MET A  49      64.810  70.520  44.720  1.00  0.00           C
ATOM    475  C   MET A  49      60.690  73.280  45.920  1.00  0.00           C
ATOM    476  O   MET A  49      60.450  72.080  46.160  1.00  0.00           O
ATOM    477  N   LEU A  50      59.790  74.200  45.490  1.00  0.00           N
ATOM    478  H   LEU A  50      60.000  75.170  45.340  1.00  0.00           H
ATOM    479  CA  LEU A  50      58.460  73.790  45.100  1.00  0.00           C
ATOM    480  CB  LEU A  50      57.500  74.990  45.390  1.00  0.00           C
ATOM    481  CG  LEU A  50      57.060  75.380  46.770  1.00  0.00           C
ATOM    482  CD1 LEU A  50      56.910  76.910  46.890  1.00  0.00           C
ATOM    483  CD2 LEU A  50      55.710  74.760  47.130  1.00  0.00           C
ATOM    484  C   LEU A  50      58.410  73.280  43.680  1.00  0.00           C
ATOM    485  O   LEU A  50      58.070  72.080  43.530  1.00  0.00           O
ATOM    486  N   ASN A  51      58.820  74.050  42.700  1.00  0.00           N
ATOM    487  H   ASN A  51      59.060  75.010  42.880  1.00  0.00           H
ATOM    488  CA  ASN A  51      58.950  73.600  41.300  1.00  0.00           C
ATOM    489  CB  ASN A  51      58.860  74.730  40.280  1.00  0.00           C
ATOM    490  CG  ASN A  51      58.830  74.500  38.760  1.00  0.00           C
ATOM    491  OD1 ASN A  51      58.820  73.410  38.270  1.00  0.00           O
ATOM    492  ND2 ASN A  51      58.750  75.590  38.060  1.00  0.00           N
ATOM    493 1HD2 ASN A  51      58.590  76.480  38.490  1.00  0.00           H
ATOM    494 2HD2 ASN A  51      59.120  75.580  37.120  1.00  0.00           H
ATOM    495  C   ASN A  51      60.240  72.750  41.130  1.00  0.00           C
ATOM    496  O   ASN A  51      61.280  73.060  41.810  1.00  0.00           O
ATOM    497  N   PRO A  52      60.130  71.620  40.350  1.00  0.00           N
ATOM    498  CA  PRO A  52      61.270  70.700  40.100  1.00  0.00           C
ATOM    499  CB  PRO A  52      60.690  69.370  39.730  1.00  0.00           C
ATOM    500  CG  PRO A  52      59.250  69.600  39.300  1.00  0.00           C
ATOM    501  CD  PRO A  52      58.930  70.810  40.090  1.00  0.00           C
ATOM    502  C   PRO A  52      62.180  71.360  39.030  1.00  0.00           C
ATOM    503  O   PRO A  52      63.410  71.170  39.150  1.00  0.00           O
ATOM    504  N   ASN A  53      61.610  72.040  38.060  1.00  0.00           N
ATOM    505  H   ASN A  53      60.630  72.190  37.990  1.00  0.00           H
ATOM    506  CA  ASN A  53      62.400  72.500  36.860  1.00  0.00           C
ATOM    507  CB  ASN A  53      61.400  73.130  35.820  1.00  0.00           C
ATOM    508  CG  ASN A  53      62.130  73.340  34.450  1.00  0.00           C
ATOM    509  OD1 ASN A  53      63.040  72.570  34.050  1.00  0.00           O
ATOM    510  ND2 ASN A  53      61.550  74.210  33.640  1.00  0.00           N
ATOM    511 1HD2 ASN A  53      60.690  74.640  33.930  1.00  0.00           H
ATOM    512 2HD2 ASN A  53      61.870  74.300  32.700  1.00  0.00           H
ATOM    513  C   ASN A  53      63.550  73.540  37.110  1.00  0.00           C
ATOM    514  O   ASN A  53      63.250  74.700  37.220  1.00  0.00           O
ATOM    515  N   TYR A  54      64.710  73.040  36.760  1.00  0.00           N
ATOM    516  H   TYR A  54      64.830  72.140  36.340  1.00  0.00           H
ATOM    517  CA  TYR A  54      65.990  73.790  36.580  1.00  0.00           C
ATOM    518  CB  TYR A  54      66.950  73.000  35.660  1.00  0.00           C
ATOM    519  CG  TYR A  54      68.340  73.670  35.430  1.00  0.00           C
ATOM    520  CD1 TYR A  54      68.570  74.460  34.300  1.00  0.00           C
ATOM    521  HD1 TYR A  54      67.780  74.880  33.680  1.00  0.00           H
ATOM    522  CD2 TYR A  54      69.440  73.280  36.140  1.00  0.00           C
ATOM    523  HD2 TYR A  54      69.240  72.470  36.840  1.00  0.00           H
ATOM    524  CE1 TYR A  54      69.880  74.870  33.910  1.00  0.00           C
ATOM    525  HE1 TYR A  54      70.000  75.620  33.130  1.00  0.00           H
ATOM    526  CE2 TYR A  54      70.740  73.720  35.820  1.00  0.00           C
ATOM    527  HE2 TYR A  54      71.540  73.390  36.480  1.00  0.00           H
ATOM    528  CZ  TYR A  54      70.980  74.530  34.690  1.00  0.00           C
ATOM    529  OH  TYR A  54      72.200  74.610  34.160  1.00  0.00           O
ATOM    530  HH  TYR A  54      72.240  75.380  33.520  1.00  0.00           H
ATOM    531  C   TYR A  54      65.750  75.190  36.030  1.00  0.00           C
ATOM    532  O   TYR A  54      66.050  76.170  36.740  1.00  0.00           O
ATOM    533  N   GLU A  55      65.140  75.400  34.900  1.00  0.00           N
ATOM    534  H   GLU A  55      64.720  74.660  34.380  1.00  0.00           H
ATOM    535  CA  GLU A  55      65.100  76.680  34.210  1.00  0.00           C
ATOM    536  CB  GLU A  55      64.380  76.450  32.900  1.00  0.00           C
ATOM    537  CG  GLU A  55      64.970  75.210  32.150  1.00  0.00           C
ATOM    538  CD  GLU A  55      64.180  74.970  30.880  1.00  0.00           C
ATOM    539  OE1 GLU A  55      62.940  74.630  30.990  1.00  0.00           O
ATOM    540  OE2 GLU A  55      64.730  75.250  29.820  1.00  0.00           O
ATOM    541  C   GLU A  55      64.420  77.760  35.120  1.00  0.00           C
ATOM    542  O   GLU A  55      65.060  78.620  35.620  1.00  0.00           O
ATOM    543  N   ASP A  56      63.150  77.450  35.480  1.00  0.00           N
ATOM    544  H   ASP A  56      62.730  76.650  35.070  1.00  0.00           H
ATOM    545  CA  ASP A  56      62.280  78.170  36.340  1.00  0.00           C
ATOM    546  CB  ASP A  56      61.030  77.360  36.560  1.00  0.00           C
ATOM    547  CG  ASP A  56      60.220  76.890  35.310  1.00  0.00           C
ATOM    548  OD1 ASP A  56      59.730  75.750  35.320  1.00  0.00           O
ATOM    549  OD2 ASP A  56      60.090  77.670  34.360  1.00  0.00           O
ATOM    550  C   ASP A  56      62.900  78.460  37.720  1.00  0.00           C
ATOM    551  O   ASP A  56      62.860  79.570  38.250  1.00  0.00           O
ATOM    552  N   LEU A  57      63.740  77.570  38.290  1.00  0.00           N
ATOM    553  H   LEU A  57      64.040  76.770  37.770  1.00  0.00           H
ATOM    554  CA  LEU A  57      64.500  77.690  39.510  1.00  0.00           C
ATOM    555  CB  LEU A  57      65.000  76.300  40.040  1.00  0.00           C
ATOM    556  CG  LEU A  57      63.890  75.540  40.660  1.00  0.00           C
ATOM    557  CD1 LEU A  57      64.070  74.110  40.620  1.00  0.00           C
ATOM    558  CD2 LEU A  57      63.550  76.040  42.060  1.00  0.00           C
ATOM    559  C   LEU A  57      65.670  78.650  39.420  1.00  0.00           C
ATOM    560  O   LEU A  57      65.920  79.430  40.330  1.00  0.00           O
ATOM    561  N   LEU A  58      66.400  78.650  38.330  1.00  0.00           N
ATOM    562  H   LEU A  58      66.220  77.960  37.620  1.00  0.00           H
ATOM    563  CA  LEU A  58      67.650  79.480  38.270  1.00  0.00           C
ATOM    564  CB  LEU A  58      68.600  78.750  37.290  1.00  0.00           C
ATOM    565  CG  LEU A  58      69.600  77.860  38.010  1.00  0.00           C
ATOM    566  CD1 LEU A  58      69.050  76.370  38.170  1.00  0.00           C
ATOM    567  CD2 LEU A  58      70.950  77.850  37.290  1.00  0.00           C
ATOM    568  C   LEU A  58      67.420  80.930  37.900  1.00  0.00           C
ATOM    569  O   LEU A  58      67.930  81.780  38.660  1.00  0.00           O
ATOM    570  N   ILE A  59      66.650  81.160  36.830  1.00  0.00           N
ATOM    571  H   ILE A  59      65.870  80.580  36.580  1.00  0.00           H
ATOM    572  CA  ILE A  59      66.510  82.510  36.210  1.00  0.00           C
ATOM    573  CB  ILE A  59      65.130  83.070  36.640  1.00  0.00           C
ATOM    574  CG1 ILE A  59      64.010  82.120  36.360  1.00  0.00           C
ATOM    575  CG2 ILE A  59      64.980  84.460  36.000  1.00  0.00           C
ATOM    576  CD  ILE A  59      63.730  81.840  34.900  1.00  0.00           C
ATOM    577  C   ILE A  59      67.750  83.380  36.160  1.00  0.00           C
ATOM    578  O   ILE A  59      68.510  83.210  35.200  1.00  0.00           O
ATOM    579  N   ARG A  60      67.860  84.270  37.160  1.00  0.00           N
ATOM    580  H   ARG A  60      67.220  84.360  37.920  1.00  0.00           H
ATOM    581  CA  ARG A  60      68.960  85.220  37.370  1.00  0.00           C
ATOM    582  CB  ARG A  60      68.330  86.680  37.320  1.00  0.00           C
ATOM    583  CG  ARG A  60      67.920  87.110  35.920  1.00  0.00           C
ATOM    584  CD  ARG A  60      69.130  87.270  34.990  1.00  0.00           C
ATOM    585  NE  ARG A  60      68.710  87.170  33.550  1.00  0.00           N
ATOM    586  HE  ARG A  60      67.970  87.780  33.270  1.00  0.00           H
ATOM    587  CZ  ARG A  60      69.100  86.190  32.670  1.00  0.00           C
ATOM    588  NH1 ARG A  60      69.890  85.140  32.890  1.00  0.00           N
ATOM    589 1HH1 ARG A  60      70.380  84.980  33.750  1.00  0.00           H
ATOM    590 2HH1 ARG A  60      70.030  84.530  32.110  1.00  0.00           H
ATOM    591  NH2 ARG A  60      68.830  86.460  31.380  1.00  0.00           N
ATOM    592 1HH2 ARG A  60      68.390  87.290  31.040  1.00  0.00           H
ATOM    593 2HH2 ARG A  60      68.620  85.720  30.740  1.00  0.00           H
ATOM    594  C   ARG A  60      69.940  85.090  38.520  1.00  0.00           C
ATOM    595  O   ARG A  60      70.270  86.050  39.270  1.00  0.00           O
ATOM    596  N   LYS A  61      70.360  83.810  38.720  1.00  0.00           N
ATOM    597  H   LYS A  61      69.920  83.110  38.160  1.00  0.00           H
ATOM    598  CA  LYS A  61      71.420  83.310  39.550  1.00  0.00           C
ATOM    599  CB  LYS A  61      70.920  82.120  40.380  1.00  0.00           C
ATOM    600  CG  LYS A  61      69.870  82.510  41.450  1.00  0.00           C
ATOM    601  CD  LYS A  61      69.380  81.370  42.330  1.00  0.00           C
ATOM    602  CE  LYS A  61      68.170  81.690  43.170  1.00  0.00           C
ATOM    603  NZ  LYS A  61      67.000  81.920  42.210  1.00  0.00           N
ATOM    604  HZ1 LYS A  61      67.010  82.920  42.090  1.00  0.00           H
ATOM    605  HZ2 LYS A  61      66.950  81.420  41.340  1.00  0.00           H
ATOM    606  HZ3 LYS A  61      66.140  81.710  42.680  1.00  0.00           H
ATOM    607  C   LYS A  61      72.660  82.900  38.650  1.00  0.00           C
ATOM    608  O   LYS A  61      72.400  82.300  37.570  1.00  0.00           O
ATOM    609  N   SER A  62      73.840  83.470  38.880  1.00  0.00           N
ATOM    610  H   SER A  62      74.110  83.880  39.760  1.00  0.00           H
ATOM    611  CA  SER A  62      75.100  83.190  38.100  1.00  0.00           C
ATOM    612  CB  SER A  62      75.360  84.460  37.290  1.00  0.00           C
ATOM    613  OG  SER A  62      76.500  84.330  36.430  1.00  0.00           O
ATOM    614  HG  SER A  62      76.580  85.150  35.860  1.00  0.00           H
ATOM    615  C   SER A  62      76.370  82.930  38.940  1.00  0.00           C
ATOM    616  O   SER A  62      76.200  83.050  40.150  1.00  0.00           O
ATOM    617  N   ASN A  63      77.460  82.540  38.360  1.00  0.00           N
ATOM    618  H   ASN A  63      77.700  82.720  37.400  1.00  0.00           H
ATOM    619  CA  ASN A  63      78.720  82.240  39.090  1.00  0.00           C
ATOM    620  CB  ASN A  63      79.880  82.190  38.090  1.00  0.00           C
ATOM    621  CG  ASN A  63      79.800  80.850  37.340  1.00  0.00           C
ATOM    622  OD1 ASN A  63      79.640  79.680  37.730  1.00  0.00           O
ATOM    623  ND2 ASN A  63      80.110  81.110  36.090  1.00  0.00           N
ATOM    624 1HD2 ASN A  63      80.220  82.030  35.730  1.00  0.00           H
ATOM    625 2HD2 ASN A  63      79.900  80.310  35.520  1.00  0.00           H
ATOM    626  C   ASN A  63      79.110  83.180  40.280  1.00  0.00           C
ATOM    627  O   ASN A  63      79.510  82.640  41.340  1.00  0.00           O
ATOM    628  N   HIS A  64      78.750  84.460  40.280  1.00  0.00           N
ATOM    629  H   HIS A  64      78.400  84.920  39.470  1.00  0.00           H
ATOM    630  CA  HIS A  64      78.970  85.390  41.460  1.00  0.00           C
ATOM    631  CB  HIS A  64      78.840  86.870  41.040  1.00  0.00           C
ATOM    632  CG  HIS A  64      77.720  87.240  40.100  1.00  0.00           C
ATOM    633  ND1 HIS A  64      77.750  87.220  38.790  1.00  0.00           N
ATOM    634  CD2 HIS A  64      76.600  87.810  40.500  1.00  0.00           C
ATOM    635  HD2 HIS A  64      76.290  87.840  41.550  1.00  0.00           H
ATOM    636  CE1 HIS A  64      76.580  87.630  38.340  1.00  0.00           C
ATOM    637  HE1 HIS A  64      76.130  87.570  37.350  1.00  0.00           H
ATOM    638  NE2 HIS A  64      75.860  87.990  39.420  1.00  0.00           N
ATOM    639  HE2 HIS A  64      74.970  88.450  39.430  1.00  0.00           H
ATOM    640  C   HIS A  64      78.100  85.110  42.700  1.00  0.00           C
ATOM    641  O   HIS A  64      78.280  85.820  43.680  1.00  0.00           O
ATOM    642  N   ASN A  65      77.000  84.320  42.610  1.00  0.00           N
ATOM    643  H   ASN A  65      76.760  83.970  41.700  1.00  0.00           H
ATOM    644  CA  ASN A  65      75.980  83.960  43.700  1.00  0.00           C
ATOM    645  CB  ASN A  65      74.710  83.510  43.100  1.00  0.00           C
ATOM    646  CG  ASN A  65      74.020  84.620  42.210  1.00  0.00           C
ATOM    647  OD1 ASN A  65      74.440  85.080  41.150  1.00  0.00           O
ATOM    648  ND2 ASN A  65      72.990  85.120  42.860  1.00  0.00           N
ATOM    649 1HD2 ASN A  65      72.790  84.780  43.770  1.00  0.00           H
ATOM    650 2HD2 ASN A  65      72.400  85.740  42.330  1.00  0.00           H
ATOM    651  C   ASN A  65      76.520  82.780  44.550  1.00  0.00           C
ATOM    652  O   ASN A  65      76.270  82.740  45.720  1.00  0.00           O
ATOM    653  N   PHE A  66      77.340  81.930  43.990  1.00  0.00           N
ATOM    654  H   PHE A  66      77.380  81.840  43.000  1.00  0.00           H
ATOM    655  CA  PHE A  66      77.780  80.700  44.690  1.00  0.00           C
ATOM    656  CB  PHE A  66      77.850  79.560  43.660  1.00  0.00           C
ATOM    657  CG  PHE A  66      76.450  79.300  43.070  1.00  0.00           C
ATOM    658  CD1 PHE A  66      76.200  79.670  41.750  1.00  0.00           C
ATOM    659  HD1 PHE A  66      77.030  79.650  41.040  1.00  0.00           H
ATOM    660  CD2 PHE A  66      75.370  78.980  43.850  1.00  0.00           C
ATOM    661  HD2 PHE A  66      75.500  78.600  44.870  1.00  0.00           H
ATOM    662  CE1 PHE A  66      74.890  79.740  41.260  1.00  0.00           C
ATOM    663  HE1 PHE A  66      74.770  79.840  40.190  1.00  0.00           H
ATOM    664  CE2 PHE A  66      74.090  79.010  43.360  1.00  0.00           C
ATOM    665  HE2 PHE A  66      73.240  78.900  44.040  1.00  0.00           H
ATOM    666  CZ  PHE A  66      73.810  79.340  42.050  1.00  0.00           C
ATOM    667  HZ  PHE A  66      72.840  79.140  41.600  1.00  0.00           H
ATOM    668  C   PHE A  66      79.150  80.860  45.370  1.00  0.00           C
ATOM    669  O   PHE A  66      80.180  80.800  44.690  1.00  0.00           O
ATOM    670  N   LEU A  67      79.120  80.810  46.700  1.00  0.00           N
ATOM    671  H   LEU A  67      78.280  80.800  47.240  1.00  0.00           H
ATOM    672  CA  LEU A  67      80.360  80.930  47.470  1.00  0.00           C
ATOM    673  CB  LEU A  67      80.320  82.220  48.360  1.00  0.00           C
ATOM    674  CG  LEU A  67      80.630  83.520  47.690  1.00  0.00           C
ATOM    675  CD1 LEU A  67      79.820  84.690  48.380  1.00  0.00           C
ATOM    676  CD2 LEU A  67      82.100  83.780  47.820  1.00  0.00           C
ATOM    677  C   LEU A  67      80.430  79.810  48.550  1.00  0.00           C
ATOM    678  O   LEU A  67      79.480  79.410  49.170  1.00  0.00           O
ATOM    679  N   VAL A  68      81.650  79.200  48.400  1.00  0.00           N
ATOM    680  H   VAL A  68      82.150  79.380  47.550  1.00  0.00           H
ATOM    681  CA  VAL A  68      82.090  78.030  49.150  1.00  0.00           C
ATOM    682  CB  VAL A  68      82.960  77.050  48.330  1.00  0.00           C
ATOM    683  CG1 VAL A  68      82.810  75.630  48.940  1.00  0.00           C
ATOM    684  CG2 VAL A  68      82.600  76.930  46.850  1.00  0.00           C
ATOM    685  C   VAL A  68      82.920  78.620  50.310  1.00  0.00           C
ATOM    686  O   VAL A  68      84.000  79.160  50.180  1.00  0.00           O
ATOM    687  N   GLN A  69      82.420  78.480  51.600  1.00  0.00           N
ATOM    688  H   GLN A  69      81.650  77.860  51.730  1.00  0.00           H
ATOM    689  CA  GLN A  69      83.020  79.190  52.800  1.00  0.00           C
ATOM    690  CB  GLN A  69      81.900  79.550  53.710  1.00  0.00           C
ATOM    691  CG  GLN A  69      82.260  80.270  55.110  1.00  0.00           C
ATOM    692  CD  GLN A  69      81.260  81.340  55.460  1.00  0.00           C
ATOM    693  OE1 GLN A  69      81.560  82.540  55.330  1.00  0.00           O
ATOM    694  NE2 GLN A  69      80.060  80.980  55.940  1.00  0.00           N
ATOM    695 1HE2 GLN A  69      79.800  80.020  56.040  1.00  0.00           H
ATOM    696 2HE2 GLN A  69      79.470  81.680  56.330  1.00  0.00           H
ATOM    697  C   GLN A  69      84.160  78.330  53.480  1.00  0.00           C
ATOM    698  O   GLN A  69      83.960  77.410  54.310  1.00  0.00           O
ATOM    699  N   ALA A  70      85.390  78.420  52.950  1.00  0.00           N
ATOM    700  H   ALA A  70      85.700  79.150  52.330  1.00  0.00           H
ATOM    701  CA  ALA A  70      86.540  77.640  53.550  1.00  0.00           C
ATOM    702  CB  ALA A  70      87.550  77.150  52.450  1.00  0.00           C
ATOM    703  C   ALA A  70      87.170  78.390  54.690  1.00  0.00           C
ATOM    704  O   ALA A  70      88.240  78.940  54.620  1.00  0.00           O
ATOM    705  N   GLY A  71      86.460  78.050  55.760  1.00  0.00           N
ATOM    706  H   GLY A  71      85.780  77.320  55.720  1.00  0.00           H
ATOM    707  CA  GLY A  71      86.670  78.540  57.160  1.00  0.00           C
ATOM    708  C   GLY A  71      86.620  80.050  57.160  1.00  0.00           C
ATOM    709  O   GLY A  71      85.610  80.630  56.710  1.00  0.00           O
ATOM    710  N   ASN A  72      87.820  80.640  57.320  1.00  0.00           N
ATOM    711  H   ASN A  72      88.680  80.140  57.330  1.00  0.00           H
ATOM    712  CA  ASN A  72      88.070  82.060  57.350  1.00  0.00           C
ATOM    713  CB  ASN A  72      89.380  82.350  58.170  1.00  0.00           C
ATOM    714  CG  ASN A  72      90.000  83.720  57.880  1.00  0.00           C
ATOM    715  OD1 ASN A  72      90.610  83.980  56.860  1.00  0.00           O
ATOM    716  ND2 ASN A  72      89.740  84.600  58.780  1.00  0.00           N
ATOM    717 1HD2 ASN A  72      89.270  84.330  59.620  1.00  0.00           H
ATOM    718 2HD2 ASN A  72      89.920  85.550  58.550  1.00  0.00           H
ATOM    719  C   ASN A  72      87.910  82.750  55.950  1.00  0.00           C
ATOM    720  O   ASN A  72      87.500  83.930  55.810  1.00  0.00           O
ATOM    721  N   VAL A  73      88.300  82.100  54.880  1.00  0.00           N
ATOM    722  H   VAL A  73      88.350  81.100  54.910  1.00  0.00           H
ATOM    723  CA  VAL A  73      88.100  82.720  53.540  1.00  0.00           C
ATOM    724  CB  VAL A  73      89.490  82.840  52.820  1.00  0.00           C
ATOM    725  CG1 VAL A  73      90.420  83.900  53.420  1.00  0.00           C
ATOM    726  CG2 VAL A  73      90.200  81.490  52.760  1.00  0.00           C
ATOM    727  C   VAL A  73      87.060  82.060  52.670  1.00  0.00           C
ATOM    728  O   VAL A  73      86.810  80.860  52.590  1.00  0.00           O
ATOM    729  N   GLN A  74      86.490  82.880  51.780  1.00  0.00           N
ATOM    730  H   GLN A  74      86.710  83.850  51.720  1.00  0.00           H
ATOM    731  CA  GLN A  74      85.370  82.340  50.930  1.00  0.00           C
ATOM    732  CB  GLN A  74      84.050  83.220  50.970  1.00  0.00           C
ATOM    733  CG  GLN A  74      83.420  83.600  52.330  1.00  0.00           C
ATOM    734  CD  GLN A  74      82.100  84.440  52.110  1.00  0.00           C
ATOM    735  OE1 GLN A  74      81.870  85.240  51.270  1.00  0.00           O
ATOM    736  NE2 GLN A  74      81.290  84.460  53.190  1.00  0.00           N
ATOM    737 1HE2 GLN A  74      81.490  83.850  53.960  1.00  0.00           H
ATOM    738 2HE2 GLN A  74      80.480  85.040  53.100  1.00  0.00           H
ATOM    739  C   GLN A  74      85.810  82.110  49.450  1.00  0.00           C
ATOM    740  O   GLN A  74      86.290  83.050  48.790  1.00  0.00           O
ATOM    741  N   LEU A  75      85.550  80.890  48.970  1.00  0.00           N
ATOM    742  H   LEU A  75      84.910  80.320  49.490  1.00  0.00           H
ATOM    743  CA  LEU A  75      86.110  80.560  47.650  1.00  0.00           C
ATOM    744  CB  LEU A  75      86.420  79.050  47.580  1.00  0.00           C
ATOM    745  CG  LEU A  75      87.060  78.340  48.810  1.00  0.00           C
ATOM    746  CD1 LEU A  75      87.340  76.820  48.620  1.00  0.00           C
ATOM    747  CD2 LEU A  75      88.290  79.080  49.260  1.00  0.00           C
ATOM    748  C   LEU A  75      85.040  80.780  46.550  1.00  0.00           C
ATOM    749  O   LEU A  75      83.920  80.260  46.600  1.00  0.00           O
ATOM    750  N   ARG A  76      85.510  81.150  45.380  1.00  0.00           N
ATOM    751  H   ARG A  76      86.450  81.020  45.080  1.00  0.00           H
ATOM    752  CA  ARG A  76      84.730  81.600  44.280  1.00  0.00           C
ATOM    753  CB  ARG A  76      85.150  82.930  43.540  1.00  0.00           C
ATOM    754  CG  ARG A  76      85.470  84.190  44.370  1.00  0.00           C
ATOM    755  CD  ARG A  76      86.010  85.280  43.520  1.00  0.00           C
ATOM    756  NE  ARG A  76      86.190  86.610  44.250  1.00  0.00           N
ATOM    757  HE  ARG A  76      87.140  86.810  44.500  1.00  0.00           H
ATOM    758  CZ  ARG A  76      85.410  87.720  44.080  1.00  0.00           C
ATOM    759  NH1 ARG A  76      84.470  87.700  43.150  1.00  0.00           N
ATOM    760 1HH1 ARG A  76      84.320  86.870  42.610  1.00  0.00           H
ATOM    761 2HH1 ARG A  76      83.690  88.310  43.280  1.00  0.00           H
ATOM    762  NH2 ARG A  76      85.430  88.760  44.900  1.00  0.00           N
ATOM    763 1HH2 ARG A  76      86.080  88.670  45.650  1.00  0.00           H
ATOM    764 2HH2 ARG A  76      84.800  89.510  44.710  1.00  0.00           H
ATOM    765  C   ARG A  76      84.570  80.610  43.150  1.00  0.00           C
ATOM    766  O   ARG A  76      85.530  80.210  42.520  1.00  0.00           O
ATOM    767  N   VAL A  77      83.330  80.430  42.760  1.00  0.00           N
ATOM    768  H   VAL A  77      82.550  80.990  43.040  1.00  0.00           H
ATOM    769  CA  VAL A  77      83.010  79.370  41.800  1.00  0.00           C
ATOM    770  CB  VAL A  77      81.580  78.860  42.090  1.00  0.00           C
ATOM    771  CG1 VAL A  77      81.050  77.970  41.000  1.00  0.00           C
ATOM    772  CG2 VAL A  77      81.560  78.110  43.450  1.00  0.00           C
ATOM    773  C   VAL A  77      83.170  79.790  40.360  1.00  0.00           C
ATOM    774  O   VAL A  77      82.670  80.800  39.900  1.00  0.00           O
ATOM    775  N   ILE A  78      83.790  78.890  39.610  1.00  0.00           N
ATOM    776  H   ILE A  78      83.970  77.980  39.970  1.00  0.00           H
ATOM    777  CA  ILE A  78      84.050  79.090  38.160  1.00  0.00           C
ATOM    778  CB  ILE A  78      85.530  79.320  37.890  1.00  0.00           C
ATOM    779  CG1 ILE A  78      86.390  78.220  38.520  1.00  0.00           C
ATOM    780  CG2 ILE A  78      86.040  80.600  38.500  1.00  0.00           C
ATOM    781  CD  ILE A  78      87.520  77.870  37.510  1.00  0.00           C
ATOM    782  C   ILE A  78      83.320  78.070  37.210  1.00  0.00           C
ATOM    783  O   ILE A  78      83.970  77.430  36.370  1.00  0.00           O
ATOM    784  N   GLY A  79      82.080  77.680  37.620  1.00  0.00           N
ATOM    785  H   GLY A  79      81.650  78.120  38.400  1.00  0.00           H
ATOM    786  CA  GLY A  79      81.220  76.770  36.820  1.00  0.00           C
ATOM    787  C   GLY A  79      80.190  75.970  37.650  1.00  0.00           C
ATOM    788  O   GLY A  79      80.530  75.160  38.550  1.00  0.00           O
ATOM    789  N   HIS A  80      78.930  76.220  37.400  1.00  0.00           N
ATOM    790  H   HIS A  80      78.620  76.810  36.660  1.00  0.00           H
ATOM    791  CA  HIS A  80      77.890  75.520  38.200  1.00  0.00           C
ATOM    792  CB  HIS A  80      76.930  76.480  38.910  1.00  0.00           C
ATOM    793  CG  HIS A  80      76.300  77.550  38.010  1.00  0.00           C
ATOM    794  ND1 HIS A  80      76.820  78.740  37.740  1.00  0.00           N
ATOM    795  HD1 HIS A  80      77.790  78.940  37.570  1.00  0.00           H
ATOM    796  CD2 HIS A  80      74.970  77.500  37.650  1.00  0.00           C
ATOM    797  HD2 HIS A  80      74.320  76.650  37.810  1.00  0.00           H
ATOM    798  CE1 HIS A  80      75.750  79.360  37.140  1.00  0.00           C
ATOM    799  HE1 HIS A  80      75.890  80.270  36.550  1.00  0.00           H
ATOM    800  NE2 HIS A  80      74.630  78.640  37.080  1.00  0.00           N
ATOM    801  C   HIS A  80      77.150  74.560  37.260  1.00  0.00           C
ATOM    802  O   HIS A  80      76.000  74.800  36.890  1.00  0.00           O
ATOM    803  N   SER A  81      77.440  73.280  37.390  1.00  0.00           N
ATOM    804  H   SER A  81      77.960  73.000  38.200  1.00  0.00           H
ATOM    805  CA  SER A  81      76.820  72.210  36.540  1.00  0.00           C
ATOM    806  CB  SER A  81      77.870  71.230  35.990  1.00  0.00           C
ATOM    807  OG  SER A  81      77.390  70.430  34.900  1.00  0.00           O
ATOM    808  HG  SER A  81      78.110  69.790  34.620  1.00  0.00           H
ATOM    809  C   SER A  81      75.800  71.510  37.390  1.00  0.00           C
ATOM    810  O   SER A  81      76.200  71.010  38.380  1.00  0.00           O
ATOM    811  N   MET A  82      74.590  71.360  36.920  1.00  0.00           N
ATOM    812  H   MET A  82      74.410  71.650  35.980  1.00  0.00           H
ATOM    813  CA  MET A  82      73.580  70.490  37.640  1.00  0.00           C
ATOM    814  CB  MET A  82      72.210  71.090  37.770  1.00  0.00           C
ATOM    815  CG  MET A  82      71.440  70.250  38.820  1.00  0.00           C
ATOM    816  SD  MET A  82      69.950  71.090  39.430  1.00  0.00           S
ATOM    817  CE  MET A  82      70.920  72.400  40.260  1.00  0.00           C
ATOM    818  C   MET A  82      73.500  69.100  37.030  1.00  0.00           C
ATOM    819  O   MET A  82      73.220  68.920  35.830  1.00  0.00           O
ATOM    820  N   GLN A  83      74.180  68.160  37.760  1.00  0.00           N
ATOM    821  H   GLN A  83      74.670  68.380  38.610  1.00  0.00           H
ATOM    822  CA  GLN A  83      74.070  66.720  37.460  1.00  0.00           C
ATOM    823  CB  GLN A  83      75.280  65.850  37.820  1.00  0.00           C
ATOM    824  CG  GLN A  83      75.640  65.260  36.450  1.00  0.00           C
ATOM    825  CD  GLN A  83      76.920  64.440  36.540  1.00  0.00           C
ATOM    826  OE1 GLN A  83      78.040  64.940  36.270  1.00  0.00           O
ATOM    827  NE2 GLN A  83      76.730  63.160  36.760  1.00  0.00           N
ATOM    828 1HE2 GLN A  83      75.810  62.890  37.050  1.00  0.00           H
ATOM    829 2HE2 GLN A  83      77.520  62.560  36.930  1.00  0.00           H
ATOM    830  C   GLN A  83      72.850  66.020  38.110  1.00  0.00           C
ATOM    831  O   GLN A  83      72.860  65.620  39.260  1.00  0.00           O
ATOM    832  N   ASN A  84      71.670  66.360  37.420  1.00  0.00           N
ATOM    833  H   ASN A  84      71.680  66.920  36.590  1.00  0.00           H
ATOM    834  CA  ASN A  84      70.330  65.900  37.760  1.00  0.00           C
ATOM    835  CB  ASN A  84      70.220  64.420  37.550  1.00  0.00           C
ATOM    836  CG  ASN A  84      68.830  64.060  37.070  1.00  0.00           C
ATOM    837  OD1 ASN A  84      67.890  63.990  37.870  1.00  0.00           O
ATOM    838  ND2 ASN A  84      68.720  63.710  35.750  1.00  0.00           N
ATOM    839 1HD2 ASN A  84      69.490  63.620  35.100  1.00  0.00           H
ATOM    840 2HD2 ASN A  84      67.780  63.540  35.460  1.00  0.00           H
ATOM    841  C   ASN A  84      69.790  66.450  39.090  1.00  0.00           C
ATOM    842  O   ASN A  84      69.180  67.540  39.180  1.00  0.00           O
ATOM    843  N   CYS A  85      70.080  65.760  40.160  1.00  0.00           N
ATOM    844  H   CYS A  85      70.340  64.800  40.050  1.00  0.00           H
ATOM    845  CA  CYS A  85      69.910  66.270  41.560  1.00  0.00           C
ATOM    846  CB  CYS A  85      69.330  65.170  42.450  1.00  0.00           C
ATOM    847  SG  CYS A  85      67.810  64.300  41.770  1.00  0.00           S
ATOM    848  HG  CYS A  85      66.970  65.310  41.980  1.00  0.00           H
ATOM    849  C   CYS A  85      71.120  66.870  42.280  1.00  0.00           C
ATOM    850  O   CYS A  85      70.980  67.890  42.960  1.00  0.00           O
ATOM    851  N   VAL A  86      72.330  66.440  42.030  1.00  0.00           N
ATOM    852  H   VAL A  86      72.410  65.910  41.180  1.00  0.00           H
ATOM    853  CA  VAL A  86      73.500  67.010  42.720  1.00  0.00           C
ATOM    854  CB  VAL A  86      74.480  65.870  43.030  1.00  0.00           C
ATOM    855  CG1 VAL A  86      75.300  66.220  44.270  1.00  0.00           C
ATOM    856  CG2 VAL A  86      73.860  64.510  43.450  1.00  0.00           C
ATOM    857  C   VAL A  86      74.070  68.180  41.910  1.00  0.00           C
ATOM    858  O   VAL A  86      74.320  68.090  40.710  1.00  0.00           O
ATOM    859  N   LEU A  87      74.420  69.220  42.660  1.00  0.00           N
ATOM    860  H   LEU A  87      74.370  69.190  43.660  1.00  0.00           H
ATOM    861  CA  LEU A  87      75.090  70.430  42.100  1.00  0.00           C
ATOM    862  CB  LEU A  87      74.390  71.710  42.670  1.00  0.00           C
ATOM    863  CG  LEU A  87      74.740  72.990  41.980  1.00  0.00           C
ATOM    864  CD1 LEU A  87      74.840  72.890  40.460  1.00  0.00           C
ATOM    865  CD2 LEU A  87      73.940  74.250  42.250  1.00  0.00           C
ATOM    866  C   LEU A  87      76.580  70.600  42.370  1.00  0.00           C
ATOM    867  O   LEU A  87      77.060  70.860  43.480  1.00  0.00           O
ATOM    868  N   LYS A  88      77.230  70.610  41.230  1.00  0.00           N
ATOM    869  H   LYS A  88      76.820  70.820  40.340  1.00  0.00           H
ATOM    870  CA  LYS A  88      78.680  70.530  41.160  1.00  0.00           C
ATOM    871  CB  LYS A  88      79.060  69.640  39.960  1.00  0.00           C
ATOM    872  CG  LYS A  88      78.780  68.100  39.990  1.00  0.00           C
ATOM    873  CD  LYS A  88      79.020  67.290  38.750  1.00  0.00           C
ATOM    874  CE  LYS A  88      80.460  66.810  38.560  1.00  0.00           C
ATOM    875  NZ  LYS A  88      80.630  65.710  37.550  1.00  0.00           N
ATOM    876  HZ1 LYS A  88      80.130  64.900  37.860  1.00  0.00           H
ATOM    877  HZ2 LYS A  88      80.270  66.000  36.670  1.00  0.00           H
ATOM    878  HZ3 LYS A  88      81.560  65.370  37.430  1.00  0.00           H
ATOM    879  C   LYS A  88      79.340  71.950  41.050  1.00  0.00           C
ATOM    880  O   LYS A  88      79.070  72.570  40.020  1.00  0.00           O
ATOM    881  N   LEU A  89      79.730  72.490  42.150  1.00  0.00           N
ATOM    882  H   LEU A  89      79.510  72.110  43.050  1.00  0.00           H
ATOM    883  CA  LEU A  89      80.270  73.840  42.220  1.00  0.00           C
ATOM    884  CB  LEU A  89      80.180  74.390  43.670  1.00  0.00           C
ATOM    885  CG  LEU A  89      78.820  74.940  43.990  1.00  0.00           C
ATOM    886  CD1 LEU A  89      78.720  75.390  45.490  1.00  0.00           C
ATOM    887  CD2 LEU A  89      78.150  75.900  43.000  1.00  0.00           C
ATOM    888  C   LEU A  89      81.790  73.850  42.070  1.00  0.00           C
ATOM    889  O   LEU A  89      82.500  73.260  42.910  1.00  0.00           O
ATOM    890  N   LYS A  90      82.220  74.090  40.810  1.00  0.00           N
ATOM    891  H   LYS A  90      81.530  74.390  40.150  1.00  0.00           H
ATOM    892  CA  LYS A  90      83.660  74.030  40.410  1.00  0.00           C
ATOM    893  CB  LYS A  90      83.740  74.140  38.850  1.00  0.00           C
ATOM    894  CG  LYS A  90      85.010  73.540  38.170  1.00  0.00           C
ATOM    895  CD  LYS A  90      85.080  72.010  38.340  1.00  0.00           C
ATOM    896  CE  LYS A  90      86.290  71.480  37.660  1.00  0.00           C
ATOM    897  NZ  LYS A  90      86.400  70.010  37.820  1.00  0.00           N
ATOM    898  HZ1 LYS A  90      85.570  69.510  37.580  1.00  0.00           H
ATOM    899  HZ2 LYS A  90      87.100  69.650  37.200  1.00  0.00           H
ATOM    900  HZ3 LYS A  90      86.810  69.720  38.690  1.00  0.00           H
ATOM    901  C   LYS A  90      84.520  75.230  40.910  1.00  0.00           C
ATOM    902  O   LYS A  90      84.270  76.420  40.560  1.00  0.00           O
ATOM    903  N   VAL A  91      85.400  74.950  41.820  1.00  0.00           N
ATOM    904  H   VAL A  91      85.510  74.050  42.230  1.00  0.00           H
ATOM    905  CA  VAL A  91      86.450  75.930  42.210  1.00  0.00           C
ATOM    906  CB  VAL A  91      86.470  76.210  43.690  1.00  0.00           C
ATOM    907  CG1 VAL A  91      85.090  76.630  44.200  1.00  0.00           C
ATOM    908  CG2 VAL A  91      86.960  74.920  44.460  1.00  0.00           C
ATOM    909  C   VAL A  91      87.890  75.660  41.690  1.00  0.00           C
ATOM    910  O   VAL A  91      88.060  74.830  40.760  1.00  0.00           O
ATOM    911  N   ASP A  92      88.780  76.550  42.110  1.00  0.00           N
ATOM    912  H   ASP A  92      88.590  77.460  42.500  1.00  0.00           H
ATOM    913  CA  ASP A  92      90.210  76.240  41.710  1.00  0.00           C
ATOM    914  CB  ASP A  92      91.090  77.320  41.110  1.00  0.00           C
ATOM    915  CG  ASP A  92      90.310  78.370  40.310  1.00  0.00           C
ATOM    916  OD1 ASP A  92      89.920  79.360  40.970  1.00  0.00           O
ATOM    917  OD2 ASP A  92      90.260  78.400  39.080  1.00  0.00           O
ATOM    918  C   ASP A  92      90.930  75.440  42.790  1.00  0.00           C
ATOM    919  O   ASP A  92      91.700  74.530  42.480  1.00  0.00           O
ATOM    920  N   THR A  93      90.860  75.930  44.030  1.00  0.00           N
ATOM    921  H   THR A  93      90.310  76.720  44.290  1.00  0.00           H
ATOM    922  CA  THR A  93      91.570  75.310  45.230  1.00  0.00           C
ATOM    923  CB  THR A  93      91.370  76.110  46.500  1.00  0.00           C
ATOM    924  OG1 THR A  93      91.810  77.480  46.320  1.00  0.00           O
ATOM    925  HG1 THR A  93      92.770  77.700  46.170  1.00  0.00           H
ATOM    926  CG2 THR A  93      91.900  75.430  47.790  1.00  0.00           C
ATOM    927  C   THR A  93      91.210  73.840  45.410  1.00  0.00           C
ATOM    928  O   THR A  93      90.070  73.410  45.540  1.00  0.00           O
ATOM    929  N   ALA A  94      92.250  73.060  45.290  1.00  0.00           N
ATOM    930  H   ALA A  94      93.010  73.300  44.680  1.00  0.00           H
ATOM    931  CA  ALA A  94      92.210  71.630  45.610  1.00  0.00           C
ATOM    932  CB  ALA A  94      93.220  70.790  44.830  1.00  0.00           C
ATOM    933  C   ALA A  94      92.430  71.460  47.140  1.00  0.00           C
ATOM    934  O   ALA A  94      93.360  71.990  47.820  1.00  0.00           O
ATOM    935  N   ASN A  95      91.520  70.660  47.710  1.00  0.00           N
ATOM    936  H   ASN A  95      90.670  70.460  47.210  1.00  0.00           H
ATOM    937  CA  ASN A  95      91.430  70.400  49.140  1.00  0.00           C
ATOM    938  CB  ASN A  95      90.160  69.520  49.350  1.00  0.00           C
ATOM    939  CG  ASN A  95      89.740  69.130  50.760  1.00  0.00           C
ATOM    940  OD1 ASN A  95      90.490  69.360  51.680  1.00  0.00           O
ATOM    941  ND2 ASN A  95      88.460  69.040  50.930  1.00  0.00           N
ATOM    942 1HD2 ASN A  95      87.790  69.120  50.200  1.00  0.00           H
ATOM    943 2HD2 ASN A  95      88.280  68.920  51.910  1.00  0.00           H
ATOM    944  C   ASN A  95      92.700  69.720  49.710  1.00  0.00           C
ATOM    945  O   ASN A  95      92.900  68.580  49.390  1.00  0.00           O
ATOM    946  N   PRO A  96      93.400  70.240  50.700  1.00  0.00           N
ATOM    947  CA  PRO A  96      94.500  69.560  51.390  1.00  0.00           C
ATOM    948  CB  PRO A  96      94.780  70.490  52.570  1.00  0.00           C
ATOM    949  CG  PRO A  96      94.380  71.880  52.120  1.00  0.00           C
ATOM    950  CD  PRO A  96      93.100  71.490  51.390  1.00  0.00           C
ATOM    951  C   PRO A  96      94.080  68.210  52.010  1.00  0.00           C
ATOM    952  O   PRO A  96      95.010  67.380  52.160  1.00  0.00           O
ATOM    953  N   LYS A  97      92.830  67.930  52.240  1.00  0.00           N
ATOM    954  H   LYS A  97      92.090  68.590  52.080  1.00  0.00           H
ATOM    955  CA  LYS A  97      92.330  66.740  52.980  1.00  0.00           C
ATOM    956  CB  LYS A  97      91.780  67.380  54.250  1.00  0.00           C
ATOM    957  CG  LYS A  97      91.790  66.290  55.300  1.00  0.00           C
ATOM    958  CD  LYS A  97      91.440  66.820  56.630  1.00  0.00           C
ATOM    959  CE  LYS A  97      91.620  65.740  57.680  1.00  0.00           C
ATOM    960  NZ  LYS A  97      90.970  66.300  58.930  1.00  0.00           N
ATOM    961  HZ1 LYS A  97      90.250  66.960  58.730  1.00  0.00           H
ATOM    962  HZ2 LYS A  97      90.470  65.660  59.520  1.00  0.00           H
ATOM    963  HZ3 LYS A  97      91.690  66.720  59.500  1.00  0.00           H
ATOM    964  C   LYS A  97      91.250  66.000  52.120  1.00  0.00           C
ATOM    965  O   LYS A  97      90.050  66.030  52.440  1.00  0.00           O
ATOM    966  N   THR A  98      91.680  65.190  51.190  1.00  0.00           N
ATOM    967  H   THR A  98      92.640  65.060  50.930  1.00  0.00           H
ATOM    968  CA  THR A  98      90.690  64.540  50.300  1.00  0.00           C
ATOM    969  CB  THR A  98      90.940  64.740  48.830  1.00  0.00           C
ATOM    970  OG1 THR A  98      92.330  64.620  48.500  1.00  0.00           O
ATOM    971  HG1 THR A  98      92.350  64.290  47.560  1.00  0.00           H
ATOM    972  CG2 THR A  98      90.340  66.010  48.310  1.00  0.00           C
ATOM    973  C   THR A  98      90.760  63.010  50.490  1.00  0.00           C
ATOM    974  O   THR A  98      91.830  62.350  50.730  1.00  0.00           O
ATOM    975  N   PRO A  99      89.530  62.400  50.510  1.00  0.00           N
ATOM    976  CA  PRO A  99      89.390  60.940  50.760  1.00  0.00           C
ATOM    977  CB  PRO A  99      88.010  60.670  51.150  1.00  0.00           C
ATOM    978  CG  PRO A  99      87.230  61.800  50.530  1.00  0.00           C
ATOM    979  CD  PRO A  99      88.210  62.980  50.560  1.00  0.00           C
ATOM    980  C   PRO A  99      89.600  60.100  49.480  1.00  0.00           C
ATOM    981  O   PRO A  99      89.550  60.640  48.370  1.00  0.00           O
ATOM    982  N   LYS A 100      89.860  58.800  49.590  1.00  0.00           N
ATOM    983  H   LYS A 100      90.190  58.290  50.390  1.00  0.00           H
ATOM    984  CA  LYS A 100      90.040  57.990  48.360  1.00  0.00           C
ATOM    985  CB  LYS A 100      91.050  56.860  48.520  1.00  0.00           C
ATOM    986  CG  LYS A 100      92.510  57.410  48.450  1.00  0.00           C
ATOM    987  CD  LYS A 100      92.910  57.700  47.020  1.00  0.00           C
ATOM    988  CE  LYS A 100      94.360  57.900  46.770  1.00  0.00           C
ATOM    989  NZ  LYS A 100      94.890  59.030  45.990  1.00  0.00           N
ATOM    990  HZ1 LYS A 100      94.920  59.840  46.580  1.00  0.00           H
ATOM    991  HZ2 LYS A 100      95.800  58.980  45.600  1.00  0.00           H
ATOM    992  HZ3 LYS A 100      94.250  59.210  45.240  1.00  0.00           H
ATOM    993  C   LYS A 100      88.660  57.460  47.910  1.00  0.00           C
ATOM    994  O   LYS A 100      88.260  56.340  48.270  1.00  0.00           O
ATOM    995  N   TYR A 101      88.070  58.310  47.070  1.00  0.00           N
ATOM    996  H   TYR A 101      88.680  58.950  46.600  1.00  0.00           H
ATOM    997  CA  TYR A 101      86.670  58.220  46.740  1.00  0.00           C
ATOM    998  CB  TYR A 101      85.850  59.530  46.720  1.00  0.00           C
ATOM    999  CG  TYR A 101      86.490  60.640  45.840  1.00  0.00           C
ATOM   1000  CD1 TYR A 101      86.130  60.840  44.520  1.00  0.00           C
ATOM   1001  HD1 TYR A 101      85.430  60.180  44.020  1.00  0.00           H
ATOM   1002  CD2 TYR A 101      87.360  61.560  46.370  1.00  0.00           C
ATOM   1003  HD2 TYR A 101      87.630  61.450  47.420  1.00  0.00           H
ATOM   1004  CE1 TYR A 101      86.650  61.880  43.780  1.00  0.00           C
ATOM   1005  HE1 TYR A 101      85.930  62.240  43.050  1.00  0.00           H
ATOM   1006  CE2 TYR A 101      87.920  62.580  45.660  1.00  0.00           C
ATOM   1007  HE2 TYR A 101      88.630  63.240  46.160  1.00  0.00           H
ATOM   1008  CZ  TYR A 101      87.570  62.760  44.320  1.00  0.00           C
ATOM   1009  OH  TYR A 101      87.970  63.900  43.710  1.00  0.00           O
ATOM   1010  HH  TYR A 101      88.580  64.380  44.340  1.00  0.00           H
ATOM   1011  C   TYR A 101      86.300  57.260  45.510  1.00  0.00           C
ATOM   1012  O   TYR A 101      86.750  57.410  44.370  1.00  0.00           O
ATOM   1013  N   LYS A 102      85.390  56.430  45.880  1.00  0.00           N
ATOM   1014  H   LYS A 102      85.100  56.300  46.820  1.00  0.00           H
ATOM   1015  CA  LYS A 102      84.710  55.560  44.890  1.00  0.00           C
ATOM   1016  CB  LYS A 102      85.450  54.220  45.080  1.00  0.00           C
ATOM   1017  CG  LYS A 102      85.190  53.320  43.960  1.00  0.00           C
ATOM   1018  CD  LYS A 102      85.630  51.860  44.140  1.00  0.00           C
ATOM   1019  CE  LYS A 102      84.770  51.290  45.280  1.00  0.00           C
ATOM   1020  NZ  LYS A 102      85.490  50.100  45.620  1.00  0.00           N
ATOM   1021  HZ1 LYS A 102      86.360  50.430  45.970  1.00  0.00           H
ATOM   1022  HZ2 LYS A 102      84.990  49.740  46.410  1.00  0.00           H
ATOM   1023  HZ3 LYS A 102      85.620  49.430  44.880  1.00  0.00           H
ATOM   1024  C   LYS A 102      83.200  55.630  45.030  1.00  0.00           C
ATOM   1025  O   LYS A 102      82.660  55.100  45.970  1.00  0.00           O
ATOM   1026  N   PHE A 103      82.600  56.360  44.110  1.00  0.00           N
ATOM   1027  H   PHE A 103      83.160  56.530  43.290  1.00  0.00           H
ATOM   1028  CA  PHE A 103      81.100  56.640  44.060  1.00  0.00           C
ATOM   1029  CB  PHE A 103      80.720  57.600  42.860  1.00  0.00           C
ATOM   1030  CG  PHE A 103      81.690  58.810  42.850  1.00  0.00           C
ATOM   1031  CD1 PHE A 103      81.430  60.010  43.500  1.00  0.00           C
ATOM   1032  HD1 PHE A 103      80.700  59.950  44.300  1.00  0.00           H
ATOM   1033  CD2 PHE A 103      82.690  58.780  41.940  1.00  0.00           C
ATOM   1034  HD2 PHE A 103      82.630  57.910  41.300  1.00  0.00           H
ATOM   1035  CE1 PHE A 103      82.080  61.230  43.250  1.00  0.00           C
ATOM   1036  HE1 PHE A 103      81.900  62.200  43.720  1.00  0.00           H
ATOM   1037  CE2 PHE A 103      83.410  59.970  41.690  1.00  0.00           C
ATOM   1038  HE2 PHE A 103      84.210  59.940  40.950  1.00  0.00           H
ATOM   1039  CZ  PHE A 103      83.080  61.150  42.310  1.00  0.00           C
ATOM   1040  HZ  PHE A 103      83.710  61.980  42.010  1.00  0.00           H
ATOM   1041  C   PHE A 103      80.410  55.240  43.860  1.00  0.00           C
ATOM   1042  O   PHE A 103      80.620  54.540  42.860  1.00  0.00           O
ATOM   1043  N   VAL A 104      79.710  54.770  44.900  1.00  0.00           N
ATOM   1044  H   VAL A 104      79.440  55.390  45.640  1.00  0.00           H
ATOM   1045  CA  VAL A 104      78.880  53.530  44.870  1.00  0.00           C
ATOM   1046  CB  VAL A 104      79.480  52.490  45.790  1.00  0.00           C
ATOM   1047  CG1 VAL A 104      80.730  51.720  45.340  1.00  0.00           C
ATOM   1048  CG2 VAL A 104      79.520  53.060  47.230  1.00  0.00           C
ATOM   1049  C   VAL A 104      77.370  53.690  45.020  1.00  0.00           C
ATOM   1050  O   VAL A 104      76.930  54.690  45.490  1.00  0.00           O
ATOM   1051  N   ARG A 105      76.650  52.540  44.820  1.00  0.00           N
ATOM   1052  H   ARG A 105      76.910  51.940  44.060  1.00  0.00           H
ATOM   1053  CA  ARG A 105      75.240  52.370  45.290  1.00  0.00           C
ATOM   1054  CB  ARG A 105      74.210  52.450  44.180  1.00  0.00           C
ATOM   1055  CG  ARG A 105      74.130  53.940  43.730  1.00  0.00           C
ATOM   1056  CD  ARG A 105      73.040  54.140  42.680  1.00  0.00           C
ATOM   1057  NE  ARG A 105      71.670  53.940  43.170  1.00  0.00           N
ATOM   1058  HE  ARG A 105      71.470  52.970  43.320  1.00  0.00           H
ATOM   1059  CZ  ARG A 105      70.710  54.890  43.290  1.00  0.00           C
ATOM   1060  NH1 ARG A 105      70.970  56.190  42.960  1.00  0.00           N
ATOM   1061 1HH1 ARG A 105      71.850  56.470  42.580  1.00  0.00           H
ATOM   1062 2HH1 ARG A 105      70.260  56.880  43.110  1.00  0.00           H
ATOM   1063  NH2 ARG A 105      69.510  54.600  43.660  1.00  0.00           N
ATOM   1064 1HH2 ARG A 105      69.270  53.710  44.040  1.00  0.00           H
ATOM   1065 2HH2 ARG A 105      68.780  55.270  43.520  1.00  0.00           H
ATOM   1066  C   ARG A 105      75.000  51.040  46.050  1.00  0.00           C
ATOM   1067  O   ARG A 105      75.320  49.950  45.560  1.00  0.00           O
ATOM   1068  N   ILE A 106      74.290  51.250  47.140  1.00  0.00           N
ATOM   1069  H   ILE A 106      73.990  52.180  47.350  1.00  0.00           H
ATOM   1070  CA  ILE A 106      73.980  50.210  48.110  1.00  0.00           C
ATOM   1071  CB  ILE A 106      74.140  50.670  49.570  1.00  0.00           C
ATOM   1072  CG1 ILE A 106      73.650  52.110  49.770  1.00  0.00           C
ATOM   1073  CG2 ILE A 106      75.600  50.370  49.890  1.00  0.00           C
ATOM   1074  CD  ILE A 106      73.820  52.670  51.140  1.00  0.00           C
ATOM   1075  C   ILE A 106      72.660  49.480  47.950  1.00  0.00           C
ATOM   1076  O   ILE A 106      71.580  49.950  47.630  1.00  0.00           O
ATOM   1077  N   GLN A 107      72.700  48.150  48.040  1.00  0.00           N
ATOM   1078  H   GLN A 107      73.600  47.740  48.160  1.00  0.00           H
ATOM   1079  CA  GLN A 107      71.610  47.150  48.000  1.00  0.00           C
ATOM   1080  CB  GLN A 107      72.210  45.770  47.890  1.00  0.00           C
ATOM   1081  CG  GLN A 107      72.890  45.440  46.540  1.00  0.00           C
ATOM   1082  CD  GLN A 107      73.550  44.110  46.580  1.00  0.00           C
ATOM   1083  OE1 GLN A 107      72.850  43.190  46.240  1.00  0.00           O
ATOM   1084  NE2 GLN A 107      74.850  44.090  46.760  1.00  0.00           N
ATOM   1085 1HE2 GLN A 107      75.290  44.970  46.940  1.00  0.00           H
ATOM   1086 2HE2 GLN A 107      75.460  43.330  46.510  1.00  0.00           H
ATOM   1087  C   GLN A 107      70.660  47.230  49.100  1.00  0.00           C
ATOM   1088  O   GLN A 107      70.960  47.600  50.220  1.00  0.00           O
ATOM   1089  N   PRO A 108      69.400  46.910  48.850  1.00  0.00           N
ATOM   1090  CA  PRO A 108      68.360  46.640  49.850  1.00  0.00           C
ATOM   1091  CB  PRO A 108      67.110  46.240  49.040  1.00  0.00           C
ATOM   1092  CG  PRO A 108      67.250  47.330  48.000  1.00  0.00           C
ATOM   1093  CD  PRO A 108      68.750  47.190  47.610  1.00  0.00           C
ATOM   1094  C   PRO A 108      68.830  45.590  50.850  1.00  0.00           C
ATOM   1095  O   PRO A 108      68.790  44.440  50.500  1.00  0.00           O
ATOM   1096  N   GLY A 109      69.120  45.970  52.100  1.00  0.00           N
ATOM   1097  H   GLY A 109      68.870  46.890  52.400  1.00  0.00           H
ATOM   1098  CA  GLY A 109      69.900  45.090  53.020  1.00  0.00           C
ATOM   1099  C   GLY A 109      71.360  45.400  53.510  1.00  0.00           C
ATOM   1100  O   GLY A 109      71.850  44.840  54.490  1.00  0.00           O
ATOM   1101  N   GLN A 110      71.880  46.520  53.020  1.00  0.00           N
ATOM   1102  H   GLN A 110      71.360  47.310  52.690  1.00  0.00           H
ATOM   1103  CA  GLN A 110      73.250  46.940  53.420  1.00  0.00           C
ATOM   1104  CB  GLN A 110      74.150  47.200  52.200  1.00  0.00           C
ATOM   1105  CG  GLN A 110      74.330  46.070  51.150  1.00  0.00           C
ATOM   1106  CD  GLN A 110      75.360  46.470  50.070  1.00  0.00           C
ATOM   1107  OE1 GLN A 110      74.970  46.970  49.010  1.00  0.00           O
ATOM   1108  NE2 GLN A 110      76.570  46.090  50.370  1.00  0.00           N
ATOM   1109 1HE2 GLN A 110      76.700  45.450  51.130  1.00  0.00           H
ATOM   1110 2HE2 GLN A 110      77.350  46.430  49.850  1.00  0.00           H
ATOM   1111  C   GLN A 110      73.210  48.150  54.350  1.00  0.00           C
ATOM   1112  O   GLN A 110      72.300  48.970  54.390  1.00  0.00           O
ATOM   1113  N   THR A 111      74.250  48.080  55.200  1.00  0.00           N
ATOM   1114  H   THR A 111      74.960  47.380  55.210  1.00  0.00           H
ATOM   1115  CA  THR A 111      74.470  49.100  56.260  1.00  0.00           C
ATOM   1116  CB  THR A 111      74.600  48.470  57.670  1.00  0.00           C
ATOM   1117  OG1 THR A 111      75.840  47.750  57.860  1.00  0.00           O
ATOM   1118  HG1 THR A 111      75.760  47.060  58.580  1.00  0.00           H
ATOM   1119  CG2 THR A 111      73.390  47.650  58.110  1.00  0.00           C
ATOM   1120  C   THR A 111      75.650  50.090  56.090  1.00  0.00           C
ATOM   1121  O   THR A 111      76.770  49.680  55.830  1.00  0.00           O
ATOM   1122  N   PHE A 112      75.310  51.370  56.300  1.00  0.00           N
ATOM   1123  H   PHE A 112      74.430  51.680  56.670  1.00  0.00           H
ATOM   1124  CA  PHE A 112      76.170  52.530  55.900  1.00  0.00           C
ATOM   1125  CB  PHE A 112      75.800  53.050  54.500  1.00  0.00           C
ATOM   1126  CG  PHE A 112      74.410  53.680  54.470  1.00  0.00           C
ATOM   1127  CD1 PHE A 112      73.240  52.950  54.320  1.00  0.00           C
ATOM   1128  HD1 PHE A 112      73.230  51.860  54.370  1.00  0.00           H
ATOM   1129  CD2 PHE A 112      74.460  55.080  54.200  1.00  0.00           C
ATOM   1130  HD2 PHE A 112      75.420  55.600  54.110  1.00  0.00           H
ATOM   1131  CE1 PHE A 112      72.090  53.630  53.890  1.00  0.00           C
ATOM   1132  HE1 PHE A 112      71.130  53.110  53.900  1.00  0.00           H
ATOM   1133  CE2 PHE A 112      73.260  55.770  53.850  1.00  0.00           C
ATOM   1134  HE2 PHE A 112      73.180  56.850  53.750  1.00  0.00           H
ATOM   1135  CZ  PHE A 112      72.130  55.010  53.600  1.00  0.00           C
ATOM   1136  HZ  PHE A 112      71.260  55.480  53.130  1.00  0.00           H
ATOM   1137  C   PHE A 112      76.240  53.700  56.920  1.00  0.00           C
ATOM   1138  O   PHE A 112      75.240  54.100  57.520  1.00  0.00           O
ATOM   1139  N   SER A 113      77.450  54.220  56.940  1.00  0.00           N
ATOM   1140  H   SER A 113      78.100  54.060  56.190  1.00  0.00           H
ATOM   1141  CA  SER A 113      77.810  55.290  57.890  1.00  0.00           C
ATOM   1142  CB  SER A 113      79.300  55.380  58.080  1.00  0.00           C
ATOM   1143  OG  SER A 113      79.700  55.970  59.320  1.00  0.00           O
ATOM   1144  HG  SER A 113      80.280  56.700  58.960  1.00  0.00           H
ATOM   1145  C   SER A 113      77.310  56.690  57.310  1.00  0.00           C
ATOM   1146  O   SER A 113      77.900  57.120  56.330  1.00  0.00           O
ATOM   1147  N   VAL A 114      76.300  57.260  57.920  1.00  0.00           N
ATOM   1148  H   VAL A 114      75.980  56.860  58.780  1.00  0.00           H
ATOM   1149  CA  VAL A 114      75.800  58.580  57.520  1.00  0.00           C
ATOM   1150  CB  VAL A 114      74.280  58.560  57.250  1.00  0.00           C
ATOM   1151  CG1 VAL A 114      73.370  58.510  58.520  1.00  0.00           C
ATOM   1152  CG2 VAL A 114      73.790  59.780  56.570  1.00  0.00           C
ATOM   1153  C   VAL A 114      76.290  59.690  58.450  1.00  0.00           C
ATOM   1154  O   VAL A 114      76.020  59.790  59.660  1.00  0.00           O
ATOM   1155  N   LEU A 115      76.980  60.600  57.820  1.00  0.00           N
ATOM   1156  H   LEU A 115      77.100  60.570  56.830  1.00  0.00           H
ATOM   1157  CA  LEU A 115      77.480  61.830  58.390  1.00  0.00           C
ATOM   1158  CB  LEU A 115      78.660  62.470  57.590  1.00  0.00           C
ATOM   1159  CG  LEU A 115      79.380  63.580  58.330  1.00  0.00           C
ATOM   1160  CD1 LEU A 115      80.190  63.140  59.610  1.00  0.00           C
ATOM   1161  CD2 LEU A 115      80.190  64.320  57.270  1.00  0.00           C
ATOM   1162  C   LEU A 115      76.370  62.840  58.440  1.00  0.00           C
ATOM   1163  O   LEU A 115      76.050  63.470  57.450  1.00  0.00           O
ATOM   1164  N   ALA A 116      75.760  62.960  59.620  1.00  0.00           N
ATOM   1165  H   ALA A 116      76.290  62.820  60.460  1.00  0.00           H
ATOM   1166  CA  ALA A 116      74.640  63.900  59.870  1.00  0.00           C
ATOM   1167  CB  ALA A 116      73.780  63.530  61.070  1.00  0.00           C
ATOM   1168  C   ALA A 116      75.240  65.320  59.910  1.00  0.00           C
ATOM   1169  O   ALA A 116      76.020  65.660  60.820  1.00  0.00           O
ATOM   1170  N   CYS A 117      75.120  65.930  58.740  1.00  0.00           N
ATOM   1171  H   CYS A 117      74.620  65.490  57.990  1.00  0.00           H
ATOM   1172  CA  CYS A 117      75.600  67.310  58.440  1.00  0.00           C
ATOM   1173  CB  CYS A 117      76.390  67.340  57.130  1.00  0.00           C
ATOM   1174  SG  CYS A 117      77.450  68.810  56.980  1.00  0.00           S
ATOM   1175  HG  CYS A 117      76.580  69.670  56.460  1.00  0.00           H
ATOM   1176  C   CYS A 117      74.580  68.380  58.430  1.00  0.00           C
ATOM   1177  O   CYS A 117      73.820  68.460  57.430  1.00  0.00           O
ATOM   1178  N   TYR A 118      74.840  69.320  59.350  1.00  0.00           N
ATOM   1179  H   TYR A 118      75.740  69.410  59.780  1.00  0.00           H
ATOM   1180  CA  TYR A 118      73.750  70.280  59.660  1.00  0.00           C
ATOM   1181  CB  TYR A 118      73.300  70.330  61.120  1.00  0.00           C
ATOM   1182  CG  TYR A 118      72.310  69.160  61.290  1.00  0.00           C
ATOM   1183  CD1 TYR A 118      72.650  67.840  61.670  1.00  0.00           C
ATOM   1184  HD1 TYR A 118      73.680  67.670  62.000  1.00  0.00           H
ATOM   1185  CD2 TYR A 118      71.030  69.420  61.020  1.00  0.00           C
ATOM   1186  HD2 TYR A 118      70.730  70.470  61.080  1.00  0.00           H
ATOM   1187  CE1 TYR A 118      71.660  66.790  61.700  1.00  0.00           C
ATOM   1188  HE1 TYR A 118      71.910  65.780  62.020  1.00  0.00           H
ATOM   1189  CE2 TYR A 118      70.070  68.410  60.970  1.00  0.00           C
ATOM   1190  HE2 TYR A 118      69.060  68.760  61.200  1.00  0.00           H
ATOM   1191  CZ  TYR A 118      70.370  67.110  61.330  1.00  0.00           C
ATOM   1192  OH  TYR A 118      69.420  66.150  61.540  1.00  0.00           O
ATOM   1193  HH  TYR A 118      68.610  66.420  61.020  1.00  0.00           H
ATOM   1194  C   TYR A 118      74.240  71.690  59.270  1.00  0.00           C
ATOM   1195  O   TYR A 118      75.360  72.090  59.660  1.00  0.00           O
ATOM   1196  N   ASN A 119      73.550  72.280  58.260  1.00  0.00           N
ATOM   1197  H   ASN A 119      72.570  72.100  58.180  1.00  0.00           H
ATOM   1198  CA  ASN A 119      73.880  73.620  57.780  1.00  0.00           C
ATOM   1199  CB  ASN A 119      73.020  74.690  58.410  1.00  0.00           C
ATOM   1200  CG  ASN A 119      71.530  74.490  58.270  1.00  0.00           C
ATOM   1201  OD1 ASN A 119      70.810  74.150  59.170  1.00  0.00           O
ATOM   1202  ND2 ASN A 119      70.980  74.990  57.220  1.00  0.00           N
ATOM   1203 1HD2 ASN A 119      71.630  75.510  56.660  1.00  0.00           H
ATOM   1204 2HD2 ASN A 119      70.180  74.660  56.710  1.00  0.00           H
ATOM   1205  C   ASN A 119      75.310  74.150  57.420  1.00  0.00           C
ATOM   1206  O   ASN A 119      75.520  75.390  57.370  1.00  0.00           O
ATOM   1207  N   GLY A 120      76.190  73.210  57.100  1.00  0.00           N
ATOM   1208  H   GLY A 120      75.860  72.330  56.760  1.00  0.00           H
ATOM   1209  CA  GLY A 120      77.650  73.360  57.000  1.00  0.00           C
ATOM   1210  C   GLY A 120      78.490  72.320  57.780  1.00  0.00           C
ATOM   1211  O   GLY A 120      79.570  71.940  57.300  1.00  0.00           O
ATOM   1212  N   SER A 121      78.080  72.150  59.050  1.00  0.00           N
ATOM   1213  H   SER A 121      77.160  72.390  59.370  1.00  0.00           H
ATOM   1214  CA  SER A 121      78.960  71.430  60.050  1.00  0.00           C
ATOM   1215  CB  SER A 121      78.970  72.310  61.280  1.00  0.00           C
ATOM   1216  OG  SER A 121      80.140  71.890  62.020  1.00  0.00           O
ATOM   1217  HG  SER A 121      80.960  72.120  61.510  1.00  0.00           H
ATOM   1218  C   SER A 121      78.460  69.960  60.340  1.00  0.00           C
ATOM   1219  O   SER A 121      77.240  69.760  60.430  1.00  0.00           O
ATOM   1220  N   PRO A 122      79.380  68.970  60.220  1.00  0.00           N
ATOM   1221  CA  PRO A 122      79.190  67.590  60.590  1.00  0.00           C
ATOM   1222  CB  PRO A 122      80.560  67.000  60.260  1.00  0.00           C
ATOM   1223  CG  PRO A 122      81.110  67.800  59.070  1.00  0.00           C
ATOM   1224  CD  PRO A 122      80.610  69.210  59.390  1.00  0.00           C
ATOM   1225  C   PRO A 122      78.900  67.400  62.080  1.00  0.00           C
ATOM   1226  O   PRO A 122      79.660  67.960  62.820  1.00  0.00           O
ATOM   1227  N   SER A 123      77.850  66.780  62.370  1.00  0.00           N
ATOM   1228  H   SER A 123      77.280  66.450  61.620  1.00  0.00           H
ATOM   1229  CA  SER A 123      77.400  66.560  63.760  1.00  0.00           C
ATOM   1230  CB  SER A 123      75.990  67.140  63.940  1.00  0.00           C
ATOM   1231  OG  SER A 123      76.070  68.510  64.350  1.00  0.00           O
ATOM   1232  HG  SER A 123      75.130  68.810  64.470  1.00  0.00           H
ATOM   1233  C   SER A 123      77.280  65.060  64.110  1.00  0.00           C
ATOM   1234  O   SER A 123      76.260  64.570  64.600  1.00  0.00           O
ATOM   1235  N   GLY A 124      78.350  64.290  63.830  1.00  0.00           N
ATOM   1236  H   GLY A 124      79.230  64.650  63.500  1.00  0.00           H
ATOM   1237  CA  GLY A 124      78.480  62.850  64.070  1.00  0.00           C
ATOM   1238  C   GLY A 124      78.060  61.940  62.820  1.00  0.00           C
ATOM   1239  O   GLY A 124      77.440  62.290  61.810  1.00  0.00           O
ATOM   1240  N   VAL A 125      78.230  60.680  63.220  1.00  0.00           N
ATOM   1241  H   VAL A 125      78.100  60.530  64.200  1.00  0.00           H
ATOM   1242  CA  VAL A 125      78.280  59.460  62.320  1.00  0.00           C
ATOM   1243  CB  VAL A 125      79.690  58.840  62.170  1.00  0.00           C
ATOM   1244  CG1 VAL A 125      80.670  59.880  61.450  1.00  0.00           C
ATOM   1245  CG2 VAL A 125      80.350  58.780  63.580  1.00  0.00           C
ATOM   1246  C   VAL A 125      77.320  58.350  62.750  1.00  0.00           C
ATOM   1247  O   VAL A 125      77.470  57.670  63.770  1.00  0.00           O
ATOM   1248  N   TYR A 126      76.160  58.390  62.010  1.00  0.00           N
ATOM   1249  H   TYR A 126      75.960  58.990  61.240  1.00  0.00           H
ATOM   1250  CA  TYR A 126      75.020  57.600  62.410  1.00  0.00           C
ATOM   1251  CB  TYR A 126      73.710  58.430  62.220  1.00  0.00           C
ATOM   1252  CG  TYR A 126      73.360  59.340  63.360  1.00  0.00           C
ATOM   1253  CD1 TYR A 126      74.070  60.530  63.420  1.00  0.00           C
ATOM   1254  HD1 TYR A 126      74.900  60.750  62.740  1.00  0.00           H
ATOM   1255  CD2 TYR A 126      72.300  59.140  64.240  1.00  0.00           C
ATOM   1256  HD2 TYR A 126      71.700  58.250  64.100  1.00  0.00           H
ATOM   1257  CE1 TYR A 126      73.740  61.480  64.370  1.00  0.00           C
ATOM   1258  HE1 TYR A 126      74.350  62.390  64.370  1.00  0.00           H
ATOM   1259  CE2 TYR A 126      71.990  60.120  65.160  1.00  0.00           C
ATOM   1260  HE2 TYR A 126      71.240  59.950  65.930  1.00  0.00           H
ATOM   1261  CZ  TYR A 126      72.740  61.350  65.230  1.00  0.00           C
ATOM   1262  OH  TYR A 126      72.700  62.110  66.340  1.00  0.00           O
ATOM   1263  HH  TYR A 126      73.650  62.220  66.640  1.00  0.00           H
ATOM   1264  C   TYR A 126      74.880  56.280  61.570  1.00  0.00           C
ATOM   1265  O   TYR A 126      74.770  56.290  60.320  1.00  0.00           O
ATOM   1266  N   GLN A 127      74.750  55.210  62.290  1.00  0.00           N
ATOM   1267  H   GLN A 127      74.910  55.260  63.270  1.00  0.00           H
ATOM   1268  CA  GLN A 127      74.390  53.920  61.610  1.00  0.00           C
ATOM   1269  CB  GLN A 127      74.410  52.820  62.700  1.00  0.00           C
ATOM   1270  CG  GLN A 127      74.110  51.380  62.230  1.00  0.00           C
ATOM   1271  CD  GLN A 127      74.210  50.290  63.280  1.00  0.00           C
ATOM   1272  OE1 GLN A 127      75.230  50.090  63.960  1.00  0.00           O
ATOM   1273  NE2 GLN A 127      73.070  49.840  63.640  1.00  0.00           N
ATOM   1274 1HE2 GLN A 127      72.270  50.410  63.450  1.00  0.00           H
ATOM   1275 2HE2 GLN A 127      73.150  49.020  64.210  1.00  0.00           H
ATOM   1276  C   GLN A 127      72.990  53.990  61.120  1.00  0.00           C
ATOM   1277  O   GLN A 127      72.100  54.510  61.780  1.00  0.00           O
ATOM   1278  N   CYS A 128      72.930  53.810  59.780  1.00  0.00           N
ATOM   1279  H   CYS A 128      73.760  53.820  59.220  1.00  0.00           H
ATOM   1280  CA  CYS A 128      71.670  53.660  59.050  1.00  0.00           C
ATOM   1281  CB  CYS A 128      71.460  54.900  58.200  1.00  0.00           C
ATOM   1282  SG  CYS A 128      69.860  55.060  57.260  1.00  0.00           S
ATOM   1283  HG  CYS A 128      69.380  55.950  58.130  1.00  0.00           H
ATOM   1284  C   CYS A 128      71.720  52.430  58.110  1.00  0.00           C
ATOM   1285  O   CYS A 128      72.850  51.940  57.840  1.00  0.00           O
ATOM   1286  N   ALA A 129      70.580  51.940  57.700  1.00  0.00           N
ATOM   1287  H   ALA A 129      69.700  52.180  58.110  1.00  0.00           H
ATOM   1288  CA  ALA A 129      70.500  50.860  56.680  1.00  0.00           C
ATOM   1289  CB  ALA A 129      70.190  49.520  57.270  1.00  0.00           C
ATOM   1290  C   ALA A 129      69.490  51.080  55.550  1.00  0.00           C
ATOM   1291  O   ALA A 129      68.420  51.690  55.670  1.00  0.00           O
ATOM   1292  N   MET A 130      69.930  50.620  54.440  1.00  0.00           N
ATOM   1293  H   MET A 130      70.930  50.630  54.320  1.00  0.00           H
ATOM   1294  CA  MET A 130      69.230  50.610  53.120  1.00  0.00           C
ATOM   1295  CB  MET A 130      70.210  50.600  51.970  1.00  0.00           C
ATOM   1296  CG  MET A 130      69.690  50.830  50.470  1.00  0.00           C
ATOM   1297  SD  MET A 130      69.010  52.490  50.190  1.00  0.00           S
ATOM   1298  CE  MET A 130      70.360  53.520  50.690  1.00  0.00           C
ATOM   1299  C   MET A 130      68.070  49.560  53.080  1.00  0.00           C
ATOM   1300  O   MET A 130      68.380  48.350  52.980  1.00  0.00           O
ATOM   1301  N   ARG A 131      66.850  50.100  52.980  1.00  0.00           N
ATOM   1302  H   ARG A 131      66.670  51.090  53.010  1.00  0.00           H
ATOM   1303  CA  ARG A 131      65.600  49.290  52.980  1.00  0.00           C
ATOM   1304  CB  ARG A 131      64.590  49.680  54.090  1.00  0.00           C
ATOM   1305  CG  ARG A 131      65.310  49.520  55.430  1.00  0.00           C
ATOM   1306  CD  ARG A 131      64.400  49.910  56.590  1.00  0.00           C
ATOM   1307  NE  ARG A 131      65.060  50.150  57.910  1.00  0.00           N
ATOM   1308  HE  ARG A 131      64.850  49.420  58.570  1.00  0.00           H
ATOM   1309  CZ  ARG A 131      65.780  51.190  58.390  1.00  0.00           C
ATOM   1310  NH1 ARG A 131      66.120  52.350  57.850  1.00  0.00           N
ATOM   1311 1HH1 ARG A 131      65.960  52.600  56.890  1.00  0.00           H
ATOM   1312 2HH1 ARG A 131      66.730  52.990  58.330  1.00  0.00           H
ATOM   1313  NH2 ARG A 131      66.360  50.940  59.550  1.00  0.00           N
ATOM   1314 1HH2 ARG A 131      66.220  50.010  59.890  1.00  0.00           H
ATOM   1315 2HH2 ARG A 131      67.110  51.520  59.850  1.00  0.00           H
ATOM   1316  C   ARG A 131      64.850  49.270  51.610  1.00  0.00           C
ATOM   1317  O   ARG A 131      64.770  50.310  51.050  1.00  0.00           O
ATOM   1318  N   PRO A 132      64.120  48.190  51.240  1.00  0.00           N
ATOM   1319  CA  PRO A 132      63.200  48.040  50.070  1.00  0.00           C
ATOM   1320  CB  PRO A 132      62.480  46.730  50.370  1.00  0.00           C
ATOM   1321  CG  PRO A 132      63.630  45.890  50.910  1.00  0.00           C
ATOM   1322  CD  PRO A 132      64.290  46.860  51.890  1.00  0.00           C
ATOM   1323  C   PRO A 132      62.230  49.190  49.740  1.00  0.00           C
ATOM   1324  O   PRO A 132      61.830  49.390  48.590  1.00  0.00           O
ATOM   1325  N   ASN A 133      61.600  49.740  50.810  1.00  0.00           N
ATOM   1326  H   ASN A 133      61.510  49.270  51.680  1.00  0.00           H
ATOM   1327  CA  ASN A 133      60.820  51.050  50.630  1.00  0.00           C
ATOM   1328  CB  ASN A 133      60.010  51.430  51.850  1.00  0.00           C
ATOM   1329  CG  ASN A 133      60.660  51.100  53.210  1.00  0.00           C
ATOM   1330  OD1 ASN A 133      61.870  51.250  53.350  1.00  0.00           O
ATOM   1331  ND2 ASN A 133      59.900  50.810  54.290  1.00  0.00           N
ATOM   1332 1HD2 ASN A 133      58.910  50.800  54.150  1.00  0.00           H
ATOM   1333 2HD2 ASN A 133      60.280  50.690  55.210  1.00  0.00           H
ATOM   1334  C   ASN A 133      61.460  52.370  50.120  1.00  0.00           C
ATOM   1335  O   ASN A 133      60.850  53.300  49.600  1.00  0.00           O
ATOM   1336  N   PHE A 134      62.760  52.400  50.500  1.00  0.00           N
ATOM   1337  H   PHE A 134      63.170  51.630  50.980  1.00  0.00           H
ATOM   1338  CA  PHE A 134      63.620  53.670  50.360  1.00  0.00           C
ATOM   1339  CB  PHE A 134      63.810  53.900  48.860  1.00  0.00           C
ATOM   1340  CG  PHE A 134      64.500  52.770  48.170  1.00  0.00           C
ATOM   1341  CD1 PHE A 134      63.730  51.820  47.430  1.00  0.00           C
ATOM   1342  HD1 PHE A 134      62.640  51.870  47.390  1.00  0.00           H
ATOM   1343  CD2 PHE A 134      65.860  52.720  48.180  1.00  0.00           C
ATOM   1344  HD2 PHE A 134      66.330  53.630  48.560  1.00  0.00           H
ATOM   1345  CE1 PHE A 134      64.350  50.830  46.660  1.00  0.00           C
ATOM   1346  HE1 PHE A 134      63.810  50.000  46.210  1.00  0.00           H
ATOM   1347  CE2 PHE A 134      66.490  51.680  47.500  1.00  0.00           C
ATOM   1348  HE2 PHE A 134      67.560  51.500  47.620  1.00  0.00           H
ATOM   1349  CZ  PHE A 134      65.760  50.820  46.760  1.00  0.00           C
ATOM   1350  HZ  PHE A 134      66.290  50.030  46.240  1.00  0.00           H
ATOM   1351  C   PHE A 134      63.280  54.920  51.180  1.00  0.00           C
ATOM   1352  O   PHE A 134      64.260  55.560  51.500  1.00  0.00           O
ATOM   1353  N   THR A 135      62.010  55.390  51.170  1.00  0.00           N
ATOM   1354  H   THR A 135      61.190  54.960  50.800  1.00  0.00           H
ATOM   1355  CA  THR A 135      61.770  56.670  51.830  1.00  0.00           C
ATOM   1356  CB  THR A 135      60.380  57.260  51.650  1.00  0.00           C
ATOM   1357  OG1 THR A 135      59.360  56.240  51.460  1.00  0.00           O
ATOM   1358  HG1 THR A 135      59.230  55.640  52.250  1.00  0.00           H
ATOM   1359  CG2 THR A 135      60.400  58.220  50.460  1.00  0.00           C
ATOM   1360  C   THR A 135      61.970  56.390  53.330  1.00  0.00           C
ATOM   1361  O   THR A 135      61.410  55.430  53.880  1.00  0.00           O
ATOM   1362  N   ILE A 136      62.490  57.360  54.090  1.00  0.00           N
ATOM   1363  H   ILE A 136      63.060  58.070  53.670  1.00  0.00           H
ATOM   1364  CA  ILE A 136      62.660  57.250  55.570  1.00  0.00           C
ATOM   1365  CB  ILE A 136      64.120  57.550  56.030  1.00  0.00           C
ATOM   1366  CG1 ILE A 136      65.040  56.510  55.320  1.00  0.00           C
ATOM   1367  CG2 ILE A 136      64.460  57.450  57.480  1.00  0.00           C
ATOM   1368  CD  ILE A 136      66.560  56.730  55.400  1.00  0.00           C
ATOM   1369  C   ILE A 136      61.510  57.930  56.370  1.00  0.00           C
ATOM   1370  O   ILE A 136      61.600  59.080  56.780  1.00  0.00           O
ATOM   1371  N   LYS A 137      60.500  57.160  56.770  1.00  0.00           N
ATOM   1372  H   LYS A 137      60.480  56.260  56.330  1.00  0.00           H
ATOM   1373  CA  LYS A 137      59.370  57.500  57.610  1.00  0.00           C
ATOM   1374  CB  LYS A 137      58.170  56.630  57.320  1.00  0.00           C
ATOM   1375  CG  LYS A 137      57.550  56.810  55.920  1.00  0.00           C
ATOM   1376  CD  LYS A 137      56.110  56.270  56.050  1.00  0.00           C
ATOM   1377  CE  LYS A 137      55.180  57.230  55.260  1.00  0.00           C
ATOM   1378  NZ  LYS A 137      53.830  56.970  55.640  1.00  0.00           N
ATOM   1379  HZ1 LYS A 137      53.340  56.820  54.790  1.00  0.00           H
ATOM   1380  HZ2 LYS A 137      53.760  56.150  56.200  1.00  0.00           H
ATOM   1381  HZ3 LYS A 137      53.440  57.760  56.130  1.00  0.00           H
ATOM   1382  C   LYS A 137      59.610  57.640  59.130  1.00  0.00           C
ATOM   1383  O   LYS A 137      60.000  56.690  59.800  1.00  0.00           O
ATOM   1384  N   GLY A 138      59.520  58.890  59.600  1.00  0.00           N
ATOM   1385  H   GLY A 138      58.820  59.420  59.130  1.00  0.00           H
ATOM   1386  CA  GLY A 138      59.890  59.310  60.980  1.00  0.00           C
ATOM   1387  C   GLY A 138      60.300  60.800  60.980  1.00  0.00           C
ATOM   1388  O   GLY A 138      60.670  61.410  59.920  1.00  0.00           O
ATOM   1389  N   SER A 139      60.020  61.410  62.160  1.00  0.00           N
ATOM   1390  H   SER A 139      59.740  60.860  62.940  1.00  0.00           H
ATOM   1391  CA  SER A 139      60.380  62.770  62.610  1.00  0.00           C
ATOM   1392  CB  SER A 139      59.600  63.130  63.890  1.00  0.00           C
ATOM   1393  OG  SER A 139      59.870  64.410  64.490  1.00  0.00           O
ATOM   1394  HG  SER A 139      59.150  64.550  65.170  1.00  0.00           H
ATOM   1395  C   SER A 139      61.910  62.870  62.950  1.00  0.00           C
ATOM   1396  O   SER A 139      62.420  62.250  63.870  1.00  0.00           O
ATOM   1397  N   PHE A 140      62.540  63.830  62.280  1.00  0.00           N
ATOM   1398  H   PHE A 140      62.070  64.640  61.920  1.00  0.00           H
ATOM   1399  CA  PHE A 140      63.980  64.050  62.350  1.00  0.00           C
ATOM   1400  CB  PHE A 140      64.750  63.450  61.140  1.00  0.00           C
ATOM   1401  CG  PHE A 140      64.710  61.930  60.970  1.00  0.00           C
ATOM   1402  CD1 PHE A 140      65.510  61.090  61.780  1.00  0.00           C
ATOM   1403  HD1 PHE A 140      66.160  61.540  62.540  1.00  0.00           H
ATOM   1404  CD2 PHE A 140      63.870  61.340  60.020  1.00  0.00           C
ATOM   1405  HD2 PHE A 140      63.300  62.050  59.430  1.00  0.00           H
ATOM   1406  CE1 PHE A 140      65.440  59.720  61.620  1.00  0.00           C
ATOM   1407  HE1 PHE A 140      66.120  59.050  62.150  1.00  0.00           H
ATOM   1408  CE2 PHE A 140      63.830  59.970  59.800  1.00  0.00           C
ATOM   1409  HE2 PHE A 140      63.040  59.560  59.180  1.00  0.00           H
ATOM   1410  CZ  PHE A 140      64.630  59.170  60.610  1.00  0.00           C
ATOM   1411  HZ  PHE A 140      64.570  58.120  60.300  1.00  0.00           H
ATOM   1412  C   PHE A 140      64.270  65.610  62.450  1.00  0.00           C
ATOM   1413  O   PHE A 140      63.300  66.400  62.450  1.00  0.00           O
ATOM   1414  N   LEU A 141      65.500  65.910  62.840  1.00  0.00           N
ATOM   1415  H   LEU A 141      66.090  65.150  63.100  1.00  0.00           H
ATOM   1416  CA  LEU A 141      66.010  67.280  62.900  1.00  0.00           C
ATOM   1417  CB  LEU A 141      67.250  67.290  63.610  1.00  0.00           C
ATOM   1418  CG  LEU A 141      66.920  67.200  65.110  1.00  0.00           C
ATOM   1419  CD1 LEU A 141      68.240  66.960  65.890  1.00  0.00           C
ATOM   1420  CD2 LEU A 141      66.150  68.380  65.740  1.00  0.00           C
ATOM   1421  C   LEU A 141      66.280  67.800  61.460  1.00  0.00           C
ATOM   1422  O   LEU A 141      67.080  67.340  60.670  1.00  0.00           O
ATOM   1423  N   ASN A 142      65.670  68.960  61.320  1.00  0.00           N
ATOM   1424  H   ASN A 142      65.130  69.360  62.060  1.00  0.00           H
ATOM   1425  CA  ASN A 142      65.540  69.630  60.000  1.00  0.00           C
ATOM   1426  CB  ASN A 142      64.180  70.320  59.760  1.00  0.00           C
ATOM   1427  CG  ASN A 142      63.090  69.290  59.580  1.00  0.00           C
ATOM   1428  OD1 ASN A 142      62.570  68.520  60.390  1.00  0.00           O
ATOM   1429  ND2 ASN A 142      62.660  69.300  58.370  1.00  0.00           N
ATOM   1430 1HD2 ASN A 142      62.990  69.940  57.670  1.00  0.00           H
ATOM   1431 2HD2 ASN A 142      61.950  68.650  58.100  1.00  0.00           H
ATOM   1432  C   ASN A 142      66.750  70.580  59.750  1.00  0.00           C
ATOM   1433  O   ASN A 142      67.420  71.130  60.610  1.00  0.00           O
ATOM   1434  N   GLY A 143      67.080  70.420  58.490  1.00  0.00           N
ATOM   1435  H   GLY A 143      66.570  69.680  58.050  1.00  0.00           H
ATOM   1436  CA  GLY A 143      68.230  71.100  57.900  1.00  0.00           C
ATOM   1437  C   GLY A 143      69.420  70.190  57.500  1.00  0.00           C
ATOM   1438  O   GLY A 143      70.570  70.560  57.600  1.00  0.00           O
ATOM   1439  N   SER A 144      69.140  68.890  57.240  1.00  0.00           N
ATOM   1440  H   SER A 144      68.250  68.680  56.840  1.00  0.00           H
ATOM   1441  CA  SER A 144      70.160  67.780  57.120  1.00  0.00           C
ATOM   1442  CB  SER A 144      69.770  66.500  57.890  1.00  0.00           C
ATOM   1443  OG  SER A 144      68.490  66.030  57.410  1.00  0.00           O
ATOM   1444  HG  SER A 144      67.820  66.690  57.750  1.00  0.00           H
ATOM   1445  C   SER A 144      70.580  67.480  55.640  1.00  0.00           C
ATOM   1446  O   SER A 144      71.480  66.700  55.320  1.00  0.00           O
ATOM   1447  N   CYS A 145      69.700  67.880  54.700  1.00  0.00           N
ATOM   1448  H   CYS A 145      68.740  68.070  54.900  1.00  0.00           H
ATOM   1449  CA  CYS A 145      69.930  68.060  53.270  1.00  0.00           C
ATOM   1450  CB  CYS A 145      68.950  69.080  52.580  1.00  0.00           C
ATOM   1451  SG  CYS A 145      67.180  68.660  52.590  1.00  0.00           S
ATOM   1452  HG  CYS A 145      67.160  68.610  53.920  1.00  0.00           H
ATOM   1453  C   CYS A 145      71.370  68.330  52.940  1.00  0.00           C
ATOM   1454  O   CYS A 145      71.960  69.340  53.380  1.00  0.00           O
ATOM   1455  N   GLY A 146      71.910  67.300  52.300  1.00  0.00           N
ATOM   1456  H   GLY A 146      71.350  66.550  51.960  1.00  0.00           H
ATOM   1457  CA  GLY A 146      73.320  67.220  52.010  1.00  0.00           C
ATOM   1458  C   GLY A 146      74.090  66.100  52.700  1.00  0.00           C
ATOM   1459  O   GLY A 146      74.990  65.480  52.120  1.00  0.00           O
ATOM   1460  N   SER A 147      73.590  65.610  53.830  1.00  0.00           N
ATOM   1461  H   SER A 147      72.770  66.030  54.210  1.00  0.00           H
ATOM   1462  CA  SER A 147      74.270  64.610  54.680  1.00  0.00           C
ATOM   1463  CB  SER A 147      73.520  64.130  55.900  1.00  0.00           C
ATOM   1464  OG  SER A 147      73.240  65.230  56.780  1.00  0.00           O
ATOM   1465  HG  SER A 147      72.640  65.910  56.350  1.00  0.00           H
ATOM   1466  C   SER A 147      74.680  63.260  53.970  1.00  0.00           C
ATOM   1467  O   SER A 147      73.880  62.580  53.370  1.00  0.00           O
ATOM   1468  N   VAL A 148      75.980  63.050  53.900  1.00  0.00           N
ATOM   1469  H   VAL A 148      76.650  63.390  54.570  1.00  0.00           H
ATOM   1470  CA  VAL A 148      76.670  62.030  53.060  1.00  0.00           C
ATOM   1471  CB  VAL A 148      77.990  62.400  52.400  1.00  0.00           C
ATOM   1472  CG1 VAL A 148      77.710  63.490  51.340  1.00  0.00           C
ATOM   1473  CG2 VAL A 148      78.960  63.090  53.360  1.00  0.00           C
ATOM   1474  C   VAL A 148      76.910  60.690  53.780  1.00  0.00           C
ATOM   1475  O   VAL A 148      77.590  60.600  54.810  1.00  0.00           O
ATOM   1476  N   GLY A 149      76.790  59.680  52.910  1.00  0.00           N
ATOM   1477  H   GLY A 149      76.590  59.720  51.930  1.00  0.00           H
ATOM   1478  CA  GLY A 149      76.810  58.260  53.260  1.00  0.00           C
ATOM   1479  C   GLY A 149      78.040  57.490  52.760  1.00  0.00           C
ATOM   1480  O   GLY A 149      78.190  57.260  51.530  1.00  0.00           O
ATOM   1481  N   PHE A 150      78.710  56.830  53.770  1.00  0.00           N
ATOM   1482  H   PHE A 150      78.330  56.830  54.690  1.00  0.00           H
ATOM   1483  CA  PHE A 150      79.990  56.160  53.640  1.00  0.00           C
ATOM   1484  CB  PHE A 150      81.160  57.100  53.960  1.00  0.00           C
ATOM   1485  CG  PHE A 150      81.320  57.450  55.400  1.00  0.00           C
ATOM   1486  CD1 PHE A 150      80.690  58.610  55.800  1.00  0.00           C
ATOM   1487  HD1 PHE A 150      79.940  59.130  55.200  1.00  0.00           H
ATOM   1488  CD2 PHE A 150      82.170  56.850  56.200  1.00  0.00           C
ATOM   1489  HD2 PHE A 150      82.560  55.860  55.940  1.00  0.00           H
ATOM   1490  CE1 PHE A 150      81.030  59.220  57.010  1.00  0.00           C
ATOM   1491  HE1 PHE A 150      80.510  60.120  57.310  1.00  0.00           H
ATOM   1492  CE2 PHE A 150      82.470  57.410  57.470  1.00  0.00           C
ATOM   1493  HE2 PHE A 150      82.900  56.810  58.270  1.00  0.00           H
ATOM   1494  CZ  PHE A 150      82.000  58.630  57.820  1.00  0.00           C
ATOM   1495  HZ  PHE A 150      82.380  59.200  58.670  1.00  0.00           H
ATOM   1496  C   PHE A 150      80.150  54.830  54.360  1.00  0.00           C
ATOM   1497  O   PHE A 150      79.360  54.450  55.170  1.00  0.00           O
ATOM   1498  N   ASN A 151      81.000  54.060  53.660  1.00  0.00           N
ATOM   1499  H   ASN A 151      81.210  54.290  52.710  1.00  0.00           H
ATOM   1500  CA  ASN A 151      81.430  52.670  53.940  1.00  0.00           C
ATOM   1501  CB  ASN A 151      80.790  51.650  52.920  1.00  0.00           C
ATOM   1502  CG  ASN A 151      79.310  51.890  52.760  1.00  0.00           C
ATOM   1503  OD1 ASN A 151      78.840  52.600  51.850  1.00  0.00           O
ATOM   1504  ND2 ASN A 151      78.650  51.030  53.430  1.00  0.00           N
ATOM   1505 1HD2 ASN A 151      79.000  50.370  54.090  1.00  0.00           H
ATOM   1506 2HD2 ASN A 151      77.670  51.130  53.250  1.00  0.00           H
ATOM   1507  C   ASN A 151      82.970  52.690  53.870  1.00  0.00           C
ATOM   1508  O   ASN A 151      83.490  53.090  52.850  1.00  0.00           O
ATOM   1509  N   ILE A 152      83.630  52.750  55.020  1.00  0.00           N
ATOM   1510  H   ILE A 152      83.210  52.590  55.910  1.00  0.00           H
ATOM   1511  CA  ILE A 152      85.090  52.890  55.100  1.00  0.00           C
ATOM   1512  CB  ILE A 152      85.390  54.060  56.030  1.00  0.00           C
ATOM   1513  CG1 ILE A 152      84.630  54.090  57.380  1.00  0.00           C
ATOM   1514  CG2 ILE A 152      85.270  55.300  55.210  1.00  0.00           C
ATOM   1515  CD  ILE A 152      85.520  54.740  58.410  1.00  0.00           C
ATOM   1516  C   ILE A 152      85.860  51.600  55.480  1.00  0.00           C
ATOM   1517  O   ILE A 152      86.100  51.290  56.620  1.00  0.00           O
ATOM   1518  N   ASP A 153      86.410  50.930  54.480  1.00  0.00           N
ATOM   1519  H   ASP A 153      86.360  51.300  53.550  1.00  0.00           H
ATOM   1520  CA  ASP A 153      87.230  49.710  54.540  1.00  0.00           C
ATOM   1521  CB  ASP A 153      86.970  48.920  53.310  1.00  0.00           C
ATOM   1522  CG  ASP A 153      86.740  47.460  53.530  1.00  0.00           C
ATOM   1523  OD1 ASP A 153      85.600  47.020  53.370  1.00  0.00           O
ATOM   1524  OD2 ASP A 153      87.510  46.780  54.260  1.00  0.00           O
ATOM   1525  C   ASP A 153      88.690  50.110  54.760  1.00  0.00           C
ATOM   1526  O   ASP A 153      89.360  50.430  53.750  1.00  0.00           O
ATOM   1527  N   TYR A 154      89.020  50.160  56.080  1.00  0.00           N
ATOM   1528  H   TYR A 154      88.440  49.770  56.800  1.00  0.00           H
ATOM   1529  CA  TYR A 154      90.360  50.550  56.610  1.00  0.00           C
ATOM   1530  CB  TYR A 154      91.550  49.590  56.190  1.00  0.00           C
ATOM   1531  CG  TYR A 154      92.500  49.530  57.370  1.00  0.00           C
ATOM   1532  CD1 TYR A 154      93.530  50.430  57.340  1.00  0.00           C
ATOM   1533  HD1 TYR A 154      93.630  51.140  56.510  1.00  0.00           H
ATOM   1534  CD2 TYR A 154      92.390  48.530  58.360  1.00  0.00           C
ATOM   1535  HD2 TYR A 154      91.570  47.820  58.340  1.00  0.00           H
ATOM   1536  CE1 TYR A 154      94.370  50.410  58.440  1.00  0.00           C
ATOM   1537  HE1 TYR A 154      95.300  50.950  58.260  1.00  0.00           H
ATOM   1538  CE2 TYR A 154      93.280  48.460  59.400  1.00  0.00           C
ATOM   1539  HE2 TYR A 154      93.150  47.810  60.260  1.00  0.00           H
ATOM   1540  CZ  TYR A 154      94.280  49.420  59.420  1.00  0.00           C
ATOM   1541  OH  TYR A 154      95.380  49.100  60.160  1.00  0.00           O
ATOM   1542  HH  TYR A 154      96.140  49.690  59.860  1.00  0.00           H
ATOM   1543  C   TYR A 154      90.620  51.980  56.250  1.00  0.00           C
ATOM   1544  O   TYR A 154      90.150  52.950  56.840  1.00  0.00           O
ATOM   1545  N   ASP A 155      91.060  52.130  55.020  1.00  0.00           N
ATOM   1546  H   ASP A 155      91.140  51.340  54.400  1.00  0.00           H
ATOM   1547  CA  ASP A 155      91.210  53.460  54.360  1.00  0.00           C
ATOM   1548  CB  ASP A 155      92.660  53.800  54.020  1.00  0.00           C
ATOM   1549  CG  ASP A 155      93.790  53.820  55.040  1.00  0.00           C
ATOM   1550  OD1 ASP A 155      94.930  53.530  54.570  1.00  0.00           O
ATOM   1551  OD2 ASP A 155      93.520  53.980  56.240  1.00  0.00           O
ATOM   1552  C   ASP A 155      90.330  53.800  53.090  1.00  0.00           C
ATOM   1553  O   ASP A 155      89.950  54.950  52.900  1.00  0.00           O
ATOM   1554  N   CYS A 156      90.000  52.870  52.240  1.00  0.00           N
ATOM   1555  H   CYS A 156      90.350  51.970  52.470  1.00  0.00           H
ATOM   1556  CA  CYS A 156      89.210  53.150  51.070  1.00  0.00           C
ATOM   1557  CB  CYS A 156      89.420  51.990  50.100  1.00  0.00           C
ATOM   1558  SG  CYS A 156      89.700  52.620  48.430  1.00  0.00           S
ATOM   1559  HG  CYS A 156      91.010  52.750  48.570  1.00  0.00           H
ATOM   1560  C   CYS A 156      87.750  53.540  51.310  1.00  0.00           C
ATOM   1561  O   CYS A 156      86.960  52.710  51.750  1.00  0.00           O
ATOM   1562  N   VAL A 157      87.450  54.700  50.810  1.00  0.00           N
ATOM   1563  H   VAL A 157      88.060  55.250  50.240  1.00  0.00           H
ATOM   1564  CA  VAL A 157      86.180  55.370  50.990  1.00  0.00           C
ATOM   1565  CB  VAL A 157      86.280  56.910  51.150  1.00  0.00           C
ATOM   1566  CG1 VAL A 157      84.990  57.660  51.550  1.00  0.00           C
ATOM   1567  CG2 VAL A 157      87.410  57.200  52.130  1.00  0.00           C
ATOM   1568  C   VAL A 157      85.170  55.060  49.830  1.00  0.00           C
ATOM   1569  O   VAL A 157      85.060  55.650  48.760  1.00  0.00           O
ATOM   1570  N   SER A 158      84.220  54.180  50.130  1.00  0.00           N
ATOM   1571  H   SER A 158      84.100  53.880  51.080  1.00  0.00           H
ATOM   1572  CA  SER A 158      83.090  53.990  49.280  1.00  0.00           C
ATOM   1573  CB  SER A 158      82.530  52.560  49.480  1.00  0.00           C
ATOM   1574  OG  SER A 158      83.420  51.540  48.980  1.00  0.00           O
ATOM   1575  HG  SER A 158      84.050  51.350  49.740  1.00  0.00           H
ATOM   1576  C   SER A 158      81.930  54.900  49.680  1.00  0.00           C
ATOM   1577  O   SER A 158      81.310  54.680  50.690  1.00  0.00           O
ATOM   1578  N   PHE A 159      81.490  55.790  48.750  1.00  0.00           N
ATOM   1579  H   PHE A 159      81.770  55.650  47.800  1.00  0.00           H
ATOM   1580  CA  PHE A 159      80.430  56.790  49.010  1.00  0.00           C
ATOM   1581  CB  PHE A 159      80.890  58.140  48.380  1.00  0.00           C
ATOM   1582  CG  PHE A 159      81.680  59.150  49.220  1.00  0.00           C
ATOM   1583  CD1 PHE A 159      81.050  59.710  50.350  1.00  0.00           C
ATOM   1584  HD1 PHE A 159      80.010  59.470  50.570  1.00  0.00           H
ATOM   1585  CD2 PHE A 159      82.950  59.500  48.800  1.00  0.00           C
ATOM   1586  HD2 PHE A 159      83.370  59.110  47.870  1.00  0.00           H
ATOM   1587  CE1 PHE A 159      81.770  60.640  51.140  1.00  0.00           C
ATOM   1588  HE1 PHE A 159      81.220  61.290  51.810  1.00  0.00           H
ATOM   1589  CE2 PHE A 159      83.570  60.460  49.500  1.00  0.00           C
ATOM   1590  HE2 PHE A 159      84.290  61.060  48.940  1.00  0.00           H
ATOM   1591  CZ  PHE A 159      83.030  60.960  50.710  1.00  0.00           C
ATOM   1592  HZ  PHE A 159      83.680  61.590  51.310  1.00  0.00           H
ATOM   1593  C   PHE A 159      79.230  56.350  48.250  1.00  0.00           C
ATOM   1594  O   PHE A 159      79.200  56.510  47.010  1.00  0.00           O
ATOM   1595  N   CYS A 160      78.260  56.030  49.020  1.00  0.00           N
ATOM   1596  H   CYS A 160      78.310  56.210  50.000  1.00  0.00           H
ATOM   1597  CA  CYS A 160      76.970  55.470  48.570  1.00  0.00           C
ATOM   1598  CB  CYS A 160      76.750  54.180  49.420  1.00  0.00           C
ATOM   1599  SG  CYS A 160      76.870  54.520  51.230  1.00  0.00           S
ATOM   1600  HG  CYS A 160      77.880  53.700  51.530  1.00  0.00           H
ATOM   1601  C   CYS A 160      75.710  56.380  48.530  1.00  0.00           C
ATOM   1602  O   CYS A 160      74.830  56.190  47.680  1.00  0.00           O
ATOM   1603  N   TYR A 161      75.580  57.240  49.550  1.00  0.00           N
ATOM   1604  H   TYR A 161      76.220  57.360  50.310  1.00  0.00           H
ATOM   1605  CA  TYR A 161      74.420  58.150  49.660  1.00  0.00           C
ATOM   1606  CB  TYR A 161      73.650  57.800  50.970  1.00  0.00           C
ATOM   1607  CG  TYR A 161      72.200  58.160  51.250  1.00  0.00           C
ATOM   1608  CD1 TYR A 161      71.230  57.300  50.820  1.00  0.00           C
ATOM   1609  HD1 TYR A 161      71.470  56.550  50.070  1.00  0.00           H
ATOM   1610  CD2 TYR A 161      71.880  59.100  52.190  1.00  0.00           C
ATOM   1611  HD2 TYR A 161      72.700  59.690  52.570  1.00  0.00           H
ATOM   1612  CE1 TYR A 161      69.910  57.350  51.250  1.00  0.00           C
ATOM   1613  HE1 TYR A 161      69.110  57.090  50.550  1.00  0.00           H
ATOM   1614  CE2 TYR A 161      70.520  59.220  52.620  1.00  0.00           C
ATOM   1615  HE2 TYR A 161      70.300  59.970  53.380  1.00  0.00           H
ATOM   1616  CZ  TYR A 161      69.500  58.370  52.150  1.00  0.00           C
ATOM   1617  OH  TYR A 161      68.240  58.440  52.610  1.00  0.00           O
ATOM   1618  HH  TYR A 161      68.020  59.250  53.160  1.00  0.00           H
ATOM   1619  C   TYR A 161      74.750  59.670  49.680  1.00  0.00           C
ATOM   1620  O   TYR A 161      75.610  60.000  50.500  1.00  0.00           O
ATOM   1621  N   MET A 162      73.630  60.430  49.330  1.00  0.00           N
ATOM   1622  H   MET A 162      72.880  60.060  48.770  1.00  0.00           H
ATOM   1623  CA  MET A 162      73.540  61.890  49.610  1.00  0.00           C
ATOM   1624  CB  MET A 162      74.160  62.720  48.410  1.00  0.00           C
ATOM   1625  CG  MET A 162      74.570  64.080  48.960  1.00  0.00           C
ATOM   1626  SD  MET A 162      75.170  65.250  47.610  1.00  0.00           S
ATOM   1627  CE  MET A 162      75.770  66.540  48.750  1.00  0.00           C
ATOM   1628  C   MET A 162      72.180  62.340  49.960  1.00  0.00           C
ATOM   1629  O   MET A 162      71.280  62.030  49.190  1.00  0.00           O
ATOM   1630  N   HIS A 163      71.870  62.540  51.270  1.00  0.00           N
ATOM   1631  H   HIS A 163      72.470  62.300  52.030  1.00  0.00           H
ATOM   1632  CA  HIS A 163      70.500  62.950  51.670  1.00  0.00           C
ATOM   1633  CB  HIS A 163      70.540  62.990  53.240  1.00  0.00           C
ATOM   1634  CG  HIS A 163      69.180  63.460  53.870  1.00  0.00           C
ATOM   1635  ND1 HIS A 163      68.040  63.320  53.180  1.00  0.00           N
ATOM   1636  CD2 HIS A 163      69.010  64.180  54.930  1.00  0.00           C
ATOM   1637  HD2 HIS A 163      69.750  64.370  55.710  1.00  0.00           H
ATOM   1638  CE1 HIS A 163      67.100  63.950  53.900  1.00  0.00           C
ATOM   1639  HE1 HIS A 163      66.120  64.360  53.630  1.00  0.00           H
ATOM   1640  NE2 HIS A 163      67.720  64.420  55.010  1.00  0.00           N
ATOM   1641  HE2 HIS A 163      67.260  64.730  55.850  1.00  0.00           H
ATOM   1642  C   HIS A 163      70.080  64.280  51.030  1.00  0.00           C
ATOM   1643  O   HIS A 163      70.530  65.320  51.480  1.00  0.00           O
ATOM   1644  N   HIS A 164      68.850  64.210  50.500  1.00  0.00           N
ATOM   1645  H   HIS A 164      68.120  63.730  50.990  1.00  0.00           H
ATOM   1646  CA  HIS A 164      68.410  65.180  49.470  1.00  0.00           C
ATOM   1647  CB  HIS A 164      68.310  64.560  48.060  1.00  0.00           C
ATOM   1648  CG  HIS A 164      67.760  65.520  46.930  1.00  0.00           C
ATOM   1649  ND1 HIS A 164      67.280  66.740  47.140  1.00  0.00           N
ATOM   1650  CD2 HIS A 164      67.390  65.200  45.690  1.00  0.00           C
ATOM   1651  HD2 HIS A 164      67.190  64.160  45.410  1.00  0.00           H
ATOM   1652  CE1 HIS A 164      66.740  67.220  45.990  1.00  0.00           C
ATOM   1653  HE1 HIS A 164      66.330  68.200  45.740  1.00  0.00           H
ATOM   1654  NE2 HIS A 164      66.860  66.280  45.060  1.00  0.00           N
ATOM   1655  HE2 HIS A 164      66.780  66.400  44.070  1.00  0.00           H
ATOM   1656  C   HIS A 164      67.090  65.890  49.890  1.00  0.00           C
ATOM   1657  O   HIS A 164      67.120  67.110  49.940  1.00  0.00           O
ATOM   1658  N   MET A 165      66.020  65.120  50.240  1.00  0.00           N
ATOM   1659  H   MET A 165      66.260  64.160  50.400  1.00  0.00           H
ATOM   1660  CA  MET A 165      64.680  65.670  50.370  1.00  0.00           C
ATOM   1661  CB  MET A 165      63.860  65.020  49.270  1.00  0.00           C
ATOM   1662  CG  MET A 165      64.100  65.510  47.860  1.00  0.00           C
ATOM   1663  SD  MET A 165      62.580  65.940  46.880  1.00  0.00           S
ATOM   1664  CE  MET A 165      61.680  64.440  47.280  1.00  0.00           C
ATOM   1665  C   MET A 165      63.960  65.460  51.760  1.00  0.00           C
ATOM   1666  O   MET A 165      63.690  64.280  52.050  1.00  0.00           O
ATOM   1667  N   GLU A 166      63.860  66.530  52.570  1.00  0.00           N
ATOM   1668  H   GLU A 166      64.240  67.400  52.250  1.00  0.00           H
ATOM   1669  CA  GLU A 166      63.160  66.530  53.900  1.00  0.00           C
ATOM   1670  CB  GLU A 166      63.930  67.210  55.050  1.00  0.00           C
ATOM   1671  CG  GLU A 166      65.400  66.790  55.240  1.00  0.00           C
ATOM   1672  CD  GLU A 166      66.220  67.710  56.100  1.00  0.00           C
ATOM   1673  OE1 GLU A 166      66.060  67.660  57.290  1.00  0.00           O
ATOM   1674  OE2 GLU A 166      66.980  68.510  55.480  1.00  0.00           O
ATOM   1675  C   GLU A 166      61.650  66.920  53.780  1.00  0.00           C
ATOM   1676  O   GLU A 166      61.140  67.870  54.380  1.00  0.00           O
ATOM   1677  N   LEU A 167      60.830  65.970  53.280  1.00  0.00           N
ATOM   1678  H   LEU A 167      61.070  65.060  53.620  1.00  0.00           H
ATOM   1679  CA  LEU A 167      59.450  66.130  52.870  1.00  0.00           C
ATOM   1680  CB  LEU A 167      58.970  64.860  52.170  1.00  0.00           C
ATOM   1681  CG  LEU A 167      59.710  64.510  50.910  1.00  0.00           C
ATOM   1682  CD1 LEU A 167      59.270  63.210  50.260  1.00  0.00           C
ATOM   1683  CD2 LEU A 167      59.310  65.560  49.830  1.00  0.00           C
ATOM   1684  C   LEU A 167      58.500  66.450  54.040  1.00  0.00           C
ATOM   1685  O   LEU A 167      58.690  65.860  55.110  1.00  0.00           O
ATOM   1686  N   PRO A 168      57.570  67.430  53.980  1.00  0.00           N
ATOM   1687  CA  PRO A 168      56.710  67.790  55.070  1.00  0.00           C
ATOM   1688  CB  PRO A 168      55.830  68.910  54.650  1.00  0.00           C
ATOM   1689  CG  PRO A 168      55.650  68.590  53.190  1.00  0.00           C
ATOM   1690  CD  PRO A 168      57.080  68.170  52.790  1.00  0.00           C
ATOM   1691  C   PRO A 168      55.930  66.630  55.580  1.00  0.00           C
ATOM   1692  O   PRO A 168      55.570  65.690  54.900  1.00  0.00           O
ATOM   1693  N   THR A 169      55.700  66.650  56.840  1.00  0.00           N
ATOM   1694  H   THR A 169      55.960  67.500  57.290  1.00  0.00           H
ATOM   1695  CA  THR A 169      55.190  65.630  57.840  1.00  0.00           C
ATOM   1696  CB  THR A 169      53.760  65.320  57.520  1.00  0.00           C
ATOM   1697  OG1 THR A 169      53.570  64.990  56.120  1.00  0.00           O
ATOM   1698  HG1 THR A 169      54.410  65.190  55.630  1.00  0.00           H
ATOM   1699  CG2 THR A 169      52.820  66.430  58.050  1.00  0.00           C
ATOM   1700  C   THR A 169      56.160  64.340  57.780  1.00  0.00           C
ATOM   1701  O   THR A 169      55.820  63.370  57.100  1.00  0.00           O
ATOM   1702  N   GLY A 170      56.970  64.300  58.800  1.00  0.00           N
ATOM   1703  H   GLY A 170      57.180  65.100  59.360  1.00  0.00           H
ATOM   1704  CA  GLY A 170      58.060  63.270  58.780  1.00  0.00           C
ATOM   1705  C   GLY A 170      58.310  62.170  57.760  1.00  0.00           C
ATOM   1706  O   GLY A 170      57.860  61.100  58.010  1.00  0.00           O
ATOM   1707  N   VAL A 171      59.070  62.570  56.670  1.00  0.00           N
ATOM   1708  H   VAL A 171      59.400  63.520  56.640  1.00  0.00           H
ATOM   1709  CA  VAL A 171      59.590  61.680  55.610  1.00  0.00           C
ATOM   1710  CB  VAL A 171      58.660  61.530  54.420  1.00  0.00           C
ATOM   1711  CG1 VAL A 171      59.310  60.750  53.310  1.00  0.00           C
ATOM   1712  CG2 VAL A 171      57.410  60.670  54.760  1.00  0.00           C
ATOM   1713  C   VAL A 171      60.990  62.230  55.250  1.00  0.00           C
ATOM   1714  O   VAL A 171      61.120  63.390  54.880  1.00  0.00           O
ATOM   1715  N   HIS A 172      61.940  61.340  55.130  1.00  0.00           N
ATOM   1716  H   HIS A 172      61.830  60.500  55.670  1.00  0.00           H
ATOM   1717  CA  HIS A 172      63.280  61.540  54.520  1.00  0.00           C
ATOM   1718  CB  HIS A 172      64.390  61.050  55.470  1.00  0.00           C
ATOM   1719  CG  HIS A 172      64.950  62.110  56.450  1.00  0.00           C
ATOM   1720  ND1 HIS A 172      66.140  62.240  57.050  1.00  0.00           N
ATOM   1721  CD2 HIS A 172      64.230  63.150  56.870  1.00  0.00           C
ATOM   1722  HD2 HIS A 172      63.270  63.450  56.470  1.00  0.00           H
ATOM   1723  CE1 HIS A 172      66.150  63.340  57.850  1.00  0.00           C
ATOM   1724  HE1 HIS A 172      66.710  63.540  58.760  1.00  0.00           H
ATOM   1725  NE2 HIS A 172      64.950  63.960  57.680  1.00  0.00           N
ATOM   1726  HE2 HIS A 172      64.650  64.720  58.260  1.00  0.00           H
ATOM   1727  C   HIS A 172      63.610  60.790  53.190  1.00  0.00           C
ATOM   1728  O   HIS A 172      63.130  59.680  53.000  1.00  0.00           O
ATOM   1729  N   ALA A 173      64.120  61.500  52.210  1.00  0.00           N
ATOM   1730  H   ALA A 173      64.130  62.500  52.290  1.00  0.00           H
ATOM   1731  CA  ALA A 173      64.630  60.970  50.890  1.00  0.00           C
ATOM   1732  CB  ALA A 173      63.740  61.470  49.800  1.00  0.00           C
ATOM   1733  C   ALA A 173      66.090  61.250  50.500  1.00  0.00           C
ATOM   1734  O   ALA A 173      66.520  62.440  50.460  1.00  0.00           O
ATOM   1735  N   GLY A 174      66.730  60.320  49.840  1.00  0.00           N
ATOM   1736  H   GLY A 174      66.170  59.560  49.530  1.00  0.00           H
ATOM   1737  CA  GLY A 174      68.190  60.370  49.420  1.00  0.00           C
ATOM   1738  C   GLY A 174      68.430  60.060  47.960  1.00  0.00           C
ATOM   1739  O   GLY A 174      67.740  59.380  47.190  1.00  0.00           O
ATOM   1740  N   THR A 175      69.560  60.590  47.530  1.00  0.00           N
ATOM   1741  H   THR A 175      70.030  61.220  48.150  1.00  0.00           H
ATOM   1742  CA  THR A 175      70.210  60.440  46.220  1.00  0.00           C
ATOM   1743  CB  THR A 175      70.530  61.690  45.350  1.00  0.00           C
ATOM   1744  OG1 THR A 175      71.610  62.570  45.760  1.00  0.00           O
ATOM   1745  HG1 THR A 175      72.440  62.050  45.550  1.00  0.00           H
ATOM   1746  CG2 THR A 175      69.230  62.380  45.160  1.00  0.00           C
ATOM   1747  C   THR A 175      71.650  59.840  46.560  1.00  0.00           C
ATOM   1748  O   THR A 175      71.930  59.400  47.640  1.00  0.00           O
ATOM   1749  N   ASP A 176      72.420  59.520  45.530  1.00  0.00           N
ATOM   1750  H   ASP A 176      72.100  59.300  44.600  1.00  0.00           H
ATOM   1751  CA  ASP A 176      73.830  59.170  45.520  1.00  0.00           C
ATOM   1752  CB  ASP A 176      74.080  57.910  44.660  1.00  0.00           C
ATOM   1753  CG  ASP A 176      73.860  58.240  43.170  1.00  0.00           C
ATOM   1754  OD1 ASP A 176      73.190  59.200  42.820  1.00  0.00           O
ATOM   1755  OD2 ASP A 176      74.550  57.620  42.370  1.00  0.00           O
ATOM   1756  C   ASP A 176      74.610  60.460  45.180  1.00  0.00           C
ATOM   1757  O   ASP A 176      74.180  61.600  45.400  1.00  0.00           O
ATOM   1758  N   LEU A 177      75.820  60.290  44.790  1.00  0.00           N
ATOM   1759  H   LEU A 177      76.190  59.370  44.930  1.00  0.00           H
ATOM   1760  CA  LEU A 177      76.830  61.320  44.350  1.00  0.00           C
ATOM   1761  CB  LEU A 177      78.160  61.150  45.060  1.00  0.00           C
ATOM   1762  CG  LEU A 177      78.220  61.890  46.430  1.00  0.00           C
ATOM   1763  CD1 LEU A 177      77.840  61.070  47.650  1.00  0.00           C
ATOM   1764  CD2 LEU A 177      79.640  62.370  46.480  1.00  0.00           C
ATOM   1765  C   LEU A 177      77.130  61.360  42.830  1.00  0.00           C
ATOM   1766  O   LEU A 177      78.160  61.980  42.430  1.00  0.00           O
ATOM   1767  N   GLU A 178      76.330  60.690  41.970  1.00  0.00           N
ATOM   1768  H   GLU A 178      75.760  59.940  42.290  1.00  0.00           H
ATOM   1769  CA  GLU A 178      76.300  60.890  40.490  1.00  0.00           C
ATOM   1770  CB  GLU A 178      76.490  59.620  39.700  1.00  0.00           C
ATOM   1771  CG  GLU A 178      77.950  59.120  39.720  1.00  0.00           C
ATOM   1772  CD  GLU A 178      78.080  58.010  38.650  1.00  0.00           C
ATOM   1773  OE1 GLU A 178      78.620  56.920  39.050  1.00  0.00           O
ATOM   1774  OE2 GLU A 178      77.740  58.120  37.470  1.00  0.00           O
ATOM   1775  C   GLU A 178      75.020  61.600  40.070  1.00  0.00           C
ATOM   1776  O   GLU A 178      74.990  62.170  39.040  1.00  0.00           O
ATOM   1777  N   GLY A 179      74.000  61.560  40.910  1.00  0.00           N
ATOM   1778  H   GLY A 179      74.010  60.800  41.560  1.00  0.00           H
ATOM   1779  CA  GLY A 179      72.880  62.530  40.800  1.00  0.00           C
ATOM   1780  C   GLY A 179      71.510  61.900  40.660  1.00  0.00           C
ATOM   1781  O   GLY A 179      70.580  62.640  40.400  1.00  0.00           O
ATOM   1782  N   ASN A 180      71.280  60.640  41.080  1.00  0.00           N
ATOM   1783  H   ASN A 180      72.030  60.120  41.470  1.00  0.00           H
ATOM   1784  CA  ASN A 180      69.970  60.020  40.900  1.00  0.00           C
ATOM   1785  CB  ASN A 180      69.980  58.800  39.930  1.00  0.00           C
ATOM   1786  CG  ASN A 180      70.440  59.100  38.520  1.00  0.00           C
ATOM   1787  OD1 ASN A 180      69.810  59.540  37.580  1.00  0.00           O
ATOM   1788  ND2 ASN A 180      71.650  58.720  38.320  1.00  0.00           N
ATOM   1789 1HD2 ASN A 180      72.210  58.140  38.910  1.00  0.00           H
ATOM   1790 2HD2 ASN A 180      72.120  59.070  37.510  1.00  0.00           H
ATOM   1791  C   ASN A 180      69.430  59.460  42.190  1.00  0.00           C
ATOM   1792  O   ASN A 180      70.170  59.000  43.090  1.00  0.00           O
ATOM   1793  N   PHE A 181      68.080  59.450  42.270  1.00  0.00           N
ATOM   1794  H   PHE A 181      67.560  59.880  41.530  1.00  0.00           H
ATOM   1795  CA  PHE A 181      67.400  59.060  43.500  1.00  0.00           C
ATOM   1796  CB  PHE A 181      66.000  59.620  43.500  1.00  0.00           C
ATOM   1797  CG  PHE A 181      65.810  61.020  44.070  1.00  0.00           C
ATOM   1798  CD1 PHE A 181      65.390  61.170  45.360  1.00  0.00           C
ATOM   1799  HD1 PHE A 181      65.520  60.280  45.970  1.00  0.00           H
ATOM   1800  CD2 PHE A 181      65.720  62.060  43.190  1.00  0.00           C
ATOM   1801  HD2 PHE A 181      65.870  61.960  42.110  1.00  0.00           H
ATOM   1802  CE1 PHE A 181      64.770  62.350  45.860  1.00  0.00           C
ATOM   1803  HE1 PHE A 181      64.480  62.460  46.900  1.00  0.00           H
ATOM   1804  CE2 PHE A 181      65.140  63.250  43.650  1.00  0.00           C
ATOM   1805  HE2 PHE A 181      65.290  64.200  43.150  1.00  0.00           H
ATOM   1806  CZ  PHE A 181      64.600  63.420  44.930  1.00  0.00           C
ATOM   1807  HZ  PHE A 181      64.390  64.390  45.370  1.00  0.00           H
ATOM   1808  C   PHE A 181      67.330  57.520  43.890  1.00  0.00           C
ATOM   1809  O   PHE A 181      67.720  56.740  43.010  1.00  0.00           O
ATOM   1810  N   TYR A 182      67.190  57.280  45.140  1.00  0.00           N
ATOM   1811  H   TYR A 182      67.530  57.930  45.810  1.00  0.00           H
ATOM   1812  CA  TYR A 182      66.750  56.010  45.720  1.00  0.00           C
ATOM   1813  CB  TYR A 182      67.460  55.790  47.060  1.00  0.00           C
ATOM   1814  CG  TYR A 182      68.980  55.420  47.040  1.00  0.00           C
ATOM   1815  CD1 TYR A 182      69.300  54.050  47.040  1.00  0.00           C
ATOM   1816  HD1 TYR A 182      68.490  53.340  46.910  1.00  0.00           H
ATOM   1817  CD2 TYR A 182      69.990  56.360  46.990  1.00  0.00           C
ATOM   1818  HD2 TYR A 182      69.890  57.440  46.910  1.00  0.00           H
ATOM   1819  CE1 TYR A 182      70.670  53.630  47.050  1.00  0.00           C
ATOM   1820  HE1 TYR A 182      70.930  52.570  47.040  1.00  0.00           H
ATOM   1821  CE2 TYR A 182      71.310  55.920  46.900  1.00  0.00           C
ATOM   1822  HE2 TYR A 182      72.030  56.660  46.570  1.00  0.00           H
ATOM   1823  CZ  TYR A 182      71.680  54.630  46.970  1.00  0.00           C
ATOM   1824  OH  TYR A 182      72.990  54.320  47.240  1.00  0.00           O
ATOM   1825  HH  TYR A 182      73.490  55.170  47.400  1.00  0.00           H
ATOM   1826  C   TYR A 182      65.250  55.980  45.980  1.00  0.00           C
ATOM   1827  O   TYR A 182      64.710  56.450  46.970  1.00  0.00           O
ATOM   1828  N   GLY A 183      64.600  55.260  45.060  1.00  0.00           N
ATOM   1829  H   GLY A 183      65.080  54.740  44.350  1.00  0.00           H
ATOM   1830  CA  GLY A 183      63.140  55.320  44.990  1.00  0.00           C
ATOM   1831  C   GLY A 183      62.710  56.240  43.870  1.00  0.00           C
ATOM   1832  O   GLY A 183      63.230  57.340  43.650  1.00  0.00           O
ATOM   1833  N   PRO A 184      61.660  55.830  43.150  1.00  0.00           N
ATOM   1834  CA  PRO A 184      61.000  56.670  42.110  1.00  0.00           C
ATOM   1835  CB  PRO A 184      59.990  55.720  41.410  1.00  0.00           C
ATOM   1836  CG  PRO A 184      59.500  54.920  42.600  1.00  0.00           C
ATOM   1837  CD  PRO A 184      60.890  54.610  43.320  1.00  0.00           C
ATOM   1838  C   PRO A 184      60.390  57.980  42.650  1.00  0.00           C
ATOM   1839  O   PRO A 184      59.200  57.990  42.940  1.00  0.00           O
ATOM   1840  N   PHE A 185      61.180  58.990  42.930  1.00  0.00           N
ATOM   1841  H   PHE A 185      62.170  58.920  42.770  1.00  0.00           H
ATOM   1842  CA  PHE A 185      60.770  60.290  43.570  1.00  0.00           C
ATOM   1843  CB  PHE A 185      61.330  60.340  45.040  1.00  0.00           C
ATOM   1844  CG  PHE A 185      61.040  59.130  45.960  1.00  0.00           C
ATOM   1845  CD1 PHE A 185      59.760  58.590  45.820  1.00  0.00           C
ATOM   1846  HD1 PHE A 185      58.980  59.220  45.390  1.00  0.00           H
ATOM   1847  CD2 PHE A 185      61.940  58.510  46.820  1.00  0.00           C
ATOM   1848  HD2 PHE A 185      62.990  58.810  46.810  1.00  0.00           H
ATOM   1849  CE1 PHE A 185      59.430  57.460  46.540  1.00  0.00           C
ATOM   1850  HE1 PHE A 185      58.370  57.220  46.640  1.00  0.00           H
ATOM   1851  CE2 PHE A 185      61.560  57.380  47.500  1.00  0.00           C
ATOM   1852  HE2 PHE A 185      62.330  56.820  48.050  1.00  0.00           H
ATOM   1853  CZ  PHE A 185      60.310  56.810  47.350  1.00  0.00           C
ATOM   1854  HZ  PHE A 185      60.050  55.830  47.730  1.00  0.00           H
ATOM   1855  C   PHE A 185      61.340  61.500  42.760  1.00  0.00           C
ATOM   1856  O   PHE A 185      62.280  61.350  41.950  1.00  0.00           O
ATOM   1857  N   VAL A 186      60.890  62.700  43.090  1.00  0.00           N
ATOM   1858  H   VAL A 186      60.370  62.850  43.930  1.00  0.00           H
ATOM   1859  CA  VAL A 186      60.940  63.850  42.190  1.00  0.00           C
ATOM   1860  CB  VAL A 186      59.730  64.220  41.420  1.00  0.00           C
ATOM   1861  CG1 VAL A 186      59.640  63.230  40.200  1.00  0.00           C
ATOM   1862  CG2 VAL A 186      58.440  64.380  42.170  1.00  0.00           C
ATOM   1863  C   VAL A 186      61.470  65.060  43.000  1.00  0.00           C
ATOM   1864  O   VAL A 186      61.050  65.230  44.180  1.00  0.00           O
ATOM   1865  N   ASP A 187      62.280  65.890  42.410  1.00  0.00           N
ATOM   1866  H   ASP A 187      62.520  65.800  41.450  1.00  0.00           H
ATOM   1867  CA  ASP A 187      62.930  67.020  43.120  1.00  0.00           C
ATOM   1868  CB  ASP A 187      64.080  67.480  42.220  1.00  0.00           C
ATOM   1869  CG  ASP A 187      65.160  66.480  41.850  1.00  0.00           C
ATOM   1870  OD1 ASP A 187      64.880  65.680  40.930  1.00  0.00           O
ATOM   1871  OD2 ASP A 187      66.200  66.370  42.490  1.00  0.00           O
ATOM   1872  C   ASP A 187      62.060  68.210  43.370  1.00  0.00           C
ATOM   1873  O   ASP A 187      62.420  69.390  43.100  1.00  0.00           O
ATOM   1874  N   ARG A 188      61.140  67.950  44.270  1.00  0.00           N
ATOM   1875  H   ARG A 188      60.950  66.990  44.480  1.00  0.00           H
ATOM   1876  CA  ARG A 188      60.210  68.860  44.870  1.00  0.00           C
ATOM   1877  CB  ARG A 188      58.980  69.190  44.010  1.00  0.00           C
ATOM   1878  CG  ARG A 188      57.980  68.010  43.760  1.00  0.00           C
ATOM   1879  CD  ARG A 188      57.100  68.230  42.550  1.00  0.00           C
ATOM   1880  NE  ARG A 188      56.340  67.000  42.240  1.00  0.00           N
ATOM   1881  HE  ARG A 188      56.760  66.460  41.510  1.00  0.00           H
ATOM   1882  CZ  ARG A 188      55.300  66.430  42.900  1.00  0.00           C
ATOM   1883  NH1 ARG A 188      54.850  66.880  44.070  1.00  0.00           N
ATOM   1884 1HH1 ARG A 188      55.250  67.680  44.520  1.00  0.00           H
ATOM   1885 2HH1 ARG A 188      54.110  66.440  44.580  1.00  0.00           H
ATOM   1886  NH2 ARG A 188      54.540  65.680  42.140  1.00  0.00           N
ATOM   1887 1HH2 ARG A 188      54.870  65.290  41.280  1.00  0.00           H
ATOM   1888 2HH2 ARG A 188      53.560  65.540  42.280  1.00  0.00           H
ATOM   1889  C   ARG A 188      59.900  68.540  46.350  1.00  0.00           C
ATOM   1890  O   ARG A 188      59.450  67.460  46.650  1.00  0.00           O
ATOM   1891  N   GLN A 189      59.900  69.600  47.140  1.00  0.00           N
ATOM   1892  H   GLN A 189      60.170  70.520  46.870  1.00  0.00           H
ATOM   1893  CA  GLN A 189      59.490  69.590  48.580  1.00  0.00           C
ATOM   1894  CB  GLN A 189      60.200  70.700  49.300  1.00  0.00           C
ATOM   1895  CG  GLN A 189      61.620  70.480  49.800  1.00  0.00           C
ATOM   1896  CD  GLN A 189      61.780  69.490  50.990  1.00  0.00           C
ATOM   1897  OE1 GLN A 189      62.470  68.490  50.930  1.00  0.00           O
ATOM   1898  NE2 GLN A 189      61.200  69.750  52.120  1.00  0.00           N
ATOM   1899 1HE2 GLN A 189      60.600  70.530  52.260  1.00  0.00           H
ATOM   1900 2HE2 GLN A 189      61.360  69.080  52.840  1.00  0.00           H
ATOM   1901  C   GLN A 189      58.000  69.550  48.940  1.00  0.00           C
ATOM   1902  O   GLN A 189      57.480  70.180  49.890  1.00  0.00           O
ATOM   1903  N   THR A 190      57.290  68.630  48.310  1.00  0.00           N
ATOM   1904  H   THR A 190      57.600  68.340  47.410  1.00  0.00           H
ATOM   1905  CA  THR A 190      55.880  68.310  48.610  1.00  0.00           C
ATOM   1906  CB  THR A 190      54.860  69.020  47.650  1.00  0.00           C
ATOM   1907  OG1 THR A 190      55.240  68.790  46.320  1.00  0.00           O
ATOM   1908  HG1 THR A 190      54.580  69.300  45.770  1.00  0.00           H
ATOM   1909  CG2 THR A 190      54.580  70.500  48.000  1.00  0.00           C
ATOM   1910  C   THR A 190      55.780  66.790  48.640  1.00  0.00           C
ATOM   1911  O   THR A 190      56.680  66.050  48.230  1.00  0.00           O
ATOM   1912  N   ALA A 191      54.730  66.430  49.450  1.00  0.00           N
ATOM   1913  H   ALA A 191      53.800  66.770  49.340  1.00  0.00           H
ATOM   1914  CA  ALA A 191      54.800  65.100  50.080  1.00  0.00           C
ATOM   1915  CB  ALA A 191      53.830  65.050  51.280  1.00  0.00           C
ATOM   1916  C   ALA A 191      54.650  63.890  49.120  1.00  0.00           C
ATOM   1917  O   ALA A 191      53.630  63.740  48.430  1.00  0.00           O
ATOM   1918  N   GLN A 192      55.510  62.940  49.270  1.00  0.00           N
ATOM   1919  H   GLN A 192      56.180  63.000  50.010  1.00  0.00           H
ATOM   1920  CA  GLN A 192      55.710  61.690  48.490  1.00  0.00           C
ATOM   1921  CB  GLN A 192      56.970  61.970  47.690  1.00  0.00           C
ATOM   1922  CG  GLN A 192      56.830  62.730  46.350  1.00  0.00           C
ATOM   1923  CD  GLN A 192      58.120  63.450  45.830  1.00  0.00           C
ATOM   1924  OE1 GLN A 192      59.020  62.870  45.220  1.00  0.00           O
ATOM   1925  NE2 GLN A 192      58.340  64.680  46.290  1.00  0.00           N
ATOM   1926 1HE2 GLN A 192      57.840  65.250  46.950  1.00  0.00           H
ATOM   1927 2HE2 GLN A 192      59.040  65.220  45.830  1.00  0.00           H
ATOM   1928  C   GLN A 192      55.890  60.550  49.530  1.00  0.00           C
ATOM   1929  O   GLN A 192      56.360  60.850  50.650  1.00  0.00           O
ATOM   1930  N   ALA A 193      55.550  59.310  49.140  1.00  0.00           N
ATOM   1931  H   ALA A 193      55.190  59.090  48.230  1.00  0.00           H
ATOM   1932  CA  ALA A 193      55.800  58.130  50.000  1.00  0.00           C
ATOM   1933  CB  ALA A 193      54.460  57.910  50.810  1.00  0.00           C
ATOM   1934  C   ALA A 193      56.100  56.840  49.180  1.00  0.00           C
ATOM   1935  O   ALA A 193      55.740  56.830  47.980  1.00  0.00           O
ATOM   1936  N   ALA A 194      56.870  55.940  49.770  1.00  0.00           N
ATOM   1937  H   ALA A 194      57.520  56.210  50.470  1.00  0.00           H
ATOM   1938  CA  ALA A 194      57.160  54.530  49.320  1.00  0.00           C
ATOM   1939  CB  ALA A 194      57.130  53.650  50.560  1.00  0.00           C
ATOM   1940  C   ALA A 194      56.270  53.820  48.290  1.00  0.00           C
ATOM   1941  O   ALA A 194      56.810  53.400  47.250  1.00  0.00           O
ATOM   1942  N   GLY A 195      54.950  53.790  48.520  1.00  0.00           N
ATOM   1943  H   GLY A 195      54.580  54.200  49.360  1.00  0.00           H
ATOM   1944  CA  GLY A 195      54.010  52.960  47.760  1.00  0.00           C
ATOM   1945  C   GLY A 195      53.880  51.580  48.440  1.00  0.00           C
ATOM   1946  O   GLY A 195      53.100  51.340  49.310  1.00  0.00           O
ATOM   1947  N   THR A 196      54.790  50.730  48.040  1.00  0.00           N
ATOM   1948  H   THR A 196      55.530  51.000  47.420  1.00  0.00           H
ATOM   1949  CA  THR A 196      55.090  49.450  48.690  1.00  0.00           C
ATOM   1950  CB  THR A 196      55.460  48.360  47.630  1.00  0.00           C
ATOM   1951  OG1 THR A 196      54.660  48.460  46.420  1.00  0.00           O
ATOM   1952  HG1 THR A 196      54.880  47.700  45.820  1.00  0.00           H
ATOM   1953  CG2 THR A 196      55.570  46.870  48.120  1.00  0.00           C
ATOM   1954  C   THR A 196      56.130  49.530  49.760  1.00  0.00           C
ATOM   1955  O   THR A 196      57.340  49.420  49.530  1.00  0.00           O
ATOM   1956  N   ASP A 197      55.620  49.590  51.000  1.00  0.00           N
ATOM   1957  H   ASP A 197      54.810  49.030  51.210  1.00  0.00           H
ATOM   1958  CA  ASP A 197      56.500  49.870  52.170  1.00  0.00           C
ATOM   1959  CB  ASP A 197      55.720  50.720  53.250  1.00  0.00           C
ATOM   1960  CG  ASP A 197      56.620  51.330  54.370  1.00  0.00           C
ATOM   1961  OD1 ASP A 197      57.170  50.610  55.230  1.00  0.00           O
ATOM   1962  OD2 ASP A 197      56.860  52.560  54.330  1.00  0.00           O
ATOM   1963  C   ASP A 197      57.010  48.550  52.770  1.00  0.00           C
ATOM   1964  O   ASP A 197      56.440  48.060  53.770  1.00  0.00           O
ATOM   1965  N   THR A 198      57.930  47.880  52.090  1.00  0.00           N
ATOM   1966  H   THR A 198      58.110  48.240  51.170  1.00  0.00           H
ATOM   1967  CA  THR A 198      58.590  46.640  52.550  1.00  0.00           C
ATOM   1968  CB  THR A 198      58.910  45.840  51.310  1.00  0.00           C
ATOM   1969  OG1 THR A 198      57.670  45.590  50.560  1.00  0.00           O
ATOM   1970  HG1 THR A 198      57.570  44.610  50.400  1.00  0.00           H
ATOM   1971  CG2 THR A 198      59.680  44.510  51.620  1.00  0.00           C
ATOM   1972  C   THR A 198      59.840  46.970  53.320  1.00  0.00           C
ATOM   1973  O   THR A 198      60.660  47.700  52.740  1.00  0.00           O
ATOM   1974  N   THR A 199      60.080  46.350  54.500  1.00  0.00           N
ATOM   1975  H   THR A 199      59.310  46.040  55.060  1.00  0.00           H
ATOM   1976  CA  THR A 199      61.340  46.290  55.290  1.00  0.00           C
ATOM   1977  CB  THR A 199      61.320  47.120  56.560  1.00  0.00           C
ATOM   1978  OG1 THR A 199      62.620  47.240  57.140  1.00  0.00           O
ATOM   1979  HG1 THR A 199      62.440  47.590  58.060  1.00  0.00           H
ATOM   1980  CG2 THR A 199      60.370  46.590  57.640  1.00  0.00           C
ATOM   1981  C   THR A 199      62.000  44.930  55.400  1.00  0.00           C
ATOM   1982  O   THR A 199      61.400  43.870  55.230  1.00  0.00           O
ATOM   1983  N   ILE A 200      63.260  45.000  55.770  1.00  0.00           N
ATOM   1984  H   ILE A 200      63.500  45.920  56.090  1.00  0.00           H
ATOM   1985  CA  ILE A 200      64.240  43.950  55.950  1.00  0.00           C
ATOM   1986  CB  ILE A 200      65.660  44.440  55.930  1.00  0.00           C
ATOM   1987  CG1 ILE A 200      65.850  45.670  56.750  1.00  0.00           C
ATOM   1988  CG2 ILE A 200      66.170  44.590  54.500  1.00  0.00           C
ATOM   1989  CD  ILE A 200      67.310  46.170  56.770  1.00  0.00           C
ATOM   1990  C   ILE A 200      63.960  42.920  56.970  1.00  0.00           C
ATOM   1991  O   ILE A 200      64.400  43.060  58.110  1.00  0.00           O
ATOM   1992  N   THR A 201      63.580  41.740  56.590  1.00  0.00           N
ATOM   1993  H   THR A 201      63.300  41.520  55.660  1.00  0.00           H
ATOM   1994  CA  THR A 201      63.430  40.630  57.610  1.00  0.00           C
ATOM   1995  CB  THR A 201      62.680  39.470  57.120  1.00  0.00           C
ATOM   1996  OG1 THR A 201      62.800  39.360  55.680  1.00  0.00           O
ATOM   1997  HG1 THR A 201      61.880  39.220  55.320  1.00  0.00           H
ATOM   1998  CG2 THR A 201      61.250  39.440  57.400  1.00  0.00           C
ATOM   1999  C   THR A 201      64.750  40.090  58.180  1.00  0.00           C
ATOM   2000  O   THR A 201      64.940  40.100  59.350  1.00  0.00           O
ATOM   2001  N   VAL A 202      65.720  39.860  57.320  1.00  0.00           N
ATOM   2002  H   VAL A 202      65.570  39.860  56.330  1.00  0.00           H
ATOM   2003  CA  VAL A 202      67.110  39.460  57.720  1.00  0.00           C
ATOM   2004  CB  VAL A 202      67.960  39.520  56.440  1.00  0.00           C
ATOM   2005  CG1 VAL A 202      69.410  39.190  56.740  1.00  0.00           C
ATOM   2006  CG2 VAL A 202      67.420  38.510  55.430  1.00  0.00           C
ATOM   2007  C   VAL A 202      67.740  40.310  58.890  1.00  0.00           C
ATOM   2008  O   VAL A 202      68.210  39.680  59.840  1.00  0.00           O
ATOM   2009  N   ASN A 203      67.620  41.600  58.790  1.00  0.00           N
ATOM   2010  H   ASN A 203      67.250  42.050  57.970  1.00  0.00           H
ATOM   2011  CA  ASN A 203      68.230  42.520  59.790  1.00  0.00           C
ATOM   2012  CB  ASN A 203      68.440  43.940  59.320  1.00  0.00           C
ATOM   2013  CG  ASN A 203      69.380  44.090  58.110  1.00  0.00           C
ATOM   2014  OD1 ASN A 203      69.280  43.310  57.210  1.00  0.00           O
ATOM   2015  ND2 ASN A 203      70.140  45.110  58.140  1.00  0.00           N
ATOM   2016 1HD2 ASN A 203      70.100  45.770  58.880  1.00  0.00           H
ATOM   2017 2HD2 ASN A 203      70.780  45.230  57.380  1.00  0.00           H
ATOM   2018  C   ASN A 203      67.410  42.550  61.050  1.00  0.00           C
ATOM   2019  O   ASN A 203      67.880  42.500  62.190  1.00  0.00           O
ATOM   2020  N   VAL A 204      66.070  42.360  60.890  1.00  0.00           N
ATOM   2021  H   VAL A 204      65.620  42.470  60.010  1.00  0.00           H
ATOM   2022  CA  VAL A 204      65.170  42.140  62.060  1.00  0.00           C
ATOM   2023  CB  VAL A 204      63.720  42.080  61.610  1.00  0.00           C
ATOM   2024  CG1 VAL A 204      62.720  41.570  62.650  1.00  0.00           C
ATOM   2025  CG2 VAL A 204      63.220  43.440  61.130  1.00  0.00           C
ATOM   2026  C   VAL A 204      65.570  40.780  62.740  1.00  0.00           C
ATOM   2027  O   VAL A 204      65.840  40.730  63.960  1.00  0.00           O
ATOM   2028  N   LEU A 205      65.690  39.730  61.920  1.00  0.00           N
ATOM   2029  H   LEU A 205      65.450  39.750  60.950  1.00  0.00           H
ATOM   2030  CA  LEU A 205      65.980  38.390  62.500  1.00  0.00           C
ATOM   2031  CB  LEU A 205      65.770  37.280  61.480  1.00  0.00           C
ATOM   2032  CG  LEU A 205      64.350  36.860  61.300  1.00  0.00           C
ATOM   2033  CD1 LEU A 205      64.060  36.180  59.910  1.00  0.00           C
ATOM   2034  CD2 LEU A 205      63.780  36.080  62.470  1.00  0.00           C
ATOM   2035  C   LEU A 205      67.440  38.380  63.170  1.00  0.00           C
ATOM   2036  O   LEU A 205      67.550  37.790  64.230  1.00  0.00           O
ATOM   2037  N   ALA A 206      68.450  39.030  62.570  1.00  0.00           N
ATOM   2038  H   ALA A 206      68.440  39.180  61.580  1.00  0.00           H
ATOM   2039  CA  ALA A 206      69.830  39.260  63.090  1.00  0.00           C
ATOM   2040  CB  ALA A 206      70.710  40.080  62.190  1.00  0.00           C
ATOM   2041  C   ALA A 206      69.870  39.950  64.490  1.00  0.00           C
ATOM   2042  O   ALA A 206      70.640  39.600  65.370  1.00  0.00           O
ATOM   2043  N   TRP A 207      69.160  41.080  64.640  1.00  0.00           N
ATOM   2044  H   TRP A 207      68.590  41.520  63.940  1.00  0.00           H
ATOM   2045  CA  TRP A 207      68.900  41.800  65.920  1.00  0.00           C
ATOM   2046  CB  TRP A 207      68.130  43.040  65.520  1.00  0.00           C
ATOM   2047  CG  TRP A 207      67.970  44.060  66.680  1.00  0.00           C
ATOM   2048  CD1 TRP A 207      68.830  45.040  66.960  1.00  0.00           C
ATOM   2049  HD1 TRP A 207      69.800  45.080  66.480  1.00  0.00           H
ATOM   2050  CD2 TRP A 207      66.840  44.110  67.530  1.00  0.00           C
ATOM   2051  NE1 TRP A 207      68.310  45.690  67.990  1.00  0.00           N
ATOM   2052  HE1 TRP A 207      68.870  46.330  68.510  1.00  0.00           H
ATOM   2053  CE2 TRP A 207      67.110  45.200  68.310  1.00  0.00           C
ATOM   2054  CE3 TRP A 207      65.680  43.420  67.790  1.00  0.00           C
ATOM   2055  HE3 TRP A 207      65.520  42.420  67.390  1.00  0.00           H
ATOM   2056  CZ2 TRP A 207      66.240  45.620  69.280  1.00  0.00           C
ATOM   2057  HZ2 TRP A 207      66.450  46.510  69.880  1.00  0.00           H
ATOM   2058  CZ3 TRP A 207      64.760  43.870  68.720  1.00  0.00           C
ATOM   2059  HZ3 TRP A 207      63.870  43.280  68.920  1.00  0.00           H
ATOM   2060  CH2 TRP A 207      65.040  45.010  69.460  1.00  0.00           C
ATOM   2061  HH2 TRP A 207      64.300  45.540  70.060  1.00  0.00           H
ATOM   2062  C   TRP A 207      68.160  40.930  67.000  1.00  0.00           C
ATOM   2063  O   TRP A 207      68.590  40.950  68.130  1.00  0.00           O
ATOM   2064  N   LEU A 208      67.270  40.050  66.520  1.00  0.00           N
ATOM   2065  H   LEU A 208      66.660  40.290  65.760  1.00  0.00           H
ATOM   2066  CA  LEU A 208      66.740  38.950  67.300  1.00  0.00           C
ATOM   2067  CB  LEU A 208      65.520  38.410  66.640  1.00  0.00           C
ATOM   2068  CG  LEU A 208      64.260  39.290  67.010  1.00  0.00           C
ATOM   2069  CD1 LEU A 208      62.940  38.970  66.260  1.00  0.00           C
ATOM   2070  CD2 LEU A 208      64.040  39.150  68.550  1.00  0.00           C
ATOM   2071  C   LEU A 208      67.790  37.880  67.710  1.00  0.00           C
ATOM   2072  O   LEU A 208      67.890  37.460  68.860  1.00  0.00           O
ATOM   2073  N   TYR A 209      68.580  37.450  66.750  1.00  0.00           N
ATOM   2074  H   TYR A 209      68.350  37.590  65.790  1.00  0.00           H
ATOM   2075  CA  TYR A 209      69.740  36.620  67.060  1.00  0.00           C
ATOM   2076  CB  TYR A 209      70.460  36.020  65.860  1.00  0.00           C
ATOM   2077  CG  TYR A 209      69.840  34.720  65.300  1.00  0.00           C
ATOM   2078  CD1 TYR A 209      69.770  33.450  65.910  1.00  0.00           C
ATOM   2079  HD1 TYR A 209      70.170  33.450  66.920  1.00  0.00           H
ATOM   2080  CD2 TYR A 209      69.120  34.830  64.080  1.00  0.00           C
ATOM   2081  HD2 TYR A 209      68.940  35.850  63.740  1.00  0.00           H
ATOM   2082  CE1 TYR A 209      69.080  32.360  65.380  1.00  0.00           C
ATOM   2083  HE1 TYR A 209      69.150  31.450  65.980  1.00  0.00           H
ATOM   2084  CE2 TYR A 209      68.460  33.740  63.500  1.00  0.00           C
ATOM   2085  HE2 TYR A 209      68.080  33.980  62.500  1.00  0.00           H
ATOM   2086  CZ  TYR A 209      68.470  32.510  64.130  1.00  0.00           C
ATOM   2087  OH  TYR A 209      68.150  31.470  63.400  1.00  0.00           O
ATOM   2088  HH  TYR A 209      68.260  30.630  63.930  1.00  0.00           H
ATOM   2089  C   TYR A 209      70.760  37.400  67.930  1.00  0.00           C
ATOM   2090  O   TYR A 209      71.420  36.750  68.740  1.00  0.00           O
ATOM   2091  N   ALA A 210      70.820  38.680  67.850  1.00  0.00           N
ATOM   2092  H   ALA A 210      70.560  39.210  67.040  1.00  0.00           H
ATOM   2093  CA  ALA A 210      71.580  39.460  68.860  1.00  0.00           C
ATOM   2094  CB  ALA A 210      71.790  40.970  68.570  1.00  0.00           C
ATOM   2095  C   ALA A 210      70.950  39.270  70.240  1.00  0.00           C
ATOM   2096  O   ALA A 210      71.580  38.820  71.210  1.00  0.00           O
ATOM   2097  N   ALA A 211      69.670  39.600  70.410  1.00  0.00           N
ATOM   2098  H   ALA A 211      69.160  39.930  69.620  1.00  0.00           H
ATOM   2099  CA  ALA A 211      68.850  39.520  71.600  1.00  0.00           C
ATOM   2100  CB  ALA A 211      67.310  39.640  71.370  1.00  0.00           C
ATOM   2101  C   ALA A 211      68.990  38.150  72.370  1.00  0.00           C
ATOM   2102  O   ALA A 211      69.240  38.170  73.560  1.00  0.00           O
ATOM   2103  N   VAL A 212      69.170  37.120  71.550  1.00  0.00           N
ATOM   2104  H   VAL A 212      69.160  37.160  70.560  1.00  0.00           H
ATOM   2105  CA  VAL A 212      69.430  35.690  72.030  1.00  0.00           C
ATOM   2106  CB  VAL A 212      69.070  34.690  70.890  1.00  0.00           C
ATOM   2107  CG1 VAL A 212      69.600  33.300  71.240  1.00  0.00           C
ATOM   2108  CG2 VAL A 212      67.490  34.700  70.830  1.00  0.00           C
ATOM   2109  C   VAL A 212      70.800  35.420  72.730  1.00  0.00           C
ATOM   2110  O   VAL A 212      70.710  34.950  73.850  1.00  0.00           O
ATOM   2111  N   ILE A 213      71.800  35.870  72.060  1.00  0.00           N
ATOM   2112  H   ILE A 213      71.680  36.240  71.140  1.00  0.00           H
ATOM   2113  CA  ILE A 213      73.200  35.830  72.570  1.00  0.00           C
ATOM   2114  CB  ILE A 213      74.170  36.250  71.490  1.00  0.00           C
ATOM   2115  CG1 ILE A 213      74.150  35.280  70.320  1.00  0.00           C
ATOM   2116  CG2 ILE A 213      75.630  36.170  72.030  1.00  0.00           C
ATOM   2117  CD  ILE A 213      74.620  35.910  69.040  1.00  0.00           C
ATOM   2118  C   ILE A 213      73.370  36.660  73.890  1.00  0.00           C
ATOM   2119  O   ILE A 213      73.740  36.150  75.000  1.00  0.00           O
ATOM   2120  N   ASN A 214      72.650  37.770  73.910  1.00  0.00           N
ATOM   2121  H   ASN A 214      72.250  38.160  73.080  1.00  0.00           H
ATOM   2122  CA  ASN A 214      72.700  38.790  75.010  1.00  0.00           C
ATOM   2123  CB  ASN A 214      72.760  40.180  74.460  1.00  0.00           C
ATOM   2124  CG  ASN A 214      73.830  40.430  73.380  1.00  0.00           C
ATOM   2125  OD1 ASN A 214      74.580  39.600  72.980  1.00  0.00           O
ATOM   2126  ND2 ASN A 214      73.810  41.620  72.830  1.00  0.00           N
ATOM   2127 1HD2 ASN A 214      73.280  42.360  73.250  1.00  0.00           H
ATOM   2128 2HD2 ASN A 214      74.330  41.680  71.980  1.00  0.00           H
ATOM   2129  C   ASN A 214      71.730  38.940  76.220  1.00  0.00           C
ATOM   2130  O   ASN A 214      72.160  39.440  77.260  1.00  0.00           O
ATOM   2131  N   GLY A 215      70.420  38.620  76.050  1.00  0.00           N
ATOM   2132  H   GLY A 215      70.010  38.220  75.230  1.00  0.00           H
ATOM   2133  CA  GLY A 215      69.380  38.820  77.110  1.00  0.00           C
ATOM   2134  C   GLY A 215      68.030  38.240  76.740  1.00  0.00           C
ATOM   2135  O   GLY A 215      67.810  37.040  76.920  1.00  0.00           O
ATOM   2136  N   ASP A 216      67.170  39.100  76.170  1.00  0.00           N
ATOM   2137  H   ASP A 216      67.370  40.070  76.070  1.00  0.00           H
ATOM   2138  CA  ASP A 216      65.730  38.740  75.880  1.00  0.00           C
ATOM   2139  CB  ASP A 216      65.150  39.900  75.060  1.00  0.00           C
ATOM   2140  CG  ASP A 216      64.770  41.140  75.950  1.00  0.00           C
ATOM   2141  OD1 ASP A 216      63.620  41.610  75.790  1.00  0.00           O
ATOM   2142  OD2 ASP A 216      65.570  41.690  76.760  1.00  0.00           O
ATOM   2143  C   ASP A 216      65.540  37.350  75.270  1.00  0.00           C
ATOM   2144  O   ASP A 216      65.780  37.230  74.040  1.00  0.00           O
ATOM   2145  N   ARG A 217      65.070  36.310  76.000  1.00  0.00           N
ATOM   2146  H   ARG A 217      64.920  36.480  76.980  1.00  0.00           H
ATOM   2147  CA  ARG A 217      64.860  34.950  75.500  1.00  0.00           C
ATOM   2148  CB  ARG A 217      65.810  33.930  76.120  1.00  0.00           C
ATOM   2149  CG  ARG A 217      67.200  33.930  75.520  1.00  0.00           C
ATOM   2150  CD  ARG A 217      68.190  33.190  76.410  1.00  0.00           C
ATOM   2151  NE  ARG A 217      69.530  33.800  76.210  1.00  0.00           N
ATOM   2152  HE  ARG A 217      69.830  33.640  75.270  1.00  0.00           H
ATOM   2153  CZ  ARG A 217      70.310  34.480  77.110  1.00  0.00           C
ATOM   2154  NH1 ARG A 217      69.830  34.590  78.320  1.00  0.00           N
ATOM   2155 1HH1 ARG A 217      68.910  34.240  78.500  1.00  0.00           H
ATOM   2156 2HH1 ARG A 217      70.300  35.170  78.990  1.00  0.00           H
ATOM   2157  NH2 ARG A 217      71.560  34.790  76.850  1.00  0.00           N
ATOM   2158 1HH2 ARG A 217      71.890  34.490  75.950  1.00  0.00           H
ATOM   2159 2HH2 ARG A 217      72.110  35.200  77.580  1.00  0.00           H
ATOM   2160  C   ARG A 217      63.370  34.500  75.610  1.00  0.00           C
ATOM   2161  O   ARG A 217      62.970  33.610  74.870  1.00  0.00           O
ATOM   2162  N   TRP A 218      62.730  34.870  76.730  1.00  0.00           N
ATOM   2163  H   TRP A 218      63.270  35.330  77.440  1.00  0.00           H
ATOM   2164  CA  TRP A 218      61.270  34.830  76.990  1.00  0.00           C
ATOM   2165  CB  TRP A 218      60.660  36.210  77.350  1.00  0.00           C
ATOM   2166  CG  TRP A 218      60.900  37.460  76.510  1.00  0.00           C
ATOM   2167  CD1 TRP A 218      62.040  38.140  76.610  1.00  0.00           C
ATOM   2168  HD1 TRP A 218      62.790  37.940  77.370  1.00  0.00           H
ATOM   2169  CD2 TRP A 218      59.980  38.240  75.820  1.00  0.00           C
ATOM   2170  NE1 TRP A 218      61.870  39.260  75.950  1.00  0.00           N
ATOM   2171  HE1 TRP A 218      62.580  39.960  75.940  1.00  0.00           H
ATOM   2172  CE2 TRP A 218      60.670  39.340  75.450  1.00  0.00           C
ATOM   2173  CE3 TRP A 218      58.630  37.980  75.450  1.00  0.00           C
ATOM   2174  HE3 TRP A 218      58.170  37.000  75.570  1.00  0.00           H
ATOM   2175  CZ2 TRP A 218      60.130  40.230  74.520  1.00  0.00           C
ATOM   2176  HZ2 TRP A 218      60.740  41.090  74.240  1.00  0.00           H
ATOM   2177  CZ3 TRP A 218      58.100  38.950  74.540  1.00  0.00           C
ATOM   2178  HZ3 TRP A 218      57.150  38.770  74.020  1.00  0.00           H
ATOM   2179  CH2 TRP A 218      58.830  40.030  74.130  1.00  0.00           C
ATOM   2180  HH2 TRP A 218      58.370  40.750  73.450  1.00  0.00           H
ATOM   2181  C   TRP A 218      60.330  34.160  75.990  1.00  0.00           C
ATOM   2182  O   TRP A 218      59.740  33.140  76.240  1.00  0.00           O
ATOM   2183  N   PHE A 219      60.230  34.770  74.820  1.00  0.00           N
ATOM   2184  H   PHE A 219      60.660  35.670  74.730  1.00  0.00           H
ATOM   2185  CA  PHE A 219      59.380  34.430  73.650  1.00  0.00           C
ATOM   2186  CB  PHE A 219      59.340  35.580  72.650  1.00  0.00           C
ATOM   2187  CG  PHE A 219      60.670  36.150  72.210  1.00  0.00           C
ATOM   2188  CD1 PHE A 219      61.430  35.380  71.340  1.00  0.00           C
ATOM   2189  HD1 PHE A 219      60.890  34.600  70.810  1.00  0.00           H
ATOM   2190  CD2 PHE A 219      61.300  37.190  72.830  1.00  0.00           C
ATOM   2191  HD2 PHE A 219      60.730  38.090  73.060  1.00  0.00           H
ATOM   2192  CE1 PHE A 219      62.770  35.530  71.090  1.00  0.00           C
ATOM   2193  HE1 PHE A 219      63.360  34.720  70.670  1.00  0.00           H
ATOM   2194  CE2 PHE A 219      62.650  37.350  72.650  1.00  0.00           C
ATOM   2195  HE2 PHE A 219      63.170  38.110  73.230  1.00  0.00           H
ATOM   2196  CZ  PHE A 219      63.360  36.590  71.770  1.00  0.00           C
ATOM   2197  HZ  PHE A 219      64.300  36.990  71.410  1.00  0.00           H
ATOM   2198  C   PHE A 219      59.590  33.080  72.980  1.00  0.00           C
ATOM   2199  O   PHE A 219      58.590  32.370  72.660  1.00  0.00           O
ATOM   2200  N   LEU A 220      60.830  32.640  72.860  1.00  0.00           N
ATOM   2201  H   LEU A 220      61.540  33.110  73.380  1.00  0.00           H
ATOM   2202  CA  LEU A 220      61.250  31.420  72.090  1.00  0.00           C
ATOM   2203  CB  LEU A 220      62.710  30.940  72.340  1.00  0.00           C
ATOM   2204  CG  LEU A 220      63.740  31.920  71.740  1.00  0.00           C
ATOM   2205  CD1 LEU A 220      65.010  31.820  72.510  1.00  0.00           C
ATOM   2206  CD2 LEU A 220      63.930  31.630  70.250  1.00  0.00           C
ATOM   2207  C   LEU A 220      60.300  30.230  71.980  1.00  0.00           C
ATOM   2208  O   LEU A 220      60.250  29.190  72.650  1.00  0.00           O
ATOM   2209  N   ASN A 221      59.690  30.340  70.800  1.00  0.00           N
ATOM   2210  H   ASN A 221      59.840  31.200  70.320  1.00  0.00           H
ATOM   2211  CA  ASN A 221      58.790  29.330  70.170  1.00  0.00           C
ATOM   2212  CB  ASN A 221      57.520  30.050  69.720  1.00  0.00           C
ATOM   2213  CG  ASN A 221      56.220  29.210  69.600  1.00  0.00           C
ATOM   2214  OD1 ASN A 221      56.140  28.270  68.780  1.00  0.00           O
ATOM   2215  ND2 ASN A 221      55.340  29.560  70.490  1.00  0.00           N
ATOM   2216 1HD2 ASN A 221      55.530  30.250  71.190  1.00  0.00           H
ATOM   2217 2HD2 ASN A 221      54.610  28.930  70.760  1.00  0.00           H
ATOM   2218  C   ASN A 221      59.500  28.660  68.970  1.00  0.00           C
ATOM   2219  O   ASN A 221      59.880  29.420  68.050  1.00  0.00           O
ATOM   2220  N   ARG A 222      59.240  27.330  68.900  1.00  0.00           N
ATOM   2221  H   ARG A 222      58.560  27.000  69.540  1.00  0.00           H
ATOM   2222  CA  ARG A 222      59.610  26.520  67.740  1.00  0.00           C
ATOM   2223  CB  ARG A 222      60.320  25.340  68.270  1.00  0.00           C
ATOM   2224  CG  ARG A 222      61.620  25.760  69.000  1.00  0.00           C
ATOM   2225  CD  ARG A 222      62.450  24.520  69.510  1.00  0.00           C
ATOM   2226  NE  ARG A 222      63.710  24.980  70.090  1.00  0.00           N
ATOM   2227  HE  ARG A 222      63.560  25.580  70.870  1.00  0.00           H
ATOM   2228  CZ  ARG A 222      64.940  24.740  69.700  1.00  0.00           C
ATOM   2229  NH1 ARG A 222      65.120  24.150  68.520  1.00  0.00           N
ATOM   2230 1HH1 ARG A 222      64.290  23.760  68.120  1.00  0.00           H
ATOM   2231 2HH1 ARG A 222      65.890  24.340  67.900  1.00  0.00           H
ATOM   2232  NH2 ARG A 222      65.920  25.430  70.100  1.00  0.00           N
ATOM   2233 1HH2 ARG A 222      65.810  26.180  70.750  1.00  0.00           H
ATOM   2234 2HH2 ARG A 222      66.830  25.230  69.740  1.00  0.00           H
ATOM   2235  C   ARG A 222      58.450  26.070  66.760  1.00  0.00           C
ATOM   2236  O   ARG A 222      58.690  25.720  65.620  1.00  0.00           O
ATOM   2237  N   PHE A 223      57.160  26.070  67.200  1.00  0.00           N
ATOM   2238  H   PHE A 223      56.800  26.580  67.980  1.00  0.00           H
ATOM   2239  CA  PHE A 223      56.080  25.420  66.410  1.00  0.00           C
ATOM   2240  CB  PHE A 223      54.780  25.170  67.210  1.00  0.00           C
ATOM   2241  CG  PHE A 223      54.880  24.400  68.560  1.00  0.00           C
ATOM   2242  CD1 PHE A 223      54.410  24.970  69.740  1.00  0.00           C
ATOM   2243  HD1 PHE A 223      53.810  25.870  69.730  1.00  0.00           H
ATOM   2244  CD2 PHE A 223      55.500  23.180  68.680  1.00  0.00           C
ATOM   2245  HD2 PHE A 223      55.900  22.700  67.790  1.00  0.00           H
ATOM   2246  CE1 PHE A 223      54.680  24.340  70.910  1.00  0.00           C
ATOM   2247  HE1 PHE A 223      54.380  24.780  71.860  1.00  0.00           H
ATOM   2248  CE2 PHE A 223      55.720  22.520  69.910  1.00  0.00           C
ATOM   2249  HE2 PHE A 223      56.060  21.480  70.000  1.00  0.00           H
ATOM   2250  CZ  PHE A 223      55.300  23.120  71.070  1.00  0.00           C
ATOM   2251  HZ  PHE A 223      55.150  22.500  71.950  1.00  0.00           H
ATOM   2252  C   PHE A 223      55.850  25.980  65.050  1.00  0.00           C
ATOM   2253  O   PHE A 223      55.220  27.000  64.800  1.00  0.00           O
ATOM   2254  N   THR A 224      56.420  25.200  64.120  1.00  0.00           N
ATOM   2255  H   THR A 224      56.980  24.410  64.350  1.00  0.00           H
ATOM   2256  CA  THR A 224      56.490  25.550  62.650  1.00  0.00           C
ATOM   2257  CB  THR A 224      57.630  24.850  61.980  1.00  0.00           C
ATOM   2258  OG1 THR A 224      58.880  24.810  62.750  1.00  0.00           O
ATOM   2259  HG1 THR A 224      58.700  25.240  63.640  1.00  0.00           H
ATOM   2260  CG2 THR A 224      57.940  25.360  60.540  1.00  0.00           C
ATOM   2261  C   THR A 224      55.210  25.010  61.980  1.00  0.00           C
ATOM   2262  O   THR A 224      55.160  23.900  61.410  1.00  0.00           O
ATOM   2263  N   THR A 225      54.240  25.880  61.840  1.00  0.00           N
ATOM   2264  H   THR A 225      54.360  26.830  62.140  1.00  0.00           H
ATOM   2265  CA  THR A 225      52.960  25.650  61.110  1.00  0.00           C
ATOM   2266  CB  THR A 225      51.990  26.870  61.320  1.00  0.00           C
ATOM   2267  OG1 THR A 225      52.720  28.050  61.250  1.00  0.00           O
ATOM   2268  HG1 THR A 225      51.980  28.690  61.050  1.00  0.00           H
ATOM   2269  CG2 THR A 225      51.290  26.770  62.660  1.00  0.00           C
ATOM   2270  C   THR A 225      53.210  25.340  59.640  1.00  0.00           C
ATOM   2271  O   THR A 225      53.020  24.200  59.210  1.00  0.00           O
ATOM   2272  N   THR A 226      53.560  26.420  58.890  1.00  0.00           N
ATOM   2273  H   THR A 226      53.630  27.300  59.360  1.00  0.00           H
ATOM   2274  CA  THR A 226      53.880  26.340  57.440  1.00  0.00           C
ATOM   2275  CB  THR A 226      52.610  26.380  56.510  1.00  0.00           C
ATOM   2276  OG1 THR A 226      51.850  27.580  56.690  1.00  0.00           O
ATOM   2277  HG1 THR A 226      51.030  27.280  57.180  1.00  0.00           H
ATOM   2278  CG2 THR A 226      51.870  25.060  56.630  1.00  0.00           C
ATOM   2279  C   THR A 226      54.640  27.670  57.050  1.00  0.00           C
ATOM   2280  O   THR A 226      54.640  28.630  57.810  1.00  0.00           O
ATOM   2281  N   LEU A 227      55.370  27.620  55.900  1.00  0.00           N
ATOM   2282  H   LEU A 227      55.550  26.790  55.370  1.00  0.00           H
ATOM   2283  CA  LEU A 227      56.040  28.830  55.310  1.00  0.00           C
ATOM   2284  CB  LEU A 227      56.990  28.430  54.170  1.00  0.00           C
ATOM   2285  CG  LEU A 227      58.430  28.600  54.610  1.00  0.00           C
ATOM   2286  CD1 LEU A 227      59.390  28.010  53.620  1.00  0.00           C
ATOM   2287  CD2 LEU A 227      58.850  30.050  54.720  1.00  0.00           C
ATOM   2288  C   LEU A 227      55.030  29.880  54.860  1.00  0.00           C
ATOM   2289  O   LEU A 227      55.110  31.090  55.110  1.00  0.00           O
ATOM   2290  N   ASN A 228      53.960  29.410  54.150  1.00  0.00           N
ATOM   2291  H   ASN A 228      53.870  28.580  53.610  1.00  0.00           H
ATOM   2292  CA  ASN A 228      52.730  30.210  53.940  1.00  0.00           C
ATOM   2293  CB  ASN A 228      51.620  29.370  53.410  1.00  0.00           C
ATOM   2294  CG  ASN A 228      51.650  29.210  51.940  1.00  0.00           C
ATOM   2295  OD1 ASN A 228      51.710  30.170  51.160  1.00  0.00           O
ATOM   2296  ND2 ASN A 228      51.230  28.130  51.420  1.00  0.00           N
ATOM   2297 1HD2 ASN A 228      51.030  27.390  52.060  1.00  0.00           H
ATOM   2298 2HD2 ASN A 228      51.480  27.930  50.480  1.00  0.00           H
ATOM   2299  C   ASN A 228      52.330  31.180  55.070  1.00  0.00           C
ATOM   2300  O   ASN A 228      52.320  32.380  54.790  1.00  0.00           O
ATOM   2301  N   ASP A 229      52.170  30.530  56.210  1.00  0.00           N
ATOM   2302  H   ASP A 229      52.080  29.530  56.300  1.00  0.00           H
ATOM   2303  CA  ASP A 229      51.730  31.250  57.460  1.00  0.00           C
ATOM   2304  CB  ASP A 229      51.710  30.220  58.660  1.00  0.00           C
ATOM   2305  CG  ASP A 229      50.620  30.460  59.710  1.00  0.00           C
ATOM   2306  OD1 ASP A 229      50.920  30.200  60.910  1.00  0.00           O
ATOM   2307  OD2 ASP A 229      49.500  30.760  59.280  1.00  0.00           O
ATOM   2308  C   ASP A 229      52.830  32.280  57.880  1.00  0.00           C
ATOM   2309  O   ASP A 229      52.380  33.260  58.450  1.00  0.00           O
ATOM   2310  N   PHE A 230      54.140  32.110  57.790  1.00  0.00           N
ATOM   2311  H   PHE A 230      54.590  31.210  57.730  1.00  0.00           H
ATOM   2312  CA  PHE A 230      55.200  33.070  58.000  1.00  0.00           C
ATOM   2313  CB  PHE A 230      56.480  32.370  57.960  1.00  0.00           C
ATOM   2314  CG  PHE A 230      56.730  31.180  58.900  1.00  0.00           C
ATOM   2315  CD1 PHE A 230      57.800  30.340  58.680  1.00  0.00           C
ATOM   2316  HD1 PHE A 230      58.490  30.400  57.840  1.00  0.00           H
ATOM   2317  CD2 PHE A 230      55.950  30.950  59.990  1.00  0.00           C
ATOM   2318  HD2 PHE A 230      55.110  31.610  60.150  1.00  0.00           H
ATOM   2319  CE1 PHE A 230      58.090  29.350  59.620  1.00  0.00           C
ATOM   2320  HE1 PHE A 230      58.930  28.670  59.450  1.00  0.00           H
ATOM   2321  CE2 PHE A 230      56.220  29.980  60.950  1.00  0.00           C
ATOM   2322  HE2 PHE A 230      55.600  29.940  61.850  1.00  0.00           H
ATOM   2323  CZ  PHE A 230      57.320  29.160  60.790  1.00  0.00           C
ATOM   2324  HZ  PHE A 230      57.610  28.450  61.570  1.00  0.00           H
ATOM   2325  C   PHE A 230      55.060  34.130  56.900  1.00  0.00           C
ATOM   2326  O   PHE A 230      54.810  35.280  57.230  1.00  0.00           O
ATOM   2327  N   ASN A 231      55.220  33.760  55.610  1.00  0.00           N
ATOM   2328  H   ASN A 231      55.150  32.790  55.350  1.00  0.00           H
ATOM   2329  CA  ASN A 231      55.040  34.670  54.400  1.00  0.00           C
ATOM   2330  CB  ASN A 231      55.040  33.880  53.100  1.00  0.00           C
ATOM   2331  CG  ASN A 231      56.330  33.100  52.940  1.00  0.00           C
ATOM   2332  OD1 ASN A 231      57.400  33.500  53.250  1.00  0.00           O
ATOM   2333  ND2 ASN A 231      56.170  32.090  52.270  1.00  0.00           N
ATOM   2334 1HD2 ASN A 231      55.270  31.700  52.080  1.00  0.00           H
ATOM   2335 2HD2 ASN A 231      56.950  31.460  52.330  1.00  0.00           H
ATOM   2336  C   ASN A 231      53.770  35.560  54.460  1.00  0.00           C
ATOM   2337  O   ASN A 231      53.880  36.770  54.190  1.00  0.00           O
ATOM   2338  N   LEU A 232      52.650  34.990  54.990  1.00  0.00           N
ATOM   2339  H   LEU A 232      52.460  34.010  54.960  1.00  0.00           H
ATOM   2340  CA  LEU A 232      51.460  35.790  55.390  1.00  0.00           C
ATOM   2341  CB  LEU A 232      50.320  34.970  55.950  1.00  0.00           C
ATOM   2342  CG  LEU A 232      49.480  34.420  54.810  1.00  0.00           C
ATOM   2343  CD1 LEU A 232      48.690  33.240  55.260  1.00  0.00           C
ATOM   2344  CD2 LEU A 232      48.450  35.470  54.250  1.00  0.00           C
ATOM   2345  C   LEU A 232      51.740  36.930  56.300  1.00  0.00           C
ATOM   2346  O   LEU A 232      51.590  38.080  55.920  1.00  0.00           O
ATOM   2347  N   VAL A 233      52.210  36.590  57.510  1.00  0.00           N
ATOM   2348  H   VAL A 233      52.710  35.760  57.730  1.00  0.00           H
ATOM   2349  CA  VAL A 233      52.440  37.730  58.470  1.00  0.00           C
ATOM   2350  CB  VAL A 233      52.780  37.230  59.900  1.00  0.00           C
ATOM   2351  CG1 VAL A 233      51.780  36.250  60.570  1.00  0.00           C
ATOM   2352  CG2 VAL A 233      54.120  36.510  59.960  1.00  0.00           C
ATOM   2353  C   VAL A 233      53.510  38.820  58.130  1.00  0.00           C
ATOM   2354  O   VAL A 233      53.270  40.010  58.350  1.00  0.00           O
ATOM   2355  N   ALA A 234      54.460  38.390  57.260  1.00  0.00           N
ATOM   2356  H   ALA A 234      54.550  37.430  56.990  1.00  0.00           H
ATOM   2357  CA  ALA A 234      55.540  39.240  56.710  1.00  0.00           C
ATOM   2358  CB  ALA A 234      56.520  38.470  55.840  1.00  0.00           C
ATOM   2359  C   ALA A 234      54.920  40.260  55.760  1.00  0.00           C
ATOM   2360  O   ALA A 234      55.050  41.490  55.950  1.00  0.00           O
ATOM   2361  N   MET A 235      54.020  39.830  54.900  1.00  0.00           N
ATOM   2362  H   MET A 235      53.740  38.870  54.830  1.00  0.00           H
ATOM   2363  CA  MET A 235      53.230  40.870  54.120  1.00  0.00           C
ATOM   2364  CB  MET A 235      52.410  40.200  53.050  1.00  0.00           C
ATOM   2365  CG  MET A 235      53.410  39.580  52.110  1.00  0.00           C
ATOM   2366  SD  MET A 235      52.750  38.770  50.570  1.00  0.00           S
ATOM   2367  CE  MET A 235      53.480  37.160  50.710  1.00  0.00           C
ATOM   2368  C   MET A 235      52.330  41.750  54.970  1.00  0.00           C
ATOM   2369  O   MET A 235      52.290  42.980  54.830  1.00  0.00           O
ATOM   2370  N   LYS A 236      51.670  41.100  55.890  1.00  0.00           N
ATOM   2371  H   LYS A 236      51.410  40.140  55.950  1.00  0.00           H
ATOM   2372  CA  LYS A 236      50.690  41.750  56.750  1.00  0.00           C
ATOM   2373  CB  LYS A 236      49.960  40.680  57.620  1.00  0.00           C
ATOM   2374  CG  LYS A 236      49.000  39.740  56.860  1.00  0.00           C
ATOM   2375  CD  LYS A 236      48.330  38.800  57.830  1.00  0.00           C
ATOM   2376  CE  LYS A 236      47.570  39.420  59.010  1.00  0.00           C
ATOM   2377  NZ  LYS A 236      46.740  38.470  59.730  1.00  0.00           N
ATOM   2378  HZ1 LYS A 236      47.300  38.020  60.420  1.00  0.00           H
ATOM   2379  HZ2 LYS A 236      46.020  38.980  60.210  1.00  0.00           H
ATOM   2380  HZ3 LYS A 236      46.330  37.810  59.100  1.00  0.00           H
ATOM   2381  C   LYS A 236      51.190  42.910  57.600  1.00  0.00           C
ATOM   2382  O   LYS A 236      50.430  43.900  57.810  1.00  0.00           O
ATOM   2383  N   TYR A 237      52.300  42.740  58.300  1.00  0.00           N
ATOM   2384  H   TYR A 237      52.620  41.790  58.340  1.00  0.00           H
ATOM   2385  CA  TYR A 237      53.160  43.660  59.010  1.00  0.00           C
ATOM   2386  CB  TYR A 237      53.340  42.950  60.340  1.00  0.00           C
ATOM   2387  CG  TYR A 237      51.940  42.690  61.010  1.00  0.00           C
ATOM   2388  CD1 TYR A 237      51.670  41.500  61.550  1.00  0.00           C
ATOM   2389  HD1 TYR A 237      52.340  40.680  61.310  1.00  0.00           H
ATOM   2390  CD2 TYR A 237      51.000  43.780  61.160  1.00  0.00           C
ATOM   2391  HD2 TYR A 237      51.400  44.780  61.050  1.00  0.00           H
ATOM   2392  CE1 TYR A 237      50.500  41.350  62.290  1.00  0.00           C
ATOM   2393  HE1 TYR A 237      50.160  40.370  62.610  1.00  0.00           H
ATOM   2394  CE2 TYR A 237      49.810  43.600  61.810  1.00  0.00           C
ATOM   2395  HE2 TYR A 237      49.060  44.400  61.860  1.00  0.00           H
ATOM   2396  CZ  TYR A 237      49.610  42.410  62.420  1.00  0.00           C
ATOM   2397  OH  TYR A 237      48.600  42.220  63.320  1.00  0.00           O
ATOM   2398  HH  TYR A 237      48.020  43.030  63.320  1.00  0.00           H
ATOM   2399  C   TYR A 237      54.460  44.110  58.240  1.00  0.00           C
ATOM   2400  O   TYR A 237      55.430  44.390  58.980  1.00  0.00           O
ATOM   2401  N   ASN A 238      54.370  44.350  56.930  1.00  0.00           N
ATOM   2402  H   ASN A 238      53.670  43.890  56.370  1.00  0.00           H
ATOM   2403  CA  ASN A 238      55.360  45.180  56.210  1.00  0.00           C
ATOM   2404  CB  ASN A 238      55.290  46.680  56.560  1.00  0.00           C
ATOM   2405  CG  ASN A 238      53.950  47.260  56.200  1.00  0.00           C
ATOM   2406  OD1 ASN A 238      53.070  47.220  57.110  1.00  0.00           O
ATOM   2407  ND2 ASN A 238      53.770  47.680  54.960  1.00  0.00           N
ATOM   2408 1HD2 ASN A 238      54.560  47.500  54.380  1.00  0.00           H
ATOM   2409 2HD2 ASN A 238      53.080  48.320  54.620  1.00  0.00           H
ATOM   2410  C   ASN A 238      56.790  44.620  56.230  1.00  0.00           C
ATOM   2411  O   ASN A 238      57.740  45.350  55.880  1.00  0.00           O
ATOM   2412  N   TYR A 239      56.920  43.320  56.090  1.00  0.00           N
ATOM   2413  H   TYR A 239      56.190  42.770  55.690  1.00  0.00           H
ATOM   2414  CA  TYR A 239      58.210  42.610  56.180  1.00  0.00           C
ATOM   2415  CB  TYR A 239      58.300  41.690  57.420  1.00  0.00           C
ATOM   2416  CG  TYR A 239      58.940  42.300  58.660  1.00  0.00           C
ATOM   2417  CD1 TYR A 239      60.000  43.260  58.650  1.00  0.00           C
ATOM   2418  HD1 TYR A 239      60.790  43.220  57.900  1.00  0.00           H
ATOM   2419  CD2 TYR A 239      58.300  42.070  59.860  1.00  0.00           C
ATOM   2420  HD2 TYR A 239      57.430  41.410  59.780  1.00  0.00           H
ATOM   2421  CE1 TYR A 239      60.210  43.940  59.830  1.00  0.00           C
ATOM   2422  HE1 TYR A 239      60.990  44.700  59.860  1.00  0.00           H
ATOM   2423  CE2 TYR A 239      58.530  42.810  61.010  1.00  0.00           C
ATOM   2424  HE2 TYR A 239      57.780  42.590  61.770  1.00  0.00           H
ATOM   2425  CZ  TYR A 239      59.520  43.750  60.990  1.00  0.00           C
ATOM   2426  OH  TYR A 239      59.460  44.710  61.930  1.00  0.00           O
ATOM   2427  HH  TYR A 239      60.100  45.440  61.680  1.00  0.00           H
ATOM   2428  C   TYR A 239      58.420  41.740  54.920  1.00  0.00           C
ATOM   2429  O   TYR A 239      57.490  41.360  54.270  1.00  0.00           O
ATOM   2430  N   GLU A 240      59.680  41.660  54.440  1.00  0.00           N
ATOM   2431  H   GLU A 240      60.440  42.280  54.630  1.00  0.00           H
ATOM   2432  CA  GLU A 240      60.050  40.720  53.350  1.00  0.00           C
ATOM   2433  CB  GLU A 240      61.550  41.080  53.130  1.00  0.00           C
ATOM   2434  CG  GLU A 240      61.630  40.670  51.650  1.00  0.00           C
ATOM   2435  CD  GLU A 240      63.020  41.060  51.230  1.00  0.00           C
ATOM   2436  OE1 GLU A 240      63.800  40.330  51.750  1.00  0.00           O
ATOM   2437  OE2 GLU A 240      63.360  41.790  50.300  1.00  0.00           O
ATOM   2438  C   GLU A 240      59.760  39.220  53.610  1.00  0.00           C
ATOM   2439  O   GLU A 240      60.360  38.650  54.520  1.00  0.00           O
ATOM   2440  N   PRO A 241      58.930  38.560  52.780  1.00  0.00           N
ATOM   2441  CA  PRO A 241      58.530  37.090  52.700  1.00  0.00           C
ATOM   2442  CB  PRO A 241      57.730  36.980  51.420  1.00  0.00           C
ATOM   2443  CG  PRO A 241      56.930  38.280  51.490  1.00  0.00           C
ATOM   2444  CD  PRO A 241      58.090  39.240  51.820  1.00  0.00           C
ATOM   2445  C   PRO A 241      59.760  36.190  52.740  1.00  0.00           C
ATOM   2446  O   PRO A 241      60.590  36.130  51.860  1.00  0.00           O
ATOM   2447  N   LEU A 242      59.650  35.290  53.680  1.00  0.00           N
ATOM   2448  H   LEU A 242      58.790  34.780  53.700  1.00  0.00           H
ATOM   2449  CA  LEU A 242      60.720  34.430  54.190  1.00  0.00           C
ATOM   2450  CB  LEU A 242      60.420  33.720  55.490  1.00  0.00           C
ATOM   2451  CG  LEU A 242      60.420  34.840  56.610  1.00  0.00           C
ATOM   2452  CD1 LEU A 242      59.510  34.300  57.660  1.00  0.00           C
ATOM   2453  CD2 LEU A 242      61.810  35.120  57.080  1.00  0.00           C
ATOM   2454  C   LEU A 242      61.150  33.300  53.220  1.00  0.00           C
ATOM   2455  O   LEU A 242      60.410  32.370  52.840  1.00  0.00           O
ATOM   2456  N   THR A 243      62.340  33.410  52.660  1.00  0.00           N
ATOM   2457  H   THR A 243      62.970  34.140  52.920  1.00  0.00           H
ATOM   2458  CA  THR A 243      62.770  32.460  51.640  1.00  0.00           C
ATOM   2459  CB  THR A 243      62.690  33.080  50.220  1.00  0.00           C
ATOM   2460  OG1 THR A 243      63.800  33.920  50.010  1.00  0.00           O
ATOM   2461  HG1 THR A 243      63.890  34.520  50.810  1.00  0.00           H
ATOM   2462  CG2 THR A 243      61.280  33.590  49.810  1.00  0.00           C
ATOM   2463  C   THR A 243      64.190  31.900  51.870  1.00  0.00           C
ATOM   2464  O   THR A 243      64.880  32.240  52.810  1.00  0.00           O
ATOM   2465  N   GLN A 244      64.460  30.860  51.070  1.00  0.00           N
ATOM   2466  H   GLN A 244      63.830  30.500  50.390  1.00  0.00           H
ATOM   2467  CA  GLN A 244      65.850  30.320  50.970  1.00  0.00           C
ATOM   2468  CB  GLN A 244      65.980  29.170  49.920  1.00  0.00           C
ATOM   2469  CG  GLN A 244      66.020  27.760  50.480  1.00  0.00           C
ATOM   2470  CD  GLN A 244      65.900  26.550  49.540  1.00  0.00           C
ATOM   2471  OE1 GLN A 244      64.870  26.220  48.970  1.00  0.00           O
ATOM   2472  NE2 GLN A 244      67.080  25.910  49.250  1.00  0.00           N
ATOM   2473 1HE2 GLN A 244      67.840  26.120  49.870  1.00  0.00           H
ATOM   2474 2HE2 GLN A 244      67.240  25.210  48.560  1.00  0.00           H
ATOM   2475  C   GLN A 244      67.060  31.300  50.950  1.00  0.00           C
ATOM   2476  O   GLN A 244      68.180  30.950  51.460  1.00  0.00           O
ATOM   2477  N   ASP A 245      66.920  32.460  50.310  1.00  0.00           N
ATOM   2478  H   ASP A 245      66.370  32.590  49.490  1.00  0.00           H
ATOM   2479  CA  ASP A 245      68.010  33.490  50.400  1.00  0.00           C
ATOM   2480  CB  ASP A 245      67.660  34.680  49.490  1.00  0.00           C
ATOM   2481  CG  ASP A 245      67.940  34.450  47.990  1.00  0.00           C
ATOM   2482  OD1 ASP A 245      67.030  34.340  47.130  1.00  0.00           O
ATOM   2483  OD2 ASP A 245      69.090  34.330  47.670  1.00  0.00           O
ATOM   2484  C   ASP A 245      68.300  33.940  51.830  1.00  0.00           C
ATOM   2485  O   ASP A 245      69.380  33.800  52.370  1.00  0.00           O
ATOM   2486  N   HIS A 246      67.200  34.430  52.490  1.00  0.00           N
ATOM   2487  H   HIS A 246      66.400  34.710  51.960  1.00  0.00           H
ATOM   2488  CA  HIS A 246      67.140  34.800  53.990  1.00  0.00           C
ATOM   2489  CB  HIS A 246      65.720  35.150  54.540  1.00  0.00           C
ATOM   2490  CG  HIS A 246      64.890  35.920  53.540  1.00  0.00           C
ATOM   2491  ND1 HIS A 246      64.510  35.490  52.330  1.00  0.00           N
ATOM   2492  CD2 HIS A 246      64.600  37.160  53.640  1.00  0.00           C
ATOM   2493  HD2 HIS A 246      64.720  37.760  54.540  1.00  0.00           H
ATOM   2494  CE1 HIS A 246      63.950  36.530  51.680  1.00  0.00           C
ATOM   2495  HE1 HIS A 246      63.460  36.560  50.700  1.00  0.00           H
ATOM   2496  NE2 HIS A 246      63.990  37.540  52.500  1.00  0.00           N
ATOM   2497  HE2 HIS A 246      63.860  38.500  52.240  1.00  0.00           H
ATOM   2498  C   HIS A 246      67.870  33.730  54.780  1.00  0.00           C
ATOM   2499  O   HIS A 246      68.900  34.080  55.390  1.00  0.00           O
ATOM   2500  N   VAL A 247      67.600  32.430  54.580  1.00  0.00           N
ATOM   2501  H   VAL A 247      66.940  32.230  53.850  1.00  0.00           H
ATOM   2502  CA  VAL A 247      68.220  31.340  55.390  1.00  0.00           C
ATOM   2503  CB  VAL A 247      67.430  30.020  55.130  1.00  0.00           C
ATOM   2504  CG1 VAL A 247      67.900  28.800  55.970  1.00  0.00           C
ATOM   2505  CG2 VAL A 247      65.920  30.240  55.200  1.00  0.00           C
ATOM   2506  C   VAL A 247      69.710  31.260  55.060  1.00  0.00           C
ATOM   2507  O   VAL A 247      70.480  31.170  56.010  1.00  0.00           O
ATOM   2508  N   ASP A 248      70.140  31.410  53.770  1.00  0.00           N
ATOM   2509  H   ASP A 248      69.500  31.490  53.010  1.00  0.00           H
ATOM   2510  CA  ASP A 248      71.540  31.270  53.360  1.00  0.00           C
ATOM   2511  CB  ASP A 248      71.720  31.400  51.850  1.00  0.00           C
ATOM   2512  CG  ASP A 248      73.130  31.470  51.280  1.00  0.00           C
ATOM   2513  OD1 ASP A 248      73.950  30.620  51.850  1.00  0.00           O
ATOM   2514  OD2 ASP A 248      73.430  32.410  50.550  1.00  0.00           O
ATOM   2515  C   ASP A 248      72.430  32.360  54.070  1.00  0.00           C
ATOM   2516  O   ASP A 248      73.330  31.980  54.790  1.00  0.00           O
ATOM   2517  N   ILE A 249      71.970  33.600  54.010  1.00  0.00           N
ATOM   2518  H   ILE A 249      71.090  33.830  53.600  1.00  0.00           H
ATOM   2519  CA  ILE A 249      72.600  34.700  54.730  1.00  0.00           C
ATOM   2520  CB  ILE A 249      71.800  36.010  54.360  1.00  0.00           C
ATOM   2521  CG1 ILE A 249      71.310  36.320  53.000  1.00  0.00           C
ATOM   2522  CG2 ILE A 249      72.660  37.180  54.780  1.00  0.00           C
ATOM   2523  CD  ILE A 249      70.190  37.410  52.870  1.00  0.00           C
ATOM   2524  C   ILE A 249      72.590  34.480  56.260  1.00  0.00           C
ATOM   2525  O   ILE A 249      73.660  34.780  56.720  1.00  0.00           O
ATOM   2526  N   LEU A 250      71.570  33.880  56.840  1.00  0.00           N
ATOM   2527  H   LEU A 250      70.680  33.700  56.420  1.00  0.00           H
ATOM   2528  CA  LEU A 250      71.560  33.550  58.290  1.00  0.00           C
ATOM   2529  CB  LEU A 250      70.130  33.490  58.840  1.00  0.00           C
ATOM   2530  CG  LEU A 250      69.480  34.880  59.040  1.00  0.00           C
ATOM   2531  CD1 LEU A 250      67.970  34.620  59.050  1.00  0.00           C
ATOM   2532  CD2 LEU A 250      69.940  35.670  60.280  1.00  0.00           C
ATOM   2533  C   LEU A 250      72.230  32.210  58.660  1.00  0.00           C
ATOM   2534  O   LEU A 250      72.210  31.760  59.800  1.00  0.00           O
ATOM   2535  N   GLY A 251      72.850  31.600  57.660  1.00  0.00           N
ATOM   2536  H   GLY A 251      72.900  31.980  56.730  1.00  0.00           H
ATOM   2537  CA  GLY A 251      73.480  30.210  57.760  1.00  0.00           C
ATOM   2538  C   GLY A 251      74.450  29.980  58.920  1.00  0.00           C
ATOM   2539  O   GLY A 251      74.060  29.540  60.010  1.00  0.00           O
ATOM   2540  N   PRO A 252      75.640  30.650  58.930  1.00  0.00           N
ATOM   2541  CA  PRO A 252      76.570  30.690  60.020  1.00  0.00           C
ATOM   2542  CB  PRO A 252      77.790  31.480  59.590  1.00  0.00           C
ATOM   2543  CG  PRO A 252      77.280  32.120  58.300  1.00  0.00           C
ATOM   2544  CD  PRO A 252      76.280  31.090  57.670  1.00  0.00           C
ATOM   2545  C   PRO A 252      75.900  31.110  61.370  1.00  0.00           C
ATOM   2546  O   PRO A 252      75.910  30.350  62.320  1.00  0.00           O
ATOM   2547  N   LEU A 253      75.120  32.190  61.360  1.00  0.00           N
ATOM   2548  H   LEU A 253      75.120  32.740  60.520  1.00  0.00           H
ATOM   2549  CA  LEU A 253      74.440  32.790  62.570  1.00  0.00           C
ATOM   2550  CB  LEU A 253      73.620  34.050  62.190  1.00  0.00           C
ATOM   2551  CG  LEU A 253      73.900  35.270  63.070  1.00  0.00           C
ATOM   2552  CD1 LEU A 253      73.180  36.540  62.550  1.00  0.00           C
ATOM   2553  CD2 LEU A 253      73.580  34.970  64.500  1.00  0.00           C
ATOM   2554  C   LEU A 253      73.510  31.810  63.340  1.00  0.00           C
ATOM   2555  O   LEU A 253      73.970  31.230  64.350  1.00  0.00           O
ATOM   2556  N   SER A 254      72.710  31.090  62.570  1.00  0.00           N
ATOM   2557  H   SER A 254      72.600  31.150  61.580  1.00  0.00           H
ATOM   2558  CA  SER A 254      71.830  30.060  63.090  1.00  0.00           C
ATOM   2559  CB  SER A 254      70.710  29.670  62.080  1.00  0.00           C
ATOM   2560  OG  SER A 254      71.250  29.010  60.960  1.00  0.00           O
ATOM   2561  HG  SER A 254      71.750  29.680  60.400  1.00  0.00           H
ATOM   2562  C   SER A 254      72.500  28.770  63.600  1.00  0.00           C
ATOM   2563  O   SER A 254      72.250  28.430  64.700  1.00  0.00           O
ATOM   2564  N   ALA A 255      73.460  28.340  62.820  1.00  0.00           N
ATOM   2565  H   ALA A 255      73.560  28.700  61.890  1.00  0.00           H
ATOM   2566  CA  ALA A 255      74.410  27.200  63.100  1.00  0.00           C
ATOM   2567  CB  ALA A 255      75.410  26.980  61.940  1.00  0.00           C
ATOM   2568  C   ALA A 255      75.270  27.380  64.370  1.00  0.00           C
ATOM   2569  O   ALA A 255      75.270  26.620  65.320  1.00  0.00           O
ATOM   2570  N   GLN A 256      75.870  28.610  64.340  1.00  0.00           N
ATOM   2571  H   GLN A 256      75.790  29.260  63.580  1.00  0.00           H
ATOM   2572  CA  GLN A 256      76.760  29.060  65.450  1.00  0.00           C
ATOM   2573  CB  GLN A 256      77.490  30.280  64.940  1.00  0.00           C
ATOM   2574  CG  GLN A 256      78.750  30.600  65.640  1.00  0.00           C
ATOM   2575  CD  GLN A 256      79.290  31.920  64.900  1.00  0.00           C
ATOM   2576  OE1 GLN A 256      79.550  32.890  65.560  1.00  0.00           O
ATOM   2577  NE2 GLN A 256      79.700  31.870  63.640  1.00  0.00           N
ATOM   2578 1HE2 GLN A 256      79.730  30.920  63.330  1.00  0.00           H
ATOM   2579 2HE2 GLN A 256      80.090  32.620  63.110  1.00  0.00           H
ATOM   2580  C   GLN A 256      76.070  29.310  66.820  1.00  0.00           C
ATOM   2581  O   GLN A 256      76.570  28.970  67.910  1.00  0.00           O
ATOM   2582  N   THR A 257      74.850  29.830  66.710  1.00  0.00           N
ATOM   2583  H   THR A 257      74.550  30.460  65.990  1.00  0.00           H
ATOM   2584  CA  THR A 257      73.930  29.950  67.870  1.00  0.00           C
ATOM   2585  CB  THR A 257      72.980  31.080  67.650  1.00  0.00           C
ATOM   2586  OG1 THR A 257      72.040  30.750  66.680  1.00  0.00           O
ATOM   2587  HG1 THR A 257      72.420  30.850  65.760  1.00  0.00           H
ATOM   2588  CG2 THR A 257      73.720  32.340  67.420  1.00  0.00           C
ATOM   2589  C   THR A 257      73.120  28.720  68.250  1.00  0.00           C
ATOM   2590  O   THR A 257      72.400  28.760  69.290  1.00  0.00           O
ATOM   2591  N   GLY A 258      72.880  27.760  67.360  1.00  0.00           N
ATOM   2592  H   GLY A 258      73.090  27.920  66.400  1.00  0.00           H
ATOM   2593  CA  GLY A 258      72.070  26.570  67.670  1.00  0.00           C
ATOM   2594  C   GLY A 258      70.600  26.680  67.220  1.00  0.00           C
ATOM   2595  O   GLY A 258      70.140  25.910  66.360  1.00  0.00           O
ATOM   2596  N   ILE A 259      70.020  27.810  67.550  1.00  0.00           N
ATOM   2597  H   ILE A 259      70.600  28.500  67.970  1.00  0.00           H
ATOM   2598  CA  ILE A 259      68.660  28.200  67.120  1.00  0.00           C
ATOM   2599  CB  ILE A 259      68.220  29.300  68.140  1.00  0.00           C
ATOM   2600  CG1 ILE A 259      67.900  28.570  69.450  1.00  0.00           C
ATOM   2601  CG2 ILE A 259      67.070  30.080  67.620  1.00  0.00           C
ATOM   2602  CD  ILE A 259      67.760  29.590  70.540  1.00  0.00           C
ATOM   2603  C   ILE A 259      68.580  28.380  65.610  1.00  0.00           C
ATOM   2604  O   ILE A 259      68.870  29.430  65.080  1.00  0.00           O
ATOM   2605  N   ALA A 260      67.650  27.590  65.120  1.00  0.00           N
ATOM   2606  H   ALA A 260      66.960  27.290  65.780  1.00  0.00           H
ATOM   2607  CA  ALA A 260      67.440  27.390  63.640  1.00  0.00           C
ATOM   2608  CB  ALA A 260      66.940  25.940  63.460  1.00  0.00           C
ATOM   2609  C   ALA A 260      66.430  28.340  63.080  1.00  0.00           C
ATOM   2610  O   ALA A 260      65.580  28.810  63.820  1.00  0.00           O
ATOM   2611  N   VAL A 261      66.550  28.670  61.800  1.00  0.00           N
ATOM   2612  H   VAL A 261      67.090  28.160  61.130  1.00  0.00           H
ATOM   2613  CA  VAL A 261      65.880  29.740  61.090  1.00  0.00           C
ATOM   2614  CB  VAL A 261      66.360  30.060  59.650  1.00  0.00           C
ATOM   2615  CG1 VAL A 261      65.510  31.140  58.890  1.00  0.00           C
ATOM   2616  CG2 VAL A 261      67.710  30.580  59.810  1.00  0.00           C
ATOM   2617  C   VAL A 261      64.390  29.680  61.130  1.00  0.00           C
ATOM   2618  O   VAL A 261      63.760  30.720  61.370  1.00  0.00           O
ATOM   2619  N   LEU A 262      63.750  28.590  60.700  1.00  0.00           N
ATOM   2620  H   LEU A 262      64.210  27.850  60.210  1.00  0.00           H
ATOM   2621  CA  LEU A 262      62.260  28.420  60.850  1.00  0.00           C
ATOM   2622  CB  LEU A 262      61.660  27.150  60.220  1.00  0.00           C
ATOM   2623  CG  LEU A 262      61.970  27.190  58.720  1.00  0.00           C
ATOM   2624  CD1 LEU A 262      61.190  26.060  58.040  1.00  0.00           C
ATOM   2625  CD2 LEU A 262      61.360  28.420  58.050  1.00  0.00           C
ATOM   2626  C   LEU A 262      61.730  28.520  62.270  1.00  0.00           C
ATOM   2627  O   LEU A 262      60.710  29.200  62.420  1.00  0.00           O
ATOM   2628  N   ASP A 263      62.350  27.930  63.230  1.00  0.00           N
ATOM   2629  H   ASP A 263      62.950  27.170  62.970  1.00  0.00           H
ATOM   2630  CA  ASP A 263      62.160  28.210  64.710  1.00  0.00           C
ATOM   2631  CB  ASP A 263      63.280  27.460  65.550  1.00  0.00           C
ATOM   2632  CG  ASP A 263      63.350  25.950  65.280  1.00  0.00           C
ATOM   2633  OD1 ASP A 263      63.610  25.680  64.130  1.00  0.00           O
ATOM   2634  OD2 ASP A 263      63.200  25.060  66.170  1.00  0.00           O
ATOM   2635  C   ASP A 263      62.060  29.700  65.030  1.00  0.00           C
ATOM   2636  O   ASP A 263      61.070  30.140  65.560  1.00  0.00           O
ATOM   2637  N   MET A 264      63.190  30.400  64.880  1.00  0.00           N
ATOM   2638  H   MET A 264      64.000  29.890  64.580  1.00  0.00           H
ATOM   2639  CA  MET A 264      63.310  31.880  65.030  1.00  0.00           C
ATOM   2640  CB  MET A 264      64.750  32.140  64.770  1.00  0.00           C
ATOM   2641  CG  MET A 264      65.110  33.650  65.010  1.00  0.00           C
ATOM   2642  SD  MET A 264      64.600  34.480  66.550  1.00  0.00           S
ATOM   2643  CE  MET A 264      65.950  34.080  67.620  1.00  0.00           C
ATOM   2644  C   MET A 264      62.300  32.640  64.100  1.00  0.00           C
ATOM   2645  O   MET A 264      61.920  33.800  64.390  1.00  0.00           O
ATOM   2646  N   CYS A 265      61.750  32.040  63.070  1.00  0.00           N
ATOM   2647  H   CYS A 265      62.070  31.110  62.890  1.00  0.00           H
ATOM   2648  CA  CYS A 265      60.610  32.630  62.290  1.00  0.00           C
ATOM   2649  CB  CYS A 265      60.570  32.040  60.870  1.00  0.00           C
ATOM   2650  SG  CYS A 265      62.100  32.430  59.910  1.00  0.00           S
ATOM   2651  HG  CYS A 265      63.040  31.770  60.570  1.00  0.00           H
ATOM   2652  C   CYS A 265      59.250  32.420  62.880  1.00  0.00           C
ATOM   2653  O   CYS A 265      58.430  33.290  62.740  1.00  0.00           O
ATOM   2654  N   ALA A 266      58.980  31.240  63.310  1.00  0.00           N
ATOM   2655  H   ALA A 266      59.550  30.480  63.000  1.00  0.00           H
ATOM   2656  CA  ALA A 266      57.930  30.910  64.280  1.00  0.00           C
ATOM   2657  CB  ALA A 266      58.000  29.440  64.710  1.00  0.00           C
ATOM   2658  C   ALA A 266      58.030  31.880  65.540  1.00  0.00           C
ATOM   2659  O   ALA A 266      56.960  32.420  66.000  1.00  0.00           O
ATOM   2660  N   SER A 267      59.190  32.070  66.130  1.00  0.00           N
ATOM   2661  H   SER A 267      59.860  31.330  66.040  1.00  0.00           H
ATOM   2662  CA  SER A 267      59.500  33.160  67.120  1.00  0.00           C
ATOM   2663  CB  SER A 267      60.910  32.950  67.700  1.00  0.00           C
ATOM   2664  OG  SER A 267      60.850  31.780  68.490  1.00  0.00           O
ATOM   2665  HG  SER A 267      60.520  30.990  67.970  1.00  0.00           H
ATOM   2666  C   SER A 267      59.340  34.650  66.600  1.00  0.00           C
ATOM   2667  O   SER A 267      58.650  35.390  67.320  1.00  0.00           O
ATOM   2668  N   LEU A 268      59.720  35.000  65.320  1.00  0.00           N
ATOM   2669  H   LEU A 268      60.610  34.720  64.950  1.00  0.00           H
ATOM   2670  CA  LEU A 268      59.140  36.200  64.690  1.00  0.00           C
ATOM   2671  CB  LEU A 268      59.940  36.440  63.460  1.00  0.00           C
ATOM   2672  CG  LEU A 268      59.570  37.740  62.770  1.00  0.00           C
ATOM   2673  CD1 LEU A 268      60.550  38.890  63.110  1.00  0.00           C
ATOM   2674  CD2 LEU A 268      59.430  37.550  61.250  1.00  0.00           C
ATOM   2675  C   LEU A 268      57.570  36.270  64.560  1.00  0.00           C
ATOM   2676  O   LEU A 268      57.010  37.170  65.100  1.00  0.00           O
ATOM   2677  N   LYS A 269      56.920  35.220  64.070  1.00  0.00           N
ATOM   2678  H   LYS A 269      57.430  34.560  63.520  1.00  0.00           H
ATOM   2679  CA  LYS A 269      55.420  35.130  64.040  1.00  0.00           C
ATOM   2680  CB  LYS A 269      55.130  33.750  63.420  1.00  0.00           C
ATOM   2681  CG  LYS A 269      53.610  33.680  63.160  1.00  0.00           C
ATOM   2682  CD  LYS A 269      53.310  32.510  62.200  1.00  0.00           C
ATOM   2683  CE  LYS A 269      53.320  31.080  62.830  1.00  0.00           C
ATOM   2684  NZ  LYS A 269      52.310  30.790  63.930  1.00  0.00           N
ATOM   2685  HZ1 LYS A 269      52.460  29.850  64.240  1.00  0.00           H
ATOM   2686  HZ2 LYS A 269      52.450  31.420  64.700  1.00  0.00           H
ATOM   2687  HZ3 LYS A 269      51.380  30.810  63.570  1.00  0.00           H
ATOM   2688  C   LYS A 269      54.780  35.390  65.400  1.00  0.00           C
ATOM   2689  O   LYS A 269      53.910  36.250  65.520  1.00  0.00           O
ATOM   2690  N   GLU A 270      55.430  34.830  66.460  1.00  0.00           N
ATOM   2691  H   GLU A 270      56.130  34.120  66.350  1.00  0.00           H
ATOM   2692  CA  GLU A 270      54.990  34.910  67.910  1.00  0.00           C
ATOM   2693  CB  GLU A 270      55.990  34.080  68.720  1.00  0.00           C
ATOM   2694  CG  GLU A 270      55.660  33.990  70.250  1.00  0.00           C
ATOM   2695  CD  GLU A 270      54.440  33.080  70.620  1.00  0.00           C
ATOM   2696  OE1 GLU A 270      53.830  32.300  69.840  1.00  0.00           O
ATOM   2697  OE2 GLU A 270      54.040  33.290  71.770  1.00  0.00           O
ATOM   2698  C   GLU A 270      55.090  36.370  68.410  1.00  0.00           C
ATOM   2699  O   GLU A 270      54.290  36.760  69.220  1.00  0.00           O
ATOM   2700  N   LEU A 271      56.170  37.080  68.020  1.00  0.00           N
ATOM   2701  H   LEU A 271      56.920  36.570  67.590  1.00  0.00           H
ATOM   2702  CA  LEU A 271      56.250  38.480  68.430  1.00  0.00           C
ATOM   2703  CB  LEU A 271      57.660  39.040  68.070  1.00  0.00           C
ATOM   2704  CG  LEU A 271      58.760  38.490  69.070  1.00  0.00           C
ATOM   2705  CD1 LEU A 271      60.090  39.140  68.620  1.00  0.00           C
ATOM   2706  CD2 LEU A 271      58.470  38.970  70.490  1.00  0.00           C
ATOM   2707  C   LEU A 271      55.130  39.350  67.840  1.00  0.00           C
ATOM   2708  O   LEU A 271      54.620  40.240  68.500  1.00  0.00           O
ATOM   2709  N   LEU A 272      55.030  39.230  66.500  1.00  0.00           N
ATOM   2710  H   LEU A 272      55.540  38.510  66.020  1.00  0.00           H
ATOM   2711  CA  LEU A 272      53.950  39.880  65.670  1.00  0.00           C
ATOM   2712  CB  LEU A 272      54.150  39.320  64.220  1.00  0.00           C
ATOM   2713  CG  LEU A 272      55.160  40.190  63.400  1.00  0.00           C
ATOM   2714  CD1 LEU A 272      56.650  40.170  63.860  1.00  0.00           C
ATOM   2715  CD2 LEU A 272      55.200  39.650  61.890  1.00  0.00           C
ATOM   2716  C   LEU A 272      52.530  39.740  66.160  1.00  0.00           C
ATOM   2717  O   LEU A 272      51.870  40.740  66.370  1.00  0.00           O
ATOM   2718  N   GLN A 273      52.000  38.490  66.220  1.00  0.00           N
ATOM   2719  H   GLN A 273      52.520  37.710  65.890  1.00  0.00           H
ATOM   2720  CA  GLN A 273      50.660  38.000  66.560  1.00  0.00           C
ATOM   2721  CB  GLN A 273      50.410  36.530  66.150  1.00  0.00           C
ATOM   2722  CG  GLN A 273      50.370  36.390  64.630  1.00  0.00           C
ATOM   2723  CD  GLN A 273      50.290  34.930  64.370  1.00  0.00           C
ATOM   2724  OE1 GLN A 273      50.740  34.020  65.040  1.00  0.00           O
ATOM   2725  NE2 GLN A 273      49.690  34.630  63.240  1.00  0.00           N
ATOM   2726 1HE2 GLN A 273      49.270  35.270  62.600  1.00  0.00           H
ATOM   2727 2HE2 GLN A 273      49.760  33.670  62.990  1.00  0.00           H
ATOM   2728  C   GLN A 273      50.260  38.370  67.910  1.00  0.00           C
ATOM   2729  O   GLN A 273      49.130  38.780  68.100  1.00  0.00           O
ATOM   2730  N   ASN A 274      51.240  38.160  68.790  1.00  0.00           N
ATOM   2731  H   ASN A 274      51.840  37.380  68.620  1.00  0.00           H
ATOM   2732  CA  ASN A 274      51.070  38.480  70.210  1.00  0.00           C
ATOM   2733  CB  ASN A 274      50.730  37.230  71.100  1.00  0.00           C
ATOM   2734  CG  ASN A 274      51.640  36.020  70.870  1.00  0.00           C
ATOM   2735  OD1 ASN A 274      51.610  35.480  69.820  1.00  0.00           O
ATOM   2736  ND2 ASN A 274      52.250  35.620  71.990  1.00  0.00           N
ATOM   2737 1HD2 ASN A 274      52.080  36.160  72.810  1.00  0.00           H
ATOM   2738 2HD2 ASN A 274      52.890  34.860  71.880  1.00  0.00           H
ATOM   2739  C   ASN A 274      52.130  39.250  70.980  1.00  0.00           C
ATOM   2740  O   ASN A 274      51.840  40.140  71.750  1.00  0.00           O
ATOM   2741  N   GLY A 275      53.340  38.760  70.930  1.00  0.00           N
ATOM   2742  H   GLY A 275      53.580  37.960  70.380  1.00  0.00           H
ATOM   2743  CA  GLY A 275      54.520  39.190  71.760  1.00  0.00           C
ATOM   2744  C   GLY A 275      54.500  40.640  72.220  1.00  0.00           C
ATOM   2745  O   GLY A 275      53.840  40.870  73.250  1.00  0.00           O
ATOM   2746  N   MET A 276      54.790  41.480  71.220  1.00  0.00           N
ATOM   2747  H   MET A 276      54.750  41.120  70.280  1.00  0.00           H
ATOM   2748  CA  MET A 276      54.990  42.960  71.250  1.00  0.00           C
ATOM   2749  CB  MET A 276      55.320  43.330  69.830  1.00  0.00           C
ATOM   2750  CG  MET A 276      56.770  42.870  69.480  1.00  0.00           C
ATOM   2751  SD  MET A 276      57.220  42.770  67.730  1.00  0.00           S
ATOM   2752  CE  MET A 276      56.990  44.490  67.390  1.00  0.00           C
ATOM   2753  C   MET A 276      53.930  43.820  71.830  1.00  0.00           C
ATOM   2754  O   MET A 276      54.330  44.860  72.390  1.00  0.00           O
ATOM   2755  N   ASN A 277      52.650  43.350  71.690  1.00  0.00           N
ATOM   2756  H   ASN A 277      52.340  42.870  70.870  1.00  0.00           H
ATOM   2757  CA  ASN A 277      51.520  44.010  72.420  1.00  0.00           C
ATOM   2758  CB  ASN A 277      50.270  43.180  72.170  1.00  0.00           C
ATOM   2759  CG  ASN A 277      49.980  43.170  70.680  1.00  0.00           C
ATOM   2760  OD1 ASN A 277      50.730  42.590  69.860  1.00  0.00           O
ATOM   2761  ND2 ASN A 277      48.960  43.940  70.310  1.00  0.00           N
ATOM   2762 1HD2 ASN A 277      48.600  44.490  71.060  1.00  0.00           H
ATOM   2763 2HD2 ASN A 277      48.600  44.080  69.390  1.00  0.00           H
ATOM   2764  C   ASN A 277      51.720  44.160  73.910  1.00  0.00           C
ATOM   2765  O   ASN A 277      51.490  45.240  74.420  1.00  0.00           O
ATOM   2766  N   GLY A 278      52.400  43.170  74.500  1.00  0.00           N
ATOM   2767  H   GLY A 278      52.650  42.320  74.030  1.00  0.00           H
ATOM   2768  CA  GLY A 278      52.820  43.290  75.900  1.00  0.00           C
ATOM   2769  C   GLY A 278      54.250  43.900  75.950  1.00  0.00           C
ATOM   2770  O   GLY A 278      54.400  45.090  76.020  1.00  0.00           O
ATOM   2771  N   ARG A 279      55.190  43.000  76.290  1.00  0.00           N
ATOM   2772  H   ARG A 279      54.880  42.060  76.430  1.00  0.00           H
ATOM   2773  CA  ARG A 279      56.650  43.170  76.460  1.00  0.00           C
ATOM   2774  CB  ARG A 279      57.280  41.790  76.700  1.00  0.00           C
ATOM   2775  CG  ARG A 279      57.060  41.300  78.100  1.00  0.00           C
ATOM   2776  CD  ARG A 279      57.580  39.870  78.390  1.00  0.00           C
ATOM   2777  NE  ARG A 279      58.960  39.850  78.820  1.00  0.00           N
ATOM   2778  HE  ARG A 279      59.440  40.680  78.530  1.00  0.00           H
ATOM   2779  CZ  ARG A 279      59.580  38.950  79.610  1.00  0.00           C
ATOM   2780  NH1 ARG A 279      58.910  38.050  80.320  1.00  0.00           N
ATOM   2781 1HH1 ARG A 279      57.910  38.010  80.340  1.00  0.00           H
ATOM   2782 2HH1 ARG A 279      59.410  37.440  80.930  1.00  0.00           H
ATOM   2783  NH2 ARG A 279      60.850  39.150  79.930  1.00  0.00           N
ATOM   2784 1HH2 ARG A 279      61.410  39.940  79.690  1.00  0.00           H
ATOM   2785 2HH2 ARG A 279      61.290  38.400  80.420  1.00  0.00           H
ATOM   2786  C   ARG A 279      57.460  43.770  75.290  1.00  0.00           C
ATOM   2787  O   ARG A 279      57.580  43.300  74.190  1.00  0.00           O
ATOM   2788  N   THR A 280      58.090  44.860  75.750  1.00  0.00           N
ATOM   2789  H   THR A 280      57.980  45.290  76.640  1.00  0.00           H
ATOM   2790  CA  THR A 280      59.140  45.460  74.850  1.00  0.00           C
ATOM   2791  CB  THR A 280      59.610  46.810  75.520  1.00  0.00           C
ATOM   2792  OG1 THR A 280      60.010  46.660  76.860  1.00  0.00           O
ATOM   2793  HG1 THR A 280      60.570  47.450  77.120  1.00  0.00           H
ATOM   2794  CG2 THR A 280      58.610  47.850  75.150  1.00  0.00           C
ATOM   2795  C   THR A 280      60.350  44.530  74.570  1.00  0.00           C
ATOM   2796  O   THR A 280      60.870  43.930  75.540  1.00  0.00           O
ATOM   2797  N   ILE A 281      60.810  44.590  73.360  1.00  0.00           N
ATOM   2798  H   ILE A 281      60.340  45.120  72.660  1.00  0.00           H
ATOM   2799  CA  ILE A 281      61.920  43.670  72.970  1.00  0.00           C
ATOM   2800  CB  ILE A 281      61.620  43.140  71.580  1.00  0.00           C
ATOM   2801  CG1 ILE A 281      62.620  42.060  71.110  1.00  0.00           C
ATOM   2802  CG2 ILE A 281      61.360  44.220  70.510  1.00  0.00           C
ATOM   2803  CD  ILE A 281      62.480  40.710  71.800  1.00  0.00           C
ATOM   2804  C   ILE A 281      63.240  44.370  73.040  1.00  0.00           C
ATOM   2805  O   ILE A 281      63.410  45.480  72.580  1.00  0.00           O
ATOM   2806  N   LEU A 282      64.170  43.940  73.950  1.00  0.00           N
ATOM   2807  H   LEU A 282      63.980  43.150  74.540  1.00  0.00           H
ATOM   2808  CA  LEU A 282      65.470  44.540  74.280  1.00  0.00           C
ATOM   2809  CB  LEU A 282      66.480  44.250  73.170  1.00  0.00           C
ATOM   2810  CG  LEU A 282      67.860  43.680  73.620  1.00  0.00           C
ATOM   2811  CD1 LEU A 282      67.840  42.290  74.220  1.00  0.00           C
ATOM   2812  CD2 LEU A 282      68.950  43.800  72.500  1.00  0.00           C
ATOM   2813  C   LEU A 282      65.390  46.060  74.460  1.00  0.00           C
ATOM   2814  O   LEU A 282      65.890  46.870  73.700  1.00  0.00           O
ATOM   2815  N   GLY A 283      64.430  46.570  75.240  1.00  0.00           N
ATOM   2816  H   GLY A 283      63.750  45.960  75.640  1.00  0.00           H
ATOM   2817  CA  GLY A 283      64.230  47.980  75.480  1.00  0.00           C
ATOM   2818  C   GLY A 283      63.170  48.610  74.530  1.00  0.00           C
ATOM   2819  O   GLY A 283      62.270  49.290  74.990  1.00  0.00           O
ATOM   2820  N   SER A 284      63.320  48.380  73.210  1.00  0.00           N
ATOM   2821  H   SER A 284      64.120  47.800  73.030  1.00  0.00           H
ATOM   2822  CA  SER A 284      62.570  48.910  72.090  1.00  0.00           C
ATOM   2823  CB  SER A 284      63.300  48.450  70.870  1.00  0.00           C
ATOM   2824  OG  SER A 284      64.540  49.250  70.890  1.00  0.00           O
ATOM   2825  HG  SER A 284      64.340  50.170  70.590  1.00  0.00           H
ATOM   2826  C   SER A 284      61.200  48.410  71.970  1.00  0.00           C
ATOM   2827  O   SER A 284      60.910  47.390  72.570  1.00  0.00           O
ATOM   2828  N   ALA A 285      60.300  49.180  71.340  1.00  0.00           N
ATOM   2829  H   ALA A 285      60.490  50.160  71.330  1.00  0.00           H
ATOM   2830  CA  ALA A 285      58.940  48.750  71.070  1.00  0.00           C
ATOM   2831  CB  ALA A 285      57.880  49.870  70.980  1.00  0.00           C
ATOM   2832  C   ALA A 285      58.650  47.930  69.810  1.00  0.00           C
ATOM   2833  O   ALA A 285      57.650  47.200  69.700  1.00  0.00           O
ATOM   2834  N   LEU A 286      59.540  48.140  68.810  1.00  0.00           N
ATOM   2835  H   LEU A 286      60.250  48.850  68.800  1.00  0.00           H
ATOM   2836  CA  LEU A 286      59.530  47.470  67.500  1.00  0.00           C
ATOM   2837  CB  LEU A 286      59.190  48.440  66.390  1.00  0.00           C
ATOM   2838  CG  LEU A 286      57.850  49.150  66.510  1.00  0.00           C
ATOM   2839  CD1 LEU A 286      57.900  50.510  65.870  1.00  0.00           C
ATOM   2840  CD2 LEU A 286      56.760  48.230  65.960  1.00  0.00           C
ATOM   2841  C   LEU A 286      60.880  46.770  67.210  1.00  0.00           C
ATOM   2842  O   LEU A 286      61.860  47.110  67.880  1.00  0.00           O
ATOM   2843  N   LEU A 287      60.820  45.750  66.430  1.00  0.00           N
ATOM   2844  H   LEU A 287      59.990  45.700  65.890  1.00  0.00           H
ATOM   2845  CA  LEU A 287      61.990  44.950  65.910  1.00  0.00           C
ATOM   2846  CB  LEU A 287      61.360  43.770  65.130  1.00  0.00           C
ATOM   2847  CG  LEU A 287      60.710  42.780  66.130  1.00  0.00           C
ATOM   2848  CD1 LEU A 287      60.280  41.630  65.290  1.00  0.00           C
ATOM   2849  CD2 LEU A 287      61.660  42.290  67.190  1.00  0.00           C
ATOM   2850  C   LEU A 287      62.860  45.770  64.960  1.00  0.00           C
ATOM   2851  O   LEU A 287      62.440  46.040  63.850  1.00  0.00           O
ATOM   2852  N   GLU A 288      63.720  46.560  65.630  1.00  0.00           N
ATOM   2853  H   GLU A 288      63.480  46.740  66.580  1.00  0.00           H
ATOM   2854  CA  GLU A 288      64.820  47.420  65.120  1.00  0.00           C
ATOM   2855  CB  GLU A 288      65.820  47.610  66.280  1.00  0.00           C
ATOM   2856  CG  GLU A 288      65.270  48.600  67.360  1.00  0.00           C
ATOM   2857  CD  GLU A 288      65.360  50.080  66.820  1.00  0.00           C
ATOM   2858  OE1 GLU A 288      66.490  50.610  66.790  1.00  0.00           O
ATOM   2859  OE2 GLU A 288      64.370  50.800  66.710  1.00  0.00           O
ATOM   2860  C   GLU A 288      65.460  46.790  63.870  1.00  0.00           C
ATOM   2861  O   GLU A 288      66.100  45.690  63.960  1.00  0.00           O
ATOM   2862  N   ASP A 289      65.220  47.400  62.690  1.00  0.00           N
ATOM   2863  H   ASP A 289      64.590  48.180  62.610  1.00  0.00           H
ATOM   2864  CA  ASP A 289      65.640  46.940  61.350  1.00  0.00           C
ATOM   2865  CB  ASP A 289      64.480  46.930  60.330  1.00  0.00           C
ATOM   2866  CG  ASP A 289      63.640  48.210  60.240  1.00  0.00           C
ATOM   2867  OD1 ASP A 289      64.170  49.230  60.700  1.00  0.00           O
ATOM   2868  OD2 ASP A 289      62.550  48.220  59.650  1.00  0.00           O
ATOM   2869  C   ASP A 289      66.920  47.640  60.680  1.00  0.00           C
ATOM   2870  O   ASP A 289      67.100  47.980  59.500  1.00  0.00           O
ATOM   2871  N   GLU A 290      67.960  47.520  61.470  1.00  0.00           N
ATOM   2872  H   GLU A 290      67.980  47.000  62.320  1.00  0.00           H
ATOM   2873  CA  GLU A 290      69.240  48.180  61.110  1.00  0.00           C
ATOM   2874  CB  GLU A 290      69.840  49.030  62.240  1.00  0.00           C
ATOM   2875  CG  GLU A 290      68.880  50.170  62.430  1.00  0.00           C
ATOM   2876  CD  GLU A 290      69.510  51.410  63.150  1.00  0.00           C
ATOM   2877  OE1 GLU A 290      68.880  52.440  63.010  1.00  0.00           O
ATOM   2878  OE2 GLU A 290      70.410  51.120  64.010  1.00  0.00           O
ATOM   2879  C   GLU A 290      70.370  47.220  60.660  1.00  0.00           C
ATOM   2880  O   GLU A 290      70.740  47.190  59.510  1.00  0.00           O
ATOM   2881  N   PHE A 291      70.840  46.400  61.600  1.00  0.00           N
ATOM   2882  H   PHE A 291      70.250  46.270  62.400  1.00  0.00           H
ATOM   2883  CA  PHE A 291      72.130  45.650  61.540  1.00  0.00           C
ATOM   2884  CB  PHE A 291      72.280  45.230  62.990  1.00  0.00           C
ATOM   2885  CG  PHE A 291      72.700  46.280  64.020  1.00  0.00           C
ATOM   2886  CD1 PHE A 291      71.730  46.780  64.860  1.00  0.00           C
ATOM   2887  HD1 PHE A 291      70.680  46.690  64.580  1.00  0.00           H
ATOM   2888  CD2 PHE A 291      74.040  46.590  64.170  1.00  0.00           C
ATOM   2889  HD2 PHE A 291      74.720  46.490  63.330  1.00  0.00           H
ATOM   2890  CE1 PHE A 291      72.190  47.550  65.950  1.00  0.00           C
ATOM   2891  HE1 PHE A 291      71.510  47.900  66.730  1.00  0.00           H
ATOM   2892  CE2 PHE A 291      74.450  47.330  65.260  1.00  0.00           C
ATOM   2893  HE2 PHE A 291      75.430  47.800  65.280  1.00  0.00           H
ATOM   2894  CZ  PHE A 291      73.510  47.830  66.160  1.00  0.00           C
ATOM   2895  HZ  PHE A 291      73.820  48.560  66.900  1.00  0.00           H
ATOM   2896  C   PHE A 291      72.230  44.410  60.650  1.00  0.00           C
ATOM   2897  O   PHE A 291      71.370  43.580  60.630  1.00  0.00           O
ATOM   2898  N   THR A 292      73.380  44.110  59.960  1.00  0.00           N
ATOM   2899  H   THR A 292      74.190  44.690  59.940  1.00  0.00           H
ATOM   2900  CA  THR A 292      73.510  42.910  59.110  1.00  0.00           C
ATOM   2901  CB  THR A 292      74.540  43.110  58.030  1.00  0.00           C
ATOM   2902  OG1 THR A 292      75.880  43.220  58.470  1.00  0.00           O
ATOM   2903  HG1 THR A 292      76.190  44.130  58.740  1.00  0.00           H
ATOM   2904  CG2 THR A 292      74.120  44.220  57.090  1.00  0.00           C
ATOM   2905  C   THR A 292      73.960  41.710  59.980  1.00  0.00           C
ATOM   2906  O   THR A 292      74.500  41.960  61.070  1.00  0.00           O
ATOM   2907  N   PRO A 293      73.690  40.460  59.520  1.00  0.00           N
ATOM   2908  CA  PRO A 293      74.420  39.210  59.940  1.00  0.00           C
ATOM   2909  CB  PRO A 293      74.110  38.220  58.820  1.00  0.00           C
ATOM   2910  CG  PRO A 293      72.670  38.520  58.520  1.00  0.00           C
ATOM   2911  CD  PRO A 293      72.640  40.070  58.570  1.00  0.00           C
ATOM   2912  C   PRO A 293      75.890  39.370  60.200  1.00  0.00           C
ATOM   2913  O   PRO A 293      76.360  39.250  61.330  1.00  0.00           O
ATOM   2914  N   PHE A 294      76.640  39.870  59.230  1.00  0.00           N
ATOM   2915  H   PHE A 294      76.260  40.010  58.320  1.00  0.00           H
ATOM   2916  CA  PHE A 294      78.030  40.230  59.320  1.00  0.00           C
ATOM   2917  CB  PHE A 294      78.580  40.860  58.030  1.00  0.00           C
ATOM   2918  CG  PHE A 294      80.130  40.740  57.780  1.00  0.00           C
ATOM   2919  CD1 PHE A 294      80.730  41.810  57.190  1.00  0.00           C
ATOM   2920  HD1 PHE A 294      80.170  42.740  57.110  1.00  0.00           H
ATOM   2921  CD2 PHE A 294      80.840  39.550  57.870  1.00  0.00           C
ATOM   2922  HD2 PHE A 294      80.390  38.690  58.360  1.00  0.00           H
ATOM   2923  CE1 PHE A 294      82.050  41.740  56.710  1.00  0.00           C
ATOM   2924  HE1 PHE A 294      82.570  42.640  56.380  1.00  0.00           H
ATOM   2925  CE2 PHE A 294      82.070  39.400  57.300  1.00  0.00           C
ATOM   2926  HE2 PHE A 294      82.560  38.430  57.460  1.00  0.00           H
ATOM   2927  CZ  PHE A 294      82.630  40.460  56.630  1.00  0.00           C
ATOM   2928  HZ  PHE A 294      83.280  40.200  55.800  1.00  0.00           H
ATOM   2929  C   PHE A 294      78.360  41.050  60.580  1.00  0.00           C
ATOM   2930  O   PHE A 294      79.160  40.700  61.460  1.00  0.00           O
ATOM   2931  N   ASP A 295      77.600  42.150  60.600  1.00  0.00           N
ATOM   2932  H   ASP A 295      77.230  42.460  59.730  1.00  0.00           H
ATOM   2933  CA  ASP A 295      77.720  43.210  61.610  1.00  0.00           C
ATOM   2934  CB  ASP A 295      76.840  44.430  61.590  1.00  0.00           C
ATOM   2935  CG  ASP A 295      76.930  45.190  60.280  1.00  0.00           C
ATOM   2936  OD1 ASP A 295      75.890  45.700  59.770  1.00  0.00           O
ATOM   2937  OD2 ASP A 295      78.000  45.240  59.660  1.00  0.00           O
ATOM   2938  C   ASP A 295      77.530  42.660  63.020  1.00  0.00           C
ATOM   2939  O   ASP A 295      78.430  42.770  63.840  1.00  0.00           O
ATOM   2940  N   VAL A 296      76.490  41.930  63.160  1.00  0.00           N
ATOM   2941  H   VAL A 296      75.730  41.780  62.530  1.00  0.00           H
ATOM   2942  CA  VAL A 296      76.220  41.260  64.470  1.00  0.00           C
ATOM   2943  CB  VAL A 296      74.870  40.610  64.520  1.00  0.00           C
ATOM   2944  CG1 VAL A 296      74.650  39.690  65.750  1.00  0.00           C
ATOM   2945  CG2 VAL A 296      73.730  41.610  64.540  1.00  0.00           C
ATOM   2946  C   VAL A 296      77.300  40.340  64.990  1.00  0.00           C
ATOM   2947  O   VAL A 296      77.900  40.560  66.060  1.00  0.00           O
ATOM   2948  N   VAL A 297      77.740  39.400  64.100  1.00  0.00           N
ATOM   2949  H   VAL A 297      77.320  39.310  63.190  1.00  0.00           H
ATOM   2950  CA  VAL A 297      78.860  38.520  64.410  1.00  0.00           C
ATOM   2951  CB  VAL A 297      78.980  37.340  63.370  1.00  0.00           C
ATOM   2952  CG1 VAL A 297      77.670  36.590  63.230  1.00  0.00           C
ATOM   2953  CG2 VAL A 297      79.640  37.640  62.050  1.00  0.00           C
ATOM   2954  C   VAL A 297      80.190  39.190  64.770  1.00  0.00           C
ATOM   2955  O   VAL A 297      80.880  38.580  65.540  1.00  0.00           O
ATOM   2956  N   ARG A 298      80.650  40.230  64.050  1.00  0.00           N
ATOM   2957  H   ARG A 298      80.010  40.720  63.460  1.00  0.00           H
ATOM   2958  CA  ARG A 298      81.860  41.000  64.300  1.00  0.00           C
ATOM   2959  CB  ARG A 298      82.120  42.200  63.340  1.00  0.00           C
ATOM   2960  CG  ARG A 298      82.510  41.480  62.070  1.00  0.00           C
ATOM   2961  CD  ARG A 298      82.840  42.340  60.880  1.00  0.00           C
ATOM   2962  NE  ARG A 298      83.610  41.480  60.030  1.00  0.00           N
ATOM   2963  HE  ARG A 298      83.230  40.550  60.030  1.00  0.00           H
ATOM   2964  CZ  ARG A 298      84.600  41.920  59.180  1.00  0.00           C
ATOM   2965  NH1 ARG A 298      85.000  43.200  59.080  1.00  0.00           N
ATOM   2966 1HH1 ARG A 298      84.620  43.890  59.700  1.00  0.00           H
ATOM   2967 2HH1 ARG A 298      85.540  43.550  58.310  1.00  0.00           H
ATOM   2968  NH2 ARG A 298      85.300  41.080  58.440  1.00  0.00           N
ATOM   2969 1HH2 ARG A 298      85.250  40.090  58.570  1.00  0.00           H
ATOM   2970 2HH2 ARG A 298      85.960  41.490  57.810  1.00  0.00           H
ATOM   2971  C   ARG A 298      81.990  41.370  65.840  1.00  0.00           C
ATOM   2972  O   ARG A 298      82.960  40.950  66.490  1.00  0.00           O
ATOM   2973  N   GLN A 299      80.950  42.020  66.400  1.00  0.00           N
ATOM   2974  H   GLN A 299      80.070  41.990  65.940  1.00  0.00           H
ATOM   2975  CA  GLN A 299      80.730  42.510  67.780  1.00  0.00           C
ATOM   2976  CB  GLN A 299      79.730  43.630  67.780  1.00  0.00           C
ATOM   2977  CG  GLN A 299      80.540  44.870  67.450  1.00  0.00           C
ATOM   2978  CD  GLN A 299      79.820  46.110  67.950  1.00  0.00           C
ATOM   2979  OE1 GLN A 299      80.050  46.670  69.040  1.00  0.00           O
ATOM   2980  NE2 GLN A 299      78.960  46.700  67.210  1.00  0.00           N
ATOM   2981 1HE2 GLN A 299      78.770  46.410  66.270  1.00  0.00           H
ATOM   2982 2HE2 GLN A 299      78.540  47.490  67.650  1.00  0.00           H
ATOM   2983  C   GLN A 299      80.310  41.420  68.800  1.00  0.00           C
ATOM   2984  O   GLN A 299      80.690  41.460  69.940  1.00  0.00           O
ATOM   2985  N   CYS A 300      79.280  40.660  68.380  1.00  0.00           N
ATOM   2986  H   CYS A 300      78.980  40.670  67.430  1.00  0.00           H
ATOM   2987  CA  CYS A 300      78.720  39.610  69.260  1.00  0.00           C
ATOM   2988  CB  CYS A 300      77.390  40.160  69.860  1.00  0.00           C
ATOM   2989  SG  CYS A 300      77.830  41.080  71.380  1.00  0.00           S
ATOM   2990  HG  CYS A 300      79.030  41.590  71.120  1.00  0.00           H
ATOM   2991  C   CYS A 300      78.390  38.240  68.600  1.00  0.00           C
ATOM   2992  O   CYS A 300      77.210  37.930  68.380  1.00  0.00           O
ATOM   2993  N   SER A 301      79.460  37.490  68.600  1.00  0.00           N
ATOM   2994  H   SER A 301      80.250  37.770  69.130  1.00  0.00           H
ATOM   2995  CA  SER A 301      79.520  36.140  68.050  1.00  0.00           C
ATOM   2996  CB  SER A 301      80.870  35.480  68.450  1.00  0.00           C
ATOM   2997  OG  SER A 301      81.230  35.580  69.880  1.00  0.00           O
ATOM   2998  HG  SER A 301      80.940  34.760  70.360  1.00  0.00           H
ATOM   2999  C   SER A 301      78.540  35.130  68.650  1.00  0.00           C
ATOM   3000  O   SER A 301      78.240  35.190  69.850  1.00  0.00           O
ATOM   3001  N   GLY A 302      78.200  34.100  67.850  1.00  0.00           N
ATOM   3002  H   GLY A 302      78.390  34.100  66.870  1.00  0.00           H
ATOM   3003  CA  GLY A 302      77.240  33.040  68.240  1.00  0.00           C
ATOM   3004  C   GLY A 302      77.740  32.230  69.470  1.00  0.00           C
ATOM   3005  O   GLY A 302      78.960  32.190  69.710  1.00  0.00           O
ATOM   3006  N   VAL A 303      76.770  32.120  70.380  1.00  0.00           N
ATOM   3007  H   VAL A 303      75.910  32.640  70.270  1.00  0.00           H
ATOM   3008  CA  VAL A 303      76.840  31.310  71.530  1.00  0.00           C
ATOM   3009  CB  VAL A 303      77.080  32.080  72.870  1.00  0.00           C
ATOM   3010  CG1 VAL A 303      77.600  31.100  73.910  1.00  0.00           C
ATOM   3011  CG2 VAL A 303      77.810  33.410  72.740  1.00  0.00           C
ATOM   3012  C   VAL A 303      75.600  30.400  71.570  1.00  0.00           C
ATOM   3013  O   VAL A 303      74.420  30.880  71.400  1.00  0.00           O
ATOM   3014  N   THR A 304      75.830  29.120  71.700  1.00  0.00           N
ATOM   3015  H   THR A 304      76.730  28.760  71.970  1.00  0.00           H
ATOM   3016  CA  THR A 304      74.770  28.120  71.670  1.00  0.00           C
ATOM   3017  CB  THR A 304      75.400  26.740  71.480  1.00  0.00           C
ATOM   3018  OG1 THR A 304      76.280  26.270  72.540  1.00  0.00           O
ATOM   3019  HG1 THR A 304      77.060  26.860  72.700  1.00  0.00           H
ATOM   3020  CG2 THR A 304      76.260  26.840  70.160  1.00  0.00           C
ATOM   3021  C   THR A 304      73.820  28.100  72.920  1.00  0.00           C
ATOM   3022  O   THR A 304      73.880  27.270  73.800  1.00  0.00           O
ATOM   3023  N   PHE A 305      72.750  28.920  72.750  1.00  0.00           N
ATOM   3024  H   PHE A 305      72.800  29.320  71.830  1.00  0.00           H
ATOM   3025  CA  PHE A 305      71.710  29.220  73.760  1.00  0.00           C
ATOM   3026  CB  PHE A 305      71.420  30.680  73.860  1.00  0.00           C
ATOM   3027  CG  PHE A 305      72.380  31.390  74.850  1.00  0.00           C
ATOM   3028  CD1 PHE A 305      72.200  31.320  76.240  1.00  0.00           C
ATOM   3029  HD1 PHE A 305      71.560  30.480  76.510  1.00  0.00           H
ATOM   3030  CD2 PHE A 305      73.390  32.200  74.390  1.00  0.00           C
ATOM   3031  HD2 PHE A 305      73.460  32.360  73.320  1.00  0.00           H
ATOM   3032  CE1 PHE A 305      73.130  31.870  77.160  1.00  0.00           C
ATOM   3033  HE1 PHE A 305      73.110  31.630  78.220  1.00  0.00           H
ATOM   3034  CE2 PHE A 305      74.260  32.860  75.260  1.00  0.00           C
ATOM   3035  HE2 PHE A 305      74.790  33.770  75.000  1.00  0.00           H
ATOM   3036  CZ  PHE A 305      74.160  32.620  76.610  1.00  0.00           C
ATOM   3037  HZ  PHE A 305      74.410  33.510  77.190  1.00  0.00           H
ATOM   3038  C   PHE A 305      70.420  28.330  73.970  1.00  0.00           C
ATOM   3039  O   PHE A 305      69.320  28.750  74.340  1.00  0.00           O
ATOM   3040  N   GLN A 306      70.870  27.150  74.240  1.00  0.00           N
ATOM   3041  H   GLN A 306      71.850  26.970  74.250  1.00  0.00           H
ATOM   3042  CA  GLN A 306      69.970  25.990  74.480  1.00  0.00           C
ATOM   3043  CB  GLN A 306      69.920  24.960  73.290  1.00  0.00           C
ATOM   3044  CG  GLN A 306      69.150  25.370  72.010  1.00  0.00           C
ATOM   3045  CD  GLN A 306      69.220  24.160  71.020  1.00  0.00           C
ATOM   3046  OE1 GLN A 306      70.080  23.920  70.260  1.00  0.00           O
ATOM   3047  NE2 GLN A 306      68.190  23.340  71.070  1.00  0.00           N
ATOM   3048 1HE2 GLN A 306      67.490  23.350  71.780  1.00  0.00           H
ATOM   3049 2HE2 GLN A 306      68.290  22.520  70.500  1.00  0.00           H
ATOM   3050  C   GLN A 306      70.240  25.210  75.770  1.00  0.00           C
ATOM   3051  O1  GLN A 306      69.380  25.400  76.650  1.00  0.00           O
ATOM   3052  O2  GLN A 306      71.280  24.580  75.960  1.00  0.00           O
ATOM   3053  C45 LIG B 307      70.140  61.060  56.770  1.00  0.00           C
ATOM   3054  C44 LIG B 307      70.130  61.980  57.950  1.00  0.00           C
ATOM   3055  C46 LIG B 307      70.690  61.760  59.160  1.00  0.00           C
ATOM   3056  H48 LIG B 307      71.650  61.280  59.360  1.00  0.00           H
ATOM   3057  O43 LIG B 307      69.180  62.870  58.090  1.00  0.00           O
ATOM   3058  N42 LIG B 307      69.060  63.210  59.480  1.00  0.00           N
ATOM   3059  C41 LIG B 307      70.050  62.460  60.080  1.00  0.00           C
ATOM   3060  C40 LIG B 307      70.180  62.250  61.370  1.00  0.00           C
ATOM   3061  O47 LIG B 307      70.690  61.280  61.940  1.00  0.00           O
ATOM   3062  N39 LIG B 307      69.670  63.250  62.100  1.00  0.00           N
ATOM   3063  H5D LIG B 307      69.420  64.140  61.710  1.00  0.00           H
ATOM   3064  C37 LIG B 307      69.610  63.110  63.590  1.00  0.00           C
ATOM   3065  C38 LIG B 307      70.280  64.340  64.210  1.00  0.00           C
ATOM   3066  C36 LIG B 307      68.150  63.200  64.110  1.00  0.00           C
ATOM   3067  O48 LIG B 307      67.300  63.760  63.420  1.00  0.00           O
ATOM   3068  N35 LIG B 307      68.010  62.710  65.380  1.00  0.00           N
ATOM   3069  H5C LIG B 307      68.790  62.360  65.910  1.00  0.00           H
ATOM   3070  C31 LIG B 307      66.790  62.950  66.200  1.00  0.00           C
ATOM   3071  C32 LIG B 307      66.030  61.660  66.500  1.00  0.00           C
ATOM   3072  C34 LIG B 307      65.220  61.340  65.240  1.00  0.00           C
ATOM   3073  C33 LIG B 307      66.870  60.540  66.970  1.00  0.00           C
ATOM   3074  C30 LIG B 307      66.800  63.760  67.470  1.00  0.00           C
ATOM   3075  O49 LIG B 307      65.810  64.340  67.770  1.00  0.00           O
ATOM   3076  N29 LIG B 307      67.980  63.780  68.140  1.00  0.00           N
ATOM   3077  H29 LIG B 307      68.750  63.200  67.880  1.00  0.00           H
ATOM   3078  C05 LIG B 307      68.120  64.510  69.370  1.00  0.00           C
ATOM   3079  C04 LIG B 307      68.170  63.410  70.510  1.00  0.00           C
ATOM   3080  C02 LIG B 307      66.810  62.940  70.870  1.00  0.00           C
ATOM   3081  C03 LIG B 307      66.770  61.760  71.760  1.00  0.00           C
ATOM   3082  C01 LIG B 307      66.000  64.040  71.530  1.00  0.00           C
ATOM   3083  C06 LIG B 307      69.290  65.520  69.450  1.00  0.00           C
ATOM   3084  O28 LIG B 307      68.980  66.640  69.820  1.00  0.00           O
ATOM   3085  N07 LIG B 307      70.460  65.120  68.900  1.00  0.00           N
ATOM   3086  H5B LIG B 307      70.570  64.220  68.470  1.00  0.00           H
ATOM   3087  C08 LIG B 307      71.670  66.030  68.910  1.00  0.00           C
ATOM   3088  C09 LIG B 307      72.920  65.160  69.020  1.00  0.00           C
ATOM   3089  C10 LIG B 307      73.130  64.340  70.280  1.00  0.00           C
ATOM   3090  C14 LIG B 307      73.880  65.140  71.340  1.00  0.00           C
ATOM   3091  C13 LIG B 307      74.060  64.080  72.370  1.00  0.00           C
ATOM   3092  N12 LIG B 307      74.530  62.940  71.590  1.00  0.00           N
ATOM   3093  H12 LIG B 307      75.520  63.000  71.640  1.00  0.00           H
ATOM   3094  H5A LIG B 307      74.130  62.110  71.990  1.00  0.00           H
ATOM   3095  C11 LIG B 307      74.080  63.090  70.230  1.00  0.00           C
ATOM   3096  O15 LIG B 307      75.290  63.450  69.530  1.00  0.00           O
ATOM   3097  H49 LIG B 307      75.150  63.270  68.560  1.00  0.00           H
ATOM   3098  C16 LIG B 307      71.700  66.790  67.550  1.00  0.00           C
ATOM   3099  C17 LIG B 307      72.310  68.170  67.580  1.00  0.00           C
ATOM   3100  C18 LIG B 307      72.490  68.610  66.190  1.00  0.00           C
ATOM   3101  O27 LIG B 307      73.580  68.590  65.660  1.00  0.00           O
ATOM   3102  O19 LIG B 307      71.470  69.190  65.520  1.00  0.00           O
ATOM   3103  C20 LIG B 307      71.660  70.550  65.800  1.00  0.00           C
ATOM   3104  C21 LIG B 307      70.270  70.990  65.480  1.00  0.00           C
ATOM   3105  C22 LIG B 307      69.200  70.920  66.430  1.00  0.00           C
ATOM   3106  H22 LIG B 307      69.440  70.470  67.400  1.00  0.00           H
ATOM   3107  C23 LIG B 307      67.910  71.290  65.970  1.00  0.00           C
ATOM   3108  H23 LIG B 307      67.040  71.070  66.590  1.00  0.00           H
ATOM   3109  C24 LIG B 307      67.670  71.750  64.690  1.00  0.00           C
ATOM   3110  H24 LIG B 307      66.640  71.950  64.420  1.00  0.00           H
ATOM   3111  C25 LIG B 307      68.730  71.780  63.790  1.00  0.00           C
ATOM   3112  H25 LIG B 307      68.470  71.990  62.750  1.00  0.00           H
ATOM   3113  C26 LIG B 307      70.030  71.430  64.130  1.00  0.00           C
ATOM   3114  H26 LIG B 307      70.880  71.470  63.450  1.00  0.00           H
TER
ENDMDL
