# Supplementary material for: Microsecond MD Simulation and Multiple-Conformation Virtual Screening to Identify Potential Anti-COVID-19 Inhibitors Against SARS-CoV-2 Main Protease
Source: Front Chem. 2021 Jan 13;8:595273. doi: 10.3389/fchem.2020.595273 (PMC7873971; doi:10.3389/fchem.2020.595273)
Supplement: Supplementary file 2 [file Data_Sheet_1.ZIP › Ns_Pose_PDB/Ns_Pose_PDB/1_micro_6LU7_complex/550ns.pdb]

REMARK    GENERATED BY TRJCONV
TITLE     model - minimized in water t= 550000.00000 step= 275000000
REMARK    THIS IS A SIMULATION BOX
CRYST1   97.971   97.971   97.971  90.00  90.00  90.00 P 1           1
MODEL        1
ATOM      1  N   SER A   1     116.300 105.630 168.000  1.00  0.00           N
ATOM      2  H1  SER A   1     115.490 105.990 168.450  1.00  0.00           H
ATOM      3  H2  SER A   1     116.440 104.690 168.290  1.00  0.00           H
ATOM      4  H3  SER A   1     117.070 106.190 168.320  1.00  0.00           H
ATOM      5  CA  SER A   1     116.130 105.680 166.530  1.00  0.00           C
ATOM      6  CB  SER A   1     116.120 107.100 166.070  1.00  0.00           C
ATOM      7  OG  SER A   1     115.460 107.930 167.030  1.00  0.00           O
ATOM      8  HG  SER A   1     116.060 108.690 167.280  1.00  0.00           H
ATOM      9  C   SER A   1     117.230 104.930 165.800  1.00  0.00           C
ATOM     10  O   SER A   1     118.400 105.050 166.220  1.00  0.00           O
ATOM     11  N   GLY A   2     116.870 104.020 164.860  1.00  0.00           N
ATOM     12  H   GLY A   2     115.920 103.840 164.580  1.00  0.00           H
ATOM     13  CA  GLY A   2     117.860 103.210 164.090  1.00  0.00           C
ATOM     14  C   GLY A   2     117.680 103.160 162.540  1.00  0.00           C
ATOM     15  O   GLY A   2     116.640 102.660 162.080  1.00  0.00           O
ATOM     16  N   PHE A   3     118.510 103.890 161.800  1.00  0.00           N
ATOM     17  H   PHE A   3     119.270 104.370 162.240  1.00  0.00           H
ATOM     18  CA  PHE A   3     118.290 104.050 160.290  1.00  0.00           C
ATOM     19  CB  PHE A   3     118.260 105.540 159.920  1.00  0.00           C
ATOM     20  CG  PHE A   3     117.650 105.670 158.540  1.00  0.00           C
ATOM     21  CD1 PHE A   3     116.380 106.170 158.420  1.00  0.00           C
ATOM     22  HD1 PHE A   3     115.910 106.570 159.320  1.00  0.00           H
ATOM     23  CD2 PHE A   3     118.280 105.320 157.340  1.00  0.00           C
ATOM     24  HD2 PHE A   3     119.300 104.950 157.410  1.00  0.00           H
ATOM     25  CE1 PHE A   3     115.760 106.450 157.210  1.00  0.00           C
ATOM     26  HE1 PHE A   3     114.740 106.830 157.270  1.00  0.00           H
ATOM     27  CE2 PHE A   3     117.660 105.510 156.110  1.00  0.00           C
ATOM     28  HE2 PHE A   3     118.240 105.420 155.190  1.00  0.00           H
ATOM     29  CZ  PHE A   3     116.420 106.120 156.080  1.00  0.00           C
ATOM     30  HZ  PHE A   3     115.890 106.380 155.160  1.00  0.00           H
ATOM     31  C   PHE A   3     119.520 103.470 159.600  1.00  0.00           C
ATOM     32  O   PHE A   3     120.600 104.080 159.500  1.00  0.00           O
ATOM     33  N   ARG A   4     119.350 102.200 159.200  1.00  0.00           N
ATOM     34  H   ARG A   4     118.480 101.720 159.310  1.00  0.00           H
ATOM     35  CA  ARG A   4     120.380 101.300 158.560  1.00  0.00           C
ATOM     36  CB  ARG A   4     119.840  99.910 158.230  1.00  0.00           C
ATOM     37  CG  ARG A   4     120.070  98.990 159.430  1.00  0.00           C
ATOM     38  CD  ARG A   4     121.550  98.760 159.690  1.00  0.00           C
ATOM     39  NE  ARG A   4     121.820  98.130 160.980  1.00  0.00           N
ATOM     40  HE  ARG A   4     121.220  98.360 161.740  1.00  0.00           H
ATOM     41  CZ  ARG A   4     122.820  97.260 161.130  1.00  0.00           C
ATOM     42  NH1 ARG A   4     123.880  97.090 160.310  1.00  0.00           N
ATOM     43 1HH1 ARG A   4     124.130  97.530 159.450  1.00  0.00           H
ATOM     44 2HH1 ARG A   4     124.590  96.590 160.810  1.00  0.00           H
ATOM     45  NH2 ARG A   4     123.170  96.900 162.380  1.00  0.00           N
ATOM     46 1HH2 ARG A   4     122.720  97.120 163.240  1.00  0.00           H
ATOM     47 2HH2 ARG A   4     123.890  96.230 162.520  1.00  0.00           H
ATOM     48  C   ARG A   4     120.920 101.940 157.260  1.00  0.00           C
ATOM     49  O   ARG A   4     120.200 102.640 156.520  1.00  0.00           O
ATOM     50  N   LYS A   5     122.280 102.060 157.330  1.00  0.00           N
ATOM     51  H   LYS A   5     122.820 101.580 158.020  1.00  0.00           H
ATOM     52  CA  LYS A   5     123.170 102.870 156.400  1.00  0.00           C
ATOM     53  CB  LYS A   5     124.600 103.130 156.940  1.00  0.00           C
ATOM     54  CG  LYS A   5     124.590 103.930 158.280  1.00  0.00           C
ATOM     55  CD  LYS A   5     125.950 104.410 158.840  1.00  0.00           C
ATOM     56  CE  LYS A   5     125.660 105.280 160.030  1.00  0.00           C
ATOM     57  NZ  LYS A   5     126.800 105.960 160.640  1.00  0.00           N
ATOM     58  HZ1 LYS A   5     127.290 106.370 159.880  1.00  0.00           H
ATOM     59  HZ2 LYS A   5     126.470 106.630 161.310  1.00  0.00           H
ATOM     60  HZ3 LYS A   5     127.380 105.270 161.080  1.00  0.00           H
ATOM     61  C   LYS A   5     123.200 102.160 155.060  1.00  0.00           C
ATOM     62  O   LYS A   5     122.970 100.920 154.950  1.00  0.00           O
ATOM     63  N   MET A   6     123.380 102.960 154.070  1.00  0.00           N
ATOM     64  H   MET A   6     123.640 103.930 154.120  1.00  0.00           H
ATOM     65  CA  MET A   6     123.160 102.550 152.640  1.00  0.00           C
ATOM     66  CB  MET A   6     122.710 103.830 151.810  1.00  0.00           C
ATOM     67  CG  MET A   6     121.530 104.640 152.380  1.00  0.00           C
ATOM     68  SD  MET A   6     119.950 103.710 152.130  1.00  0.00           S
ATOM     69  CE  MET A   6     120.070 103.240 150.430  1.00  0.00           C
ATOM     70  C   MET A   6     124.380 101.730 152.110  1.00  0.00           C
ATOM     71  O   MET A   6     124.730 101.880 150.930  1.00  0.00           O
ATOM     72  N   ALA A   7     124.710 100.680 152.840  1.00  0.00           N
ATOM     73  H   ALA A   7     124.150 100.510 153.660  1.00  0.00           H
ATOM     74  CA  ALA A   7     125.860  99.850 152.590  1.00  0.00           C
ATOM     75  CB  ALA A   7     126.900 100.190 153.690  1.00  0.00           C
ATOM     76  C   ALA A   7     125.530  98.400 152.300  1.00  0.00           C
ATOM     77  O   ALA A   7     124.830  97.760 153.120  1.00  0.00           O
ATOM     78  N   PHE A   8     126.050  97.930 151.160  1.00  0.00           N
ATOM     79  H   PHE A   8     126.940  98.210 150.800  1.00  0.00           H
ATOM     80  CA  PHE A   8     125.700  96.510 150.690  1.00  0.00           C
ATOM     81  CB  PHE A   8     124.980  96.650 149.350  1.00  0.00           C
ATOM     82  CG  PHE A   8     123.500  97.150 149.460  1.00  0.00           C
ATOM     83  CD1 PHE A   8     123.140  98.470 149.350  1.00  0.00           C
ATOM     84  HD1 PHE A   8     123.900  99.220 149.110  1.00  0.00           H
ATOM     85  CD2 PHE A   8     122.470  96.200 149.550  1.00  0.00           C
ATOM     86  HD2 PHE A   8     122.690  95.130 149.540  1.00  0.00           H
ATOM     87  CE1 PHE A   8     121.850  98.880 149.400  1.00  0.00           C
ATOM     88  HE1 PHE A   8     121.560  99.930 149.490  1.00  0.00           H
ATOM     89  CE2 PHE A   8     121.140  96.500 149.640  1.00  0.00           C
ATOM     90  HE2 PHE A   8     120.410  95.740 149.920  1.00  0.00           H
ATOM     91  CZ  PHE A   8     120.890  97.940 149.540  1.00  0.00           C
ATOM     92  HZ  PHE A   8     119.900  98.370 149.580  1.00  0.00           H
ATOM     93  C   PHE A   8     126.890  95.580 150.310  1.00  0.00           C
ATOM     94  O   PHE A   8     127.930  96.050 149.910  1.00  0.00           O
ATOM     95  N   PRO A   9     126.720  94.250 150.580  1.00  0.00           N
ATOM     96  CA  PRO A   9     127.670  93.170 150.260  1.00  0.00           C
ATOM     97  CB  PRO A   9     127.520  92.090 151.380  1.00  0.00           C
ATOM     98  CG  PRO A   9     125.990  92.140 151.530  1.00  0.00           C
ATOM     99  CD  PRO A   9     125.570  93.660 151.240  1.00  0.00           C
ATOM    100  C   PRO A   9     127.450  92.630 148.850  1.00  0.00           C
ATOM    101  O   PRO A   9     126.250  92.580 148.460  1.00  0.00           O
ATOM    102  N   SER A  10     128.420  91.940 148.310  1.00  0.00           N
ATOM    103  H   SER A  10     129.310  91.810 148.750  1.00  0.00           H
ATOM    104  CA  SER A  10     128.240  91.200 147.020  1.00  0.00           C
ATOM    105  CB  SER A  10     128.880  91.770 145.750  1.00  0.00           C
ATOM    106  OG  SER A  10     130.330  91.620 145.920  1.00  0.00           O
ATOM    107  HG  SER A  10     130.660  91.930 146.810  1.00  0.00           H
ATOM    108  C   SER A  10     128.570  89.720 147.100  1.00  0.00           C
ATOM    109  O   SER A  10     127.890  88.860 146.620  1.00  0.00           O
ATOM    110  N   GLY A  11     129.640  89.410 147.860  1.00  0.00           N
ATOM    111  H   GLY A  11     129.910  89.980 148.630  1.00  0.00           H
ATOM    112  CA  GLY A  11     130.360  88.160 147.840  1.00  0.00           C
ATOM    113  C   GLY A  11     131.430  88.260 146.740  1.00  0.00           C
ATOM    114  O   GLY A  11     132.570  87.770 146.910  1.00  0.00           O
ATOM    115  N   LYS A  12     131.040  88.760 145.600  1.00  0.00           N
ATOM    116  H   LYS A  12     130.150  89.210 145.650  1.00  0.00           H
ATOM    117  CA  LYS A  12     131.920  89.140 144.500  1.00  0.00           C
ATOM    118  CB  LYS A  12     131.130  89.710 143.320  1.00  0.00           C
ATOM    119  CG  LYS A  12     129.870  88.880 143.060  1.00  0.00           C
ATOM    120  CD  LYS A  12     129.330  89.140 141.700  1.00  0.00           C
ATOM    121  CE  LYS A  12     128.120  88.140 141.620  1.00  0.00           C
ATOM    122  NZ  LYS A  12     127.460  88.330 140.330  1.00  0.00           N
ATOM    123  HZ1 LYS A  12     126.970  87.480 140.120  1.00  0.00           H
ATOM    124  HZ2 LYS A  12     126.920  89.170 140.370  1.00  0.00           H
ATOM    125  HZ3 LYS A  12     128.140  88.480 139.620  1.00  0.00           H
ATOM    126  C   LYS A  12     133.190  90.030 144.810  1.00  0.00           C
ATOM    127  O   LYS A  12     134.330  89.520 144.880  1.00  0.00           O
ATOM    128  N   VAL A  13     132.890  91.290 145.170  1.00  0.00           N
ATOM    129  H   VAL A  13     131.950  91.600 145.320  1.00  0.00           H
ATOM    130  CA  VAL A  13     133.930  92.280 145.500  1.00  0.00           C
ATOM    131  CB  VAL A  13     133.320  93.720 145.720  1.00  0.00           C
ATOM    132  CG1 VAL A  13     134.430  94.760 145.780  1.00  0.00           C
ATOM    133  CG2 VAL A  13     132.200  94.010 144.840  1.00  0.00           C
ATOM    134  C   VAL A  13     134.810  91.830 146.660  1.00  0.00           C
ATOM    135  O   VAL A  13     136.030  91.720 146.610  1.00  0.00           O
ATOM    136  N   GLU A  14     134.150  91.430 147.730  1.00  0.00           N
ATOM    137  H   GLU A  14     133.200  91.740 147.810  1.00  0.00           H
ATOM    138  CA  GLU A  14     134.650  90.730 148.930  1.00  0.00           C
ATOM    139  CB  GLU A  14     133.500  90.010 149.680  1.00  0.00           C
ATOM    140  CG  GLU A  14     132.710  91.100 150.390  1.00  0.00           C
ATOM    141  CD  GLU A  14     131.390  91.390 149.620  1.00  0.00           C
ATOM    142  OE1 GLU A  14     130.290  91.000 150.160  1.00  0.00           O
ATOM    143  OE2 GLU A  14     131.440  92.030 148.570  1.00  0.00           O
ATOM    144  C   GLU A  14     135.710  89.580 148.570  1.00  0.00           C
ATOM    145  O   GLU A  14     136.870  89.850 148.830  1.00  0.00           O
ATOM    146  N   GLY A  15     135.290  88.690 147.650  1.00  0.00           N
ATOM    147  H   GLY A  15     134.360  88.600 147.270  1.00  0.00           H
ATOM    148  CA  GLY A  15     136.110  87.520 147.100  1.00  0.00           C
ATOM    149  C   GLY A  15     137.050  87.890 145.940  1.00  0.00           C
ATOM    150  O   GLY A  15     137.510  86.970 145.260  1.00  0.00           O
ATOM    151  N   CYS A  16     137.410  89.160 145.910  1.00  0.00           N
ATOM    152  H   CYS A  16     136.750  89.840 146.240  1.00  0.00           H
ATOM    153  CA  CYS A  16     138.460  89.670 145.000  1.00  0.00           C
ATOM    154  CB  CYS A  16     137.710  90.440 143.910  1.00  0.00           C
ATOM    155  SG  CYS A  16     136.330  89.690 142.930  1.00  0.00           S
ATOM    156  HG  CYS A  16     135.530  89.750 144.000  1.00  0.00           H
ATOM    157  C   CYS A  16     139.470  90.580 145.690  1.00  0.00           C
ATOM    158  O   CYS A  16     140.350  91.260 145.100  1.00  0.00           O
ATOM    159  N   MET A  17     139.480  90.570 147.000  1.00  0.00           N
ATOM    160  H   MET A  17     138.780  90.100 147.540  1.00  0.00           H
ATOM    161  CA  MET A  17     140.500  91.220 147.800  1.00  0.00           C
ATOM    162  CB  MET A  17     139.980  91.930 149.120  1.00  0.00           C
ATOM    163  CG  MET A  17     139.560  93.360 148.990  1.00  0.00           C
ATOM    164  SD  MET A  17     140.900  94.340 148.240  1.00  0.00           S
ATOM    165  CE  MET A  17     140.010  95.850 148.240  1.00  0.00           C
ATOM    166  C   MET A  17     141.770  90.330 148.160  1.00  0.00           C
ATOM    167  O   MET A  17     141.550  89.290 148.800  1.00  0.00           O
ATOM    168  N   VAL A  18     143.000  90.820 147.980  1.00  0.00           N
ATOM    169  H   VAL A  18     143.030  91.790 147.720  1.00  0.00           H
ATOM    170  CA  VAL A  18     144.320  90.150 148.090  1.00  0.00           C
ATOM    171  CB  VAL A  18     145.030  89.580 146.820  1.00  0.00           C
ATOM    172  CG1 VAL A  18     144.250  88.470 146.080  1.00  0.00           C
ATOM    173  CG2 VAL A  18     145.360  90.620 145.700  1.00  0.00           C
ATOM    174  C   VAL A  18     145.320  91.040 148.900  1.00  0.00           C
ATOM    175  O   VAL A  18     145.110  92.220 149.210  1.00  0.00           O
ATOM    176  N   GLN A  19     146.320  90.370 149.410  1.00  0.00           N
ATOM    177  H   GLN A  19     146.540  89.450 149.070  1.00  0.00           H
ATOM    178  CA  GLN A  19     147.370  91.040 150.230  1.00  0.00           C
ATOM    179  CB  GLN A  19     147.820  90.130 151.350  1.00  0.00           C
ATOM    180  CG  GLN A  19     148.350  90.940 152.510  1.00  0.00           C
ATOM    181  CD  GLN A  19     148.720  90.070 153.680  1.00  0.00           C
ATOM    182  OE1 GLN A  19     149.540  89.210 153.600  1.00  0.00           O
ATOM    183  NE2 GLN A  19     148.350  90.410 154.880  1.00  0.00           N
ATOM    184 1HE2 GLN A  19     147.780  91.230 155.010  1.00  0.00           H
ATOM    185 2HE2 GLN A  19     148.600  89.800 155.630  1.00  0.00           H
ATOM    186  C   GLN A  19     148.500  91.460 149.280  1.00  0.00           C
ATOM    187  O   GLN A  19     149.280  90.600 148.810  1.00  0.00           O
ATOM    188  N   VAL A  20     148.770  92.790 149.210  1.00  0.00           N
ATOM    189  H   VAL A  20     148.250  93.410 149.790  1.00  0.00           H
ATOM    190  CA  VAL A  20     149.860  93.230 148.300  1.00  0.00           C
ATOM    191  CB  VAL A  20     149.500  94.180 147.140  1.00  0.00           C
ATOM    192  CG1 VAL A  20     148.570  93.630 146.150  1.00  0.00           C
ATOM    193  CG2 VAL A  20     148.810  95.460 147.740  1.00  0.00           C
ATOM    194  C   VAL A  20     151.020  93.700 149.130  1.00  0.00           C
ATOM    195  O   VAL A  20     150.820  94.610 149.950  1.00  0.00           O
ATOM    196  N   THR A  21     151.840  92.710 149.310  1.00  0.00           N
ATOM    197  H   THR A  21     151.640  91.810 148.940  1.00  0.00           H
ATOM    198  CA  THR A  21     153.080  92.800 150.140  1.00  0.00           C
ATOM    199  CB  THR A  21     153.600  91.410 150.580  1.00  0.00           C
ATOM    200  OG1 THR A  21     153.540  90.460 149.490  1.00  0.00           O
ATOM    201  HG1 THR A  21     153.580  90.890 148.590  1.00  0.00           H
ATOM    202  CG2 THR A  21     152.610  90.920 151.700  1.00  0.00           C
ATOM    203  C   THR A  21     154.160  93.460 149.300  1.00  0.00           C
ATOM    204  O   THR A  21     154.520  92.970 148.210  1.00  0.00           O
ATOM    205  N   CYS A  22     154.650  94.580 149.810  1.00  0.00           N
ATOM    206  H   CYS A  22     154.220  94.890 150.660  1.00  0.00           H
ATOM    207  CA  CYS A  22     155.780  95.370 149.190  1.00  0.00           C
ATOM    208  CB  CYS A  22     155.400  96.820 148.800  1.00  0.00           C
ATOM    209  SG  CYS A  22     156.630  97.990 148.110  1.00  0.00           S
ATOM    210  HG  CYS A  22     155.760  98.990 148.030  1.00  0.00           H
ATOM    211  C   CYS A  22     156.900  95.440 150.250  1.00  0.00           C
ATOM    212  O   CYS A  22     156.920  96.340 151.110  1.00  0.00           O
ATOM    213  N   GLY A  23     157.630  94.340 150.190  1.00  0.00           N
ATOM    214  H   GLY A  23     157.660  93.820 149.340  1.00  0.00           H
ATOM    215  CA  GLY A  23     158.570  93.870 151.270  1.00  0.00           C
ATOM    216  C   GLY A  23     157.970  93.890 152.690  1.00  0.00           C
ATOM    217  O   GLY A  23     157.290  93.010 153.040  1.00  0.00           O
ATOM    218  N   THR A  24     158.170  95.020 153.350  1.00  0.00           N
ATOM    219  H   THR A  24     158.580  95.840 152.930  1.00  0.00           H
ATOM    220  CA  THR A  24     157.770  95.310 154.680  1.00  0.00           C
ATOM    221  CB  THR A  24     158.660  96.340 155.310  1.00  0.00           C
ATOM    222  OG1 THR A  24     158.750  97.430 154.450  1.00  0.00           O
ATOM    223  HG1 THR A  24     159.410  98.110 154.760  1.00  0.00           H
ATOM    224  CG2 THR A  24     160.050  95.810 155.690  1.00  0.00           C
ATOM    225  C   THR A  24     156.290  95.750 154.640  1.00  0.00           C
ATOM    226  O   THR A  24     155.420  95.160 155.350  1.00  0.00           O
ATOM    227  N   THR A  25     155.960  96.810 153.870  1.00  0.00           N
ATOM    228  H   THR A  25     156.660  97.420 153.500  1.00  0.00           H
ATOM    229  CA  THR A  25     154.580  97.450 153.670  1.00  0.00           C
ATOM    230  CB  THR A  25     154.580  98.580 152.750  1.00  0.00           C
ATOM    231  OG1 THR A  25     155.490  99.600 153.250  1.00  0.00           O
ATOM    232  HG1 THR A  25     155.130 100.010 154.090  1.00  0.00           H
ATOM    233  CG2 THR A  25     153.190  99.250 152.430  1.00  0.00           C
ATOM    234  C   THR A  25     153.560  96.420 153.170  1.00  0.00           C
ATOM    235  O   THR A  25     153.740  95.850 152.070  1.00  0.00           O
ATOM    236  N   THR A  26     152.700  96.040 154.070  1.00  0.00           N
ATOM    237  H   THR A  26     152.960  96.020 155.030  1.00  0.00           H
ATOM    238  CA  THR A  26     151.640  95.040 153.750  1.00  0.00           C
ATOM    239  CB  THR A  26     151.610  94.060 154.920  1.00  0.00           C
ATOM    240  OG1 THR A  26     152.930  93.590 155.370  1.00  0.00           O
ATOM    241  HG1 THR A  26     152.950  93.030 156.200  1.00  0.00           H
ATOM    242  CG2 THR A  26     150.870  92.800 154.410  1.00  0.00           C
ATOM    243  C   THR A  26     150.220  95.660 153.640  1.00  0.00           C
ATOM    244  O   THR A  26     149.660  96.070 154.660  1.00  0.00           O
ATOM    245  N   LEU A  27     149.850  95.920 152.390  1.00  0.00           N
ATOM    246  H   LEU A  27     150.360  95.580 151.600  1.00  0.00           H
ATOM    247  CA  LEU A  27     148.520  96.460 152.050  1.00  0.00           C
ATOM    248  CB  LEU A  27     148.610  97.850 151.430  1.00  0.00           C
ATOM    249  CG  LEU A  27     148.820  98.970 152.450  1.00  0.00           C
ATOM    250  CD1 LEU A  27     149.090 100.290 151.750  1.00  0.00           C
ATOM    251  CD2 LEU A  27     147.570  99.080 153.320  1.00  0.00           C
ATOM    252  C   LEU A  27     147.430  95.540 151.360  1.00  0.00           C
ATOM    253  O   LEU A  27     147.710  94.430 150.900  1.00  0.00           O
ATOM    254  N   ASN A  28     146.340  96.160 150.960  1.00  0.00           N
ATOM    255  H   ASN A  28     146.280  97.150 150.880  1.00  0.00           H
ATOM    256  CA  ASN A  28     145.190  95.570 150.270  1.00  0.00           C
ATOM    257  CB  ASN A  28     143.920  96.300 150.710  1.00  0.00           C
ATOM    258  CG  ASN A  28     143.790  96.520 152.250  1.00  0.00           C
ATOM    259  OD1 ASN A  28     143.520  95.620 153.060  1.00  0.00           O
ATOM    260  ND2 ASN A  28     144.030  97.720 152.760  1.00  0.00           N
ATOM    261 1HD2 ASN A  28     144.320  98.450 152.150  1.00  0.00           H
ATOM    262 2HD2 ASN A  28     143.820  97.850 153.730  1.00  0.00           H
ATOM    263  C   ASN A  28     145.250  95.810 148.740  1.00  0.00           C
ATOM    264  O   ASN A  28     145.580  96.870 148.230  1.00  0.00           O
ATOM    265  N   GLY A  29     145.000  94.710 148.040  1.00  0.00           N
ATOM    266  H   GLY A  29     145.150  93.790 148.390  1.00  0.00           H
ATOM    267  CA  GLY A  29     144.910  94.830 146.590  1.00  0.00           C
ATOM    268  C   GLY A  29     143.540  94.230 146.100  1.00  0.00           C
ATOM    269  O   GLY A  29     143.200  93.130 146.420  1.00  0.00           O
ATOM    270  N   LEU A  30     143.090  94.730 144.930  1.00  0.00           N
ATOM    271  H   LEU A  30     143.740  95.280 144.410  1.00  0.00           H
ATOM    272  CA  LEU A  30     141.690  94.340 144.380  1.00  0.00           C
ATOM    273  CB  LEU A  30     140.640  95.490 144.500  1.00  0.00           C
ATOM    274  CG  LEU A  30     139.280  95.290 143.810  1.00  0.00           C
ATOM    275  CD1 LEU A  30     138.360  94.490 144.800  1.00  0.00           C
ATOM    276  CD2 LEU A  30     138.600  96.640 143.430  1.00  0.00           C
ATOM    277  C   LEU A  30     141.720  93.620 143.040  1.00  0.00           C
ATOM    278  O   LEU A  30     141.940  94.270 141.990  1.00  0.00           O
ATOM    279  N   TRP A  31     141.530  92.290 142.990  1.00  0.00           N
ATOM    280  H   TRP A  31     141.230  91.810 143.810  1.00  0.00           H
ATOM    281  CA  TRP A  31     141.890  91.410 141.830  1.00  0.00           C
ATOM    282  CB  TRP A  31     142.290  90.090 142.490  1.00  0.00           C
ATOM    283  CG  TRP A  31     142.680  88.900 141.640  1.00  0.00           C
ATOM    284  CD1 TRP A  31     143.200  88.940 140.360  1.00  0.00           C
ATOM    285  HD1 TRP A  31     143.430  89.840 139.800  1.00  0.00           H
ATOM    286  CD2 TRP A  31     142.740  87.590 142.040  1.00  0.00           C
ATOM    287  NE1 TRP A  31     143.490  87.690 139.970  1.00  0.00           N
ATOM    288  HE1 TRP A  31     143.820  87.360 139.080  1.00  0.00           H
ATOM    289  CE2 TRP A  31     143.230  86.840 141.010  1.00  0.00           C
ATOM    290  CE3 TRP A  31     142.370  86.950 143.160  1.00  0.00           C
ATOM    291  HE3 TRP A  31     142.100  87.600 143.990  1.00  0.00           H
ATOM    292  CZ2 TRP A  31     143.460  85.450 141.140  1.00  0.00           C
ATOM    293  HZ2 TRP A  31     143.950  85.020 140.270  1.00  0.00           H
ATOM    294  CZ3 TRP A  31     142.510  85.510 143.270  1.00  0.00           C
ATOM    295  HZ3 TRP A  31     142.230  85.120 144.250  1.00  0.00           H
ATOM    296  CH2 TRP A  31     143.090  84.720 142.260  1.00  0.00           C
ATOM    297  HH2 TRP A  31     143.300  83.660 142.380  1.00  0.00           H
ATOM    298  C   TRP A  31     140.680  91.250 140.900  1.00  0.00           C
ATOM    299  O   TRP A  31     139.640  90.610 141.180  1.00  0.00           O
ATOM    300  N   LEU A  32     140.570  92.150 139.920  1.00  0.00           N
ATOM    301  H   LEU A  32     141.370  92.680 139.670  1.00  0.00           H
ATOM    302  CA  LEU A  32     139.560  92.100 138.840  1.00  0.00           C
ATOM    303  CB  LEU A  32     138.990  93.470 138.520  1.00  0.00           C
ATOM    304  CG  LEU A  32     138.280  94.070 139.770  1.00  0.00           C
ATOM    305  CD1 LEU A  32     137.840  95.510 139.520  1.00  0.00           C
ATOM    306  CD2 LEU A  32     136.980  93.270 140.020  1.00  0.00           C
ATOM    307  C   LEU A  32     140.110  91.380 137.610  1.00  0.00           C
ATOM    308  O   LEU A  32     141.240  91.660 137.290  1.00  0.00           O
ATOM    309  N   ASP A  33     139.280  90.370 137.160  1.00  0.00           N
ATOM    310  H   ASP A  33     138.330  90.180 137.410  1.00  0.00           H
ATOM    311  CA  ASP A  33     139.700  89.450 136.060  1.00  0.00           C
ATOM    312  CB  ASP A  33     139.300  90.120 134.720  1.00  0.00           C
ATOM    313  CG  ASP A  33     137.830  90.430 134.470  1.00  0.00           C
ATOM    314  OD1 ASP A  33     137.310  90.080 133.440  1.00  0.00           O
ATOM    315  OD2 ASP A  33     137.090  91.130 135.140  1.00  0.00           O
ATOM    316  C   ASP A  33     141.130  88.840 136.120  1.00  0.00           C
ATOM    317  O   ASP A  33     141.460  87.920 136.890  1.00  0.00           O
ATOM    318  N   ASP A  34     142.050  89.370 135.320  1.00  0.00           N
ATOM    319  H   ASP A  34     141.870  89.840 134.460  1.00  0.00           H
ATOM    320  CA  ASP A  34     143.490  89.000 135.430  1.00  0.00           C
ATOM    321  CB  ASP A  34     143.850  88.540 134.020  1.00  0.00           C
ATOM    322  CG  ASP A  34     143.650  89.440 132.810  1.00  0.00           C
ATOM    323  OD1 ASP A  34     144.510  89.230 131.930  1.00  0.00           O
ATOM    324  OD2 ASP A  34     142.690  90.180 132.710  1.00  0.00           O
ATOM    325  C   ASP A  34     144.460  90.170 135.780  1.00  0.00           C
ATOM    326  O   ASP A  34     145.620  90.350 135.420  1.00  0.00           O
ATOM    327  N   VAL A  35     143.870  91.130 136.580  1.00  0.00           N
ATOM    328  H   VAL A  35     142.890  91.190 136.750  1.00  0.00           H
ATOM    329  CA  VAL A  35     144.580  92.370 136.980  1.00  0.00           C
ATOM    330  CB  VAL A  35     144.420  93.540 136.080  1.00  0.00           C
ATOM    331  CG1 VAL A  35     142.970  94.040 135.980  1.00  0.00           C
ATOM    332  CG2 VAL A  35     145.340  94.690 136.400  1.00  0.00           C
ATOM    333  C   VAL A  35     144.260  92.780 138.430  1.00  0.00           C
ATOM    334  O   VAL A  35     143.130  92.790 138.850  1.00  0.00           O
ATOM    335  N   VAL A  36     145.360  93.050 139.090  1.00  0.00           N
ATOM    336  H   VAL A  36     146.260  93.050 138.640  1.00  0.00           H
ATOM    337  CA  VAL A  36     145.270  93.490 140.480  1.00  0.00           C
ATOM    338  CB  VAL A  36     146.270  92.670 141.330  1.00  0.00           C
ATOM    339  CG1 VAL A  36     146.690  93.190 142.720  1.00  0.00           C
ATOM    340  CG2 VAL A  36     145.820  91.190 141.460  1.00  0.00           C
ATOM    341  C   VAL A  36     145.490  94.990 140.690  1.00  0.00           C
ATOM    342  O   VAL A  36     146.530  95.600 140.280  1.00  0.00           O
ATOM    343  N   TYR A  37     144.370  95.620 141.060  1.00  0.00           N
ATOM    344  H   TYR A  37     143.530  95.120 141.280  1.00  0.00           H
ATOM    345  CA  TYR A  37     144.270  97.080 141.410  1.00  0.00           C
ATOM    346  CB  TYR A  37     142.790  97.500 141.610  1.00  0.00           C
ATOM    347  CG  TYR A  37     142.240  97.520 140.190  1.00  0.00           C
ATOM    348  CD1 TYR A  37     142.100  98.830 139.760  1.00  0.00           C
ATOM    349  HD1 TYR A  37     142.160  99.650 140.480  1.00  0.00           H
ATOM    350  CD2 TYR A  37     141.810  96.500 139.370  1.00  0.00           C
ATOM    351  HD2 TYR A  37     142.090  95.460 139.540  1.00  0.00           H
ATOM    352  CE1 TYR A  37     141.590  99.130 138.510  1.00  0.00           C
ATOM    353  HE1 TYR A  37     141.400 100.180 138.290  1.00  0.00           H
ATOM    354  CE2 TYR A  37     141.230  96.800 138.150  1.00  0.00           C
ATOM    355  HE2 TYR A  37     140.890  95.940 137.570  1.00  0.00           H
ATOM    356  CZ  TYR A  37     141.140  98.100 137.670  1.00  0.00           C
ATOM    357  OH  TYR A  37     140.800  98.320 136.320  1.00  0.00           O
ATOM    358  HH  TYR A  37     140.210  97.630 135.900  1.00  0.00           H
ATOM    359  C   TYR A  37     145.090  97.380 142.640  1.00  0.00           C
ATOM    360  O   TYR A  37     144.850  96.900 143.770  1.00  0.00           O
ATOM    361  N   CYS A  38     146.280  97.970 142.400  1.00  0.00           N
ATOM    362  H   CYS A  38     146.720  97.930 141.500  1.00  0.00           H
ATOM    363  CA  CYS A  38     147.200  98.500 143.430  1.00  0.00           C
ATOM    364  CB  CYS A  38     148.700  98.320 143.330  1.00  0.00           C
ATOM    365  SG  CYS A  38     149.220  96.650 143.800  1.00  0.00           S
ATOM    366  HG  CYS A  38     148.050  96.080 143.500  1.00  0.00           H
ATOM    367  C   CYS A  38     146.950 100.000 143.800  1.00  0.00           C
ATOM    368  O   CYS A  38     146.920 100.890 142.940  1.00  0.00           O
ATOM    369  N   PRO A  39     146.800 100.210 145.140  1.00  0.00           N
ATOM    370  CA  PRO A  39     146.660 101.580 145.720  1.00  0.00           C
ATOM    371  CB  PRO A  39     146.060 101.350 147.140  1.00  0.00           C
ATOM    372  CG  PRO A  39     146.360  99.910 147.470  1.00  0.00           C
ATOM    373  CD  PRO A  39     146.410  99.220 146.130  1.00  0.00           C
ATOM    374  C   PRO A  39     148.060 102.240 145.890  1.00  0.00           C
ATOM    375  O   PRO A  39     148.930 101.690 146.560  1.00  0.00           O
ATOM    376  N   ARG A  40     148.170 103.490 145.570  1.00  0.00           N
ATOM    377  H   ARG A  40     147.450 104.100 145.220  1.00  0.00           H
ATOM    378  CA  ARG A  40     149.460 104.200 145.540  1.00  0.00           C
ATOM    379  CB  ARG A  40     149.040 105.590 145.140  1.00  0.00           C
ATOM    380  CG  ARG A  40     150.080 106.670 145.170  1.00  0.00           C
ATOM    381  CD  ARG A  40     149.590 108.050 144.770  1.00  0.00           C
ATOM    382  NE  ARG A  40     150.580 109.050 145.210  1.00  0.00           N
ATOM    383  HE  ARG A  40     151.100 108.840 146.030  1.00  0.00           H
ATOM    384  CZ  ARG A  40     150.910 110.290 144.770  1.00  0.00           C
ATOM    385  NH1 ARG A  40     150.210 110.810 143.770  1.00  0.00           N
ATOM    386 1HH1 ARG A  40     149.560 110.290 143.220  1.00  0.00           H
ATOM    387 2HH1 ARG A  40     150.320 111.800 143.720  1.00  0.00           H
ATOM    388  NH2 ARG A  40     152.090 110.780 145.170  1.00  0.00           N
ATOM    389 1HH2 ARG A  40     152.700 110.190 145.710  1.00  0.00           H
ATOM    390 2HH2 ARG A  40     152.460 111.700 145.040  1.00  0.00           H
ATOM    391  C   ARG A  40     150.470 104.060 146.710  1.00  0.00           C
ATOM    392  O   ARG A  40     151.610 103.730 146.440  1.00  0.00           O
ATOM    393  N   HIS A  41     149.950 104.020 147.910  1.00  0.00           N
ATOM    394  H   HIS A  41     149.010 104.330 148.040  1.00  0.00           H
ATOM    395  CA  HIS A  41     150.780 103.870 149.110  1.00  0.00           C
ATOM    396  CB  HIS A  41     149.850 103.670 150.320  1.00  0.00           C
ATOM    397  CG  HIS A  41     150.480 104.200 151.640  1.00  0.00           C
ATOM    398  ND1 HIS A  41     150.580 105.460 152.000  1.00  0.00           N
ATOM    399  CD2 HIS A  41     151.110 103.480 152.480  1.00  0.00           C
ATOM    400  HD2 HIS A  41     151.160 102.390 152.540  1.00  0.00           H
ATOM    401  CE1 HIS A  41     151.440 105.530 152.970  1.00  0.00           C
ATOM    402  HE1 HIS A  41     151.690 106.410 153.550  1.00  0.00           H
ATOM    403  NE2 HIS A  41     151.810 104.290 153.300  1.00  0.00           N
ATOM    404  HE2 HIS A  41     152.470 103.980 153.990  1.00  0.00           H
ATOM    405  C   HIS A  41     151.660 102.610 149.110  1.00  0.00           C
ATOM    406  O   HIS A  41     152.540 102.510 149.970  1.00  0.00           O
ATOM    407  N   VAL A  42     151.330 101.580 148.350  1.00  0.00           N
ATOM    408  H   VAL A  42     150.410 101.400 148.000  1.00  0.00           H
ATOM    409  CA  VAL A  42     152.080 100.330 148.260  1.00  0.00           C
ATOM    410  CB  VAL A  42     151.130  99.130 147.880  1.00  0.00           C
ATOM    411  CG1 VAL A  42     150.910  99.100 146.430  1.00  0.00           C
ATOM    412  CG2 VAL A  42     151.600  97.830 148.450  1.00  0.00           C
ATOM    413  C   VAL A  42     153.390 100.430 147.410  1.00  0.00           C
ATOM    414  O   VAL A  42     154.400  99.790 147.640  1.00  0.00           O
ATOM    415  N   ILE A  43     153.470 101.370 146.490  1.00  0.00           N
ATOM    416  H   ILE A  43     152.760 102.050 146.340  1.00  0.00           H
ATOM    417  CA  ILE A  43     154.650 101.550 145.580  1.00  0.00           C
ATOM    418  CB  ILE A  43     154.070 101.480 144.120  1.00  0.00           C
ATOM    419  CG1 ILE A  43     153.620 100.040 143.670  1.00  0.00           C
ATOM    420  CG2 ILE A  43     155.010 102.020 143.040  1.00  0.00           C
ATOM    421  CD  ILE A  43     154.700  98.970 143.500  1.00  0.00           C
ATOM    422  C   ILE A  43     155.500 102.780 145.990  1.00  0.00           C
ATOM    423  O   ILE A  43     156.680 102.590 146.270  1.00  0.00           O
ATOM    424  N   CYS A  44     154.920 103.930 145.890  1.00  0.00           N
ATOM    425  H   CYS A  44     154.030 104.100 145.470  1.00  0.00           H
ATOM    426  CA  CYS A  44     155.500 105.110 146.560  1.00  0.00           C
ATOM    427  CB  CYS A  44     155.200 106.370 145.770  1.00  0.00           C
ATOM    428  SG  CYS A  44     153.500 106.550 145.100  1.00  0.00           S
ATOM    429  HG  CYS A  44     153.020 107.110 146.210  1.00  0.00           H
ATOM    430  C   CYS A  44     154.920 105.240 147.960  1.00  0.00           C
ATOM    431  O   CYS A  44     153.790 105.630 148.290  1.00  0.00           O
ATOM    432  N   THR A  45     155.740 104.820 148.910  1.00  0.00           N
ATOM    433  H   THR A  45     156.730 104.810 148.730  1.00  0.00           H
ATOM    434  CA  THR A  45     155.310 104.650 150.320  1.00  0.00           C
ATOM    435  CB  THR A  45     155.660 103.270 150.950  1.00  0.00           C
ATOM    436  OG1 THR A  45     155.380 102.300 149.920  1.00  0.00           O
ATOM    437  HG1 THR A  45     154.380 102.280 149.830  1.00  0.00           H
ATOM    438  CG2 THR A  45     154.810 103.020 152.170  1.00  0.00           C
ATOM    439  C   THR A  45     156.020 105.610 151.260  1.00  0.00           C
ATOM    440  O   THR A  45     157.250 105.500 151.490  1.00  0.00           O
ATOM    441  N   SER A  46     155.330 106.720 151.470  1.00  0.00           N
ATOM    442  H   SER A  46     154.400 106.840 151.110  1.00  0.00           H
ATOM    443  CA  SER A  46     155.790 107.930 152.170  1.00  0.00           C
ATOM    444  CB  SER A  46     154.670 108.550 152.890  1.00  0.00           C
ATOM    445  OG  SER A  46     155.020 109.860 153.420  1.00  0.00           O
ATOM    446  HG  SER A  46     155.190 110.550 152.720  1.00  0.00           H
ATOM    447  C   SER A  46     156.960 107.660 153.220  1.00  0.00           C
ATOM    448  O   SER A  46     157.990 108.360 153.200  1.00  0.00           O
ATOM    449  N   GLU A  47     156.630 106.730 154.110  1.00  0.00           N
ATOM    450  H   GLU A  47     155.680 106.480 154.270  1.00  0.00           H
ATOM    451  CA  GLU A  47     157.520 106.360 155.260  1.00  0.00           C
ATOM    452  CB  GLU A  47     156.840 105.130 155.850  1.00  0.00           C
ATOM    453  CG  GLU A  47     155.410 105.220 156.460  1.00  0.00           C
ATOM    454  CD  GLU A  47     154.360 105.080 155.440  1.00  0.00           C
ATOM    455  OE1 GLU A  47     153.860 106.040 154.810  1.00  0.00           O
ATOM    456  OE2 GLU A  47     154.060 103.890 155.200  1.00  0.00           O
ATOM    457  C   GLU A  47     158.890 105.920 154.780  1.00  0.00           C
ATOM    458  O   GLU A  47     159.870 105.800 155.560  1.00  0.00           O
ATOM    459  N   ASP A  48     158.990 105.380 153.540  1.00  0.00           N
ATOM    460  H   ASP A  48     158.200 104.910 153.160  1.00  0.00           H
ATOM    461  CA  ASP A  48     160.320 105.280 152.840  1.00  0.00           C
ATOM    462  CB  ASP A  48     160.980 103.910 153.150  1.00  0.00           C
ATOM    463  CG  ASP A  48     160.440 102.720 152.410  1.00  0.00           C
ATOM    464  OD1 ASP A  48     159.190 102.670 152.230  1.00  0.00           O
ATOM    465  OD2 ASP A  48     161.230 101.800 152.170  1.00  0.00           O
ATOM    466  C   ASP A  48     160.510 105.760 151.410  1.00  0.00           C
ATOM    467  O   ASP A  48     160.980 106.890 151.170  1.00  0.00           O
ATOM    468  N   MET A  49     160.180 104.890 150.490  1.00  0.00           N
ATOM    469  H   MET A  49     159.600 104.120 150.740  1.00  0.00           H
ATOM    470  CA  MET A  49     160.280 105.270 149.060  1.00  0.00           C
ATOM    471  CB  MET A  49     160.400 104.020 148.190  1.00  0.00           C
ATOM    472  CG  MET A  49     161.930 103.600 148.140  1.00  0.00           C
ATOM    473  SD  MET A  49     163.060 104.970 147.510  1.00  0.00           S
ATOM    474  CE  MET A  49     162.800 104.890 145.700  1.00  0.00           C
ATOM    475  C   MET A  49     159.220 106.220 148.590  1.00  0.00           C
ATOM    476  O   MET A  49     158.140 105.830 148.030  1.00  0.00           O
ATOM    477  N   LEU A  50     159.440 107.460 148.900  1.00  0.00           N
ATOM    478  H   LEU A  50     160.280 107.600 149.440  1.00  0.00           H
ATOM    479  CA  LEU A  50     158.630 108.630 148.650  1.00  0.00           C
ATOM    480  CB  LEU A  50     158.870 109.670 149.760  1.00  0.00           C
ATOM    481  CG  LEU A  50     160.120 110.550 149.640  1.00  0.00           C
ATOM    482  CD1 LEU A  50     159.920 111.760 150.640  1.00  0.00           C
ATOM    483  CD2 LEU A  50     161.430 109.840 149.980  1.00  0.00           C
ATOM    484  C   LEU A  50     158.620 109.290 147.230  1.00  0.00           C
ATOM    485  O   LEU A  50     157.890 110.200 146.950  1.00  0.00           O
ATOM    486  N   ASN A  51     159.470 108.690 146.370  1.00  0.00           N
ATOM    487  H   ASN A  51     160.170 108.060 146.720  1.00  0.00           H
ATOM    488  CA  ASN A  51     159.600 109.030 144.950  1.00  0.00           C
ATOM    489  CB  ASN A  51     160.870 108.330 144.410  1.00  0.00           C
ATOM    490  CG  ASN A  51     162.140 108.700 145.160  1.00  0.00           C
ATOM    491  OD1 ASN A  51     162.200 108.310 146.290  1.00  0.00           O
ATOM    492  ND2 ASN A  51     163.220 109.150 144.530  1.00  0.00           N
ATOM    493 1HD2 ASN A  51     163.150 109.220 143.530  1.00  0.00           H
ATOM    494 2HD2 ASN A  51     163.990 109.590 144.990  1.00  0.00           H
ATOM    495  C   ASN A  51     158.330 108.530 144.160  1.00  0.00           C
ATOM    496  O   ASN A  51     157.950 107.340 144.300  1.00  0.00           O
ATOM    497  N   PRO A  52     157.660 109.380 143.430  1.00  0.00           N
ATOM    498  CA  PRO A  52     156.440 109.130 142.710  1.00  0.00           C
ATOM    499  CB  PRO A  52     155.770 110.490 142.540  1.00  0.00           C
ATOM    500  CG  PRO A  52     157.030 111.400 142.390  1.00  0.00           C
ATOM    501  CD  PRO A  52     158.120 110.780 143.270  1.00  0.00           C
ATOM    502  C   PRO A  52     156.750 108.440 141.340  1.00  0.00           C
ATOM    503  O   PRO A  52     156.270 108.740 140.230  1.00  0.00           O
ATOM    504  N   ASN A  53     157.420 107.280 141.520  1.00  0.00           N
ATOM    505  H   ASN A  53     157.840 107.030 142.390  1.00  0.00           H
ATOM    506  CA  ASN A  53     158.000 106.680 140.340  1.00  0.00           C
ATOM    507  CB  ASN A  53     159.480 106.900 140.180  1.00  0.00           C
ATOM    508  CG  ASN A  53     159.620 108.310 139.620  1.00  0.00           C
ATOM    509  OD1 ASN A  53     159.380 109.320 140.220  1.00  0.00           O
ATOM    510  ND2 ASN A  53     160.130 108.350 138.430  1.00  0.00           N
ATOM    511 1HD2 ASN A  53     160.360 107.510 137.930  1.00  0.00           H
ATOM    512 2HD2 ASN A  53     160.010 109.170 137.870  1.00  0.00           H
ATOM    513  C   ASN A  53     157.580 105.240 140.140  1.00  0.00           C
ATOM    514  O   ASN A  53     158.250 104.250 140.380  1.00  0.00           O
ATOM    515  N   TYR A  54     156.300 105.200 139.850  1.00  0.00           N
ATOM    516  H   TYR A  54     155.730 106.020 139.770  1.00  0.00           H
ATOM    517  CA  TYR A  54     155.390 104.000 139.790  1.00  0.00           C
ATOM    518  CB  TYR A  54     154.080 104.350 139.130  1.00  0.00           C
ATOM    519  CG  TYR A  54     153.360 105.510 139.790  1.00  0.00           C
ATOM    520  CD1 TYR A  54     153.350 106.800 139.320  1.00  0.00           C
ATOM    521  HD1 TYR A  54     153.580 106.970 138.270  1.00  0.00           H
ATOM    522  CD2 TYR A  54     152.780 105.330 141.050  1.00  0.00           C
ATOM    523  HD2 TYR A  54     152.400 104.320 141.230  1.00  0.00           H
ATOM    524  CE1 TYR A  54     152.940 107.880 140.130  1.00  0.00           C
ATOM    525  HE1 TYR A  54     152.920 108.900 139.750  1.00  0.00           H
ATOM    526  CE2 TYR A  54     152.460 106.370 141.930  1.00  0.00           C
ATOM    527  HE2 TYR A  54     152.050 106.140 142.920  1.00  0.00           H
ATOM    528  CZ  TYR A  54     152.560 107.670 141.470  1.00  0.00           C
ATOM    529  OH  TYR A  54     152.200 108.730 142.280  1.00  0.00           O
ATOM    530  HH  TYR A  54     152.400 109.580 141.790  1.00  0.00           H
ATOM    531  C   TYR A  54     155.980 102.750 139.060  1.00  0.00           C
ATOM    532  O   TYR A  54     156.300 101.770 139.750  1.00  0.00           O
ATOM    533  N   GLU A  55     156.550 102.870 137.860  1.00  0.00           N
ATOM    534  H   GLU A  55     156.590 103.810 137.510  1.00  0.00           H
ATOM    535  CA  GLU A  55     157.000 101.790 137.010  1.00  0.00           C
ATOM    536  CB  GLU A  55     156.570 101.950 135.540  1.00  0.00           C
ATOM    537  CG  GLU A  55     155.120 101.410 135.490  1.00  0.00           C
ATOM    538  CD  GLU A  55     154.550 101.340 134.120  1.00  0.00           C
ATOM    539  OE1 GLU A  55     155.160 100.570 133.380  1.00  0.00           O
ATOM    540  OE2 GLU A  55     153.410 101.830 133.850  1.00  0.00           O
ATOM    541  C   GLU A  55     158.520 101.530 137.200  1.00  0.00           C
ATOM    542  O   GLU A  55     158.900 100.350 137.060  1.00  0.00           O
ATOM    543  N   ASP A  56     159.330 102.520 137.340  1.00  0.00           N
ATOM    544  H   ASP A  56     159.110 103.430 136.980  1.00  0.00           H
ATOM    545  CA  ASP A  56     160.700 102.430 137.860  1.00  0.00           C
ATOM    546  CB  ASP A  56     161.310 103.790 138.130  1.00  0.00           C
ATOM    547  CG  ASP A  56     161.230 104.810 136.990  1.00  0.00           C
ATOM    548  OD1 ASP A  56     160.430 105.750 137.060  1.00  0.00           O
ATOM    549  OD2 ASP A  56     161.630 104.440 135.840  1.00  0.00           O
ATOM    550  C   ASP A  56     160.800 101.640 139.210  1.00  0.00           C
ATOM    551  O   ASP A  56     161.220 100.460 139.210  1.00  0.00           O
ATOM    552  N   LEU A  57     159.970 102.090 140.200  1.00  0.00           N
ATOM    553  H   LEU A  57     159.390 102.890 140.110  1.00  0.00           H
ATOM    554  CA  LEU A  57     159.890 101.240 141.420  1.00  0.00           C
ATOM    555  CB  LEU A  57     159.170 102.030 142.480  1.00  0.00           C
ATOM    556  CG  LEU A  57     159.910 103.010 143.400  1.00  0.00           C
ATOM    557  CD1 LEU A  57     158.920 103.890 144.200  1.00  0.00           C
ATOM    558  CD2 LEU A  57     160.820 102.260 144.300  1.00  0.00           C
ATOM    559  C   LEU A  57     159.280  99.830 141.170  1.00  0.00           C
ATOM    560  O   LEU A  57     159.840  98.860 141.690  1.00  0.00           O
ATOM    561  N   LEU A  58     158.210  99.750 140.380  1.00  0.00           N
ATOM    562  H   LEU A  58     157.750 100.570 140.040  1.00  0.00           H
ATOM    563  CA  LEU A  58     157.610  98.470 139.930  1.00  0.00           C
ATOM    564  CB  LEU A  58     156.470  98.720 139.030  1.00  0.00           C
ATOM    565  CG  LEU A  58     155.080  98.770 139.650  1.00  0.00           C
ATOM    566  CD1 LEU A  58     154.080  99.430 138.650  1.00  0.00           C
ATOM    567  CD2 LEU A  58     154.570  97.340 139.840  1.00  0.00           C
ATOM    568  C   LEU A  58     158.610  97.510 139.300  1.00  0.00           C
ATOM    569  O   LEU A  58     158.990  96.540 139.960  1.00  0.00           O
ATOM    570  N   ILE A  59     159.330  97.910 138.240  1.00  0.00           N
ATOM    571  H   ILE A  59     159.130  98.780 137.780  1.00  0.00           H
ATOM    572  CA  ILE A  59     160.500  97.110 137.740  1.00  0.00           C
ATOM    573  CB  ILE A  59     161.270  97.620 136.480  1.00  0.00           C
ATOM    574  CG1 ILE A  59     160.410  97.800 135.270  1.00  0.00           C
ATOM    575  CG2 ILE A  59     162.520  96.980 136.080  1.00  0.00           C
ATOM    576  CD  ILE A  59     160.680  99.130 134.520  1.00  0.00           C
ATOM    577  C   ILE A  59     161.510  96.820 138.860  1.00  0.00           C
ATOM    578  O   ILE A  59     161.900  95.630 139.010  1.00  0.00           O
ATOM    579  N   ARG A  60     161.940  97.860 139.560  1.00  0.00           N
ATOM    580  H   ARG A  60     161.340  98.650 139.650  1.00  0.00           H
ATOM    581  CA  ARG A  60     163.010  97.730 140.600  1.00  0.00           C
ATOM    582  CB  ARG A  60     163.530  99.000 141.200  1.00  0.00           C
ATOM    583  CG  ARG A  60     164.260 100.040 140.370  1.00  0.00           C
ATOM    584  CD  ARG A  60     165.540  99.550 139.680  1.00  0.00           C
ATOM    585  NE  ARG A  60     166.130 100.620 138.940  1.00  0.00           N
ATOM    586  HE  ARG A  60     166.610 101.320 139.470  1.00  0.00           H
ATOM    587  CZ  ARG A  60     166.140 100.760 137.610  1.00  0.00           C
ATOM    588  NH1 ARG A  60     166.050  99.660 136.930  1.00  0.00           N
ATOM    589 1HH1 ARG A  60     166.060  98.730 137.300  1.00  0.00           H
ATOM    590 2HH1 ARG A  60     166.320  99.750 135.980  1.00  0.00           H
ATOM    591  NH2 ARG A  60     165.980 101.950 137.080  1.00  0.00           N
ATOM    592 1HH2 ARG A  60     165.970 102.780 137.620  1.00  0.00           H
ATOM    593 2HH2 ARG A  60     165.690 102.030 136.130  1.00  0.00           H
ATOM    594  C   ARG A  60     162.720  96.770 141.790  1.00  0.00           C
ATOM    595  O   ARG A  60     163.710  96.310 142.380  1.00  0.00           O
ATOM    596  N   LYS A  61     161.440  96.700 142.220  1.00  0.00           N
ATOM    597  H   LYS A  61     160.820  97.480 142.120  1.00  0.00           H
ATOM    598  CA  LYS A  61     160.910  95.740 143.180  1.00  0.00           C
ATOM    599  CB  LYS A  61     159.810  96.490 143.990  1.00  0.00           C
ATOM    600  CG  LYS A  61     160.250  97.590 145.010  1.00  0.00           C
ATOM    601  CD  LYS A  61     159.190  98.640 145.210  1.00  0.00           C
ATOM    602  CE  LYS A  61     159.580  99.570 146.350  1.00  0.00           C
ATOM    603  NZ  LYS A  61     159.630  98.800 147.560  1.00  0.00           N
ATOM    604  HZ1 LYS A  61     158.740  98.340 147.570  1.00  0.00           H
ATOM    605  HZ2 LYS A  61     160.460  98.250 147.660  1.00  0.00           H
ATOM    606  HZ3 LYS A  61     159.610  99.310 148.420  1.00  0.00           H
ATOM    607  C   LYS A  61     160.380  94.320 142.870  1.00  0.00           C
ATOM    608  O   LYS A  61     160.190  93.470 143.780  1.00  0.00           O
ATOM    609  N   SER A  62     159.840  94.210 141.640  1.00  0.00           N
ATOM    610  H   SER A  62     159.570  95.030 141.140  1.00  0.00           H
ATOM    611  CA  SER A  62     159.170  92.970 141.100  1.00  0.00           C
ATOM    612  CB  SER A  62     159.010  92.940 139.580  1.00  0.00           C
ATOM    613  OG  SER A  62     160.180  93.250 138.800  1.00  0.00           O
ATOM    614  HG  SER A  62     160.600  94.130 139.010  1.00  0.00           H
ATOM    615  C   SER A  62     159.740  91.620 141.480  1.00  0.00           C
ATOM    616  O   SER A  62     160.930  91.420 141.610  1.00  0.00           O
ATOM    617  N   ASN A  63     158.820  90.760 141.930  1.00  0.00           N
ATOM    618  H   ASN A  63     157.840  90.970 141.960  1.00  0.00           H
ATOM    619  CA  ASN A  63     159.050  89.410 142.440  1.00  0.00           C
ATOM    620  CB  ASN A  63     159.490  88.540 141.250  1.00  0.00           C
ATOM    621  CG  ASN A  63     158.250  87.920 140.630  1.00  0.00           C
ATOM    622  OD1 ASN A  63     157.370  87.310 141.180  1.00  0.00           O
ATOM    623  ND2 ASN A  63     157.980  88.250 139.380  1.00  0.00           N
ATOM    624 1HD2 ASN A  63     158.590  88.830 138.850  1.00  0.00           H
ATOM    625 2HD2 ASN A  63     157.150  87.850 138.980  1.00  0.00           H
ATOM    626  C   ASN A  63     159.980  89.140 143.630  1.00  0.00           C
ATOM    627  O   ASN A  63     159.710  88.110 144.250  1.00  0.00           O
ATOM    628  N   HIS A  64     161.000  89.980 143.900  1.00  0.00           N
ATOM    629  H   HIS A  64     161.380  90.630 143.230  1.00  0.00           H
ATOM    630  CA  HIS A  64     161.860  89.840 145.130  1.00  0.00           C
ATOM    631  CB  HIS A  64     163.320  90.190 144.780  1.00  0.00           C
ATOM    632  CG  HIS A  64     163.490  91.640 144.170  1.00  0.00           C
ATOM    633  ND1 HIS A  64     163.520  92.770 144.840  1.00  0.00           N
ATOM    634  CD2 HIS A  64     163.580  91.970 142.860  1.00  0.00           C
ATOM    635  HD2 HIS A  64     163.570  91.210 142.080  1.00  0.00           H
ATOM    636  CE1 HIS A  64     163.700  93.790 143.950  1.00  0.00           C
ATOM    637  HE1 HIS A  64     163.830  94.840 144.220  1.00  0.00           H
ATOM    638  NE2 HIS A  64     163.700  93.270 142.710  1.00  0.00           N
ATOM    639  HE2 HIS A  64     163.910  93.720 141.840  1.00  0.00           H
ATOM    640  C   HIS A  64     161.370  90.480 146.450  1.00  0.00           C
ATOM    641  O   HIS A  64     161.210  89.860 147.460  1.00  0.00           O
ATOM    642  N   ASN A  65     161.210  91.800 146.350  1.00  0.00           N
ATOM    643  H   ASN A  65     161.620  92.260 145.560  1.00  0.00           H
ATOM    644  CA  ASN A  65     160.610  92.680 147.360  1.00  0.00           C
ATOM    645  CB  ASN A  65     161.060  94.120 147.210  1.00  0.00           C
ATOM    646  CG  ASN A  65     160.730  95.210 148.250  1.00  0.00           C
ATOM    647  OD1 ASN A  65     159.740  95.930 148.200  1.00  0.00           O
ATOM    648  ND2 ASN A  65     161.560  95.340 149.150  1.00  0.00           N
ATOM    649 1HD2 ASN A  65     162.450  94.880 149.250  1.00  0.00           H
ATOM    650 2HD2 ASN A  65     161.110  95.580 150.010  1.00  0.00           H
ATOM    651  C   ASN A  65     159.040  92.790 147.190  1.00  0.00           C
ATOM    652  O   ASN A  65     158.280  92.450 148.130  1.00  0.00           O
ATOM    653  N   PHE A  66     158.570  93.130 146.000  1.00  0.00           N
ATOM    654  H   PHE A  66     159.150  93.440 145.250  1.00  0.00           H
ATOM    655  CA  PHE A  66     157.120  93.140 145.800  1.00  0.00           C
ATOM    656  CB  PHE A  66     156.670  94.090 144.680  1.00  0.00           C
ATOM    657  CG  PHE A  66     155.250  94.590 144.880  1.00  0.00           C
ATOM    658  CD1 PHE A  66     154.200  93.710 144.590  1.00  0.00           C
ATOM    659  HD1 PHE A  66     154.280  92.800 144.010  1.00  0.00           H
ATOM    660  CD2 PHE A  66     155.070  95.850 145.430  1.00  0.00           C
ATOM    661  HD2 PHE A  66     155.810  96.630 145.350  1.00  0.00           H
ATOM    662  CE1 PHE A  66     152.910  94.060 145.050  1.00  0.00           C
ATOM    663  HE1 PHE A  66     152.090  93.340 145.060  1.00  0.00           H
ATOM    664  CE2 PHE A  66     153.710  96.240 145.670  1.00  0.00           C
ATOM    665  HE2 PHE A  66     153.420  97.220 146.050  1.00  0.00           H
ATOM    666  CZ  PHE A  66     152.680  95.360 145.530  1.00  0.00           C
ATOM    667  HZ  PHE A  66     151.660  95.590 145.830  1.00  0.00           H
ATOM    668  C   PHE A  66     156.640  91.730 145.350  1.00  0.00           C
ATOM    669  O   PHE A  66     156.910  91.310 144.250  1.00  0.00           O
ATOM    670  N   LEU A  67     155.660  91.200 146.060  1.00  0.00           N
ATOM    671  H   LEU A  67     155.420  91.580 146.960  1.00  0.00           H
ATOM    672  CA  LEU A  67     154.920  89.980 145.680  1.00  0.00           C
ATOM    673  CB  LEU A  67     155.500  88.640 146.210  1.00  0.00           C
ATOM    674  CG  LEU A  67     155.840  88.690 147.710  1.00  0.00           C
ATOM    675  CD1 LEU A  67     154.990  87.700 148.460  1.00  0.00           C
ATOM    676  CD2 LEU A  67     157.300  88.310 147.920  1.00  0.00           C
ATOM    677  C   LEU A  67     153.440  90.130 146.080  1.00  0.00           C
ATOM    678  O   LEU A  67     153.150  90.880 146.990  1.00  0.00           O
ATOM    679  N   VAL A  68     152.520  89.520 145.340  1.00  0.00           N
ATOM    680  H   VAL A  68     152.810  88.880 144.630  1.00  0.00           H
ATOM    681  CA  VAL A  68     151.050  89.720 145.390  1.00  0.00           C
ATOM    682  CB  VAL A  68     150.450  90.150 143.980  1.00  0.00           C
ATOM    683  CG1 VAL A  68     148.890  90.340 143.880  1.00  0.00           C
ATOM    684  CG2 VAL A  68     151.130  91.330 143.350  1.00  0.00           C
ATOM    685  C   VAL A  68     150.370  88.340 145.690  1.00  0.00           C
ATOM    686  O   VAL A  68     150.500  87.380 144.940  1.00  0.00           O
ATOM    687  N   GLN A  69     149.980  88.250 147.000  1.00  0.00           N
ATOM    688  H   GLN A  69     149.650  89.080 147.470  1.00  0.00           H
ATOM    689  CA  GLN A  69     149.550  86.980 147.630  1.00  0.00           C
ATOM    690  CB  GLN A  69     150.620  86.510 148.690  1.00  0.00           C
ATOM    691  CG  GLN A  69     150.840  87.450 149.920  1.00  0.00           C
ATOM    692  CD  GLN A  69     151.770  86.830 151.000  1.00  0.00           C
ATOM    693  OE1 GLN A  69     151.420  85.970 151.760  1.00  0.00           O
ATOM    694  NE2 GLN A  69     152.900  87.350 151.130  1.00  0.00           N
ATOM    695 1HE2 GLN A  69     153.210  88.100 150.540  1.00  0.00           H
ATOM    696 2HE2 GLN A  69     153.470  86.950 151.850  1.00  0.00           H
ATOM    697  C   GLN A  69     148.180  87.000 148.290  1.00  0.00           C
ATOM    698  O   GLN A  69     147.580  88.060 148.450  1.00  0.00           O
ATOM    699  N   ALA A  70     147.730  85.820 148.680  1.00  0.00           N
ATOM    700  H   ALA A  70     148.300  85.040 148.430  1.00  0.00           H
ATOM    701  CA  ALA A  70     146.500  85.680 149.510  1.00  0.00           C
ATOM    702  CB  ALA A  70     145.220  85.670 148.600  1.00  0.00           C
ATOM    703  C   ALA A  70     146.430  84.340 150.400  1.00  0.00           C
ATOM    704  O   ALA A  70     146.000  83.290 149.960  1.00  0.00           O
ATOM    705  N   GLY A  71     147.030  84.410 151.580  1.00  0.00           N
ATOM    706  H   GLY A  71     147.510  85.240 151.870  1.00  0.00           H
ATOM    707  CA  GLY A  71     147.050  83.340 152.540  1.00  0.00           C
ATOM    708  C   GLY A  71     148.050  82.160 152.310  1.00  0.00           C
ATOM    709  O   GLY A  71     149.280  82.230 152.620  1.00  0.00           O
ATOM    710  N   ASN A  72     147.630  81.220 151.470  1.00  0.00           N
ATOM    711  H   ASN A  72     146.670  81.130 151.210  1.00  0.00           H
ATOM    712  CA  ASN A  72     148.450  80.090 150.900  1.00  0.00           C
ATOM    713  CB  ASN A  72     147.530  78.890 150.760  1.00  0.00           C
ATOM    714  CG  ASN A  72     147.020  78.530 152.160  1.00  0.00           C
ATOM    715  OD1 ASN A  72     147.630  78.680 153.210  1.00  0.00           O
ATOM    716  ND2 ASN A  72     146.150  77.560 152.170  1.00  0.00           N
ATOM    717 1HD2 ASN A  72     145.780  77.130 151.340  1.00  0.00           H
ATOM    718 2HD2 ASN A  72     145.990  77.060 153.020  1.00  0.00           H
ATOM    719  C   ASN A  72     149.070  80.360 149.520  1.00  0.00           C
ATOM    720  O   ASN A  72     150.280  80.280 149.480  1.00  0.00           O
ATOM    721  N   VAL A  73     148.270  80.990 148.620  1.00  0.00           N
ATOM    722  H   VAL A  73     147.430  81.460 148.900  1.00  0.00           H
ATOM    723  CA  VAL A  73     148.720  81.330 147.280  1.00  0.00           C
ATOM    724  CB  VAL A  73     147.470  81.140 146.360  1.00  0.00           C
ATOM    725  CG1 VAL A  73     146.600  82.390 146.310  1.00  0.00           C
ATOM    726  CG2 VAL A  73     147.890  80.820 144.950  1.00  0.00           C
ATOM    727  C   VAL A  73     149.460  82.640 147.000  1.00  0.00           C
ATOM    728  O   VAL A  73     149.070  83.680 147.530  1.00  0.00           O
ATOM    729  N   GLN A  74     150.390  82.620 146.020  1.00  0.00           N
ATOM    730  H   GLN A  74     150.650  81.760 145.580  1.00  0.00           H
ATOM    731  CA  GLN A  74     151.010  83.820 145.420  1.00  0.00           C
ATOM    732  CB  GLN A  74     152.520  83.740 145.400  1.00  0.00           C
ATOM    733  CG  GLN A  74     153.070  85.150 145.510  1.00  0.00           C
ATOM    734  CD  GLN A  74     154.450  85.390 144.930  1.00  0.00           C
ATOM    735  OE1 GLN A  74     154.750  85.640 143.740  1.00  0.00           O
ATOM    736  NE2 GLN A  74     155.440  84.930 145.700  1.00  0.00           N
ATOM    737 1HE2 GLN A  74     155.310  84.340 146.500  1.00  0.00           H
ATOM    738 2HE2 GLN A  74     156.350  85.260 145.460  1.00  0.00           H
ATOM    739  C   GLN A  74     150.580  83.870 143.910  1.00  0.00           C
ATOM    740  O   GLN A  74     151.030  83.090 143.040  1.00  0.00           O
ATOM    741  N   LEU A  75     150.080  85.060 143.600  1.00  0.00           N
ATOM    742  H   LEU A  75     150.040  85.760 144.310  1.00  0.00           H
ATOM    743  CA  LEU A  75     149.770  85.500 142.240  1.00  0.00           C
ATOM    744  CB  LEU A  75     148.620  86.550 142.400  1.00  0.00           C
ATOM    745  CG  LEU A  75     147.400  85.850 142.970  1.00  0.00           C
ATOM    746  CD1 LEU A  75     146.280  86.890 143.250  1.00  0.00           C
ATOM    747  CD2 LEU A  75     146.810  84.880 141.960  1.00  0.00           C
ATOM    748  C   LEU A  75     151.030  86.150 141.630  1.00  0.00           C
ATOM    749  O   LEU A  75     151.470  87.200 142.060  1.00  0.00           O
ATOM    750  N   ARG A  76     151.290  85.610 140.420  1.00  0.00           N
ATOM    751  H   ARG A  76     150.560  85.210 139.860  1.00  0.00           H
ATOM    752  CA  ARG A  76     152.520  86.090 139.760  1.00  0.00           C
ATOM    753  CB  ARG A  76     153.280  84.830 139.230  1.00  0.00           C
ATOM    754  CG  ARG A  76     153.840  83.810 140.270  1.00  0.00           C
ATOM    755  CD  ARG A  76     155.160  84.350 140.800  1.00  0.00           C
ATOM    756  NE  ARG A  76     155.780  83.280 141.560  1.00  0.00           N
ATOM    757  HE  ARG A  76     155.560  82.320 141.360  1.00  0.00           H
ATOM    758  CZ  ARG A  76     156.790  83.530 142.340  1.00  0.00           C
ATOM    759  NH1 ARG A  76     157.410  84.720 142.320  1.00  0.00           N
ATOM    760 1HH1 ARG A  76     157.200  85.430 141.640  1.00  0.00           H
ATOM    761 2HH1 ARG A  76     158.060  84.930 143.050  1.00  0.00           H
ATOM    762  NH2 ARG A  76     157.110  82.580 143.200  1.00  0.00           N
ATOM    763 1HH2 ARG A  76     156.490  81.800 143.180  1.00  0.00           H
ATOM    764 2HH2 ARG A  76     157.890  82.560 143.830  1.00  0.00           H
ATOM    765  C   ARG A  76     152.440  87.200 138.720  1.00  0.00           C
ATOM    766  O   ARG A  76     151.730  87.170 137.700  1.00  0.00           O
ATOM    767  N   VAL A  77     152.990  88.380 139.080  1.00  0.00           N
ATOM    768  H   VAL A  77     153.530  88.340 139.920  1.00  0.00           H
ATOM    769  CA  VAL A  77     153.030  89.560 138.190  1.00  0.00           C
ATOM    770  CB  VAL A  77     153.540  90.780 138.960  1.00  0.00           C
ATOM    771  CG1 VAL A  77     153.490  92.040 138.060  1.00  0.00           C
ATOM    772  CG2 VAL A  77     152.670  90.990 140.160  1.00  0.00           C
ATOM    773  C   VAL A  77     153.730  89.410 136.850  1.00  0.00           C
ATOM    774  O   VAL A  77     154.940  89.130 136.850  1.00  0.00           O
ATOM    775  N   ILE A  78     152.950  89.520 135.810  1.00  0.00           N
ATOM    776  H   ILE A  78     151.970  89.620 136.000  1.00  0.00           H
ATOM    777  CA  ILE A  78     153.400  89.380 134.420  1.00  0.00           C
ATOM    778  CB  ILE A  78     152.710  88.150 133.780  1.00  0.00           C
ATOM    779  CG1 ILE A  78     151.190  88.170 133.900  1.00  0.00           C
ATOM    780  CG2 ILE A  78     153.210  86.850 134.470  1.00  0.00           C
ATOM    781  CD  ILE A  78     150.490  87.210 132.970  1.00  0.00           C
ATOM    782  C   ILE A  78     153.160  90.680 133.570  1.00  0.00           C
ATOM    783  O   ILE A  78     152.880  90.520 132.360  1.00  0.00           O
ATOM    784  N   GLY A  79     153.740  91.840 134.040  1.00  0.00           N
ATOM    785  H   GLY A  79     154.410  91.820 134.780  1.00  0.00           H
ATOM    786  CA  GLY A  79     153.350  93.080 133.420  1.00  0.00           C
ATOM    787  C   GLY A  79     152.850  94.080 134.480  1.00  0.00           C
ATOM    788  O   GLY A  79     152.290  93.720 135.500  1.00  0.00           O
ATOM    789  N   HIS A  80     152.910  95.310 134.120  1.00  0.00           N
ATOM    790  H   HIS A  80     153.280  95.610 133.240  1.00  0.00           H
ATOM    791  CA  HIS A  80     152.490  96.440 134.930  1.00  0.00           C
ATOM    792  CB  HIS A  80     153.500  96.700 136.040  1.00  0.00           C
ATOM    793  CG  HIS A  80     154.950  97.040 135.690  1.00  0.00           C
ATOM    794  ND1 HIS A  80     155.410  98.040 134.980  1.00  0.00           N
ATOM    795  HD1 HIS A  80     154.840  98.690 134.480  1.00  0.00           H
ATOM    796  CD2 HIS A  80     155.920  96.280 136.110  1.00  0.00           C
ATOM    797  HD2 HIS A  80     155.740  95.350 136.650  1.00  0.00           H
ATOM    798  CE1 HIS A  80     156.700  98.000 135.210  1.00  0.00           C
ATOM    799  HE1 HIS A  80     157.300  98.900 135.130  1.00  0.00           H
ATOM    800  NE2 HIS A  80     157.060  96.890 135.860  1.00  0.00           N
ATOM    801  C   HIS A  80     152.130  97.670 134.070  1.00  0.00           C
ATOM    802  O   HIS A  80     152.870  98.370 133.340  1.00  0.00           O
ATOM    803  N   SER A  81     150.950  98.150 134.500  1.00  0.00           N
ATOM    804  H   SER A  81     150.360  97.610 135.090  1.00  0.00           H
ATOM    805  CA  SER A  81     150.360  99.360 133.840  1.00  0.00           C
ATOM    806  CB  SER A  81     149.070  98.910 133.190  1.00  0.00           C
ATOM    807  OG  SER A  81     149.210  98.210 131.980  1.00  0.00           O
ATOM    808  HG  SER A  81     148.350  97.780 131.700  1.00  0.00           H
ATOM    809  C   SER A  81     149.900 100.520 134.780  1.00  0.00           C
ATOM    810  O   SER A  81     148.920 100.430 135.540  1.00  0.00           O
ATOM    811  N   MET A  82     150.570 101.640 134.670  1.00  0.00           N
ATOM    812  H   MET A  82     151.440 101.710 134.180  1.00  0.00           H
ATOM    813  CA  MET A  82     150.210 102.870 135.330  1.00  0.00           C
ATOM    814  CB  MET A  82     151.360 103.790 135.750  1.00  0.00           C
ATOM    815  CG  MET A  82     150.910 104.820 136.750  1.00  0.00           C
ATOM    816  SD  MET A  82     149.600 104.310 137.930  1.00  0.00           S
ATOM    817  CE  MET A  82     149.680 105.660 139.090  1.00  0.00           C
ATOM    818  C   MET A  82     149.160 103.640 134.500  1.00  0.00           C
ATOM    819  O   MET A  82     149.370 104.570 133.710  1.00  0.00           O
ATOM    820  N   GLN A  83     147.910 103.300 134.850  1.00  0.00           N
ATOM    821  H   GLN A  83     147.630 102.820 135.680  1.00  0.00           H
ATOM    822  CA  GLN A  83     146.840 103.950 134.130  1.00  0.00           C
ATOM    823  CB  GLN A  83     145.740 102.870 133.950  1.00  0.00           C
ATOM    824  CG  GLN A  83     144.690 103.380 133.000  1.00  0.00           C
ATOM    825  CD  GLN A  83     143.410 102.480 133.120  1.00  0.00           C
ATOM    826  OE1 GLN A  83     142.760 102.020 132.180  1.00  0.00           O
ATOM    827  NE2 GLN A  83     142.830 102.560 134.280  1.00  0.00           N
ATOM    828 1HE2 GLN A  83     143.110 103.270 134.930  1.00  0.00           H
ATOM    829 2HE2 GLN A  83     141.910 102.170 134.160  1.00  0.00           H
ATOM    830  C   GLN A  83     146.300 105.250 134.900  1.00  0.00           C
ATOM    831  O   GLN A  83     145.840 105.010 136.020  1.00  0.00           O
ATOM    832  N   ASN A  84     146.840 106.450 134.570  1.00  0.00           N
ATOM    833  H   ASN A  84     147.100 106.620 133.620  1.00  0.00           H
ATOM    834  CA  ASN A  84     146.660 107.740 135.320  1.00  0.00           C
ATOM    835  CB  ASN A  84     145.370 108.460 134.760  1.00  0.00           C
ATOM    836  CG  ASN A  84     145.410 108.770 133.240  1.00  0.00           C
ATOM    837  OD1 ASN A  84     144.970 108.020 132.380  1.00  0.00           O
ATOM    838  ND2 ASN A  84     145.950 109.980 132.930  1.00  0.00           N
ATOM    839 1HD2 ASN A  84     146.340 110.640 133.560  1.00  0.00           H
ATOM    840 2HD2 ASN A  84     145.760 110.240 131.980  1.00  0.00           H
ATOM    841  C   ASN A  84     146.660 107.780 136.890  1.00  0.00           C
ATOM    842  O   ASN A  84     147.760 107.860 137.410  1.00  0.00           O
ATOM    843  N   CYS A  85     145.570 107.340 137.540  1.00  0.00           N
ATOM    844  H   CYS A  85     144.770 107.220 136.950  1.00  0.00           H
ATOM    845  CA  CYS A  85     145.370 107.170 138.970  1.00  0.00           C
ATOM    846  CB  CYS A  85     143.890 107.530 139.340  1.00  0.00           C
ATOM    847  SG  CYS A  85     142.650 106.320 138.770  1.00  0.00           S
ATOM    848  HG  CYS A  85     141.550 106.870 139.290  1.00  0.00           H
ATOM    849  C   CYS A  85     145.820 105.800 139.600  1.00  0.00           C
ATOM    850  O   CYS A  85     146.380 105.680 140.740  1.00  0.00           O
ATOM    851  N   VAL A  86     145.540 104.710 138.940  1.00  0.00           N
ATOM    852  H   VAL A  86     145.470 104.830 137.950  1.00  0.00           H
ATOM    853  CA  VAL A  86     145.660 103.340 139.470  1.00  0.00           C
ATOM    854  CB  VAL A  86     144.390 102.510 139.550  1.00  0.00           C
ATOM    855  CG1 VAL A  86     143.450 103.080 140.640  1.00  0.00           C
ATOM    856  CG2 VAL A  86     143.730 102.430 138.140  1.00  0.00           C
ATOM    857  C   VAL A  86     146.770 102.480 138.760  1.00  0.00           C
ATOM    858  O   VAL A  86     146.730 102.130 137.600  1.00  0.00           O
ATOM    859  N   LEU A  87     147.520 101.930 139.670  1.00  0.00           N
ATOM    860  H   LEU A  87     147.420 102.130 140.650  1.00  0.00           H
ATOM    861  CA  LEU A  87     148.490 100.850 139.400  1.00  0.00           C
ATOM    862  CB  LEU A  87     149.310 100.620 140.680  1.00  0.00           C
ATOM    863  CG  LEU A  87     150.100 101.800 141.310  1.00  0.00           C
ATOM    864  CD1 LEU A  87     150.520 101.450 142.760  1.00  0.00           C
ATOM    865  CD2 LEU A  87     151.210 102.060 140.350  1.00  0.00           C
ATOM    866  C   LEU A  87     147.870  99.470 138.990  1.00  0.00           C
ATOM    867  O   LEU A  87     147.700  98.650 139.820  1.00  0.00           O
ATOM    868  N   LYS A  88     147.710  99.220 137.670  1.00  0.00           N
ATOM    869  H   LYS A  88     148.040  99.890 137.000  1.00  0.00           H
ATOM    870  CA  LYS A  88     147.150  97.990 137.100  1.00  0.00           C
ATOM    871  CB  LYS A  88     146.280  98.150 135.930  1.00  0.00           C
ATOM    872  CG  LYS A  88     144.990  98.840 136.330  1.00  0.00           C
ATOM    873  CD  LYS A  88     144.090  99.320 135.150  1.00  0.00           C
ATOM    874  CE  LYS A  88     143.460  98.100 134.470  1.00  0.00           C
ATOM    875  NZ  LYS A  88     142.680  98.260 133.180  1.00  0.00           N
ATOM    876  HZ1 LYS A  88     143.080  98.890 132.520  1.00  0.00           H
ATOM    877  HZ2 LYS A  88     142.800  97.370 132.740  1.00  0.00           H
ATOM    878  HZ3 LYS A  88     141.720  98.490 133.340  1.00  0.00           H
ATOM    879  C   LYS A  88     148.100  96.810 136.870  1.00  0.00           C
ATOM    880  O   LYS A  88     148.880  96.810 135.930  1.00  0.00           O
ATOM    881  N   LEU A  89     148.320  96.040 138.000  1.00  0.00           N
ATOM    882  H   LEU A  89     147.610  95.980 138.700  1.00  0.00           H
ATOM    883  CA  LEU A  89     149.270  94.910 138.100  1.00  0.00           C
ATOM    884  CB  LEU A  89     149.910  94.690 139.500  1.00  0.00           C
ATOM    885  CG  LEU A  89     151.140  95.510 139.920  1.00  0.00           C
ATOM    886  CD1 LEU A  89     150.750  96.910 140.350  1.00  0.00           C
ATOM    887  CD2 LEU A  89     151.980  94.810 140.990  1.00  0.00           C
ATOM    888  C   LEU A  89     148.780  93.560 137.530  1.00  0.00           C
ATOM    889  O   LEU A  89     148.150  92.780 138.280  1.00  0.00           O
ATOM    890  N   LYS A  90     149.330  93.310 136.350  1.00  0.00           N
ATOM    891  H   LYS A  90     150.310  93.440 136.230  1.00  0.00           H
ATOM    892  CA  LYS A  90     148.790  92.230 135.520  1.00  0.00           C
ATOM    893  CB  LYS A  90     149.440  92.330 134.160  1.00  0.00           C
ATOM    894  CG  LYS A  90     149.170  93.590 133.290  1.00  0.00           C
ATOM    895  CD  LYS A  90     149.500  93.270 131.850  1.00  0.00           C
ATOM    896  CE  LYS A  90     149.550  94.570 131.040  1.00  0.00           C
ATOM    897  NZ  LYS A  90     149.930  94.350 129.660  1.00  0.00           N
ATOM    898  HZ1 LYS A  90     150.860  93.980 129.630  1.00  0.00           H
ATOM    899  HZ2 LYS A  90     149.200  93.780 129.280  1.00  0.00           H
ATOM    900  HZ3 LYS A  90     149.820  95.260 129.260  1.00  0.00           H
ATOM    901  C   LYS A  90     149.150  90.830 136.090  1.00  0.00           C
ATOM    902  O   LYS A  90     150.370  90.500 136.090  1.00  0.00           O
ATOM    903  N   VAL A  91     148.210  89.890 136.190  1.00  0.00           N
ATOM    904  H   VAL A  91     147.270  90.210 136.030  1.00  0.00           H
ATOM    905  CA  VAL A  91     148.470  88.600 136.910  1.00  0.00           C
ATOM    906  CB  VAL A  91     147.840  88.550 138.310  1.00  0.00           C
ATOM    907  CG1 VAL A  91     148.550  89.470 139.260  1.00  0.00           C
ATOM    908  CG2 VAL A  91     146.300  88.630 138.350  1.00  0.00           C
ATOM    909  C   VAL A  91     148.170  87.360 136.090  1.00  0.00           C
ATOM    910  O   VAL A  91     147.180  87.250 135.320  1.00  0.00           O
ATOM    911  N   ASP A  92     149.050  86.410 136.370  1.00  0.00           N
ATOM    912  H   ASP A  92     149.670  86.680 137.110  1.00  0.00           H
ATOM    913  CA  ASP A  92     149.140  85.100 135.760  1.00  0.00           C
ATOM    914  CB  ASP A  92     150.200  84.260 136.530  1.00  0.00           C
ATOM    915  CG  ASP A  92     149.970  83.790 138.010  1.00  0.00           C
ATOM    916  OD1 ASP A  92     149.290  84.450 138.820  1.00  0.00           O
ATOM    917  OD2 ASP A  92     150.250  82.590 138.190  1.00  0.00           O
ATOM    918  C   ASP A  92     147.780  84.420 135.720  1.00  0.00           C
ATOM    919  O   ASP A  92     147.440  84.110 134.560  1.00  0.00           O
ATOM    920  N   THR A  93     147.020  84.320 136.830  1.00  0.00           N
ATOM    921  H   THR A  93     147.240  84.640 137.750  1.00  0.00           H
ATOM    922  CA  THR A  93     145.730  83.590 136.860  1.00  0.00           C
ATOM    923  CB  THR A  93     145.770  82.400 137.850  1.00  0.00           C
ATOM    924  OG1 THR A  93     144.610  81.540 137.780  1.00  0.00           O
ATOM    925  HG1 THR A  93     144.330  81.350 136.840  1.00  0.00           H
ATOM    926  CG2 THR A  93     145.870  82.890 139.340  1.00  0.00           C
ATOM    927  C   THR A  93     144.480  84.480 137.020  1.00  0.00           C
ATOM    928  O   THR A  93     144.500  85.460 137.810  1.00  0.00           O
ATOM    929  N   ALA A  94     143.490  84.210 136.150  1.00  0.00           N
ATOM    930  H   ALA A  94     143.630  83.370 135.630  1.00  0.00           H
ATOM    931  CA  ALA A  94     142.150  84.840 136.000  1.00  0.00           C
ATOM    932  CB  ALA A  94     141.550  84.440 134.690  1.00  0.00           C
ATOM    933  C   ALA A  94     141.160  84.420 137.130  1.00  0.00           C
ATOM    934  O   ALA A  94     141.020  83.240 137.540  1.00  0.00           O
ATOM    935  N   ASN A  95     140.760  85.460 137.890  1.00  0.00           N
ATOM    936  H   ASN A  95     140.890  86.390 137.530  1.00  0.00           H
ATOM    937  CA  ASN A  95     139.940  85.400 139.170  1.00  0.00           C
ATOM    938  CB  ASN A  95     139.700  86.810 139.740  1.00  0.00           C
ATOM    939  CG  ASN A  95     138.900  86.940 141.070  1.00  0.00           C
ATOM    940  OD1 ASN A  95     138.300  86.060 141.550  1.00  0.00           O
ATOM    941  ND2 ASN A  95     138.820  88.130 141.750  1.00  0.00           N
ATOM    942 1HD2 ASN A  95     139.350  88.950 141.510  1.00  0.00           H
ATOM    943 2HD2 ASN A  95     138.180  88.200 142.510  1.00  0.00           H
ATOM    944  C   ASN A  95     138.600  84.670 138.960  1.00  0.00           C
ATOM    945  O   ASN A  95     137.930  85.030 138.000  1.00  0.00           O
ATOM    946  N   PRO A  96     138.320  83.620 139.770  1.00  0.00           N
ATOM    947  CA  PRO A  96     137.050  82.830 139.790  1.00  0.00           C
ATOM    948  CB  PRO A  96     137.320  81.660 140.780  1.00  0.00           C
ATOM    949  CG  PRO A  96     138.870  81.550 140.860  1.00  0.00           C
ATOM    950  CD  PRO A  96     139.320  83.000 140.630  1.00  0.00           C
ATOM    951  C   PRO A  96     135.730  83.610 140.250  1.00  0.00           C
ATOM    952  O   PRO A  96     134.660  83.410 139.660  1.00  0.00           O
ATOM    953  N   LYS A  97     135.920  84.590 141.190  1.00  0.00           N
ATOM    954  H   LYS A  97     136.820  84.710 141.610  1.00  0.00           H
ATOM    955  CA  LYS A  97     134.760  85.400 141.670  1.00  0.00           C
ATOM    956  CB  LYS A  97     135.070  85.820 143.080  1.00  0.00           C
ATOM    957  CG  LYS A  97     133.930  85.880 144.070  1.00  0.00           C
ATOM    958  CD  LYS A  97     133.350  84.520 144.460  1.00  0.00           C
ATOM    959  CE  LYS A  97     132.390  84.650 145.670  1.00  0.00           C
ATOM    960  NZ  LYS A  97     132.040  83.350 146.070  1.00  0.00           N
ATOM    961  HZ1 LYS A  97     131.140  83.310 146.510  1.00  0.00           H
ATOM    962  HZ2 LYS A  97     131.960  82.850 145.210  1.00  0.00           H
ATOM    963  HZ3 LYS A  97     132.750  82.860 146.590  1.00  0.00           H
ATOM    964  C   LYS A  97     134.380  86.680 140.860  1.00  0.00           C
ATOM    965  O   LYS A  97     133.210  87.000 140.880  1.00  0.00           O
ATOM    966  N   THR A  98     135.330  87.550 140.540  1.00  0.00           N
ATOM    967  H   THR A  98     136.280  87.290 140.730  1.00  0.00           H
ATOM    968  CA  THR A  98     135.200  88.820 139.700  1.00  0.00           C
ATOM    969  CB  THR A  98     136.240  88.890 138.600  1.00  0.00           C
ATOM    970  OG1 THR A  98     136.220  90.180 138.000  1.00  0.00           O
ATOM    971  HG1 THR A  98     135.470  90.300 137.350  1.00  0.00           H
ATOM    972  CG2 THR A  98     136.100  87.810 137.480  1.00  0.00           C
ATOM    973  C   THR A  98     133.840  89.250 139.190  1.00  0.00           C
ATOM    974  O   THR A  98     133.170  88.530 138.440  1.00  0.00           O
ATOM    975  N   PRO A  99     133.290  90.330 139.810  1.00  0.00           N
ATOM    976  CA  PRO A  99     132.000  90.900 139.370  1.00  0.00           C
ATOM    977  CB  PRO A  99     131.720  92.070 140.350  1.00  0.00           C
ATOM    978  CG  PRO A  99     133.110  92.540 140.830  1.00  0.00           C
ATOM    979  CD  PRO A  99     133.870  91.210 140.820  1.00  0.00           C
ATOM    980  C   PRO A  99     132.260  91.550 138.000  1.00  0.00           C
ATOM    981  O   PRO A  99     133.370  91.680 137.500  1.00  0.00           O
ATOM    982  N   LYS A 100     131.130  91.880 137.370  1.00  0.00           N
ATOM    983  H   LYS A 100     130.250  91.640 137.780  1.00  0.00           H
ATOM    984  CA  LYS A 100     131.010  92.690 136.120  1.00  0.00           C
ATOM    985  CB  LYS A 100     129.880  92.260 135.250  1.00  0.00           C
ATOM    986  CG  LYS A 100     130.090  90.780 134.720  1.00  0.00           C
ATOM    987  CD  LYS A 100     131.430  90.460 134.040  1.00  0.00           C
ATOM    988  CE  LYS A 100     131.520  88.930 133.630  1.00  0.00           C
ATOM    989  NZ  LYS A 100     132.870  88.630 133.200  1.00  0.00           N
ATOM    990  HZ1 LYS A 100     132.850  87.640 133.060  1.00  0.00           H
ATOM    991  HZ2 LYS A 100     133.090  89.180 132.400  1.00  0.00           H
ATOM    992  HZ3 LYS A 100     133.510  88.810 133.950  1.00  0.00           H
ATOM    993  C   LYS A 100     130.920  94.140 136.610  1.00  0.00           C
ATOM    994  O   LYS A 100     130.240  94.380 137.620  1.00  0.00           O
ATOM    995  N   TYR A 101     131.730  94.980 136.040  1.00  0.00           N
ATOM    996  H   TYR A 101     132.060  94.740 135.130  1.00  0.00           H
ATOM    997  CA  TYR A 101     132.090  96.340 136.580  1.00  0.00           C
ATOM    998  CB  TYR A 101     133.470  96.200 137.220  1.00  0.00           C
ATOM    999  CG  TYR A 101     134.550  95.540 136.380  1.00  0.00           C
ATOM   1000  CD1 TYR A 101     135.270  96.320 135.420  1.00  0.00           C
ATOM   1001  HD1 TYR A 101     135.090  97.380 135.260  1.00  0.00           H
ATOM   1002  CD2 TYR A 101     134.910  94.280 136.800  1.00  0.00           C
ATOM   1003  HD2 TYR A 101     134.280  93.820 137.550  1.00  0.00           H
ATOM   1004  CE1 TYR A 101     136.350  95.670 134.870  1.00  0.00           C
ATOM   1005  HE1 TYR A 101     136.870  96.140 134.040  1.00  0.00           H
ATOM   1006  CE2 TYR A 101     136.090  93.740 136.300  1.00  0.00           C
ATOM   1007  HE2 TYR A 101     136.590  92.920 136.820  1.00  0.00           H
ATOM   1008  CZ  TYR A 101     136.720  94.410 135.330  1.00  0.00           C
ATOM   1009  OH  TYR A 101     137.790  93.770 134.890  1.00  0.00           O
ATOM   1010  HH  TYR A 101     137.660  92.780 134.980  1.00  0.00           H
ATOM   1011  C   TYR A 101     132.110  97.540 135.490  1.00  0.00           C
ATOM   1012  O   TYR A 101     132.750  97.480 134.430  1.00  0.00           O
ATOM   1013  N   LYS A 102     131.640  98.630 135.900  1.00  0.00           N
ATOM   1014  H   LYS A 102     131.200  98.720 136.790  1.00  0.00           H
ATOM   1015  CA  LYS A 102     131.800  99.950 135.230  1.00  0.00           C
ATOM   1016  CB  LYS A 102     130.540 100.490 134.570  1.00  0.00           C
ATOM   1017  CG  LYS A 102     129.270 100.490 135.430  1.00  0.00           C
ATOM   1018  CD  LYS A 102     128.400 101.680 135.020  1.00  0.00           C
ATOM   1019  CE  LYS A 102     127.110 101.800 135.840  1.00  0.00           C
ATOM   1020  NZ  LYS A 102     126.300 100.660 135.500  1.00  0.00           N
ATOM   1021  HZ1 LYS A 102     125.330 100.920 135.560  1.00  0.00           H
ATOM   1022  HZ2 LYS A 102     126.450 100.370 134.550  1.00  0.00           H
ATOM   1023  HZ3 LYS A 102     126.420  99.990 136.230  1.00  0.00           H
ATOM   1024  C   LYS A 102     132.500 101.050 136.030  1.00  0.00           C
ATOM   1025  O   LYS A 102     132.630 101.020 137.280  1.00  0.00           O
ATOM   1026  N   PHE A 103     133.090 101.980 135.320  1.00  0.00           N
ATOM   1027  H   PHE A 103     133.220 101.750 134.350  1.00  0.00           H
ATOM   1028  CA  PHE A 103     134.020 102.990 135.860  1.00  0.00           C
ATOM   1029  CB  PHE A 103     135.400 102.780 135.160  1.00  0.00           C
ATOM   1030  CG  PHE A 103     136.160 101.470 135.480  1.00  0.00           C
ATOM   1031  CD1 PHE A 103     136.230 100.980 136.780  1.00  0.00           C
ATOM   1032  HD1 PHE A 103     135.440 101.250 137.490  1.00  0.00           H
ATOM   1033  CD2 PHE A 103     136.790 100.910 134.380  1.00  0.00           C
ATOM   1034  HD2 PHE A 103     137.010 101.490 133.480  1.00  0.00           H
ATOM   1035  CE1 PHE A 103     136.990  99.870 137.020  1.00  0.00           C
ATOM   1036  HE1 PHE A 103     137.130  99.580 138.060  1.00  0.00           H
ATOM   1037  CE2 PHE A 103     137.460  99.700 134.580  1.00  0.00           C
ATOM   1038  HE2 PHE A 103     137.990  99.240 133.740  1.00  0.00           H
ATOM   1039  CZ  PHE A 103     137.590  99.270 135.920  1.00  0.00           C
ATOM   1040  HZ  PHE A 103     138.050  98.300 136.060  1.00  0.00           H
ATOM   1041  C   PHE A 103     133.410 104.410 135.950  1.00  0.00           C
ATOM   1042  O   PHE A 103     133.480 105.150 134.990  1.00  0.00           O
ATOM   1043  N   VAL A 104     132.630 104.550 136.990  1.00  0.00           N
ATOM   1044  H   VAL A 104     132.270 103.730 137.430  1.00  0.00           H
ATOM   1045  CA  VAL A 104     132.100 105.920 137.240  1.00  0.00           C
ATOM   1046  CB  VAL A 104     130.620 105.860 137.590  1.00  0.00           C
ATOM   1047  CG1 VAL A 104     129.830 105.110 136.570  1.00  0.00           C
ATOM   1048  CG2 VAL A 104     130.320 105.300 139.000  1.00  0.00           C
ATOM   1049  C   VAL A 104     132.800 106.890 138.240  1.00  0.00           C
ATOM   1050  O   VAL A 104     133.580 106.410 139.130  1.00  0.00           O
ATOM   1051  N   ARG A 105     132.640 108.190 137.870  1.00  0.00           N
ATOM   1052  H   ARG A 105     131.980 108.430 137.150  1.00  0.00           H
ATOM   1053  CA  ARG A 105     133.250 109.300 138.620  1.00  0.00           C
ATOM   1054  CB  ARG A 105     133.890 110.250 137.690  1.00  0.00           C
ATOM   1055  CG  ARG A 105     134.720 111.270 138.440  1.00  0.00           C
ATOM   1056  CD  ARG A 105     134.040 112.620 138.630  1.00  0.00           C
ATOM   1057  NE  ARG A 105     133.740 113.360 137.390  1.00  0.00           N
ATOM   1058  HE  ARG A 105     133.880 112.820 136.560  1.00  0.00           H
ATOM   1059  CZ  ARG A 105     133.560 114.720 137.340  1.00  0.00           C
ATOM   1060  NH1 ARG A 105     133.830 115.510 138.350  1.00  0.00           N
ATOM   1061 1HH1 ARG A 105     134.250 115.150 139.190  1.00  0.00           H
ATOM   1062 2HH1 ARG A 105     133.610 116.490 138.300  1.00  0.00           H
ATOM   1063  NH2 ARG A 105     132.910 115.260 136.280  1.00  0.00           N
ATOM   1064 1HH2 ARG A 105     132.440 114.620 135.680  1.00  0.00           H
ATOM   1065 2HH2 ARG A 105     132.960 116.240 136.050  1.00  0.00           H
ATOM   1066  C   ARG A 105     132.200 109.930 139.510  1.00  0.00           C
ATOM   1067  O   ARG A 105     131.070 110.150 139.040  1.00  0.00           O
ATOM   1068  N   ILE A 106     132.440 110.070 140.800  1.00  0.00           N
ATOM   1069  H   ILE A 106     133.150 109.590 141.320  1.00  0.00           H
ATOM   1070  CA  ILE A 106     131.440 110.660 141.720  1.00  0.00           C
ATOM   1071  CB  ILE A 106     131.020 109.830 142.980  1.00  0.00           C
ATOM   1072  CG1 ILE A 106     132.200 109.350 143.820  1.00  0.00           C
ATOM   1073  CG2 ILE A 106     130.160 108.750 142.440  1.00  0.00           C
ATOM   1074  CD  ILE A 106     131.950 108.910 145.240  1.00  0.00           C
ATOM   1075  C   ILE A 106     131.760 112.090 142.170  1.00  0.00           C
ATOM   1076  O   ILE A 106     132.930 112.490 142.300  1.00  0.00           O
ATOM   1077  N   GLN A 107     130.680 112.880 142.210  1.00  0.00           N
ATOM   1078  H   GLN A 107     129.730 112.600 142.070  1.00  0.00           H
ATOM   1079  CA  GLN A 107     130.870 114.300 142.570  1.00  0.00           C
ATOM   1080  CB  GLN A 107     130.110 115.100 141.510  1.00  0.00           C
ATOM   1081  CG  GLN A 107     130.800 115.010 140.160  1.00  0.00           C
ATOM   1082  CD  GLN A 107     130.160 115.880 139.090  1.00  0.00           C
ATOM   1083  OE1 GLN A 107     130.540 116.980 138.760  1.00  0.00           O
ATOM   1084  NE2 GLN A 107     129.050 115.290 138.550  1.00  0.00           N
ATOM   1085 1HE2 GLN A 107     128.640 114.420 138.810  1.00  0.00           H
ATOM   1086 2HE2 GLN A 107     128.580 115.810 137.840  1.00  0.00           H
ATOM   1087  C   GLN A 107     130.260 114.650 143.940  1.00  0.00           C
ATOM   1088  O   GLN A 107     129.460 113.850 144.430  1.00  0.00           O
ATOM   1089  N   PRO A 108     130.700 115.720 144.640  1.00  0.00           N
ATOM   1090  CA  PRO A 108     130.290 116.070 145.940  1.00  0.00           C
ATOM   1091  CB  PRO A 108     130.810 117.490 146.200  1.00  0.00           C
ATOM   1092  CG  PRO A 108     132.080 117.560 145.400  1.00  0.00           C
ATOM   1093  CD  PRO A 108     131.780 116.610 144.190  1.00  0.00           C
ATOM   1094  C   PRO A 108     128.750 116.080 146.180  1.00  0.00           C
ATOM   1095  O   PRO A 108     128.020 116.560 145.370  1.00  0.00           O
ATOM   1096  N   GLY A 109     128.330 115.290 147.180  1.00  0.00           N
ATOM   1097  H   GLY A 109     128.980 114.950 147.860  1.00  0.00           H
ATOM   1098  CA  GLY A 109     126.910 115.000 147.350  1.00  0.00           C
ATOM   1099  C   GLY A 109     126.600 113.500 147.300  1.00  0.00           C
ATOM   1100  O   GLY A 109     125.760 113.080 148.110  1.00  0.00           O
ATOM   1101  N   GLN A 110     127.350 112.740 146.480  1.00  0.00           N
ATOM   1102  H   GLN A 110     128.000 113.210 145.890  1.00  0.00           H
ATOM   1103  CA  GLN A 110     127.190 111.260 146.420  1.00  0.00           C
ATOM   1104  CB  GLN A 110     127.830 110.870 145.080  1.00  0.00           C
ATOM   1105  CG  GLN A 110     126.840 111.170 143.910  1.00  0.00           C
ATOM   1106  CD  GLN A 110     127.410 111.020 142.420  1.00  0.00           C
ATOM   1107  OE1 GLN A 110     127.980 111.930 141.860  1.00  0.00           O
ATOM   1108  NE2 GLN A 110     127.160 109.820 141.920  1.00  0.00           N
ATOM   1109 1HE2 GLN A 110     126.850 109.040 142.480  1.00  0.00           H
ATOM   1110 2HE2 GLN A 110     127.580 109.560 141.060  1.00  0.00           H
ATOM   1111  C   GLN A 110     127.770 110.300 147.510  1.00  0.00           C
ATOM   1112  O   GLN A 110     128.840 110.480 148.040  1.00  0.00           O
ATOM   1113  N   THR A 111     127.060 109.210 147.760  1.00  0.00           N
ATOM   1114  H   THR A 111     126.210 108.990 147.270  1.00  0.00           H
ATOM   1115  CA  THR A 111     127.360 108.150 148.680  1.00  0.00           C
ATOM   1116  CB  THR A 111     126.220 107.770 149.730  1.00  0.00           C
ATOM   1117  OG1 THR A 111     124.920 107.470 149.180  1.00  0.00           O
ATOM   1118  HG1 THR A 111     124.280 108.020 149.720  1.00  0.00           H
ATOM   1119  CG2 THR A 111     125.930 108.750 150.870  1.00  0.00           C
ATOM   1120  C   THR A 111     127.790 106.940 147.870  1.00  0.00           C
ATOM   1121  O   THR A 111     127.040 106.410 147.150  1.00  0.00           O
ATOM   1122  N   PHE A 112     128.800 106.340 148.510  1.00  0.00           N
ATOM   1123  H   PHE A 112     129.250 106.830 149.260  1.00  0.00           H
ATOM   1124  CA  PHE A 112     129.420 105.130 148.000  1.00  0.00           C
ATOM   1125  CB  PHE A 112     130.950 105.240 147.640  1.00  0.00           C
ATOM   1126  CG  PHE A 112     131.860 106.070 148.560  1.00  0.00           C
ATOM   1127  CD1 PHE A 112     131.870 107.430 148.400  1.00  0.00           C
ATOM   1128  HD1 PHE A 112     131.350 107.870 147.540  1.00  0.00           H
ATOM   1129  CD2 PHE A 112     132.800 105.530 149.350  1.00  0.00           C
ATOM   1130  HD2 PHE A 112     133.120 104.510 149.120  1.00  0.00           H
ATOM   1131  CE1 PHE A 112     132.740 108.260 149.220  1.00  0.00           C
ATOM   1132  HE1 PHE A 112     132.440 109.300 149.340  1.00  0.00           H
ATOM   1133  CE2 PHE A 112     133.730 106.310 150.050  1.00  0.00           C
ATOM   1134  HE2 PHE A 112     134.360 105.910 150.840  1.00  0.00           H
ATOM   1135  CZ  PHE A 112     133.680 107.640 149.980  1.00  0.00           C
ATOM   1136  HZ  PHE A 112     134.370 108.240 150.570  1.00  0.00           H
ATOM   1137  C   PHE A 112     129.370 104.090 149.140  1.00  0.00           C
ATOM   1138  O   PHE A 112     129.430 104.440 150.290  1.00  0.00           O
ATOM   1139  N   SER A 113     129.040 102.830 148.740  1.00  0.00           N
ATOM   1140  H   SER A 113     129.020 102.670 147.750  1.00  0.00           H
ATOM   1141  CA  SER A 113     129.000 101.620 149.610  1.00  0.00           C
ATOM   1142  CB  SER A 113     128.090 100.540 149.040  1.00  0.00           C
ATOM   1143  OG  SER A 113     128.030  99.320 149.730  1.00  0.00           O
ATOM   1144  HG  SER A 113     128.980  98.990 149.770  1.00  0.00           H
ATOM   1145  C   SER A 113     130.450 101.050 149.750  1.00  0.00           C
ATOM   1146  O   SER A 113     130.990 100.480 148.820  1.00  0.00           O
ATOM   1147  N   VAL A 114     130.970 101.390 150.890  1.00  0.00           N
ATOM   1148  H   VAL A 114     130.450 101.670 151.700  1.00  0.00           H
ATOM   1149  CA  VAL A 114     132.430 101.130 151.070  1.00  0.00           C
ATOM   1150  CB  VAL A 114     133.180 102.400 151.560  1.00  0.00           C
ATOM   1151  CG1 VAL A 114     132.740 103.000 152.900  1.00  0.00           C
ATOM   1152  CG2 VAL A 114     134.740 102.200 151.680  1.00  0.00           C
ATOM   1153  C   VAL A 114     132.950  99.780 151.710  1.00  0.00           C
ATOM   1154  O   VAL A 114     132.940  99.610 152.920  1.00  0.00           O
ATOM   1155  N   LEU A 115     133.630  98.960 150.930  1.00  0.00           N
ATOM   1156  H   LEU A 115     133.880  99.170 149.980  1.00  0.00           H
ATOM   1157  CA  LEU A 115     134.340  97.780 151.430  1.00  0.00           C
ATOM   1158  CB  LEU A 115     134.630  96.850 150.230  1.00  0.00           C
ATOM   1159  CG  LEU A 115     134.980  95.390 150.510  1.00  0.00           C
ATOM   1160  CD1 LEU A 115     133.660  94.650 150.770  1.00  0.00           C
ATOM   1161  CD2 LEU A 115     135.720  94.700 149.350  1.00  0.00           C
ATOM   1162  C   LEU A 115     135.680  98.150 152.160  1.00  0.00           C
ATOM   1163  O   LEU A 115     136.620  98.660 151.550  1.00  0.00           O
ATOM   1164  N   ALA A 116     135.520  98.110 153.470  1.00  0.00           N
ATOM   1165  H   ALA A 116     134.760  97.660 153.940  1.00  0.00           H
ATOM   1166  CA  ALA A 116     136.530  98.440 154.490  1.00  0.00           C
ATOM   1167  CB  ALA A 116     135.990  98.970 155.830  1.00  0.00           C
ATOM   1168  C   ALA A 116     137.600  97.280 154.780  1.00  0.00           C
ATOM   1169  O   ALA A 116     137.160  96.230 155.290  1.00  0.00           O
ATOM   1170  N   CYS A 117     138.730  97.380 154.170  1.00  0.00           N
ATOM   1171  H   CYS A 117     139.060  98.270 153.850  1.00  0.00           H
ATOM   1172  CA  CYS A 117     139.730  96.350 153.970  1.00  0.00           C
ATOM   1173  CB  CYS A 117     140.100  96.200 152.460  1.00  0.00           C
ATOM   1174  SG  CYS A 117     140.950  94.660 152.000  1.00  0.00           S
ATOM   1175  HG  CYS A 117     142.150  94.960 152.460  1.00  0.00           H
ATOM   1176  C   CYS A 117     140.950  96.680 154.830  1.00  0.00           C
ATOM   1177  O   CYS A 117     141.340  97.860 154.960  1.00  0.00           O
ATOM   1178  N   TYR A 118     141.220  95.660 155.590  1.00  0.00           N
ATOM   1179  H   TYR A 118     140.830  94.750 155.450  1.00  0.00           H
ATOM   1180  CA  TYR A 118     142.330  95.800 156.510  1.00  0.00           C
ATOM   1181  CB  TYR A 118     141.870  95.920 157.940  1.00  0.00           C
ATOM   1182  CG  TYR A 118     142.860  95.910 159.080  1.00  0.00           C
ATOM   1183  CD1 TYR A 118     143.240  94.750 159.740  1.00  0.00           C
ATOM   1184  HD1 TYR A 118     142.800  93.800 159.440  1.00  0.00           H
ATOM   1185  CD2 TYR A 118     143.460  97.130 159.500  1.00  0.00           C
ATOM   1186  HD2 TYR A 118     142.990  98.060 159.180  1.00  0.00           H
ATOM   1187  CE1 TYR A 118     144.200  94.740 160.720  1.00  0.00           C
ATOM   1188  HE1 TYR A 118     144.390  93.830 161.300  1.00  0.00           H
ATOM   1189  CE2 TYR A 118     144.430  97.140 160.540  1.00  0.00           C
ATOM   1190  HE2 TYR A 118     144.750  98.080 160.970  1.00  0.00           H
ATOM   1191  CZ  TYR A 118     144.900  95.930 161.040  1.00  0.00           C
ATOM   1192  OH  TYR A 118     146.190  95.810 161.400  1.00  0.00           O
ATOM   1193  HH  TYR A 118     146.450  94.860 161.600  1.00  0.00           H
ATOM   1194  C   TYR A 118     143.570  94.820 156.420  1.00  0.00           C
ATOM   1195  O   TYR A 118     143.380  93.620 156.160  1.00  0.00           O
ATOM   1196  N   ASN A 119     144.640  95.460 155.940  1.00  0.00           N
ATOM   1197  H   ASN A 119     144.720  96.450 155.940  1.00  0.00           H
ATOM   1198  CA  ASN A 119     145.990  94.880 155.660  1.00  0.00           C
ATOM   1199  CB  ASN A 119     146.860  94.700 156.930  1.00  0.00           C
ATOM   1200  CG  ASN A 119     147.340  95.920 157.570  1.00  0.00           C
ATOM   1201  OD1 ASN A 119     148.280  96.480 157.010  1.00  0.00           O
ATOM   1202  ND2 ASN A 119     146.910  96.470 158.650  1.00  0.00           N
ATOM   1203 1HD2 ASN A 119     146.140  96.040 159.130  1.00  0.00           H
ATOM   1204 2HD2 ASN A 119     147.210  97.390 158.900  1.00  0.00           H
ATOM   1205  C   ASN A 119     146.030  93.590 154.760  1.00  0.00           C
ATOM   1206  O   ASN A 119     146.500  92.550 155.290  1.00  0.00           O
ATOM   1207  N   GLY A 120     145.150  93.640 153.810  1.00  0.00           N
ATOM   1208  H   GLY A 120     144.700  94.520 153.620  1.00  0.00           H
ATOM   1209  CA  GLY A 120     144.900  92.590 152.810  1.00  0.00           C
ATOM   1210  C   GLY A 120     143.890  91.530 153.330  1.00  0.00           C
ATOM   1211  O   GLY A 120     144.230  90.350 153.340  1.00  0.00           O
ATOM   1212  N   SER A 121     142.650  91.990 153.620  1.00  0.00           N
ATOM   1213  H   SER A 121     142.490  92.950 153.820  1.00  0.00           H
ATOM   1214  CA  SER A 121     141.570  91.070 154.070  1.00  0.00           C
ATOM   1215  CB  SER A 121     142.030  90.350 155.350  1.00  0.00           C
ATOM   1216  OG  SER A 121     141.040  89.470 155.860  1.00  0.00           O
ATOM   1217  HG  SER A 121     141.470  88.880 156.530  1.00  0.00           H
ATOM   1218  C   SER A 121     140.320  91.860 154.410  1.00  0.00           C
ATOM   1219  O   SER A 121     140.570  92.890 155.050  1.00  0.00           O
ATOM   1220  N   PRO A 122     139.160  91.660 153.710  1.00  0.00           N
ATOM   1221  CA  PRO A 122     138.020  92.540 153.830  1.00  0.00           C
ATOM   1222  CB  PRO A 122     137.190  92.140 152.630  1.00  0.00           C
ATOM   1223  CG  PRO A 122     137.440  90.670 152.430  1.00  0.00           C
ATOM   1224  CD  PRO A 122     138.960  90.610 152.650  1.00  0.00           C
ATOM   1225  C   PRO A 122     137.350  92.360 155.140  1.00  0.00           C
ATOM   1226  O   PRO A 122     137.320  91.260 155.650  1.00  0.00           O
ATOM   1227  N   SER A 123     137.070  93.510 155.810  1.00  0.00           N
ATOM   1228  H   SER A 123     137.530  94.370 155.620  1.00  0.00           H
ATOM   1229  CA  SER A 123     136.540  93.370 157.230  1.00  0.00           C
ATOM   1230  CB  SER A 123     137.430  93.960 158.300  1.00  0.00           C
ATOM   1231  OG  SER A 123     138.850  93.760 158.010  1.00  0.00           O
ATOM   1232  HG  SER A 123     138.940  92.760 157.980  1.00  0.00           H
ATOM   1233  C   SER A 123     135.180  93.980 157.500  1.00  0.00           C
ATOM   1234  O   SER A 123     134.680  93.860 158.670  1.00  0.00           O
ATOM   1235  N   GLY A 124     134.640  94.740 156.580  1.00  0.00           N
ATOM   1236  H   GLY A 124     135.200  95.010 155.790  1.00  0.00           H
ATOM   1237  CA  GLY A 124     133.300  95.280 156.590  1.00  0.00           C
ATOM   1238  C   GLY A 124     132.810  96.160 155.430  1.00  0.00           C
ATOM   1239  O   GLY A 124     133.540  96.640 154.580  1.00  0.00           O
ATOM   1240  N   VAL A 125     131.520  96.260 155.230  1.00  0.00           N
ATOM   1241  H   VAL A 125     130.900  95.550 155.570  1.00  0.00           H
ATOM   1242  CA  VAL A 125     130.910  97.190 154.280  1.00  0.00           C
ATOM   1243  CB  VAL A 125     129.990  96.480 153.260  1.00  0.00           C
ATOM   1244  CG1 VAL A 125     129.630  97.330 152.100  1.00  0.00           C
ATOM   1245  CG2 VAL A 125     130.440  95.180 152.620  1.00  0.00           C
ATOM   1246  C   VAL A 125     130.260  98.350 154.970  1.00  0.00           C
ATOM   1247  O   VAL A 125     129.240  98.220 155.670  1.00  0.00           O
ATOM   1248  N   TYR A 126     130.870  99.530 154.890  1.00  0.00           N
ATOM   1249  H   TYR A 126     131.740  99.550 154.400  1.00  0.00           H
ATOM   1250  CA  TYR A 126     130.390 100.810 155.520  1.00  0.00           C
ATOM   1251  CB  TYR A 126     131.420 101.410 156.430  1.00  0.00           C
ATOM   1252  CG  TYR A 126     131.590 100.460 157.650  1.00  0.00           C
ATOM   1253  CD1 TYR A 126     130.580 100.010 158.340  1.00  0.00           C
ATOM   1254  HD1 TYR A 126     129.540 100.180 158.030  1.00  0.00           H
ATOM   1255  CD2 TYR A 126     132.860  99.880 157.770  1.00  0.00           C
ATOM   1256  HD2 TYR A 126     133.640 100.240 157.090  1.00  0.00           H
ATOM   1257  CE1 TYR A 126     130.810  99.100 159.330  1.00  0.00           C
ATOM   1258  HE1 TYR A 126     130.020  98.800 160.020  1.00  0.00           H
ATOM   1259  CE2 TYR A 126     133.120  98.910 158.710  1.00  0.00           C
ATOM   1260  HE2 TYR A 126     134.150  98.550 158.780  1.00  0.00           H
ATOM   1261  CZ  TYR A 126     132.110  98.540 159.550  1.00  0.00           C
ATOM   1262  OH  TYR A 126     132.270  97.490 160.410  1.00  0.00           O
ATOM   1263  HH  TYR A 126     133.180  97.060 160.390  1.00  0.00           H
ATOM   1264  C   TYR A 126     129.850 101.890 154.610  1.00  0.00           C
ATOM   1265  O   TYR A 126     129.710 101.640 153.410  1.00  0.00           O
ATOM   1266  N   GLN A 127     129.190 102.940 155.110  1.00  0.00           N
ATOM   1267  H   GLN A 127     128.790 102.900 156.030  1.00  0.00           H
ATOM   1268  CA  GLN A 127     128.710 104.090 154.270  1.00  0.00           C
ATOM   1269  CB  GLN A 127     127.320 104.450 154.750  1.00  0.00           C
ATOM   1270  CG  GLN A 127     126.600 105.440 153.810  1.00  0.00           C
ATOM   1271  CD  GLN A 127     125.330 105.900 154.430  1.00  0.00           C
ATOM   1272  OE1 GLN A 127     124.170 105.490 154.200  1.00  0.00           O
ATOM   1273  NE2 GLN A 127     125.310 106.710 155.450  1.00  0.00           N
ATOM   1274 1HE2 GLN A 127     126.100 107.100 155.920  1.00  0.00           H
ATOM   1275 2HE2 GLN A 127     124.380 107.060 155.580  1.00  0.00           H
ATOM   1276  C   GLN A 127     129.580 105.250 154.480  1.00  0.00           C
ATOM   1277  O   GLN A 127     129.890 105.580 155.580  1.00  0.00           O
ATOM   1278  N   CYS A 128     129.990 105.910 153.400  1.00  0.00           N
ATOM   1279  H   CYS A 128     129.680 105.540 152.530  1.00  0.00           H
ATOM   1280  CA  CYS A 128     130.730 107.150 153.330  1.00  0.00           C
ATOM   1281  CB  CYS A 128     132.200 107.090 153.140  1.00  0.00           C
ATOM   1282  SG  CYS A 128     133.120 106.470 154.560  1.00  0.00           S
ATOM   1283  HG  CYS A 128     132.260 105.450 154.530  1.00  0.00           H
ATOM   1284  C   CYS A 128     130.200 108.050 152.160  1.00  0.00           C
ATOM   1285  O   CYS A 128     129.830 107.550 151.080  1.00  0.00           O
ATOM   1286  N   ALA A 129     130.450 109.330 152.350  1.00  0.00           N
ATOM   1287  H   ALA A 129     131.030 109.710 153.060  1.00  0.00           H
ATOM   1288  CA  ALA A 129     129.890 110.370 151.450  1.00  0.00           C
ATOM   1289  CB  ALA A 129     128.830 111.280 152.050  1.00  0.00           C
ATOM   1290  C   ALA A 129     130.960 111.270 150.820  1.00  0.00           C
ATOM   1291  O   ALA A 129     132.030 111.500 151.420  1.00  0.00           O
ATOM   1292  N   MET A 130     130.840 111.520 149.560  1.00  0.00           N
ATOM   1293  H   MET A 130     130.110 111.160 148.980  1.00  0.00           H
ATOM   1294  CA  MET A 130     131.690 112.470 148.810  1.00  0.00           C
ATOM   1295  CB  MET A 130     131.430 112.290 147.300  1.00  0.00           C
ATOM   1296  CG  MET A 130     132.790 112.410 146.540  1.00  0.00           C
ATOM   1297  SD  MET A 130     133.540 114.070 146.350  1.00  0.00           S
ATOM   1298  CE  MET A 130     134.550 113.720 144.920  1.00  0.00           C
ATOM   1299  C   MET A 130     131.430 113.880 149.230  1.00  0.00           C
ATOM   1300  O   MET A 130     130.340 114.410 148.980  1.00  0.00           O
ATOM   1301  N   ARG A 131     132.350 114.200 150.130  1.00  0.00           N
ATOM   1302  H   ARG A 131     133.160 113.640 150.280  1.00  0.00           H
ATOM   1303  CA  ARG A 131     132.380 115.530 150.800  1.00  0.00           C
ATOM   1304  CB  ARG A 131     132.910 115.370 152.190  1.00  0.00           C
ATOM   1305  CG  ARG A 131     131.860 114.580 153.050  1.00  0.00           C
ATOM   1306  CD  ARG A 131     132.540 114.190 154.400  1.00  0.00           C
ATOM   1307  NE  ARG A 131     131.500 113.490 155.160  1.00  0.00           N
ATOM   1308  HE  ARG A 131     130.560 113.700 154.890  1.00  0.00           H
ATOM   1309  CZ  ARG A 131     131.730 113.020 156.400  1.00  0.00           C
ATOM   1310  NH1 ARG A 131     132.790 113.300 157.180  1.00  0.00           N
ATOM   1311 1HH1 ARG A 131     133.600 113.820 156.910  1.00  0.00           H
ATOM   1312 2HH1 ARG A 131     132.510 113.110 158.120  1.00  0.00           H
ATOM   1313  NH2 ARG A 131     130.890 112.130 156.930  1.00  0.00           N
ATOM   1314 1HH2 ARG A 131     130.030 111.910 156.460  1.00  0.00           H
ATOM   1315 2HH2 ARG A 131     131.060 111.840 157.870  1.00  0.00           H
ATOM   1316  C   ARG A 131     133.270 116.630 150.060  1.00  0.00           C
ATOM   1317  O   ARG A 131     134.360 116.260 149.660  1.00  0.00           O
ATOM   1318  N   PRO A 132     132.940 117.940 150.080  1.00  0.00           N
ATOM   1319  CA  PRO A 132     133.740 119.020 149.420  1.00  0.00           C
ATOM   1320  CB  PRO A 132     132.860 120.260 149.520  1.00  0.00           C
ATOM   1321  CG  PRO A 132     131.450 119.730 149.640  1.00  0.00           C
ATOM   1322  CD  PRO A 132     131.590 118.400 150.360  1.00  0.00           C
ATOM   1323  C   PRO A 132     135.210 119.260 149.850  1.00  0.00           C
ATOM   1324  O   PRO A 132     135.970 119.840 149.040  1.00  0.00           O
ATOM   1325  N   ASN A 133     135.560 118.920 151.110  1.00  0.00           N
ATOM   1326  H   ASN A 133     134.880 118.970 151.850  1.00  0.00           H
ATOM   1327  CA  ASN A 133     137.000 118.870 151.400  1.00  0.00           C
ATOM   1328  CB  ASN A 133     137.320 119.460 152.760  1.00  0.00           C
ATOM   1329  CG  ASN A 133     138.830 119.780 152.890  1.00  0.00           C
ATOM   1330  OD1 ASN A 133     139.360 120.870 152.630  1.00  0.00           O
ATOM   1331  ND2 ASN A 133     139.500 118.920 153.560  1.00  0.00           N
ATOM   1332 1HD2 ASN A 133     139.050 118.110 153.950  1.00  0.00           H
ATOM   1333 2HD2 ASN A 133     140.480 118.810 153.400  1.00  0.00           H
ATOM   1334  C   ASN A 133     137.500 117.390 151.300  1.00  0.00           C
ATOM   1335  O   ASN A 133     137.680 116.740 152.340  1.00  0.00           O
ATOM   1336  N   PHE A 134     138.130 117.180 150.180  1.00  0.00           N
ATOM   1337  H   PHE A 134     138.670 117.910 149.750  1.00  0.00           H
ATOM   1338  CA  PHE A 134     138.410 115.860 149.510  1.00  0.00           C
ATOM   1339  CB  PHE A 134     139.080 116.110 148.150  1.00  0.00           C
ATOM   1340  CG  PHE A 134     138.230 116.870 147.170  1.00  0.00           C
ATOM   1341  CD1 PHE A 134     138.720 117.990 146.500  1.00  0.00           C
ATOM   1342  HD1 PHE A 134     139.760 118.280 146.620  1.00  0.00           H
ATOM   1343  CD2 PHE A 134     137.000 116.360 146.780  1.00  0.00           C
ATOM   1344  HD2 PHE A 134     136.440 115.600 147.320  1.00  0.00           H
ATOM   1345  CE1 PHE A 134     138.000 118.720 145.490  1.00  0.00           C
ATOM   1346  HE1 PHE A 134     138.450 119.640 145.120  1.00  0.00           H
ATOM   1347  CE2 PHE A 134     136.290 117.090 145.800  1.00  0.00           C
ATOM   1348  HE2 PHE A 134     135.300 116.720 145.530  1.00  0.00           H
ATOM   1349  CZ  PHE A 134     136.720 118.260 145.160  1.00  0.00           C
ATOM   1350  HZ  PHE A 134     136.150 118.840 144.430  1.00  0.00           H
ATOM   1351  C   PHE A 134     139.330 114.950 150.370  1.00  0.00           C
ATOM   1352  O   PHE A 134     139.150 113.750 150.520  1.00  0.00           O
ATOM   1353  N   THR A 135     140.280 115.610 151.050  1.00  0.00           N
ATOM   1354  H   THR A 135     140.380 116.590 150.900  1.00  0.00           H
ATOM   1355  CA  THR A 135     141.150 115.010 152.030  1.00  0.00           C
ATOM   1356  CB  THR A 135     142.500 115.680 151.910  1.00  0.00           C
ATOM   1357  OG1 THR A 135     142.460 117.100 151.940  1.00  0.00           O
ATOM   1358  HG1 THR A 135     142.650 117.460 152.850  1.00  0.00           H
ATOM   1359  CG2 THR A 135     143.100 115.140 150.570  1.00  0.00           C
ATOM   1360  C   THR A 135     140.490 114.960 153.410  1.00  0.00           C
ATOM   1361  O   THR A 135     140.160 116.010 153.990  1.00  0.00           O
ATOM   1362  N   ILE A 136     140.660 113.810 154.130  1.00  0.00           N
ATOM   1363  H   ILE A 136     141.380 113.210 153.780  1.00  0.00           H
ATOM   1364  CA  ILE A 136     140.060 113.560 155.460  1.00  0.00           C
ATOM   1365  CB  ILE A 136     139.310 112.200 155.210  1.00  0.00           C
ATOM   1366  CG1 ILE A 136     138.350 112.190 154.050  1.00  0.00           C
ATOM   1367  CG2 ILE A 136     138.750 111.740 156.530  1.00  0.00           C
ATOM   1368  CD  ILE A 136     137.320 113.270 154.110  1.00  0.00           C
ATOM   1369  C   ILE A 136     141.140 113.500 156.590  1.00  0.00           C
ATOM   1370  O   ILE A 136     142.050 112.740 156.650  1.00  0.00           O
ATOM   1371  N   LYS A 137     140.990 114.560 157.430  1.00  0.00           N
ATOM   1372  H   LYS A 137     140.170 115.130 157.350  1.00  0.00           H
ATOM   1373  CA  LYS A 137     141.620 114.660 158.780  1.00  0.00           C
ATOM   1374  CB  LYS A 137     141.130 116.030 159.270  1.00  0.00           C
ATOM   1375  CG  LYS A 137     141.990 116.660 160.320  1.00  0.00           C
ATOM   1376  CD  LYS A 137     143.350 117.230 159.760  1.00  0.00           C
ATOM   1377  CE  LYS A 137     143.200 118.440 158.860  1.00  0.00           C
ATOM   1378  NZ  LYS A 137     144.370 119.210 158.360  1.00  0.00           N
ATOM   1379  HZ1 LYS A 137     144.040 119.770 157.600  1.00  0.00           H
ATOM   1380  HZ2 LYS A 137     144.760 119.760 159.100  1.00  0.00           H
ATOM   1381  HZ3 LYS A 137     145.130 118.660 158.010  1.00  0.00           H
ATOM   1382  C   LYS A 137     141.160 113.610 159.810  1.00  0.00           C
ATOM   1383  O   LYS A 137     139.980 113.630 160.200  1.00  0.00           O
ATOM   1384  N   GLY A 138     142.060 112.660 160.100  1.00  0.00           N
ATOM   1385  H   GLY A 138     142.870 112.490 159.540  1.00  0.00           H
ATOM   1386  CA  GLY A 138     142.080 111.620 161.170  1.00  0.00           C
ATOM   1387  C   GLY A 138     142.860 110.380 160.700  1.00  0.00           C
ATOM   1388  O   GLY A 138     142.760 110.050 159.500  1.00  0.00           O
ATOM   1389  N   SER A 139     143.420 109.550 161.580  1.00  0.00           N
ATOM   1390  H   SER A 139     143.470 109.800 162.540  1.00  0.00           H
ATOM   1391  CA  SER A 139     144.070 108.230 161.180  1.00  0.00           C
ATOM   1392  CB  SER A 139     145.470 108.250 161.820  1.00  0.00           C
ATOM   1393  OG  SER A 139     146.280 107.020 161.600  1.00  0.00           O
ATOM   1394  HG  SER A 139     145.900 106.210 162.040  1.00  0.00           H
ATOM   1395  C   SER A 139     143.260 106.970 161.470  1.00  0.00           C
ATOM   1396  O   SER A 139     143.240 106.530 162.670  1.00  0.00           O
ATOM   1397  N   PHE A 140     142.560 106.540 160.410  1.00  0.00           N
ATOM   1398  H   PHE A 140     142.450 107.130 159.610  1.00  0.00           H
ATOM   1399  CA  PHE A 140     141.910 105.240 160.410  1.00  0.00           C
ATOM   1400  CB  PHE A 140     140.980 105.190 159.210  1.00  0.00           C
ATOM   1401  CG  PHE A 140     140.070 106.440 159.120  1.00  0.00           C
ATOM   1402  CD1 PHE A 140     140.580 107.500 158.380  1.00  0.00           C
ATOM   1403  HD1 PHE A 140     141.240 107.310 157.530  1.00  0.00           H
ATOM   1404  CD2 PHE A 140     138.950 106.650 159.920  1.00  0.00           C
ATOM   1405  HD2 PHE A 140     138.820 105.980 160.770  1.00  0.00           H
ATOM   1406  CE1 PHE A 140     139.970 108.770 158.520  1.00  0.00           C
ATOM   1407  HE1 PHE A 140     140.290 109.600 157.890  1.00  0.00           H
ATOM   1408  CE2 PHE A 140     138.370 107.880 160.010  1.00  0.00           C
ATOM   1409  HE2 PHE A 140     137.680 108.050 160.840  1.00  0.00           H
ATOM   1410  CZ  PHE A 140     138.850 108.950 159.250  1.00  0.00           C
ATOM   1411  HZ  PHE A 140     138.250 109.860 159.210  1.00  0.00           H
ATOM   1412  C   PHE A 140     142.900 104.080 160.390  1.00  0.00           C
ATOM   1413  O   PHE A 140     144.050 104.380 160.150  1.00  0.00           O
ATOM   1414  N   LEU A 141     142.520 103.130 161.210  1.00  0.00           N
ATOM   1415  H   LEU A 141     142.170 103.320 162.130  1.00  0.00           H
ATOM   1416  CA  LEU A 141     143.220 101.780 161.200  1.00  0.00           C
ATOM   1417  CB  LEU A 141     142.190 100.590 160.930  1.00  0.00           C
ATOM   1418  CG  LEU A 141     141.410 100.360 162.140  1.00  0.00           C
ATOM   1419  CD1 LEU A 141     140.090  99.670 161.720  1.00  0.00           C
ATOM   1420  CD2 LEU A 141     142.220  99.550 163.130  1.00  0.00           C
ATOM   1421  C   LEU A 141     144.360 101.550 160.250  1.00  0.00           C
ATOM   1422  O   LEU A 141     144.110 101.320 159.040  1.00  0.00           O
ATOM   1423  N   ASN A 142     145.560 101.580 160.920  1.00  0.00           N
ATOM   1424  H   ASN A 142     145.590 101.820 161.890  1.00  0.00           H
ATOM   1425  CA  ASN A 142     146.860 101.430 160.210  1.00  0.00           C
ATOM   1426  CB  ASN A 142     148.020 101.510 161.230  1.00  0.00           C
ATOM   1427  CG  ASN A 142     149.390 101.540 160.580  1.00  0.00           C
ATOM   1428  OD1 ASN A 142     150.090 100.550 160.330  1.00  0.00           O
ATOM   1429  ND2 ASN A 142     149.920 102.730 160.530  1.00  0.00           N
ATOM   1430 1HD2 ASN A 142     149.450 103.520 160.940  1.00  0.00           H
ATOM   1431 2HD2 ASN A 142     150.840 102.790 160.150  1.00  0.00           H
ATOM   1432  C   ASN A 142     146.860 100.120 159.420  1.00  0.00           C
ATOM   1433  O   ASN A 142     147.320  99.020 159.780  1.00  0.00           O
ATOM   1434  N   GLY A 143     146.570 100.460 158.160  1.00  0.00           N
ATOM   1435  H   GLY A 143     146.070 101.320 158.080  1.00  0.00           H
ATOM   1436  CA  GLY A 143     146.600  99.510 157.050  1.00  0.00           C
ATOM   1437  C   GLY A 143     145.300  99.540 156.210  1.00  0.00           C
ATOM   1438  O   GLY A 143     144.700  98.490 155.950  1.00  0.00           O
ATOM   1439  N   SER A 144     145.000 100.640 155.500  1.00  0.00           N
ATOM   1440  H   SER A 144     145.480 101.520 155.480  1.00  0.00           H
ATOM   1441  CA  SER A 144     143.670 100.710 154.920  1.00  0.00           C
ATOM   1442  CB  SER A 144     142.790 101.760 155.690  1.00  0.00           C
ATOM   1443  OG  SER A 144     143.420 103.040 155.260  1.00  0.00           O
ATOM   1444  HG  SER A 144     144.220 103.240 155.820  1.00  0.00           H
ATOM   1445  C   SER A 144     143.600 101.060 153.470  1.00  0.00           C
ATOM   1446  O   SER A 144     142.530 100.810 152.870  1.00  0.00           O
ATOM   1447  N   CYS A 145     144.680 101.500 152.830  1.00  0.00           N
ATOM   1448  H   CYS A 145     145.450 101.820 153.380  1.00  0.00           H
ATOM   1449  CA  CYS A 145     144.790 101.810 151.400  1.00  0.00           C
ATOM   1450  CB  CYS A 145     146.180 102.290 150.930  1.00  0.00           C
ATOM   1451  SG  CYS A 145     146.640 103.960 151.620  1.00  0.00           S
ATOM   1452  HG  CYS A 145     146.900 103.450 152.820  1.00  0.00           H
ATOM   1453  C   CYS A 145     144.480 100.530 150.600  1.00  0.00           C
ATOM   1454  O   CYS A 145     144.780  99.420 150.910  1.00  0.00           O
ATOM   1455  N   GLY A 146     143.670 100.730 149.570  1.00  0.00           N
ATOM   1456  H   GLY A 146     143.510 101.620 149.140  1.00  0.00           H
ATOM   1457  CA  GLY A 146     143.120  99.680 148.760  1.00  0.00           C
ATOM   1458  C   GLY A 146     141.580  99.540 148.910  1.00  0.00           C
ATOM   1459  O   GLY A 146     140.970  98.890 148.040  1.00  0.00           O
ATOM   1460  N   SER A 147     141.110  99.830 150.120  1.00  0.00           N
ATOM   1461  H   SER A 147     141.810  99.700 150.830  1.00  0.00           H
ATOM   1462  CA  SER A 147     139.700  99.890 150.550  1.00  0.00           C
ATOM   1463  CB  SER A 147     139.580 100.570 151.910  1.00  0.00           C
ATOM   1464  OG  SER A 147     139.890  99.720 152.980  1.00  0.00           O
ATOM   1465  HG  SER A 147     140.760  99.940 153.420  1.00  0.00           H
ATOM   1466  C   SER A 147     138.910 100.610 149.470  1.00  0.00           C
ATOM   1467  O   SER A 147     139.280 101.700 149.160  1.00  0.00           O
ATOM   1468  N   VAL A 148     137.880  99.850 149.080  1.00  0.00           N
ATOM   1469  H   VAL A 148     137.550  99.020 149.540  1.00  0.00           H
ATOM   1470  CA  VAL A 148     137.070 100.290 147.890  1.00  0.00           C
ATOM   1471  CB  VAL A 148     137.310  99.230 146.800  1.00  0.00           C
ATOM   1472  CG1 VAL A 148     136.680  97.880 147.110  1.00  0.00           C
ATOM   1473  CG2 VAL A 148     136.880  99.760 145.400  1.00  0.00           C
ATOM   1474  C   VAL A 148     135.620 100.770 148.200  1.00  0.00           C
ATOM   1475  O   VAL A 148     134.840 100.140 148.900  1.00  0.00           O
ATOM   1476  N   GLY A 149     135.270 101.830 147.470  1.00  0.00           N
ATOM   1477  H   GLY A 149     135.880 102.260 146.810  1.00  0.00           H
ATOM   1478  CA  GLY A 149     133.970 102.560 147.460  1.00  0.00           C
ATOM   1479  C   GLY A 149     133.260 102.370 146.110  1.00  0.00           C
ATOM   1480  O   GLY A 149     133.710 102.770 145.000  1.00  0.00           O
ATOM   1481  N   PHE A 150     132.250 101.490 146.260  1.00  0.00           N
ATOM   1482  H   PHE A 150     131.950 101.120 147.140  1.00  0.00           H
ATOM   1483  CA  PHE A 150     131.320 101.120 145.090  1.00  0.00           C
ATOM   1484  CB  PHE A 150     131.560  99.610 144.740  1.00  0.00           C
ATOM   1485  CG  PHE A 150     131.210  98.660 145.940  1.00  0.00           C
ATOM   1486  CD1 PHE A 150     129.850  98.300 146.110  1.00  0.00           C
ATOM   1487  HD1 PHE A 150     129.110  98.620 145.380  1.00  0.00           H
ATOM   1488  CD2 PHE A 150     132.240  97.950 146.620  1.00  0.00           C
ATOM   1489  HD2 PHE A 150     133.300  98.090 146.390  1.00  0.00           H
ATOM   1490  CE1 PHE A 150     129.530  97.280 146.990  1.00  0.00           C
ATOM   1491  HE1 PHE A 150     128.500  97.010 147.220  1.00  0.00           H
ATOM   1492  CE2 PHE A 150     131.850  96.930 147.450  1.00  0.00           C
ATOM   1493  HE2 PHE A 150     132.590  96.310 147.940  1.00  0.00           H
ATOM   1494  CZ  PHE A 150     130.490  96.590 147.640  1.00  0.00           C
ATOM   1495  HZ  PHE A 150     130.170  95.910 148.440  1.00  0.00           H
ATOM   1496  C   PHE A 150     129.910 101.560 145.160  1.00  0.00           C
ATOM   1497  O   PHE A 150     129.410 101.940 146.240  1.00  0.00           O
ATOM   1498  N   ASN A 151     129.280 101.590 144.010  1.00  0.00           N
ATOM   1499  H   ASN A 151     129.650 101.700 143.090  1.00  0.00           H
ATOM   1500  CA  ASN A 151     127.770 101.530 143.980  1.00  0.00           C
ATOM   1501  CB  ASN A 151     126.960 102.740 143.450  1.00  0.00           C
ATOM   1502  CG  ASN A 151     127.300 104.020 144.210  1.00  0.00           C
ATOM   1503  OD1 ASN A 151     127.620 105.080 143.700  1.00  0.00           O
ATOM   1504  ND2 ASN A 151     126.920 104.140 145.500  1.00  0.00           N
ATOM   1505 1HD2 ASN A 151     126.430 103.410 145.980  1.00  0.00           H
ATOM   1506 2HD2 ASN A 151     127.060 104.990 146.020  1.00  0.00           H
ATOM   1507  C   ASN A 151     127.240 100.240 143.420  1.00  0.00           C
ATOM   1508  O   ASN A 151     127.480  99.820 142.240  1.00  0.00           O
ATOM   1509  N   ILE A 152     126.570  99.460 144.280  1.00  0.00           N
ATOM   1510  H   ILE A 152     126.200  99.850 145.120  1.00  0.00           H
ATOM   1511  CA  ILE A 152     125.980  98.120 143.900  1.00  0.00           C
ATOM   1512  CB  ILE A 152     125.740  97.430 145.300  1.00  0.00           C
ATOM   1513  CG1 ILE A 152     125.560  95.880 145.280  1.00  0.00           C
ATOM   1514  CG2 ILE A 152     124.590  98.120 145.990  1.00  0.00           C
ATOM   1515  CD  ILE A 152     126.900  95.150 145.090  1.00  0.00           C
ATOM   1516  C   ILE A 152     124.760  98.190 143.010  1.00  0.00           C
ATOM   1517  O   ILE A 152     123.910  99.060 143.040  1.00  0.00           O
ATOM   1518  N   ASP A 153     124.930  97.410 141.950  1.00  0.00           N
ATOM   1519  H   ASP A 153     125.730  96.840 141.730  1.00  0.00           H
ATOM   1520  CA  ASP A 153     124.040  97.130 140.780  1.00  0.00           C
ATOM   1521  CB  ASP A 153     124.390  97.970 139.550  1.00  0.00           C
ATOM   1522  CG  ASP A 153     123.510  97.570 138.340  1.00  0.00           C
ATOM   1523  OD1 ASP A 153     123.980  96.940 137.390  1.00  0.00           O
ATOM   1524  OD2 ASP A 153     122.460  98.210 138.260  1.00  0.00           O
ATOM   1525  C   ASP A 153     124.030  95.620 140.480  1.00  0.00           C
ATOM   1526  O   ASP A 153     125.050  94.860 140.540  1.00  0.00           O
ATOM   1527  N   TYR A 154     122.840  95.200 140.000  1.00  0.00           N
ATOM   1528  H   TYR A 154     122.120  95.810 139.670  1.00  0.00           H
ATOM   1529  CA  TYR A 154     122.510  93.840 139.660  1.00  0.00           C
ATOM   1530  CB  TYR A 154     121.070  93.810 139.120  1.00  0.00           C
ATOM   1531  CG  TYR A 154     119.920  93.890 140.110  1.00  0.00           C
ATOM   1532  CD1 TYR A 154     119.520  92.700 140.670  1.00  0.00           C
ATOM   1533  HD1 TYR A 154     119.980  91.730 140.530  1.00  0.00           H
ATOM   1534  CD2 TYR A 154     119.240  95.120 140.350  1.00  0.00           C
ATOM   1535  HD2 TYR A 154     119.690  96.050 140.010  1.00  0.00           H
ATOM   1536  CE1 TYR A 154     118.480  92.710 141.630  1.00  0.00           C
ATOM   1537  HE1 TYR A 154     118.200  91.710 141.960  1.00  0.00           H
ATOM   1538  CE2 TYR A 154     118.170  95.100 141.230  1.00  0.00           C
ATOM   1539  HE2 TYR A 154     117.630  96.030 141.410  1.00  0.00           H
ATOM   1540  CZ  TYR A 154     117.770  93.900 141.850  1.00  0.00           C
ATOM   1541  OH  TYR A 154     116.890  94.000 142.880  1.00  0.00           O
ATOM   1542  HH  TYR A 154     116.260  94.770 142.870  1.00  0.00           H
ATOM   1543  C   TYR A 154     123.390  93.250 138.540  1.00  0.00           C
ATOM   1544  O   TYR A 154     123.720  92.100 138.470  1.00  0.00           O
ATOM   1545  N   ASP A 155     123.820  94.140 137.740  1.00  0.00           N
ATOM   1546  H   ASP A 155     123.610  95.120 137.760  1.00  0.00           H
ATOM   1547  CA  ASP A 155     124.710  93.780 136.540  1.00  0.00           C
ATOM   1548  CB  ASP A 155     124.190  94.500 135.250  1.00  0.00           C
ATOM   1549  CG  ASP A 155     125.040  94.210 134.010  1.00  0.00           C
ATOM   1550  OD1 ASP A 155     124.920  93.090 133.500  1.00  0.00           O
ATOM   1551  OD2 ASP A 155     125.680  95.180 133.530  1.00  0.00           O
ATOM   1552  C   ASP A 155     126.110  94.210 136.730  1.00  0.00           C
ATOM   1553  O   ASP A 155     126.860  93.400 137.220  1.00  0.00           O
ATOM   1554  N   CYS A 156     126.420  95.500 136.540  1.00  0.00           N
ATOM   1555  H   CYS A 156     125.670  96.120 136.280  1.00  0.00           H
ATOM   1556  CA  CYS A 156     127.750  96.130 136.650  1.00  0.00           C
ATOM   1557  CB  CYS A 156     128.370  96.580 135.300  1.00  0.00           C
ATOM   1558  SG  CYS A 156     127.160  97.370 134.160  1.00  0.00           S
ATOM   1559  HG  CYS A 156     126.390  96.290 134.080  1.00  0.00           H
ATOM   1560  C   CYS A 156     127.840  97.210 137.710  1.00  0.00           C
ATOM   1561  O   CYS A 156     127.430  98.380 137.560  1.00  0.00           O
ATOM   1562  N   VAL A 157     128.530  96.690 138.700  1.00  0.00           N
ATOM   1563  H   VAL A 157     128.840  95.750 138.580  1.00  0.00           H
ATOM   1564  CA  VAL A 157     128.900  97.380 139.900  1.00  0.00           C
ATOM   1565  CB  VAL A 157     129.500  96.370 140.820  1.00  0.00           C
ATOM   1566  CG1 VAL A 157     129.880  97.230 142.150  1.00  0.00           C
ATOM   1567  CG2 VAL A 157     128.540  95.230 141.150  1.00  0.00           C
ATOM   1568  C   VAL A 157     129.890  98.560 139.670  1.00  0.00           C
ATOM   1569  O   VAL A 157     130.980  98.600 139.020  1.00  0.00           O
ATOM   1570  N   SER A 158     129.220  99.730 139.760  1.00  0.00           N
ATOM   1571  H   SER A 158     128.250  99.780 140.020  1.00  0.00           H
ATOM   1572  CA  SER A 158     129.810 101.080 139.580  1.00  0.00           C
ATOM   1573  CB  SER A 158     128.870 102.250 139.870  1.00  0.00           C
ATOM   1574  OG  SER A 158     127.780 102.260 138.880  1.00  0.00           O
ATOM   1575  HG  SER A 158     127.140 102.990 139.100  1.00  0.00           H
ATOM   1576  C   SER A 158     130.930 101.260 140.590  1.00  0.00           C
ATOM   1577  O   SER A 158     130.750 101.540 141.750  1.00  0.00           O
ATOM   1578  N   PHE A 159     132.120 101.210 140.000  1.00  0.00           N
ATOM   1579  H   PHE A 159     132.330 100.620 139.230  1.00  0.00           H
ATOM   1580  CA  PHE A 159     133.280 101.460 140.780  1.00  0.00           C
ATOM   1581  CB  PHE A 159     134.470 100.550 140.490  1.00  0.00           C
ATOM   1582  CG  PHE A 159     134.360  99.210 141.240  1.00  0.00           C
ATOM   1583  CD1 PHE A 159     134.100  98.100 140.490  1.00  0.00           C
ATOM   1584  HD1 PHE A 159     133.790  98.100 139.440  1.00  0.00           H
ATOM   1585  CD2 PHE A 159     134.710  99.060 142.580  1.00  0.00           C
ATOM   1586  HD2 PHE A 159     134.950  99.950 143.160  1.00  0.00           H
ATOM   1587  CE1 PHE A 159     134.260  96.840 141.100  1.00  0.00           C
ATOM   1588  HE1 PHE A 159     134.290  95.900 140.540  1.00  0.00           H
ATOM   1589  CE2 PHE A 159     134.850  97.860 143.280  1.00  0.00           C
ATOM   1590  HE2 PHE A 159     135.440  97.830 144.200  1.00  0.00           H
ATOM   1591  CZ  PHE A 159     134.620  96.720 142.490  1.00  0.00           C
ATOM   1592  HZ  PHE A 159     134.850  95.720 142.850  1.00  0.00           H
ATOM   1593  C   PHE A 159     133.790 102.860 140.780  1.00  0.00           C
ATOM   1594  O   PHE A 159     134.610 103.290 139.960  1.00  0.00           O
ATOM   1595  N   CYS A 160     133.730 103.450 141.980  1.00  0.00           N
ATOM   1596  H   CYS A 160     133.650 103.020 142.880  1.00  0.00           H
ATOM   1597  CA  CYS A 160     133.740 104.900 142.120  1.00  0.00           C
ATOM   1598  CB  CYS A 160     132.350 105.410 142.540  1.00  0.00           C
ATOM   1599  SG  CYS A 160     131.380 104.870 144.000  1.00  0.00           S
ATOM   1600  HG  CYS A 160     130.390 105.750 143.880  1.00  0.00           H
ATOM   1601  C   CYS A 160     134.910 105.490 142.920  1.00  0.00           C
ATOM   1602  O   CYS A 160     135.190 106.620 142.570  1.00  0.00           O
ATOM   1603  N   TYR A 161     135.200 104.880 144.100  1.00  0.00           N
ATOM   1604  H   TYR A 161     134.690 104.180 144.610  1.00  0.00           H
ATOM   1605  CA  TYR A 161     136.290 105.420 144.910  1.00  0.00           C
ATOM   1606  CB  TYR A 161     135.590 106.290 145.990  1.00  0.00           C
ATOM   1607  CG  TYR A 161     136.340 106.970 147.140  1.00  0.00           C
ATOM   1608  CD1 TYR A 161     136.720 108.270 146.960  1.00  0.00           C
ATOM   1609  HD1 TYR A 161     136.450 108.870 146.090  1.00  0.00           H
ATOM   1610  CD2 TYR A 161     136.760 106.170 148.130  1.00  0.00           C
ATOM   1611  HD2 TYR A 161     136.420 105.140 148.200  1.00  0.00           H
ATOM   1612  CE1 TYR A 161     137.630 108.840 147.890  1.00  0.00           C
ATOM   1613  HE1 TYR A 161     137.800 109.920 147.880  1.00  0.00           H
ATOM   1614  CE2 TYR A 161     137.610 106.720 149.090  1.00  0.00           C
ATOM   1615  HE2 TYR A 161     138.040 106.090 149.870  1.00  0.00           H
ATOM   1616  CZ  TYR A 161     138.020 108.050 149.000  1.00  0.00           C
ATOM   1617  OH  TYR A 161     138.430 108.770 150.110  1.00  0.00           O
ATOM   1618  HH  TYR A 161     139.110 108.170 150.540  1.00  0.00           H
ATOM   1619  C   TYR A 161     137.180 104.340 145.530  1.00  0.00           C
ATOM   1620  O   TYR A 161     136.760 103.300 145.980  1.00  0.00           O
ATOM   1621  N   MET A 162     138.470 104.510 145.350  1.00  0.00           N
ATOM   1622  H   MET A 162     138.990 105.200 144.840  1.00  0.00           H
ATOM   1623  CA  MET A 162     139.430 103.640 146.030  1.00  0.00           C
ATOM   1624  CB  MET A 162     140.200 102.850 144.900  1.00  0.00           C
ATOM   1625  CG  MET A 162     141.220 101.780 145.280  1.00  0.00           C
ATOM   1626  SD  MET A 162     142.460 101.480 143.990  1.00  0.00           S
ATOM   1627  CE  MET A 162     143.160  99.960 144.680  1.00  0.00           C
ATOM   1628  C   MET A 162     140.410 104.360 146.900  1.00  0.00           C
ATOM   1629  O   MET A 162     140.930 105.370 146.420  1.00  0.00           O
ATOM   1630  N   HIS A 163     140.590 103.920 148.150  1.00  0.00           N
ATOM   1631  H   HIS A 163     139.900 103.290 148.510  1.00  0.00           H
ATOM   1632  CA  HIS A 163     141.540 104.500 149.130  1.00  0.00           C
ATOM   1633  CB  HIS A 163     141.230 104.260 150.540  1.00  0.00           C
ATOM   1634  CG  HIS A 163     142.220 105.000 151.490  1.00  0.00           C
ATOM   1635  ND1 HIS A 163     142.870 106.160 151.250  1.00  0.00           N
ATOM   1636  CD2 HIS A 163     142.440 104.720 152.780  1.00  0.00           C
ATOM   1637  HD2 HIS A 163     142.020 103.860 153.300  1.00  0.00           H
ATOM   1638  CE1 HIS A 163     143.410 106.570 152.420  1.00  0.00           C
ATOM   1639  HE1 HIS A 163     143.920 107.510 152.620  1.00  0.00           H
ATOM   1640  NE2 HIS A 163     143.130 105.700 153.360  1.00  0.00           N
ATOM   1641  HE2 HIS A 163     143.510 105.780 154.280  1.00  0.00           H
ATOM   1642  C   HIS A 163     143.000 104.370 148.710  1.00  0.00           C
ATOM   1643  O   HIS A 163     143.440 103.320 148.290  1.00  0.00           O
ATOM   1644  N   HIS A 164     143.760 105.510 148.570  1.00  0.00           N
ATOM   1645  H   HIS A 164     143.710 106.280 149.210  1.00  0.00           H
ATOM   1646  CA  HIS A 164     145.100 105.470 147.930  1.00  0.00           C
ATOM   1647  CB  HIS A 164     145.160 106.260 146.580  1.00  0.00           C
ATOM   1648  CG  HIS A 164     145.020 105.340 145.350  1.00  0.00           C
ATOM   1649  ND1 HIS A 164     146.020 104.980 144.550  1.00  0.00           N
ATOM   1650  CD2 HIS A 164     143.950 104.820 144.810  1.00  0.00           C
ATOM   1651  HD2 HIS A 164     142.920 104.820 145.170  1.00  0.00           H
ATOM   1652  CE1 HIS A 164     145.560 104.440 143.450  1.00  0.00           C
ATOM   1653  HE1 HIS A 164     146.070 104.210 142.510  1.00  0.00           H
ATOM   1654  NE2 HIS A 164     144.290 104.300 143.640  1.00  0.00           N
ATOM   1655  HE2 HIS A 164     143.740 103.670 143.080  1.00  0.00           H
ATOM   1656  C   HIS A 164     146.320 105.880 148.760  1.00  0.00           C
ATOM   1657  O   HIS A 164     147.360 105.300 148.660  1.00  0.00           O
ATOM   1658  N   MET A 165     146.140 106.970 149.540  1.00  0.00           N
ATOM   1659  H   MET A 165     145.280 107.450 149.730  1.00  0.00           H
ATOM   1660  CA  MET A 165     147.310 107.570 150.290  1.00  0.00           C
ATOM   1661  CB  MET A 165     147.750 108.870 149.700  1.00  0.00           C
ATOM   1662  CG  MET A 165     148.350 108.680 148.330  1.00  0.00           C
ATOM   1663  SD  MET A 165     149.180 110.240 147.720  1.00  0.00           S
ATOM   1664  CE  MET A 165     148.320 111.690 148.400  1.00  0.00           C
ATOM   1665  C   MET A 165     146.970 107.950 151.770  1.00  0.00           C
ATOM   1666  O   MET A 165     146.490 109.050 151.990  1.00  0.00           O
ATOM   1667  N   GLU A 166     147.470 107.050 152.660  1.00  0.00           N
ATOM   1668  H   GLU A 166     147.970 106.270 152.300  1.00  0.00           H
ATOM   1669  CA  GLU A 166     147.390 107.190 154.120  1.00  0.00           C
ATOM   1670  CB  GLU A 166     147.650 105.780 154.650  1.00  0.00           C
ATOM   1671  CG  GLU A 166     146.280 105.090 154.810  1.00  0.00           C
ATOM   1672  CD  GLU A 166     146.430 103.580 155.120  1.00  0.00           C
ATOM   1673  OE1 GLU A 166     146.810 102.850 154.190  1.00  0.00           O
ATOM   1674  OE2 GLU A 166     146.100 103.140 156.240  1.00  0.00           O
ATOM   1675  C   GLU A 166     148.580 108.090 154.480  1.00  0.00           C
ATOM   1676  O   GLU A 166     149.680 107.560 154.630  1.00  0.00           O
ATOM   1677  N   LEU A 167     148.360 109.370 154.490  1.00  0.00           N
ATOM   1678  H   LEU A 167     147.460 109.800 154.460  1.00  0.00           H
ATOM   1679  CA  LEU A 167     149.460 110.340 154.770  1.00  0.00           C
ATOM   1680  CB  LEU A 167     149.140 111.670 154.140  1.00  0.00           C
ATOM   1681  CG  LEU A 167     148.910 111.610 152.640  1.00  0.00           C
ATOM   1682  CD1 LEU A 167     147.970 112.610 152.090  1.00  0.00           C
ATOM   1683  CD2 LEU A 167     150.100 111.830 151.780  1.00  0.00           C
ATOM   1684  C   LEU A 167     149.740 110.420 156.280  1.00  0.00           C
ATOM   1685  O   LEU A 167     148.890 110.790 157.060  1.00  0.00           O
ATOM   1686  N   PRO A 168     151.080 110.220 156.620  1.00  0.00           N
ATOM   1687  CA  PRO A 168     151.620 110.110 157.960  1.00  0.00           C
ATOM   1688  CB  PRO A 168     153.110 109.850 157.810  1.00  0.00           C
ATOM   1689  CG  PRO A 168     153.560 110.280 156.410  1.00  0.00           C
ATOM   1690  CD  PRO A 168     152.230 110.130 155.630  1.00  0.00           C
ATOM   1691  C   PRO A 168     151.220 111.130 159.050  1.00  0.00           C
ATOM   1692  O   PRO A 168     151.060 110.830 160.170  1.00  0.00           O
ATOM   1693  N   THR A 169     151.150 112.440 158.780  1.00  0.00           N
ATOM   1694  H   THR A 169     151.560 112.780 157.940  1.00  0.00           H
ATOM   1695  CA  THR A 169     150.470 113.430 159.710  1.00  0.00           C
ATOM   1696  CB  THR A 169     150.920 114.930 159.420  1.00  0.00           C
ATOM   1697  OG1 THR A 169     151.050 115.190 158.020  1.00  0.00           O
ATOM   1698  HG1 THR A 169     151.530 114.440 157.560  1.00  0.00           H
ATOM   1699  CG2 THR A 169     152.300 115.180 160.050  1.00  0.00           C
ATOM   1700  C   THR A 169     148.950 113.270 159.740  1.00  0.00           C
ATOM   1701  O   THR A 169     148.200 114.170 159.340  1.00  0.00           O
ATOM   1702  N   GLY A 170     148.480 112.110 160.180  1.00  0.00           N
ATOM   1703  H   GLY A 170     149.180 111.430 160.370  1.00  0.00           H
ATOM   1704  CA  GLY A 170     147.100 111.610 160.150  1.00  0.00           C
ATOM   1705  C   GLY A 170     145.980 112.130 159.220  1.00  0.00           C
ATOM   1706  O   GLY A 170     144.820 112.420 159.650  1.00  0.00           O
ATOM   1707  N   VAL A 171     146.380 112.280 157.920  1.00  0.00           N
ATOM   1708  H   VAL A 171     147.310 112.110 157.600  1.00  0.00           H
ATOM   1709  CA  VAL A 171     145.500 112.760 156.810  1.00  0.00           C
ATOM   1710  CB  VAL A 171     146.070 114.010 156.140  1.00  0.00           C
ATOM   1711  CG1 VAL A 171     145.330 114.410 154.820  1.00  0.00           C
ATOM   1712  CG2 VAL A 171     146.140 115.150 157.140  1.00  0.00           C
ATOM   1713  C   VAL A 171     145.320 111.600 155.830  1.00  0.00           C
ATOM   1714  O   VAL A 171     146.270 110.920 155.350  1.00  0.00           O
ATOM   1715  N   HIS A 172     144.080 111.380 155.490  1.00  0.00           N
ATOM   1716  H   HIS A 172     143.310 111.910 155.850  1.00  0.00           H
ATOM   1717  CA  HIS A 172     143.660 110.310 154.520  1.00  0.00           C
ATOM   1718  CB  HIS A 172     142.710 109.350 155.220  1.00  0.00           C
ATOM   1719  CG  HIS A 172     143.360 108.280 156.010  1.00  0.00           C
ATOM   1720  ND1 HIS A 172     143.160 106.940 156.010  1.00  0.00           N
ATOM   1721  CD2 HIS A 172     144.250 108.510 157.020  1.00  0.00           C
ATOM   1722  HD2 HIS A 172     144.690 109.450 157.360  1.00  0.00           H
ATOM   1723  CE1 HIS A 172     143.890 106.340 156.920  1.00  0.00           C
ATOM   1724  HE1 HIS A 172     144.030 105.270 157.060  1.00  0.00           H
ATOM   1725  NE2 HIS A 172     144.560 107.320 157.480  1.00  0.00           N
ATOM   1726  HE2 HIS A 172     145.440 107.210 157.940  1.00  0.00           H
ATOM   1727  C   HIS A 172     142.990 110.790 153.200  1.00  0.00           C
ATOM   1728  O   HIS A 172     142.390 111.860 153.370  1.00  0.00           O
ATOM   1729  N   ALA A 173     143.630 110.420 152.080  1.00  0.00           N
ATOM   1730  H   ALA A 173     144.560 110.090 152.190  1.00  0.00           H
ATOM   1731  CA  ALA A 173     143.280 110.720 150.670  1.00  0.00           C
ATOM   1732  CB  ALA A 173     144.250 111.650 149.980  1.00  0.00           C
ATOM   1733  C   ALA A 173     143.120 109.490 149.760  1.00  0.00           C
ATOM   1734  O   ALA A 173     144.100 108.910 149.390  1.00  0.00           O
ATOM   1735  N   GLY A 174     141.950 109.350 149.100  1.00  0.00           N
ATOM   1736  H   GLY A 174     141.190 109.970 149.290  1.00  0.00           H
ATOM   1737  CA  GLY A 174     141.590 108.360 148.020  1.00  0.00           C
ATOM   1738  C   GLY A 174     141.340 108.960 146.650  1.00  0.00           C
ATOM   1739  O   GLY A 174     141.070 110.150 146.580  1.00  0.00           O
ATOM   1740  N   THR A 175     141.210 108.090 145.670  1.00  0.00           N
ATOM   1741  H   THR A 175     140.830 107.180 145.830  1.00  0.00           H
ATOM   1742  CA  THR A 175     141.080 108.610 144.260  1.00  0.00           C
ATOM   1743  CB  THR A 175     142.420 108.790 143.540  1.00  0.00           C
ATOM   1744  OG1 THR A 175     142.220 109.760 142.490  1.00  0.00           O
ATOM   1745  HG1 THR A 175     142.960 110.190 141.980  1.00  0.00           H
ATOM   1746  CG2 THR A 175     143.030 107.520 142.980  1.00  0.00           C
ATOM   1747  C   THR A 175     140.070 107.680 143.530  1.00  0.00           C
ATOM   1748  O   THR A 175     139.450 106.890 144.230  1.00  0.00           O
ATOM   1749  N   ASP A 176     140.130 107.620 142.230  1.00  0.00           N
ATOM   1750  H   ASP A 176     140.700 108.260 141.720  1.00  0.00           H
ATOM   1751  CA  ASP A 176     139.120 106.840 141.490  1.00  0.00           C
ATOM   1752  CB  ASP A 176     138.660 107.840 140.390  1.00  0.00           C
ATOM   1753  CG  ASP A 176     139.630 107.940 139.250  1.00  0.00           C
ATOM   1754  OD1 ASP A 176     139.300 107.490 138.130  1.00  0.00           O
ATOM   1755  OD2 ASP A 176     140.670 108.550 139.460  1.00  0.00           O
ATOM   1756  C   ASP A 176     139.650 105.460 140.970  1.00  0.00           C
ATOM   1757  O   ASP A 176     140.600 104.910 141.550  1.00  0.00           O
ATOM   1758  N   LEU A 177     138.940 104.760 140.080  1.00  0.00           N
ATOM   1759  H   LEU A 177     138.130 105.100 139.610  1.00  0.00           H
ATOM   1760  CA  LEU A 177     139.390 103.490 139.580  1.00  0.00           C
ATOM   1761  CB  LEU A 177     138.320 102.420 139.780  1.00  0.00           C
ATOM   1762  CG  LEU A 177     138.540 101.680 141.110  1.00  0.00           C
ATOM   1763  CD1 LEU A 177     137.410 102.110 142.040  1.00  0.00           C
ATOM   1764  CD2 LEU A 177     138.720 100.120 141.040  1.00  0.00           C
ATOM   1765  C   LEU A 177     139.790 103.520 138.090  1.00  0.00           C
ATOM   1766  O   LEU A 177     140.200 102.450 137.610  1.00  0.00           O
ATOM   1767  N   GLU A 178     139.570 104.650 137.360  1.00  0.00           N
ATOM   1768  H   GLU A 178     139.090 105.460 137.690  1.00  0.00           H
ATOM   1769  CA  GLU A 178     140.030 104.720 135.900  1.00  0.00           C
ATOM   1770  CB  GLU A 178     138.770 104.740 135.080  1.00  0.00           C
ATOM   1771  CG  GLU A 178     138.960 104.240 133.710  1.00  0.00           C
ATOM   1772  CD  GLU A 178     138.080 104.820 132.660  1.00  0.00           C
ATOM   1773  OE1 GLU A 178     137.790 104.060 131.740  1.00  0.00           O
ATOM   1774  OE2 GLU A 178     137.740 105.970 132.650  1.00  0.00           O
ATOM   1775  C   GLU A 178     141.070 105.810 135.470  1.00  0.00           C
ATOM   1776  O   GLU A 178     142.230 105.420 135.260  1.00  0.00           O
ATOM   1777  N   GLY A 179     140.900 107.050 135.940  1.00  0.00           N
ATOM   1778  H   GLY A 179     140.370 107.250 136.770  1.00  0.00           H
ATOM   1779  CA  GLY A 179     141.790 108.120 135.570  1.00  0.00           C
ATOM   1780  C   GLY A 179     141.090 109.520 135.620  1.00  0.00           C
ATOM   1781  O   GLY A 179     141.360 110.400 134.830  1.00  0.00           O
ATOM   1782  N   ASN A 180     140.460 109.810 136.780  1.00  0.00           N
ATOM   1783  H   ASN A 180     140.550 109.060 137.430  1.00  0.00           H
ATOM   1784  CA  ASN A 180     139.630 111.000 137.030  1.00  0.00           C
ATOM   1785  CB  ASN A 180     138.250 110.440 137.460  1.00  0.00           C
ATOM   1786  CG  ASN A 180     137.380 109.710 136.420  1.00  0.00           C
ATOM   1787  OD1 ASN A 180     136.890 110.330 135.480  1.00  0.00           O
ATOM   1788  ND2 ASN A 180     137.380 108.410 136.400  1.00  0.00           N
ATOM   1789 1HD2 ASN A 180     137.890 107.990 137.150  1.00  0.00           H
ATOM   1790 2HD2 ASN A 180     136.780 107.830 135.850  1.00  0.00           H
ATOM   1791  C   ASN A 180     140.060 112.020 138.080  1.00  0.00           C
ATOM   1792  O   ASN A 180     140.460 113.010 137.510  1.00  0.00           O
ATOM   1793  N   PHE A 181     140.540 111.410 139.190  1.00  0.00           N
ATOM   1794  H   PHE A 181     140.800 110.450 139.270  1.00  0.00           H
ATOM   1795  CA  PHE A 181     140.960 112.180 140.370  1.00  0.00           C
ATOM   1796  CB  PHE A 181     142.300 112.970 140.180  1.00  0.00           C
ATOM   1797  CG  PHE A 181     143.440 112.110 139.750  1.00  0.00           C
ATOM   1798  CD1 PHE A 181     144.270 111.650 140.690  1.00  0.00           C
ATOM   1799  HD1 PHE A 181     144.140 111.870 141.750  1.00  0.00           H
ATOM   1800  CD2 PHE A 181     143.660 112.070 138.440  1.00  0.00           C
ATOM   1801  HD2 PHE A 181     142.990 112.580 137.750  1.00  0.00           H
ATOM   1802  CE1 PHE A 181     145.450 111.060 140.250  1.00  0.00           C
ATOM   1803  HE1 PHE A 181     146.160 110.750 141.000  1.00  0.00           H
ATOM   1804  CE2 PHE A 181     144.830 111.450 137.950  1.00  0.00           C
ATOM   1805  HE2 PHE A 181     145.090 111.500 136.890  1.00  0.00           H
ATOM   1806  CZ  PHE A 181     145.730 110.920 138.910  1.00  0.00           C
ATOM   1807  HZ  PHE A 181     146.760 110.710 138.650  1.00  0.00           H
ATOM   1808  C   PHE A 181     139.870 113.060 140.990  1.00  0.00           C
ATOM   1809  O   PHE A 181     139.140 113.810 140.360  1.00  0.00           O
ATOM   1810  N   TYR A 182     139.950 112.990 142.280  1.00  0.00           N
ATOM   1811  H   TYR A 182     140.470 112.260 142.730  1.00  0.00           H
ATOM   1812  CA  TYR A 182     139.340 113.900 143.260  1.00  0.00           C
ATOM   1813  CB  TYR A 182     138.510 113.000 144.280  1.00  0.00           C
ATOM   1814  CG  TYR A 182     137.530 111.950 143.680  1.00  0.00           C
ATOM   1815  CD1 TYR A 182     136.770 112.240 142.530  1.00  0.00           C
ATOM   1816  HD1 TYR A 182     136.830 113.260 142.160  1.00  0.00           H
ATOM   1817  CD2 TYR A 182     137.510 110.660 144.240  1.00  0.00           C
ATOM   1818  HD2 TYR A 182     138.030 110.510 145.180  1.00  0.00           H
ATOM   1819  CE1 TYR A 182     135.980 111.340 141.950  1.00  0.00           C
ATOM   1820  HE1 TYR A 182     135.500 111.620 141.010  1.00  0.00           H
ATOM   1821  CE2 TYR A 182     136.710 109.720 143.620  1.00  0.00           C
ATOM   1822  HE2 TYR A 182     136.810 108.670 143.910  1.00  0.00           H
ATOM   1823  CZ  TYR A 182     135.980 110.080 142.470  1.00  0.00           C
ATOM   1824  OH  TYR A 182     135.040 109.190 141.990  1.00  0.00           O
ATOM   1825  HH  TYR A 182     135.420 108.300 142.220  1.00  0.00           H
ATOM   1826  C   TYR A 182     140.340 114.790 143.990  1.00  0.00           C
ATOM   1827  O   TYR A 182     141.160 114.400 144.780  1.00  0.00           O
ATOM   1828  N   GLY A 183     140.450 115.980 143.440  1.00  0.00           N
ATOM   1829  H   GLY A 183     139.900 116.230 142.640  1.00  0.00           H
ATOM   1830  CA  GLY A 183     141.290 117.070 143.870  1.00  0.00           C
ATOM   1831  C   GLY A 183     142.690 117.150 143.310  1.00  0.00           C
ATOM   1832  O   GLY A 183     143.070 116.290 142.540  1.00  0.00           O
ATOM   1833  N   PRO A 184     143.510 118.170 143.620  1.00  0.00           N
ATOM   1834  CA  PRO A 184     144.910 118.190 143.280  1.00  0.00           C
ATOM   1835  CB  PRO A 184     145.450 119.590 143.680  1.00  0.00           C
ATOM   1836  CG  PRO A 184     144.170 120.470 143.550  1.00  0.00           C
ATOM   1837  CD  PRO A 184     143.010 119.510 143.910  1.00  0.00           C
ATOM   1838  C   PRO A 184     145.690 117.190 144.140  1.00  0.00           C
ATOM   1839  O   PRO A 184     145.730 117.170 145.370  1.00  0.00           O
ATOM   1840  N   PHE A 185     146.230 116.270 143.330  1.00  0.00           N
ATOM   1841  H   PHE A 185     146.160 116.160 142.340  1.00  0.00           H
ATOM   1842  CA  PHE A 185     147.040 115.130 143.810  1.00  0.00           C
ATOM   1843  CB  PHE A 185     146.670 113.870 143.090  1.00  0.00           C
ATOM   1844  CG  PHE A 185     145.710 112.960 143.840  1.00  0.00           C
ATOM   1845  CD1 PHE A 185     144.550 113.290 144.550  1.00  0.00           C
ATOM   1846  HD1 PHE A 185     144.100 114.250 144.310  1.00  0.00           H
ATOM   1847  CD2 PHE A 185     146.240 111.640 143.900  1.00  0.00           C
ATOM   1848  HD2 PHE A 185     147.160 111.370 143.380  1.00  0.00           H
ATOM   1849  CE1 PHE A 185     143.960 112.360 145.400  1.00  0.00           C
ATOM   1850  HE1 PHE A 185     143.160 112.690 146.060  1.00  0.00           H
ATOM   1851  CE2 PHE A 185     145.600 110.710 144.700  1.00  0.00           C
ATOM   1852  HE2 PHE A 185     146.090 109.740 144.780  1.00  0.00           H
ATOM   1853  CZ  PHE A 185     144.480 111.040 145.490  1.00  0.00           C
ATOM   1854  HZ  PHE A 185     144.000 110.330 146.150  1.00  0.00           H
ATOM   1855  C   PHE A 185     148.550 115.440 143.800  1.00  0.00           C
ATOM   1856  O   PHE A 185     149.140 115.820 142.820  1.00  0.00           O
ATOM   1857  N   VAL A 186     149.130 115.260 145.030  1.00  0.00           N
ATOM   1858  H   VAL A 186     148.510 115.080 145.790  1.00  0.00           H
ATOM   1859  CA  VAL A 186     150.590 115.540 145.210  1.00  0.00           C
ATOM   1860  CB  VAL A 186     150.910 115.870 146.710  1.00  0.00           C
ATOM   1861  CG1 VAL A 186     150.180 117.060 147.160  1.00  0.00           C
ATOM   1862  CG2 VAL A 186     150.770 114.700 147.620  1.00  0.00           C
ATOM   1863  C   VAL A 186     151.610 114.630 144.530  1.00  0.00           C
ATOM   1864  O   VAL A 186     151.280 113.490 144.290  1.00  0.00           O
ATOM   1865  N   ASP A 187     152.800 115.060 144.180  1.00  0.00           N
ATOM   1866  H   ASP A 187     152.930 116.040 144.010  1.00  0.00           H
ATOM   1867  CA  ASP A 187     153.910 114.190 143.580  1.00  0.00           C
ATOM   1868  CB  ASP A 187     154.720 114.970 142.540  1.00  0.00           C
ATOM   1869  CG  ASP A 187     155.510 116.270 142.860  1.00  0.00           C
ATOM   1870  OD1 ASP A 187     155.710 116.700 144.030  1.00  0.00           O
ATOM   1871  OD2 ASP A 187     156.030 116.780 141.810  1.00  0.00           O
ATOM   1872  C   ASP A 187     154.730 113.600 144.690  1.00  0.00           C
ATOM   1873  O   ASP A 187     154.720 112.370 144.950  1.00  0.00           O
ATOM   1874  N   ARG A 188     155.470 114.450 145.440  1.00  0.00           N
ATOM   1875  H   ARG A 188     155.660 115.400 145.230  1.00  0.00           H
ATOM   1876  CA  ARG A 188     156.260 113.850 146.540  1.00  0.00           C
ATOM   1877  CB  ARG A 188     157.370 114.690 147.090  1.00  0.00           C
ATOM   1878  CG  ARG A 188     158.650 113.870 147.390  1.00  0.00           C
ATOM   1879  CD  ARG A 188     159.230 113.390 146.000  1.00  0.00           C
ATOM   1880  NE  ARG A 188     160.660 113.080 146.070  1.00  0.00           N
ATOM   1881  HE  ARG A 188     160.920 112.290 146.620  1.00  0.00           H
ATOM   1882  CZ  ARG A 188     161.680 113.700 145.490  1.00  0.00           C
ATOM   1883  NH1 ARG A 188     161.530 114.710 144.720  1.00  0.00           N
ATOM   1884 1HH1 ARG A 188     160.670 115.150 144.490  1.00  0.00           H
ATOM   1885 2HH1 ARG A 188     162.410 115.020 144.350  1.00  0.00           H
ATOM   1886  NH2 ARG A 188     162.950 113.370 145.730  1.00  0.00           N
ATOM   1887 1HH2 ARG A 188     163.110 112.730 146.470  1.00  0.00           H
ATOM   1888 2HH2 ARG A 188     163.690 113.670 145.110  1.00  0.00           H
ATOM   1889  C   ARG A 188     155.230 113.630 147.670  1.00  0.00           C
ATOM   1890  O   ARG A 188     154.590 114.540 148.220  1.00  0.00           O
ATOM   1891  N   GLN A 189     155.120 112.330 147.950  1.00  0.00           N
ATOM   1892  H   GLN A 189     155.760 111.680 147.550  1.00  0.00           H
ATOM   1893  CA  GLN A 189     154.120 111.800 148.900  1.00  0.00           C
ATOM   1894  CB  GLN A 189     153.840 110.320 148.580  1.00  0.00           C
ATOM   1895  CG  GLN A 189     152.480 109.840 149.090  1.00  0.00           C
ATOM   1896  CD  GLN A 189     152.330 108.450 148.520  1.00  0.00           C
ATOM   1897  OE1 GLN A 189     152.450 108.170 147.330  1.00  0.00           O
ATOM   1898  NE2 GLN A 189     151.910 107.520 149.370  1.00  0.00           N
ATOM   1899 1HE2 GLN A 189     151.590 107.650 150.310  1.00  0.00           H
ATOM   1900 2HE2 GLN A 189     151.970 106.570 149.040  1.00  0.00           H
ATOM   1901  C   GLN A 189     154.360 111.970 150.450  1.00  0.00           C
ATOM   1902  O   GLN A 189     155.050 111.230 151.190  1.00  0.00           O
ATOM   1903  N   THR A 190     154.130 113.220 150.850  1.00  0.00           N
ATOM   1904  H   THR A 190     154.230 113.920 150.140  1.00  0.00           H
ATOM   1905  CA  THR A 190     154.160 113.650 152.260  1.00  0.00           C
ATOM   1906  CB  THR A 190     155.200 114.690 152.510  1.00  0.00           C
ATOM   1907  OG1 THR A 190     155.140 115.660 151.460  1.00  0.00           O
ATOM   1908  HG1 THR A 190     155.040 116.570 151.870  1.00  0.00           H
ATOM   1909  CG2 THR A 190     156.550 113.890 152.470  1.00  0.00           C
ATOM   1910  C   THR A 190     152.780 114.060 152.810  1.00  0.00           C
ATOM   1911  O   THR A 190     152.400 113.530 153.830  1.00  0.00           O
ATOM   1912  N   ALA A 191     152.250 115.090 152.170  1.00  0.00           N
ATOM   1913  H   ALA A 191     152.700 115.530 151.390  1.00  0.00           H
ATOM   1914  CA  ALA A 191     150.890 115.630 152.560  1.00  0.00           C
ATOM   1915  CB  ALA A 191     151.060 116.650 153.710  1.00  0.00           C
ATOM   1916  C   ALA A 191     150.090 116.290 151.420  1.00  0.00           C
ATOM   1917  O   ALA A 191     150.690 116.730 150.470  1.00  0.00           O
ATOM   1918  N   GLN A 192     148.790 116.090 151.400  1.00  0.00           N
ATOM   1919  H   GLN A 192     148.420 115.380 152.000  1.00  0.00           H
ATOM   1920  CA  GLN A 192     147.830 116.710 150.500  1.00  0.00           C
ATOM   1921  CB  GLN A 192     147.430 115.550 149.580  1.00  0.00           C
ATOM   1922  CG  GLN A 192     146.450 115.940 148.400  1.00  0.00           C
ATOM   1923  CD  GLN A 192     146.080 114.730 147.510  1.00  0.00           C
ATOM   1924  OE1 GLN A 192     146.950 113.950 147.070  1.00  0.00           O
ATOM   1925  NE2 GLN A 192     144.840 114.390 147.290  1.00  0.00           N
ATOM   1926 1HE2 GLN A 192     143.980 114.800 147.580  1.00  0.00           H
ATOM   1927 2HE2 GLN A 192     144.810 113.520 146.810  1.00  0.00           H
ATOM   1928  C   GLN A 192     146.600 117.410 151.120  1.00  0.00           C
ATOM   1929  O   GLN A 192     145.980 116.790 152.010  1.00  0.00           O
ATOM   1930  N   ALA A 193     146.530 118.720 150.970  1.00  0.00           N
ATOM   1931  H   ALA A 193     147.420 119.170 150.900  1.00  0.00           H
ATOM   1932  CA  ALA A 193     145.370 119.510 151.540  1.00  0.00           C
ATOM   1933  CB  ALA A 193     146.010 120.520 152.460  1.00  0.00           C
ATOM   1934  C   ALA A 193     144.400 120.210 150.520  1.00  0.00           C
ATOM   1935  O   ALA A 193     144.300 121.460 150.420  1.00  0.00           O
ATOM   1936  N   ALA A 194     143.370 119.380 150.170  1.00  0.00           N
ATOM   1937  H   ALA A 194     143.180 118.520 150.650  1.00  0.00           H
ATOM   1938  CA  ALA A 194     142.550 119.770 149.020  1.00  0.00           C
ATOM   1939  CB  ALA A 194     142.790 118.690 147.930  1.00  0.00           C
ATOM   1940  C   ALA A 194     141.020 119.900 149.100  1.00  0.00           C
ATOM   1941  O   ALA A 194     140.340 119.090 149.650  1.00  0.00           O
ATOM   1942  N   GLY A 195     140.470 120.900 148.400  1.00  0.00           N
ATOM   1943  H   GLY A 195     141.090 121.650 148.160  1.00  0.00           H
ATOM   1944  CA  GLY A 195     139.020 121.140 148.250  1.00  0.00           C
ATOM   1945  C   GLY A 195     138.490 122.350 149.100  1.00  0.00           C
ATOM   1946  O   GLY A 195     139.200 122.930 149.880  1.00  0.00           O
ATOM   1947  N   THR A 196     137.140 122.410 149.160  1.00  0.00           N
ATOM   1948  H   THR A 196     136.550 121.650 148.880  1.00  0.00           H
ATOM   1949  CA  THR A 196     136.460 123.580 149.800  1.00  0.00           C
ATOM   1950  CB  THR A 196     135.430 124.150 148.810  1.00  0.00           C
ATOM   1951  OG1 THR A 196     134.810 123.190 147.950  1.00  0.00           O
ATOM   1952  HG1 THR A 196     134.210 123.630 147.270  1.00  0.00           H
ATOM   1953  CG2 THR A 196     136.030 125.270 148.050  1.00  0.00           C
ATOM   1954  C   THR A 196     135.670 123.340 151.060  1.00  0.00           C
ATOM   1955  O   THR A 196     135.180 122.280 151.330  1.00  0.00           O
ATOM   1956  N   ASP A 197     135.840 124.270 151.940  1.00  0.00           N
ATOM   1957  H   ASP A 197     136.540 124.950 151.720  1.00  0.00           H
ATOM   1958  CA  ASP A 197     135.560 124.190 153.420  1.00  0.00           C
ATOM   1959  CB  ASP A 197     135.990 125.490 154.100  1.00  0.00           C
ATOM   1960  CG  ASP A 197     137.560 125.710 153.970  1.00  0.00           C
ATOM   1961  OD1 ASP A 197     138.290 125.560 154.950  1.00  0.00           O
ATOM   1962  OD2 ASP A 197     138.020 126.110 152.890  1.00  0.00           O
ATOM   1963  C   ASP A 197     134.070 124.010 153.690  1.00  0.00           C
ATOM   1964  O   ASP A 197     133.700 123.540 154.750  1.00  0.00           O
ATOM   1965  N   THR A 198     133.250 124.650 152.880  1.00  0.00           N
ATOM   1966  H   THR A 198     133.610 125.360 152.270  1.00  0.00           H
ATOM   1967  CA  THR A 198     131.770 124.520 152.890  1.00  0.00           C
ATOM   1968  CB  THR A 198     131.100 125.670 152.100  1.00  0.00           C
ATOM   1969  OG1 THR A 198     131.670 125.730 150.800  1.00  0.00           O
ATOM   1970  HG1 THR A 198     131.500 124.820 150.400  1.00  0.00           H
ATOM   1971  CG2 THR A 198     130.940 126.950 152.940  1.00  0.00           C
ATOM   1972  C   THR A 198     131.230 123.140 152.590  1.00  0.00           C
ATOM   1973  O   THR A 198     130.860 122.890 151.420  1.00  0.00           O
ATOM   1974  N   THR A 199     130.990 122.420 153.630  1.00  0.00           N
ATOM   1975  H   THR A 199     131.110 122.790 154.550  1.00  0.00           H
ATOM   1976  CA  THR A 199     130.460 121.020 153.590  1.00  0.00           C
ATOM   1977  CB  THR A 199     130.790 120.340 154.880  1.00  0.00           C
ATOM   1978  OG1 THR A 199     130.720 118.940 154.750  1.00  0.00           O
ATOM   1979  HG1 THR A 199     130.340 118.570 155.600  1.00  0.00           H
ATOM   1980  CG2 THR A 199     129.870 120.830 155.980  1.00  0.00           C
ATOM   1981  C   THR A 199     128.940 121.010 153.360  1.00  0.00           C
ATOM   1982  O   THR A 199     128.210 121.980 153.590  1.00  0.00           O
ATOM   1983  N   ILE A 200     128.420 119.850 152.980  1.00  0.00           N
ATOM   1984  H   ILE A 200     128.880 118.960 152.990  1.00  0.00           H
ATOM   1985  CA  ILE A 200     127.090 119.710 152.400  1.00  0.00           C
ATOM   1986  CB  ILE A 200     127.150 118.500 151.420  1.00  0.00           C
ATOM   1987  CG1 ILE A 200     127.940 117.250 151.950  1.00  0.00           C
ATOM   1988  CG2 ILE A 200     127.600 119.010 150.040  1.00  0.00           C
ATOM   1989  CD  ILE A 200     127.730 115.950 151.190  1.00  0.00           C
ATOM   1990  C   ILE A 200     125.870 119.740 153.400  1.00  0.00           C
ATOM   1991  O   ILE A 200     125.490 118.610 153.800  1.00  0.00           O
ATOM   1992  N   THR A 201     124.960 120.710 153.130  1.00  0.00           N
ATOM   1993  H   THR A 201     124.950 121.240 152.280  1.00  0.00           H
ATOM   1994  CA  THR A 201     123.710 120.990 153.910  1.00  0.00           C
ATOM   1995  CB  THR A 201     123.040 122.400 153.820  1.00  0.00           C
ATOM   1996  OG1 THR A 201     123.210 122.990 152.530  1.00  0.00           O
ATOM   1997  HG1 THR A 201     123.330 123.960 152.730  1.00  0.00           H
ATOM   1998  CG2 THR A 201     123.440 123.280 155.040  1.00  0.00           C
ATOM   1999  C   THR A 201     122.550 120.080 153.550  1.00  0.00           C
ATOM   2000  O   THR A 201     121.780 119.670 154.440  1.00  0.00           O
ATOM   2001  N   VAL A 202     122.360 119.800 152.240  1.00  0.00           N
ATOM   2002  H   VAL A 202     122.980 120.210 151.580  1.00  0.00           H
ATOM   2003  CA  VAL A 202     121.220 118.980 151.730  1.00  0.00           C
ATOM   2004  CB  VAL A 202     121.340 118.830 150.210  1.00  0.00           C
ATOM   2005  CG1 VAL A 202     122.780 118.410 149.810  1.00  0.00           C
ATOM   2006  CG2 VAL A 202     120.280 117.920 149.620  1.00  0.00           C
ATOM   2007  C   VAL A 202     121.190 117.580 152.460  1.00  0.00           C
ATOM   2008  O   VAL A 202     120.060 117.160 152.830  1.00  0.00           O
ATOM   2009  N   ASN A 203     122.370 116.970 152.560  1.00  0.00           N
ATOM   2010  H   ASN A 203     123.170 117.150 152.000  1.00  0.00           H
ATOM   2011  CA  ASN A 203     122.570 115.660 153.270  1.00  0.00           C
ATOM   2012  CB  ASN A 203     124.020 115.060 153.050  1.00  0.00           C
ATOM   2013  CG  ASN A 203     124.460 114.950 151.590  1.00  0.00           C
ATOM   2014  OD1 ASN A 203     124.260 115.860 150.820  1.00  0.00           O
ATOM   2015  ND2 ASN A 203     125.130 113.860 151.160  1.00  0.00           N
ATOM   2016 1HD2 ASN A 203     125.390 113.070 151.720  1.00  0.00           H
ATOM   2017 2HD2 ASN A 203     125.550 114.040 150.270  1.00  0.00           H
ATOM   2018  C   ASN A 203     122.160 115.650 154.710  1.00  0.00           C
ATOM   2019  O   ASN A 203     121.510 114.780 155.250  1.00  0.00           O
ATOM   2020  N   VAL A 204     122.550 116.730 155.410  1.00  0.00           N
ATOM   2021  H   VAL A 204     123.240 117.320 155.000  1.00  0.00           H
ATOM   2022  CA  VAL A 204     122.220 117.050 156.850  1.00  0.00           C
ATOM   2023  CB  VAL A 204     122.960 118.290 157.340  1.00  0.00           C
ATOM   2024  CG1 VAL A 204     122.820 118.500 158.860  1.00  0.00           C
ATOM   2025  CG2 VAL A 204     124.400 118.340 157.010  1.00  0.00           C
ATOM   2026  C   VAL A 204     120.680 117.160 156.960  1.00  0.00           C
ATOM   2027  O   VAL A 204     120.160 116.670 157.990  1.00  0.00           O
ATOM   2028  N   LEU A 205     120.050 117.940 156.080  1.00  0.00           N
ATOM   2029  H   LEU A 205     120.540 118.350 155.300  1.00  0.00           H
ATOM   2030  CA  LEU A 205     118.590 118.140 156.020  1.00  0.00           C
ATOM   2031  CB  LEU A 205     118.300 119.200 154.920  1.00  0.00           C
ATOM   2032  CG  LEU A 205     118.260 120.680 155.350  1.00  0.00           C
ATOM   2033  CD1 LEU A 205     117.980 121.590 154.180  1.00  0.00           C
ATOM   2034  CD2 LEU A 205     117.320 120.830 156.540  1.00  0.00           C
ATOM   2035  C   LEU A 205     117.750 116.890 155.700  1.00  0.00           C
ATOM   2036  O   LEU A 205     116.820 116.540 156.420  1.00  0.00           O
ATOM   2037  N   ALA A 206     118.290 116.150 154.700  1.00  0.00           N
ATOM   2038  H   ALA A 206     118.910 116.460 153.980  1.00  0.00           H
ATOM   2039  CA  ALA A 206     117.920 114.740 154.540  1.00  0.00           C
ATOM   2040  CB  ALA A 206     118.750 114.110 153.390  1.00  0.00           C
ATOM   2041  C   ALA A 206     118.090 113.860 155.760  1.00  0.00           C
ATOM   2042  O   ALA A 206     117.220 112.990 155.950  1.00  0.00           O
ATOM   2043  N   TRP A 207     119.250 113.990 156.340  1.00  0.00           N
ATOM   2044  H   TRP A 207     120.140 114.290 156.000  1.00  0.00           H
ATOM   2045  CA  TRP A 207     119.470 113.240 157.570  1.00  0.00           C
ATOM   2046  CB  TRP A 207     120.790 113.640 158.170  1.00  0.00           C
ATOM   2047  CG  TRP A 207     121.290 112.930 159.420  1.00  0.00           C
ATOM   2048  CD1 TRP A 207     121.550 111.600 159.530  1.00  0.00           C
ATOM   2049  HD1 TRP A 207     121.240 110.910 158.740  1.00  0.00           H
ATOM   2050  CD2 TRP A 207     121.780 113.470 160.590  1.00  0.00           C
ATOM   2051  NE1 TRP A 207     122.160 111.360 160.690  1.00  0.00           N
ATOM   2052  HE1 TRP A 207     122.600 110.480 160.890  1.00  0.00           H
ATOM   2053  CE2 TRP A 207     122.310 112.470 161.400  1.00  0.00           C
ATOM   2054  CE3 TRP A 207     121.840 114.760 161.040  1.00  0.00           C
ATOM   2055  HE3 TRP A 207     121.560 115.570 160.380  1.00  0.00           H
ATOM   2056  CZ2 TRP A 207     122.910 112.760 162.650  1.00  0.00           C
ATOM   2057  HZ2 TRP A 207     122.940 111.880 163.290  1.00  0.00           H
ATOM   2058  CZ3 TRP A 207     122.370 115.060 162.260  1.00  0.00           C
ATOM   2059  HZ3 TRP A 207     122.600 116.110 162.390  1.00  0.00           H
ATOM   2060  CH2 TRP A 207     122.900 114.100 163.060  1.00  0.00           C
ATOM   2061  HH2 TRP A 207     123.270 114.410 164.040  1.00  0.00           H
ATOM   2062  C   TRP A 207     118.350 113.540 158.650  1.00  0.00           C
ATOM   2063  O   TRP A 207     117.710 112.690 159.300  1.00  0.00           O
ATOM   2064  N   LEU A 208     118.020 114.830 158.880  1.00  0.00           N
ATOM   2065  H   LEU A 208     118.570 115.550 158.460  1.00  0.00           H
ATOM   2066  CA  LEU A 208     116.930 115.310 159.750  1.00  0.00           C
ATOM   2067  CB  LEU A 208     116.820 116.860 159.780  1.00  0.00           C
ATOM   2068  CG  LEU A 208     118.130 117.530 160.310  1.00  0.00           C
ATOM   2069  CD1 LEU A 208     117.910 119.030 160.290  1.00  0.00           C
ATOM   2070  CD2 LEU A 208     118.290 117.110 161.750  1.00  0.00           C
ATOM   2071  C   LEU A 208     115.590 114.790 159.240  1.00  0.00           C
ATOM   2072  O   LEU A 208     114.830 114.320 160.080  1.00  0.00           O
ATOM   2073  N   TYR A 209     115.320 114.880 157.970  1.00  0.00           N
ATOM   2074  H   TYR A 209     115.720 115.610 157.410  1.00  0.00           H
ATOM   2075  CA  TYR A 209     114.100 114.350 157.410  1.00  0.00           C
ATOM   2076  CB  TYR A 209     114.090 114.480 155.880  1.00  0.00           C
ATOM   2077  CG  TYR A 209     113.360 115.790 155.420  1.00  0.00           C
ATOM   2078  CD1 TYR A 209     112.070 116.010 155.780  1.00  0.00           C
ATOM   2079  HD1 TYR A 209     111.450 115.390 156.420  1.00  0.00           H
ATOM   2080  CD2 TYR A 209     114.070 116.670 154.620  1.00  0.00           C
ATOM   2081  HD2 TYR A 209     115.090 116.500 154.270  1.00  0.00           H
ATOM   2082  CE1 TYR A 209     111.440 117.150 155.440  1.00  0.00           C
ATOM   2083  HE1 TYR A 209     110.480 117.460 155.840  1.00  0.00           H
ATOM   2084  CE2 TYR A 209     113.400 117.840 154.200  1.00  0.00           C
ATOM   2085  HE2 TYR A 209     113.680 118.270 153.240  1.00  0.00           H
ATOM   2086  CZ  TYR A 209     112.080 118.070 154.620  1.00  0.00           C
ATOM   2087  OH  TYR A 209     111.420 119.170 154.110  1.00  0.00           O
ATOM   2088  HH  TYR A 209     110.510 119.130 154.510  1.00  0.00           H
ATOM   2089  C   TYR A 209     113.910 112.850 157.690  1.00  0.00           C
ATOM   2090  O   TYR A 209     112.910 112.520 158.320  1.00  0.00           O
ATOM   2091  N   ALA A 210     114.950 111.990 157.430  1.00  0.00           N
ATOM   2092  H   ALA A 210     115.660 112.290 156.790  1.00  0.00           H
ATOM   2093  CA  ALA A 210     115.030 110.540 157.890  1.00  0.00           C
ATOM   2094  CB  ALA A 210     116.440 110.010 157.490  1.00  0.00           C
ATOM   2095  C   ALA A 210     114.920 110.270 159.420  1.00  0.00           C
ATOM   2096  O   ALA A 210     114.260 109.300 159.790  1.00  0.00           O
ATOM   2097  N   ALA A 211     115.450 111.130 160.280  1.00  0.00           N
ATOM   2098  H   ALA A 211     115.920 111.930 159.920  1.00  0.00           H
ATOM   2099  CA  ALA A 211     115.260 111.060 161.700  1.00  0.00           C
ATOM   2100  CB  ALA A 211     116.030 112.170 162.390  1.00  0.00           C
ATOM   2101  C   ALA A 211     113.800 111.150 162.130  1.00  0.00           C
ATOM   2102  O   ALA A 211     113.460 110.350 163.040  1.00  0.00           O
ATOM   2103  N   VAL A 212     113.150 112.270 161.760  1.00  0.00           N
ATOM   2104  H   VAL A 212     113.660 113.010 161.330  1.00  0.00           H
ATOM   2105  CA  VAL A 212     111.700 112.550 161.960  1.00  0.00           C
ATOM   2106  CB  VAL A 212     111.190 113.750 161.130  1.00  0.00           C
ATOM   2107  CG1 VAL A 212     109.680 114.030 161.220  1.00  0.00           C
ATOM   2108  CG2 VAL A 212     111.920 115.030 161.650  1.00  0.00           C
ATOM   2109  C   VAL A 212     110.870 111.300 161.680  1.00  0.00           C
ATOM   2110  O   VAL A 212     110.030 110.890 162.450  1.00  0.00           O
ATOM   2111  N   ILE A 213     111.090 110.760 160.460  1.00  0.00           N
ATOM   2112  H   ILE A 213     111.740 111.130 159.800  1.00  0.00           H
ATOM   2113  CA  ILE A 213     110.330 109.580 160.010  1.00  0.00           C
ATOM   2114  CB  ILE A 213     110.710 109.220 158.600  1.00  0.00           C
ATOM   2115  CG1 ILE A 213     110.160 110.310 157.700  1.00  0.00           C
ATOM   2116  CG2 ILE A 213     110.370 107.830 158.040  1.00  0.00           C
ATOM   2117  CD  ILE A 213     110.960 110.470 156.390  1.00  0.00           C
ATOM   2118  C   ILE A 213     110.490 108.340 160.960  1.00  0.00           C
ATOM   2119  O   ILE A 213     109.490 107.690 161.390  1.00  0.00           O
ATOM   2120  N   ASN A 214     111.740 108.030 161.260  1.00  0.00           N
ATOM   2121  H   ASN A 214     112.510 108.430 160.780  1.00  0.00           H
ATOM   2122  CA  ASN A 214     112.170 106.860 162.100  1.00  0.00           C
ATOM   2123  CB  ASN A 214     113.620 106.540 161.680  1.00  0.00           C
ATOM   2124  CG  ASN A 214     114.050 105.160 162.250  1.00  0.00           C
ATOM   2125  OD1 ASN A 214     114.450 105.080 163.380  1.00  0.00           O
ATOM   2126  ND2 ASN A 214     114.060 104.120 161.510  1.00  0.00           N
ATOM   2127 1HD2 ASN A 214     113.660 104.160 160.600  1.00  0.00           H
ATOM   2128 2HD2 ASN A 214     114.690 103.400 161.800  1.00  0.00           H
ATOM   2129  C   ASN A 214     111.910 107.120 163.630  1.00  0.00           C
ATOM   2130  O   ASN A 214     111.450 106.220 164.330  1.00  0.00           O
ATOM   2131  N   GLY A 215     112.240 108.330 164.100  1.00  0.00           N
ATOM   2132  H   GLY A 215     112.530 109.070 163.490  1.00  0.00           H
ATOM   2133  CA  GLY A 215     112.180 108.700 165.540  1.00  0.00           C
ATOM   2134  C   GLY A 215     112.430 110.220 165.880  1.00  0.00           C
ATOM   2135  O   GLY A 215     111.570 111.060 166.030  1.00  0.00           O
ATOM   2136  N   ASP A 216     113.690 110.600 166.040  1.00  0.00           N
ATOM   2137  H   ASP A 216     114.340 110.030 165.530  1.00  0.00           H
ATOM   2138  CA  ASP A 216     114.210 111.940 166.580  1.00  0.00           C
ATOM   2139  CB  ASP A 216     115.730 111.900 166.280  1.00  0.00           C
ATOM   2140  CG  ASP A 216     116.500 110.970 167.220  1.00  0.00           C
ATOM   2141  OD1 ASP A 216     116.130 110.960 168.430  1.00  0.00           O
ATOM   2142  OD2 ASP A 216     117.270 110.070 166.830  1.00  0.00           O
ATOM   2143  C   ASP A 216     113.570 113.100 165.890  1.00  0.00           C
ATOM   2144  O   ASP A 216     113.920 113.510 164.760  1.00  0.00           O
ATOM   2145  N   ARG A 217     112.720 113.710 166.650  1.00  0.00           N
ATOM   2146  H   ARG A 217     112.470 113.270 167.510  1.00  0.00           H
ATOM   2147  CA  ARG A 217     111.990 114.930 166.160  1.00  0.00           C
ATOM   2148  CB  ARG A 217     110.530 114.520 165.660  1.00  0.00           C
ATOM   2149  CG  ARG A 217     109.620 113.840 166.770  1.00  0.00           C
ATOM   2150  CD  ARG A 217     108.340 113.330 166.080  1.00  0.00           C
ATOM   2151  NE  ARG A 217     108.590 112.150 165.210  1.00  0.00           N
ATOM   2152  HE  ARG A 217     108.990 112.320 164.310  1.00  0.00           H
ATOM   2153  CZ  ARG A 217     108.440 110.850 165.570  1.00  0.00           C
ATOM   2154  NH1 ARG A 217     107.820 110.470 166.690  1.00  0.00           N
ATOM   2155 1HH1 ARG A 217     107.510 111.150 167.360  1.00  0.00           H
ATOM   2156 2HH1 ARG A 217     107.600 109.510 166.880  1.00  0.00           H
ATOM   2157  NH2 ARG A 217     108.740 109.910 164.590  1.00  0.00           N
ATOM   2158 1HH2 ARG A 217     108.980 110.150 163.650  1.00  0.00           H
ATOM   2159 2HH2 ARG A 217     108.310 109.010 164.730  1.00  0.00           H
ATOM   2160  C   ARG A 217     112.020 116.170 167.080  1.00  0.00           C
ATOM   2161  O   ARG A 217     111.230 117.140 166.930  1.00  0.00           O
ATOM   2162  N   TRP A 218     112.700 116.010 168.250  1.00  0.00           N
ATOM   2163  H   TRP A 218     112.970 115.140 168.670  1.00  0.00           H
ATOM   2164  CA  TRP A 218     113.020 117.130 169.210  1.00  0.00           C
ATOM   2165  CB  TRP A 218     113.990 116.660 170.280  1.00  0.00           C
ATOM   2166  CG  TRP A 218     115.350 116.340 169.610  1.00  0.00           C
ATOM   2167  CD1 TRP A 218     115.820 115.160 169.190  1.00  0.00           C
ATOM   2168  HD1 TRP A 218     115.350 114.200 169.380  1.00  0.00           H
ATOM   2169  CD2 TRP A 218     116.410 117.250 169.470  1.00  0.00           C
ATOM   2170  NE1 TRP A 218     117.070 115.300 168.820  1.00  0.00           N
ATOM   2171  HE1 TRP A 218     117.630 114.490 168.930  1.00  0.00           H
ATOM   2172  CE2 TRP A 218     117.440 116.520 168.950  1.00  0.00           C
ATOM   2173  CE3 TRP A 218     116.470 118.600 169.870  1.00  0.00           C
ATOM   2174  HE3 TRP A 218     115.600 119.110 170.270  1.00  0.00           H
ATOM   2175  CZ2 TRP A 218     118.650 117.210 168.850  1.00  0.00           C
ATOM   2176  HZ2 TRP A 218     119.600 116.740 168.610  1.00  0.00           H
ATOM   2177  CZ3 TRP A 218     117.700 119.260 169.700  1.00  0.00           C
ATOM   2178  HZ3 TRP A 218     117.880 120.270 170.070  1.00  0.00           H
ATOM   2179  CH2 TRP A 218     118.760 118.570 169.150  1.00  0.00           C
ATOM   2180  HH2 TRP A 218     119.610 119.220 168.910  1.00  0.00           H
ATOM   2181  C   TRP A 218     113.340 118.550 168.730  1.00  0.00           C
ATOM   2182  O   TRP A 218     113.120 119.540 169.420  1.00  0.00           O
ATOM   2183  N   PHE A 219     114.060 118.570 167.600  1.00  0.00           N
ATOM   2184  H   PHE A 219     114.770 117.870 167.510  1.00  0.00           H
ATOM   2185  CA  PHE A 219     114.320 119.820 166.850  1.00  0.00           C
ATOM   2186  CB  PHE A 219     115.490 119.660 165.810  1.00  0.00           C
ATOM   2187  CG  PHE A 219     115.270 118.450 164.930  1.00  0.00           C
ATOM   2188  CD1 PHE A 219     114.710 118.630 163.700  1.00  0.00           C
ATOM   2189  HD1 PHE A 219     114.020 119.460 163.560  1.00  0.00           H
ATOM   2190  CD2 PHE A 219     115.830 117.180 165.270  1.00  0.00           C
ATOM   2191  HD2 PHE A 219     116.520 117.190 166.110  1.00  0.00           H
ATOM   2192  CE1 PHE A 219     114.720 117.590 162.820  1.00  0.00           C
ATOM   2193  HE1 PHE A 219     114.220 117.640 161.840  1.00  0.00           H
ATOM   2194  CE2 PHE A 219     115.720 116.140 164.350  1.00  0.00           C
ATOM   2195  HE2 PHE A 219     115.870 115.110 164.680  1.00  0.00           H
ATOM   2196  CZ  PHE A 219     115.170 116.330 163.090  1.00  0.00           C
ATOM   2197  HZ  PHE A 219     115.240 115.590 162.300  1.00  0.00           H
ATOM   2198  C   PHE A 219     113.190 120.600 166.130  1.00  0.00           C
ATOM   2199  O   PHE A 219     113.230 121.800 166.150  1.00  0.00           O
ATOM   2200  N   LEU A 220     112.050 119.970 165.900  1.00  0.00           N
ATOM   2201  H   LEU A 220     111.900 118.990 166.050  1.00  0.00           H
ATOM   2202  CA  LEU A 220     110.950 120.630 165.110  1.00  0.00           C
ATOM   2203  CB  LEU A 220     109.810 119.630 164.880  1.00  0.00           C
ATOM   2204  CG  LEU A 220     110.080 118.650 163.730  1.00  0.00           C
ATOM   2205  CD1 LEU A 220     109.030 117.500 163.840  1.00  0.00           C
ATOM   2206  CD2 LEU A 220     110.030 119.400 162.410  1.00  0.00           C
ATOM   2207  C   LEU A 220     110.400 121.970 165.690  1.00  0.00           C
ATOM   2208  O   LEU A 220     109.670 122.070 166.690  1.00  0.00           O
ATOM   2209  N   ASN A 221     110.830 122.970 164.910  1.00  0.00           N
ATOM   2210  H   ASN A 221     111.600 122.840 164.280  1.00  0.00           H
ATOM   2211  CA  ASN A 221     110.370 124.370 165.040  1.00  0.00           C
ATOM   2212  CB  ASN A 221     111.550 125.370 165.330  1.00  0.00           C
ATOM   2213  CG  ASN A 221     110.970 126.390 166.350  1.00  0.00           C
ATOM   2214  OD1 ASN A 221     110.590 127.490 166.070  1.00  0.00           O
ATOM   2215  ND2 ASN A 221     111.140 126.100 167.590  1.00  0.00           N
ATOM   2216 1HD2 ASN A 221     111.720 125.350 167.910  1.00  0.00           H
ATOM   2217 2HD2 ASN A 221     110.630 126.590 168.300  1.00  0.00           H
ATOM   2218  C   ASN A 221     109.790 124.790 163.650  1.00  0.00           C
ATOM   2219  O   ASN A 221     110.500 124.760 162.670  1.00  0.00           O
ATOM   2220  N   ARG A 222     108.530 125.150 163.550  1.00  0.00           N
ATOM   2221  H   ARG A 222     107.950 125.130 164.360  1.00  0.00           H
ATOM   2222  CA  ARG A 222     107.800 125.180 162.250  1.00  0.00           C
ATOM   2223  CB  ARG A 222     106.570 124.330 162.280  1.00  0.00           C
ATOM   2224  CG  ARG A 222     106.680 122.900 162.740  1.00  0.00           C
ATOM   2225  CD  ARG A 222     105.390 122.080 162.560  1.00  0.00           C
ATOM   2226  NE  ARG A 222     105.460 120.720 163.130  1.00  0.00           N
ATOM   2227  HE  ARG A 222     105.450 120.570 164.120  1.00  0.00           H
ATOM   2228  CZ  ARG A 222     105.290 119.610 162.460  1.00  0.00           C
ATOM   2229  NH1 ARG A 222     105.010 119.660 161.170  1.00  0.00           N
ATOM   2230 1HH1 ARG A 222     105.000 120.540 160.700  1.00  0.00           H
ATOM   2231 2HH1 ARG A 222     104.610 118.920 160.630  1.00  0.00           H
ATOM   2232  NH2 ARG A 222     105.440 118.450 163.060  1.00  0.00           N
ATOM   2233 1HH2 ARG A 222     105.690 118.440 164.020  1.00  0.00           H
ATOM   2234 2HH2 ARG A 222     105.230 117.610 162.560  1.00  0.00           H
ATOM   2235  C   ARG A 222     107.530 126.640 161.770  1.00  0.00           C
ATOM   2236  O   ARG A 222     106.690 127.360 162.320  1.00  0.00           O
ATOM   2237  N   PHE A 223     108.470 127.130 160.900  1.00  0.00           N
ATOM   2238  H   PHE A 223     109.320 126.610 160.790  1.00  0.00           H
ATOM   2239  CA  PHE A 223     108.430 128.510 160.320  1.00  0.00           C
ATOM   2240  CB  PHE A 223     108.870 129.500 161.400  1.00  0.00           C
ATOM   2241  CG  PHE A 223     110.320 129.520 161.910  1.00  0.00           C
ATOM   2242  CD1 PHE A 223     110.640 128.520 162.790  1.00  0.00           C
ATOM   2243  HD1 PHE A 223     109.850 127.900 163.210  1.00  0.00           H
ATOM   2244  CD2 PHE A 223     111.160 130.580 161.680  1.00  0.00           C
ATOM   2245  HD2 PHE A 223     110.880 131.360 160.970  1.00  0.00           H
ATOM   2246  CE1 PHE A 223     111.860 128.580 163.480  1.00  0.00           C
ATOM   2247  HE1 PHE A 223     112.110 127.820 164.220  1.00  0.00           H
ATOM   2248  CE2 PHE A 223     112.440 130.610 162.280  1.00  0.00           C
ATOM   2249  HE2 PHE A 223     113.150 131.330 161.890  1.00  0.00           H
ATOM   2250  CZ  PHE A 223     112.740 129.660 163.190  1.00  0.00           C
ATOM   2251  HZ  PHE A 223     113.550 129.850 163.890  1.00  0.00           H
ATOM   2252  C   PHE A 223     109.050 128.900 158.930  1.00  0.00           C
ATOM   2253  O   PHE A 223     110.170 128.520 158.600  1.00  0.00           O
ATOM   2254  N   THR A 224     108.430 129.940 158.400  1.00  0.00           N
ATOM   2255  H   THR A 224     107.650 130.430 158.800  1.00  0.00           H
ATOM   2256  CA  THR A 224     108.880 130.610 157.170  1.00  0.00           C
ATOM   2257  CB  THR A 224     107.840 131.300 156.240  1.00  0.00           C
ATOM   2258  OG1 THR A 224     107.090 132.260 156.990  1.00  0.00           O
ATOM   2259  HG1 THR A 224     106.150 131.900 156.970  1.00  0.00           H
ATOM   2260  CG2 THR A 224     106.960 130.280 155.530  1.00  0.00           C
ATOM   2261  C   THR A 224     110.060 131.560 157.540  1.00  0.00           C
ATOM   2262  O   THR A 224     109.950 132.810 157.570  1.00  0.00           O
ATOM   2263  N   THR A 225     111.240 130.910 157.650  1.00  0.00           N
ATOM   2264  H   THR A 225     111.230 129.960 157.950  1.00  0.00           H
ATOM   2265  CA  THR A 225     112.590 131.590 157.710  1.00  0.00           C
ATOM   2266  CB  THR A 225     113.760 130.710 158.220  1.00  0.00           C
ATOM   2267  OG1 THR A 225     114.870 131.630 158.480  1.00  0.00           O
ATOM   2268  HG1 THR A 225     114.880 131.950 159.420  1.00  0.00           H
ATOM   2269  CG2 THR A 225     114.050 129.530 157.290  1.00  0.00           C
ATOM   2270  C   THR A 225     112.900 132.080 156.290  1.00  0.00           C
ATOM   2271  O   THR A 225     112.450 131.480 155.330  1.00  0.00           O
ATOM   2272  N   THR A 226     113.610 133.220 156.250  1.00  0.00           N
ATOM   2273  H   THR A 226     113.730 133.750 157.080  1.00  0.00           H
ATOM   2274  CA  THR A 226     114.140 133.830 154.970  1.00  0.00           C
ATOM   2275  CB  THR A 226     114.170 135.380 154.850  1.00  0.00           C
ATOM   2276  OG1 THR A 226     115.010 136.020 155.810  1.00  0.00           O
ATOM   2277  HG1 THR A 226     114.630 136.910 156.050  1.00  0.00           H
ATOM   2278  CG2 THR A 226     112.660 135.860 155.030  1.00  0.00           C
ATOM   2279  C   THR A 226     115.480 133.090 154.500  1.00  0.00           C
ATOM   2280  O   THR A 226     116.450 133.370 155.180  1.00  0.00           O
ATOM   2281  N   LEU A 227     115.430 132.490 153.350  1.00  0.00           N
ATOM   2282  H   LEU A 227     114.580 132.470 152.820  1.00  0.00           H
ATOM   2283  CA  LEU A 227     116.670 131.960 152.640  1.00  0.00           C
ATOM   2284  CB  LEU A 227     116.570 132.010 151.100  1.00  0.00           C
ATOM   2285  CG  LEU A 227     115.740 130.920 150.310  1.00  0.00           C
ATOM   2286  CD1 LEU A 227     116.020 130.980 148.800  1.00  0.00           C
ATOM   2287  CD2 LEU A 227     116.120 129.530 150.830  1.00  0.00           C
ATOM   2288  C   LEU A 227     118.090 132.480 153.040  1.00  0.00           C
ATOM   2289  O   LEU A 227     118.800 131.860 153.830  1.00  0.00           O
ATOM   2290  N   ASN A 228     118.240 133.750 152.740  1.00  0.00           N
ATOM   2291  H   ASN A 228     117.520 134.200 152.220  1.00  0.00           H
ATOM   2292  CA  ASN A 228     119.400 134.550 153.270  1.00  0.00           C
ATOM   2293  CB  ASN A 228     119.090 136.040 152.870  1.00  0.00           C
ATOM   2294  CG  ASN A 228     120.230 136.980 153.060  1.00  0.00           C
ATOM   2295  OD1 ASN A 228     120.260 137.990 153.780  1.00  0.00           O
ATOM   2296  ND2 ASN A 228     121.360 136.660 152.410  1.00  0.00           N
ATOM   2297 1HD2 ASN A 228     121.380 135.840 151.850  1.00  0.00           H
ATOM   2298 2HD2 ASN A 228     122.090 137.340 152.510  1.00  0.00           H
ATOM   2299  C   ASN A 228     120.030 134.390 154.630  1.00  0.00           C
ATOM   2300  O   ASN A 228     121.140 133.830 154.730  1.00  0.00           O
ATOM   2301  N   ASP A 229     119.130 134.420 155.610  1.00  0.00           N
ATOM   2302  H   ASP A 229     118.190 134.550 155.320  1.00  0.00           H
ATOM   2303  CA  ASP A 229     119.390 134.250 157.060  1.00  0.00           C
ATOM   2304  CB  ASP A 229     118.260 134.700 157.970  1.00  0.00           C
ATOM   2305  CG  ASP A 229     118.500 136.230 158.290  1.00  0.00           C
ATOM   2306  OD1 ASP A 229     118.040 136.650 159.370  1.00  0.00           O
ATOM   2307  OD2 ASP A 229     119.360 136.870 157.670  1.00  0.00           O
ATOM   2308  C   ASP A 229     119.790 132.830 157.380  1.00  0.00           C
ATOM   2309  O   ASP A 229     120.810 132.780 158.040  1.00  0.00           O
ATOM   2310  N   PHE A 230     119.220 131.820 156.770  1.00  0.00           N
ATOM   2311  H   PHE A 230     118.310 131.890 156.360  1.00  0.00           H
ATOM   2312  CA  PHE A 230     119.810 130.470 156.740  1.00  0.00           C
ATOM   2313  CB  PHE A 230     118.900 129.380 156.110  1.00  0.00           C
ATOM   2314  CG  PHE A 230     119.490 127.980 156.410  1.00  0.00           C
ATOM   2315  CD1 PHE A 230     120.370 127.500 155.490  1.00  0.00           C
ATOM   2316  HD1 PHE A 230     120.510 128.000 154.530  1.00  0.00           H
ATOM   2317  CD2 PHE A 230     119.540 127.490 157.730  1.00  0.00           C
ATOM   2318  HD2 PHE A 230     118.710 127.820 158.360  1.00  0.00           H
ATOM   2319  CE1 PHE A 230     121.390 126.590 155.800  1.00  0.00           C
ATOM   2320  HE1 PHE A 230     122.280 126.520 155.170  1.00  0.00           H
ATOM   2321  CE2 PHE A 230     120.520 126.560 158.090  1.00  0.00           C
ATOM   2322  HE2 PHE A 230     120.780 126.370 159.130  1.00  0.00           H
ATOM   2323  CZ  PHE A 230     121.440 126.120 157.110  1.00  0.00           C
ATOM   2324  HZ  PHE A 230     122.320 125.540 157.400  1.00  0.00           H
ATOM   2325  C   PHE A 230     121.120 130.320 155.990  1.00  0.00           C
ATOM   2326  O   PHE A 230     122.100 129.940 156.660  1.00  0.00           O
ATOM   2327  N   ASN A 231     121.170 130.740 154.720  1.00  0.00           N
ATOM   2328  H   ASN A 231     120.360 131.110 154.280  1.00  0.00           H
ATOM   2329  CA  ASN A 231     122.440 130.800 154.020  1.00  0.00           C
ATOM   2330  CB  ASN A 231     122.500 131.540 152.680  1.00  0.00           C
ATOM   2331  CG  ASN A 231     121.620 130.850 151.640  1.00  0.00           C
ATOM   2332  OD1 ASN A 231     121.270 129.620 151.680  1.00  0.00           O
ATOM   2333  ND2 ASN A 231     121.340 131.550 150.580  1.00  0.00           N
ATOM   2334 1HD2 ASN A 231     121.610 132.510 150.580  1.00  0.00           H
ATOM   2335 2HD2 ASN A 231     120.760 131.130 149.880  1.00  0.00           H
ATOM   2336  C   ASN A 231     123.650 131.400 154.810  1.00  0.00           C
ATOM   2337  O   ASN A 231     124.720 130.830 154.820  1.00  0.00           O
ATOM   2338  N   LEU A 232     123.380 132.600 155.330  1.00  0.00           N
ATOM   2339  H   LEU A 232     122.600 133.210 155.220  1.00  0.00           H
ATOM   2340  CA  LEU A 232     124.350 133.280 156.120  1.00  0.00           C
ATOM   2341  CB  LEU A 232     123.860 134.620 156.580  1.00  0.00           C
ATOM   2342  CG  LEU A 232     123.920 135.800 155.640  1.00  0.00           C
ATOM   2343  CD1 LEU A 232     123.010 136.850 156.340  1.00  0.00           C
ATOM   2344  CD2 LEU A 232     125.340 136.280 155.540  1.00  0.00           C
ATOM   2345  C   LEU A 232     124.960 132.520 157.320  1.00  0.00           C
ATOM   2346  O   LEU A 232     126.180 132.270 157.340  1.00  0.00           O
ATOM   2347  N   VAL A 233     124.110 131.810 158.080  1.00  0.00           N
ATOM   2348  H   VAL A 233     123.170 131.620 157.800  1.00  0.00           H
ATOM   2349  CA  VAL A 233     124.460 130.860 159.140  1.00  0.00           C
ATOM   2350  CB  VAL A 233     123.220 130.710 160.010  1.00  0.00           C
ATOM   2351  CG1 VAL A 233     123.260 129.490 160.890  1.00  0.00           C
ATOM   2352  CG2 VAL A 233     123.050 131.980 160.820  1.00  0.00           C
ATOM   2353  C   VAL A 233     125.050 129.470 158.580  1.00  0.00           C
ATOM   2354  O   VAL A 233     126.020 129.030 159.110  1.00  0.00           O
ATOM   2355  N   ALA A 234     124.570 129.040 157.400  1.00  0.00           N
ATOM   2356  H   ALA A 234     123.730 129.370 156.970  1.00  0.00           H
ATOM   2357  CA  ALA A 234     125.410 128.030 156.620  1.00  0.00           C
ATOM   2358  CB  ALA A 234     124.640 127.640 155.360  1.00  0.00           C
ATOM   2359  C   ALA A 234     126.850 128.470 156.440  1.00  0.00           C
ATOM   2360  O   ALA A 234     127.780 127.860 157.040  1.00  0.00           O
ATOM   2361  N   MET A 235     127.110 129.590 155.750  1.00  0.00           N
ATOM   2362  H   MET A 235     126.350 129.890 155.180  1.00  0.00           H
ATOM   2363  CA  MET A 235     128.500 130.140 155.550  1.00  0.00           C
ATOM   2364  CB  MET A 235     128.470 131.370 154.720  1.00  0.00           C
ATOM   2365  CG  MET A 235     128.110 131.080 153.230  1.00  0.00           C
ATOM   2366  SD  MET A 235     127.890 132.660 152.350  1.00  0.00           S
ATOM   2367  CE  MET A 235     126.410 133.230 153.280  1.00  0.00           C
ATOM   2368  C   MET A 235     129.370 130.400 156.820  1.00  0.00           C
ATOM   2369  O   MET A 235     130.500 130.000 156.950  1.00  0.00           O
ATOM   2370  N   LYS A 236     128.690 130.850 157.910  1.00  0.00           N
ATOM   2371  H   LYS A 236     127.840 131.370 157.810  1.00  0.00           H
ATOM   2372  CA  LYS A 236     129.280 131.030 159.310  1.00  0.00           C
ATOM   2373  CB  LYS A 236     128.170 131.720 160.090  1.00  0.00           C
ATOM   2374  CG  LYS A 236     128.620 132.150 161.460  1.00  0.00           C
ATOM   2375  CD  LYS A 236     127.410 132.520 162.270  1.00  0.00           C
ATOM   2376  CE  LYS A 236     127.690 133.550 163.310  1.00  0.00           C
ATOM   2377  NZ  LYS A 236     127.820 134.870 162.680  1.00  0.00           N
ATOM   2378  HZ1 LYS A 236     127.110 134.950 161.980  1.00  0.00           H
ATOM   2379  HZ2 LYS A 236     127.600 135.580 163.350  1.00  0.00           H
ATOM   2380  HZ3 LYS A 236     128.720 134.940 162.240  1.00  0.00           H
ATOM   2381  C   LYS A 236     129.740 129.760 159.910  1.00  0.00           C
ATOM   2382  O   LYS A 236     130.830 129.730 160.470  1.00  0.00           O
ATOM   2383  N   TYR A 237     128.930 128.700 159.790  1.00  0.00           N
ATOM   2384  H   TYR A 237     128.010 128.710 159.410  1.00  0.00           H
ATOM   2385  CA  TYR A 237     129.320 127.430 160.400  1.00  0.00           C
ATOM   2386  CB  TYR A 237     128.090 126.900 161.110  1.00  0.00           C
ATOM   2387  CG  TYR A 237     127.930 127.620 162.460  1.00  0.00           C
ATOM   2388  CD1 TYR A 237     128.580 127.270 163.650  1.00  0.00           C
ATOM   2389  HD1 TYR A 237     129.220 126.380 163.690  1.00  0.00           H
ATOM   2390  CD2 TYR A 237     126.950 128.580 162.620  1.00  0.00           C
ATOM   2391  HD2 TYR A 237     126.670 129.130 161.720  1.00  0.00           H
ATOM   2392  CE1 TYR A 237     128.220 127.800 164.880  1.00  0.00           C
ATOM   2393  HE1 TYR A 237     128.650 127.460 165.830  1.00  0.00           H
ATOM   2394  CE2 TYR A 237     126.550 129.150 163.850  1.00  0.00           C
ATOM   2395  HE2 TYR A 237     125.830 129.970 163.880  1.00  0.00           H
ATOM   2396  CZ  TYR A 237     127.250 128.730 164.980  1.00  0.00           C
ATOM   2397  OH  TYR A 237     127.230 129.460 166.180  1.00  0.00           O
ATOM   2398  HH  TYR A 237     128.150 129.590 166.550  1.00  0.00           H
ATOM   2399  C   TYR A 237     130.000 126.460 159.480  1.00  0.00           C
ATOM   2400  O   TYR A 237     130.330 125.370 159.980  1.00  0.00           O
ATOM   2401  N   ASN A 238     130.390 126.920 158.330  1.00  0.00           N
ATOM   2402  H   ASN A 238     130.030 127.820 158.100  1.00  0.00           H
ATOM   2403  CA  ASN A 238     131.130 126.240 157.270  1.00  0.00           C
ATOM   2404  CB  ASN A 238     132.480 125.680 157.730  1.00  0.00           C
ATOM   2405  CG  ASN A 238     133.590 126.690 157.540  1.00  0.00           C
ATOM   2406  OD1 ASN A 238     133.540 127.910 157.480  1.00  0.00           O
ATOM   2407  ND2 ASN A 238     134.750 126.150 157.350  1.00  0.00           N
ATOM   2408 1HD2 ASN A 238     134.970 125.170 157.350  1.00  0.00           H
ATOM   2409 2HD2 ASN A 238     135.540 126.750 157.230  1.00  0.00           H
ATOM   2410  C   ASN A 238     130.300 125.240 156.430  1.00  0.00           C
ATOM   2411  O   ASN A 238     130.820 124.240 155.970  1.00  0.00           O
ATOM   2412  N   TYR A 239     129.040 125.570 156.230  1.00  0.00           N
ATOM   2413  H   TYR A 239     128.630 126.410 156.580  1.00  0.00           H
ATOM   2414  CA  TYR A 239     128.080 124.780 155.410  1.00  0.00           C
ATOM   2415  CB  TYR A 239     126.820 124.450 156.210  1.00  0.00           C
ATOM   2416  CG  TYR A 239     126.910 123.430 157.280  1.00  0.00           C
ATOM   2417  CD1 TYR A 239     126.740 122.070 157.150  1.00  0.00           C
ATOM   2418  HD1 TYR A 239     126.670 121.650 156.140  1.00  0.00           H
ATOM   2419  CD2 TYR A 239     127.150 123.920 158.590  1.00  0.00           C
ATOM   2420  HD2 TYR A 239     127.360 124.990 158.670  1.00  0.00           H
ATOM   2421  CE1 TYR A 239     126.800 121.230 158.230  1.00  0.00           C
ATOM   2422  HE1 TYR A 239     126.880 120.160 158.040  1.00  0.00           H
ATOM   2423  CE2 TYR A 239     127.230 123.050 159.640  1.00  0.00           C
ATOM   2424  HE2 TYR A 239     127.260 123.440 160.660  1.00  0.00           H
ATOM   2425  CZ  TYR A 239     127.140 121.730 159.450  1.00  0.00           C
ATOM   2426  OH  TYR A 239     127.690 120.960 160.420  1.00  0.00           O
ATOM   2427  HH  TYR A 239     128.060 120.160 159.960  1.00  0.00           H
ATOM   2428  C   TYR A 239     127.680 125.420 154.080  1.00  0.00           C
ATOM   2429  O   TYR A 239     127.750 126.690 153.930  1.00  0.00           O
ATOM   2430  N   GLU A 240     127.190 124.650 153.110  1.00  0.00           N
ATOM   2431  H   GLU A 240     127.070 123.660 153.140  1.00  0.00           H
ATOM   2432  CA  GLU A 240     126.690 125.140 151.800  1.00  0.00           C
ATOM   2433  CB  GLU A 240     126.650 123.920 150.860  1.00  0.00           C
ATOM   2434  CG  GLU A 240     126.560 124.230 149.320  1.00  0.00           C
ATOM   2435  CD  GLU A 240     126.210 123.270 148.210  1.00  0.00           C
ATOM   2436  OE1 GLU A 240     125.960 123.700 147.040  1.00  0.00           O
ATOM   2437  OE2 GLU A 240     126.330 122.080 148.550  1.00  0.00           O
ATOM   2438  C   GLU A 240     125.350 125.980 151.830  1.00  0.00           C
ATOM   2439  O   GLU A 240     124.460 125.500 152.520  1.00  0.00           O
ATOM   2440  N   PRO A 241     125.140 127.090 151.070  1.00  0.00           N
ATOM   2441  CA  PRO A 241     123.860 127.780 150.960  1.00  0.00           C
ATOM   2442  CB  PRO A 241     124.290 129.120 150.270  1.00  0.00           C
ATOM   2443  CG  PRO A 241     125.690 129.360 150.820  1.00  0.00           C
ATOM   2444  CD  PRO A 241     126.270 127.990 150.870  1.00  0.00           C
ATOM   2445  C   PRO A 241     122.960 127.050 150.030  1.00  0.00           C
ATOM   2446  O   PRO A 241     123.330 126.720 148.870  1.00  0.00           O
ATOM   2447  N   LEU A 242     121.670 127.110 150.310  1.00  0.00           N
ATOM   2448  H   LEU A 242     121.310 127.720 151.020  1.00  0.00           H
ATOM   2449  CA  LEU A 242     120.660 126.400 149.550  1.00  0.00           C
ATOM   2450  CB  LEU A 242     119.410 126.490 150.430  1.00  0.00           C
ATOM   2451  CG  LEU A 242     119.540 125.700 151.690  1.00  0.00           C
ATOM   2452  CD1 LEU A 242     118.420 126.040 152.640  1.00  0.00           C
ATOM   2453  CD2 LEU A 242     119.520 124.170 151.360  1.00  0.00           C
ATOM   2454  C   LEU A 242     120.300 126.980 148.150  1.00  0.00           C
ATOM   2455  O   LEU A 242     119.830 128.100 148.020  1.00  0.00           O
ATOM   2456  N   THR A 243     120.650 126.170 147.190  1.00  0.00           N
ATOM   2457  H   THR A 243     121.100 125.320 147.450  1.00  0.00           H
ATOM   2458  CA  THR A 243     120.210 126.410 145.770  1.00  0.00           C
ATOM   2459  CB  THR A 243     121.050 125.560 144.760  1.00  0.00           C
ATOM   2460  OG1 THR A 243     120.730 124.130 144.900  1.00  0.00           O
ATOM   2461  HG1 THR A 243     121.130 123.820 145.760  1.00  0.00           H
ATOM   2462  CG2 THR A 243     122.540 125.810 144.840  1.00  0.00           C
ATOM   2463  C   THR A 243     118.690 126.060 145.630  1.00  0.00           C
ATOM   2464  O   THR A 243     118.050 125.320 146.370  1.00  0.00           O
ATOM   2465  N   GLN A 244     118.140 126.550 144.490  1.00  0.00           N
ATOM   2466  H   GLN A 244     118.390 127.420 144.060  1.00  0.00           H
ATOM   2467  CA  GLN A 244     116.820 126.160 144.000  1.00  0.00           C
ATOM   2468  CB  GLN A 244     116.500 127.000 142.750  1.00  0.00           C
ATOM   2469  CG  GLN A 244     116.080 128.350 143.230  1.00  0.00           C
ATOM   2470  CD  GLN A 244     115.260 128.920 142.100  1.00  0.00           C
ATOM   2471  OE1 GLN A 244     114.070 128.670 142.050  1.00  0.00           O
ATOM   2472  NE2 GLN A 244     115.650 130.060 141.510  1.00  0.00           N
ATOM   2473 1HE2 GLN A 244     116.390 130.570 141.940  1.00  0.00           H
ATOM   2474 2HE2 GLN A 244     115.210 130.460 140.710  1.00  0.00           H
ATOM   2475  C   GLN A 244     116.750 124.710 143.460  1.00  0.00           C
ATOM   2476  O   GLN A 244     115.780 124.000 143.780  1.00  0.00           O
ATOM   2477  N   ASP A 245     117.880 124.190 142.970  1.00  0.00           N
ATOM   2478  H   ASP A 245     118.730 124.720 142.860  1.00  0.00           H
ATOM   2479  CA  ASP A 245     118.130 122.730 142.720  1.00  0.00           C
ATOM   2480  CB  ASP A 245     119.480 122.500 142.080  1.00  0.00           C
ATOM   2481  CG  ASP A 245     119.420 123.000 140.630  1.00  0.00           C
ATOM   2482  OD1 ASP A 245     118.790 122.370 139.840  1.00  0.00           O
ATOM   2483  OD2 ASP A 245     120.270 123.810 140.250  1.00  0.00           O
ATOM   2484  C   ASP A 245     118.000 121.880 144.030  1.00  0.00           C
ATOM   2485  O   ASP A 245     117.220 120.950 143.970  1.00  0.00           O
ATOM   2486  N   HIS A 246     118.600 122.330 145.140  1.00  0.00           N
ATOM   2487  H   HIS A 246     119.280 123.060 145.060  1.00  0.00           H
ATOM   2488  CA  HIS A 246     118.520 121.810 146.540  1.00  0.00           C
ATOM   2489  CB  HIS A 246     119.420 122.540 147.550  1.00  0.00           C
ATOM   2490  CG  HIS A 246     120.950 122.380 147.310  1.00  0.00           C
ATOM   2491  ND1 HIS A 246     121.820 123.410 147.250  1.00  0.00           N
ATOM   2492  CD2 HIS A 246     121.590 121.220 146.950  1.00  0.00           C
ATOM   2493  HD2 HIS A 246     121.100 120.340 146.530  1.00  0.00           H
ATOM   2494  CE1 HIS A 246     122.990 122.940 146.930  1.00  0.00           C
ATOM   2495  HE1 HIS A 246     123.830 123.630 146.850  1.00  0.00           H
ATOM   2496  NE2 HIS A 246     122.870 121.610 146.690  1.00  0.00           N
ATOM   2497  HE2 HIS A 246     123.720 121.170 146.390  1.00  0.00           H
ATOM   2498  C   HIS A 246     117.080 121.840 147.110  1.00  0.00           C
ATOM   2499  O   HIS A 246     116.510 120.830 147.520  1.00  0.00           O
ATOM   2500  N   VAL A 247     116.430 122.980 147.070  1.00  0.00           N
ATOM   2501  H   VAL A 247     116.770 123.850 146.710  1.00  0.00           H
ATOM   2502  CA  VAL A 247     115.010 123.060 147.510  1.00  0.00           C
ATOM   2503  CB  VAL A 247     114.610 124.550 147.660  1.00  0.00           C
ATOM   2504  CG1 VAL A 247     113.090 124.860 148.020  1.00  0.00           C
ATOM   2505  CG2 VAL A 247     115.620 125.230 148.630  1.00  0.00           C
ATOM   2506  C   VAL A 247     113.950 122.240 146.760  1.00  0.00           C
ATOM   2507  O   VAL A 247     113.060 121.570 147.330  1.00  0.00           O
ATOM   2508  N   ASP A 248     114.290 122.010 145.500  1.00  0.00           N
ATOM   2509  H   ASP A 248     115.080 122.500 145.130  1.00  0.00           H
ATOM   2510  CA  ASP A 248     113.600 121.110 144.640  1.00  0.00           C
ATOM   2511  CB  ASP A 248     113.780 121.410 143.170  1.00  0.00           C
ATOM   2512  CG  ASP A 248     112.470 121.320 142.350  1.00  0.00           C
ATOM   2513  OD1 ASP A 248     112.490 121.110 141.130  1.00  0.00           O
ATOM   2514  OD2 ASP A 248     111.360 121.590 142.850  1.00  0.00           O
ATOM   2515  C   ASP A 248     113.770 119.610 145.040  1.00  0.00           C
ATOM   2516  O   ASP A 248     112.860 118.810 145.290  1.00  0.00           O
ATOM   2517  N   ILE A 249     115.050 119.170 145.110  1.00  0.00           N
ATOM   2518  H   ILE A 249     115.820 119.760 144.880  1.00  0.00           H
ATOM   2519  CA  ILE A 249     115.430 117.770 145.360  1.00  0.00           C
ATOM   2520  CB  ILE A 249     116.940 117.450 145.220  1.00  0.00           C
ATOM   2521  CG1 ILE A 249     117.880 118.240 146.110  1.00  0.00           C
ATOM   2522  CG2 ILE A 249     117.370 117.440 143.730  1.00  0.00           C
ATOM   2523  CD  ILE A 249     119.260 117.590 146.150  1.00  0.00           C
ATOM   2524  C   ILE A 249     115.030 117.280 146.760  1.00  0.00           C
ATOM   2525  O   ILE A 249     115.120 116.060 147.100  1.00  0.00           O
ATOM   2526  N   LEU A 250     114.800 118.220 147.680  1.00  0.00           N
ATOM   2527  H   LEU A 250     115.230 119.110 147.520  1.00  0.00           H
ATOM   2528  CA  LEU A 250     114.250 117.950 149.000  1.00  0.00           C
ATOM   2529  CB  LEU A 250     114.800 118.800 150.110  1.00  0.00           C
ATOM   2530  CG  LEU A 250     116.300 118.600 150.320  1.00  0.00           C
ATOM   2531  CD1 LEU A 250     116.980 119.870 150.860  1.00  0.00           C
ATOM   2532  CD2 LEU A 250     116.600 117.460 151.270  1.00  0.00           C
ATOM   2533  C   LEU A 250     112.770 117.660 149.140  1.00  0.00           C
ATOM   2534  O   LEU A 250     112.280 117.090 150.170  1.00  0.00           O
ATOM   2535  N   GLY A 251     112.040 118.310 148.220  1.00  0.00           N
ATOM   2536  H   GLY A 251     112.650 118.740 147.560  1.00  0.00           H
ATOM   2537  CA  GLY A 251     110.630 118.270 147.790  1.00  0.00           C
ATOM   2538  C   GLY A 251     109.830 116.970 147.960  1.00  0.00           C
ATOM   2539  O   GLY A 251     108.810 116.990 148.690  1.00  0.00           O
ATOM   2540  N   PRO A 252     110.300 115.810 147.410  1.00  0.00           N
ATOM   2541  CA  PRO A 252     109.870 114.450 147.850  1.00  0.00           C
ATOM   2542  CB  PRO A 252     110.740 113.460 147.110  1.00  0.00           C
ATOM   2543  CG  PRO A 252     111.070 114.270 145.820  1.00  0.00           C
ATOM   2544  CD  PRO A 252     111.190 115.690 146.270  1.00  0.00           C
ATOM   2545  C   PRO A 252     109.810 114.250 149.370  1.00  0.00           C
ATOM   2546  O   PRO A 252     108.770 113.990 149.870  1.00  0.00           O
ATOM   2547  N   LEU A 253     110.930 114.620 150.020  1.00  0.00           N
ATOM   2548  H   LEU A 253     111.830 114.790 149.600  1.00  0.00           H
ATOM   2549  CA  LEU A 253     111.030 114.490 151.510  1.00  0.00           C
ATOM   2550  CB  LEU A 253     112.470 114.550 151.990  1.00  0.00           C
ATOM   2551  CG  LEU A 253     113.260 113.290 151.790  1.00  0.00           C
ATOM   2552  CD1 LEU A 253     114.730 113.660 151.830  1.00  0.00           C
ATOM   2553  CD2 LEU A 253     112.970 112.250 152.890  1.00  0.00           C
ATOM   2554  C   LEU A 253     110.050 115.520 152.230  1.00  0.00           C
ATOM   2555  O   LEU A 253     109.560 115.090 153.260  1.00  0.00           O
ATOM   2556  N   SER A 254     109.870 116.720 151.690  1.00  0.00           N
ATOM   2557  H   SER A 254     110.400 117.190 150.990  1.00  0.00           H
ATOM   2558  CA  SER A 254     108.750 117.600 152.130  1.00  0.00           C
ATOM   2559  CB  SER A 254     108.740 118.960 151.440  1.00  0.00           C
ATOM   2560  OG  SER A 254     110.090 119.450 151.560  1.00  0.00           O
ATOM   2561  HG  SER A 254     110.440 118.940 152.340  1.00  0.00           H
ATOM   2562  C   SER A 254     107.350 116.990 151.980  1.00  0.00           C
ATOM   2563  O   SER A 254     106.570 117.230 152.870  1.00  0.00           O
ATOM   2564  N   ALA A 255     107.040 116.490 150.750  1.00  0.00           N
ATOM   2565  H   ALA A 255     107.560 116.760 149.950  1.00  0.00           H
ATOM   2566  CA  ALA A 255     105.750 115.860 150.350  1.00  0.00           C
ATOM   2567  CB  ALA A 255     105.760 115.280 148.920  1.00  0.00           C
ATOM   2568  C   ALA A 255     105.370 114.740 151.350  1.00  0.00           C
ATOM   2569  O   ALA A 255     104.450 114.870 152.160  1.00  0.00           O
ATOM   2570  N   GLN A 256     106.360 113.840 151.580  1.00  0.00           N
ATOM   2571  H   GLN A 256     107.260 114.140 151.250  1.00  0.00           H
ATOM   2572  CA  GLN A 256     106.280 112.620 152.420  1.00  0.00           C
ATOM   2573  CB  GLN A 256     107.370 111.620 152.240  1.00  0.00           C
ATOM   2574  CG  GLN A 256     107.320 110.880 150.880  1.00  0.00           C
ATOM   2575  CD  GLN A 256     106.150 109.990 150.440  1.00  0.00           C
ATOM   2576  OE1 GLN A 256     105.160 110.440 149.960  1.00  0.00           O
ATOM   2577  NE2 GLN A 256     106.290 108.690 150.630  1.00  0.00           N
ATOM   2578 1HE2 GLN A 256     107.080 108.270 151.080  1.00  0.00           H
ATOM   2579 2HE2 GLN A 256     105.490 108.130 150.410  1.00  0.00           H
ATOM   2580  C   GLN A 256     105.940 112.810 153.860  1.00  0.00           C
ATOM   2581  O   GLN A 256     104.890 112.410 154.300  1.00  0.00           O
ATOM   2582  N   THR A 257     106.930 113.460 154.490  1.00  0.00           N
ATOM   2583  H   THR A 257     107.630 113.950 153.970  1.00  0.00           H
ATOM   2584  CA  THR A 257     106.850 113.880 155.880  1.00  0.00           C
ATOM   2585  CB  THR A 257     108.110 114.620 156.430  1.00  0.00           C
ATOM   2586  OG1 THR A 257     108.430 115.810 155.690  1.00  0.00           O
ATOM   2587  HG1 THR A 257     108.950 115.510 154.890  1.00  0.00           H
ATOM   2588  CG2 THR A 257     109.230 113.650 156.310  1.00  0.00           C
ATOM   2589  C   THR A 257     105.680 114.880 156.120  1.00  0.00           C
ATOM   2590  O   THR A 257     105.190 114.940 157.240  1.00  0.00           O
ATOM   2591  N   GLY A 258     105.330 115.800 155.200  1.00  0.00           N
ATOM   2592  H   GLY A 258     105.610 115.650 154.250  1.00  0.00           H
ATOM   2593  CA  GLY A 258     104.440 116.940 155.550  1.00  0.00           C
ATOM   2594  C   GLY A 258     105.200 118.180 156.050  1.00  0.00           C
ATOM   2595  O   GLY A 258     104.560 118.930 156.730  1.00  0.00           O
ATOM   2596  N   ILE A 259     106.590 118.280 155.950  1.00  0.00           N
ATOM   2597  H   ILE A 259     107.160 117.570 155.520  1.00  0.00           H
ATOM   2598  CA  ILE A 259     107.360 119.410 156.500  1.00  0.00           C
ATOM   2599  CB  ILE A 259     108.230 119.000 157.770  1.00  0.00           C
ATOM   2600  CG1 ILE A 259     107.290 118.280 158.780  1.00  0.00           C
ATOM   2601  CG2 ILE A 259     108.780 120.280 158.440  1.00  0.00           C
ATOM   2602  CD  ILE A 259     107.910 117.860 160.090  1.00  0.00           C
ATOM   2603  C   ILE A 259     108.260 120.150 155.500  1.00  0.00           C
ATOM   2604  O   ILE A 259     109.190 119.630 154.900  1.00  0.00           O
ATOM   2605  N   ALA A 260     107.940 121.420 155.250  1.00  0.00           N
ATOM   2606  H   ALA A 260     107.110 121.790 155.670  1.00  0.00           H
ATOM   2607  CA  ALA A 260     108.670 122.260 154.250  1.00  0.00           C
ATOM   2608  CB  ALA A 260     107.930 123.550 153.950  1.00  0.00           C
ATOM   2609  C   ALA A 260     110.150 122.440 154.550  1.00  0.00           C
ATOM   2610  O   ALA A 260     110.540 122.540 155.690  1.00  0.00           O
ATOM   2611  N   VAL A 261     110.890 122.700 153.470  1.00  0.00           N
ATOM   2612  H   VAL A 261     110.550 122.580 152.540  1.00  0.00           H
ATOM   2613  CA  VAL A 261     112.350 122.920 153.600  1.00  0.00           C
ATOM   2614  CB  VAL A 261     113.020 122.800 152.200  1.00  0.00           C
ATOM   2615  CG1 VAL A 261     114.600 122.830 152.190  1.00  0.00           C
ATOM   2616  CG2 VAL A 261     112.710 121.390 151.660  1.00  0.00           C
ATOM   2617  C   VAL A 261     112.660 124.300 154.210  1.00  0.00           C
ATOM   2618  O   VAL A 261     113.690 124.460 154.840  1.00  0.00           O
ATOM   2619  N   LEU A 262     111.770 125.330 154.070  1.00  0.00           N
ATOM   2620  H   LEU A 262     111.270 125.380 153.210  1.00  0.00           H
ATOM   2621  CA  LEU A 262     111.880 126.550 154.910  1.00  0.00           C
ATOM   2622  CB  LEU A 262     110.740 127.500 154.630  1.00  0.00           C
ATOM   2623  CG  LEU A 262     110.780 128.040 153.260  1.00  0.00           C
ATOM   2624  CD1 LEU A 262     109.570 128.950 153.130  1.00  0.00           C
ATOM   2625  CD2 LEU A 262     111.920 129.020 153.090  1.00  0.00           C
ATOM   2626  C   LEU A 262     111.950 126.140 156.390  1.00  0.00           C
ATOM   2627  O   LEU A 262     113.040 126.340 156.990  1.00  0.00           O
ATOM   2628  N   ASP A 263     110.830 125.570 156.890  1.00  0.00           N
ATOM   2629  H   ASP A 263     109.940 125.870 156.540  1.00  0.00           H
ATOM   2630  CA  ASP A 263     110.650 125.010 158.290  1.00  0.00           C
ATOM   2631  CB  ASP A 263     109.240 124.330 158.300  1.00  0.00           C
ATOM   2632  CG  ASP A 263     108.010 125.140 157.870  1.00  0.00           C
ATOM   2633  OD1 ASP A 263     107.900 125.340 156.640  1.00  0.00           O
ATOM   2634  OD2 ASP A 263     107.170 125.560 158.700  1.00  0.00           O
ATOM   2635  C   ASP A 263     111.810 124.060 158.760  1.00  0.00           C
ATOM   2636  O   ASP A 263     112.300 124.230 159.880  1.00  0.00           O
ATOM   2637  N   MET A 264     112.270 123.190 157.830  1.00  0.00           N
ATOM   2638  H   MET A 264     111.710 122.910 157.050  1.00  0.00           H
ATOM   2639  CA  MET A 264     113.480 122.370 158.170  1.00  0.00           C
ATOM   2640  CB  MET A 264     113.500 121.180 157.200  1.00  0.00           C
ATOM   2641  CG  MET A 264     112.570 120.050 157.760  1.00  0.00           C
ATOM   2642  SD  MET A 264     113.130 119.130 159.260  1.00  0.00           S
ATOM   2643  CE  MET A 264     112.210 117.630 159.040  1.00  0.00           C
ATOM   2644  C   MET A 264     114.840 123.050 158.280  1.00  0.00           C
ATOM   2645  O   MET A 264     115.640 122.730 159.150  1.00  0.00           O
ATOM   2646  N   CYS A 265     115.090 124.010 157.400  1.00  0.00           N
ATOM   2647  H   CYS A 265     114.410 124.220 156.690  1.00  0.00           H
ATOM   2648  CA  CYS A 265     116.230 124.900 157.520  1.00  0.00           C
ATOM   2649  CB  CYS A 265     116.740 125.450 156.170  1.00  0.00           C
ATOM   2650  SG  CYS A 265     115.530 126.640 155.430  1.00  0.00           S
ATOM   2651  HG  CYS A 265     114.480 125.820 155.350  1.00  0.00           H
ATOM   2652  C   CYS A 265     116.180 125.970 158.630  1.00  0.00           C
ATOM   2653  O   CYS A 265     117.200 126.090 159.290  1.00  0.00           O
ATOM   2654  N   ALA A 266     114.980 126.440 158.930  1.00  0.00           N
ATOM   2655  H   ALA A 266     114.320 126.710 158.240  1.00  0.00           H
ATOM   2656  CA  ALA A 266     114.710 127.080 160.220  1.00  0.00           C
ATOM   2657  CB  ALA A 266     113.260 127.390 160.210  1.00  0.00           C
ATOM   2658  C   ALA A 266     115.020 126.190 161.480  1.00  0.00           C
ATOM   2659  O   ALA A 266     115.780 126.680 162.280  1.00  0.00           O
ATOM   2660  N   SER A 267     114.540 124.940 161.490  1.00  0.00           N
ATOM   2661  H   SER A 267     113.590 124.800 161.200  1.00  0.00           H
ATOM   2662  CA  SER A 267     115.010 123.880 162.420  1.00  0.00           C
ATOM   2663  CB  SER A 267     114.280 122.570 162.230  1.00  0.00           C
ATOM   2664  OG  SER A 267     112.900 122.800 162.560  1.00  0.00           O
ATOM   2665  HG  SER A 267     112.530 123.010 161.660  1.00  0.00           H
ATOM   2666  C   SER A 267     116.520 123.630 162.280  1.00  0.00           C
ATOM   2667  O   SER A 267     117.140 123.410 163.290  1.00  0.00           O
ATOM   2668  N   LEU A 268     117.160 123.830 161.090  1.00  0.00           N
ATOM   2669  H   LEU A 268     116.650 123.740 160.240  1.00  0.00           H
ATOM   2670  CA  LEU A 268     118.650 123.590 161.040  1.00  0.00           C
ATOM   2671  CB  LEU A 268     119.200 123.400 159.580  1.00  0.00           C
ATOM   2672  CG  LEU A 268     120.560 122.760 159.280  1.00  0.00           C
ATOM   2673  CD1 LEU A 268     120.830 121.410 159.800  1.00  0.00           C
ATOM   2674  CD2 LEU A 268     120.870 122.740 157.750  1.00  0.00           C
ATOM   2675  C   LEU A 268     119.230 124.760 161.770  1.00  0.00           C
ATOM   2676  O   LEU A 268     120.290 124.630 162.440  1.00  0.00           O
ATOM   2677  N   LYS A 269     118.860 126.010 161.450  1.00  0.00           N
ATOM   2678  H   LYS A 269     118.370 126.160 160.590  1.00  0.00           H
ATOM   2679  CA  LYS A 269     119.330 127.210 162.150  1.00  0.00           C
ATOM   2680  CB  LYS A 269     118.550 128.370 161.600  1.00  0.00           C
ATOM   2681  CG  LYS A 269     119.180 129.700 162.080  1.00  0.00           C
ATOM   2682  CD  LYS A 269     118.290 130.840 161.670  1.00  0.00           C
ATOM   2683  CE  LYS A 269     118.880 132.150 162.270  1.00  0.00           C
ATOM   2684  NZ  LYS A 269     118.410 132.390 163.640  1.00  0.00           N
ATOM   2685  HZ1 LYS A 269     118.840 133.240 163.950  1.00  0.00           H
ATOM   2686  HZ2 LYS A 269     117.430 132.600 163.690  1.00  0.00           H
ATOM   2687  HZ3 LYS A 269     118.650 131.650 164.270  1.00  0.00           H
ATOM   2688  C   LYS A 269     119.270 127.130 163.690  1.00  0.00           C
ATOM   2689  O   LYS A 269     120.260 127.420 164.320  1.00  0.00           O
ATOM   2690  N   GLU A 270     118.180 126.410 164.150  1.00  0.00           N
ATOM   2691  H   GLU A 270     117.300 126.410 163.690  1.00  0.00           H
ATOM   2692  CA  GLU A 270     117.970 126.320 165.620  1.00  0.00           C
ATOM   2693  CB  GLU A 270     116.510 125.800 165.930  1.00  0.00           C
ATOM   2694  CG  GLU A 270     115.430 126.880 166.150  1.00  0.00           C
ATOM   2695  CD  GLU A 270     115.210 127.230 167.610  1.00  0.00           C
ATOM   2696  OE1 GLU A 270     115.230 128.450 167.890  1.00  0.00           O
ATOM   2697  OE2 GLU A 270     114.730 126.400 168.390  1.00  0.00           O
ATOM   2698  C   GLU A 270     119.040 125.340 166.110  1.00  0.00           C
ATOM   2699  O   GLU A 270     119.830 125.620 167.040  1.00  0.00           O
ATOM   2700  N   LEU A 271     119.250 124.250 165.320  1.00  0.00           N
ATOM   2701  H   LEU A 271     118.630 124.090 164.550  1.00  0.00           H
ATOM   2702  CA  LEU A 271     120.280 123.170 165.560  1.00  0.00           C
ATOM   2703  CB  LEU A 271     119.990 121.870 164.710  1.00  0.00           C
ATOM   2704  CG  LEU A 271     118.780 121.050 164.990  1.00  0.00           C
ATOM   2705  CD1 LEU A 271     118.440 120.250 163.720  1.00  0.00           C
ATOM   2706  CD2 LEU A 271     119.140 120.200 166.220  1.00  0.00           C
ATOM   2707  C   LEU A 271     121.770 123.590 165.350  1.00  0.00           C
ATOM   2708  O   LEU A 271     122.580 122.970 166.000  1.00  0.00           O
ATOM   2709  N   LEU A 272     122.000 124.330 164.240  1.00  0.00           N
ATOM   2710  H   LEU A 272     121.330 124.410 163.510  1.00  0.00           H
ATOM   2711  CA  LEU A 272     123.320 125.060 164.070  1.00  0.00           C
ATOM   2712  CB  LEU A 272     123.570 125.770 162.700  1.00  0.00           C
ATOM   2713  CG  LEU A 272     123.560 124.740 161.540  1.00  0.00           C
ATOM   2714  CD1 LEU A 272     123.580 125.430 160.160  1.00  0.00           C
ATOM   2715  CD2 LEU A 272     124.770 123.890 161.680  1.00  0.00           C
ATOM   2716  C   LEU A 272     123.660 126.110 165.190  1.00  0.00           C
ATOM   2717  O   LEU A 272     124.780 126.040 165.750  1.00  0.00           O
ATOM   2718  N   GLN A 273     122.710 126.940 165.570  1.00  0.00           N
ATOM   2719  H   GLN A 273     121.750 126.890 165.290  1.00  0.00           H
ATOM   2720  CA  GLN A 273     123.000 127.990 166.560  1.00  0.00           C
ATOM   2721  CB  GLN A 273     122.520 129.370 166.160  1.00  0.00           C
ATOM   2722  CG  GLN A 273     123.120 129.850 164.800  1.00  0.00           C
ATOM   2723  CD  GLN A 273     122.460 131.180 164.470  1.00  0.00           C
ATOM   2724  OE1 GLN A 273     121.260 131.370 164.280  1.00  0.00           O
ATOM   2725  NE2 GLN A 273     123.120 132.290 164.720  1.00  0.00           N
ATOM   2726 1HE2 GLN A 273     124.010 132.300 165.160  1.00  0.00           H
ATOM   2727 2HE2 GLN A 273     122.670 133.160 164.490  1.00  0.00           H
ATOM   2728  C   GLN A 273     122.720 127.770 168.100  1.00  0.00           C
ATOM   2729  O   GLN A 273     123.690 127.960 168.850  1.00  0.00           O
ATOM   2730  N   ASN A 274     121.520 127.390 168.600  1.00  0.00           N
ATOM   2731  H   ASN A 274     120.880 126.880 168.020  1.00  0.00           H
ATOM   2732  CA  ASN A 274     121.290 127.310 170.050  1.00  0.00           C
ATOM   2733  CB  ASN A 274     119.860 126.940 170.420  1.00  0.00           C
ATOM   2734  CG  ASN A 274     118.780 127.640 169.570  1.00  0.00           C
ATOM   2735  OD1 ASN A 274     118.780 128.720 169.180  1.00  0.00           O
ATOM   2736  ND2 ASN A 274     117.660 127.040 169.410  1.00  0.00           N
ATOM   2737 1HD2 ASN A 274     117.340 126.270 169.960  1.00  0.00           H
ATOM   2738 2HD2 ASN A 274     117.040 127.440 168.750  1.00  0.00           H
ATOM   2739  C   ASN A 274     122.090 126.380 170.820  1.00  0.00           C
ATOM   2740  O   ASN A 274     122.570 125.400 170.200  1.00  0.00           O
ATOM   2741  N   GLY A 275     122.300 126.550 172.110  1.00  0.00           N
ATOM   2742  H   GLY A 275     121.860 127.280 172.650  1.00  0.00           H
ATOM   2743  CA  GLY A 275     123.030 125.580 173.040  1.00  0.00           C
ATOM   2744  C   GLY A 275     122.210 124.330 173.430  1.00  0.00           C
ATOM   2745  O   GLY A 275     121.290 124.300 174.300  1.00  0.00           O
ATOM   2746  N   MET A 276     122.750 123.230 172.960  1.00  0.00           N
ATOM   2747  H   MET A 276     123.620 123.310 172.480  1.00  0.00           H
ATOM   2748  CA  MET A 276     122.030 121.950 173.000  1.00  0.00           C
ATOM   2749  CB  MET A 276     121.890 121.240 171.670  1.00  0.00           C
ATOM   2750  CG  MET A 276     121.040 121.990 170.570  1.00  0.00           C
ATOM   2751  SD  MET A 276     119.340 122.380 171.170  1.00  0.00           S
ATOM   2752  CE  MET A 276     118.710 122.770 169.590  1.00  0.00           C
ATOM   2753  C   MET A 276     122.800 120.980 173.940  1.00  0.00           C
ATOM   2754  O   MET A 276     123.870 120.430 173.600  1.00  0.00           O
ATOM   2755  N   ASN A 277     122.100 120.550 174.970  1.00  0.00           N
ATOM   2756  H   ASN A 277     121.130 120.760 175.080  1.00  0.00           H
ATOM   2757  CA  ASN A 277     122.630 119.600 175.970  1.00  0.00           C
ATOM   2758  CB  ASN A 277     122.560 120.300 177.320  1.00  0.00           C
ATOM   2759  CG  ASN A 277     123.150 119.410 178.440  1.00  0.00           C
ATOM   2760  OD1 ASN A 277     122.580 118.460 178.930  1.00  0.00           O
ATOM   2761  ND2 ASN A 277     124.250 119.820 179.010  1.00  0.00           N
ATOM   2762 1HD2 ASN A 277     124.510 120.740 178.700  1.00  0.00           H
ATOM   2763 2HD2 ASN A 277     124.730 119.200 179.620  1.00  0.00           H
ATOM   2764  C   ASN A 277     122.060 118.200 175.910  1.00  0.00           C
ATOM   2765  O   ASN A 277     120.860 118.100 176.090  1.00  0.00           O
ATOM   2766  N   GLY A 278     122.810 117.120 175.640  1.00  0.00           N
ATOM   2767  H   GLY A 278     123.750 117.190 175.310  1.00  0.00           H
ATOM   2768  CA  GLY A 278     122.220 115.770 175.740  1.00  0.00           C
ATOM   2769  C   GLY A 278     121.190 115.300 174.660  1.00  0.00           C
ATOM   2770  O   GLY A 278     120.390 114.400 174.930  1.00  0.00           O
ATOM   2771  N   ARG A 279     121.330 115.880 173.500  1.00  0.00           N
ATOM   2772  H   ARG A 279     122.190 116.340 173.280  1.00  0.00           H
ATOM   2773  CA  ARG A 279     120.290 115.750 172.430  1.00  0.00           C
ATOM   2774  CB  ARG A 279     119.430 116.990 172.200  1.00  0.00           C
ATOM   2775  CG  ARG A 279     119.120 117.720 173.520  1.00  0.00           C
ATOM   2776  CD  ARG A 279     118.140 118.870 173.460  1.00  0.00           C
ATOM   2777  NE  ARG A 279     117.760 119.470 174.770  1.00  0.00           N
ATOM   2778  HE  ARG A 279     118.020 120.420 174.930  1.00  0.00           H
ATOM   2779  CZ  ARG A 279     116.990 118.870 175.720  1.00  0.00           C
ATOM   2780  NH1 ARG A 279     116.230 117.810 175.400  1.00  0.00           N
ATOM   2781 1HH1 ARG A 279     116.130 117.540 174.450  1.00  0.00           H
ATOM   2782 2HH1 ARG A 279     115.990 117.160 176.130  1.00  0.00           H
ATOM   2783  NH2 ARG A 279     116.980 119.430 176.920  1.00  0.00           N
ATOM   2784 1HH2 ARG A 279     117.360 120.340 177.120  1.00  0.00           H
ATOM   2785 2HH2 ARG A 279     116.420 118.940 177.580  1.00  0.00           H
ATOM   2786  C   ARG A 279     120.870 115.210 171.070  1.00  0.00           C
ATOM   2787  O   ARG A 279     121.840 115.750 170.630  1.00  0.00           O
ATOM   2788  N   THR A 280     120.550 113.930 170.940  1.00  0.00           N
ATOM   2789  H   THR A 280     120.030 113.600 171.730  1.00  0.00           H
ATOM   2790  CA  THR A 280     121.110 113.050 169.900  1.00  0.00           C
ATOM   2791  CB  THR A 280     121.490 111.700 170.490  1.00  0.00           C
ATOM   2792  OG1 THR A 280     120.390 110.920 170.970  1.00  0.00           O
ATOM   2793  HG1 THR A 280     119.780 111.470 171.540  1.00  0.00           H
ATOM   2794  CG2 THR A 280     122.580 111.890 171.530  1.00  0.00           C
ATOM   2795  C   THR A 280     120.170 112.830 168.680  1.00  0.00           C
ATOM   2796  O   THR A 280     118.970 112.880 168.940  1.00  0.00           O
ATOM   2797  N   ILE A 281     120.650 113.040 167.440  1.00  0.00           N
ATOM   2798  H   ILE A 281     121.640 113.110 167.360  1.00  0.00           H
ATOM   2799  CA  ILE A 281     119.940 112.900 166.150  1.00  0.00           C
ATOM   2800  CB  ILE A 281     120.010 114.160 165.350  1.00  0.00           C
ATOM   2801  CG1 ILE A 281     119.660 115.390 166.160  1.00  0.00           C
ATOM   2802  CG2 ILE A 281     119.010 114.020 164.130  1.00  0.00           C
ATOM   2803  CD  ILE A 281     119.760 116.650 165.310  1.00  0.00           C
ATOM   2804  C   ILE A 281     120.480 111.650 165.550  1.00  0.00           C
ATOM   2805  O   ILE A 281     121.680 111.390 165.330  1.00  0.00           O
ATOM   2806  N   LEU A 282     119.620 110.650 165.570  1.00  0.00           N
ATOM   2807  H   LEU A 282     118.730 110.760 166.000  1.00  0.00           H
ATOM   2808  CA  LEU A 282     119.850 109.280 165.080  1.00  0.00           C
ATOM   2809  CB  LEU A 282     119.850 109.020 163.540  1.00  0.00           C
ATOM   2810  CG  LEU A 282     118.610 109.130 162.750  1.00  0.00           C
ATOM   2811  CD1 LEU A 282     118.820 109.080 161.220  1.00  0.00           C
ATOM   2812  CD2 LEU A 282     117.590 108.160 163.200  1.00  0.00           C
ATOM   2813  C   LEU A 282     121.080 108.630 165.710  1.00  0.00           C
ATOM   2814  O   LEU A 282     121.920 107.920 165.040  1.00  0.00           O
ATOM   2815  N   GLY A 283     121.140 108.780 167.060  1.00  0.00           N
ATOM   2816  H   GLY A 283     120.410 109.140 167.640  1.00  0.00           H
ATOM   2817  CA  GLY A 283     122.290 108.270 167.800  1.00  0.00           C
ATOM   2818  C   GLY A 283     123.440 109.230 168.020  1.00  0.00           C
ATOM   2819  O   GLY A 283     124.050 109.270 169.080  1.00  0.00           O
ATOM   2820  N   SER A 284     123.790 110.000 167.010  1.00  0.00           N
ATOM   2821  H   SER A 284     123.430 109.810 166.100  1.00  0.00           H
ATOM   2822  CA  SER A 284     124.910 111.050 167.010  1.00  0.00           C
ATOM   2823  CB  SER A 284     125.230 111.390 165.580  1.00  0.00           C
ATOM   2824  OG  SER A 284     126.310 112.350 165.450  1.00  0.00           O
ATOM   2825  HG  SER A 284     126.400 112.580 164.480  1.00  0.00           H
ATOM   2826  C   SER A 284     124.550 112.410 167.610  1.00  0.00           C
ATOM   2827  O   SER A 284     123.430 112.950 167.540  1.00  0.00           O
ATOM   2828  N   ALA A 285     125.540 112.820 168.370  1.00  0.00           N
ATOM   2829  H   ALA A 285     126.290 112.190 168.580  1.00  0.00           H
ATOM   2830  CA  ALA A 285     125.650 114.150 169.020  1.00  0.00           C
ATOM   2831  CB  ALA A 285     126.630 114.250 170.170  1.00  0.00           C
ATOM   2832  C   ALA A 285     126.000 115.350 168.080  1.00  0.00           C
ATOM   2833  O   ALA A 285     125.930 116.510 168.450  1.00  0.00           O
ATOM   2834  N   LEU A 286     126.530 115.070 166.950  1.00  0.00           N
ATOM   2835  H   LEU A 286     126.700 114.130 166.670  1.00  0.00           H
ATOM   2836  CA  LEU A 286     127.000 116.080 165.970  1.00  0.00           C
ATOM   2837  CB  LEU A 286     128.520 115.860 165.710  1.00  0.00           C
ATOM   2838  CG  LEU A 286     129.620 116.680 166.360  1.00  0.00           C
ATOM   2839  CD1 LEU A 286     129.440 118.190 166.040  1.00  0.00           C
ATOM   2840  CD2 LEU A 286     129.830 116.370 167.810  1.00  0.00           C
ATOM   2841  C   LEU A 286     126.210 116.060 164.690  1.00  0.00           C
ATOM   2842  O   LEU A 286     125.950 114.940 164.180  1.00  0.00           O
ATOM   2843  N   LEU A 287     126.150 117.190 164.000  1.00  0.00           N
ATOM   2844  H   LEU A 287     126.340 118.100 164.380  1.00  0.00           H
ATOM   2845  CA  LEU A 287     125.460 117.290 162.710  1.00  0.00           C
ATOM   2846  CB  LEU A 287     124.960 118.710 162.420  1.00  0.00           C
ATOM   2847  CG  LEU A 287     123.880 119.240 163.380  1.00  0.00           C
ATOM   2848  CD1 LEU A 287     123.430 120.570 162.790  1.00  0.00           C
ATOM   2849  CD2 LEU A 287     122.610 118.320 163.660  1.00  0.00           C
ATOM   2850  C   LEU A 287     126.210 116.810 161.480  1.00  0.00           C
ATOM   2851  O   LEU A 287     126.630 117.670 160.690  1.00  0.00           O
ATOM   2852  N   GLU A 288     126.390 115.490 161.280  1.00  0.00           N
ATOM   2853  H   GLU A 288     125.970 114.870 161.950  1.00  0.00           H
ATOM   2854  CA  GLU A 288     127.090 114.820 160.150  1.00  0.00           C
ATOM   2855  CB  GLU A 288     127.130 113.290 160.300  1.00  0.00           C
ATOM   2856  CG  GLU A 288     127.540 112.900 161.740  1.00  0.00           C
ATOM   2857  CD  GLU A 288     127.790 111.420 161.910  1.00  0.00           C
ATOM   2858  OE1 GLU A 288     128.820 110.970 161.340  1.00  0.00           O
ATOM   2859  OE2 GLU A 288     127.040 110.810 162.660  1.00  0.00           O
ATOM   2860  C   GLU A 288     126.490 115.020 158.770  1.00  0.00           C
ATOM   2861  O   GLU A 288     125.370 114.590 158.540  1.00  0.00           O
ATOM   2862  N   ASP A 289     127.360 115.350 157.890  1.00  0.00           N
ATOM   2863  H   ASP A 289     128.340 115.520 157.980  1.00  0.00           H
ATOM   2864  CA  ASP A 289     127.250 115.450 156.410  1.00  0.00           C
ATOM   2865  CB  ASP A 289     128.340 116.340 155.750  1.00  0.00           C
ATOM   2866  CG  ASP A 289     129.400 116.850 156.750  1.00  0.00           C
ATOM   2867  OD1 ASP A 289     130.030 115.900 157.310  1.00  0.00           O
ATOM   2868  OD2 ASP A 289     129.380 118.010 157.140  1.00  0.00           O
ATOM   2869  C   ASP A 289     127.490 114.080 155.760  1.00  0.00           C
ATOM   2870  O   ASP A 289     128.680 113.730 155.580  1.00  0.00           O
ATOM   2871  N   GLU A 290     126.450 113.280 155.540  1.00  0.00           N
ATOM   2872  H   GLU A 290     125.490 113.470 155.760  1.00  0.00           H
ATOM   2873  CA  GLU A 290     126.530 112.010 154.920  1.00  0.00           C
ATOM   2874  CB  GLU A 290     126.770 111.010 156.100  1.00  0.00           C
ATOM   2875  CG  GLU A 290     127.290 109.580 155.900  1.00  0.00           C
ATOM   2876  CD  GLU A 290     127.650 108.830 157.150  1.00  0.00           C
ATOM   2877  OE1 GLU A 290     126.750 108.290 157.810  1.00  0.00           O
ATOM   2878  OE2 GLU A 290     128.830 108.840 157.550  1.00  0.00           O
ATOM   2879  C   GLU A 290     125.400 111.510 153.920  1.00  0.00           C
ATOM   2880  O   GLU A 290     125.640 111.470 152.690  1.00  0.00           O
ATOM   2881  N   PHE A 291     124.190 111.390 154.440  1.00  0.00           N
ATOM   2882  H   PHE A 291     123.960 111.740 155.350  1.00  0.00           H
ATOM   2883  CA  PHE A 291     123.000 110.770 153.770  1.00  0.00           C
ATOM   2884  CB  PHE A 291     121.940 110.640 154.820  1.00  0.00           C
ATOM   2885  CG  PHE A 291     122.100 109.220 155.440  1.00  0.00           C
ATOM   2886  CD1 PHE A 291     122.820 109.020 156.610  1.00  0.00           C
ATOM   2887  HD1 PHE A 291     123.340 109.880 157.040  1.00  0.00           H
ATOM   2888  CD2 PHE A 291     121.240 108.270 154.880  1.00  0.00           C
ATOM   2889  HD2 PHE A 291     120.490 108.580 154.140  1.00  0.00           H
ATOM   2890  CE1 PHE A 291     122.660 107.780 157.240  1.00  0.00           C
ATOM   2891  HE1 PHE A 291     123.120 107.530 158.190  1.00  0.00           H
ATOM   2892  CE2 PHE A 291     121.130 107.050 155.450  1.00  0.00           C
ATOM   2893  HE2 PHE A 291     120.690 106.240 154.870  1.00  0.00           H
ATOM   2894  CZ  PHE A 291     121.730 106.840 156.680  1.00  0.00           C
ATOM   2895  HZ  PHE A 291     121.460 105.950 157.240  1.00  0.00           H
ATOM   2896  C   PHE A 291     122.360 111.510 152.560  1.00  0.00           C
ATOM   2897  O   PHE A 291     121.620 112.490 152.730  1.00  0.00           O
ATOM   2898  N   THR A 292     122.470 110.790 151.410  1.00  0.00           N
ATOM   2899  H   THR A 292     123.000 109.950 151.450  1.00  0.00           H
ATOM   2900  CA  THR A 292     121.780 111.150 150.160  1.00  0.00           C
ATOM   2901  CB  THR A 292     122.360 110.370 148.970  1.00  0.00           C
ATOM   2902  OG1 THR A 292     122.450 109.010 149.340  1.00  0.00           O
ATOM   2903  HG1 THR A 292     121.890 108.490 148.700  1.00  0.00           H
ATOM   2904  CG2 THR A 292     123.810 110.760 148.780  1.00  0.00           C
ATOM   2905  C   THR A 292     120.250 111.120 150.240  1.00  0.00           C
ATOM   2906  O   THR A 292     119.610 110.100 150.410  1.00  0.00           O
ATOM   2907  N   PRO A 293     119.670 112.280 149.870  1.00  0.00           N
ATOM   2908  CA  PRO A 293     118.170 112.440 149.840  1.00  0.00           C
ATOM   2909  CB  PRO A 293     117.970 113.880 149.220  1.00  0.00           C
ATOM   2910  CG  PRO A 293     119.210 114.620 149.630  1.00  0.00           C
ATOM   2911  CD  PRO A 293     120.300 113.540 149.600  1.00  0.00           C
ATOM   2912  C   PRO A 293     117.300 111.420 149.130  1.00  0.00           C
ATOM   2913  O   PRO A 293     116.370 110.950 149.780  1.00  0.00           O
ATOM   2914  N   PHE A 294     117.620 111.020 147.900  1.00  0.00           N
ATOM   2915  H   PHE A 294     118.360 111.500 147.430  1.00  0.00           H
ATOM   2916  CA  PHE A 294     116.960 109.870 147.230  1.00  0.00           C
ATOM   2917  CB  PHE A 294     117.160 109.950 145.670  1.00  0.00           C
ATOM   2918  CG  PHE A 294     116.510 111.240 145.190  1.00  0.00           C
ATOM   2919  CD1 PHE A 294     115.100 111.340 145.270  1.00  0.00           C
ATOM   2920  HD1 PHE A 294     114.490 110.440 145.310  1.00  0.00           H
ATOM   2921  CD2 PHE A 294     117.300 112.300 144.780  1.00  0.00           C
ATOM   2922  HD2 PHE A 294     118.360 112.170 144.600  1.00  0.00           H
ATOM   2923  CE1 PHE A 294     114.470 112.560 144.930  1.00  0.00           C
ATOM   2924  HE1 PHE A 294     113.380 112.620 144.880  1.00  0.00           H
ATOM   2925  CE2 PHE A 294     116.660 113.500 144.440  1.00  0.00           C
ATOM   2926  HE2 PHE A 294     117.300 114.280 144.040  1.00  0.00           H
ATOM   2927  CZ  PHE A 294     115.270 113.660 144.610  1.00  0.00           C
ATOM   2928  HZ  PHE A 294     114.770 114.630 144.570  1.00  0.00           H
ATOM   2929  C   PHE A 294     117.060 108.490 147.900  1.00  0.00           C
ATOM   2930  O   PHE A 294     116.050 107.740 147.950  1.00  0.00           O
ATOM   2931  N   ASP A 295     118.260 108.120 148.350  1.00  0.00           N
ATOM   2932  H   ASP A 295     119.110 108.610 148.160  1.00  0.00           H
ATOM   2933  CA  ASP A 295     118.410 106.900 149.170  1.00  0.00           C
ATOM   2934  CB  ASP A 295     119.890 106.820 149.500  1.00  0.00           C
ATOM   2935  CG  ASP A 295     120.520 106.490 148.150  1.00  0.00           C
ATOM   2936  OD1 ASP A 295     120.770 105.290 147.860  1.00  0.00           O
ATOM   2937  OD2 ASP A 295     120.940 107.490 147.550  1.00  0.00           O
ATOM   2938  C   ASP A 295     117.530 106.990 150.430  1.00  0.00           C
ATOM   2939  O   ASP A 295     116.760 106.040 150.560  1.00  0.00           O
ATOM   2940  N   VAL A 296     117.540 108.020 151.260  1.00  0.00           N
ATOM   2941  H   VAL A 296     118.210 108.740 151.050  1.00  0.00           H
ATOM   2942  CA  VAL A 296     116.580 108.260 152.340  1.00  0.00           C
ATOM   2943  CB  VAL A 296     116.630 109.660 153.010  1.00  0.00           C
ATOM   2944  CG1 VAL A 296     115.660 109.880 154.240  1.00  0.00           C
ATOM   2945  CG2 VAL A 296     118.130 109.920 153.360  1.00  0.00           C
ATOM   2946  C   VAL A 296     115.150 108.050 151.810  1.00  0.00           C
ATOM   2947  O   VAL A 296     114.450 107.320 152.470  1.00  0.00           O
ATOM   2948  N   VAL A 297     114.740 108.830 150.820  1.00  0.00           N
ATOM   2949  H   VAL A 297     115.370 109.500 150.430  1.00  0.00           H
ATOM   2950  CA  VAL A 297     113.380 108.700 150.350  1.00  0.00           C
ATOM   2951  CB  VAL A 297     112.910 109.890 149.460  1.00  0.00           C
ATOM   2952  CG1 VAL A 297     113.340 109.590 148.000  1.00  0.00           C
ATOM   2953  CG2 VAL A 297     111.370 110.160 149.540  1.00  0.00           C
ATOM   2954  C   VAL A 297     112.910 107.340 149.770  1.00  0.00           C
ATOM   2955  O   VAL A 297     111.860 106.840 150.130  1.00  0.00           O
ATOM   2956  N   ARG A 298     113.800 106.610 149.070  1.00  0.00           N
ATOM   2957  H   ARG A 298     114.650 107.040 148.760  1.00  0.00           H
ATOM   2958  CA  ARG A 298     113.520 105.210 148.660  1.00  0.00           C
ATOM   2959  CB  ARG A 298     114.500 104.790 147.550  1.00  0.00           C
ATOM   2960  CG  ARG A 298     113.820 104.860 146.160  1.00  0.00           C
ATOM   2961  CD  ARG A 298     114.710 104.370 145.010  1.00  0.00           C
ATOM   2962  NE  ARG A 298     115.010 102.970 145.200  1.00  0.00           N
ATOM   2963  HE  ARG A 298     115.460 102.710 146.050  1.00  0.00           H
ATOM   2964  CZ  ARG A 298     114.560 102.010 144.410  1.00  0.00           C
ATOM   2965  NH1 ARG A 298     113.750 102.080 143.310  1.00  0.00           N
ATOM   2966 1HH1 ARG A 298     113.290 102.900 142.960  1.00  0.00           H
ATOM   2967 2HH1 ARG A 298     113.630 101.200 142.850  1.00  0.00           H
ATOM   2968  NH2 ARG A 298     114.760 100.720 144.710  1.00  0.00           N
ATOM   2969 1HH2 ARG A 298     115.250 100.660 145.580  1.00  0.00           H
ATOM   2970 2HH2 ARG A 298     114.820  99.930 144.100  1.00  0.00           H
ATOM   2971  C   ARG A 298     113.560 104.290 149.860  1.00  0.00           C
ATOM   2972  O   ARG A 298     113.110 103.150 149.630  1.00  0.00           O
ATOM   2973  N   GLN A 299     114.480 104.430 150.860  1.00  0.00           N
ATOM   2974  H   GLN A 299     115.090 105.200 150.990  1.00  0.00           H
ATOM   2975  CA  GLN A 299     114.580 103.470 151.990  1.00  0.00           C
ATOM   2976  CB  GLN A 299     116.020 103.020 152.050  1.00  0.00           C
ATOM   2977  CG  GLN A 299     116.090 101.470 152.080  1.00  0.00           C
ATOM   2978  CD  GLN A 299     115.650 100.870 153.420  1.00  0.00           C
ATOM   2979  OE1 GLN A 299     114.490 100.510 153.650  1.00  0.00           O
ATOM   2980  NE2 GLN A 299     116.500 100.900 154.450  1.00  0.00           N
ATOM   2981 1HE2 GLN A 299     117.380 101.380 154.320  1.00  0.00           H
ATOM   2982 2HE2 GLN A 299     116.410 100.380 155.290  1.00  0.00           H
ATOM   2983  C   GLN A 299     113.990 104.130 153.300  1.00  0.00           C
ATOM   2984  O   GLN A 299     114.710 104.070 154.300  1.00  0.00           O
ATOM   2985  N   CYS A 300     112.890 104.840 153.080  1.00  0.00           N
ATOM   2986  H   CYS A 300     112.590 105.180 152.190  1.00  0.00           H
ATOM   2987  CA  CYS A 300     112.010 105.180 154.230  1.00  0.00           C
ATOM   2988  CB  CYS A 300     112.280 106.560 154.750  1.00  0.00           C
ATOM   2989  SG  CYS A 300     111.820 107.850 153.480  1.00  0.00           S
ATOM   2990  HG  CYS A 300     112.810 107.640 152.630  1.00  0.00           H
ATOM   2991  C   CYS A 300     110.510 105.140 153.880  1.00  0.00           C
ATOM   2992  O   CYS A 300     110.040 104.940 152.780  1.00  0.00           O
ATOM   2993  N   SER A 301     109.700 105.300 154.940  1.00  0.00           N
ATOM   2994  H   SER A 301     110.080 105.360 155.860  1.00  0.00           H
ATOM   2995  CA  SER A 301     108.240 105.420 154.810  1.00  0.00           C
ATOM   2996  CB  SER A 301     107.450 104.530 155.800  1.00  0.00           C
ATOM   2997  OG  SER A 301     107.530 103.160 155.430  1.00  0.00           O
ATOM   2998  HG  SER A 301     106.750 102.650 155.800  1.00  0.00           H
ATOM   2999  C   SER A 301     107.730 106.860 154.960  1.00  0.00           C
ATOM   3000  O   SER A 301     107.960 107.600 155.870  1.00  0.00           O
ATOM   3001  N   GLY A 302     106.750 107.190 154.140  1.00  0.00           N
ATOM   3002  H   GLY A 302     106.240 106.520 153.600  1.00  0.00           H
ATOM   3003  CA  GLY A 302     106.100 108.470 153.910  1.00  0.00           C
ATOM   3004  C   GLY A 302     105.020 108.970 154.920  1.00  0.00           C
ATOM   3005  O   GLY A 302     103.960 109.420 154.490  1.00  0.00           O
ATOM   3006  N   VAL A 303     105.390 108.890 156.170  1.00  0.00           N
ATOM   3007  H   VAL A 303     106.360 109.030 156.390  1.00  0.00           H
ATOM   3008  CA  VAL A 303     104.600 109.290 157.330  1.00  0.00           C
ATOM   3009  CB  VAL A 303     105.160 108.640 158.640  1.00  0.00           C
ATOM   3010  CG1 VAL A 303     104.570 107.210 158.680  1.00  0.00           C
ATOM   3011  CG2 VAL A 303     106.690 108.490 158.740  1.00  0.00           C
ATOM   3012  C   VAL A 303     104.360 110.780 157.580  1.00  0.00           C
ATOM   3013  O   VAL A 303     105.310 111.560 157.730  1.00  0.00           O
ATOM   3014  N   THR A 304     103.080 111.140 157.690  1.00  0.00           N
ATOM   3015  H   THR A 304     102.330 110.490 157.570  1.00  0.00           H
ATOM   3016  CA  THR A 304     102.550 112.410 157.990  1.00  0.00           C
ATOM   3017  CB  THR A 304     100.990 112.430 157.830  1.00  0.00           C
ATOM   3018  OG1 THR A 304     100.450 111.220 158.360  1.00  0.00           O
ATOM   3019  HG1 THR A 304      99.610 111.340 158.880  1.00  0.00           H
ATOM   3020  CG2 THR A 304     100.670 112.340 156.350  1.00  0.00           C
ATOM   3021  C   THR A 304     102.910 112.980 159.410  1.00  0.00           C
ATOM   3022  O   THR A 304     102.380 112.620 160.430  1.00  0.00           O
ATOM   3023  N   PHE A 305     103.910 113.830 159.510  1.00  0.00           N
ATOM   3024  H   PHE A 305     104.530 114.060 158.770  1.00  0.00           H
ATOM   3025  CA  PHE A 305     104.320 114.570 160.730  1.00  0.00           C
ATOM   3026  CB  PHE A 305     105.830 114.320 161.080  1.00  0.00           C
ATOM   3027  CG  PHE A 305     106.040 113.050 161.920  1.00  0.00           C
ATOM   3028  CD1 PHE A 305     106.500 111.860 161.310  1.00  0.00           C
ATOM   3029  HD1 PHE A 305     106.760 111.790 160.250  1.00  0.00           H
ATOM   3030  CD2 PHE A 305     105.550 112.920 163.210  1.00  0.00           C
ATOM   3031  HD2 PHE A 305     105.270 113.830 163.740  1.00  0.00           H
ATOM   3032  CE1 PHE A 305     106.420 110.610 161.920  1.00  0.00           C
ATOM   3033  HE1 PHE A 305     106.820 109.680 161.510  1.00  0.00           H
ATOM   3034  CE2 PHE A 305     105.530 111.690 163.850  1.00  0.00           C
ATOM   3035  HE2 PHE A 305     105.010 111.550 164.800  1.00  0.00           H
ATOM   3036  CZ  PHE A 305     105.840 110.550 163.150  1.00  0.00           C
ATOM   3037  HZ  PHE A 305     105.450 109.620 163.570  1.00  0.00           H
ATOM   3038  C   PHE A 305     104.100 116.110 160.530  1.00  0.00           C
ATOM   3039  O   PHE A 305     104.990 116.930 160.260  1.00  0.00           O
ATOM   3040  N   GLN A 306     102.800 116.390 160.560  1.00  0.00           N
ATOM   3041  H   GLN A 306     102.070 115.710 160.500  1.00  0.00           H
ATOM   3042  CA  GLN A 306     102.240 117.710 160.410  1.00  0.00           C
ATOM   3043  CB  GLN A 306     101.680 117.790 159.010  1.00  0.00           C
ATOM   3044  CG  GLN A 306     100.440 116.880 158.760  1.00  0.00           C
ATOM   3045  CD  GLN A 306      99.910 117.090 157.360  1.00  0.00           C
ATOM   3046  OE1 GLN A 306      99.640 116.120 156.660  1.00  0.00           O
ATOM   3047  NE2 GLN A 306      99.740 118.280 156.860  1.00  0.00           N
ATOM   3048 1HE2 GLN A 306      99.860 119.060 157.480  1.00  0.00           H
ATOM   3049 2HE2 GLN A 306      99.350 118.330 155.950  1.00  0.00           H
ATOM   3050  C   GLN A 306     101.220 118.160 161.500  1.00  0.00           C
ATOM   3051  O1  GLN A 306     101.570 118.220 162.690  1.00  0.00           O
ATOM   3052  O2  GLN A 306     100.130 118.690 161.190  1.00  0.00           O
ATOM   3053  C45 LIG B 307     136.280 112.360 148.120  1.00  0.00           C
ATOM   3054  C44 LIG B 307     135.670 112.050 149.480  1.00  0.00           C
ATOM   3055  C46 LIG B 307     135.590 110.830 150.060  1.00  0.00           C
ATOM   3056  H48 LIG B 307     135.840 109.880 149.600  1.00  0.00           H
ATOM   3057  O43 LIG B 307     135.650 113.030 150.490  1.00  0.00           O
ATOM   3058  N42 LIG B 307     135.500 112.340 151.690  1.00  0.00           N
ATOM   3059  C41 LIG B 307     135.470 111.090 151.420  1.00  0.00           C
ATOM   3060  C40 LIG B 307     135.390 110.120 152.350  1.00  0.00           C
ATOM   3061  O47 LIG B 307     134.550 110.200 153.260  1.00  0.00           O
ATOM   3062  N39 LIG B 307     136.210 109.040 152.230  1.00  0.00           N
ATOM   3063  H5D LIG B 307     136.850 108.980 151.470  1.00  0.00           H
ATOM   3064  C37 LIG B 307     136.180 107.980 153.270  1.00  0.00           C
ATOM   3065  C38 LIG B 307     136.880 106.750 152.840  1.00  0.00           C
ATOM   3066  C36 LIG B 307     136.590 108.230 154.730  1.00  0.00           C
ATOM   3067  O48 LIG B 307     137.770 108.420 155.040  1.00  0.00           O
ATOM   3068  N35 LIG B 307     135.580 108.410 155.550  1.00  0.00           N
ATOM   3069  H5C LIG B 307     134.690 108.420 155.080  1.00  0.00           H
ATOM   3070  C31 LIG B 307     135.610 108.550 157.060  1.00  0.00           C
ATOM   3071  C32 LIG B 307     134.720 109.710 157.540  1.00  0.00           C
ATOM   3072  C34 LIG B 307     134.850 109.910 159.090  1.00  0.00           C
ATOM   3073  C33 LIG B 307     135.060 111.080 156.970  1.00  0.00           C
ATOM   3074  C30 LIG B 307     135.390 107.110 157.580  1.00  0.00           C
ATOM   3075  O49 LIG B 307     134.230 106.820 157.930  1.00  0.00           O
ATOM   3076  N29 LIG B 307     136.430 106.330 157.720  1.00  0.00           N
ATOM   3077  H29 LIG B 307     137.340 106.740 157.770  1.00  0.00           H
ATOM   3078  C05 LIG B 307     136.240 104.910 158.000  1.00  0.00           C
ATOM   3079  C04 LIG B 307     137.420 103.990 157.490  1.00  0.00           C
ATOM   3080  C02 LIG B 307     137.530 104.020 156.000  1.00  0.00           C
ATOM   3081  C03 LIG B 307     138.800 103.260 155.510  1.00  0.00           C
ATOM   3082  C01 LIG B 307     136.270 103.560 155.350  1.00  0.00           C
ATOM   3083  C06 LIG B 307     135.940 104.410 159.420  1.00  0.00           C
ATOM   3084  O28 LIG B 307     136.840 103.950 160.080  1.00  0.00           O
ATOM   3085  N07 LIG B 307     134.640 104.250 159.660  1.00  0.00           N
ATOM   3086  H5B LIG B 307     134.030 104.200 158.870  1.00  0.00           H
ATOM   3087  C08 LIG B 307     133.920 103.860 160.900  1.00  0.00           C
ATOM   3088  C09 LIG B 307     132.550 104.520 161.000  1.00  0.00           C
ATOM   3089  C10 LIG B 307     132.740 105.940 161.530  1.00  0.00           C
ATOM   3090  C14 LIG B 307     132.540 106.070 163.050  1.00  0.00           C
ATOM   3091  C13 LIG B 307     132.850 107.570 163.120  1.00  0.00           C
ATOM   3092  N12 LIG B 307     132.500 108.110 161.810  1.00  0.00           N
ATOM   3093  H12 LIG B 307     131.920 108.930 161.850  1.00  0.00           H
ATOM   3094  H5A LIG B 307     133.350 108.450 161.400  1.00  0.00           H
ATOM   3095  C11 LIG B 307     131.890 107.050 161.000  1.00  0.00           C
ATOM   3096  O15 LIG B 307     130.490 106.650 161.210  1.00  0.00           O
ATOM   3097  H49 LIG B 307     129.900 107.350 160.810  1.00  0.00           H
ATOM   3098  C16 LIG B 307     133.600 102.350 160.900  1.00  0.00           C
ATOM   3099  C17 LIG B 307     134.670 101.630 161.740  1.00  0.00           C
ATOM   3100  C18 LIG B 307     134.370 100.130 161.790  1.00  0.00           C
ATOM   3101  O27 LIG B 307     133.370  99.770 162.470  1.00  0.00           O
ATOM   3102  O19 LIG B 307     135.000  99.320 160.960  1.00  0.00           O
ATOM   3103  C20 LIG B 307     136.450  99.300 161.170  1.00  0.00           C
ATOM   3104  C21 LIG B 307     137.050  99.230 159.730  1.00  0.00           C
ATOM   3105  C22 LIG B 307     137.680 100.410 159.290  1.00  0.00           C
ATOM   3106  H22 LIG B 307     137.260 101.390 159.500  1.00  0.00           H
ATOM   3107  C23 LIG B 307     138.710 100.310 158.340  1.00  0.00           C
ATOM   3108  H23 LIG B 307     139.070 101.210 157.830  1.00  0.00           H
ATOM   3109  C24 LIG B 307     139.190  99.000 157.910  1.00  0.00           C
ATOM   3110  H24 LIG B 307     140.080  98.950 157.290  1.00  0.00           H
ATOM   3111  C25 LIG B 307     138.580  97.890 158.370  1.00  0.00           C
ATOM   3112  H25 LIG B 307     139.100  96.940 158.210  1.00  0.00           H
ATOM   3113  C26 LIG B 307     137.430  97.940 159.260  1.00  0.00           C
ATOM   3114  H26 LIG B 307     136.730  97.110 159.350  1.00  0.00           H
TER
ENDMDL
