# Supplementary material for: Microsecond MD Simulation and Multiple-Conformation Virtual Screening to Identify Potential Anti-COVID-19 Inhibitors Against SARS-CoV-2 Main Protease
Source: Front Chem. 2021 Jan 13;8:595273. doi: 10.3389/fchem.2020.595273 (PMC7873971; doi:10.3389/fchem.2020.595273)
Supplement: Supplementary file 2 [file Data_Sheet_1.ZIP › Ns_Pose_PDB/Ns_Pose_PDB/1_micro_6LU7_complex/600ns.pdb]

REMARK    GENERATED BY TRJCONV
TITLE     model - minimized in water t= 600000.00000 step= 300000000
REMARK    THIS IS A SIMULATION BOX
CRYST1   97.981   97.981   97.981  90.00  90.00  90.00 P 1           1
MODEL        1
ATOM      1  N   SER A   1     146.900  95.940 118.130  1.00  0.00           N
ATOM      2  H1  SER A   1     147.840  95.620 118.060  1.00  0.00           H
ATOM      3  H2  SER A   1     146.560  96.190 117.220  1.00  0.00           H
ATOM      4  H3  SER A   1     147.000  96.790 118.650  1.00  0.00           H
ATOM      5  CA  SER A   1     146.010  95.100 118.870  1.00  0.00           C
ATOM      6  CB  SER A   1     145.340  94.220 117.870  1.00  0.00           C
ATOM      7  OG  SER A   1     144.750  94.940 116.780  1.00  0.00           O
ATOM      8  HG  SER A   1     144.660  94.230 116.080  1.00  0.00           H
ATOM      9  C   SER A   1     147.010  94.190 119.600  1.00  0.00           C
ATOM     10  O   SER A   1     148.050  93.710 119.160  1.00  0.00           O
ATOM     11  N   GLY A   2     146.640  93.910 120.870  1.00  0.00           N
ATOM     12  H   GLY A   2     145.930  94.470 121.290  1.00  0.00           H
ATOM     13  CA  GLY A   2     147.520  93.100 121.760  1.00  0.00           C
ATOM     14  C   GLY A   2     147.060  91.650 121.960  1.00  0.00           C
ATOM     15  O   GLY A   2     147.640  90.640 121.510  1.00  0.00           O
ATOM     16  N   PHE A   3     145.940  91.530 122.650  1.00  0.00           N
ATOM     17  H   PHE A   3     145.400  92.340 122.890  1.00  0.00           H
ATOM     18  CA  PHE A   3     145.240  90.280 123.030  1.00  0.00           C
ATOM     19  CB  PHE A   3     144.430  90.610 124.270  1.00  0.00           C
ATOM     20  CG  PHE A   3     144.460  89.370 125.160  1.00  0.00           C
ATOM     21  CD1 PHE A   3     143.320  88.640 125.450  1.00  0.00           C
ATOM     22  HD1 PHE A   3     142.420  88.960 124.920  1.00  0.00           H
ATOM     23  CD2 PHE A   3     145.700  89.000 125.730  1.00  0.00           C
ATOM     24  HD2 PHE A   3     146.550  89.610 125.430  1.00  0.00           H
ATOM     25  CE1 PHE A   3     143.360  87.560 126.360  1.00  0.00           C
ATOM     26  HE1 PHE A   3     142.470  86.960 126.560  1.00  0.00           H
ATOM     27  CE2 PHE A   3     145.710  87.970 126.660  1.00  0.00           C
ATOM     28  HE2 PHE A   3     146.680  87.650 127.040  1.00  0.00           H
ATOM     29  CZ  PHE A   3     144.550  87.210 126.950  1.00  0.00           C
ATOM     30  HZ  PHE A   3     144.590  86.380 127.650  1.00  0.00           H
ATOM     31  C   PHE A   3     144.330  89.580 122.010  1.00  0.00           C
ATOM     32  O   PHE A   3     143.960  90.260 121.060  1.00  0.00           O
ATOM     33  N   ARG A   4     144.070  88.290 122.220  1.00  0.00           N
ATOM     34  H   ARG A   4     144.560  87.680 122.840  1.00  0.00           H
ATOM     35  CA  ARG A   4     143.230  87.590 121.270  1.00  0.00           C
ATOM     36  CB  ARG A   4     143.550  86.070 121.100  1.00  0.00           C
ATOM     37  CG  ARG A   4     144.840  85.740 120.270  1.00  0.00           C
ATOM     38  CD  ARG A   4     145.120  84.310 120.300  1.00  0.00           C
ATOM     39  NE  ARG A   4     146.320  84.070 119.520  1.00  0.00           N
ATOM     40  HE  ARG A   4     146.140  84.380 118.580  1.00  0.00           H
ATOM     41  CZ  ARG A   4     147.440  83.460 119.840  1.00  0.00           C
ATOM     42  NH1 ARG A   4     147.490  82.790 120.930  1.00  0.00           N
ATOM     43 1HH1 ARG A   4     146.650  82.560 121.420  1.00  0.00           H
ATOM     44 2HH1 ARG A   4     148.370  82.430 121.230  1.00  0.00           H
ATOM     45  NH2 ARG A   4     148.550  83.500 119.110  1.00  0.00           N
ATOM     46 1HH2 ARG A   4     148.570  83.900 118.200  1.00  0.00           H
ATOM     47 2HH2 ARG A   4     149.380  82.980 119.320  1.00  0.00           H
ATOM     48  C   ARG A   4     141.740  87.780 121.470  1.00  0.00           C
ATOM     49  O   ARG A   4     141.150  87.510 122.520  1.00  0.00           O
ATOM     50  N   LYS A   5     141.160  88.520 120.570  1.00  0.00           N
ATOM     51  H   LYS A   5     141.590  88.910 119.760  1.00  0.00           H
ATOM     52  CA  LYS A   5     139.660  88.750 120.560  1.00  0.00           C
ATOM     53  CB  LYS A   5     139.550  90.190 120.130  1.00  0.00           C
ATOM     54  CG  LYS A   5     138.110  90.780 120.240  1.00  0.00           C
ATOM     55  CD  LYS A   5     137.970  92.110 119.540  1.00  0.00           C
ATOM     56  CE  LYS A   5     138.620  93.280 120.210  1.00  0.00           C
ATOM     57  NZ  LYS A   5     138.720  94.520 119.360  1.00  0.00           N
ATOM     58  HZ1 LYS A   5     139.200  94.250 118.530  1.00  0.00           H
ATOM     59  HZ2 LYS A   5     137.830  94.890 119.110  1.00  0.00           H
ATOM     60  HZ3 LYS A   5     139.250  95.260 119.760  1.00  0.00           H
ATOM     61  C   LYS A   5     138.970  88.020 119.380  1.00  0.00           C
ATOM     62  O   LYS A   5     139.570  87.730 118.370  1.00  0.00           O
ATOM     63  N   MET A   6     137.960  87.330 119.840  1.00  0.00           N
ATOM     64  H   MET A   6     137.740  87.230 120.810  1.00  0.00           H
ATOM     65  CA  MET A   6     136.980  86.740 118.870  1.00  0.00           C
ATOM     66  CB  MET A   6     136.870  85.230 118.990  1.00  0.00           C
ATOM     67  CG  MET A   6     138.130  84.400 119.160  1.00  0.00           C
ATOM     68  SD  MET A   6     138.730  84.330 120.930  1.00  0.00           S
ATOM     69  CE  MET A   6     137.740  83.010 121.680  1.00  0.00           C
ATOM     70  C   MET A   6     135.610  87.340 118.910  1.00  0.00           C
ATOM     71  O   MET A   6     135.140  87.650 120.020  1.00  0.00           O
ATOM     72  N   ALA A   7     134.950  87.340 117.770  1.00  0.00           N
ATOM     73  H   ALA A   7     135.390  87.140 116.900  1.00  0.00           H
ATOM     74  CA  ALA A   7     133.530  87.870 117.570  1.00  0.00           C
ATOM     75  CB  ALA A   7     133.620  89.010 116.540  1.00  0.00           C
ATOM     76  C   ALA A   7     132.640  86.700 117.110  1.00  0.00           C
ATOM     77  O   ALA A   7     133.010  86.070 116.130  1.00  0.00           O
ATOM     78  N   PHE A   8     131.610  86.400 117.860  1.00  0.00           N
ATOM     79  H   PHE A   8     131.420  87.060 118.590  1.00  0.00           H
ATOM     80  CA  PHE A   8     130.600  85.270 117.750  1.00  0.00           C
ATOM     81  CB  PHE A   8     129.980  84.950 119.130  1.00  0.00           C
ATOM     82  CG  PHE A   8     129.100  83.710 119.160  1.00  0.00           C
ATOM     83  CD1 PHE A   8     129.740  82.510 119.550  1.00  0.00           C
ATOM     84  HD1 PHE A   8     130.830  82.410 119.490  1.00  0.00           H
ATOM     85  CD2 PHE A   8     127.740  83.800 119.230  1.00  0.00           C
ATOM     86  HD2 PHE A   8     127.260  84.740 118.940  1.00  0.00           H
ATOM     87  CE1 PHE A   8     128.970  81.500 120.060  1.00  0.00           C
ATOM     88  HE1 PHE A   8     129.540  80.720 120.550  1.00  0.00           H
ATOM     89  CE2 PHE A   8     126.970  82.760 119.710  1.00  0.00           C
ATOM     90  HE2 PHE A   8     125.920  82.720 119.450  1.00  0.00           H
ATOM     91  CZ  PHE A   8     127.570  81.550 120.040  1.00  0.00           C
ATOM     92  HZ  PHE A   8     126.910  80.690 120.120  1.00  0.00           H
ATOM     93  C   PHE A   8     129.420  85.630 116.760  1.00  0.00           C
ATOM     94  O   PHE A   8     128.600  86.530 117.050  1.00  0.00           O
ATOM     95  N   PRO A   9     129.300  85.020 115.560  1.00  0.00           N
ATOM     96  CA  PRO A   9     128.110  85.110 114.740  1.00  0.00           C
ATOM     97  CB  PRO A   9     128.490  84.960 113.240  1.00  0.00           C
ATOM     98  CG  PRO A   9     129.760  84.160 113.350  1.00  0.00           C
ATOM     99  CD  PRO A   9     130.360  84.450 114.760  1.00  0.00           C
ATOM    100  C   PRO A   9     126.920  84.240 115.110  1.00  0.00           C
ATOM    101  O   PRO A   9     126.890  83.060 114.850  1.00  0.00           O
ATOM    102  N   SER A  10     125.830  85.000 115.330  1.00  0.00           N
ATOM    103  H   SER A  10     125.910  85.980 115.120  1.00  0.00           H
ATOM    104  CA  SER A  10     124.430  84.570 115.630  1.00  0.00           C
ATOM    105  CB  SER A  10     123.530  85.710 115.970  1.00  0.00           C
ATOM    106  OG  SER A  10     122.110  85.340 115.980  1.00  0.00           O
ATOM    107  HG  SER A  10     121.910  84.830 116.820  1.00  0.00           H
ATOM    108  C   SER A  10     123.910  83.650 114.490  1.00  0.00           C
ATOM    109  O   SER A  10     123.760  82.410 114.760  1.00  0.00           O
ATOM    110  N   GLY A  11     123.500  84.280 113.410  1.00  0.00           N
ATOM    111  H   GLY A  11     123.730  85.250 113.310  1.00  0.00           H
ATOM    112  CA  GLY A  11     122.650  83.630 112.420  1.00  0.00           C
ATOM    113  C   GLY A  11     121.160  84.020 112.350  1.00  0.00           C
ATOM    114  O   GLY A  11     120.620  84.270 111.240  1.00  0.00           O
ATOM    115  N   LYS A  12     120.660  84.470 113.470  1.00  0.00           N
ATOM    116  H   LYS A  12     121.230  84.510 114.300  1.00  0.00           H
ATOM    117  CA  LYS A  12     119.350  85.080 113.750  1.00  0.00           C
ATOM    118  CB  LYS A  12     118.890  84.470 115.030  1.00  0.00           C
ATOM    119  CG  LYS A  12     118.270  83.130 114.610  1.00  0.00           C
ATOM    120  CD  LYS A  12     117.990  82.390 115.950  1.00  0.00           C
ATOM    121  CE  LYS A  12     116.990  81.240 115.730  1.00  0.00           C
ATOM    122  NZ  LYS A  12     116.230  81.040 116.930  1.00  0.00           N
ATOM    123  HZ1 LYS A  12     115.320  81.440 116.860  1.00  0.00           H
ATOM    124  HZ2 LYS A  12     116.070  80.050 117.000  1.00  0.00           H
ATOM    125  HZ3 LYS A  12     116.740  81.480 117.670  1.00  0.00           H
ATOM    126  C   LYS A  12     119.320  86.600 113.590  1.00  0.00           C
ATOM    127  O   LYS A  12     118.470  87.090 112.980  1.00  0.00           O
ATOM    128  N   VAL A  13     120.210  87.350 114.170  1.00  0.00           N
ATOM    129  H   VAL A  13     120.690  87.060 115.000  1.00  0.00           H
ATOM    130  CA  VAL A  13     120.360  88.780 113.900  1.00  0.00           C
ATOM    131  CB  VAL A  13     121.090  89.510 115.090  1.00  0.00           C
ATOM    132  CG1 VAL A  13     122.590  89.280 115.420  1.00  0.00           C
ATOM    133  CG2 VAL A  13     120.830  91.050 115.040  1.00  0.00           C
ATOM    134  C   VAL A  13     120.790  89.060 112.480  1.00  0.00           C
ATOM    135  O   VAL A  13     120.140  89.820 111.770  1.00  0.00           O
ATOM    136  N   GLU A  14     121.780  88.360 111.950  1.00  0.00           N
ATOM    137  H   GLU A  14     122.450  87.840 112.480  1.00  0.00           H
ATOM    138  CA  GLU A  14     122.080  88.300 110.500  1.00  0.00           C
ATOM    139  CB  GLU A  14     123.210  87.290 110.230  1.00  0.00           C
ATOM    140  CG  GLU A  14     124.460  87.710 110.900  1.00  0.00           C
ATOM    141  CD  GLU A  14     124.780  86.960 112.270  1.00  0.00           C
ATOM    142  OE1 GLU A  14     125.600  86.050 112.300  1.00  0.00           O
ATOM    143  OE2 GLU A  14     124.090  87.200 113.270  1.00  0.00           O
ATOM    144  C   GLU A  14     120.820  88.000 109.660  1.00  0.00           C
ATOM    145  O   GLU A  14     120.460  88.770 108.790  1.00  0.00           O
ATOM    146  N   GLY A  15     119.910  87.230 110.190  1.00  0.00           N
ATOM    147  H   GLY A  15     120.260  86.660 110.930  1.00  0.00           H
ATOM    148  CA  GLY A  15     118.570  86.960 109.660  1.00  0.00           C
ATOM    149  C   GLY A  15     117.440  88.030 109.820  1.00  0.00           C
ATOM    150  O   GLY A  15     116.450  88.070 109.080  1.00  0.00           O
ATOM    151  N   CYS A  16     117.530  88.840 110.920  1.00  0.00           N
ATOM    152  H   CYS A  16     118.350  88.700 111.480  1.00  0.00           H
ATOM    153  CA  CYS A  16     116.640  89.990 111.130  1.00  0.00           C
ATOM    154  CB  CYS A  16     116.760  90.560 112.490  1.00  0.00           C
ATOM    155  SG  CYS A  16     116.690  89.350 113.890  1.00  0.00           S
ATOM    156  HG  CYS A  16     116.550  88.220 113.200  1.00  0.00           H
ATOM    157  C   CYS A  16     116.960  91.190 110.170  1.00  0.00           C
ATOM    158  O   CYS A  16     116.130  92.040 109.940  1.00  0.00           O
ATOM    159  N   MET A  17     118.200  91.350 109.770  1.00  0.00           N
ATOM    160  H   MET A  17     118.900  90.790 110.200  1.00  0.00           H
ATOM    161  CA  MET A  17     118.720  92.520 108.960  1.00  0.00           C
ATOM    162  CB  MET A  17     120.210  92.700 108.800  1.00  0.00           C
ATOM    163  CG  MET A  17     120.720  93.730 109.770  1.00  0.00           C
ATOM    164  SD  MET A  17     120.100  95.390 109.440  1.00  0.00           S
ATOM    165  CE  MET A  17     120.820  96.250 110.800  1.00  0.00           C
ATOM    166  C   MET A  17     118.100  92.610 107.520  1.00  0.00           C
ATOM    167  O   MET A  17     118.270  91.700 106.710  1.00  0.00           O
ATOM    168  N   VAL A  18     117.270  93.640 107.320  1.00  0.00           N
ATOM    169  H   VAL A  18     117.040  94.360 107.980  1.00  0.00           H
ATOM    170  CA  VAL A  18     116.690  93.840 105.990  1.00  0.00           C
ATOM    171  CB  VAL A  18     115.170  93.460 105.970  1.00  0.00           C
ATOM    172  CG1 VAL A  18     114.900  91.970 106.240  1.00  0.00           C
ATOM    173  CG2 VAL A  18     114.330  94.280 107.010  1.00  0.00           C
ATOM    174  C   VAL A  18     116.890  95.110 105.170  1.00  0.00           C
ATOM    175  O   VAL A  18     117.190  96.200 105.770  1.00  0.00           O
ATOM    176  N   GLN A  19     116.890  94.940 103.860  1.00  0.00           N
ATOM    177  H   GLN A  19     116.830  94.030 103.470  1.00  0.00           H
ATOM    178  CA  GLN A  19     117.070  95.980 102.840  1.00  0.00           C
ATOM    179  CB  GLN A  19     117.020  95.480 101.430  1.00  0.00           C
ATOM    180  CG  GLN A  19     118.100  94.470 101.150  1.00  0.00           C
ATOM    181  CD  GLN A  19     117.830  93.720  99.840  1.00  0.00           C
ATOM    182  OE1 GLN A  19     116.750  93.510  99.330  1.00  0.00           O
ATOM    183  NE2 GLN A  19     118.890  93.390  99.140  1.00  0.00           N
ATOM    184 1HE2 GLN A  19     119.730  93.580  99.640  1.00  0.00           H
ATOM    185 2HE2 GLN A  19     118.730  93.090  98.190  1.00  0.00           H
ATOM    186  C   GLN A  19     116.010  97.130 102.870  1.00  0.00           C
ATOM    187  O   GLN A  19     114.810  96.780 103.010  1.00  0.00           O
ATOM    188  N   VAL A  20     116.440  98.280 103.240  1.00  0.00           N
ATOM    189  H   VAL A  20     117.390  98.380 103.540  1.00  0.00           H
ATOM    190  CA  VAL A  20     115.610  99.480 103.130  1.00  0.00           C
ATOM    191  CB  VAL A  20     115.630 100.270 104.430  1.00  0.00           C
ATOM    192  CG1 VAL A  20     114.720 101.440 104.290  1.00  0.00           C
ATOM    193  CG2 VAL A  20     115.130  99.490 105.670  1.00  0.00           C
ATOM    194  C   VAL A  20     116.150 100.380 102.020  1.00  0.00           C
ATOM    195  O   VAL A  20     117.350 100.740 101.940  1.00  0.00           O
ATOM    196  N   THR A  21     115.200 100.690 101.140  1.00  0.00           N
ATOM    197  H   THR A  21     114.280 100.380 101.410  1.00  0.00           H
ATOM    198  CA  THR A  21     115.390 101.470  99.960  1.00  0.00           C
ATOM    199  CB  THR A  21     115.100 100.680  98.700  1.00  0.00           C
ATOM    200  OG1 THR A  21     115.530  99.270  98.760  1.00  0.00           O
ATOM    201  HG1 THR A  21     114.800  98.750  98.320  1.00  0.00           H
ATOM    202  CG2 THR A  21     115.830 101.290  97.500  1.00  0.00           C
ATOM    203  C   THR A  21     114.530 102.730  99.890  1.00  0.00           C
ATOM    204  O   THR A  21     113.330 102.690  99.700  1.00  0.00           O
ATOM    205  N   CYS A  22     115.170 103.920  99.810  1.00  0.00           N
ATOM    206  H   CYS A  22     116.170 103.990  99.860  1.00  0.00           H
ATOM    207  CA  CYS A  22     114.400 105.180  99.790  1.00  0.00           C
ATOM    208  CB  CYS A  22     114.550 106.000 101.090  1.00  0.00           C
ATOM    209  SG  CYS A  22     113.430 107.470 101.150  1.00  0.00           S
ATOM    210  HG  CYS A  22     112.330 106.800 100.790  1.00  0.00           H
ATOM    211  C   CYS A  22     114.850 106.090  98.650  1.00  0.00           C
ATOM    212  O   CYS A  22     115.890 106.710  98.670  1.00  0.00           O
ATOM    213  N   GLY A  23     114.020 105.960  97.590  1.00  0.00           N
ATOM    214  H   GLY A  23     113.200 105.390  97.680  1.00  0.00           H
ATOM    215  CA  GLY A  23     114.240 106.620  96.280  1.00  0.00           C
ATOM    216  C   GLY A  23     115.530 106.040  95.660  1.00  0.00           C
ATOM    217  O   GLY A  23     115.460 105.250  94.720  1.00  0.00           O
ATOM    218  N   THR A  24     116.750 106.580  96.000  1.00  0.00           N
ATOM    219  H   THR A  24     116.780 107.560  96.180  1.00  0.00           H
ATOM    220  CA  THR A  24     118.070 106.010  95.560  1.00  0.00           C
ATOM    221  CB  THR A  24     118.770 107.080  94.730  1.00  0.00           C
ATOM    222  OG1 THR A  24     118.790 108.350  95.410  1.00  0.00           O
ATOM    223  HG1 THR A  24     119.220 109.020  94.800  1.00  0.00           H
ATOM    224  CG2 THR A  24     118.310 107.170  93.330  1.00  0.00           C
ATOM    225  C   THR A  24     119.020 105.570  96.660  1.00  0.00           C
ATOM    226  O   THR A  24     119.770 104.620  96.440  1.00  0.00           O
ATOM    227  N   THR A  25     118.790 106.060  97.870  1.00  0.00           N
ATOM    228  H   THR A  25     118.460 107.000  97.910  1.00  0.00           H
ATOM    229  CA  THR A  25     119.390 105.590  99.110  1.00  0.00           C
ATOM    230  CB  THR A  25     118.840 106.590 100.110  1.00  0.00           C
ATOM    231  OG1 THR A  25     119.180 107.910  99.750  1.00  0.00           O
ATOM    232  HG1 THR A  25     120.150 108.060  99.940  1.00  0.00           H
ATOM    233  CG2 THR A  25     119.470 106.310 101.490  1.00  0.00           C
ATOM    234  C   THR A  25     119.010 104.130  99.410  1.00  0.00           C
ATOM    235  O   THR A  25     117.870 103.840  99.650  1.00  0.00           O
ATOM    236  N   THR A  26     119.980 103.250  99.510  1.00  0.00           N
ATOM    237  H   THR A  26     120.930 103.560  99.450  1.00  0.00           H
ATOM    238  CA  THR A  26     120.040 101.770  99.730  1.00  0.00           C
ATOM    239  CB  THR A  26     120.680 100.930  98.650  1.00  0.00           C
ATOM    240  OG1 THR A  26     122.050 101.270  98.380  1.00  0.00           O
ATOM    241  HG1 THR A  26     122.390 101.610  99.260  1.00  0.00           H
ATOM    242  CG2 THR A  26     119.880 100.750  97.370  1.00  0.00           C
ATOM    243  C   THR A  26     120.790 101.520 101.070  1.00  0.00           C
ATOM    244  O   THR A  26     122.020 101.610 101.230  1.00  0.00           O
ATOM    245  N   LEU A  27     119.960 101.350 102.060  1.00  0.00           N
ATOM    246  H   LEU A  27     119.020 101.050 101.910  1.00  0.00           H
ATOM    247  CA  LEU A  27     120.450 101.140 103.440  1.00  0.00           C
ATOM    248  CB  LEU A  27     120.320 102.500 104.250  1.00  0.00           C
ATOM    249  CG  LEU A  27     121.440 103.430 103.910  1.00  0.00           C
ATOM    250  CD1 LEU A  27     121.050 104.730 104.660  1.00  0.00           C
ATOM    251  CD2 LEU A  27     122.710 102.880 104.550  1.00  0.00           C
ATOM    252  C   LEU A  27     119.850  99.930 104.150  1.00  0.00           C
ATOM    253  O   LEU A  27     119.030  99.310 103.500  1.00  0.00           O
ATOM    254  N   ASN A  28     119.900  99.930 105.500  1.00  0.00           N
ATOM    255  H   ASN A  28     119.770 100.800 105.960  1.00  0.00           H
ATOM    256  CA  ASN A  28     119.730  98.710 106.350  1.00  0.00           C
ATOM    257  CB  ASN A  28     121.040  98.490 107.100  1.00  0.00           C
ATOM    258  CG  ASN A  28     122.220  98.310 106.150  1.00  0.00           C
ATOM    259  OD1 ASN A  28     122.590  97.230 105.770  1.00  0.00           O
ATOM    260  ND2 ASN A  28     123.000  99.330 105.900  1.00  0.00           N
ATOM    261 1HD2 ASN A  28     122.780 100.270 106.160  1.00  0.00           H
ATOM    262 2HD2 ASN A  28     123.950  99.020 105.850  1.00  0.00           H
ATOM    263  C   ASN A  28     118.620  99.040 107.410  1.00  0.00           C
ATOM    264  O   ASN A  28     118.550 100.120 107.960  1.00  0.00           O
ATOM    265  N   GLY A  29     117.730  98.030 107.600  1.00  0.00           N
ATOM    266  H   GLY A  29     118.000  97.090 107.410  1.00  0.00           H
ATOM    267  CA  GLY A  29     116.650  98.150 108.590  1.00  0.00           C
ATOM    268  C   GLY A  29     116.570  96.820 109.420  1.00  0.00           C
ATOM    269  O   GLY A  29     116.740  95.750 108.880  1.00  0.00           O
ATOM    270  N   LEU A  30     116.160  96.930 110.730  1.00  0.00           N
ATOM    271  H   LEU A  30     116.120  97.820 111.180  1.00  0.00           H
ATOM    272  CA  LEU A  30     116.280  95.720 111.620  1.00  0.00           C
ATOM    273  CB  LEU A  30     117.220  96.130 112.790  1.00  0.00           C
ATOM    274  CG  LEU A  30     117.270  94.980 113.800  1.00  0.00           C
ATOM    275  CD1 LEU A  30     118.300  93.960 113.370  1.00  0.00           C
ATOM    276  CD2 LEU A  30     117.630  95.490 115.190  1.00  0.00           C
ATOM    277  C   LEU A  30     114.860  95.220 111.950  1.00  0.00           C
ATOM    278  O   LEU A  30     114.000  95.980 112.410  1.00  0.00           O
ATOM    279  N   TRP A  31     114.610  94.060 111.380  1.00  0.00           N
ATOM    280  H   TRP A  31     115.270  93.530 110.850  1.00  0.00           H
ATOM    281  CA  TRP A  31     113.270  93.420 111.410  1.00  0.00           C
ATOM    282  CB  TRP A  31     112.900  92.920 109.970  1.00  0.00           C
ATOM    283  CG  TRP A  31     111.630  92.160 109.710  1.00  0.00           C
ATOM    284  CD1 TRP A  31     110.400  92.560 109.850  1.00  0.00           C
ATOM    285  HD1 TRP A  31     110.130  93.340 110.560  1.00  0.00           H
ATOM    286  CD2 TRP A  31     111.530  91.080 108.870  1.00  0.00           C
ATOM    287  NE1 TRP A  31     109.510  91.840 109.230  1.00  0.00           N
ATOM    288  HE1 TRP A  31     108.530  91.790 109.430  1.00  0.00           H
ATOM    289  CE2 TRP A  31     110.170  90.940 108.540  1.00  0.00           C
ATOM    290  CE3 TRP A  31     112.440  90.120 108.430  1.00  0.00           C
ATOM    291  HE3 TRP A  31     113.470  90.470 108.330  1.00  0.00           H
ATOM    292  CZ2 TRP A  31     109.810  89.840 107.770  1.00  0.00           C
ATOM    293  HZ2 TRP A  31     108.770  89.920 107.460  1.00  0.00           H
ATOM    294  CZ3 TRP A  31     112.050  89.000 107.750  1.00  0.00           C
ATOM    295  HZ3 TRP A  31     112.720  88.150 107.610  1.00  0.00           H
ATOM    296  CH2 TRP A  31     110.680  88.840 107.460  1.00  0.00           C
ATOM    297  HH2 TRP A  31     110.280  87.940 107.000  1.00  0.00           H
ATOM    298  C   TRP A  31     112.900  92.490 112.550  1.00  0.00           C
ATOM    299  O   TRP A  31     113.040  91.270 112.510  1.00  0.00           O
ATOM    300  N   LEU A  32     112.670  93.150 113.660  1.00  0.00           N
ATOM    301  H   LEU A  32     112.410  94.120 113.650  1.00  0.00           H
ATOM    302  CA  LEU A  32     112.200  92.410 114.840  1.00  0.00           C
ATOM    303  CB  LEU A  32     112.640  93.100 116.130  1.00  0.00           C
ATOM    304  CG  LEU A  32     114.150  93.050 116.290  1.00  0.00           C
ATOM    305  CD1 LEU A  32     114.560  93.810 117.570  1.00  0.00           C
ATOM    306  CD2 LEU A  32     114.640  91.600 116.390  1.00  0.00           C
ATOM    307  C   LEU A  32     110.670  92.120 114.930  1.00  0.00           C
ATOM    308  O   LEU A  32     109.860  93.020 115.190  1.00  0.00           O
ATOM    309  N   ASP A  33     110.400  90.850 114.900  1.00  0.00           N
ATOM    310  H   ASP A  33     111.120  90.160 114.990  1.00  0.00           H
ATOM    311  CA  ASP A  33     109.050  90.280 114.760  1.00  0.00           C
ATOM    312  CB  ASP A  33     108.370  90.190 116.130  1.00  0.00           C
ATOM    313  CG  ASP A  33     108.620  88.850 116.860  1.00  0.00           C
ATOM    314  OD1 ASP A  33     107.980  87.870 116.410  1.00  0.00           O
ATOM    315  OD2 ASP A  33     109.320  88.850 117.940  1.00  0.00           O
ATOM    316  C   ASP A  33     108.370  91.070 113.630  1.00  0.00           C
ATOM    317  O   ASP A  33     108.860  90.820 112.510  1.00  0.00           O
ATOM    318  N   ASP A  34     107.320  91.800 113.950  1.00  0.00           N
ATOM    319  H   ASP A  34     106.880  91.670 114.830  1.00  0.00           H
ATOM    320  CA  ASP A  34     106.510  92.640 112.990  1.00  0.00           C
ATOM    321  CB  ASP A  34     105.030  92.290 113.100  1.00  0.00           C
ATOM    322  CG  ASP A  34     104.520  92.700 114.470  1.00  0.00           C
ATOM    323  OD1 ASP A  34     104.800  91.900 115.360  1.00  0.00           O
ATOM    324  OD2 ASP A  34     103.790  93.710 114.550  1.00  0.00           O
ATOM    325  C   ASP A  34     106.710  94.130 113.090  1.00  0.00           C
ATOM    326  O   ASP A  34     105.960  94.870 112.450  1.00  0.00           O
ATOM    327  N   VAL A  35     107.890  94.580 113.580  1.00  0.00           N
ATOM    328  H   VAL A  35     108.520  93.940 114.030  1.00  0.00           H
ATOM    329  CA  VAL A  35     108.340  95.970 113.520  1.00  0.00           C
ATOM    330  CB  VAL A  35     108.450  96.580 114.950  1.00  0.00           C
ATOM    331  CG1 VAL A  35     109.590  96.010 115.820  1.00  0.00           C
ATOM    332  CG2 VAL A  35     108.210  98.130 114.960  1.00  0.00           C
ATOM    333  C   VAL A  35     109.660  96.060 112.730  1.00  0.00           C
ATOM    334  O   VAL A  35     110.550  95.180 112.850  1.00  0.00           O
ATOM    335  N   VAL A  36     109.910  97.210 112.120  1.00  0.00           N
ATOM    336  H   VAL A  36     109.160  97.850 111.980  1.00  0.00           H
ATOM    337  CA  VAL A  36     111.200  97.580 111.470  1.00  0.00           C
ATOM    338  CB  VAL A  36     111.320  97.490 109.950  1.00  0.00           C
ATOM    339  CG1 VAL A  36     112.640  97.990 109.360  1.00  0.00           C
ATOM    340  CG2 VAL A  36     110.850  96.130 109.450  1.00  0.00           C
ATOM    341  C   VAL A  36     111.880  98.840 112.060  1.00  0.00           C
ATOM    342  O   VAL A  36     111.350  99.920 111.860  1.00  0.00           O
ATOM    343  N   TYR A  37     113.020  98.600 112.680  1.00  0.00           N
ATOM    344  H   TYR A  37     113.330  97.660 112.820  1.00  0.00           H
ATOM    345  CA  TYR A  37     113.890  99.700 113.110  1.00  0.00           C
ATOM    346  CB  TYR A  37     114.730  99.210 114.320  1.00  0.00           C
ATOM    347  CG  TYR A  37     113.910  98.840 115.560  1.00  0.00           C
ATOM    348  CD1 TYR A  37     113.660  99.820 116.490  1.00  0.00           C
ATOM    349  HD1 TYR A  37     114.170 100.770 116.320  1.00  0.00           H
ATOM    350  CD2 TYR A  37     113.540  97.570 115.830  1.00  0.00           C
ATOM    351  HD2 TYR A  37     113.740  96.780 115.100  1.00  0.00           H
ATOM    352  CE1 TYR A  37     112.950  99.620 117.680  1.00  0.00           C
ATOM    353  HE1 TYR A  37     113.040 100.270 118.550  1.00  0.00           H
ATOM    354  CE2 TYR A  37     112.790  97.280 116.940  1.00  0.00           C
ATOM    355  HE2 TYR A  37     112.630  96.210 117.110  1.00  0.00           H
ATOM    356  CZ  TYR A  37     112.470  98.280 117.830  1.00  0.00           C
ATOM    357  OH  TYR A  37     111.430  97.980 118.660  1.00  0.00           O
ATOM    358  HH  TYR A  37     111.310  96.980 118.630  1.00  0.00           H
ATOM    359  C   TYR A  37     114.850 100.230 111.990  1.00  0.00           C
ATOM    360  O   TYR A  37     115.640  99.480 111.490  1.00  0.00           O
ATOM    361  N   CYS A  38     114.740 101.560 111.800  1.00  0.00           N
ATOM    362  H   CYS A  38     113.950 101.990 112.250  1.00  0.00           H
ATOM    363  CA  CYS A  38     115.480 102.310 110.640  1.00  0.00           C
ATOM    364  CB  CYS A  38     114.560 102.740 109.500  1.00  0.00           C
ATOM    365  SG  CYS A  38     113.520 101.410 108.850  1.00  0.00           S
ATOM    366  HG  CYS A  38     114.600 100.920 108.250  1.00  0.00           H
ATOM    367  C   CYS A  38     116.390 103.460 111.030  1.00  0.00           C
ATOM    368  O   CYS A  38     116.060 104.030 112.090  1.00  0.00           O
ATOM    369  N   PRO A  39     117.480 103.790 110.300  1.00  0.00           N
ATOM    370  CA  PRO A  39     118.370 104.890 110.580  1.00  0.00           C
ATOM    371  CB  PRO A  39     119.710 104.520 109.870  1.00  0.00           C
ATOM    372  CG  PRO A  39     119.240 103.810 108.630  1.00  0.00           C
ATOM    373  CD  PRO A  39     118.170 102.970 109.250  1.00  0.00           C
ATOM    374  C   PRO A  39     117.760 106.220 110.040  1.00  0.00           C
ATOM    375  O   PRO A  39     116.900 106.210 109.180  1.00  0.00           O
ATOM    376  N   ARG A  40     118.160 107.320 110.610  1.00  0.00           N
ATOM    377  H   ARG A  40     118.710 107.180 111.440  1.00  0.00           H
ATOM    378  CA  ARG A  40     117.850 108.680 110.210  1.00  0.00           C
ATOM    379  CB  ARG A  40     118.510 109.620 111.200  1.00  0.00           C
ATOM    380  CG  ARG A  40     118.020 111.020 110.830  1.00  0.00           C
ATOM    381  CD  ARG A  40     118.860 112.100 111.570  1.00  0.00           C
ATOM    382  NE  ARG A  40     118.090 113.290 111.150  1.00  0.00           N
ATOM    383  HE  ARG A  40     117.110 113.170 110.970  1.00  0.00           H
ATOM    384  CZ  ARG A  40     118.490 114.530 111.230  1.00  0.00           C
ATOM    385  NH1 ARG A  40     119.780 114.820 111.510  1.00  0.00           N
ATOM    386 1HH1 ARG A  40     120.490 114.110 111.530  1.00  0.00           H
ATOM    387 2HH1 ARG A  40     120.000 115.740 111.830  1.00  0.00           H
ATOM    388  NH2 ARG A  40     117.630 115.450 110.870  1.00  0.00           N
ATOM    389 1HH2 ARG A  40     116.720 115.240 110.500  1.00  0.00           H
ATOM    390 2HH2 ARG A  40     117.800 116.410 111.100  1.00  0.00           H
ATOM    391  C   ARG A  40     118.310 108.920 108.690  1.00  0.00           C
ATOM    392  O   ARG A  40     117.580 109.620 107.890  1.00  0.00           O
ATOM    393  N   HIS A  41     119.520 108.470 108.240  1.00  0.00           N
ATOM    394  H   HIS A  41     120.280 108.270 108.870  1.00  0.00           H
ATOM    395  CA  HIS A  41     119.960 108.770 106.850  1.00  0.00           C
ATOM    396  CB  HIS A  41     121.290 107.970 106.810  1.00  0.00           C
ATOM    397  CG  HIS A  41     122.200 108.510 105.750  1.00  0.00           C
ATOM    398  ND1 HIS A  41     122.420 109.730 105.210  1.00  0.00           N
ATOM    399  CD2 HIS A  41     123.150 107.720 105.300  1.00  0.00           C
ATOM    400  HD2 HIS A  41     123.520 106.830 105.800  1.00  0.00           H
ATOM    401  CE1 HIS A  41     123.470 109.600 104.430  1.00  0.00           C
ATOM    402  HE1 HIS A  41     123.970 110.400 103.880  1.00  0.00           H
ATOM    403  NE2 HIS A  41     123.890 108.310 104.410  1.00  0.00           N
ATOM    404  HE2 HIS A  41     124.660 107.830 103.990  1.00  0.00           H
ATOM    405  C   HIS A  41     118.970 108.480 105.680  1.00  0.00           C
ATOM    406  O   HIS A  41     118.630 109.410 104.940  1.00  0.00           O
ATOM    407  N   VAL A  42     118.310 107.290 105.740  1.00  0.00           N
ATOM    408  H   VAL A  42     118.500 106.700 106.520  1.00  0.00           H
ATOM    409  CA  VAL A  42     117.360 107.000 104.680  1.00  0.00           C
ATOM    410  CB  VAL A  42     116.960 105.520 105.010  1.00  0.00           C
ATOM    411  CG1 VAL A  42     115.950 105.390 106.090  1.00  0.00           C
ATOM    412  CG2 VAL A  42     116.650 104.720 103.730  1.00  0.00           C
ATOM    413  C   VAL A  42     116.220 108.050 104.370  1.00  0.00           C
ATOM    414  O   VAL A  42     115.860 108.220 103.210  1.00  0.00           O
ATOM    415  N   ILE A  43     115.700 108.760 105.390  1.00  0.00           N
ATOM    416  H   ILE A  43     116.080 108.700 106.320  1.00  0.00           H
ATOM    417  CA  ILE A  43     114.690 109.780 105.220  1.00  0.00           C
ATOM    418  CB  ILE A  43     113.760 109.910 106.460  1.00  0.00           C
ATOM    419  CG1 ILE A  43     114.350 110.270 107.810  1.00  0.00           C
ATOM    420  CG2 ILE A  43     112.890 108.640 106.400  1.00  0.00           C
ATOM    421  CD  ILE A  43     113.430 111.140 108.660  1.00  0.00           C
ATOM    422  C   ILE A  43     115.210 111.170 104.790  1.00  0.00           C
ATOM    423  O   ILE A  43     114.480 111.790 104.010  1.00  0.00           O
ATOM    424  N   CYS A  44     116.310 111.630 105.380  1.00  0.00           N
ATOM    425  H   CYS A  44     116.810 111.040 106.020  1.00  0.00           H
ATOM    426  CA  CYS A  44     116.960 112.910 104.980  1.00  0.00           C
ATOM    427  CB  CYS A  44     116.620 114.030 105.980  1.00  0.00           C
ATOM    428  SG  CYS A  44     117.080 113.710 107.700  1.00  0.00           S
ATOM    429  HG  CYS A  44     116.500 114.860 108.000  1.00  0.00           H
ATOM    430  C   CYS A  44     118.500 112.660 104.930  1.00  0.00           C
ATOM    431  O   CYS A  44     119.120 112.330 105.930  1.00  0.00           O
ATOM    432  N   THR A  45     118.890 112.690 103.660  1.00  0.00           N
ATOM    433  H   THR A  45     118.330 113.020 102.900  1.00  0.00           H
ATOM    434  CA  THR A  45     120.260 112.290 103.210  1.00  0.00           C
ATOM    435  CB  THR A  45     120.190 111.830 101.760  1.00  0.00           C
ATOM    436  OG1 THR A  45     119.430 112.830 101.020  1.00  0.00           O
ATOM    437  HG1 THR A  45     119.490 112.630 100.040  1.00  0.00           H
ATOM    438  CG2 THR A  45     119.390 110.550 101.700  1.00  0.00           C
ATOM    439  C   THR A  45     121.310 113.400 103.430  1.00  0.00           C
ATOM    440  O   THR A  45     121.330 114.510 102.820  1.00  0.00           O
ATOM    441  N   SER A  46     122.360 112.940 104.080  1.00  0.00           N
ATOM    442  H   SER A  46     122.590 111.970 104.150  1.00  0.00           H
ATOM    443  CA  SER A  46     123.320 113.840 104.670  1.00  0.00           C
ATOM    444  CB  SER A  46     124.320 113.140 105.610  1.00  0.00           C
ATOM    445  OG  SER A  46     125.260 112.370 104.850  1.00  0.00           O
ATOM    446  HG  SER A  46     126.000 112.040 105.440  1.00  0.00           H
ATOM    447  C   SER A  46     124.110 114.750 103.640  1.00  0.00           C
ATOM    448  O   SER A  46     124.710 115.740 104.130  1.00  0.00           O
ATOM    449  N   GLU A  47     124.350 114.200 102.440  1.00  0.00           N
ATOM    450  H   GLU A  47     124.160 113.230 102.310  1.00  0.00           H
ATOM    451  CA  GLU A  47     125.010 114.900 101.330  1.00  0.00           C
ATOM    452  CB  GLU A  47     125.580 113.860 100.400  1.00  0.00           C
ATOM    453  CG  GLU A  47     126.230 114.590  99.220  1.00  0.00           C
ATOM    454  CD  GLU A  47     127.020 113.640  98.330  1.00  0.00           C
ATOM    455  OE1 GLU A  47     126.530 113.080  97.320  1.00  0.00           O
ATOM    456  OE2 GLU A  47     128.070 113.250  98.860  1.00  0.00           O
ATOM    457  C   GLU A  47     124.100 115.830 100.590  1.00  0.00           C
ATOM    458  O   GLU A  47     124.490 116.950 100.200  1.00  0.00           O
ATOM    459  N   ASP A  48     122.830 115.430 100.400  1.00  0.00           N
ATOM    460  H   ASP A  48     122.380 114.790 101.030  1.00  0.00           H
ATOM    461  CA  ASP A  48     121.930 116.150  99.500  1.00  0.00           C
ATOM    462  CB  ASP A  48     121.590 115.190  98.330  1.00  0.00           C
ATOM    463  CG  ASP A  48     120.880 115.750  97.120  1.00  0.00           C
ATOM    464  OD1 ASP A  48     121.530 116.070  96.150  1.00  0.00           O
ATOM    465  OD2 ASP A  48     119.660 115.730  97.160  1.00  0.00           O
ATOM    466  C   ASP A  48     120.710 116.830 100.190  1.00  0.00           C
ATOM    467  O   ASP A  48     120.630 118.030 100.120  1.00  0.00           O
ATOM    468  N   MET A  49     119.840 116.040 100.850  1.00  0.00           N
ATOM    469  H   MET A  49     119.950 115.140 101.260  1.00  0.00           H
ATOM    470  CA  MET A  49     118.590 116.720 101.260  1.00  0.00           C
ATOM    471  CB  MET A  49     117.260 116.070 100.770  1.00  0.00           C
ATOM    472  CG  MET A  49     116.990 115.960  99.270  1.00  0.00           C
ATOM    473  SD  MET A  49     115.230 115.500  98.930  1.00  0.00           S
ATOM    474  CE  MET A  49     115.280 115.650  97.200  1.00  0.00           C
ATOM    475  C   MET A  49     118.640 116.850 102.770  1.00  0.00           C
ATOM    476  O   MET A  49     118.470 115.810 103.430  1.00  0.00           O
ATOM    477  N   LEU A  50     118.730 118.100 103.230  1.00  0.00           N
ATOM    478  H   LEU A  50     118.320 118.830 102.680  1.00  0.00           H
ATOM    479  CA  LEU A  50     118.930 118.420 104.650  1.00  0.00           C
ATOM    480  CB  LEU A  50     120.020 119.500 104.980  1.00  0.00           C
ATOM    481  CG  LEU A  50     121.410 119.270 104.370  1.00  0.00           C
ATOM    482  CD1 LEU A  50     122.310 120.530 104.570  1.00  0.00           C
ATOM    483  CD2 LEU A  50     122.060 117.950 104.750  1.00  0.00           C
ATOM    484  C   LEU A  50     117.630 118.780 105.420  1.00  0.00           C
ATOM    485  O   LEU A  50     116.990 119.850 105.310  1.00  0.00           O
ATOM    486  N   ASN A  51     117.160 117.860 106.200  1.00  0.00           N
ATOM    487  H   ASN A  51     117.740 117.090 106.450  1.00  0.00           H
ATOM    488  CA  ASN A  51     115.770 117.920 106.760  1.00  0.00           C
ATOM    489  CB  ASN A  51     114.790 117.140 105.870  1.00  0.00           C
ATOM    490  CG  ASN A  51     113.310 117.380 106.090  1.00  0.00           C
ATOM    491  OD1 ASN A  51     112.980 117.640 107.250  1.00  0.00           O
ATOM    492  ND2 ASN A  51     112.600 117.690 105.000  1.00  0.00           N
ATOM    493 1HD2 ASN A  51     113.020 117.800 104.100  1.00  0.00           H
ATOM    494 2HD2 ASN A  51     111.630 117.900 105.120  1.00  0.00           H
ATOM    495  C   ASN A  51     115.630 117.510 108.200  1.00  0.00           C
ATOM    496  O   ASN A  51     115.890 116.370 108.560  1.00  0.00           O
ATOM    497  N   PRO A  52     115.130 118.430 109.030  1.00  0.00           N
ATOM    498  CA  PRO A  52     114.840 118.190 110.490  1.00  0.00           C
ATOM    499  CB  PRO A  52     114.510 119.570 111.040  1.00  0.00           C
ATOM    500  CG  PRO A  52     115.020 120.540 109.980  1.00  0.00           C
ATOM    501  CD  PRO A  52     114.920 119.760 108.670  1.00  0.00           C
ATOM    502  C   PRO A  52     113.720 117.120 110.940  1.00  0.00           C
ATOM    503  O   PRO A  52     113.670 116.680 112.080  1.00  0.00           O
ATOM    504  N   ASN A  53     112.820 116.870 110.010  1.00  0.00           N
ATOM    505  H   ASN A  53     113.000 116.920 109.030  1.00  0.00           H
ATOM    506  CA  ASN A  53     111.560 116.110 110.270  1.00  0.00           C
ATOM    507  CB  ASN A  53     110.380 116.580 109.360  1.00  0.00           C
ATOM    508  CG  ASN A  53     109.810 117.920 109.850  1.00  0.00           C
ATOM    509  OD1 ASN A  53     110.500 118.850 110.120  1.00  0.00           O
ATOM    510  ND2 ASN A  53     108.500 118.030 110.110  1.00  0.00           N
ATOM    511 1HD2 ASN A  53     107.990 117.170 110.040  1.00  0.00           H
ATOM    512 2HD2 ASN A  53     108.000 118.900 110.130  1.00  0.00           H
ATOM    513  C   ASN A  53     111.650 114.560 110.240  1.00  0.00           C
ATOM    514  O   ASN A  53     112.620 114.070 109.650  1.00  0.00           O
ATOM    515  N   TYR A  54     110.980 114.010 111.140  1.00  0.00           N
ATOM    516  H   TYR A  54     110.300 114.490 111.700  1.00  0.00           H
ATOM    517  CA  TYR A  54     110.990 112.530 111.260  1.00  0.00           C
ATOM    518  CB  TYR A  54     111.460 112.100 112.630  1.00  0.00           C
ATOM    519  CG  TYR A  54     112.910 112.260 112.980  1.00  0.00           C
ATOM    520  CD1 TYR A  54     113.330 113.340 113.820  1.00  0.00           C
ATOM    521  HD1 TYR A  54     112.600 114.030 114.240  1.00  0.00           H
ATOM    522  CD2 TYR A  54     113.840 111.270 112.540  1.00  0.00           C
ATOM    523  HD2 TYR A  54     113.540 110.470 111.850  1.00  0.00           H
ATOM    524  CE1 TYR A  54     114.640 113.490 114.110  1.00  0.00           C
ATOM    525  HE1 TYR A  54     114.940 114.370 114.680  1.00  0.00           H
ATOM    526  CE2 TYR A  54     115.120 111.350 112.990  1.00  0.00           C
ATOM    527  HE2 TYR A  54     115.640 110.400 112.930  1.00  0.00           H
ATOM    528  CZ  TYR A  54     115.480 112.470 113.740  1.00  0.00           C
ATOM    529  OH  TYR A  54     116.710 112.310 114.240  1.00  0.00           O
ATOM    530  HH  TYR A  54     117.010 111.360 114.140  1.00  0.00           H
ATOM    531  C   TYR A  54     109.590 111.840 110.970  1.00  0.00           C
ATOM    532  O   TYR A  54     109.330 111.450 109.830  1.00  0.00           O
ATOM    533  N   GLU A  55     108.590 112.010 111.840  1.00  0.00           N
ATOM    534  H   GLU A  55     108.790 112.400 112.740  1.00  0.00           H
ATOM    535  CA  GLU A  55     107.360 111.180 111.720  1.00  0.00           C
ATOM    536  CB  GLU A  55     106.550 111.380 113.000  1.00  0.00           C
ATOM    537  CG  GLU A  55     105.950 110.050 113.450  1.00  0.00           C
ATOM    538  CD  GLU A  55     105.550 110.180 114.950  1.00  0.00           C
ATOM    539  OE1 GLU A  55     105.810 109.250 115.710  1.00  0.00           O
ATOM    540  OE2 GLU A  55     104.870 111.150 115.360  1.00  0.00           O
ATOM    541  C   GLU A  55     106.500 111.460 110.520  1.00  0.00           C
ATOM    542  O   GLU A  55     106.250 110.580 109.660  1.00  0.00           O
ATOM    543  N   ASP A  56     106.190 112.740 110.280  1.00  0.00           N
ATOM    544  H   ASP A  56     106.540 113.470 110.870  1.00  0.00           H
ATOM    545  CA  ASP A  56     105.430 113.170 109.100  1.00  0.00           C
ATOM    546  CB  ASP A  56     105.150 114.610 109.460  1.00  0.00           C
ATOM    547  CG  ASP A  56     106.400 115.530 109.550  1.00  0.00           C
ATOM    548  OD1 ASP A  56     107.000 115.630 110.640  1.00  0.00           O
ATOM    549  OD2 ASP A  56     106.770 116.050 108.480  1.00  0.00           O
ATOM    550  C   ASP A  56     106.090 113.020 107.770  1.00  0.00           C
ATOM    551  O   ASP A  56     105.310 112.890 106.890  1.00  0.00           O
ATOM    552  N   LEU A  57     107.390 113.190 107.720  1.00  0.00           N
ATOM    553  H   LEU A  57     107.900 113.600 108.480  1.00  0.00           H
ATOM    554  CA  LEU A  57     108.280 112.930 106.570  1.00  0.00           C
ATOM    555  CB  LEU A  57     109.690 113.440 106.830  1.00  0.00           C
ATOM    556  CG  LEU A  57     110.740 113.340 105.750  1.00  0.00           C
ATOM    557  CD1 LEU A  57     110.360 114.250 104.610  1.00  0.00           C
ATOM    558  CD2 LEU A  57     112.140 113.760 106.260  1.00  0.00           C
ATOM    559  C   LEU A  57     108.330 111.440 106.260  1.00  0.00           C
ATOM    560  O   LEU A  57     108.460 111.050 105.130  1.00  0.00           O
ATOM    561  N   LEU A  58     108.420 110.580 107.250  1.00  0.00           N
ATOM    562  H   LEU A  58     108.850 110.780 108.130  1.00  0.00           H
ATOM    563  CA  LEU A  58     108.240 109.110 107.080  1.00  0.00           C
ATOM    564  CB  LEU A  58     108.360 108.470 108.440  1.00  0.00           C
ATOM    565  CG  LEU A  58     108.640 106.930 108.380  1.00  0.00           C
ATOM    566  CD1 LEU A  58     110.040 106.670 107.770  1.00  0.00           C
ATOM    567  CD2 LEU A  58     108.600 106.310 109.770  1.00  0.00           C
ATOM    568  C   LEU A  58     106.840 108.820 106.480  1.00  0.00           C
ATOM    569  O   LEU A  58     106.800 107.980 105.540  1.00  0.00           O
ATOM    570  N   ILE A  59     105.780 109.400 107.000  1.00  0.00           N
ATOM    571  H   ILE A  59     105.710 109.800 107.910  1.00  0.00           H
ATOM    572  CA  ILE A  59     104.440 109.190 106.420  1.00  0.00           C
ATOM    573  CB  ILE A  59     103.370 109.870 107.240  1.00  0.00           C
ATOM    574  CG1 ILE A  59     103.580 109.310 108.690  1.00  0.00           C
ATOM    575  CG2 ILE A  59     102.020 109.490 106.750  1.00  0.00           C
ATOM    576  CD  ILE A  59     102.510 109.570 109.770  1.00  0.00           C
ATOM    577  C   ILE A  59     104.350 109.680 104.960  1.00  0.00           C
ATOM    578  O   ILE A  59     103.860 108.960 104.150  1.00  0.00           O
ATOM    579  N   ARG A  60     104.950 110.820 104.620  1.00  0.00           N
ATOM    580  H   ARG A  60     105.100 111.430 105.400  1.00  0.00           H
ATOM    581  CA  ARG A  60     105.030 111.430 103.270  1.00  0.00           C
ATOM    582  CB  ARG A  60     105.760 112.770 103.390  1.00  0.00           C
ATOM    583  CG  ARG A  60     104.990 113.830 104.200  1.00  0.00           C
ATOM    584  CD  ARG A  60     103.570 114.170 103.730  1.00  0.00           C
ATOM    585  NE  ARG A  60     103.010 114.880 104.870  1.00  0.00           N
ATOM    586  HE  ARG A  60     102.890 115.860 104.700  1.00  0.00           H
ATOM    587  CZ  ARG A  60     102.270 114.380 105.900  1.00  0.00           C
ATOM    588  NH1 ARG A  60     101.950 113.070 105.940  1.00  0.00           N
ATOM    589 1HH1 ARG A  60     102.260 112.480 105.190  1.00  0.00           H
ATOM    590 2HH1 ARG A  60     101.310 112.600 106.560  1.00  0.00           H
ATOM    591  NH2 ARG A  60     102.170 115.070 107.040  1.00  0.00           N
ATOM    592 1HH2 ARG A  60     102.510 116.010 107.130  1.00  0.00           H
ATOM    593 2HH2 ARG A  60     101.750 114.640 107.830  1.00  0.00           H
ATOM    594  C   ARG A  60     105.810 110.620 102.270  1.00  0.00           C
ATOM    595  O   ARG A  60     105.910 110.990 101.090  1.00  0.00           O
ATOM    596  N   LYS A  61     106.650 109.710 102.780  1.00  0.00           N
ATOM    597  H   LYS A  61     107.000 109.900 103.690  1.00  0.00           H
ATOM    598  CA  LYS A  61     107.470 108.720 102.020  1.00  0.00           C
ATOM    599  CB  LYS A  61     108.860 108.780 102.630  1.00  0.00           C
ATOM    600  CG  LYS A  61     109.600 110.050 102.190  1.00  0.00           C
ATOM    601  CD  LYS A  61     110.900 110.110 102.970  1.00  0.00           C
ATOM    602  CE  LYS A  61     111.960 110.960 102.200  1.00  0.00           C
ATOM    603  NZ  LYS A  61     112.330 110.380 100.850  1.00  0.00           N
ATOM    604  HZ1 LYS A  61     111.540 110.130 100.280  1.00  0.00           H
ATOM    605  HZ2 LYS A  61     112.750 111.120 100.330  1.00  0.00           H
ATOM    606  HZ3 LYS A  61     113.050 109.690 100.940  1.00  0.00           H
ATOM    607  C   LYS A  61     107.030 107.240 101.900  1.00  0.00           C
ATOM    608  O   LYS A  61     107.560 106.550 101.040  1.00  0.00           O
ATOM    609  N   SER A  62     106.410 106.790 103.030  1.00  0.00           N
ATOM    610  H   SER A  62     106.150 107.440 103.750  1.00  0.00           H
ATOM    611  CA  SER A  62     106.040 105.350 103.270  1.00  0.00           C
ATOM    612  CB  SER A  62     105.120 105.370 104.440  1.00  0.00           C
ATOM    613  OG  SER A  62     104.960 104.000 104.830  1.00  0.00           O
ATOM    614  HG  SER A  62     104.370 103.860 105.630  1.00  0.00           H
ATOM    615  C   SER A  62     105.380 104.580 102.140  1.00  0.00           C
ATOM    616  O   SER A  62     104.620 105.140 101.360  1.00  0.00           O
ATOM    617  N   ASN A  63     105.860 103.330 102.000  1.00  0.00           N
ATOM    618  H   ASN A  63     106.490 102.950 102.680  1.00  0.00           H
ATOM    619  CA  ASN A  63     105.320 102.290 101.110  1.00  0.00           C
ATOM    620  CB  ASN A  63     103.820 102.040 101.250  1.00  0.00           C
ATOM    621  CG  ASN A  63     103.460 101.410 102.630  1.00  0.00           C
ATOM    622  OD1 ASN A  63     103.450 100.180 102.710  1.00  0.00           O
ATOM    623  ND2 ASN A  63     103.080 102.100 103.670  1.00  0.00           N
ATOM    624 1HD2 ASN A  63     102.910 103.090 103.630  1.00  0.00           H
ATOM    625 2HD2 ASN A  63     103.200 101.680 104.570  1.00  0.00           H
ATOM    626  C   ASN A  63     105.650 102.440  99.620  1.00  0.00           C
ATOM    627  O   ASN A  63     105.700 101.500  98.850  1.00  0.00           O
ATOM    628  N   HIS A  64     105.750 103.670  99.130  1.00  0.00           N
ATOM    629  H   HIS A  64     105.550 104.490  99.670  1.00  0.00           H
ATOM    630  CA  HIS A  64     106.130 103.890  97.750  1.00  0.00           C
ATOM    631  CB  HIS A  64     105.240 104.890  97.120  1.00  0.00           C
ATOM    632  CG  HIS A  64     104.660 106.030  97.970  1.00  0.00           C
ATOM    633  ND1 HIS A  64     105.410 107.030  98.510  1.00  0.00           N
ATOM    634  CD2 HIS A  64     103.420 106.160  98.280  1.00  0.00           C
ATOM    635  HD2 HIS A  64     102.530 105.590  98.020  1.00  0.00           H
ATOM    636  CE1 HIS A  64     104.660 107.690  99.270  1.00  0.00           C
ATOM    637  HE1 HIS A  64     104.990 108.340 100.080  1.00  0.00           H
ATOM    638  NE2 HIS A  64     103.380 107.240  99.140  1.00  0.00           N
ATOM    639  HE2 HIS A  64     102.560 107.670  99.510  1.00  0.00           H
ATOM    640  C   HIS A  64     107.590 104.290  97.620  1.00  0.00           C
ATOM    641  O   HIS A  64     108.330 103.320  97.390  1.00  0.00           O
ATOM    642  N   ASN A  65     107.930 105.530  97.860  1.00  0.00           N
ATOM    643  H   ASN A  65     107.160 106.100  98.150  1.00  0.00           H
ATOM    644  CA  ASN A  65     109.270 106.110  97.950  1.00  0.00           C
ATOM    645  CB  ASN A  65     109.010 107.590  98.230  1.00  0.00           C
ATOM    646  CG  ASN A  65     110.280 108.440  98.320  1.00  0.00           C
ATOM    647  OD1 ASN A  65     110.910 108.620  99.400  1.00  0.00           O
ATOM    648  ND2 ASN A  65     110.870 108.760  97.210  1.00  0.00           N
ATOM    649 1HD2 ASN A  65     110.430 108.500  96.350  1.00  0.00           H
ATOM    650 2HD2 ASN A  65     111.790 109.140  97.180  1.00  0.00           H
ATOM    651  C   ASN A  65     110.240 105.310  98.810  1.00  0.00           C
ATOM    652  O   ASN A  65     111.330 104.930  98.400  1.00  0.00           O
ATOM    653  N   PHE A  66     109.840 105.140 100.100  1.00  0.00           N
ATOM    654  H   PHE A  66     109.130 105.700 100.540  1.00  0.00           H
ATOM    655  CA  PHE A  66     110.470 104.300 101.120  1.00  0.00           C
ATOM    656  CB  PHE A  66     110.210 104.980 102.520  1.00  0.00           C
ATOM    657  CG  PHE A  66     111.110 104.580 103.640  1.00  0.00           C
ATOM    658  CD1 PHE A  66     111.950 105.530 104.290  1.00  0.00           C
ATOM    659  HD1 PHE A  66     112.340 106.350 103.680  1.00  0.00           H
ATOM    660  CD2 PHE A  66     111.030 103.310 104.200  1.00  0.00           C
ATOM    661  HD2 PHE A  66     110.210 102.670 103.880  1.00  0.00           H
ATOM    662  CE1 PHE A  66     112.660 105.280 105.440  1.00  0.00           C
ATOM    663  HE1 PHE A  66     113.420 105.980 105.790  1.00  0.00           H
ATOM    664  CE2 PHE A  66     111.660 103.090 105.370  1.00  0.00           C
ATOM    665  HE2 PHE A  66     111.570 102.090 105.790  1.00  0.00           H
ATOM    666  CZ  PHE A  66     112.480 104.060 105.980  1.00  0.00           C
ATOM    667  HZ  PHE A  66     113.080 103.610 106.760  1.00  0.00           H
ATOM    668  C   PHE A  66     110.020 102.800 101.130  1.00  0.00           C
ATOM    669  O   PHE A  66     108.900 102.610 101.600  1.00  0.00           O
ATOM    670  N   LEU A  67     110.790 101.940 100.550  1.00  0.00           N
ATOM    671  H   LEU A  67     111.770 102.070 100.350  1.00  0.00           H
ATOM    672  CA  LEU A  67     110.420 100.510 100.500  1.00  0.00           C
ATOM    673  CB  LEU A  67     110.290  99.960  99.100  1.00  0.00           C
ATOM    674  CG  LEU A  67     109.790  98.550  98.740  1.00  0.00           C
ATOM    675  CD1 LEU A  67     108.310  98.410  99.120  1.00  0.00           C
ATOM    676  CD2 LEU A  67     110.150  98.230  97.340  1.00  0.00           C
ATOM    677  C   LEU A  67     111.400  99.740 101.390  1.00  0.00           C
ATOM    678  O   LEU A  67     112.550 100.130 101.700  1.00  0.00           O
ATOM    679  N   VAL A  68     110.860  98.780 102.060  1.00  0.00           N
ATOM    680  H   VAL A  68     109.880  98.580 102.090  1.00  0.00           H
ATOM    681  CA  VAL A  68     111.560  97.850 102.950  1.00  0.00           C
ATOM    682  CB  VAL A  68     111.010  98.000 104.370  1.00  0.00           C
ATOM    683  CG1 VAL A  68     111.910  97.300 105.420  1.00  0.00           C
ATOM    684  CG2 VAL A  68     110.950  99.450 104.880  1.00  0.00           C
ATOM    685  C   VAL A  68     111.290  96.390 102.530  1.00  0.00           C
ATOM    686  O   VAL A  68     110.140  96.020 102.240  1.00  0.00           O
ATOM    687  N   GLN A  69     112.420  95.660 102.220  1.00  0.00           N
ATOM    688  H   GLN A  69     113.340  95.960 102.460  1.00  0.00           H
ATOM    689  CA  GLN A  69     112.290  94.360 101.520  1.00  0.00           C
ATOM    690  CB  GLN A  69     112.830  94.560 100.070  1.00  0.00           C
ATOM    691  CG  GLN A  69     112.440  93.430  99.130  1.00  0.00           C
ATOM    692  CD  GLN A  69     113.010  93.630  97.720  1.00  0.00           C
ATOM    693  OE1 GLN A  69     113.130  94.720  97.060  1.00  0.00           O
ATOM    694  NE2 GLN A  69     113.420  92.560  97.090  1.00  0.00           N
ATOM    695 1HE2 GLN A  69     113.290  91.680  97.530  1.00  0.00           H
ATOM    696 2HE2 GLN A  69     113.880  92.770  96.230  1.00  0.00           H
ATOM    697  C   GLN A  69     113.040  93.200 102.160  1.00  0.00           C
ATOM    698  O   GLN A  69     114.180  93.330 102.640  1.00  0.00           O
ATOM    699  N   ALA A  70     112.230  92.160 102.430  1.00  0.00           N
ATOM    700  H   ALA A  70     111.450  92.110 101.800  1.00  0.00           H
ATOM    701  CA  ALA A  70     112.700  90.970 103.180  1.00  0.00           C
ATOM    702  CB  ALA A  70     111.560  90.550 104.120  1.00  0.00           C
ATOM    703  C   ALA A  70     112.900  89.820 102.190  1.00  0.00           C
ATOM    704  O   ALA A  70     112.140  88.900 102.130  1.00  0.00           O
ATOM    705  N   GLY A  71     113.990  89.910 101.500  1.00  0.00           N
ATOM    706  H   GLY A  71     114.640  90.600 101.800  1.00  0.00           H
ATOM    707  CA  GLY A  71     114.440  88.990 100.380  1.00  0.00           C
ATOM    708  C   GLY A  71     113.310  89.030  99.320  1.00  0.00           C
ATOM    709  O   GLY A  71     113.030  90.060  98.630  1.00  0.00           O
ATOM    710  N   ASN A  72     112.740  87.820  99.100  1.00  0.00           N
ATOM    711  H   ASN A  72     113.100  87.010  99.560  1.00  0.00           H
ATOM    712  CA  ASN A  72     111.600  87.590  98.130  1.00  0.00           C
ATOM    713  CB  ASN A  72     111.000  86.160  98.310  1.00  0.00           C
ATOM    714  CG  ASN A  72     110.680  85.750  99.800  1.00  0.00           C
ATOM    715  OD1 ASN A  72     110.800  86.530 100.740  1.00  0.00           O
ATOM    716  ND2 ASN A  72     110.500  84.480 100.040  1.00  0.00           N
ATOM    717 1HD2 ASN A  72     110.540  83.830  99.280  1.00  0.00           H
ATOM    718 2HD2 ASN A  72     110.190  84.140 100.930  1.00  0.00           H
ATOM    719  C   ASN A  72     110.500  88.670  98.270  1.00  0.00           C
ATOM    720  O   ASN A  72     110.130  89.260  97.230  1.00  0.00           O
ATOM    721  N   VAL A  73     109.970  88.880  99.480  1.00  0.00           N
ATOM    722  H   VAL A  73     110.230  88.410 100.330  1.00  0.00           H
ATOM    723  CA  VAL A  73     108.750  89.700  99.820  1.00  0.00           C
ATOM    724  CB  VAL A  73     108.000  89.060 101.020  1.00  0.00           C
ATOM    725  CG1 VAL A  73     107.150  87.800 100.670  1.00  0.00           C
ATOM    726  CG2 VAL A  73     109.000  88.750 102.170  1.00  0.00           C
ATOM    727  C   VAL A  73     109.010  91.190 100.060  1.00  0.00           C
ATOM    728  O   VAL A  73     110.050  91.610 100.570  1.00  0.00           O
ATOM    729  N   GLN A  74     108.010  92.040  99.850  1.00  0.00           N
ATOM    730  H   GLN A  74     107.220  91.660  99.370  1.00  0.00           H
ATOM    731  CA  GLN A  74     107.830  93.470 100.040  1.00  0.00           C
ATOM    732  CB  GLN A  74     107.420  94.180  98.760  1.00  0.00           C
ATOM    733  CG  GLN A  74     108.420  94.050  97.550  1.00  0.00           C
ATOM    734  CD  GLN A  74     108.110  94.940  96.320  1.00  0.00           C
ATOM    735  OE1 GLN A  74     107.480  95.950  96.310  1.00  0.00           O
ATOM    736  NE2 GLN A  74     108.530  94.480  95.170  1.00  0.00           N
ATOM    737 1HE2 GLN A  74     109.010  93.640  94.920  1.00  0.00           H
ATOM    738 2HE2 GLN A  74     108.290  95.140  94.450  1.00  0.00           H
ATOM    739  C   GLN A  74     106.990  93.920 101.220  1.00  0.00           C
ATOM    740  O   GLN A  74     105.860  93.580 101.260  1.00  0.00           O
ATOM    741  N   LEU A  75     107.670  94.480 102.240  1.00  0.00           N
ATOM    742  H   LEU A  75     108.660  94.570 102.230  1.00  0.00           H
ATOM    743  CA  LEU A  75     107.020  94.850 103.480  1.00  0.00           C
ATOM    744  CB  LEU A  75     108.040  94.970 104.610  1.00  0.00           C
ATOM    745  CG  LEU A  75     108.890  93.790 104.860  1.00  0.00           C
ATOM    746  CD1 LEU A  75     110.170  94.130 105.680  1.00  0.00           C
ATOM    747  CD2 LEU A  75     108.090  92.680 105.480  1.00  0.00           C
ATOM    748  C   LEU A  75     106.200  96.140 103.530  1.00  0.00           C
ATOM    749  O   LEU A  75     106.710  97.260 103.650  1.00  0.00           O
ATOM    750  N   ARG A  76     104.910  95.910 103.520  1.00  0.00           N
ATOM    751  H   ARG A  76     104.620  94.950 103.450  1.00  0.00           H
ATOM    752  CA  ARG A  76     103.850  96.880 103.490  1.00  0.00           C
ATOM    753  CB  ARG A  76     102.520  96.410 102.980  1.00  0.00           C
ATOM    754  CG  ARG A  76     102.430  95.580 101.620  1.00  0.00           C
ATOM    755  CD  ARG A  76     103.070  96.440 100.480  1.00  0.00           C
ATOM    756  NE  ARG A  76     103.320  95.680  99.280  1.00  0.00           N
ATOM    757  HE  ARG A  76     102.750  94.870  99.090  1.00  0.00           H
ATOM    758  CZ  ARG A  76     104.160  95.950  98.260  1.00  0.00           C
ATOM    759  NH1 ARG A  76     104.860  97.120  98.190  1.00  0.00           N
ATOM    760 1HH1 ARG A  76     104.820  97.660  99.030  1.00  0.00           H
ATOM    761 2HH1 ARG A  76     105.260  97.420  97.330  1.00  0.00           H
ATOM    762  NH2 ARG A  76     104.250  95.080  97.300  1.00  0.00           N
ATOM    763 1HH2 ARG A  76     103.650  94.280  97.270  1.00  0.00           H
ATOM    764 2HH2 ARG A  76     104.990  95.210  96.640  1.00  0.00           H
ATOM    765  C   ARG A  76     103.660  97.450 104.910  1.00  0.00           C
ATOM    766  O   ARG A  76     103.630  96.690 105.910  1.00  0.00           O
ATOM    767  N   VAL A  77     103.750  98.730 104.980  1.00  0.00           N
ATOM    768  H   VAL A  77     103.990  99.320 104.210  1.00  0.00           H
ATOM    769  CA  VAL A  77     103.770  99.440 106.280  1.00  0.00           C
ATOM    770  CB  VAL A  77     104.860 100.560 106.330  1.00  0.00           C
ATOM    771  CG1 VAL A  77     105.360 100.920 107.730  1.00  0.00           C
ATOM    772  CG2 VAL A  77     106.120 100.020 105.630  1.00  0.00           C
ATOM    773  C   VAL A  77     102.360 100.000 106.740  1.00  0.00           C
ATOM    774  O   VAL A  77     101.880 100.970 106.200  1.00  0.00           O
ATOM    775  N   ILE A  78     101.830  99.360 107.750  1.00  0.00           N
ATOM    776  H   ILE A  78     102.310  98.660 108.280  1.00  0.00           H
ATOM    777  CA  ILE A  78     100.550  99.680 108.450  1.00  0.00           C
ATOM    778  CB  ILE A  78      99.680  98.400 108.610  1.00  0.00           C
ATOM    779  CG1 ILE A  78     100.490  97.430 109.490  1.00  0.00           C
ATOM    780  CG2 ILE A  78      99.470  97.740 107.210  1.00  0.00           C
ATOM    781  CD  ILE A  78      99.750  96.040 109.690  1.00  0.00           C
ATOM    782  C   ILE A  78     100.620 100.660 109.640  1.00  0.00           C
ATOM    783  O   ILE A  78      99.520 101.180 109.960  1.00  0.00           O
ATOM    784  N   GLY A  79     101.690 100.710 110.430  1.00  0.00           N
ATOM    785  H   GLY A  79     102.410 100.010 110.470  1.00  0.00           H
ATOM    786  CA  GLY A  79     101.780 101.940 111.330  1.00  0.00           C
ATOM    787  C   GLY A  79     103.120 102.610 111.240  1.00  0.00           C
ATOM    788  O   GLY A  79     104.100 101.890 111.260  1.00  0.00           O
ATOM    789  N   HIS A  80     103.090 103.890 111.300  1.00  0.00           N
ATOM    790  H   HIS A  80     102.190 104.310 111.190  1.00  0.00           H
ATOM    791  CA  HIS A  80     104.180 104.870 111.300  1.00  0.00           C
ATOM    792  CB  HIS A  80     104.060 105.890 110.190  1.00  0.00           C
ATOM    793  CG  HIS A  80     103.590 105.190 108.890  1.00  0.00           C
ATOM    794  ND1 HIS A  80     102.420 105.170 108.370  1.00  0.00           N
ATOM    795  HD1 HIS A  80     101.600 105.630 108.700  1.00  0.00           H
ATOM    796  CD2 HIS A  80     104.450 104.400 108.200  1.00  0.00           C
ATOM    797  HD2 HIS A  80     105.530 104.290 108.310  1.00  0.00           H
ATOM    798  CE1 HIS A  80     102.490 104.250 107.410  1.00  0.00           C
ATOM    799  HE1 HIS A  80     101.630 104.000 106.780  1.00  0.00           H
ATOM    800  NE2 HIS A  80     103.700 103.790 107.310  1.00  0.00           N
ATOM    801  C   HIS A  80     104.560 105.460 112.630  1.00  0.00           C
ATOM    802  O   HIS A  80     103.740 106.160 113.210  1.00  0.00           O
ATOM    803  N   SER A  81     105.780 105.270 113.080  1.00  0.00           N
ATOM    804  H   SER A  81     106.400 104.550 112.800  1.00  0.00           H
ATOM    805  CA  SER A  81     106.090 105.780 114.420  1.00  0.00           C
ATOM    806  CB  SER A  81     105.890 104.750 115.570  1.00  0.00           C
ATOM    807  OG  SER A  81     106.260 105.260 116.800  1.00  0.00           O
ATOM    808  HG  SER A  81     106.210 104.520 117.480  1.00  0.00           H
ATOM    809  C   SER A  81     107.590 106.290 114.550  1.00  0.00           C
ATOM    810  O   SER A  81     108.510 105.820 114.040  1.00  0.00           O
ATOM    811  N   MET A  82     107.800 107.400 115.230  1.00  0.00           N
ATOM    812  H   MET A  82     107.080 108.060 115.460  1.00  0.00           H
ATOM    813  CA  MET A  82     109.090 107.870 115.770  1.00  0.00           C
ATOM    814  CB  MET A  82     109.380 109.320 115.250  1.00  0.00           C
ATOM    815  CG  MET A  82     110.720 109.980 115.700  1.00  0.00           C
ATOM    816  SD  MET A  82     112.190 108.950 115.450  1.00  0.00           S
ATOM    817  CE  MET A  82     113.330 110.190 116.040  1.00  0.00           C
ATOM    818  C   MET A  82     109.140 107.710 117.280  1.00  0.00           C
ATOM    819  O   MET A  82     108.360 108.280 118.010  1.00  0.00           O
ATOM    820  N   GLN A  83     110.110 106.900 117.650  1.00  0.00           N
ATOM    821  H   GLN A  83     110.880 106.670 117.050  1.00  0.00           H
ATOM    822  CA  GLN A  83     110.360 106.600 119.080  1.00  0.00           C
ATOM    823  CB  GLN A  83     110.110 105.140 119.270  1.00  0.00           C
ATOM    824  CG  GLN A  83     110.170 104.780 120.780  1.00  0.00           C
ATOM    825  CD  GLN A  83     110.110 103.290 120.850  1.00  0.00           C
ATOM    826  OE1 GLN A  83     109.130 102.520 120.610  1.00  0.00           O
ATOM    827  NE2 GLN A  83     111.210 102.800 121.280  1.00  0.00           N
ATOM    828 1HE2 GLN A  83     112.010 103.370 121.470  1.00  0.00           H
ATOM    829 2HE2 GLN A  83     111.310 101.810 121.170  1.00  0.00           H
ATOM    830  C   GLN A  83     111.740 107.110 119.580  1.00  0.00           C
ATOM    831  O   GLN A  83     112.750 106.470 119.450  1.00  0.00           O
ATOM    832  N   ASN A  84     111.750 108.370 119.980  1.00  0.00           N
ATOM    833  H   ASN A  84     110.870 108.860 120.010  1.00  0.00           H
ATOM    834  CA  ASN A  84     112.910 109.190 120.480  1.00  0.00           C
ATOM    835  CB  ASN A  84     113.280 108.880 121.970  1.00  0.00           C
ATOM    836  CG  ASN A  84     112.470 109.690 122.950  1.00  0.00           C
ATOM    837  OD1 ASN A  84     111.230 109.790 122.870  1.00  0.00           O
ATOM    838  ND2 ASN A  84     113.050 110.300 124.010  1.00  0.00           N
ATOM    839 1HD2 ASN A  84     114.020 110.200 124.220  1.00  0.00           H
ATOM    840 2HD2 ASN A  84     112.510 110.670 124.760  1.00  0.00           H
ATOM    841  C   ASN A  84     114.160 109.340 119.550  1.00  0.00           C
ATOM    842  O   ASN A  84     114.470 110.450 119.020  1.00  0.00           O
ATOM    843  N   CYS A  85     114.730 108.220 119.170  1.00  0.00           N
ATOM    844  H   CYS A  85     114.320 107.340 119.440  1.00  0.00           H
ATOM    845  CA  CYS A  85     115.940 108.010 118.380  1.00  0.00           C
ATOM    846  CB  CYS A  85     117.080 107.320 119.190  1.00  0.00           C
ATOM    847  SG  CYS A  85     116.680 105.640 119.830  1.00  0.00           S
ATOM    848  HG  CYS A  85     117.720 105.620 120.670  1.00  0.00           H
ATOM    849  C   CYS A  85     115.570 107.200 117.140  1.00  0.00           C
ATOM    850  O   CYS A  85     116.040 107.530 116.030  1.00  0.00           O
ATOM    851  N   VAL A  86     114.670 106.270 117.280  1.00  0.00           N
ATOM    852  H   VAL A  86     114.110 106.140 118.100  1.00  0.00           H
ATOM    853  CA  VAL A  86     114.380 105.410 116.150  1.00  0.00           C
ATOM    854  CB  VAL A  86     114.690 103.930 116.400  1.00  0.00           C
ATOM    855  CG1 VAL A  86     116.200 103.720 116.330  1.00  0.00           C
ATOM    856  CG2 VAL A  86     114.030 103.390 117.670  1.00  0.00           C
ATOM    857  C   VAL A  86     113.080 105.580 115.380  1.00  0.00           C
ATOM    858  O   VAL A  86     112.030 105.690 115.940  1.00  0.00           O
ATOM    859  N   LEU A  87     113.150 105.500 114.020  1.00  0.00           N
ATOM    860  H   LEU A  87     114.060 105.600 113.620  1.00  0.00           H
ATOM    861  CA  LEU A  87     112.050 105.280 113.000  1.00  0.00           C
ATOM    862  CB  LEU A  87     112.490 105.500 111.520  1.00  0.00           C
ATOM    863  CG  LEU A  87     113.080 106.900 111.340  1.00  0.00           C
ATOM    864  CD1 LEU A  87     113.930 106.840 110.040  1.00  0.00           C
ATOM    865  CD2 LEU A  87     112.050 108.050 111.260  1.00  0.00           C
ATOM    866  C   LEU A  87     111.510 103.830 113.060  1.00  0.00           C
ATOM    867  O   LEU A  87     112.300 102.870 112.960  1.00  0.00           O
ATOM    868  N   LYS A  88     110.320 103.760 113.670  1.00  0.00           N
ATOM    869  H   LYS A  88     109.800 104.480 114.130  1.00  0.00           H
ATOM    870  CA  LYS A  88     109.640 102.430 113.890  1.00  0.00           C
ATOM    871  CB  LYS A  88     109.100 102.190 115.280  1.00  0.00           C
ATOM    872  CG  LYS A  88     110.300 101.840 116.200  1.00  0.00           C
ATOM    873  CD  LYS A  88     110.020 101.660 117.680  1.00  0.00           C
ATOM    874  CE  LYS A  88     109.210 100.390 117.830  1.00  0.00           C
ATOM    875  NZ  LYS A  88     109.020 100.110 119.210  1.00  0.00           N
ATOM    876  HZ1 LYS A  88     109.820  99.800 119.710  1.00  0.00           H
ATOM    877  HZ2 LYS A  88     108.610 100.910 119.660  1.00  0.00           H
ATOM    878  HZ3 LYS A  88     108.290  99.420 119.260  1.00  0.00           H
ATOM    879  C   LYS A  88     108.500 102.290 112.900  1.00  0.00           C
ATOM    880  O   LYS A  88     107.540 103.070 112.790  1.00  0.00           O
ATOM    881  N   LEU A  89     108.700 101.280 112.020  1.00  0.00           N
ATOM    882  H   LEU A  89     109.640 100.990 111.850  1.00  0.00           H
ATOM    883  CA  LEU A  89     107.690 101.020 110.900  1.00  0.00           C
ATOM    884  CB  LEU A  89     108.370 100.870 109.520  1.00  0.00           C
ATOM    885  CG  LEU A  89     109.070 102.080 108.860  1.00  0.00           C
ATOM    886  CD1 LEU A  89     110.320 102.580 109.610  1.00  0.00           C
ATOM    887  CD2 LEU A  89     109.130 101.820 107.340  1.00  0.00           C
ATOM    888  C   LEU A  89     106.990  99.670 111.150  1.00  0.00           C
ATOM    889  O   LEU A  89     107.680  98.710 111.310  1.00  0.00           O
ATOM    890  N   LYS A  90     105.720  99.830 111.500  1.00  0.00           N
ATOM    891  H   LYS A  90     105.200 100.680 111.400  1.00  0.00           H
ATOM    892  CA  LYS A  90     104.970  98.620 111.960  1.00  0.00           C
ATOM    893  CB  LYS A  90     103.890  98.970 112.950  1.00  0.00           C
ATOM    894  CG  LYS A  90     104.310  99.910 114.130  1.00  0.00           C
ATOM    895  CD  LYS A  90     103.210  99.950 115.220  1.00  0.00           C
ATOM    896  CE  LYS A  90     102.070 100.940 114.880  1.00  0.00           C
ATOM    897  NZ  LYS A  90     101.070 101.120 115.920  1.00  0.00           N
ATOM    898  HZ1 LYS A  90     100.620 102.010 115.820  1.00  0.00           H
ATOM    899  HZ2 LYS A  90     100.320 100.460 115.960  1.00  0.00           H
ATOM    900  HZ3 LYS A  90     101.450 101.060 116.840  1.00  0.00           H
ATOM    901  C   LYS A  90     104.520  97.920 110.710  1.00  0.00           C
ATOM    902  O   LYS A  90     103.590  98.410 110.090  1.00  0.00           O
ATOM    903  N   VAL A  91     105.130  96.780 110.410  1.00  0.00           N
ATOM    904  H   VAL A  91     105.740  96.270 111.020  1.00  0.00           H
ATOM    905  CA  VAL A  91     105.010  96.190 109.030  1.00  0.00           C
ATOM    906  CB  VAL A  91     106.390  95.880 108.460  1.00  0.00           C
ATOM    907  CG1 VAL A  91     107.200  97.110 108.060  1.00  0.00           C
ATOM    908  CG2 VAL A  91     107.260  95.150 109.450  1.00  0.00           C
ATOM    909  C   VAL A  91     104.120  94.940 108.900  1.00  0.00           C
ATOM    910  O   VAL A  91     103.860  94.290 109.930  1.00  0.00           O
ATOM    911  N   ASP A  92     103.620  94.640 107.730  1.00  0.00           N
ATOM    912  H   ASP A  92     103.840  95.180 106.910  1.00  0.00           H
ATOM    913  CA  ASP A  92     102.650  93.580 107.410  1.00  0.00           C
ATOM    914  CB  ASP A  92     102.070  93.640 106.020  1.00  0.00           C
ATOM    915  CG  ASP A  92     102.780  93.120 104.780  1.00  0.00           C
ATOM    916  OD1 ASP A  92     104.040  93.220 104.620  1.00  0.00           O
ATOM    917  OD2 ASP A  92     102.100  92.500 104.010  1.00  0.00           O
ATOM    918  C   ASP A  92     103.170  92.080 107.610  1.00  0.00           C
ATOM    919  O   ASP A  92     102.360  91.210 107.900  1.00  0.00           O
ATOM    920  N   THR A  93     104.450  91.860 107.510  1.00  0.00           N
ATOM    921  H   THR A  93     105.170  92.550 107.600  1.00  0.00           H
ATOM    922  CA  THR A  93     104.950  90.480 107.550  1.00  0.00           C
ATOM    923  CB  THR A  93     105.530  90.070 106.190  1.00  0.00           C
ATOM    924  OG1 THR A  93     104.590  90.250 105.080  1.00  0.00           O
ATOM    925  HG1 THR A  93     104.510  91.220 104.870  1.00  0.00           H
ATOM    926  CG2 THR A  93     106.130  88.670 106.100  1.00  0.00           C
ATOM    927  C   THR A  93     106.050  90.360 108.640  1.00  0.00           C
ATOM    928  O   THR A  93     106.670  91.410 108.920  1.00  0.00           O
ATOM    929  N   ALA A  94     105.970  89.300 109.420  1.00  0.00           N
ATOM    930  H   ALA A  94     105.360  88.530 109.210  1.00  0.00           H
ATOM    931  CA  ALA A  94     106.770  89.110 110.640  1.00  0.00           C
ATOM    932  CB  ALA A  94     105.830  88.750 111.780  1.00  0.00           C
ATOM    933  C   ALA A  94     107.840  88.080 110.540  1.00  0.00           C
ATOM    934  O   ALA A  94     107.550  87.040 109.940  1.00  0.00           O
ATOM    935  N   ASN A  95     108.940  88.300 111.240  1.00  0.00           N
ATOM    936  H   ASN A  95     109.000  89.130 111.790  1.00  0.00           H
ATOM    937  CA  ASN A  95     110.170  87.500 111.000  1.00  0.00           C
ATOM    938  CB  ASN A  95     111.320  88.400 111.380  1.00  0.00           C
ATOM    939  CG  ASN A  95     112.710  87.840 111.020  1.00  0.00           C
ATOM    940  OD1 ASN A  95     113.020  86.700 110.860  1.00  0.00           O
ATOM    941  ND2 ASN A  95     113.630  88.760 111.220  1.00  0.00           N
ATOM    942 1HD2 ASN A  95     113.360  89.710 111.360  1.00  0.00           H
ATOM    943 2HD2 ASN A  95     114.580  88.460 111.280  1.00  0.00           H
ATOM    944  C   ASN A  95     110.380  86.190 111.840  1.00  0.00           C
ATOM    945  O   ASN A  95     110.190  86.200 113.080  1.00  0.00           O
ATOM    946  N   PRO A  96     110.520  85.070 111.090  1.00  0.00           N
ATOM    947  CA  PRO A  96     110.880  83.700 111.540  1.00  0.00           C
ATOM    948  CB  PRO A  96     111.000  82.940 110.260  1.00  0.00           C
ATOM    949  CG  PRO A  96     109.820  83.550 109.410  1.00  0.00           C
ATOM    950  CD  PRO A  96     110.110  84.990 109.670  1.00  0.00           C
ATOM    951  C   PRO A  96     112.190  83.620 112.380  1.00  0.00           C
ATOM    952  O   PRO A  96     112.200  83.210 113.530  1.00  0.00           O
ATOM    953  N   LYS A  97     113.210  84.330 111.870  1.00  0.00           N
ATOM    954  H   LYS A  97     112.980  85.110 111.300  1.00  0.00           H
ATOM    955  CA  LYS A  97     114.610  84.260 112.390  1.00  0.00           C
ATOM    956  CB  LYS A  97     115.540  84.370 111.290  1.00  0.00           C
ATOM    957  CG  LYS A  97     115.630  83.020 110.520  1.00  0.00           C
ATOM    958  CD  LYS A  97     116.760  82.090 110.960  1.00  0.00           C
ATOM    959  CE  LYS A  97     118.190  82.520 110.640  1.00  0.00           C
ATOM    960  NZ  LYS A  97     118.480  82.500 109.210  1.00  0.00           N
ATOM    961  HZ1 LYS A  97     117.920  83.190 108.750  1.00  0.00           H
ATOM    962  HZ2 LYS A  97     119.430  82.790 109.070  1.00  0.00           H
ATOM    963  HZ3 LYS A  97     118.360  81.620 108.750  1.00  0.00           H
ATOM    964  C   LYS A  97     114.960  85.380 113.400  1.00  0.00           C
ATOM    965  O   LYS A  97     115.860  86.210 113.320  1.00  0.00           O
ATOM    966  N   THR A  98     114.370  85.170 114.570  1.00  0.00           N
ATOM    967  H   THR A  98     113.680  84.450 114.700  1.00  0.00           H
ATOM    968  CA  THR A  98     114.390  86.040 115.790  1.00  0.00           C
ATOM    969  CB  THR A  98     112.930  86.350 116.310  1.00  0.00           C
ATOM    970  OG1 THR A  98     112.200  85.070 116.140  1.00  0.00           O
ATOM    971  HG1 THR A  98     111.220  85.270 116.230  1.00  0.00           H
ATOM    972  CG2 THR A  98     112.320  87.600 115.650  1.00  0.00           C
ATOM    973  C   THR A  98     115.220  85.400 116.880  1.00  0.00           C
ATOM    974  O   THR A  98     115.290  84.150 116.960  1.00  0.00           O
ATOM    975  N   PRO A  99     116.070  86.240 117.530  1.00  0.00           N
ATOM    976  CA  PRO A  99     116.720  85.850 118.780  1.00  0.00           C
ATOM    977  CB  PRO A  99     117.910  86.810 118.760  1.00  0.00           C
ATOM    978  CG  PRO A  99     117.510  88.030 117.960  1.00  0.00           C
ATOM    979  CD  PRO A  99     116.610  87.410 116.890  1.00  0.00           C
ATOM    980  C   PRO A  99     115.840  86.330 119.970  1.00  0.00           C
ATOM    981  O   PRO A  99     114.790  86.940 119.830  1.00  0.00           O
ATOM    982  N   LYS A 100     116.440  86.240 121.160  1.00  0.00           N
ATOM    983  H   LYS A 100     117.360  85.900 121.330  1.00  0.00           H
ATOM    984  CA  LYS A 100     115.790  86.750 122.340  1.00  0.00           C
ATOM    985  CB  LYS A 100     116.080  85.940 123.560  1.00  0.00           C
ATOM    986  CG  LYS A 100     115.550  84.550 123.720  1.00  0.00           C
ATOM    987  CD  LYS A 100     116.100  83.890 124.970  1.00  0.00           C
ATOM    988  CE  LYS A 100     115.770  82.390 124.920  1.00  0.00           C
ATOM    989  NZ  LYS A 100     116.350  81.700 126.070  1.00  0.00           N
ATOM    990  HZ1 LYS A 100     116.460  80.750 125.770  1.00  0.00           H
ATOM    991  HZ2 LYS A 100     117.160  82.160 126.430  1.00  0.00           H
ATOM    992  HZ3 LYS A 100     115.670  81.600 126.800  1.00  0.00           H
ATOM    993  C   LYS A 100     116.270  88.180 122.630  1.00  0.00           C
ATOM    994  O   LYS A 100     117.480  88.390 122.650  1.00  0.00           O
ATOM    995  N   TYR A 101     115.400  89.180 122.730  1.00  0.00           N
ATOM    996  H   TYR A 101     114.420  89.070 122.920  1.00  0.00           H
ATOM    997  CA  TYR A 101     115.830  90.530 122.640  1.00  0.00           C
ATOM    998  CB  TYR A 101     115.360  91.120 121.320  1.00  0.00           C
ATOM    999  CG  TYR A 101     113.830  91.130 121.070  1.00  0.00           C
ATOM   1000  CD1 TYR A 101     112.990  92.110 121.500  1.00  0.00           C
ATOM   1001  HD1 TYR A 101     113.250  92.850 122.260  1.00  0.00           H
ATOM   1002  CD2 TYR A 101     113.450  90.110 120.230  1.00  0.00           C
ATOM   1003  HD2 TYR A 101     114.100  89.270 119.960  1.00  0.00           H
ATOM   1004  CE1 TYR A 101     111.770  92.080 120.840  1.00  0.00           C
ATOM   1005  HE1 TYR A 101     111.210  93.010 120.720  1.00  0.00           H
ATOM   1006  CE2 TYR A 101     112.130  89.990 119.780  1.00  0.00           C
ATOM   1007  HE2 TYR A 101     111.810  89.070 119.280  1.00  0.00           H
ATOM   1008  CZ  TYR A 101     111.300  91.030 120.060  1.00  0.00           C
ATOM   1009  OH  TYR A 101     110.120  91.090 119.430  1.00  0.00           O
ATOM   1010  HH  TYR A 101     109.870  90.200 119.050  1.00  0.00           H
ATOM   1011  C   TYR A 101     115.360  91.410 123.810  1.00  0.00           C
ATOM   1012  O   TYR A 101     114.190  91.440 124.180  1.00  0.00           O
ATOM   1013  N   LYS A 102     116.360  92.230 124.240  1.00  0.00           N
ATOM   1014  H   LYS A 102     117.280  92.220 123.850  1.00  0.00           H
ATOM   1015  CA  LYS A 102     116.130  93.310 125.200  1.00  0.00           C
ATOM   1016  CB  LYS A 102     116.980  93.030 126.410  1.00  0.00           C
ATOM   1017  CG  LYS A 102     116.540  91.830 127.260  1.00  0.00           C
ATOM   1018  CD  LYS A 102     115.100  92.100 127.720  1.00  0.00           C
ATOM   1019  CE  LYS A 102     114.750  91.160 128.830  1.00  0.00           C
ATOM   1020  NZ  LYS A 102     115.610  91.160 130.050  1.00  0.00           N
ATOM   1021  HZ1 LYS A 102     115.720  92.100 130.380  1.00  0.00           H
ATOM   1022  HZ2 LYS A 102     115.190  90.600 130.770  1.00  0.00           H
ATOM   1023  HZ3 LYS A 102     116.530  90.820 129.840  1.00  0.00           H
ATOM   1024  C   LYS A 102     116.790  94.590 124.630  1.00  0.00           C
ATOM   1025  O   LYS A 102     117.800  94.480 123.950  1.00  0.00           O
ATOM   1026  N   PHE A 103     116.360  95.750 125.110  1.00  0.00           N
ATOM   1027  H   PHE A 103     115.750  95.790 125.900  1.00  0.00           H
ATOM   1028  CA  PHE A 103     116.800  97.060 124.610  1.00  0.00           C
ATOM   1029  CB  PHE A 103     115.610  97.880 124.130  1.00  0.00           C
ATOM   1030  CG  PHE A 103     114.890  97.440 122.860  1.00  0.00           C
ATOM   1031  CD1 PHE A 103     115.300  97.910 121.610  1.00  0.00           C
ATOM   1032  HD1 PHE A 103     116.050  98.700 121.540  1.00  0.00           H
ATOM   1033  CD2 PHE A 103     113.880  96.480 122.860  1.00  0.00           C
ATOM   1034  HD2 PHE A 103     113.370  96.200 123.780  1.00  0.00           H
ATOM   1035  CE1 PHE A 103     114.770  97.360 120.480  1.00  0.00           C
ATOM   1036  HE1 PHE A 103     115.290  97.510 119.530  1.00  0.00           H
ATOM   1037  CE2 PHE A 103     113.410  95.890 121.720  1.00  0.00           C
ATOM   1038  HE2 PHE A 103     112.720  95.050 121.820  1.00  0.00           H
ATOM   1039  CZ  PHE A 103     113.820  96.330 120.470  1.00  0.00           C
ATOM   1040  HZ  PHE A 103     113.440  96.060 119.490  1.00  0.00           H
ATOM   1041  C   PHE A 103     117.500  97.880 125.670  1.00  0.00           C
ATOM   1042  O   PHE A 103     116.900  98.430 126.540  1.00  0.00           O
ATOM   1043  N   VAL A 104     118.810  98.020 125.540  1.00  0.00           N
ATOM   1044  H   VAL A 104     119.270  97.820 124.670  1.00  0.00           H
ATOM   1045  CA  VAL A 104     119.700  98.620 126.590  1.00  0.00           C
ATOM   1046  CB  VAL A 104     120.480  97.480 127.270  1.00  0.00           C
ATOM   1047  CG1 VAL A 104     119.550  96.710 128.260  1.00  0.00           C
ATOM   1048  CG2 VAL A 104     121.390  96.670 126.430  1.00  0.00           C
ATOM   1049  C   VAL A 104     120.630  99.760 126.010  1.00  0.00           C
ATOM   1050  O   VAL A 104     120.420 100.100 124.850  1.00  0.00           O
ATOM   1051  N   ARG A 105     121.620 100.230 126.840  1.00  0.00           N
ATOM   1052  H   ARG A 105     121.720  99.840 127.750  1.00  0.00           H
ATOM   1053  CA  ARG A 105     122.580 101.350 126.630  1.00  0.00           C
ATOM   1054  CB  ARG A 105     122.250 102.450 127.650  1.00  0.00           C
ATOM   1055  CG  ARG A 105     122.830 103.850 127.420  1.00  0.00           C
ATOM   1056  CD  ARG A 105     122.430 104.670 128.620  1.00  0.00           C
ATOM   1057  NE  ARG A 105     122.910 106.050 128.360  1.00  0.00           N
ATOM   1058  HE  ARG A 105     123.850 106.150 128.050  1.00  0.00           H
ATOM   1059  CZ  ARG A 105     122.020 107.060 128.180  1.00  0.00           C
ATOM   1060  NH1 ARG A 105     120.720 106.920 128.260  1.00  0.00           N
ATOM   1061 1HH1 ARG A 105     120.290 106.020 128.320  1.00  0.00           H
ATOM   1062 2HH1 ARG A 105     120.180 107.770 128.270  1.00  0.00           H
ATOM   1063  NH2 ARG A 105     122.500 108.250 127.800  1.00  0.00           N
ATOM   1064 1HH2 ARG A 105     123.490 108.360 127.720  1.00  0.00           H
ATOM   1065 2HH2 ARG A 105     122.000 109.100 127.640  1.00  0.00           H
ATOM   1066  C   ARG A 105     124.030 100.870 126.840  1.00  0.00           C
ATOM   1067  O   ARG A 105     124.260  99.900 127.570  1.00  0.00           O
ATOM   1068  N   ILE A 106     124.920 101.580 126.200  1.00  0.00           N
ATOM   1069  H   ILE A 106     124.660 102.260 125.520  1.00  0.00           H
ATOM   1070  CA  ILE A 106     126.360 101.510 126.580  1.00  0.00           C
ATOM   1071  CB  ILE A 106     127.200 100.980 125.390  1.00  0.00           C
ATOM   1072  CG1 ILE A 106     126.830 101.550 124.050  1.00  0.00           C
ATOM   1073  CG2 ILE A 106     127.510  99.480 125.530  1.00  0.00           C
ATOM   1074  CD  ILE A 106     127.640 101.030 122.850  1.00  0.00           C
ATOM   1075  C   ILE A 106     127.050 102.780 127.180  1.00  0.00           C
ATOM   1076  O   ILE A 106     126.810 103.960 126.890  1.00  0.00           O
ATOM   1077  N   GLN A 107     127.990 102.340 128.080  1.00  0.00           N
ATOM   1078  H   GLN A 107     127.940 101.420 128.470  1.00  0.00           H
ATOM   1079  CA  GLN A 107     128.830 103.260 128.820  1.00  0.00           C
ATOM   1080  CB  GLN A 107     128.470 103.080 130.270  1.00  0.00           C
ATOM   1081  CG  GLN A 107     127.120 103.690 130.620  1.00  0.00           C
ATOM   1082  CD  GLN A 107     126.870 104.060 132.070  1.00  0.00           C
ATOM   1083  OE1 GLN A 107     126.670 105.190 132.490  1.00  0.00           O
ATOM   1084  NE2 GLN A 107     126.560 103.090 132.820  1.00  0.00           N
ATOM   1085 1HE2 GLN A 107     126.550 102.210 132.360  1.00  0.00           H
ATOM   1086 2HE2 GLN A 107     126.150 103.150 133.730  1.00  0.00           H
ATOM   1087  C   GLN A 107     130.370 103.150 128.630  1.00  0.00           C
ATOM   1088  O   GLN A 107     130.790 102.020 128.360  1.00  0.00           O
ATOM   1089  N   PRO A 108     131.120 104.310 128.700  1.00  0.00           N
ATOM   1090  CA  PRO A 108     132.610 104.360 128.710  1.00  0.00           C
ATOM   1091  CB  PRO A 108     132.890 105.650 129.430  1.00  0.00           C
ATOM   1092  CG  PRO A 108     131.880 106.530 128.700  1.00  0.00           C
ATOM   1093  CD  PRO A 108     130.660 105.700 128.610  1.00  0.00           C
ATOM   1094  C   PRO A 108     133.160 103.160 129.500  1.00  0.00           C
ATOM   1095  O   PRO A 108     133.010 103.050 130.700  1.00  0.00           O
ATOM   1096  N   GLY A 109     133.930 102.290 128.860  1.00  0.00           N
ATOM   1097  H   GLY A 109     134.330 102.490 127.970  1.00  0.00           H
ATOM   1098  CA  GLY A 109     134.360 101.000 129.450  1.00  0.00           C
ATOM   1099  C   GLY A 109     133.900  99.720 128.790  1.00  0.00           C
ATOM   1100  O   GLY A 109     134.750  99.060 128.230  1.00  0.00           O
ATOM   1101  N   GLN A 110     132.630  99.650 128.420  1.00  0.00           N
ATOM   1102  H   GLN A 110     131.980 100.390 128.590  1.00  0.00           H
ATOM   1103  CA  GLN A 110     132.050  98.410 127.760  1.00  0.00           C
ATOM   1104  CB  GLN A 110     130.530  98.450 127.830  1.00  0.00           C
ATOM   1105  CG  GLN A 110     130.060  98.800 129.230  1.00  0.00           C
ATOM   1106  CD  GLN A 110     128.510  98.850 129.310  1.00  0.00           C
ATOM   1107  OE1 GLN A 110     127.900  99.900 129.460  1.00  0.00           O
ATOM   1108  NE2 GLN A 110     127.880  97.700 129.340  1.00  0.00           N
ATOM   1109 1HE2 GLN A 110     128.360  96.820 129.270  1.00  0.00           H
ATOM   1110 2HE2 GLN A 110     126.910  97.780 129.540  1.00  0.00           H
ATOM   1111  C   GLN A 110     132.480  98.000 126.270  1.00  0.00           C
ATOM   1112  O   GLN A 110     132.530  98.750 125.350  1.00  0.00           O
ATOM   1113  N   THR A 111     132.690  96.690 126.240  1.00  0.00           N
ATOM   1114  H   THR A 111     132.510  96.200 127.100  1.00  0.00           H
ATOM   1115  CA  THR A 111     133.110  95.940 125.020  1.00  0.00           C
ATOM   1116  CB  THR A 111     134.260  94.870 125.300  1.00  0.00           C
ATOM   1117  OG1 THR A 111     133.880  93.930 126.320  1.00  0.00           O
ATOM   1118  HG1 THR A 111     134.600  93.240 126.430  1.00  0.00           H
ATOM   1119  CG2 THR A 111     135.600  95.620 125.400  1.00  0.00           C
ATOM   1120  C   THR A 111     131.960  95.210 124.350  1.00  0.00           C
ATOM   1121  O   THR A 111     131.340  94.290 124.940  1.00  0.00           O
ATOM   1122  N   PHE A 112     131.670  95.830 123.230  1.00  0.00           N
ATOM   1123  H   PHE A 112     132.330  96.270 122.620  1.00  0.00           H
ATOM   1124  CA  PHE A 112     130.430  95.530 122.460  1.00  0.00           C
ATOM   1125  CB  PHE A 112     129.630  96.790 122.620  1.00  0.00           C
ATOM   1126  CG  PHE A 112     129.760  97.890 121.550  1.00  0.00           C
ATOM   1127  CD1 PHE A 112     130.940  98.620 121.420  1.00  0.00           C
ATOM   1128  HD1 PHE A 112     131.600  98.720 122.290  1.00  0.00           H
ATOM   1129  CD2 PHE A 112     128.720  98.030 120.630  1.00  0.00           C
ATOM   1130  HD2 PHE A 112     127.740  97.600 120.800  1.00  0.00           H
ATOM   1131  CE1 PHE A 112     131.020  99.610 120.440  1.00  0.00           C
ATOM   1132  HE1 PHE A 112     131.540 100.520 120.700  1.00  0.00           H
ATOM   1133  CE2 PHE A 112     128.850  98.990 119.680  1.00  0.00           C
ATOM   1134  HE2 PHE A 112     127.940  99.210 119.130  1.00  0.00           H
ATOM   1135  CZ  PHE A 112     129.990  99.720 119.570  1.00  0.00           C
ATOM   1136  HZ  PHE A 112     130.100 100.340 118.670  1.00  0.00           H
ATOM   1137  C   PHE A 112     130.740  94.870 121.080  1.00  0.00           C
ATOM   1138  O   PHE A 112     131.800  95.050 120.520  1.00  0.00           O
ATOM   1139  N   SER A 113     129.820  94.080 120.560  1.00  0.00           N
ATOM   1140  H   SER A 113     128.960  93.850 121.010  1.00  0.00           H
ATOM   1141  CA  SER A 113     129.960  93.490 119.180  1.00  0.00           C
ATOM   1142  CB  SER A 113     129.560  92.000 119.170  1.00  0.00           C
ATOM   1143  OG  SER A 113     128.270  91.870 119.870  1.00  0.00           O
ATOM   1144  HG  SER A 113     127.530  92.270 119.340  1.00  0.00           H
ATOM   1145  C   SER A 113     129.090  94.190 118.140  1.00  0.00           C
ATOM   1146  O   SER A 113     127.930  94.520 118.390  1.00  0.00           O
ATOM   1147  N   VAL A 114     129.700  94.340 116.980  1.00  0.00           N
ATOM   1148  H   VAL A 114     130.640  94.080 116.750  1.00  0.00           H
ATOM   1149  CA  VAL A 114     128.960  95.090 115.890  1.00  0.00           C
ATOM   1150  CB  VAL A 114     129.680  96.380 115.460  1.00  0.00           C
ATOM   1151  CG1 VAL A 114     128.880  97.370 114.670  1.00  0.00           C
ATOM   1152  CG2 VAL A 114     130.250  97.190 116.660  1.00  0.00           C
ATOM   1153  C   VAL A 114     128.740  94.280 114.630  1.00  0.00           C
ATOM   1154  O   VAL A 114     129.690  93.750 113.980  1.00  0.00           O
ATOM   1155  N   LEU A 115     127.460  94.320 114.130  1.00  0.00           N
ATOM   1156  H   LEU A 115     126.750  94.900 114.520  1.00  0.00           H
ATOM   1157  CA  LEU A 115     127.040  93.610 112.870  1.00  0.00           C
ATOM   1158  CB  LEU A 115     125.520  93.290 112.910  1.00  0.00           C
ATOM   1159  CG  LEU A 115     125.210  92.220 111.820  1.00  0.00           C
ATOM   1160  CD1 LEU A 115     125.970  90.880 112.000  1.00  0.00           C
ATOM   1161  CD2 LEU A 115     123.760  92.080 111.690  1.00  0.00           C
ATOM   1162  C   LEU A 115     127.380  94.570 111.740  1.00  0.00           C
ATOM   1163  O   LEU A 115     126.690  95.530 111.500  1.00  0.00           O
ATOM   1164  N   ALA A 116     128.420  94.310 111.000  1.00  0.00           N
ATOM   1165  H   ALA A 116     129.090  93.580 111.150  1.00  0.00           H
ATOM   1166  CA  ALA A 116     128.770  95.060 109.740  1.00  0.00           C
ATOM   1167  CB  ALA A 116     130.230  94.560 109.390  1.00  0.00           C
ATOM   1168  C   ALA A 116     127.720  95.070 108.640  1.00  0.00           C
ATOM   1169  O   ALA A 116     127.740  94.170 107.830  1.00  0.00           O
ATOM   1170  N   CYS A 117     126.820  96.070 108.600  1.00  0.00           N
ATOM   1171  H   CYS A 117     126.650  96.590 109.440  1.00  0.00           H
ATOM   1172  CA  CYS A 117     125.710  96.200 107.700  1.00  0.00           C
ATOM   1173  CB  CYS A 117     124.480  96.640 108.500  1.00  0.00           C
ATOM   1174  SG  CYS A 117     124.040  95.610 109.970  1.00  0.00           S
ATOM   1175  HG  CYS A 117     125.170  95.870 110.630  1.00  0.00           H
ATOM   1176  C   CYS A 117     125.950  97.040 106.480  1.00  0.00           C
ATOM   1177  O   CYS A 117     125.810  98.290 106.430  1.00  0.00           O
ATOM   1178  N   TYR A 118     126.370  96.340 105.430  1.00  0.00           N
ATOM   1179  H   TYR A 118     125.990  95.420 105.370  1.00  0.00           H
ATOM   1180  CA  TYR A 118     126.680  96.880 104.110  1.00  0.00           C
ATOM   1181  CB  TYR A 118     127.580  95.790 103.480  1.00  0.00           C
ATOM   1182  CG  TYR A 118     129.050  95.660 103.760  1.00  0.00           C
ATOM   1183  CD1 TYR A 118     129.480  95.040 104.950  1.00  0.00           C
ATOM   1184  HD1 TYR A 118     128.820  94.510 105.640  1.00  0.00           H
ATOM   1185  CD2 TYR A 118     129.980  96.110 102.840  1.00  0.00           C
ATOM   1186  HD2 TYR A 118     129.670  96.830 102.080  1.00  0.00           H
ATOM   1187  CE1 TYR A 118     130.820  94.790 105.150  1.00  0.00           C
ATOM   1188  HE1 TYR A 118     131.120  94.120 105.960  1.00  0.00           H
ATOM   1189  CE2 TYR A 118     131.360  95.890 103.030  1.00  0.00           C
ATOM   1190  HE2 TYR A 118     132.080  96.200 102.270  1.00  0.00           H
ATOM   1191  CZ  TYR A 118     131.720  95.260 104.210  1.00  0.00           C
ATOM   1192  OH  TYR A 118     133.040  95.240 104.520  1.00  0.00           O
ATOM   1193  HH  TYR A 118     133.540  95.830 103.900  1.00  0.00           H
ATOM   1194  C   TYR A 118     125.560  97.190 103.180  1.00  0.00           C
ATOM   1195  O   TYR A 118     125.080  96.330 102.430  1.00  0.00           O
ATOM   1196  N   ASN A 119     125.150  98.470 103.130  1.00  0.00           N
ATOM   1197  H   ASN A 119     125.720  99.240 103.410  1.00  0.00           H
ATOM   1198  CA  ASN A 119     123.950  98.980 102.290  1.00  0.00           C
ATOM   1199  CB  ASN A 119     124.620  99.640 101.000  1.00  0.00           C
ATOM   1200  CG  ASN A 119     125.470  98.620 100.210  1.00  0.00           C
ATOM   1201  OD1 ASN A 119     124.890  97.650  99.670  1.00  0.00           O
ATOM   1202  ND2 ASN A 119     126.700  99.070  99.960  1.00  0.00           N
ATOM   1203 1HD2 ASN A 119     126.890 100.050 100.040  1.00  0.00           H
ATOM   1204 2HD2 ASN A 119     127.390  98.370  99.790  1.00  0.00           H
ATOM   1205  C   ASN A 119     122.840  98.020 101.870  1.00  0.00           C
ATOM   1206  O   ASN A 119     122.200  98.080 100.830  1.00  0.00           O
ATOM   1207  N   GLY A 120     122.360  97.370 102.920  1.00  0.00           N
ATOM   1208  H   GLY A 120     122.440  97.810 103.810  1.00  0.00           H
ATOM   1209  CA  GLY A 120     121.310  96.350 102.830  1.00  0.00           C
ATOM   1210  C   GLY A 120     121.620  94.970 103.260  1.00  0.00           C
ATOM   1211  O   GLY A 120     120.730  94.160 103.320  1.00  0.00           O
ATOM   1212  N   SER A 121     122.880  94.610 103.210  1.00  0.00           N
ATOM   1213  H   SER A 121     123.600  95.290 103.070  1.00  0.00           H
ATOM   1214  CA  SER A 121     123.340  93.200 103.510  1.00  0.00           C
ATOM   1215  CB  SER A 121     124.250  92.860 102.340  1.00  0.00           C
ATOM   1216  OG  SER A 121     124.920  91.580 102.560  1.00  0.00           O
ATOM   1217  HG  SER A 121     125.520  91.400 101.780  1.00  0.00           H
ATOM   1218  C   SER A 121     124.060  92.990 104.870  1.00  0.00           C
ATOM   1219  O   SER A 121     124.930  93.800 105.150  1.00  0.00           O
ATOM   1220  N   PRO A 122     123.710  92.040 105.700  1.00  0.00           N
ATOM   1221  CA  PRO A 122     124.520  91.690 106.850  1.00  0.00           C
ATOM   1222  CB  PRO A 122     123.530  90.880 107.760  1.00  0.00           C
ATOM   1223  CG  PRO A 122     122.670  90.220 106.700  1.00  0.00           C
ATOM   1224  CD  PRO A 122     122.540  91.220 105.600  1.00  0.00           C
ATOM   1225  C   PRO A 122     125.740  90.810 106.450  1.00  0.00           C
ATOM   1226  O   PRO A 122     125.580  89.700 106.030  1.00  0.00           O
ATOM   1227  N   SER A 123     126.890  91.440 106.510  1.00  0.00           N
ATOM   1228  H   SER A 123     126.930  92.260 107.080  1.00  0.00           H
ATOM   1229  CA  SER A 123     128.100  90.890 105.920  1.00  0.00           C
ATOM   1230  CB  SER A 123     128.510  91.540 104.570  1.00  0.00           C
ATOM   1231  OG  SER A 123     129.800  91.040 104.080  1.00  0.00           O
ATOM   1232  HG  SER A 123     130.080  91.670 103.350  1.00  0.00           H
ATOM   1233  C   SER A 123     129.240  91.060 106.980  1.00  0.00           C
ATOM   1234  O   SER A 123     130.150  91.860 106.910  1.00  0.00           O
ATOM   1235  N   GLY A 124     129.150  90.140 107.990  1.00  0.00           N
ATOM   1236  H   GLY A 124     128.400  89.480 108.050  1.00  0.00           H
ATOM   1237  CA  GLY A 124     130.130  89.960 109.080  1.00  0.00           C
ATOM   1238  C   GLY A 124     129.880  90.650 110.420  1.00  0.00           C
ATOM   1239  O   GLY A 124     129.350  91.750 110.520  1.00  0.00           O
ATOM   1240  N   VAL A 125     130.390  90.050 111.500  1.00  0.00           N
ATOM   1241  H   VAL A 125     130.910  89.200 111.450  1.00  0.00           H
ATOM   1242  CA  VAL A 125     130.420  90.480 112.940  1.00  0.00           C
ATOM   1243  CB  VAL A 125     129.650  89.430 113.740  1.00  0.00           C
ATOM   1244  CG1 VAL A 125     130.560  88.290 114.300  1.00  0.00           C
ATOM   1245  CG2 VAL A 125     129.050  90.140 114.950  1.00  0.00           C
ATOM   1246  C   VAL A 125     131.790  90.850 113.560  1.00  0.00           C
ATOM   1247  O   VAL A 125     132.800  90.150 113.420  1.00  0.00           O
ATOM   1248  N   TYR A 126     131.940  91.980 114.210  1.00  0.00           N
ATOM   1249  H   TYR A 126     131.170  92.590 114.410  1.00  0.00           H
ATOM   1250  CA  TYR A 126     133.250  92.420 114.730  1.00  0.00           C
ATOM   1251  CB  TYR A 126     133.840  93.470 113.770  1.00  0.00           C
ATOM   1252  CG  TYR A 126     134.140  92.950 112.420  1.00  0.00           C
ATOM   1253  CD1 TYR A 126     133.210  93.200 111.400  1.00  0.00           C
ATOM   1254  HD1 TYR A 126     132.310  93.750 111.660  1.00  0.00           H
ATOM   1255  CD2 TYR A 126     135.420  92.500 112.150  1.00  0.00           C
ATOM   1256  HD2 TYR A 126     136.070  92.340 113.010  1.00  0.00           H
ATOM   1257  CE1 TYR A 126     133.570  92.930 110.100  1.00  0.00           C
ATOM   1258  HE1 TYR A 126     132.830  93.040 109.300  1.00  0.00           H
ATOM   1259  CE2 TYR A 126     135.720  92.320 110.840  1.00  0.00           C
ATOM   1260  HE2 TYR A 126     136.680  91.920 110.530  1.00  0.00           H
ATOM   1261  CZ  TYR A 126     134.840  92.450 109.780  1.00  0.00           C
ATOM   1262  OH  TYR A 126     135.350  92.170 108.550  1.00  0.00           O
ATOM   1263  HH  TYR A 126     134.570  92.180 107.920  1.00  0.00           H
ATOM   1264  C   TYR A 126     133.220  92.970 116.130  1.00  0.00           C
ATOM   1265  O   TYR A 126     132.250  93.670 116.350  1.00  0.00           O
ATOM   1266  N   GLN A 127     134.150  92.720 117.060  1.00  0.00           N
ATOM   1267  H   GLN A 127     134.940  92.110 116.930  1.00  0.00           H
ATOM   1268  CA  GLN A 127     133.950  93.260 118.410  1.00  0.00           C
ATOM   1269  CB  GLN A 127     134.210  92.180 119.490  1.00  0.00           C
ATOM   1270  CG  GLN A 127     133.820  92.560 120.920  1.00  0.00           C
ATOM   1271  CD  GLN A 127     135.090  92.940 121.690  1.00  0.00           C
ATOM   1272  OE1 GLN A 127     135.800  93.900 121.620  1.00  0.00           O
ATOM   1273  NE2 GLN A 127     135.490  91.930 122.430  1.00  0.00           N
ATOM   1274 1HE2 GLN A 127     135.090  91.030 122.230  1.00  0.00           H
ATOM   1275 2HE2 GLN A 127     136.190  92.050 123.130  1.00  0.00           H
ATOM   1276  C   GLN A 127     134.690  94.520 118.650  1.00  0.00           C
ATOM   1277  O   GLN A 127     135.870  94.610 118.490  1.00  0.00           O
ATOM   1278  N   CYS A 128     134.000  95.600 119.080  1.00  0.00           N
ATOM   1279  H   CYS A 128     133.020  95.520 119.260  1.00  0.00           H
ATOM   1280  CA  CYS A 128     134.500  96.960 119.500  1.00  0.00           C
ATOM   1281  CB  CYS A 128     133.960  97.960 118.520  1.00  0.00           C
ATOM   1282  SG  CYS A 128     134.650  99.650 118.660  1.00  0.00           S
ATOM   1283  HG  CYS A 128     134.160  99.930 119.860  1.00  0.00           H
ATOM   1284  C   CYS A 128     134.270  97.470 120.910  1.00  0.00           C
ATOM   1285  O   CYS A 128     133.460  96.960 121.630  1.00  0.00           O
ATOM   1286  N   ALA A 129     135.240  98.170 121.430  1.00  0.00           N
ATOM   1287  H   ALA A 129     136.180  98.100 121.090  1.00  0.00           H
ATOM   1288  CA  ALA A 129     135.060  98.920 122.730  1.00  0.00           C
ATOM   1289  CB  ALA A 129     136.360  99.530 123.240  1.00  0.00           C
ATOM   1290  C   ALA A 129     134.160 100.130 122.400  1.00  0.00           C
ATOM   1291  O   ALA A 129     134.230 100.690 121.330  1.00  0.00           O
ATOM   1292  N   MET A 130     133.490 100.570 123.490  1.00  0.00           N
ATOM   1293  H   MET A 130     133.270  99.970 124.260  1.00  0.00           H
ATOM   1294  CA  MET A 130     132.700 101.760 123.590  1.00  0.00           C
ATOM   1295  CB  MET A 130     132.050 101.710 124.950  1.00  0.00           C
ATOM   1296  CG  MET A 130     130.800 102.610 124.990  1.00  0.00           C
ATOM   1297  SD  MET A 130     131.220 104.320 125.430  1.00  0.00           S
ATOM   1298  CE  MET A 130     129.620 105.060 125.220  1.00  0.00           C
ATOM   1299  C   MET A 130     133.650 102.930 123.530  1.00  0.00           C
ATOM   1300  O   MET A 130     134.560 103.050 124.350  1.00  0.00           O
ATOM   1301  N   ARG A 131     133.520 103.620 122.400  1.00  0.00           N
ATOM   1302  H   ARG A 131     133.120 103.270 121.550  1.00  0.00           H
ATOM   1303  CA  ARG A 131     134.320 104.820 122.130  1.00  0.00           C
ATOM   1304  CB  ARG A 131     134.410 104.860 120.630  1.00  0.00           C
ATOM   1305  CG  ARG A 131     135.310 103.710 120.210  1.00  0.00           C
ATOM   1306  CD  ARG A 131     136.780 103.950 120.670  1.00  0.00           C
ATOM   1307  NE  ARG A 131     137.630 102.930 120.140  1.00  0.00           N
ATOM   1308  HE  ARG A 131     137.510 102.060 120.630  1.00  0.00           H
ATOM   1309  CZ  ARG A 131     138.610 103.170 119.290  1.00  0.00           C
ATOM   1310  NH1 ARG A 131     138.550 104.190 118.450  1.00  0.00           N
ATOM   1311 1HH1 ARG A 131     137.750 104.780 118.440  1.00  0.00           H
ATOM   1312 2HH1 ARG A 131     139.300 104.450 117.840  1.00  0.00           H
ATOM   1313  NH2 ARG A 131     139.730 102.460 119.200  1.00  0.00           N
ATOM   1314 1HH2 ARG A 131     139.830 101.610 119.720  1.00  0.00           H
ATOM   1315 2HH2 ARG A 131     140.500 102.750 118.640  1.00  0.00           H
ATOM   1316  C   ARG A 131     133.590 106.090 122.730  1.00  0.00           C
ATOM   1317  O   ARG A 131     132.480 106.460 122.350  1.00  0.00           O
ATOM   1318  N   PRO A 132     134.270 106.810 123.590  1.00  0.00           N
ATOM   1319  CA  PRO A 132     133.630 107.860 124.440  1.00  0.00           C
ATOM   1320  CB  PRO A 132     134.610 107.960 125.560  1.00  0.00           C
ATOM   1321  CG  PRO A 132     136.000 107.800 124.870  1.00  0.00           C
ATOM   1322  CD  PRO A 132     135.680 106.600 123.970  1.00  0.00           C
ATOM   1323  C   PRO A 132     133.510 109.230 123.780  1.00  0.00           C
ATOM   1324  O   PRO A 132     133.020 110.180 124.450  1.00  0.00           O
ATOM   1325  N   ASN A 133     134.100 109.380 122.650  1.00  0.00           N
ATOM   1326  H   ASN A 133     135.030 109.030 122.590  1.00  0.00           H
ATOM   1327  CA  ASN A 133     133.650 110.440 121.720  1.00  0.00           C
ATOM   1328  CB  ASN A 133     134.790 111.230 121.080  1.00  0.00           C
ATOM   1329  CG  ASN A 133     134.450 112.370 120.130  1.00  0.00           C
ATOM   1330  OD1 ASN A 133     133.360 112.740 119.720  1.00  0.00           O
ATOM   1331  ND2 ASN A 133     135.450 113.290 120.130  1.00  0.00           N
ATOM   1332 1HD2 ASN A 133     136.320 113.070 120.570  1.00  0.00           H
ATOM   1333 2HD2 ASN A 133     135.140 114.170 119.750  1.00  0.00           H
ATOM   1334  C   ASN A 133     132.780 109.760 120.690  1.00  0.00           C
ATOM   1335  O   ASN A 133     133.150 109.240 119.630  1.00  0.00           O
ATOM   1336  N   PHE A 134     131.530 110.070 120.940  1.00  0.00           N
ATOM   1337  H   PHE A 134     131.310 110.740 121.650  1.00  0.00           H
ATOM   1338  CA  PHE A 134     130.470 109.420 120.210  1.00  0.00           C
ATOM   1339  CB  PHE A 134     129.030 109.800 120.680  1.00  0.00           C
ATOM   1340  CG  PHE A 134     128.810 109.670 122.250  1.00  0.00           C
ATOM   1341  CD1 PHE A 134     128.380 110.770 122.950  1.00  0.00           C
ATOM   1342  HD1 PHE A 134     127.820 111.550 122.440  1.00  0.00           H
ATOM   1343  CD2 PHE A 134     129.250 108.510 122.920  1.00  0.00           C
ATOM   1344  HD2 PHE A 134     129.620 107.660 122.340  1.00  0.00           H
ATOM   1345  CE1 PHE A 134     128.380 110.780 124.300  1.00  0.00           C
ATOM   1346  HE1 PHE A 134     127.860 111.600 124.790  1.00  0.00           H
ATOM   1347  CE2 PHE A 134     129.320 108.480 124.310  1.00  0.00           C
ATOM   1348  HE2 PHE A 134     130.060 107.850 124.810  1.00  0.00           H
ATOM   1349  CZ  PHE A 134     128.810 109.580 124.960  1.00  0.00           C
ATOM   1350  HZ  PHE A 134     128.670 109.560 126.040  1.00  0.00           H
ATOM   1351  C   PHE A 134     130.600 109.670 118.700  1.00  0.00           C
ATOM   1352  O   PHE A 134     130.700 108.810 117.850  1.00  0.00           O
ATOM   1353  N   THR A 135     130.800 110.930 118.390  1.00  0.00           N
ATOM   1354  H   THR A 135     130.490 111.590 119.070  1.00  0.00           H
ATOM   1355  CA  THR A 135     131.160 111.350 117.040  1.00  0.00           C
ATOM   1356  CB  THR A 135     130.890 112.820 116.680  1.00  0.00           C
ATOM   1357  OG1 THR A 135     131.600 113.560 117.710  1.00  0.00           O
ATOM   1358  HG1 THR A 135     132.080 112.860 118.240  1.00  0.00           H
ATOM   1359  CG2 THR A 135     129.360 113.060 116.830  1.00  0.00           C
ATOM   1360  C   THR A 135     132.560 110.880 116.580  1.00  0.00           C
ATOM   1361  O   THR A 135     133.490 111.540 116.940  1.00  0.00           O
ATOM   1362  N   ILE A 136     132.580 109.690 116.020  1.00  0.00           N
ATOM   1363  H   ILE A 136     131.730 109.170 116.000  1.00  0.00           H
ATOM   1364  CA  ILE A 136     133.740 108.910 115.500  1.00  0.00           C
ATOM   1365  CB  ILE A 136     133.630 107.430 115.690  1.00  0.00           C
ATOM   1366  CG1 ILE A 136     132.410 106.780 114.950  1.00  0.00           C
ATOM   1367  CG2 ILE A 136     133.560 107.000 117.220  1.00  0.00           C
ATOM   1368  CD  ILE A 136     132.370 105.280 114.850  1.00  0.00           C
ATOM   1369  C   ILE A 136     134.200 109.300 114.060  1.00  0.00           C
ATOM   1370  O   ILE A 136     133.500 109.030 113.060  1.00  0.00           O
ATOM   1371  N   LYS A 137     135.340 109.920 113.930  1.00  0.00           N
ATOM   1372  H   LYS A 137     135.990 110.030 114.690  1.00  0.00           H
ATOM   1373  CA  LYS A 137     135.830 110.520 112.700  1.00  0.00           C
ATOM   1374  CB  LYS A 137     136.800 111.660 113.050  1.00  0.00           C
ATOM   1375  CG  LYS A 137     136.300 112.740 113.960  1.00  0.00           C
ATOM   1376  CD  LYS A 137     137.290 113.850 114.100  1.00  0.00           C
ATOM   1377  CE  LYS A 137     137.400 114.370 115.560  1.00  0.00           C
ATOM   1378  NZ  LYS A 137     137.760 115.760 115.650  1.00  0.00           N
ATOM   1379  HZ1 LYS A 137     137.010 116.350 115.350  1.00  0.00           H
ATOM   1380  HZ2 LYS A 137     137.880 116.060 116.600  1.00  0.00           H
ATOM   1381  HZ3 LYS A 137     138.590 115.950 115.140  1.00  0.00           H
ATOM   1382  C   LYS A 137     136.620 109.490 111.880  1.00  0.00           C
ATOM   1383  O   LYS A 137     137.380 108.650 112.260  1.00  0.00           O
ATOM   1384  N   GLY A 138     136.040 109.370 110.730  1.00  0.00           N
ATOM   1385  H   GLY A 138     135.120 109.710 110.570  1.00  0.00           H
ATOM   1386  CA  GLY A 138     136.540 108.520 109.700  1.00  0.00           C
ATOM   1387  C   GLY A 138     135.490 108.090 108.730  1.00  0.00           C
ATOM   1388  O   GLY A 138     134.320 108.230 108.830  1.00  0.00           O
ATOM   1389  N   SER A 139     136.010 107.480 107.660  1.00  0.00           N
ATOM   1390  H   SER A 139     137.000 107.360 107.600  1.00  0.00           H
ATOM   1391  CA  SER A 139     135.290 106.890 106.460  1.00  0.00           C
ATOM   1392  CB  SER A 139     136.150 106.700 105.170  1.00  0.00           C
ATOM   1393  OG  SER A 139     137.320 105.880 105.360  1.00  0.00           O
ATOM   1394  HG  SER A 139     137.310 105.050 104.800  1.00  0.00           H
ATOM   1395  C   SER A 139     134.490 105.620 106.770  1.00  0.00           C
ATOM   1396  O   SER A 139     133.320 105.460 106.470  1.00  0.00           O
ATOM   1397  N   PHE A 140     135.210 104.820 107.550  1.00  0.00           N
ATOM   1398  H   PHE A 140     136.050 105.210 107.940  1.00  0.00           H
ATOM   1399  CA  PHE A 140     134.810 103.460 107.940  1.00  0.00           C
ATOM   1400  CB  PHE A 140     133.900 103.410 109.210  1.00  0.00           C
ATOM   1401  CG  PHE A 140     134.580 103.890 110.540  1.00  0.00           C
ATOM   1402  CD1 PHE A 140     134.250 105.010 111.130  1.00  0.00           C
ATOM   1403  HD1 PHE A 140     133.410 105.590 110.740  1.00  0.00           H
ATOM   1404  CD2 PHE A 140     135.730 103.260 110.870  1.00  0.00           C
ATOM   1405  HD2 PHE A 140     135.970 102.250 110.520  1.00  0.00           H
ATOM   1406  CE1 PHE A 140     134.940 105.530 112.190  1.00  0.00           C
ATOM   1407  HE1 PHE A 140     134.770 106.550 112.550  1.00  0.00           H
ATOM   1408  CE2 PHE A 140     136.440 103.660 112.040  1.00  0.00           C
ATOM   1409  HE2 PHE A 140     137.290 103.070 112.390  1.00  0.00           H
ATOM   1410  CZ  PHE A 140     136.020 104.820 112.740  1.00  0.00           C
ATOM   1411  HZ  PHE A 140     136.590 105.070 113.630  1.00  0.00           H
ATOM   1412  C   PHE A 140     134.190 102.630 106.770  1.00  0.00           C
ATOM   1413  O   PHE A 140     135.030 101.990 106.070  1.00  0.00           O
ATOM   1414  N   LEU A 141     132.850 102.560 106.540  1.00  0.00           N
ATOM   1415  H   LEU A 141     132.350 103.310 106.970  1.00  0.00           H
ATOM   1416  CA  LEU A 141     132.050 101.870 105.540  1.00  0.00           C
ATOM   1417  CB  LEU A 141     131.420 100.590 106.110  1.00  0.00           C
ATOM   1418  CG  LEU A 141     130.620  99.720 105.200  1.00  0.00           C
ATOM   1419  CD1 LEU A 141     131.610  99.130 104.130  1.00  0.00           C
ATOM   1420  CD2 LEU A 141     129.890  98.610 106.000  1.00  0.00           C
ATOM   1421  C   LEU A 141     131.020 102.880 104.950  1.00  0.00           C
ATOM   1422  O   LEU A 141     130.290 103.640 105.640  1.00  0.00           O
ATOM   1423  N   ASN A 142     131.280 103.120 103.640  1.00  0.00           N
ATOM   1424  H   ASN A 142     132.150 102.750 103.310  1.00  0.00           H
ATOM   1425  CA  ASN A 142     130.390 103.930 102.780  1.00  0.00           C
ATOM   1426  CB  ASN A 142     130.960 104.010 101.370  1.00  0.00           C
ATOM   1427  CG  ASN A 142     130.370 105.140 100.550  1.00  0.00           C
ATOM   1428  OD1 ASN A 142     129.160 105.270 100.440  1.00  0.00           O
ATOM   1429  ND2 ASN A 142     131.190 106.170 100.380  1.00  0.00           N
ATOM   1430 1HD2 ASN A 142     132.150 106.090 100.650  1.00  0.00           H
ATOM   1431 2HD2 ASN A 142     130.810 106.880  99.790  1.00  0.00           H
ATOM   1432  C   ASN A 142     129.060 103.080 102.660  1.00  0.00           C
ATOM   1433  O   ASN A 142     129.160 102.000 102.080  1.00  0.00           O
ATOM   1434  N   GLY A 143     127.950 103.530 103.260  1.00  0.00           N
ATOM   1435  H   GLY A 143     127.990 104.300 103.880  1.00  0.00           H
ATOM   1436  CA  GLY A 143     126.710 102.710 103.310  1.00  0.00           C
ATOM   1437  C   GLY A 143     126.690 101.730 104.500  1.00  0.00           C
ATOM   1438  O   GLY A 143     126.620 100.530 104.230  1.00  0.00           O
ATOM   1439  N   SER A 144     126.940 102.340 105.650  1.00  0.00           N
ATOM   1440  H   SER A 144     127.040 103.340 105.670  1.00  0.00           H
ATOM   1441  CA  SER A 144     126.910 101.640 106.990  1.00  0.00           C
ATOM   1442  CB  SER A 144     128.120 101.840 107.870  1.00  0.00           C
ATOM   1443  OG  SER A 144     128.570 103.200 107.920  1.00  0.00           O
ATOM   1444  HG  SER A 144     128.940 103.430 107.020  1.00  0.00           H
ATOM   1445  C   SER A 144     125.710 101.790 107.930  1.00  0.00           C
ATOM   1446  O   SER A 144     125.400 100.870 108.620  1.00  0.00           O
ATOM   1447  N   CYS A 145     125.080 102.950 107.860  1.00  0.00           N
ATOM   1448  H   CYS A 145     125.290 103.560 107.090  1.00  0.00           H
ATOM   1449  CA  CYS A 145     123.830 103.330 108.540  1.00  0.00           C
ATOM   1450  CB  CYS A 145     123.180 104.540 107.790  1.00  0.00           C
ATOM   1451  SG  CYS A 145     124.250 105.910 108.170  1.00  0.00           S
ATOM   1452  HG  CYS A 145     125.210 105.450 107.370  1.00  0.00           H
ATOM   1453  C   CYS A 145     122.820 102.210 108.650  1.00  0.00           C
ATOM   1454  O   CYS A 145     122.610 101.410 107.740  1.00  0.00           O
ATOM   1455  N   GLY A 146     122.400 101.910 109.860  1.00  0.00           N
ATOM   1456  H   GLY A 146     122.510 102.560 110.620  1.00  0.00           H
ATOM   1457  CA  GLY A 146     121.690 100.620 110.250  1.00  0.00           C
ATOM   1458  C   GLY A 146     122.550  99.810 111.160  1.00  0.00           C
ATOM   1459  O   GLY A 146     122.040  98.910 111.920  1.00  0.00           O
ATOM   1460  N   SER A 147     123.890  99.890 111.070  1.00  0.00           N
ATOM   1461  H   SER A 147     124.270 100.490 110.360  1.00  0.00           H
ATOM   1462  CA  SER A 147     124.770  99.000 111.880  1.00  0.00           C
ATOM   1463  CB  SER A 147     126.210  99.310 111.580  1.00  0.00           C
ATOM   1464  OG  SER A 147     126.560  99.120 110.220  1.00  0.00           O
ATOM   1465  HG  SER A 147     126.050  99.780 109.660  1.00  0.00           H
ATOM   1466  C   SER A 147     124.590  98.930 113.410  1.00  0.00           C
ATOM   1467  O   SER A 147     124.830  99.960 114.130  1.00  0.00           O
ATOM   1468  N   VAL A 148     123.890  97.860 113.750  1.00  0.00           N
ATOM   1469  H   VAL A 148     123.490  97.490 112.910  1.00  0.00           H
ATOM   1470  CA  VAL A 148     123.380  97.480 115.080  1.00  0.00           C
ATOM   1471  CB  VAL A 148     122.070  96.670 115.170  1.00  0.00           C
ATOM   1472  CG1 VAL A 148     120.830  97.530 114.840  1.00  0.00           C
ATOM   1473  CG2 VAL A 148     121.990  95.420 114.330  1.00  0.00           C
ATOM   1474  C   VAL A 148     124.360  96.700 115.930  1.00  0.00           C
ATOM   1475  O   VAL A 148     124.960  95.720 115.460  1.00  0.00           O
ATOM   1476  N   GLY A 149     124.660  97.400 116.990  1.00  0.00           N
ATOM   1477  H   GLY A 149     124.360  98.350 117.040  1.00  0.00           H
ATOM   1478  CA  GLY A 149     125.650  97.010 118.050  1.00  0.00           C
ATOM   1479  C   GLY A 149     124.920  96.490 119.290  1.00  0.00           C
ATOM   1480  O   GLY A 149     123.920  97.040 119.770  1.00  0.00           O
ATOM   1481  N   PHE A 150     125.450  95.370 119.710  1.00  0.00           N
ATOM   1482  H   PHE A 150     126.250  95.000 119.240  1.00  0.00           H
ATOM   1483  CA  PHE A 150     124.870  94.610 120.810  1.00  0.00           C
ATOM   1484  CB  PHE A 150     123.910  93.610 120.090  1.00  0.00           C
ATOM   1485  CG  PHE A 150     124.600  92.800 119.000  1.00  0.00           C
ATOM   1486  CD1 PHE A 150     125.370  91.680 119.310  1.00  0.00           C
ATOM   1487  HD1 PHE A 150     125.650  91.500 120.350  1.00  0.00           H
ATOM   1488  CD2 PHE A 150     124.260  93.000 117.660  1.00  0.00           C
ATOM   1489  HD2 PHE A 150     123.790  93.910 117.280  1.00  0.00           H
ATOM   1490  CE1 PHE A 150     125.800  90.840 118.340  1.00  0.00           C
ATOM   1491  HE1 PHE A 150     126.640  90.170 118.540  1.00  0.00           H
ATOM   1492  CE2 PHE A 150     124.630  92.080 116.700  1.00  0.00           C
ATOM   1493  HE2 PHE A 150     124.640  92.280 115.620  1.00  0.00           H
ATOM   1494  CZ  PHE A 150     125.420  91.030 117.060  1.00  0.00           C
ATOM   1495  HZ  PHE A 150     125.750  90.210 116.430  1.00  0.00           H
ATOM   1496  C   PHE A 150     125.790  93.980 121.940  1.00  0.00           C
ATOM   1497  O   PHE A 150     126.960  94.010 121.860  1.00  0.00           O
ATOM   1498  N   ASN A 151     125.120  93.350 122.880  1.00  0.00           N
ATOM   1499  H   ASN A 151     124.140  93.480 123.060  1.00  0.00           H
ATOM   1500  CA  ASN A 151     125.750  92.380 123.830  1.00  0.00           C
ATOM   1501  CB  ASN A 151     125.750  92.940 125.320  1.00  0.00           C
ATOM   1502  CG  ASN A 151     126.680  94.220 125.460  1.00  0.00           C
ATOM   1503  OD1 ASN A 151     126.100  95.260 125.780  1.00  0.00           O
ATOM   1504  ND2 ASN A 151     127.990  94.090 125.390  1.00  0.00           N
ATOM   1505 1HD2 ASN A 151     128.470  93.250 125.120  1.00  0.00           H
ATOM   1506 2HD2 ASN A 151     128.660  94.790 125.640  1.00  0.00           H
ATOM   1507  C   ASN A 151     125.220  90.940 123.810  1.00  0.00           C
ATOM   1508  O   ASN A 151     124.040  90.650 123.910  1.00  0.00           O
ATOM   1509  N   ILE A 152     126.110  90.090 123.260  1.00  0.00           N
ATOM   1510  H   ILE A 152     127.100  90.190 123.150  1.00  0.00           H
ATOM   1511  CA  ILE A 152     125.620  88.740 122.830  1.00  0.00           C
ATOM   1512  CB  ILE A 152     125.890  88.480 121.330  1.00  0.00           C
ATOM   1513  CG1 ILE A 152     124.980  87.350 120.870  1.00  0.00           C
ATOM   1514  CG2 ILE A 152     127.370  88.320 121.010  1.00  0.00           C
ATOM   1515  CD  ILE A 152     125.100  86.960 119.420  1.00  0.00           C
ATOM   1516  C   ILE A 152     126.010  87.550 123.670  1.00  0.00           C
ATOM   1517  O   ILE A 152     127.180  87.260 123.860  1.00  0.00           O
ATOM   1518  N   ASP A 153     125.010  86.850 124.270  1.00  0.00           N
ATOM   1519  H   ASP A 153     124.080  87.220 124.200  1.00  0.00           H
ATOM   1520  CA  ASP A 153     125.080  85.450 124.820  1.00  0.00           C
ATOM   1521  CB  ASP A 153     124.760  85.560 126.340  1.00  0.00           C
ATOM   1522  CG  ASP A 153     125.800  84.780 127.120  1.00  0.00           C
ATOM   1523  OD1 ASP A 153     125.520  83.580 127.400  1.00  0.00           O
ATOM   1524  OD2 ASP A 153     126.840  85.320 127.530  1.00  0.00           O
ATOM   1525  C   ASP A 153     124.140  84.490 124.010  1.00  0.00           C
ATOM   1526  O   ASP A 153     123.050  84.210 124.400  1.00  0.00           O
ATOM   1527  N   TYR A 154     124.680  83.720 123.060  1.00  0.00           N
ATOM   1528  H   TYR A 154     125.660  83.490 123.110  1.00  0.00           H
ATOM   1529  CA  TYR A 154     123.840  82.890 122.130  1.00  0.00           C
ATOM   1530  CB  TYR A 154     123.720  81.490 122.770  1.00  0.00           C
ATOM   1531  CG  TYR A 154     125.010  80.690 123.030  1.00  0.00           C
ATOM   1532  CD1 TYR A 154     125.510  79.850 122.100  1.00  0.00           C
ATOM   1533  HD1 TYR A 154     124.910  79.670 121.200  1.00  0.00           H
ATOM   1534  CD2 TYR A 154     125.600  81.020 124.190  1.00  0.00           C
ATOM   1535  HD2 TYR A 154     125.150  81.780 124.840  1.00  0.00           H
ATOM   1536  CE1 TYR A 154     126.750  79.240 122.420  1.00  0.00           C
ATOM   1537  HE1 TYR A 154     127.220  78.440 121.850  1.00  0.00           H
ATOM   1538  CE2 TYR A 154     126.880  80.440 124.480  1.00  0.00           C
ATOM   1539  HE2 TYR A 154     127.200  80.390 125.520  1.00  0.00           H
ATOM   1540  CZ  TYR A 154     127.460  79.620 123.520  1.00  0.00           C
ATOM   1541  OH  TYR A 154     128.760  79.370 123.640  1.00  0.00           O
ATOM   1542  HH  TYR A 154     128.830  79.260 124.630  1.00  0.00           H
ATOM   1543  C   TYR A 154     122.500  83.450 121.600  1.00  0.00           C
ATOM   1544  O   TYR A 154     122.420  84.370 120.780  1.00  0.00           O
ATOM   1545  N   ASP A 155     121.430  82.840 122.080  1.00  0.00           N
ATOM   1546  H   ASP A 155     121.620  82.130 122.760  1.00  0.00           H
ATOM   1547  CA  ASP A 155     120.040  83.190 121.910  1.00  0.00           C
ATOM   1548  CB  ASP A 155     119.240  82.120 122.740  1.00  0.00           C
ATOM   1549  CG  ASP A 155     119.780  82.110 124.230  1.00  0.00           C
ATOM   1550  OD1 ASP A 155     120.710  81.360 124.480  1.00  0.00           O
ATOM   1551  OD2 ASP A 155     119.300  82.880 125.110  1.00  0.00           O
ATOM   1552  C   ASP A 155     119.660  84.580 122.510  1.00  0.00           C
ATOM   1553  O   ASP A 155     118.980  85.290 121.790  1.00  0.00           O
ATOM   1554  N   CYS A 156     120.440  85.120 123.510  1.00  0.00           N
ATOM   1555  H   CYS A 156     121.240  84.730 123.960  1.00  0.00           H
ATOM   1556  CA  CYS A 156     120.090  86.420 124.180  1.00  0.00           C
ATOM   1557  CB  CYS A 156     120.340  86.260 125.630  1.00  0.00           C
ATOM   1558  SG  CYS A 156     119.030  85.330 126.580  1.00  0.00           S
ATOM   1559  HG  CYS A 156     119.080  84.180 125.910  1.00  0.00           H
ATOM   1560  C   CYS A 156     120.890  87.630 123.680  1.00  0.00           C
ATOM   1561  O   CYS A 156     122.120  87.780 123.970  1.00  0.00           O
ATOM   1562  N   VAL A 157     120.310  88.480 122.900  1.00  0.00           N
ATOM   1563  H   VAL A 157     119.320  88.460 122.820  1.00  0.00           H
ATOM   1564  CA  VAL A 157     120.920  89.700 122.360  1.00  0.00           C
ATOM   1565  CB  VAL A 157     120.610  89.740 120.830  1.00  0.00           C
ATOM   1566  CG1 VAL A 157     121.220  91.010 120.160  1.00  0.00           C
ATOM   1567  CG2 VAL A 157     121.290  88.490 120.280  1.00  0.00           C
ATOM   1568  C   VAL A 157     120.340  90.850 123.140  1.00  0.00           C
ATOM   1569  O   VAL A 157     119.160  91.190 123.000  1.00  0.00           O
ATOM   1570  N   SER A 158     121.270  91.380 123.950  1.00  0.00           N
ATOM   1571  H   SER A 158     122.150  90.930 124.090  1.00  0.00           H
ATOM   1572  CA  SER A 158     120.980  92.750 124.490  1.00  0.00           C
ATOM   1573  CB  SER A 158     121.350  92.920 126.000  1.00  0.00           C
ATOM   1574  OG  SER A 158     120.390  92.220 126.760  1.00  0.00           O
ATOM   1575  HG  SER A 158     120.470  92.420 127.740  1.00  0.00           H
ATOM   1576  C   SER A 158     121.510  93.920 123.650  1.00  0.00           C
ATOM   1577  O   SER A 158     122.720  94.150 123.520  1.00  0.00           O
ATOM   1578  N   PHE A 159     120.590  94.590 122.900  1.00  0.00           N
ATOM   1579  H   PHE A 159     119.620  94.400 123.060  1.00  0.00           H
ATOM   1580  CA  PHE A 159     120.900  95.650 121.960  1.00  0.00           C
ATOM   1581  CB  PHE A 159     119.940  95.840 120.740  1.00  0.00           C
ATOM   1582  CG  PHE A 159     119.740  94.620 119.790  1.00  0.00           C
ATOM   1583  CD1 PHE A 159     120.270  94.510 118.560  1.00  0.00           C
ATOM   1584  HD1 PHE A 159     121.150  95.110 118.350  1.00  0.00           H
ATOM   1585  CD2 PHE A 159     118.610  93.890 120.110  1.00  0.00           C
ATOM   1586  HD2 PHE A 159     118.140  93.810 121.090  1.00  0.00           H
ATOM   1587  CE1 PHE A 159     119.740  93.670 117.570  1.00  0.00           C
ATOM   1588  HE1 PHE A 159     120.020  93.800 116.530  1.00  0.00           H
ATOM   1589  CE2 PHE A 159     118.090  92.970 119.180  1.00  0.00           C
ATOM   1590  HE2 PHE A 159     117.110  92.510 119.280  1.00  0.00           H
ATOM   1591  CZ  PHE A 159     118.680  92.850 117.870  1.00  0.00           C
ATOM   1592  HZ  PHE A 159     118.420  92.070 117.160  1.00  0.00           H
ATOM   1593  C   PHE A 159     121.210  97.070 122.620  1.00  0.00           C
ATOM   1594  O   PHE A 159     120.320  97.730 123.150  1.00  0.00           O
ATOM   1595  N   CYS A 160     122.380  97.550 122.230  1.00  0.00           N
ATOM   1596  H   CYS A 160     122.910  97.040 121.550  1.00  0.00           H
ATOM   1597  CA  CYS A 160     122.990  98.720 122.850  1.00  0.00           C
ATOM   1598  CB  CYS A 160     124.230  98.390 123.710  1.00  0.00           C
ATOM   1599  SG  CYS A 160     125.580  97.660 122.740  1.00  0.00           S
ATOM   1600  HG  CYS A 160     125.720  96.780 123.730  1.00  0.00           H
ATOM   1601  C   CYS A 160     123.250  99.950 121.940  1.00  0.00           C
ATOM   1602  O   CYS A 160     123.450 101.030 122.490  1.00  0.00           O
ATOM   1603  N   TYR A 161     123.530  99.710 120.650  1.00  0.00           N
ATOM   1604  H   TYR A 161     123.560  98.760 120.350  1.00  0.00           H
ATOM   1605  CA  TYR A 161     124.010 100.730 119.690  1.00  0.00           C
ATOM   1606  CB  TYR A 161     125.570 100.650 119.570  1.00  0.00           C
ATOM   1607  CG  TYR A 161     126.170 101.780 118.750  1.00  0.00           C
ATOM   1608  CD1 TYR A 161     126.170 103.160 119.200  1.00  0.00           C
ATOM   1609  HD1 TYR A 161     125.440 103.500 119.940  1.00  0.00           H
ATOM   1610  CD2 TYR A 161     126.640 101.480 117.530  1.00  0.00           C
ATOM   1611  HD2 TYR A 161     126.570 100.440 117.210  1.00  0.00           H
ATOM   1612  CE1 TYR A 161     126.770 104.050 118.300  1.00  0.00           C
ATOM   1613  HE1 TYR A 161     127.010 105.020 118.740  1.00  0.00           H
ATOM   1614  CE2 TYR A 161     127.230 102.430 116.670  1.00  0.00           C
ATOM   1615  HE2 TYR A 161     127.430 102.100 115.660  1.00  0.00           H
ATOM   1616  CZ  TYR A 161     127.300 103.770 117.050  1.00  0.00           C
ATOM   1617  OH  TYR A 161     128.090 104.630 116.320  1.00  0.00           O
ATOM   1618  HH  TYR A 161     128.350 104.150 115.490  1.00  0.00           H
ATOM   1619  C   TYR A 161     123.390 100.570 118.340  1.00  0.00           C
ATOM   1620  O   TYR A 161     122.940  99.440 118.060  1.00  0.00           O
ATOM   1621  N   MET A 162     123.120 101.710 117.690  1.00  0.00           N
ATOM   1622  H   MET A 162     123.010 102.600 118.150  1.00  0.00           H
ATOM   1623  CA  MET A 162     122.680 101.760 116.290  1.00  0.00           C
ATOM   1624  CB  MET A 162     121.130 101.770 116.290  1.00  0.00           C
ATOM   1625  CG  MET A 162     120.500 101.520 114.900  1.00  0.00           C
ATOM   1626  SD  MET A 162     118.790 102.160 114.680  1.00  0.00           S
ATOM   1627  CE  MET A 162     118.170 101.000 113.480  1.00  0.00           C
ATOM   1628  C   MET A 162     123.190 102.950 115.510  1.00  0.00           C
ATOM   1629  O   MET A 162     122.940 104.040 115.910  1.00  0.00           O
ATOM   1630  N   HIS A 163     123.810 102.660 114.370  1.00  0.00           N
ATOM   1631  H   HIS A 163     123.900 101.700 114.140  1.00  0.00           H
ATOM   1632  CA  HIS A 163     124.360 103.640 113.410  1.00  0.00           C
ATOM   1633  CB  HIS A 163     125.310 102.880 112.450  1.00  0.00           C
ATOM   1634  CG  HIS A 163     126.230 103.910 111.670  1.00  0.00           C
ATOM   1635  ND1 HIS A 163     126.230 105.240 111.720  1.00  0.00           N
ATOM   1636  CD2 HIS A 163     127.130 103.620 110.700  1.00  0.00           C
ATOM   1637  HD2 HIS A 163     127.470 102.650 110.360  1.00  0.00           H
ATOM   1638  CE1 HIS A 163     127.140 105.800 110.950  1.00  0.00           C
ATOM   1639  HE1 HIS A 163     127.440 106.840 110.970  1.00  0.00           H
ATOM   1640  NE2 HIS A 163     127.750 104.760 110.370  1.00  0.00           N
ATOM   1641  HE2 HIS A 163     128.670 104.880 109.990  1.00  0.00           H
ATOM   1642  C   HIS A 163     123.200 104.330 112.690  1.00  0.00           C
ATOM   1643  O   HIS A 163     122.250 103.740 112.120  1.00  0.00           O
ATOM   1644  N   HIS A 164     123.370 105.670 112.600  1.00  0.00           N
ATOM   1645  H   HIS A 164     124.220 106.080 112.930  1.00  0.00           H
ATOM   1646  CA  HIS A 164     122.300 106.550 112.160  1.00  0.00           C
ATOM   1647  CB  HIS A 164     121.690 107.290 113.400  1.00  0.00           C
ATOM   1648  CG  HIS A 164     120.370 106.580 113.770  1.00  0.00           C
ATOM   1649  ND1 HIS A 164     119.200 107.120 113.570  1.00  0.00           N
ATOM   1650  CD2 HIS A 164     120.160 105.370 114.340  1.00  0.00           C
ATOM   1651  HD2 HIS A 164     120.920 104.600 114.410  1.00  0.00           H
ATOM   1652  CE1 HIS A 164     118.280 106.250 113.950  1.00  0.00           C
ATOM   1653  HE1 HIS A 164     117.250 106.610 113.970  1.00  0.00           H
ATOM   1654  NE2 HIS A 164     118.820 105.120 114.380  1.00  0.00           N
ATOM   1655  HE2 HIS A 164     118.400 104.220 114.450  1.00  0.00           H
ATOM   1656  C   HIS A 164     122.580 107.610 111.090  1.00  0.00           C
ATOM   1657  O   HIS A 164     121.670 107.810 110.240  1.00  0.00           O
ATOM   1658  N   MET A 165     123.700 108.360 111.230  1.00  0.00           N
ATOM   1659  H   MET A 165     124.300 108.270 112.030  1.00  0.00           H
ATOM   1660  CA  MET A 165     124.100 109.390 110.340  1.00  0.00           C
ATOM   1661  CB  MET A 165     123.780 110.750 110.900  1.00  0.00           C
ATOM   1662  CG  MET A 165     122.290 111.090 110.960  1.00  0.00           C
ATOM   1663  SD  MET A 165     122.100 112.920 111.240  1.00  0.00           S
ATOM   1664  CE  MET A 165     123.070 113.330 112.680  1.00  0.00           C
ATOM   1665  C   MET A 165     125.600 109.320 109.920  1.00  0.00           C
ATOM   1666  O   MET A 165     126.500 109.350 110.740  1.00  0.00           O
ATOM   1667  N   GLU A 166     125.840 109.150 108.610  1.00  0.00           N
ATOM   1668  H   GLU A 166     125.100 108.910 108.000  1.00  0.00           H
ATOM   1669  CA  GLU A 166     127.130 109.150 107.970  1.00  0.00           C
ATOM   1670  CB  GLU A 166     127.210 108.100 106.860  1.00  0.00           C
ATOM   1671  CG  GLU A 166     127.420 106.630 107.360  1.00  0.00           C
ATOM   1672  CD  GLU A 166     127.100 105.610 106.250  1.00  0.00           C
ATOM   1673  OE1 GLU A 166     125.980 105.040 106.070  1.00  0.00           O
ATOM   1674  OE2 GLU A 166     128.140 105.200 105.640  1.00  0.00           O
ATOM   1675  C   GLU A 166     127.430 110.550 107.330  1.00  0.00           C
ATOM   1676  O   GLU A 166     126.770 110.870 106.370  1.00  0.00           O
ATOM   1677  N   LEU A 167     128.280 111.380 107.940  1.00  0.00           N
ATOM   1678  H   LEU A 167     128.900 111.260 108.720  1.00  0.00           H
ATOM   1679  CA  LEU A 167     128.400 112.710 107.400  1.00  0.00           C
ATOM   1680  CB  LEU A 167     128.560 113.730 108.530  1.00  0.00           C
ATOM   1681  CG  LEU A 167     127.210 113.890 109.330  1.00  0.00           C
ATOM   1682  CD1 LEU A 167     127.460 114.900 110.480  1.00  0.00           C
ATOM   1683  CD2 LEU A 167     126.000 114.380 108.520  1.00  0.00           C
ATOM   1684  C   LEU A 167     129.490 112.750 106.290  1.00  0.00           C
ATOM   1685  O   LEU A 167     130.560 112.160 106.500  1.00  0.00           O
ATOM   1686  N   PRO A 168     129.290 113.580 105.250  1.00  0.00           N
ATOM   1687  CA  PRO A 168     130.270 113.970 104.180  1.00  0.00           C
ATOM   1688  CB  PRO A 168     129.630 115.140 103.470  1.00  0.00           C
ATOM   1689  CG  PRO A 168     128.120 115.010 103.680  1.00  0.00           C
ATOM   1690  CD  PRO A 168     127.990 114.150 104.910  1.00  0.00           C
ATOM   1691  C   PRO A 168     131.630 114.500 104.730  1.00  0.00           C
ATOM   1692  O   PRO A 168     132.690 114.020 104.370  1.00  0.00           O
ATOM   1693  N   THR A 169     131.580 115.220 105.860  1.00  0.00           N
ATOM   1694  H   THR A 169     130.750 115.740 106.070  1.00  0.00           H
ATOM   1695  CA  THR A 169     132.810 115.620 106.600  1.00  0.00           C
ATOM   1696  CB  THR A 169     132.640 116.790 107.560  1.00  0.00           C
ATOM   1697  OG1 THR A 169     131.460 116.790 108.370  1.00  0.00           O
ATOM   1698  HG1 THR A 169     130.670 116.990 107.790  1.00  0.00           H
ATOM   1699  CG2 THR A 169     132.850 118.100 106.760  1.00  0.00           C
ATOM   1700  C   THR A 169     133.420 114.410 107.360  1.00  0.00           C
ATOM   1701  O   THR A 169     133.890 114.630 108.460  1.00  0.00           O
ATOM   1702  N   GLY A 170     133.440 113.220 106.760  1.00  0.00           N
ATOM   1703  H   GLY A 170     133.140 113.110 105.810  1.00  0.00           H
ATOM   1704  CA  GLY A 170     134.090 111.980 107.350  1.00  0.00           C
ATOM   1705  C   GLY A 170     133.690 111.620 108.850  1.00  0.00           C
ATOM   1706  O   GLY A 170     134.610 111.290 109.570  1.00  0.00           O
ATOM   1707  N   VAL A 171     132.560 112.020 109.300  1.00  0.00           N
ATOM   1708  H   VAL A 171     131.880 112.450 108.710  1.00  0.00           H
ATOM   1709  CA  VAL A 171     132.030 111.650 110.690  1.00  0.00           C
ATOM   1710  CB  VAL A 171     131.650 112.910 111.490  1.00  0.00           C
ATOM   1711  CG1 VAL A 171     130.960 112.680 112.840  1.00  0.00           C
ATOM   1712  CG2 VAL A 171     132.960 113.450 111.960  1.00  0.00           C
ATOM   1713  C   VAL A 171     130.930 110.600 110.600  1.00  0.00           C
ATOM   1714  O   VAL A 171     129.950 110.770 109.930  1.00  0.00           O
ATOM   1715  N   HIS A 172     131.190 109.490 111.310  1.00  0.00           N
ATOM   1716  H   HIS A 172     132.040 109.330 111.810  1.00  0.00           H
ATOM   1717  CA  HIS A 172     130.130 108.470 111.640  1.00  0.00           C
ATOM   1718  CB  HIS A 172     130.520 107.030 111.670  1.00  0.00           C
ATOM   1719  CG  HIS A 172     130.830 106.510 110.240  1.00  0.00           C
ATOM   1720  ND1 HIS A 172     130.430 105.330 109.740  1.00  0.00           N
ATOM   1721  CD2 HIS A 172     131.380 107.130 109.150  1.00  0.00           C
ATOM   1722  HD2 HIS A 172     132.090 107.950 109.150  1.00  0.00           H
ATOM   1723  CE1 HIS A 172     130.720 105.240 108.460  1.00  0.00           C
ATOM   1724  HE1 HIS A 172     130.690 104.390 107.770  1.00  0.00           H
ATOM   1725  NE2 HIS A 172     131.240 106.390 108.120  1.00  0.00           N
ATOM   1726  HE2 HIS A 172     131.640 106.570 107.230  1.00  0.00           H
ATOM   1727  C   HIS A 172     129.360 108.850 112.920  1.00  0.00           C
ATOM   1728  O   HIS A 172     130.030 109.070 113.920  1.00  0.00           O
ATOM   1729  N   ALA A 173     128.020 109.120 112.840  1.00  0.00           N
ATOM   1730  H   ALA A 173     127.540 109.170 111.970  1.00  0.00           H
ATOM   1731  CA  ALA A 173     127.210 109.340 114.070  1.00  0.00           C
ATOM   1732  CB  ALA A 173     126.510 110.680 113.930  1.00  0.00           C
ATOM   1733  C   ALA A 173     126.060 108.310 114.310  1.00  0.00           C
ATOM   1734  O   ALA A 173     125.030 108.340 113.640  1.00  0.00           O
ATOM   1735  N   GLY A 174     126.280 107.500 115.350  1.00  0.00           N
ATOM   1736  H   GLY A 174     127.090 107.650 115.920  1.00  0.00           H
ATOM   1737  CA  GLY A 174     125.350 106.500 115.840  1.00  0.00           C
ATOM   1738  C   GLY A 174     124.630 106.710 117.260  1.00  0.00           C
ATOM   1739  O   GLY A 174     125.110 107.380 118.140  1.00  0.00           O
ATOM   1740  N   THR A 175     123.370 106.270 117.370  1.00  0.00           N
ATOM   1741  H   THR A 175     123.000 105.680 116.650  1.00  0.00           H
ATOM   1742  CA  THR A 175     122.520 106.370 118.630  1.00  0.00           C
ATOM   1743  CB  THR A 175     121.330 107.290 118.400  1.00  0.00           C
ATOM   1744  OG1 THR A 175     120.770 107.660 119.690  1.00  0.00           O
ATOM   1745  HG1 THR A 175     119.880 108.090 119.660  1.00  0.00           H
ATOM   1746  CG2 THR A 175     120.270 106.710 117.450  1.00  0.00           C
ATOM   1747  C   THR A 175     122.130 104.950 119.120  1.00  0.00           C
ATOM   1748  O   THR A 175     123.000 104.020 119.040  1.00  0.00           O
ATOM   1749  N   ASP A 176     120.940 104.840 119.680  1.00  0.00           N
ATOM   1750  H   ASP A 176     120.390 105.580 120.080  1.00  0.00           H
ATOM   1751  CA  ASP A 176     120.560 103.520 120.220  1.00  0.00           C
ATOM   1752  CB  ASP A 176     120.330 103.710 121.680  1.00  0.00           C
ATOM   1753  CG  ASP A 176     118.990 104.470 121.900  1.00  0.00           C
ATOM   1754  OD1 ASP A 176     118.250 103.880 122.720  1.00  0.00           O
ATOM   1755  OD2 ASP A 176     118.930 105.580 121.470  1.00  0.00           O
ATOM   1756  C   ASP A 176     119.390 102.880 119.410  1.00  0.00           C
ATOM   1757  O   ASP A 176     119.150 103.210 118.270  1.00  0.00           O
ATOM   1758  N   LEU A 177     118.760 101.850 119.970  1.00  0.00           N
ATOM   1759  H   LEU A 177     119.220 101.410 120.740  1.00  0.00           H
ATOM   1760  CA  LEU A 177     117.500 101.180 119.470  1.00  0.00           C
ATOM   1761  CB  LEU A 177     117.730  99.680 119.350  1.00  0.00           C
ATOM   1762  CG  LEU A 177     118.280  99.090 118.050  1.00  0.00           C
ATOM   1763  CD1 LEU A 177     117.990  97.590 118.050  1.00  0.00           C
ATOM   1764  CD2 LEU A 177     117.570  99.590 116.760  1.00  0.00           C
ATOM   1765  C   LEU A 177     116.210 101.540 120.130  1.00  0.00           C
ATOM   1766  O   LEU A 177     115.210 101.070 119.570  1.00  0.00           O
ATOM   1767  N   GLU A 178     116.160 102.230 121.300  1.00  0.00           N
ATOM   1768  H   GLU A 178     116.970 102.700 121.640  1.00  0.00           H
ATOM   1769  CA  GLU A 178     114.920 102.470 122.090  1.00  0.00           C
ATOM   1770  CB  GLU A 178     114.820 101.750 123.470  1.00  0.00           C
ATOM   1771  CG  GLU A 178     113.600 102.100 124.320  1.00  0.00           C
ATOM   1772  CD  GLU A 178     113.740 101.710 125.780  1.00  0.00           C
ATOM   1773  OE1 GLU A 178     113.270 100.620 126.090  1.00  0.00           O
ATOM   1774  OE2 GLU A 178     114.340 102.480 126.540  1.00  0.00           O
ATOM   1775  C   GLU A 178     114.680 104.030 122.290  1.00  0.00           C
ATOM   1776  O   GLU A 178     113.530 104.390 122.120  1.00  0.00           O
ATOM   1777  N   GLY A 179     115.710 104.760 122.740  1.00  0.00           N
ATOM   1778  H   GLY A 179     116.630 104.370 122.780  1.00  0.00           H
ATOM   1779  CA  GLY A 179     115.540 106.190 123.260  1.00  0.00           C
ATOM   1780  C   GLY A 179     116.500 106.620 124.320  1.00  0.00           C
ATOM   1781  O   GLY A 179     116.030 107.010 125.430  1.00  0.00           O
ATOM   1782  N   ASN A 180     117.780 106.380 124.130  1.00  0.00           N
ATOM   1783  H   ASN A 180     118.130 105.810 123.390  1.00  0.00           H
ATOM   1784  CA  ASN A 180     118.900 106.800 125.050  1.00  0.00           C
ATOM   1785  CB  ASN A 180     119.660 105.480 125.350  1.00  0.00           C
ATOM   1786  CG  ASN A 180     118.830 104.470 126.170  1.00  0.00           C
ATOM   1787  OD1 ASN A 180     118.770 104.560 127.390  1.00  0.00           O
ATOM   1788  ND2 ASN A 180     118.240 103.570 125.470  1.00  0.00           N
ATOM   1789 1HD2 ASN A 180     118.180 103.610 124.470  1.00  0.00           H
ATOM   1790 2HD2 ASN A 180     117.830 102.810 125.970  1.00  0.00           H
ATOM   1791  C   ASN A 180     119.950 107.860 124.630  1.00  0.00           C
ATOM   1792  O   ASN A 180     120.450 108.560 125.490  1.00  0.00           O
ATOM   1793  N   PHE A 181     120.340 107.730 123.410  1.00  0.00           N
ATOM   1794  H   PHE A 181     120.020 107.030 122.770  1.00  0.00           H
ATOM   1795  CA  PHE A 181     121.180 108.820 122.850  1.00  0.00           C
ATOM   1796  CB  PHE A 181     120.520 110.200 122.970  1.00  0.00           C
ATOM   1797  CG  PHE A 181     119.780 110.520 121.650  1.00  0.00           C
ATOM   1798  CD1 PHE A 181     118.360 110.710 121.610  1.00  0.00           C
ATOM   1799  HD1 PHE A 181     117.780 110.210 122.390  1.00  0.00           H
ATOM   1800  CD2 PHE A 181     120.460 110.540 120.450  1.00  0.00           C
ATOM   1801  HD2 PHE A 181     121.540 110.560 120.300  1.00  0.00           H
ATOM   1802  CE1 PHE A 181     117.730 111.010 120.400  1.00  0.00           C
ATOM   1803  HE1 PHE A 181     116.680 111.310 120.360  1.00  0.00           H
ATOM   1804  CE2 PHE A 181     119.800 110.690 119.270  1.00  0.00           C
ATOM   1805  HE2 PHE A 181     120.430 110.800 118.390  1.00  0.00           H
ATOM   1806  CZ  PHE A 181     118.410 110.930 119.230  1.00  0.00           C
ATOM   1807  HZ  PHE A 181     117.930 111.220 118.290  1.00  0.00           H
ATOM   1808  C   PHE A 181     122.630 108.830 123.370  1.00  0.00           C
ATOM   1809  O   PHE A 181     123.000 108.930 124.570  1.00  0.00           O
ATOM   1810  N   TYR A 182     123.390 108.890 122.290  1.00  0.00           N
ATOM   1811  H   TYR A 182     123.050 108.620 121.390  1.00  0.00           H
ATOM   1812  CA  TYR A 182     124.830 109.190 122.390  1.00  0.00           C
ATOM   1813  CB  TYR A 182     125.650 108.010 121.960  1.00  0.00           C
ATOM   1814  CG  TYR A 182     125.340 106.610 122.480  1.00  0.00           C
ATOM   1815  CD1 TYR A 182     125.320 106.400 123.850  1.00  0.00           C
ATOM   1816  HD1 TYR A 182     125.780 107.130 124.500  1.00  0.00           H
ATOM   1817  CD2 TYR A 182     124.710 105.690 121.680  1.00  0.00           C
ATOM   1818  HD2 TYR A 182     124.940 105.690 120.610  1.00  0.00           H
ATOM   1819  CE1 TYR A 182     124.820 105.230 124.360  1.00  0.00           C
ATOM   1820  HE1 TYR A 182     124.960 105.050 125.420  1.00  0.00           H
ATOM   1821  CE2 TYR A 182     124.060 104.540 122.190  1.00  0.00           C
ATOM   1822  HE2 TYR A 182     123.670 103.760 121.530  1.00  0.00           H
ATOM   1823  CZ  TYR A 182     124.180 104.350 123.520  1.00  0.00           C
ATOM   1824  OH  TYR A 182     123.720 103.100 123.920  1.00  0.00           O
ATOM   1825  HH  TYR A 182     123.680 102.480 123.140  1.00  0.00           H
ATOM   1826  C   TYR A 182     125.000 110.310 121.480  1.00  0.00           C
ATOM   1827  O   TYR A 182     125.160 110.220 120.260  1.00  0.00           O
ATOM   1828  N   GLY A 183     124.820 111.430 122.110  1.00  0.00           N
ATOM   1829  H   GLY A 183     124.820 111.430 123.110  1.00  0.00           H
ATOM   1830  CA  GLY A 183     124.910 112.730 121.400  1.00  0.00           C
ATOM   1831  C   GLY A 183     123.630 113.520 120.980  1.00  0.00           C
ATOM   1832  O   GLY A 183     122.590 112.910 120.700  1.00  0.00           O
ATOM   1833  N   PRO A 184     123.800 114.870 120.960  1.00  0.00           N
ATOM   1834  CA  PRO A 184     122.810 115.830 120.400  1.00  0.00           C
ATOM   1835  CB  PRO A 184     123.310 117.260 120.860  1.00  0.00           C
ATOM   1836  CG  PRO A 184     123.910 116.830 122.160  1.00  0.00           C
ATOM   1837  CD  PRO A 184     124.720 115.640 121.760  1.00  0.00           C
ATOM   1838  C   PRO A 184     122.860 115.700 118.830  1.00  0.00           C
ATOM   1839  O   PRO A 184     123.880 116.060 118.250  1.00  0.00           O
ATOM   1840  N   PHE A 185     121.790 115.220 118.200  1.00  0.00           N
ATOM   1841  H   PHE A 185     121.020 114.760 118.650  1.00  0.00           H
ATOM   1842  CA  PHE A 185     121.750 115.100 116.720  1.00  0.00           C
ATOM   1843  CB  PHE A 185     120.870 113.900 116.330  1.00  0.00           C
ATOM   1844  CG  PHE A 185     121.570 112.520 116.300  1.00  0.00           C
ATOM   1845  CD1 PHE A 185     121.430 111.710 115.180  1.00  0.00           C
ATOM   1846  HD1 PHE A 185     120.570 112.000 114.570  1.00  0.00           H
ATOM   1847  CD2 PHE A 185     122.380 112.140 117.330  1.00  0.00           C
ATOM   1848  HD2 PHE A 185     122.530 112.750 118.220  1.00  0.00           H
ATOM   1849  CE1 PHE A 185     122.050 110.490 115.050  1.00  0.00           C
ATOM   1850  HE1 PHE A 185     121.990 109.830 114.190  1.00  0.00           H
ATOM   1851  CE2 PHE A 185     122.870 110.860 117.230  1.00  0.00           C
ATOM   1852  HE2 PHE A 185     123.480 110.470 118.050  1.00  0.00           H
ATOM   1853  CZ  PHE A 185     122.780 110.080 116.120  1.00  0.00           C
ATOM   1854  HZ  PHE A 185     123.460 109.240 115.990  1.00  0.00           H
ATOM   1855  C   PHE A 185     121.190 116.330 116.090  1.00  0.00           C
ATOM   1856  O   PHE A 185     120.050 116.710 116.290  1.00  0.00           O
ATOM   1857  N   VAL A 186     122.050 116.880 115.270  1.00  0.00           N
ATOM   1858  H   VAL A 186     123.000 116.580 115.260  1.00  0.00           H
ATOM   1859  CA  VAL A 186     121.870 118.180 114.580  1.00  0.00           C
ATOM   1860  CB  VAL A 186     123.250 118.550 113.920  1.00  0.00           C
ATOM   1861  CG1 VAL A 186     123.220 119.850 113.150  1.00  0.00           C
ATOM   1862  CG2 VAL A 186     124.370 118.560 115.010  1.00  0.00           C
ATOM   1863  C   VAL A 186     120.780 118.040 113.530  1.00  0.00           C
ATOM   1864  O   VAL A 186     120.920 117.370 112.510  1.00  0.00           O
ATOM   1865  N   ASP A 187     119.660 118.720 113.760  1.00  0.00           N
ATOM   1866  H   ASP A 187     119.430 118.880 114.720  1.00  0.00           H
ATOM   1867  CA  ASP A 187     118.490 119.050 112.910  1.00  0.00           C
ATOM   1868  CB  ASP A 187     117.990 120.570 113.190  1.00  0.00           C
ATOM   1869  CG  ASP A 187     117.570 120.670 114.690  1.00  0.00           C
ATOM   1870  OD1 ASP A 187     118.020 121.660 115.230  1.00  0.00           O
ATOM   1871  OD2 ASP A 187     116.750 119.850 115.120  1.00  0.00           O
ATOM   1872  C   ASP A 187     118.850 118.970 111.370  1.00  0.00           C
ATOM   1873  O   ASP A 187     118.440 118.010 110.700  1.00  0.00           O
ATOM   1874  N   ARG A 188     119.280 120.010 110.630  1.00  0.00           N
ATOM   1875  H   ARG A 188     119.170 120.950 110.960  1.00  0.00           H
ATOM   1876  CA  ARG A 188     119.780 119.960 109.210  1.00  0.00           C
ATOM   1877  CB  ARG A 188     119.640 121.360 108.590  1.00  0.00           C
ATOM   1878  CG  ARG A 188     118.190 121.670 108.190  1.00  0.00           C
ATOM   1879  CD  ARG A 188     118.250 122.660 107.060  1.00  0.00           C
ATOM   1880  NE  ARG A 188     116.960 123.390 107.070  1.00  0.00           N
ATOM   1881  HE  ARG A 188     116.810 123.940 107.890  1.00  0.00           H
ATOM   1882  CZ  ARG A 188     115.870 123.330 106.240  1.00  0.00           C
ATOM   1883  NH1 ARG A 188     115.770 122.430 105.240  1.00  0.00           N
ATOM   1884 1HH1 ARG A 188     116.320 121.650 104.940  1.00  0.00           H
ATOM   1885 2HH1 ARG A 188     114.910 122.440 104.720  1.00  0.00           H
ATOM   1886  NH2 ARG A 188     114.790 124.160 106.410  1.00  0.00           N
ATOM   1887 1HH2 ARG A 188     114.850 124.880 107.110  1.00  0.00           H
ATOM   1888 2HH2 ARG A 188     114.060 124.210 105.730  1.00  0.00           H
ATOM   1889  C   ARG A 188     121.280 119.560 109.390  1.00  0.00           C
ATOM   1890  O   ARG A 188     122.090 120.330 109.940  1.00  0.00           O
ATOM   1891  N   GLN A 189     121.490 118.280 109.090  1.00  0.00           N
ATOM   1892  H   GLN A 189     120.730 117.700 108.810  1.00  0.00           H
ATOM   1893  CA  GLN A 189     122.750 117.590 109.400  1.00  0.00           C
ATOM   1894  CB  GLN A 189     122.610 116.060 109.320  1.00  0.00           C
ATOM   1895  CG  GLN A 189     122.000 115.510 108.010  1.00  0.00           C
ATOM   1896  CD  GLN A 189     120.410 115.460 107.940  1.00  0.00           C
ATOM   1897  OE1 GLN A 189     119.680 116.480 107.970  1.00  0.00           O
ATOM   1898  NE2 GLN A 189     120.010 114.260 108.200  1.00  0.00           N
ATOM   1899 1HE2 GLN A 189     120.670 113.520 108.340  1.00  0.00           H
ATOM   1900 2HE2 GLN A 189     119.060 114.120 107.910  1.00  0.00           H
ATOM   1901  C   GLN A 189     123.970 118.160 108.640  1.00  0.00           C
ATOM   1902  O   GLN A 189     124.480 117.620 107.650  1.00  0.00           O
ATOM   1903  N   THR A 190     124.620 119.100 109.320  1.00  0.00           N
ATOM   1904  H   THR A 190     124.230 119.460 110.170  1.00  0.00           H
ATOM   1905  CA  THR A 190     125.840 119.870 108.880  1.00  0.00           C
ATOM   1906  CB  THR A 190     125.750 121.410 108.990  1.00  0.00           C
ATOM   1907  OG1 THR A 190     125.560 121.820 110.360  1.00  0.00           O
ATOM   1908  HG1 THR A 190     124.590 122.060 110.460  1.00  0.00           H
ATOM   1909  CG2 THR A 190     124.620 122.060 108.200  1.00  0.00           C
ATOM   1910  C   THR A 190     127.120 119.260 109.580  1.00  0.00           C
ATOM   1911  O   THR A 190     127.720 118.390 109.010  1.00  0.00           O
ATOM   1912  N   ALA A 191     127.420 119.740 110.790  1.00  0.00           N
ATOM   1913  H   ALA A 191     126.930 120.500 111.220  1.00  0.00           H
ATOM   1914  CA  ALA A 191     128.550 119.280 111.600  1.00  0.00           C
ATOM   1915  CB  ALA A 191     129.520 120.430 111.680  1.00  0.00           C
ATOM   1916  C   ALA A 191     128.080 118.840 113.020  1.00  0.00           C
ATOM   1917  O   ALA A 191     127.550 119.610 113.840  1.00  0.00           O
ATOM   1918  N   GLN A 192     128.360 117.590 113.290  1.00  0.00           N
ATOM   1919  H   GLN A 192     128.850 117.080 112.580  1.00  0.00           H
ATOM   1920  CA  GLN A 192     128.000 116.960 114.580  1.00  0.00           C
ATOM   1921  CB  GLN A 192     127.010 115.820 114.310  1.00  0.00           C
ATOM   1922  CG  GLN A 192     126.410 115.230 115.660  1.00  0.00           C
ATOM   1923  CD  GLN A 192     125.190 114.410 115.280  1.00  0.00           C
ATOM   1924  OE1 GLN A 192     124.220 114.930 114.730  1.00  0.00           O
ATOM   1925  NE2 GLN A 192     125.080 113.290 115.980  1.00  0.00           N
ATOM   1926 1HE2 GLN A 192     125.710 113.040 116.710  1.00  0.00           H
ATOM   1927 2HE2 GLN A 192     124.360 112.600 115.850  1.00  0.00           H
ATOM   1928  C   GLN A 192     129.310 116.540 115.290  1.00  0.00           C
ATOM   1929  O   GLN A 192     130.010 115.630 114.760  1.00  0.00           O
ATOM   1930  N   ALA A 193     129.640 117.200 116.360  1.00  0.00           N
ATOM   1931  H   ALA A 193     129.490 118.190 116.430  1.00  0.00           H
ATOM   1932  CA  ALA A 193     130.820 116.860 117.210  1.00  0.00           C
ATOM   1933  CB  ALA A 193     131.960 117.910 116.920  1.00  0.00           C
ATOM   1934  C   ALA A 193     130.400 116.700 118.670  1.00  0.00           C
ATOM   1935  O   ALA A 193     130.250 117.650 119.420  1.00  0.00           O
ATOM   1936  N   ALA A 194     130.300 115.430 119.130  1.00  0.00           N
ATOM   1937  H   ALA A 194     130.670 114.610 118.670  1.00  0.00           H
ATOM   1938  CA  ALA A 194     129.730 115.190 120.440  1.00  0.00           C
ATOM   1939  CB  ALA A 194     128.340 114.610 120.220  1.00  0.00           C
ATOM   1940  C   ALA A 194     130.550 114.080 121.150  1.00  0.00           C
ATOM   1941  O   ALA A 194     130.660 112.950 120.680  1.00  0.00           O
ATOM   1942  N   GLY A 195     130.600 114.190 122.420  1.00  0.00           N
ATOM   1943  H   GLY A 195     130.120 114.940 122.870  1.00  0.00           H
ATOM   1944  CA  GLY A 195     131.170 113.210 123.310  1.00  0.00           C
ATOM   1945  C   GLY A 195     132.500 113.570 123.970  1.00  0.00           C
ATOM   1946  O   GLY A 195     133.540 113.910 123.460  1.00  0.00           O
ATOM   1947  N   THR A 196     132.460 113.390 125.310  1.00  0.00           N
ATOM   1948  H   THR A 196     131.590 113.170 125.760  1.00  0.00           H
ATOM   1949  CA  THR A 196     133.610 113.650 126.190  1.00  0.00           C
ATOM   1950  CB  THR A 196     133.120 113.910 127.600  1.00  0.00           C
ATOM   1951  OG1 THR A 196     132.170 112.910 127.990  1.00  0.00           O
ATOM   1952  HG1 THR A 196     132.540 112.000 127.760  1.00  0.00           H
ATOM   1953  CG2 THR A 196     132.470 115.270 127.700  1.00  0.00           C
ATOM   1954  C   THR A 196     134.490 112.410 126.320  1.00  0.00           C
ATOM   1955  O   THR A 196     134.270 111.490 127.080  1.00  0.00           O
ATOM   1956  N   ASP A 197     135.460 112.550 125.430  1.00  0.00           N
ATOM   1957  H   ASP A 197     135.540 113.380 124.880  1.00  0.00           H
ATOM   1958  CA  ASP A 197     136.640 111.690 125.330  1.00  0.00           C
ATOM   1959  CB  ASP A 197     137.510 112.270 124.190  1.00  0.00           C
ATOM   1960  CG  ASP A 197     138.290 111.140 123.490  1.00  0.00           C
ATOM   1961  OD1 ASP A 197     138.200 111.010 122.230  1.00  0.00           O
ATOM   1962  OD2 ASP A 197     139.160 110.530 124.140  1.00  0.00           O
ATOM   1963  C   ASP A 197     137.410 111.560 126.690  1.00  0.00           C
ATOM   1964  O   ASP A 197     137.850 112.590 127.200  1.00  0.00           O
ATOM   1965  N   THR A 198     137.780 110.350 127.070  1.00  0.00           N
ATOM   1966  H   THR A 198     137.480 109.610 126.470  1.00  0.00           H
ATOM   1967  CA  THR A 198     138.500 109.940 128.260  1.00  0.00           C
ATOM   1968  CB  THR A 198     137.560 110.010 129.550  1.00  0.00           C
ATOM   1969  OG1 THR A 198     138.490 110.060 130.670  1.00  0.00           O
ATOM   1970  HG1 THR A 198     137.940 109.890 131.490  1.00  0.00           H
ATOM   1971  CG2 THR A 198     136.450 108.960 129.620  1.00  0.00           C
ATOM   1972  C   THR A 198     139.030 108.520 128.050  1.00  0.00           C
ATOM   1973  O   THR A 198     138.310 107.660 127.490  1.00  0.00           O
ATOM   1974  N   THR A 199     140.330 108.230 128.390  1.00  0.00           N
ATOM   1975  H   THR A 199     141.060 108.910 128.420  1.00  0.00           H
ATOM   1976  CA  THR A 199     140.890 106.850 128.420  1.00  0.00           C
ATOM   1977  CB  THR A 199     142.360 106.730 128.010  1.00  0.00           C
ATOM   1978  OG1 THR A 199     142.640 107.750 127.010  1.00  0.00           O
ATOM   1979  HG1 THR A 199     143.620 107.760 126.840  1.00  0.00           H
ATOM   1980  CG2 THR A 199     142.730 105.280 127.540  1.00  0.00           C
ATOM   1981  C   THR A 199     140.570 106.040 129.630  1.00  0.00           C
ATOM   1982  O   THR A 199     141.120 106.330 130.690  1.00  0.00           O
ATOM   1983  N   ILE A 200     139.770 104.950 129.490  1.00  0.00           N
ATOM   1984  H   ILE A 200     139.180 104.830 128.690  1.00  0.00           H
ATOM   1985  CA  ILE A 200     139.320 104.210 130.670  1.00  0.00           C
ATOM   1986  CB  ILE A 200     137.920 103.610 130.400  1.00  0.00           C
ATOM   1987  CG1 ILE A 200     137.440 102.840 131.620  1.00  0.00           C
ATOM   1988  CG2 ILE A 200     138.090 102.660 129.200  1.00  0.00           C
ATOM   1989  CD  ILE A 200     136.500 103.680 132.500  1.00  0.00           C
ATOM   1990  C   ILE A 200     140.360 103.150 131.260  1.00  0.00           C
ATOM   1991  O   ILE A 200     140.600 102.000 130.880  1.00  0.00           O
ATOM   1992  N   THR A 201     140.890 103.550 132.400  1.00  0.00           N
ATOM   1993  H   THR A 201     140.650 104.380 132.910  1.00  0.00           H
ATOM   1994  CA  THR A 201     141.870 102.820 133.250  1.00  0.00           C
ATOM   1995  CB  THR A 201     142.460 103.440 134.570  1.00  0.00           C
ATOM   1996  OG1 THR A 201     141.330 103.850 135.360  1.00  0.00           O
ATOM   1997  HG1 THR A 201     141.340 104.850 135.400  1.00  0.00           H
ATOM   1998  CG2 THR A 201     143.310 104.680 134.230  1.00  0.00           C
ATOM   1999  C   THR A 201     141.670 101.290 133.660  1.00  0.00           C
ATOM   2000  O   THR A 201     142.680 100.620 133.890  1.00  0.00           O
ATOM   2001  N   VAL A 202     140.470 100.800 133.880  1.00  0.00           N
ATOM   2002  H   VAL A 202     139.630 101.310 134.070  1.00  0.00           H
ATOM   2003  CA  VAL A 202     140.290  99.340 134.110  1.00  0.00           C
ATOM   2004  CB  VAL A 202     138.950  99.120 134.850  1.00  0.00           C
ATOM   2005  CG1 VAL A 202     139.170  99.490 136.330  1.00  0.00           C
ATOM   2006  CG2 VAL A 202     137.710  99.810 134.220  1.00  0.00           C
ATOM   2007  C   VAL A 202     140.510  98.430 132.900  1.00  0.00           C
ATOM   2008  O   VAL A 202     140.970  97.310 133.020  1.00  0.00           O
ATOM   2009  N   ASN A 203     140.200  98.920 131.700  1.00  0.00           N
ATOM   2010  H   ASN A 203     139.580  99.700 131.550  1.00  0.00           H
ATOM   2011  CA  ASN A 203     140.510  98.230 130.400  1.00  0.00           C
ATOM   2012  CB  ASN A 203     139.890  98.900 129.200  1.00  0.00           C
ATOM   2013  CG  ASN A 203     138.300  98.870 129.160  1.00  0.00           C
ATOM   2014  OD1 ASN A 203     137.620  98.590 130.080  1.00  0.00           O
ATOM   2015  ND2 ASN A 203     137.740  99.380 128.140  1.00  0.00           N
ATOM   2016 1HD2 ASN A 203     138.260  99.680 127.340  1.00  0.00           H
ATOM   2017 2HD2 ASN A 203     136.760  99.290 127.950  1.00  0.00           H
ATOM   2018  C   ASN A 203     142.050  98.030 130.280  1.00  0.00           C
ATOM   2019  O   ASN A 203     142.510  96.930 129.870  1.00  0.00           O
ATOM   2020  N   VAL A 204     142.860  99.030 130.600  1.00  0.00           N
ATOM   2021  H   VAL A 204     142.420  99.910 130.770  1.00  0.00           H
ATOM   2022  CA  VAL A 204     144.370  98.960 130.660  1.00  0.00           C
ATOM   2023  CB  VAL A 204     145.060 100.360 130.740  1.00  0.00           C
ATOM   2024  CG1 VAL A 204     146.530 100.230 130.610  1.00  0.00           C
ATOM   2025  CG2 VAL A 204     144.600 101.390 129.700  1.00  0.00           C
ATOM   2026  C   VAL A 204     144.930  98.030 131.780  1.00  0.00           C
ATOM   2027  O   VAL A 204     145.840  97.190 131.600  1.00  0.00           O
ATOM   2028  N   LEU A 205     144.210  98.110 132.910  1.00  0.00           N
ATOM   2029  H   LEU A 205     143.660  98.940 133.020  1.00  0.00           H
ATOM   2030  CA  LEU A 205     144.360  97.200 134.070  1.00  0.00           C
ATOM   2031  CB  LEU A 205     143.830  97.640 135.430  1.00  0.00           C
ATOM   2032  CG  LEU A 205     144.570  98.890 135.920  1.00  0.00           C
ATOM   2033  CD1 LEU A 205     143.600  99.740 136.770  1.00  0.00           C
ATOM   2034  CD2 LEU A 205     145.880  98.590 136.690  1.00  0.00           C
ATOM   2035  C   LEU A 205     144.190  95.710 133.850  1.00  0.00           C
ATOM   2036  O   LEU A 205     144.990  94.890 134.280  1.00  0.00           O
ATOM   2037  N   ALA A 206     142.990  95.390 133.340  1.00  0.00           N
ATOM   2038  H   ALA A 206     142.190  95.980 133.380  1.00  0.00           H
ATOM   2039  CA  ALA A 206     142.710  93.990 132.840  1.00  0.00           C
ATOM   2040  CB  ALA A 206     141.310  93.770 132.320  1.00  0.00           C
ATOM   2041  C   ALA A 206     143.730  93.390 131.820  1.00  0.00           C
ATOM   2042  O   ALA A 206     144.090  92.230 132.020  1.00  0.00           O
ATOM   2043  N   TRP A 207     144.130  94.160 130.840  1.00  0.00           N
ATOM   2044  H   TRP A 207     143.760  95.090 130.740  1.00  0.00           H
ATOM   2045  CA  TRP A 207     145.150  93.900 129.840  1.00  0.00           C
ATOM   2046  CB  TRP A 207     145.280  95.100 128.800  1.00  0.00           C
ATOM   2047  CG  TRP A 207     145.960  94.670 127.420  1.00  0.00           C
ATOM   2048  CD1 TRP A 207     145.240  94.330 126.320  1.00  0.00           C
ATOM   2049  HD1 TRP A 207     144.180  94.100 126.310  1.00  0.00           H
ATOM   2050  CD2 TRP A 207     147.190  95.200 126.960  1.00  0.00           C
ATOM   2051  NE1 TRP A 207     145.910  94.800 125.240  1.00  0.00           N
ATOM   2052  HE1 TRP A 207     145.500  94.990 124.350  1.00  0.00           H
ATOM   2053  CE2 TRP A 207     147.080  95.270 125.560  1.00  0.00           C
ATOM   2054  CE3 TRP A 207     148.390  95.660 127.490  1.00  0.00           C
ATOM   2055  HE3 TRP A 207     148.560  95.580 128.570  1.00  0.00           H
ATOM   2056  CZ2 TRP A 207     148.160  95.760 124.860  1.00  0.00           C
ATOM   2057  HZ2 TRP A 207     148.130  96.020 123.810  1.00  0.00           H
ATOM   2058  CZ3 TRP A 207     149.420  96.180 126.760  1.00  0.00           C
ATOM   2059  HZ3 TRP A 207     150.280  96.500 127.340  1.00  0.00           H
ATOM   2060  CH2 TRP A 207     149.370  96.200 125.390  1.00  0.00           C
ATOM   2061  HH2 TRP A 207     150.070  96.670 124.690  1.00  0.00           H
ATOM   2062  C   TRP A 207     146.500  93.550 130.470  1.00  0.00           C
ATOM   2063  O   TRP A 207     147.140  92.550 130.120  1.00  0.00           O
ATOM   2064  N   LEU A 208     146.920  94.360 131.480  1.00  0.00           N
ATOM   2065  H   LEU A 208     146.270  95.060 131.770  1.00  0.00           H
ATOM   2066  CA  LEU A 208     148.080  94.110 132.370  1.00  0.00           C
ATOM   2067  CB  LEU A 208     148.420  95.320 133.260  1.00  0.00           C
ATOM   2068  CG  LEU A 208     149.050  96.460 132.440  1.00  0.00           C
ATOM   2069  CD1 LEU A 208     149.000  97.760 133.210  1.00  0.00           C
ATOM   2070  CD2 LEU A 208     150.480  96.030 131.970  1.00  0.00           C
ATOM   2071  C   LEU A 208     147.970  92.790 133.100  1.00  0.00           C
ATOM   2072  O   LEU A 208     148.810  91.900 132.960  1.00  0.00           O
ATOM   2073  N   TYR A 209     146.850  92.670 133.780  1.00  0.00           N
ATOM   2074  H   TYR A 209     146.290  93.430 134.100  1.00  0.00           H
ATOM   2075  CA  TYR A 209     146.450  91.360 134.340  1.00  0.00           C
ATOM   2076  CB  TYR A 209     145.000  91.400 134.900  1.00  0.00           C
ATOM   2077  CG  TYR A 209     145.030  91.950 136.330  1.00  0.00           C
ATOM   2078  CD1 TYR A 209     145.740  91.250 137.330  1.00  0.00           C
ATOM   2079  HD1 TYR A 209     145.930  90.200 137.130  1.00  0.00           H
ATOM   2080  CD2 TYR A 209     144.460  93.200 136.730  1.00  0.00           C
ATOM   2081  HD2 TYR A 209     143.590  93.560 136.180  1.00  0.00           H
ATOM   2082  CE1 TYR A 209     145.840  91.770 138.620  1.00  0.00           C
ATOM   2083  HE1 TYR A 209     146.400  91.290 139.420  1.00  0.00           H
ATOM   2084  CE2 TYR A 209     144.610  93.720 137.980  1.00  0.00           C
ATOM   2085  HE2 TYR A 209     144.490  94.810 138.050  1.00  0.00           H
ATOM   2086  CZ  TYR A 209     145.270  93.010 138.960  1.00  0.00           C
ATOM   2087  OH  TYR A 209     145.210  93.370 140.240  1.00  0.00           O
ATOM   2088  HH  TYR A 209     145.600  92.600 140.760  1.00  0.00           H
ATOM   2089  C   TYR A 209     146.580  90.150 133.380  1.00  0.00           C
ATOM   2090  O   TYR A 209     147.220  89.150 133.760  1.00  0.00           O
ATOM   2091  N   ALA A 210     146.040  90.370 132.200  1.00  0.00           N
ATOM   2092  H   ALA A 210     145.500  91.200 132.030  1.00  0.00           H
ATOM   2093  CA  ALA A 210     146.080  89.400 131.080  1.00  0.00           C
ATOM   2094  CB  ALA A 210     145.370  89.930 129.850  1.00  0.00           C
ATOM   2095  C   ALA A 210     147.490  89.060 130.710  1.00  0.00           C
ATOM   2096  O   ALA A 210     147.740  87.900 130.460  1.00  0.00           O
ATOM   2097  N   ALA A 211     148.300  90.060 130.560  1.00  0.00           N
ATOM   2098  H   ALA A 211     148.010  91.010 130.420  1.00  0.00           H
ATOM   2099  CA  ALA A 211     149.770  89.880 130.300  1.00  0.00           C
ATOM   2100  CB  ALA A 211     150.510  91.220 130.310  1.00  0.00           C
ATOM   2101  C   ALA A 211     150.420  88.890 131.280  1.00  0.00           C
ATOM   2102  O   ALA A 211     151.210  88.010 130.850  1.00  0.00           O
ATOM   2103  N   VAL A 212     150.170  88.930 132.620  1.00  0.00           N
ATOM   2104  H   VAL A 212     149.610  89.700 132.930  1.00  0.00           H
ATOM   2105  CA  VAL A 212     150.680  88.070 133.730  1.00  0.00           C
ATOM   2106  CB  VAL A 212     150.390  88.570 135.180  1.00  0.00           C
ATOM   2107  CG1 VAL A 212     151.300  87.830 136.170  1.00  0.00           C
ATOM   2108  CG2 VAL A 212     150.410  90.070 135.230  1.00  0.00           C
ATOM   2109  C   VAL A 212     150.090  86.680 133.610  1.00  0.00           C
ATOM   2110  O   VAL A 212     150.870  85.730 133.700  1.00  0.00           O
ATOM   2111  N   ILE A 213     148.760  86.590 133.330  1.00  0.00           N
ATOM   2112  H   ILE A 213     148.160  87.350 133.600  1.00  0.00           H
ATOM   2113  CA  ILE A 213     148.120  85.280 132.990  1.00  0.00           C
ATOM   2114  CB  ILE A 213     146.600  85.210 132.980  1.00  0.00           C
ATOM   2115  CG1 ILE A 213     146.090  86.120 134.110  1.00  0.00           C
ATOM   2116  CG2 ILE A 213     146.250  83.780 133.270  1.00  0.00           C
ATOM   2117  CD  ILE A 213     144.560  86.330 134.220  1.00  0.00           C
ATOM   2118  C   ILE A 213     148.880  84.670 131.760  1.00  0.00           C
ATOM   2119  O   ILE A 213     149.230  83.450 131.820  1.00  0.00           O
ATOM   2120  N   ASN A 214     148.950  85.370 130.640  1.00  0.00           N
ATOM   2121  H   ASN A 214     148.240  86.050 130.480  1.00  0.00           H
ATOM   2122  CA  ASN A 214     149.590  84.960 129.350  1.00  0.00           C
ATOM   2123  CB  ASN A 214     149.160  86.000 128.290  1.00  0.00           C
ATOM   2124  CG  ASN A 214     148.530  85.190 127.130  1.00  0.00           C
ATOM   2125  OD1 ASN A 214     147.420  84.820 127.180  1.00  0.00           O
ATOM   2126  ND2 ASN A 214     149.340  84.770 126.220  1.00  0.00           N
ATOM   2127 1HD2 ASN A 214     150.290  85.060 126.300  1.00  0.00           H
ATOM   2128 2HD2 ASN A 214     148.970  84.270 125.430  1.00  0.00           H
ATOM   2129  C   ASN A 214     151.100  84.740 129.380  1.00  0.00           C
ATOM   2130  O   ASN A 214     151.500  83.570 129.370  1.00  0.00           O
ATOM   2131  N   GLY A 215     151.920  85.810 129.550  1.00  0.00           N
ATOM   2132  H   GLY A 215     151.690  86.540 130.200  1.00  0.00           H
ATOM   2133  CA  GLY A 215     153.330  85.710 129.200  1.00  0.00           C
ATOM   2134  C   GLY A 215     154.200  86.760 129.910  1.00  0.00           C
ATOM   2135  O   GLY A 215     155.060  86.270 130.670  1.00  0.00           O
ATOM   2136  N   ASP A 216     154.130  87.980 129.460  1.00  0.00           N
ATOM   2137  H   ASP A 216     153.700  88.300 128.620  1.00  0.00           H
ATOM   2138  CA  ASP A 216     154.980  89.000 130.090  1.00  0.00           C
ATOM   2139  CB  ASP A 216     155.110  90.300 129.200  1.00  0.00           C
ATOM   2140  CG  ASP A 216     155.410  90.090 127.640  1.00  0.00           C
ATOM   2141  OD1 ASP A 216     156.600  90.080 127.180  1.00  0.00           O
ATOM   2142  OD2 ASP A 216     154.390  89.830 126.910  1.00  0.00           O
ATOM   2143  C   ASP A 216     154.620  89.490 131.510  1.00  0.00           C
ATOM   2144  O   ASP A 216     153.610  90.080 131.850  1.00  0.00           O
ATOM   2145  N   ARG A 217     155.630  89.420 132.330  1.00  0.00           N
ATOM   2146  H   ARG A 217     156.550  89.080 132.120  1.00  0.00           H
ATOM   2147  CA  ARG A 217     155.420  89.810 133.720  1.00  0.00           C
ATOM   2148  CB  ARG A 217     155.640  88.670 134.690  1.00  0.00           C
ATOM   2149  CG  ARG A 217     154.670  87.510 134.510  1.00  0.00           C
ATOM   2150  CD  ARG A 217     154.940  86.210 135.190  1.00  0.00           C
ATOM   2151  NE  ARG A 217     154.470  85.060 134.380  1.00  0.00           N
ATOM   2152  HE  ARG A 217     153.500  84.880 134.550  1.00  0.00           H
ATOM   2153  CZ  ARG A 217     154.990  84.440 133.350  1.00  0.00           C
ATOM   2154  NH1 ARG A 217     156.230  84.630 132.870  1.00  0.00           N
ATOM   2155 1HH1 ARG A 217     156.880  85.270 133.270  1.00  0.00           H
ATOM   2156 2HH1 ARG A 217     156.480  84.330 131.950  1.00  0.00           H
ATOM   2157  NH2 ARG A 217     154.100  83.790 132.570  1.00  0.00           N
ATOM   2158 1HH2 ARG A 217     153.120  83.730 132.730  1.00  0.00           H
ATOM   2159 2HH2 ARG A 217     154.410  83.470 131.670  1.00  0.00           H
ATOM   2160  C   ARG A 217     156.390  90.890 134.130  1.00  0.00           C
ATOM   2161  O   ARG A 217     156.360  91.290 135.310  1.00  0.00           O
ATOM   2162  N   TRP A 218     157.400  91.170 133.280  1.00  0.00           N
ATOM   2163  H   TRP A 218     157.690  90.540 132.570  1.00  0.00           H
ATOM   2164  CA  TRP A 218     158.410  92.170 133.570  1.00  0.00           C
ATOM   2165  CB  TRP A 218     159.180  92.390 132.210  1.00  0.00           C
ATOM   2166  CG  TRP A 218     158.400  93.350 131.270  1.00  0.00           C
ATOM   2167  CD1 TRP A 218     157.720  92.940 130.210  1.00  0.00           C
ATOM   2168  HD1 TRP A 218     157.500  91.890 129.980  1.00  0.00           H
ATOM   2169  CD2 TRP A 218     158.480  94.720 131.120  1.00  0.00           C
ATOM   2170  NE1 TRP A 218     157.380  93.940 129.420  1.00  0.00           N
ATOM   2171  HE1 TRP A 218     157.200  93.760 128.450  1.00  0.00           H
ATOM   2172  CE2 TRP A 218     157.900  95.000 129.920  1.00  0.00           C
ATOM   2173  CE3 TRP A 218     158.900  95.670 131.990  1.00  0.00           C
ATOM   2174  HE3 TRP A 218     159.300  95.290 132.930  1.00  0.00           H
ATOM   2175  CZ2 TRP A 218     157.770  96.400 129.620  1.00  0.00           C
ATOM   2176  HZ2 TRP A 218     157.440  96.690 128.620  1.00  0.00           H
ATOM   2177  CZ3 TRP A 218     158.680  97.030 131.680  1.00  0.00           C
ATOM   2178  HZ3 TRP A 218     158.960  97.770 132.440  1.00  0.00           H
ATOM   2179  CH2 TRP A 218     158.120  97.460 130.480  1.00  0.00           C
ATOM   2180  HH2 TRP A 218     158.210  98.490 130.110  1.00  0.00           H
ATOM   2181  C   TRP A 218     158.040  93.460 134.380  1.00  0.00           C
ATOM   2182  O   TRP A 218     158.810  93.890 135.200  1.00  0.00           O
ATOM   2183  N   PHE A 219     156.800  93.940 134.240  1.00  0.00           N
ATOM   2184  H   PHE A 219     156.080  93.440 133.760  1.00  0.00           H
ATOM   2185  CA  PHE A 219     156.450  95.330 134.590  1.00  0.00           C
ATOM   2186  CB  PHE A 219     155.410  95.910 133.590  1.00  0.00           C
ATOM   2187  CG  PHE A 219     154.180  94.990 133.460  1.00  0.00           C
ATOM   2188  CD1 PHE A 219     153.240  94.890 134.470  1.00  0.00           C
ATOM   2189  HD1 PHE A 219     153.200  95.670 135.230  1.00  0.00           H
ATOM   2190  CD2 PHE A 219     154.220  94.070 132.430  1.00  0.00           C
ATOM   2191  HD2 PHE A 219     154.670  94.300 131.470  1.00  0.00           H
ATOM   2192  CE1 PHE A 219     152.210  93.970 134.460  1.00  0.00           C
ATOM   2193  HE1 PHE A 219     151.300  94.080 135.050  1.00  0.00           H
ATOM   2194  CE2 PHE A 219     153.260  93.060 132.400  1.00  0.00           C
ATOM   2195  HE2 PHE A 219     153.350  92.230 131.710  1.00  0.00           H
ATOM   2196  CZ  PHE A 219     152.330  93.010 133.450  1.00  0.00           C
ATOM   2197  HZ  PHE A 219     151.550  92.250 133.410  1.00  0.00           H
ATOM   2198  C   PHE A 219     155.970  95.600 136.030  1.00  0.00           C
ATOM   2199  O   PHE A 219     155.730  96.760 136.400  1.00  0.00           O
ATOM   2200  N   LEU A 220     155.880  94.550 136.790  1.00  0.00           N
ATOM   2201  H   LEU A 220     155.910  93.610 136.460  1.00  0.00           H
ATOM   2202  CA  LEU A 220     155.490  94.530 138.220  1.00  0.00           C
ATOM   2203  CB  LEU A 220     155.160  93.050 138.660  1.00  0.00           C
ATOM   2204  CG  LEU A 220     153.960  92.420 137.910  1.00  0.00           C
ATOM   2205  CD1 LEU A 220     154.240  90.900 137.910  1.00  0.00           C
ATOM   2206  CD2 LEU A 220     152.770  92.630 138.890  1.00  0.00           C
ATOM   2207  C   LEU A 220     156.470  95.220 139.220  1.00  0.00           C
ATOM   2208  O   LEU A 220     157.410  94.650 139.750  1.00  0.00           O
ATOM   2209  N   ASN A 221     156.070  96.390 139.480  1.00  0.00           N
ATOM   2210  H   ASN A 221     155.250  96.740 139.020  1.00  0.00           H
ATOM   2211  CA  ASN A 221     156.700  97.280 140.480  1.00  0.00           C
ATOM   2212  CB  ASN A 221     157.180  98.580 139.900  1.00  0.00           C
ATOM   2213  CG  ASN A 221     158.570  98.370 139.230  1.00  0.00           C
ATOM   2214  OD1 ASN A 221     159.650  98.500 139.790  1.00  0.00           O
ATOM   2215  ND2 ASN A 221     158.430  97.970 138.010  1.00  0.00           N
ATOM   2216 1HD2 ASN A 221     157.520  97.740 137.660  1.00  0.00           H
ATOM   2217 2HD2 ASN A 221     159.260  97.720 137.510  1.00  0.00           H
ATOM   2218  C   ASN A 221     155.840  97.490 141.730  1.00  0.00           C
ATOM   2219  O   ASN A 221     154.770  98.060 141.790  1.00  0.00           O
ATOM   2220  N   ARG A 222     156.350  96.900 142.830  1.00  0.00           N
ATOM   2221  H   ARG A 222     157.340  96.850 142.990  1.00  0.00           H
ATOM   2222  CA  ARG A 222     155.580  96.640 144.080  1.00  0.00           C
ATOM   2223  CB  ARG A 222     155.940  95.240 144.600  1.00  0.00           C
ATOM   2224  CG  ARG A 222     155.890  94.080 143.450  1.00  0.00           C
ATOM   2225  CD  ARG A 222     154.440  93.940 142.960  1.00  0.00           C
ATOM   2226  NE  ARG A 222     154.190  92.490 142.600  1.00  0.00           N
ATOM   2227  HE  ARG A 222     155.000  92.060 142.210  1.00  0.00           H
ATOM   2228  CZ  ARG A 222     153.290  91.650 143.040  1.00  0.00           C
ATOM   2229  NH1 ARG A 222     152.310  92.020 143.910  1.00  0.00           N
ATOM   2230 1HH1 ARG A 222     152.340  93.000 144.110  1.00  0.00           H
ATOM   2231 2HH1 ARG A 222     151.510  91.480 144.180  1.00  0.00           H
ATOM   2232  NH2 ARG A 222     153.370  90.370 142.730  1.00  0.00           N
ATOM   2233 1HH2 ARG A 222     154.110  89.970 142.200  1.00  0.00           H
ATOM   2234 2HH2 ARG A 222     152.760  89.840 143.310  1.00  0.00           H
ATOM   2235  C   ARG A 222     155.630  97.740 145.160  1.00  0.00           C
ATOM   2236  O   ARG A 222     156.380  97.530 146.120  1.00  0.00           O
ATOM   2237  N   PHE A 223     154.900  98.850 144.950  1.00  0.00           N
ATOM   2238  H   PHE A 223     154.490  99.110 144.070  1.00  0.00           H
ATOM   2239  CA  PHE A 223     154.900  99.960 145.900  1.00  0.00           C
ATOM   2240  CB  PHE A 223     155.760 101.080 145.400  1.00  0.00           C
ATOM   2241  CG  PHE A 223     155.440 101.710 144.080  1.00  0.00           C
ATOM   2242  CD1 PHE A 223     154.670 102.860 144.090  1.00  0.00           C
ATOM   2243  HD1 PHE A 223     154.180 103.240 144.980  1.00  0.00           H
ATOM   2244  CD2 PHE A 223     156.110 101.240 142.920  1.00  0.00           C
ATOM   2245  HD2 PHE A 223     156.770 100.370 142.920  1.00  0.00           H
ATOM   2246  CE1 PHE A 223     154.510 103.490 142.850  1.00  0.00           C
ATOM   2247  HE1 PHE A 223     153.810 104.310 142.680  1.00  0.00           H
ATOM   2248  CE2 PHE A 223     156.000 101.960 141.720  1.00  0.00           C
ATOM   2249  HE2 PHE A 223     156.560 101.570 140.870  1.00  0.00           H
ATOM   2250  CZ  PHE A 223     155.180 103.110 141.710  1.00  0.00           C
ATOM   2251  HZ  PHE A 223     155.090 103.690 140.790  1.00  0.00           H
ATOM   2252  C   PHE A 223     153.610 100.520 146.550  1.00  0.00           C
ATOM   2253  O   PHE A 223     152.450 100.310 146.150  1.00  0.00           O
ATOM   2254  N   THR A 224     153.850 101.420 147.530  1.00  0.00           N
ATOM   2255  H   THR A 224     154.770 101.550 147.890  1.00  0.00           H
ATOM   2256  CA  THR A 224     152.820 102.030 148.300  1.00  0.00           C
ATOM   2257  CB  THR A 224     153.230 102.380 149.690  1.00  0.00           C
ATOM   2258  OG1 THR A 224     154.650 102.580 149.790  1.00  0.00           O
ATOM   2259  HG1 THR A 224     154.750 103.000 150.690  1.00  0.00           H
ATOM   2260  CG2 THR A 224     152.650 101.280 150.650  1.00  0.00           C
ATOM   2261  C   THR A 224     152.240 103.170 147.510  1.00  0.00           C
ATOM   2262  O   THR A 224     152.820 104.160 147.100  1.00  0.00           O
ATOM   2263  N   THR A 225     150.970 102.870 147.080  1.00  0.00           N
ATOM   2264  H   THR A 225     150.690 101.920 147.270  1.00  0.00           H
ATOM   2265  CA  THR A 225     149.990 103.880 146.550  1.00  0.00           C
ATOM   2266  CB  THR A 225     149.740 103.760 145.030  1.00  0.00           C
ATOM   2267  OG1 THR A 225     149.560 102.340 144.610  1.00  0.00           O
ATOM   2268  HG1 THR A 225     150.420 101.840 144.690  1.00  0.00           H
ATOM   2269  CG2 THR A 225     150.880 104.440 144.250  1.00  0.00           C
ATOM   2270  C   THR A 225     148.680 103.700 147.420  1.00  0.00           C
ATOM   2271  O   THR A 225     148.360 102.540 147.750  1.00  0.00           O
ATOM   2272  N   THR A 226     147.840 104.650 147.410  1.00  0.00           N
ATOM   2273  H   THR A 226     148.080 105.490 146.920  1.00  0.00           H
ATOM   2274  CA  THR A 226     146.640 104.640 148.220  1.00  0.00           C
ATOM   2275  CB  THR A 226     146.500 105.660 149.290  1.00  0.00           C
ATOM   2276  OG1 THR A 226     146.680 106.960 148.780  1.00  0.00           O
ATOM   2277  HG1 THR A 226     147.600 106.950 148.380  1.00  0.00           H
ATOM   2278  CG2 THR A 226     147.400 105.370 150.480  1.00  0.00           C
ATOM   2279  C   THR A 226     145.340 104.700 147.440  1.00  0.00           C
ATOM   2280  O   THR A 226     144.630 103.720 147.570  1.00  0.00           O
ATOM   2281  N   LEU A 227     145.260 105.660 146.590  1.00  0.00           N
ATOM   2282  H   LEU A 227     146.140 106.050 146.300  1.00  0.00           H
ATOM   2283  CA  LEU A 227     144.160 106.120 145.760  1.00  0.00           C
ATOM   2284  CB  LEU A 227     142.750 105.970 146.370  1.00  0.00           C
ATOM   2285  CG  LEU A 227     141.640 106.130 145.250  1.00  0.00           C
ATOM   2286  CD1 LEU A 227     141.800 104.980 144.220  1.00  0.00           C
ATOM   2287  CD2 LEU A 227     140.240 106.090 145.790  1.00  0.00           C
ATOM   2288  C   LEU A 227     144.460 107.460 145.130  1.00  0.00           C
ATOM   2289  O   LEU A 227     144.830 107.570 143.980  1.00  0.00           O
ATOM   2290  N   ASN A 228     144.340 108.590 145.870  1.00  0.00           N
ATOM   2291  H   ASN A 228     143.940 108.580 146.790  1.00  0.00           H
ATOM   2292  CA  ASN A 228     144.480 109.950 145.350  1.00  0.00           C
ATOM   2293  CB  ASN A 228     144.440 111.010 146.460  1.00  0.00           C
ATOM   2294  CG  ASN A 228     143.060 111.080 147.080  1.00  0.00           C
ATOM   2295  OD1 ASN A 228     142.080 111.230 146.370  1.00  0.00           O
ATOM   2296  ND2 ASN A 228     143.040 111.610 148.290  1.00  0.00           N
ATOM   2297 1HD2 ASN A 228     143.700 112.160 148.790  1.00  0.00           H
ATOM   2298 2HD2 ASN A 228     142.080 111.520 148.560  1.00  0.00           H
ATOM   2299  C   ASN A 228     145.770 110.240 144.560  1.00  0.00           C
ATOM   2300  O   ASN A 228     145.820 110.820 143.490  1.00  0.00           O
ATOM   2301  N   ASP A 229     146.830 109.700 145.130  1.00  0.00           N
ATOM   2302  H   ASP A 229     146.780 108.970 145.820  1.00  0.00           H
ATOM   2303  CA  ASP A 229     148.210 109.710 144.580  1.00  0.00           C
ATOM   2304  CB  ASP A 229     149.190 108.910 145.410  1.00  0.00           C
ATOM   2305  CG  ASP A 229     148.620 107.620 146.070  1.00  0.00           C
ATOM   2306  OD1 ASP A 229     149.030 107.230 147.160  1.00  0.00           O
ATOM   2307  OD2 ASP A 229     147.840 106.940 145.460  1.00  0.00           O
ATOM   2308  C   ASP A 229     148.290 109.200 143.130  1.00  0.00           C
ATOM   2309  O   ASP A 229     149.230 109.590 142.420  1.00  0.00           O
ATOM   2310  N   PHE A 230     147.710 108.050 142.890  1.00  0.00           N
ATOM   2311  H   PHE A 230     147.500 107.410 143.630  1.00  0.00           H
ATOM   2312  CA  PHE A 230     147.570 107.440 141.580  1.00  0.00           C
ATOM   2313  CB  PHE A 230     147.090 105.980 141.800  1.00  0.00           C
ATOM   2314  CG  PHE A 230     146.810 105.260 140.510  1.00  0.00           C
ATOM   2315  CD1 PHE A 230     145.500 105.230 140.050  1.00  0.00           C
ATOM   2316  HD1 PHE A 230     144.660 105.220 140.750  1.00  0.00           H
ATOM   2317  CD2 PHE A 230     147.860 104.980 139.660  1.00  0.00           C
ATOM   2318  HD2 PHE A 230     148.820 104.980 140.180  1.00  0.00           H
ATOM   2319  CE1 PHE A 230     145.220 105.010 138.680  1.00  0.00           C
ATOM   2320  HE1 PHE A 230     144.180 104.950 138.360  1.00  0.00           H
ATOM   2321  CE2 PHE A 230     147.560 104.790 138.300  1.00  0.00           C
ATOM   2322  HE2 PHE A 230     148.250 104.480 137.520  1.00  0.00           H
ATOM   2323  CZ  PHE A 230     146.260 104.770 137.780  1.00  0.00           C
ATOM   2324  HZ  PHE A 230     146.080 104.540 136.730  1.00  0.00           H
ATOM   2325  C   PHE A 230     146.620 108.140 140.600  1.00  0.00           C
ATOM   2326  O   PHE A 230     146.970 108.330 139.470  1.00  0.00           O
ATOM   2327  N   ASN A 231     145.510 108.560 141.140  1.00  0.00           N
ATOM   2328  H   ASN A 231     145.100 108.070 141.900  1.00  0.00           H
ATOM   2329  CA  ASN A 231     144.490 109.440 140.490  1.00  0.00           C
ATOM   2330  CB  ASN A 231     143.270 109.660 141.410  1.00  0.00           C
ATOM   2331  CG  ASN A 231     142.500 108.340 141.660  1.00  0.00           C
ATOM   2332  OD1 ASN A 231     142.820 107.260 141.180  1.00  0.00           O
ATOM   2333  ND2 ASN A 231     141.390 108.300 142.400  1.00  0.00           N
ATOM   2334 1HD2 ASN A 231     140.900 109.060 142.840  1.00  0.00           H
ATOM   2335 2HD2 ASN A 231     141.140 107.340 142.500  1.00  0.00           H
ATOM   2336  C   ASN A 231     145.080 110.800 139.960  1.00  0.00           C
ATOM   2337  O   ASN A 231     145.080 110.980 138.750  1.00  0.00           O
ATOM   2338  N   LEU A 232     145.900 111.480 140.790  1.00  0.00           N
ATOM   2339  H   LEU A 232     146.000 111.320 141.770  1.00  0.00           H
ATOM   2340  CA  LEU A 232     146.590 112.680 140.290  1.00  0.00           C
ATOM   2341  CB  LEU A 232     147.330 113.360 141.490  1.00  0.00           C
ATOM   2342  CG  LEU A 232     148.090 114.620 141.090  1.00  0.00           C
ATOM   2343  CD1 LEU A 232     147.210 115.800 140.740  1.00  0.00           C
ATOM   2344  CD2 LEU A 232     149.100 114.820 142.240  1.00  0.00           C
ATOM   2345  C   LEU A 232     147.440 112.350 139.070  1.00  0.00           C
ATOM   2346  O   LEU A 232     147.230 113.010 138.050  1.00  0.00           O
ATOM   2347  N   VAL A 233     148.360 111.400 139.150  1.00  0.00           N
ATOM   2348  H   VAL A 233     148.500 110.730 139.880  1.00  0.00           H
ATOM   2349  CA  VAL A 233     149.200 111.050 137.960  1.00  0.00           C
ATOM   2350  CB  VAL A 233     150.370 110.080 138.330  1.00  0.00           C
ATOM   2351  CG1 VAL A 233     151.200 109.530 137.150  1.00  0.00           C
ATOM   2352  CG2 VAL A 233     151.300 110.780 139.320  1.00  0.00           C
ATOM   2353  C   VAL A 233     148.420 110.470 136.720  1.00  0.00           C
ATOM   2354  O   VAL A 233     148.740 110.680 135.550  1.00  0.00           O
ATOM   2355  N   ALA A 234     147.370 109.720 137.010  1.00  0.00           N
ATOM   2356  H   ALA A 234     147.240 109.070 137.770  1.00  0.00           H
ATOM   2357  CA  ALA A 234     146.340 109.370 136.030  1.00  0.00           C
ATOM   2358  CB  ALA A 234     145.300 108.430 136.660  1.00  0.00           C
ATOM   2359  C   ALA A 234     145.760 110.520 135.210  1.00  0.00           C
ATOM   2360  O   ALA A 234     146.040 110.600 133.990  1.00  0.00           O
ATOM   2361  N   MET A 235     145.190 111.550 135.890  1.00  0.00           N
ATOM   2362  H   MET A 235     145.170 111.360 136.870  1.00  0.00           H
ATOM   2363  CA  MET A 235     144.760 112.820 135.320  1.00  0.00           C
ATOM   2364  CB  MET A 235     143.930 113.660 136.300  1.00  0.00           C
ATOM   2365  CG  MET A 235     142.630 112.970 136.680  1.00  0.00           C
ATOM   2366  SD  MET A 235     141.410 113.770 137.830  1.00  0.00           S
ATOM   2367  CE  MET A 235     140.610 114.900 136.680  1.00  0.00           C
ATOM   2368  C   MET A 235     145.800 113.750 134.750  1.00  0.00           C
ATOM   2369  O   MET A 235     145.680 114.150 133.560  1.00  0.00           O
ATOM   2370  N   LYS A 236     146.920 113.850 135.410  1.00  0.00           N
ATOM   2371  H   LYS A 236     146.920 113.620 136.380  1.00  0.00           H
ATOM   2372  CA  LYS A 236     148.150 114.580 134.920  1.00  0.00           C
ATOM   2373  CB  LYS A 236     149.270 114.430 136.020  1.00  0.00           C
ATOM   2374  CG  LYS A 236     150.690 115.050 135.870  1.00  0.00           C
ATOM   2375  CD  LYS A 236     151.290 115.450 137.210  1.00  0.00           C
ATOM   2376  CE  LYS A 236     152.660 116.040 137.100  1.00  0.00           C
ATOM   2377  NZ  LYS A 236     153.190 116.470 138.370  1.00  0.00           N
ATOM   2378  HZ1 LYS A 236     154.010 116.950 138.060  1.00  0.00           H
ATOM   2379  HZ2 LYS A 236     152.530 116.970 138.930  1.00  0.00           H
ATOM   2380  HZ3 LYS A 236     153.350 115.620 138.860  1.00  0.00           H
ATOM   2381  C   LYS A 236     148.770 114.120 133.590  1.00  0.00           C
ATOM   2382  O   LYS A 236     148.950 114.860 132.630  1.00  0.00           O
ATOM   2383  N   TYR A 237     148.740 112.790 133.450  1.00  0.00           N
ATOM   2384  H   TYR A 237     148.570 112.170 134.220  1.00  0.00           H
ATOM   2385  CA  TYR A 237     149.000 112.000 132.260  1.00  0.00           C
ATOM   2386  CB  TYR A 237     150.000 110.890 132.540  1.00  0.00           C
ATOM   2387  CG  TYR A 237     151.410 111.450 133.000  1.00  0.00           C
ATOM   2388  CD1 TYR A 237     151.680 111.580 134.340  1.00  0.00           C
ATOM   2389  HD1 TYR A 237     150.840 111.790 135.010  1.00  0.00           H
ATOM   2390  CD2 TYR A 237     152.470 111.580 132.080  1.00  0.00           C
ATOM   2391  HD2 TYR A 237     152.280 111.580 131.000  1.00  0.00           H
ATOM   2392  CE1 TYR A 237     152.930 111.820 134.810  1.00  0.00           C
ATOM   2393  HE1 TYR A 237     153.080 112.190 135.820  1.00  0.00           H
ATOM   2394  CE2 TYR A 237     153.790 111.850 132.580  1.00  0.00           C
ATOM   2395  HE2 TYR A 237     154.610 111.780 131.870  1.00  0.00           H
ATOM   2396  CZ  TYR A 237     154.050 111.910 133.970  1.00  0.00           C
ATOM   2397  OH  TYR A 237     155.320 112.160 134.370  1.00  0.00           O
ATOM   2398  HH  TYR A 237     155.900 111.870 133.620  1.00  0.00           H
ATOM   2399  C   TYR A 237     147.850 111.640 131.300  1.00  0.00           C
ATOM   2400  O   TYR A 237     148.130 110.780 130.490  1.00  0.00           O
ATOM   2401  N   ASN A 238     146.720 112.340 131.460  1.00  0.00           N
ATOM   2402  H   ASN A 238     146.610 113.150 132.030  1.00  0.00           H
ATOM   2403  CA  ASN A 238     145.430 111.960 130.710  1.00  0.00           C
ATOM   2404  CB  ASN A 238     145.270 112.610 129.330  1.00  0.00           C
ATOM   2405  CG  ASN A 238     145.480 114.170 129.340  1.00  0.00           C
ATOM   2406  OD1 ASN A 238     146.470 114.770 129.810  1.00  0.00           O
ATOM   2407  ND2 ASN A 238     144.460 114.910 128.920  1.00  0.00           N
ATOM   2408 1HD2 ASN A 238     143.640 114.450 128.590  1.00  0.00           H
ATOM   2409 2HD2 ASN A 238     144.340 115.900 129.000  1.00  0.00           H
ATOM   2410  C   ASN A 238     144.930 110.510 130.700  1.00  0.00           C
ATOM   2411  O   ASN A 238     145.090 109.830 129.710  1.00  0.00           O
ATOM   2412  N   TYR A 239     144.380 110.130 131.900  1.00  0.00           N
ATOM   2413  H   TYR A 239     144.690 110.660 132.690  1.00  0.00           H
ATOM   2414  CA  TYR A 239     143.720 108.780 132.150  1.00  0.00           C
ATOM   2415  CB  TYR A 239     144.820 107.810 132.590  1.00  0.00           C
ATOM   2416  CG  TYR A 239     145.610 107.160 131.490  1.00  0.00           C
ATOM   2417  CD1 TYR A 239     145.080 106.070 130.810  1.00  0.00           C
ATOM   2418  HD1 TYR A 239     144.000 105.910 130.830  1.00  0.00           H
ATOM   2419  CD2 TYR A 239     146.920 107.610 131.130  1.00  0.00           C
ATOM   2420  HD2 TYR A 239     147.440 108.410 131.650  1.00  0.00           H
ATOM   2421  CE1 TYR A 239     145.830 105.490 129.770  1.00  0.00           C
ATOM   2422  HE1 TYR A 239     145.440 104.580 129.310  1.00  0.00           H
ATOM   2423  CE2 TYR A 239     147.560 107.010 130.090  1.00  0.00           C
ATOM   2424  HE2 TYR A 239     148.570 107.360 129.840  1.00  0.00           H
ATOM   2425  CZ  TYR A 239     147.090 105.940 129.380  1.00  0.00           C
ATOM   2426  OH  TYR A 239     147.860 105.270 128.470  1.00  0.00           O
ATOM   2427  HH  TYR A 239     147.360 104.480 128.110  1.00  0.00           H
ATOM   2428  C   TYR A 239     142.760 108.940 133.270  1.00  0.00           C
ATOM   2429  O   TYR A 239     142.940 109.740 134.240  1.00  0.00           O
ATOM   2430  N   GLU A 240     141.650 108.250 133.010  1.00  0.00           N
ATOM   2431  H   GLU A 240     141.750 107.560 132.300  1.00  0.00           H
ATOM   2432  CA  GLU A 240     140.520 108.270 133.920  1.00  0.00           C
ATOM   2433  CB  GLU A 240     139.350 107.530 133.160  1.00  0.00           C
ATOM   2434  CG  GLU A 240     138.020 107.570 133.940  1.00  0.00           C
ATOM   2435  CD  GLU A 240     137.150 108.820 133.990  1.00  0.00           C
ATOM   2436  OE1 GLU A 240     136.790 109.110 135.140  1.00  0.00           O
ATOM   2437  OE2 GLU A 240     136.860 109.440 132.940  1.00  0.00           O
ATOM   2438  C   GLU A 240     140.820 107.580 135.280  1.00  0.00           C
ATOM   2439  O   GLU A 240     141.460 106.510 135.290  1.00  0.00           O
ATOM   2440  N   PRO A 241     140.730 108.390 136.350  1.00  0.00           N
ATOM   2441  CA  PRO A 241     141.130 107.980 137.710  1.00  0.00           C
ATOM   2442  CB  PRO A 241     140.870 109.200 138.580  1.00  0.00           C
ATOM   2443  CG  PRO A 241     139.780 109.990 137.880  1.00  0.00           C
ATOM   2444  CD  PRO A 241     140.150 109.740 136.430  1.00  0.00           C
ATOM   2445  C   PRO A 241     140.460 106.650 138.180  1.00  0.00           C
ATOM   2446  O   PRO A 241     139.340 106.360 137.750  1.00  0.00           O
ATOM   2447  N   LEU A 242     141.020 106.080 139.240  1.00  0.00           N
ATOM   2448  H   LEU A 242     141.820 106.430 139.710  1.00  0.00           H
ATOM   2449  CA  LEU A 242     140.500 104.850 139.790  1.00  0.00           C
ATOM   2450  CB  LEU A 242     141.600 103.920 140.420  1.00  0.00           C
ATOM   2451  CG  LEU A 242     141.140 102.440 140.470  1.00  0.00           C
ATOM   2452  CD1 LEU A 242     141.300 101.750 139.080  1.00  0.00           C
ATOM   2453  CD2 LEU A 242     141.700 101.650 141.680  1.00  0.00           C
ATOM   2454  C   LEU A 242     139.410 105.170 140.840  1.00  0.00           C
ATOM   2455  O   LEU A 242     139.520 105.970 141.750  1.00  0.00           O
ATOM   2456  N   THR A 243     138.420 104.360 140.980  1.00  0.00           N
ATOM   2457  H   THR A 243     138.350 103.690 140.250  1.00  0.00           H
ATOM   2458  CA  THR A 243     137.300 104.460 142.000  1.00  0.00           C
ATOM   2459  CB  THR A 243     135.950 104.690 141.320  1.00  0.00           C
ATOM   2460  OG1 THR A 243     135.500 103.430 140.730  1.00  0.00           O
ATOM   2461  HG1 THR A 243     136.040 103.140 139.940  1.00  0.00           H
ATOM   2462  CG2 THR A 243     135.910 105.880 140.330  1.00  0.00           C
ATOM   2463  C   THR A 243     137.290 103.140 142.820  1.00  0.00           C
ATOM   2464  O   THR A 243     137.650 102.060 142.320  1.00  0.00           O
ATOM   2465  N   GLN A 244     136.550 103.210 143.910  1.00  0.00           N
ATOM   2466  H   GLN A 244     136.100 104.030 144.260  1.00  0.00           H
ATOM   2467  CA  GLN A 244     136.410 101.970 144.700  1.00  0.00           C
ATOM   2468  CB  GLN A 244     135.790 102.290 146.080  1.00  0.00           C
ATOM   2469  CG  GLN A 244     136.840 103.000 146.970  1.00  0.00           C
ATOM   2470  CD  GLN A 244     136.260 103.790 148.200  1.00  0.00           C
ATOM   2471  OE1 GLN A 244     136.770 103.710 149.300  1.00  0.00           O
ATOM   2472  NE2 GLN A 244     135.360 104.700 148.010  1.00  0.00           N
ATOM   2473 1HE2 GLN A 244     134.980 104.960 147.110  1.00  0.00           H
ATOM   2474 2HE2 GLN A 244     134.950 105.110 148.820  1.00  0.00           H
ATOM   2475  C   GLN A 244     135.650 100.770 144.130  1.00  0.00           C
ATOM   2476  O   GLN A 244     135.880  99.590 144.440  1.00  0.00           O
ATOM   2477  N   ASP A 245     134.720 101.110 143.240  1.00  0.00           N
ATOM   2478  H   ASP A 245     134.330 102.040 143.240  1.00  0.00           H
ATOM   2479  CA  ASP A 245     133.940 100.210 142.300  1.00  0.00           C
ATOM   2480  CB  ASP A 245     133.010 101.070 141.410  1.00  0.00           C
ATOM   2481  CG  ASP A 245     131.710 101.480 142.040  1.00  0.00           C
ATOM   2482  OD1 ASP A 245     131.720 102.460 142.850  1.00  0.00           O
ATOM   2483  OD2 ASP A 245     130.670 100.920 141.720  1.00  0.00           O
ATOM   2484  C   ASP A 245     134.790  99.370 141.340  1.00  0.00           C
ATOM   2485  O   ASP A 245     134.590  98.170 141.350  1.00  0.00           O
ATOM   2486  N   HIS A 246     135.900  99.950 140.870  1.00  0.00           N
ATOM   2487  H   HIS A 246     136.110 100.920 140.960  1.00  0.00           H
ATOM   2488  CA  HIS A 246     136.940  99.300 140.120  1.00  0.00           C
ATOM   2489  CB  HIS A 246     137.840 100.370 139.470  1.00  0.00           C
ATOM   2490  CG  HIS A 246     137.000 101.350 138.650  1.00  0.00           C
ATOM   2491  ND1 HIS A 246     137.270 102.640 138.520  1.00  0.00           N
ATOM   2492  CD2 HIS A 246     135.990 101.050 137.820  1.00  0.00           C
ATOM   2493  HD2 HIS A 246     135.340 100.170 137.860  1.00  0.00           H
ATOM   2494  CE1 HIS A 246     136.460 103.130 137.540  1.00  0.00           C
ATOM   2495  HE1 HIS A 246     136.140 104.170 137.450  1.00  0.00           H
ATOM   2496  NE2 HIS A 246     135.710 102.130 137.080  1.00  0.00           N
ATOM   2497  HE2 HIS A 246     135.090 102.160 136.300  1.00  0.00           H
ATOM   2498  C   HIS A 246     137.750  98.270 140.860  1.00  0.00           C
ATOM   2499  O   HIS A 246     137.850  97.130 140.400  1.00  0.00           O
ATOM   2500  N   VAL A 247     138.070  98.650 142.110  1.00  0.00           N
ATOM   2501  H   VAL A 247     138.040  99.620 142.360  1.00  0.00           H
ATOM   2502  CA  VAL A 247     138.730  97.650 143.010  1.00  0.00           C
ATOM   2503  CB  VAL A 247     138.990  98.430 144.380  1.00  0.00           C
ATOM   2504  CG1 VAL A 247     139.520  97.450 145.410  1.00  0.00           C
ATOM   2505  CG2 VAL A 247     139.830  99.700 144.250  1.00  0.00           C
ATOM   2506  C   VAL A 247     137.940  96.320 143.080  1.00  0.00           C
ATOM   2507  O   VAL A 247     138.590  95.260 142.880  1.00  0.00           O
ATOM   2508  N   ASP A 248     136.660  96.390 143.410  1.00  0.00           N
ATOM   2509  H   ASP A 248     136.370  97.330 143.620  1.00  0.00           H
ATOM   2510  CA  ASP A 248     135.650  95.350 143.300  1.00  0.00           C
ATOM   2511  CB  ASP A 248     134.240  95.990 143.610  1.00  0.00           C
ATOM   2512  CG  ASP A 248     133.210  94.900 143.850  1.00  0.00           C
ATOM   2513  OD1 ASP A 248     133.350  93.800 143.330  1.00  0.00           O
ATOM   2514  OD2 ASP A 248     132.150  95.100 144.520  1.00  0.00           O
ATOM   2515  C   ASP A 248     135.810  94.680 141.950  1.00  0.00           C
ATOM   2516  O   ASP A 248     136.420  93.640 141.950  1.00  0.00           O
ATOM   2517  N   ILE A 249     135.410  95.300 140.840  1.00  0.00           N
ATOM   2518  H   ILE A 249     135.090  96.250 140.850  1.00  0.00           H
ATOM   2519  CA  ILE A 249     135.440  94.670 139.500  1.00  0.00           C
ATOM   2520  CB  ILE A 249     135.090  95.590 138.300  1.00  0.00           C
ATOM   2521  CG1 ILE A 249     133.690  96.140 138.510  1.00  0.00           C
ATOM   2522  CG2 ILE A 249     134.960  94.820 136.990  1.00  0.00           C
ATOM   2523  CD  ILE A 249     133.500  97.440 137.760  1.00  0.00           C
ATOM   2524  C   ILE A 249     136.780  93.930 139.130  1.00  0.00           C
ATOM   2525  O   ILE A 249     136.720  92.760 138.840  1.00  0.00           O
ATOM   2526  N   LEU A 250     137.910  94.530 139.500  1.00  0.00           N
ATOM   2527  H   LEU A 250     137.990  95.440 139.920  1.00  0.00           H
ATOM   2528  CA  LEU A 250     139.220  93.860 139.330  1.00  0.00           C
ATOM   2529  CB  LEU A 250     140.400  94.740 139.530  1.00  0.00           C
ATOM   2530  CG  LEU A 250     140.650  95.910 138.520  1.00  0.00           C
ATOM   2531  CD1 LEU A 250     141.790  96.820 138.980  1.00  0.00           C
ATOM   2532  CD2 LEU A 250     141.070  95.470 137.090  1.00  0.00           C
ATOM   2533  C   LEU A 250     139.410  92.540 140.100  1.00  0.00           C
ATOM   2534  O   LEU A 250     139.980  91.620 139.590  1.00  0.00           O
ATOM   2535  N   GLY A 251     138.700  92.440 141.250  1.00  0.00           N
ATOM   2536  H   GLY A 251     138.170  93.230 141.560  1.00  0.00           H
ATOM   2537  CA  GLY A 251     138.430  91.160 142.010  1.00  0.00           C
ATOM   2538  C   GLY A 251     138.710  89.760 141.470  1.00  0.00           C
ATOM   2539  O   GLY A 251     139.820  89.190 141.600  1.00  0.00           O
ATOM   2540  N   PRO A 252     137.840  89.390 140.480  1.00  0.00           N
ATOM   2541  CA  PRO A 252     138.030  88.230 139.550  1.00  0.00           C
ATOM   2542  CB  PRO A 252     136.960  88.510 138.460  1.00  0.00           C
ATOM   2543  CG  PRO A 252     135.880  89.270 139.190  1.00  0.00           C
ATOM   2544  CD  PRO A 252     136.570  90.070 140.290  1.00  0.00           C
ATOM   2545  C   PRO A 252     139.450  87.980 138.990  1.00  0.00           C
ATOM   2546  O   PRO A 252     139.760  86.790 138.780  1.00  0.00           O
ATOM   2547  N   LEU A 253     140.320  88.990 138.870  1.00  0.00           N
ATOM   2548  H   LEU A 253     139.960  89.860 139.200  1.00  0.00           H
ATOM   2549  CA  LEU A 253     141.710  88.960 138.370  1.00  0.00           C
ATOM   2550  CB  LEU A 253     142.080  90.100 137.370  1.00  0.00           C
ATOM   2551  CG  LEU A 253     141.390  89.940 136.010  1.00  0.00           C
ATOM   2552  CD1 LEU A 253     141.550  91.190 135.140  1.00  0.00           C
ATOM   2553  CD2 LEU A 253     141.870  88.650 135.420  1.00  0.00           C
ATOM   2554  C   LEU A 253     142.680  89.120 139.520  1.00  0.00           C
ATOM   2555  O   LEU A 253     143.560  88.330 139.700  1.00  0.00           O
ATOM   2556  N   SER A 254     142.370  90.050 140.420  1.00  0.00           N
ATOM   2557  H   SER A 254     141.540  90.610 140.400  1.00  0.00           H
ATOM   2558  CA  SER A 254     143.310  90.400 141.540  1.00  0.00           C
ATOM   2559  CB  SER A 254     142.760  91.540 142.380  1.00  0.00           C
ATOM   2560  OG  SER A 254     141.450  91.190 142.800  1.00  0.00           O
ATOM   2561  HG  SER A 254     141.120  92.060 143.170  1.00  0.00           H
ATOM   2562  C   SER A 254     143.540  89.160 142.430  1.00  0.00           C
ATOM   2563  O   SER A 254     144.580  88.530 142.400  1.00  0.00           O
ATOM   2564  N   ALA A 255     142.440  88.610 142.910  1.00  0.00           N
ATOM   2565  H   ALA A 255     141.600  89.150 142.920  1.00  0.00           H
ATOM   2566  CA  ALA A 255     142.470  87.490 143.810  1.00  0.00           C
ATOM   2567  CB  ALA A 255     141.120  87.140 144.420  1.00  0.00           C
ATOM   2568  C   ALA A 255     142.960  86.190 143.270  1.00  0.00           C
ATOM   2569  O   ALA A 255     143.710  85.370 143.850  1.00  0.00           O
ATOM   2570  N   GLN A 256     142.430  85.860 142.100  1.00  0.00           N
ATOM   2571  H   GLN A 256     141.570  86.270 141.800  1.00  0.00           H
ATOM   2572  CA  GLN A 256     142.890  84.660 141.330  1.00  0.00           C
ATOM   2573  CB  GLN A 256     141.930  84.320 140.170  1.00  0.00           C
ATOM   2574  CG  GLN A 256     140.470  84.170 140.580  1.00  0.00           C
ATOM   2575  CD  GLN A 256     139.860  83.400 139.430  1.00  0.00           C
ATOM   2576  OE1 GLN A 256     139.620  82.180 139.610  1.00  0.00           O
ATOM   2577  NE2 GLN A 256     139.270  84.070 138.440  1.00  0.00           N
ATOM   2578 1HE2 GLN A 256     139.280  85.070 138.530  1.00  0.00           H
ATOM   2579 2HE2 GLN A 256     138.950  83.590 137.630  1.00  0.00           H
ATOM   2580  C   GLN A 256     144.330  84.670 140.850  1.00  0.00           C
ATOM   2581  O   GLN A 256     144.880  83.600 140.890  1.00  0.00           O
ATOM   2582  N   THR A 257     144.810  85.810 140.450  1.00  0.00           N
ATOM   2583  H   THR A 257     144.250  86.630 140.380  1.00  0.00           H
ATOM   2584  CA  THR A 257     146.280  85.930 140.070  1.00  0.00           C
ATOM   2585  CB  THR A 257     146.640  87.010 139.070  1.00  0.00           C
ATOM   2586  OG1 THR A 257     146.130  88.260 139.620  1.00  0.00           O
ATOM   2587  HG1 THR A 257     145.130  88.230 139.700  1.00  0.00           H
ATOM   2588  CG2 THR A 257     146.120  86.680 137.680  1.00  0.00           C
ATOM   2589  C   THR A 257     147.220  86.160 141.310  1.00  0.00           C
ATOM   2590  O   THR A 257     148.460  86.070 141.250  1.00  0.00           O
ATOM   2591  N   GLY A 258     146.620  86.720 142.440  1.00  0.00           N
ATOM   2592  H   GLY A 258     145.730  87.160 142.350  1.00  0.00           H
ATOM   2593  CA  GLY A 258     147.440  87.020 143.630  1.00  0.00           C
ATOM   2594  C   GLY A 258     147.860  88.480 143.750  1.00  0.00           C
ATOM   2595  O   GLY A 258     148.220  88.950 144.840  1.00  0.00           O
ATOM   2596  N   ILE A 259     147.880  89.270 142.650  1.00  0.00           N
ATOM   2597  H   ILE A 259     147.510  88.970 141.770  1.00  0.00           H
ATOM   2598  CA  ILE A 259     148.410  90.650 142.670  1.00  0.00           C
ATOM   2599  CB  ILE A 259     149.160  91.000 141.420  1.00  0.00           C
ATOM   2600  CG1 ILE A 259     150.400  90.160 141.310  1.00  0.00           C
ATOM   2601  CG2 ILE A 259     149.600  92.430 141.390  1.00  0.00           C
ATOM   2602  CD  ILE A 259     150.220  88.880 140.480  1.00  0.00           C
ATOM   2603  C   ILE A 259     147.210  91.520 142.970  1.00  0.00           C
ATOM   2604  O   ILE A 259     146.340  91.590 142.130  1.00  0.00           O
ATOM   2605  N   ALA A 260     147.290  92.080 144.130  1.00  0.00           N
ATOM   2606  H   ALA A 260     147.890  91.640 144.800  1.00  0.00           H
ATOM   2607  CA  ALA A 260     146.320  93.090 144.480  1.00  0.00           C
ATOM   2608  CB  ALA A 260     146.700  93.420 145.900  1.00  0.00           C
ATOM   2609  C   ALA A 260     146.310  94.350 143.570  1.00  0.00           C
ATOM   2610  O   ALA A 260     147.220  94.690 142.840  1.00  0.00           O
ATOM   2611  N   VAL A 261     145.200  95.030 143.620  1.00  0.00           N
ATOM   2612  H   VAL A 261     144.510  94.740 144.280  1.00  0.00           H
ATOM   2613  CA  VAL A 261     144.860  96.240 142.800  1.00  0.00           C
ATOM   2614  CB  VAL A 261     143.520  96.790 143.340  1.00  0.00           C
ATOM   2615  CG1 VAL A 261     143.430  98.290 143.200  1.00  0.00           C
ATOM   2616  CG2 VAL A 261     142.320  96.200 142.750  1.00  0.00           C
ATOM   2617  C   VAL A 261     145.960  97.370 142.790  1.00  0.00           C
ATOM   2618  O   VAL A 261     146.410  97.790 141.740  1.00  0.00           O
ATOM   2619  N   LEU A 262     146.400  97.710 144.020  1.00  0.00           N
ATOM   2620  H   LEU A 262     145.780  97.420 144.750  1.00  0.00           H
ATOM   2621  CA  LEU A 262     147.350  98.750 144.310  1.00  0.00           C
ATOM   2622  CB  LEU A 262     147.240  99.180 145.740  1.00  0.00           C
ATOM   2623  CG  LEU A 262     146.050 100.120 146.030  1.00  0.00           C
ATOM   2624  CD1 LEU A 262     145.710 100.020 147.500  1.00  0.00           C
ATOM   2625  CD2 LEU A 262     146.370 101.530 145.580  1.00  0.00           C
ATOM   2626  C   LEU A 262     148.780  98.400 143.950  1.00  0.00           C
ATOM   2627  O   LEU A 262     149.430  99.250 143.300  1.00  0.00           O
ATOM   2628  N   ASP A 263     149.160  97.120 144.030  1.00  0.00           N
ATOM   2629  H   ASP A 263     148.880  96.530 144.780  1.00  0.00           H
ATOM   2630  CA  ASP A 263     150.480  96.730 143.410  1.00  0.00           C
ATOM   2631  CB  ASP A 263     150.800  95.300 143.820  1.00  0.00           C
ATOM   2632  CG  ASP A 263     151.260  95.170 145.270  1.00  0.00           C
ATOM   2633  OD1 ASP A 263     152.490  95.160 145.430  1.00  0.00           O
ATOM   2634  OD2 ASP A 263     150.440  94.810 146.140  1.00  0.00           O
ATOM   2635  C   ASP A 263     150.470  96.870 141.850  1.00  0.00           C
ATOM   2636  O   ASP A 263     151.520  97.270 141.240  1.00  0.00           O
ATOM   2637  N   MET A 264     149.370  96.450 141.160  1.00  0.00           N
ATOM   2638  H   MET A 264     148.770  95.770 141.580  1.00  0.00           H
ATOM   2639  CA  MET A 264     149.170  96.740 139.780  1.00  0.00           C
ATOM   2640  CB  MET A 264     147.980  95.970 139.140  1.00  0.00           C
ATOM   2641  CG  MET A 264     148.390  95.720 137.680  1.00  0.00           C
ATOM   2642  SD  MET A 264     149.910  94.730 137.330  1.00  0.00           S
ATOM   2643  CE  MET A 264     149.280  93.040 137.400  1.00  0.00           C
ATOM   2644  C   MET A 264     149.120  98.260 139.430  1.00  0.00           C
ATOM   2645  O   MET A 264     149.800  98.710 138.500  1.00  0.00           O
ATOM   2646  N   CYS A 265     148.410  99.030 140.260  1.00  0.00           N
ATOM   2647  H   CYS A 265     147.730  98.570 140.840  1.00  0.00           H
ATOM   2648  CA  CYS A 265     148.370 100.590 140.160  1.00  0.00           C
ATOM   2649  CB  CYS A 265     147.320 101.080 141.110  1.00  0.00           C
ATOM   2650  SG  CYS A 265     145.660 100.930 140.370  1.00  0.00           S
ATOM   2651  HG  CYS A 265     145.580 102.190 139.960  1.00  0.00           H
ATOM   2652  C   CYS A 265     149.710 101.300 140.330  1.00  0.00           C
ATOM   2653  O   CYS A 265     149.990 102.320 139.790  1.00  0.00           O
ATOM   2654  N   ALA A 266     150.530 100.680 141.230  1.00  0.00           N
ATOM   2655  H   ALA A 266     150.170 100.130 141.990  1.00  0.00           H
ATOM   2656  CA  ALA A 266     151.990 100.980 141.420  1.00  0.00           C
ATOM   2657  CB  ALA A 266     152.500 100.180 142.600  1.00  0.00           C
ATOM   2658  C   ALA A 266     152.750 100.670 140.100  1.00  0.00           C
ATOM   2659  O   ALA A 266     153.330 101.540 139.490  1.00  0.00           O
ATOM   2660  N   SER A 267     152.600  99.400 139.610  1.00  0.00           N
ATOM   2661  H   SER A 267     152.540  98.610 140.220  1.00  0.00           H
ATOM   2662  CA  SER A 267     153.160  99.000 138.340  1.00  0.00           C
ATOM   2663  CB  SER A 267     152.790  97.590 138.000  1.00  0.00           C
ATOM   2664  OG  SER A 267     153.370  96.830 139.000  1.00  0.00           O
ATOM   2665  HG  SER A 267     152.650  96.610 139.660  1.00  0.00           H
ATOM   2666  C   SER A 267     152.740  99.910 137.160  1.00  0.00           C
ATOM   2667  O   SER A 267     153.620 100.470 136.500  1.00  0.00           O
ATOM   2668  N   LEU A 268     151.450 100.280 137.020  1.00  0.00           N
ATOM   2669  H   LEU A 268     150.690  99.750 137.410  1.00  0.00           H
ATOM   2670  CA  LEU A 268     150.980 101.420 136.170  1.00  0.00           C
ATOM   2671  CB  LEU A 268     149.480 101.510 136.360  1.00  0.00           C
ATOM   2672  CG  LEU A 268     148.870 102.040 135.040  1.00  0.00           C
ATOM   2673  CD1 LEU A 268     149.230 101.160 133.860  1.00  0.00           C
ATOM   2674  CD2 LEU A 268     147.340 102.160 135.220  1.00  0.00           C
ATOM   2675  C   LEU A 268     151.590 102.830 136.480  1.00  0.00           C
ATOM   2676  O   LEU A 268     152.060 103.460 135.510  1.00  0.00           O
ATOM   2677  N   LYS A 269     151.820 103.130 137.730  1.00  0.00           N
ATOM   2678  H   LYS A 269     151.420 102.650 138.510  1.00  0.00           H
ATOM   2679  CA  LYS A 269     152.470 104.480 137.980  1.00  0.00           C
ATOM   2680  CB  LYS A 269     152.370 104.670 139.460  1.00  0.00           C
ATOM   2681  CG  LYS A 269     152.750 106.080 139.900  1.00  0.00           C
ATOM   2682  CD  LYS A 269     152.060 106.300 141.230  1.00  0.00           C
ATOM   2683  CE  LYS A 269     151.970 107.820 141.600  1.00  0.00           C
ATOM   2684  NZ  LYS A 269     153.290 108.370 141.980  1.00  0.00           N
ATOM   2685  HZ1 LYS A 269     153.840 107.700 142.470  1.00  0.00           H
ATOM   2686  HZ2 LYS A 269     153.880 108.690 141.230  1.00  0.00           H
ATOM   2687  HZ3 LYS A 269     153.250 109.030 142.730  1.00  0.00           H
ATOM   2688  C   LYS A 269     153.910 104.680 137.480  1.00  0.00           C
ATOM   2689  O   LYS A 269     154.310 105.730 137.000  1.00  0.00           O
ATOM   2690  N   GLU A 270     154.610 103.530 137.540  1.00  0.00           N
ATOM   2691  H   GLU A 270     154.240 102.800 138.120  1.00  0.00           H
ATOM   2692  CA  GLU A 270     155.950 103.400 136.930  1.00  0.00           C
ATOM   2693  CB  GLU A 270     156.380 101.970 137.350  1.00  0.00           C
ATOM   2694  CG  GLU A 270     157.700 101.520 136.820  1.00  0.00           C
ATOM   2695  CD  GLU A 270     158.830 102.370 137.510  1.00  0.00           C
ATOM   2696  OE1 GLU A 270     158.560 102.960 138.560  1.00  0.00           O
ATOM   2697  OE2 GLU A 270     159.980 102.310 136.910  1.00  0.00           O
ATOM   2698  C   GLU A 270     155.900 103.690 135.430  1.00  0.00           C
ATOM   2699  O   GLU A 270     156.240 104.730 134.980  1.00  0.00           O
ATOM   2700  N   LEU A 271     155.130 102.840 134.740  1.00  0.00           N
ATOM   2701  H   LEU A 271     154.880 101.960 135.130  1.00  0.00           H
ATOM   2702  CA  LEU A 271     154.740 103.090 133.330  1.00  0.00           C
ATOM   2703  CB  LEU A 271     153.820 101.980 132.780  1.00  0.00           C
ATOM   2704  CG  LEU A 271     154.440 100.550 132.660  1.00  0.00           C
ATOM   2705  CD1 LEU A 271     153.360  99.460 132.750  1.00  0.00           C
ATOM   2706  CD2 LEU A 271     155.290 100.420 131.380  1.00  0.00           C
ATOM   2707  C   LEU A 271     154.360 104.480 132.870  1.00  0.00           C
ATOM   2708  O   LEU A 271     154.990 104.970 131.950  1.00  0.00           O
ATOM   2709  N   LEU A 272     153.390 104.960 133.640  1.00  0.00           N
ATOM   2710  H   LEU A 272     152.950 104.510 134.420  1.00  0.00           H
ATOM   2711  CA  LEU A 272     152.860 106.320 133.450  1.00  0.00           C
ATOM   2712  CB  LEU A 272     151.800 106.660 134.470  1.00  0.00           C
ATOM   2713  CG  LEU A 272     150.360 106.220 134.230  1.00  0.00           C
ATOM   2714  CD1 LEU A 272     149.370 106.950 135.200  1.00  0.00           C
ATOM   2715  CD2 LEU A 272     149.910 106.240 132.800  1.00  0.00           C
ATOM   2716  C   LEU A 272     153.910 107.450 133.500  1.00  0.00           C
ATOM   2717  O   LEU A 272     154.170 108.050 132.440  1.00  0.00           O
ATOM   2718  N   GLN A 273     154.690 107.390 134.590  1.00  0.00           N
ATOM   2719  H   GLN A 273     154.570 106.760 135.350  1.00  0.00           H
ATOM   2720  CA  GLN A 273     155.720 108.440 134.900  1.00  0.00           C
ATOM   2721  CB  GLN A 273     156.080 108.540 136.400  1.00  0.00           C
ATOM   2722  CG  GLN A 273     155.020 109.180 137.310  1.00  0.00           C
ATOM   2723  CD  GLN A 273     155.510 109.330 138.750  1.00  0.00           C
ATOM   2724  OE1 GLN A 273     155.010 108.700 139.690  1.00  0.00           O
ATOM   2725  NE2 GLN A 273     156.270 110.350 139.020  1.00  0.00           N
ATOM   2726 1HE2 GLN A 273     156.670 110.810 138.230  1.00  0.00           H
ATOM   2727 2HE2 GLN A 273     156.250 110.680 139.960  1.00  0.00           H
ATOM   2728  C   GLN A 273     157.060 108.320 134.170  1.00  0.00           C
ATOM   2729  O   GLN A 273     157.790 109.330 134.050  1.00  0.00           O
ATOM   2730  N   ASN A 274     157.460 107.110 133.780  1.00  0.00           N
ATOM   2731  H   ASN A 274     157.020 106.320 134.200  1.00  0.00           H
ATOM   2732  CA  ASN A 274     158.510 106.840 132.800  1.00  0.00           C
ATOM   2733  CB  ASN A 274     158.800 105.380 132.840  1.00  0.00           C
ATOM   2734  CG  ASN A 274     159.410 104.840 134.150  1.00  0.00           C
ATOM   2735  OD1 ASN A 274     160.450 105.370 134.610  1.00  0.00           O
ATOM   2736  ND2 ASN A 274     159.210 103.600 134.400  1.00  0.00           N
ATOM   2737 1HD2 ASN A 274     158.710 102.990 133.780  1.00  0.00           H
ATOM   2738 2HD2 ASN A 274     159.620 103.250 135.240  1.00  0.00           H
ATOM   2739  C   ASN A 274     158.030 107.130 131.340  1.00  0.00           C
ATOM   2740  O   ASN A 274     158.810 107.800 130.590  1.00  0.00           O
ATOM   2741  N   GLY A 275     156.880 106.570 130.960  1.00  0.00           N
ATOM   2742  H   GLY A 275     156.270 106.050 131.560  1.00  0.00           H
ATOM   2743  CA  GLY A 275     156.160 106.780 129.670  1.00  0.00           C
ATOM   2744  C   GLY A 275     156.400 105.630 128.630  1.00  0.00           C
ATOM   2745  O   GLY A 275     157.240 105.780 127.740  1.00  0.00           O
ATOM   2746  N   MET A 276     155.540 104.600 128.740  1.00  0.00           N
ATOM   2747  H   MET A 276     155.000 104.570 129.570  1.00  0.00           H
ATOM   2748  CA  MET A 276     155.570 103.450 127.900  1.00  0.00           C
ATOM   2749  CB  MET A 276     154.350 102.610 128.180  1.00  0.00           C
ATOM   2750  CG  MET A 276     152.920 103.140 128.150  1.00  0.00           C
ATOM   2751  SD  MET A 276     152.470 104.500 129.280  1.00  0.00           S
ATOM   2752  CE  MET A 276     150.770 104.440 128.720  1.00  0.00           C
ATOM   2753  C   MET A 276     155.660 103.650 126.390  1.00  0.00           C
ATOM   2754  O   MET A 276     154.800 104.100 125.650  1.00  0.00           O
ATOM   2755  N   ASN A 277     156.870 103.440 125.940  1.00  0.00           N
ATOM   2756  H   ASN A 277     157.560 103.310 126.650  1.00  0.00           H
ATOM   2757  CA  ASN A 277     157.460 103.450 124.600  1.00  0.00           C
ATOM   2758  CB  ASN A 277     157.590 104.910 124.120  1.00  0.00           C
ATOM   2759  CG  ASN A 277     158.200 105.130 122.700  1.00  0.00           C
ATOM   2760  OD1 ASN A 277     158.900 104.330 122.140  1.00  0.00           O
ATOM   2761  ND2 ASN A 277     157.760 106.190 122.130  1.00  0.00           N
ATOM   2762 1HD2 ASN A 277     157.070 106.790 122.540  1.00  0.00           H
ATOM   2763 2HD2 ASN A 277     158.160 106.350 121.230  1.00  0.00           H
ATOM   2764  C   ASN A 277     158.820 102.710 124.460  1.00  0.00           C
ATOM   2765  O   ASN A 277     159.840 102.970 125.090  1.00  0.00           O
ATOM   2766  N   GLY A 278     158.610 101.460 123.930  1.00  0.00           N
ATOM   2767  H   GLY A 278     157.670 101.230 123.650  1.00  0.00           H
ATOM   2768  CA  GLY A 278     159.690 100.590 123.400  1.00  0.00           C
ATOM   2769  C   GLY A 278     159.470  99.100 123.660  1.00  0.00           C
ATOM   2770  O   GLY A 278     159.010  98.420 122.710  1.00  0.00           O
ATOM   2771  N   ARG A 279     160.140  98.640 124.720  1.00  0.00           N
ATOM   2772  H   ARG A 279     160.620  99.250 125.350  1.00  0.00           H
ATOM   2773  CA  ARG A 279     160.200  97.250 125.160  1.00  0.00           C
ATOM   2774  CB  ARG A 279     160.960  97.040 126.510  1.00  0.00           C
ATOM   2775  CG  ARG A 279     162.400  96.960 126.150  1.00  0.00           C
ATOM   2776  CD  ARG A 279     163.330  96.630 127.350  1.00  0.00           C
ATOM   2777  NE  ARG A 279     163.300  97.810 128.290  1.00  0.00           N
ATOM   2778  HE  ARG A 279     163.670  98.660 127.910  1.00  0.00           H
ATOM   2779  CZ  ARG A 279     162.910  97.770 129.560  1.00  0.00           C
ATOM   2780  NH1 ARG A 279     162.260  96.810 130.150  1.00  0.00           N
ATOM   2781 1HH1 ARG A 279     162.000  95.980 129.660  1.00  0.00           H
ATOM   2782 2HH1 ARG A 279     162.140  96.840 131.140  1.00  0.00           H
ATOM   2783  NH2 ARG A 279     163.320  98.720 130.350  1.00  0.00           N
ATOM   2784 1HH2 ARG A 279     163.780  99.520 129.970  1.00  0.00           H
ATOM   2785 2HH2 ARG A 279     163.200  98.660 131.350  1.00  0.00           H
ATOM   2786  C   ARG A 279     158.810  96.570 125.340  1.00  0.00           C
ATOM   2787  O   ARG A 279     157.980  97.160 125.980  1.00  0.00           O
ATOM   2788  N   THR A 280     158.670  95.470 124.620  1.00  0.00           N
ATOM   2789  H   THR A 280     159.380  95.100 124.010  1.00  0.00           H
ATOM   2790  CA  THR A 280     157.350  94.860 124.420  1.00  0.00           C
ATOM   2791  CB  THR A 280     157.300  93.820 123.300  1.00  0.00           C
ATOM   2792  OG1 THR A 280     158.060  92.710 123.810  1.00  0.00           O
ATOM   2793  HG1 THR A 280     157.510  91.970 124.190  1.00  0.00           H
ATOM   2794  CG2 THR A 280     157.680  94.330 121.930  1.00  0.00           C
ATOM   2795  C   THR A 280     156.630  94.320 125.660  1.00  0.00           C
ATOM   2796  O   THR A 280     157.260  93.850 126.630  1.00  0.00           O
ATOM   2797  N   ILE A 281     155.290  94.600 125.720  1.00  0.00           N
ATOM   2798  H   ILE A 281     154.870  95.180 125.010  1.00  0.00           H
ATOM   2799  CA  ILE A 281     154.300  93.850 126.550  1.00  0.00           C
ATOM   2800  CB  ILE A 281     153.480  94.750 127.500  1.00  0.00           C
ATOM   2801  CG1 ILE A 281     154.370  95.740 128.250  1.00  0.00           C
ATOM   2802  CG2 ILE A 281     152.690  93.890 128.460  1.00  0.00           C
ATOM   2803  CD  ILE A 281     153.640  96.730 129.190  1.00  0.00           C
ATOM   2804  C   ILE A 281     153.290  93.310 125.450  1.00  0.00           C
ATOM   2805  O   ILE A 281     152.650  94.010 124.660  1.00  0.00           O
ATOM   2806  N   LEU A 282     153.110  91.980 125.530  1.00  0.00           N
ATOM   2807  H   LEU A 282     153.600  91.410 126.190  1.00  0.00           H
ATOM   2808  CA  LEU A 282     152.370  91.170 124.530  1.00  0.00           C
ATOM   2809  CB  LEU A 282     150.820  91.220 124.810  1.00  0.00           C
ATOM   2810  CG  LEU A 282     150.510  90.510 126.130  1.00  0.00           C
ATOM   2811  CD1 LEU A 282     149.180  90.880 126.650  1.00  0.00           C
ATOM   2812  CD2 LEU A 282     150.810  89.070 126.230  1.00  0.00           C
ATOM   2813  C   LEU A 282     152.630  91.570 123.030  1.00  0.00           C
ATOM   2814  O   LEU A 282     151.730  91.480 122.170  1.00  0.00           O
ATOM   2815  N   GLY A 283     153.900  91.660 122.660  1.00  0.00           N
ATOM   2816  H   GLY A 283     154.630  91.480 123.320  1.00  0.00           H
ATOM   2817  CA  GLY A 283     154.330  92.170 121.360  1.00  0.00           C
ATOM   2818  C   GLY A 283     154.100  93.690 121.060  1.00  0.00           C
ATOM   2819  O   GLY A 283     154.850  94.300 120.370  1.00  0.00           O
ATOM   2820  N   SER A 284     153.010  94.240 121.540  1.00  0.00           N
ATOM   2821  H   SER A 284     152.280  93.700 121.970  1.00  0.00           H
ATOM   2822  CA  SER A 284     152.780  95.710 121.460  1.00  0.00           C
ATOM   2823  CB  SER A 284     151.320  95.970 121.930  1.00  0.00           C
ATOM   2824  OG  SER A 284     150.380  95.270 121.170  1.00  0.00           O
ATOM   2825  HG  SER A 284     149.520  95.760 121.280  1.00  0.00           H
ATOM   2826  C   SER A 284     153.660  96.540 122.410  1.00  0.00           C
ATOM   2827  O   SER A 284     153.890  96.140 123.570  1.00  0.00           O
ATOM   2828  N   ALA A 285     154.090  97.760 122.090  1.00  0.00           N
ATOM   2829  H   ALA A 285     153.630  98.350 121.430  1.00  0.00           H
ATOM   2830  CA  ALA A 285     154.830  98.540 123.130  1.00  0.00           C
ATOM   2831  CB  ALA A 285     155.810  99.520 122.470  1.00  0.00           C
ATOM   2832  C   ALA A 285     153.980  99.520 124.010  1.00  0.00           C
ATOM   2833  O   ALA A 285     154.270  99.750 125.210  1.00  0.00           O
ATOM   2834  N   LEU A 286     152.880 100.000 123.460  1.00  0.00           N
ATOM   2835  H   LEU A 286     152.830 100.080 122.460  1.00  0.00           H
ATOM   2836  CA  LEU A 286     152.010 101.000 124.180  1.00  0.00           C
ATOM   2837  CB  LEU A 286     151.330 101.930 123.140  1.00  0.00           C
ATOM   2838  CG  LEU A 286     152.350 102.660 122.200  1.00  0.00           C
ATOM   2839  CD1 LEU A 286     151.720 103.650 121.200  1.00  0.00           C
ATOM   2840  CD2 LEU A 286     153.250 103.450 123.140  1.00  0.00           C
ATOM   2841  C   LEU A 286     150.910 100.210 124.900  1.00  0.00           C
ATOM   2842  O   LEU A 286     150.480  99.200 124.390  1.00  0.00           O
ATOM   2843  N   LEU A 287     150.230 100.920 125.810  1.00  0.00           N
ATOM   2844  H   LEU A 287     150.340 101.910 125.870  1.00  0.00           H
ATOM   2845  CA  LEU A 287     149.190 100.180 126.630  1.00  0.00           C
ATOM   2846  CB  LEU A 287     149.220 100.550 128.100  1.00  0.00           C
ATOM   2847  CG  LEU A 287     150.470 100.180 128.860  1.00  0.00           C
ATOM   2848  CD1 LEU A 287     150.520 100.890 130.220  1.00  0.00           C
ATOM   2849  CD2 LEU A 287     150.520  98.650 128.970  1.00  0.00           C
ATOM   2850  C   LEU A 287     147.730 100.330 126.080  1.00  0.00           C
ATOM   2851  O   LEU A 287     146.890 101.210 126.420  1.00  0.00           O
ATOM   2852  N   GLU A 288     147.350  99.310 125.310  1.00  0.00           N
ATOM   2853  H   GLU A 288     147.920  98.490 125.320  1.00  0.00           H
ATOM   2854  CA  GLU A 288     146.180  99.310 124.420  1.00  0.00           C
ATOM   2855  CB  GLU A 288     146.520  98.290 123.320  1.00  0.00           C
ATOM   2856  CG  GLU A 288     147.790  98.630 122.580  1.00  0.00           C
ATOM   2857  CD  GLU A 288     147.760  97.700 121.310  1.00  0.00           C
ATOM   2858  OE1 GLU A 288     148.120  96.620 121.550  1.00  0.00           O
ATOM   2859  OE2 GLU A 288     147.250  98.170 120.290  1.00  0.00           O
ATOM   2860  C   GLU A 288     144.910  98.830 125.130  1.00  0.00           C
ATOM   2861  O   GLU A 288     144.910  97.750 125.680  1.00  0.00           O
ATOM   2862  N   ASP A 289     144.050  99.830 125.320  1.00  0.00           N
ATOM   2863  H   ASP A 289     144.260 100.730 124.950  1.00  0.00           H
ATOM   2864  CA  ASP A 289     142.750  99.710 125.980  1.00  0.00           C
ATOM   2865  CB  ASP A 289     142.180 100.970 126.620  1.00  0.00           C
ATOM   2866  CG  ASP A 289     141.980 102.210 125.700  1.00  0.00           C
ATOM   2867  OD1 ASP A 289     140.770 102.520 125.520  1.00  0.00           O
ATOM   2868  OD2 ASP A 289     142.880 102.760 125.050  1.00  0.00           O
ATOM   2869  C   ASP A 289     141.710  99.060 125.080  1.00  0.00           C
ATOM   2870  O   ASP A 289     141.350  99.550 124.010  1.00  0.00           O
ATOM   2871  N   GLU A 290     141.580  97.720 125.300  1.00  0.00           N
ATOM   2872  H   GLU A 290     142.260  97.350 125.940  1.00  0.00           H
ATOM   2873  CA  GLU A 290     140.650  96.820 124.500  1.00  0.00           C
ATOM   2874  CB  GLU A 290     141.410  96.350 123.260  1.00  0.00           C
ATOM   2875  CG  GLU A 290     142.630  95.510 123.580  1.00  0.00           C
ATOM   2876  CD  GLU A 290     143.590  95.060 122.480  1.00  0.00           C
ATOM   2877  OE1 GLU A 290     144.330  94.020 122.660  1.00  0.00           O
ATOM   2878  OE2 GLU A 290     143.200  95.360 121.330  1.00  0.00           O
ATOM   2879  C   GLU A 290     140.000  95.640 125.300  1.00  0.00           C
ATOM   2880  O   GLU A 290     139.120  94.960 124.810  1.00  0.00           O
ATOM   2881  N   PHE A 291     140.510  95.260 126.470  1.00  0.00           N
ATOM   2882  H   PHE A 291     141.450  95.490 126.720  1.00  0.00           H
ATOM   2883  CA  PHE A 291     139.930  94.110 127.230  1.00  0.00           C
ATOM   2884  CB  PHE A 291     140.960  93.000 127.100  1.00  0.00           C
ATOM   2885  CG  PHE A 291     140.530  91.880 126.150  1.00  0.00           C
ATOM   2886  CD1 PHE A 291     140.910  91.880 124.810  1.00  0.00           C
ATOM   2887  HD1 PHE A 291     141.720  92.540 124.480  1.00  0.00           H
ATOM   2888  CD2 PHE A 291     139.910  90.790 126.650  1.00  0.00           C
ATOM   2889  HD2 PHE A 291     139.650  90.820 127.710  1.00  0.00           H
ATOM   2890  CE1 PHE A 291     140.530  90.880 123.980  1.00  0.00           C
ATOM   2891  HE1 PHE A 291     140.720  90.920 122.910  1.00  0.00           H
ATOM   2892  CE2 PHE A 291     139.630  89.690 125.820  1.00  0.00           C
ATOM   2893  HE2 PHE A 291     139.570  88.690 126.250  1.00  0.00           H
ATOM   2894  CZ  PHE A 291     139.840  89.750 124.470  1.00  0.00           C
ATOM   2895  HZ  PHE A 291     139.490  88.950 123.830  1.00  0.00           H
ATOM   2896  C   PHE A 291     139.630  94.450 128.720  1.00  0.00           C
ATOM   2897  O   PHE A 291     140.450  95.010 129.450  1.00  0.00           O
ATOM   2898  N   THR A 292     138.370  94.220 129.030  1.00  0.00           N
ATOM   2899  H   THR A 292     137.700  94.010 128.320  1.00  0.00           H
ATOM   2900  CA  THR A 292     137.830  94.300 130.380  1.00  0.00           C
ATOM   2901  CB  THR A 292     136.280  94.450 130.220  1.00  0.00           C
ATOM   2902  OG1 THR A 292     135.740  93.190 129.910  1.00  0.00           O
ATOM   2903  HG1 THR A 292     135.970  93.050 128.950  1.00  0.00           H
ATOM   2904  CG2 THR A 292     135.980  95.590 129.240  1.00  0.00           C
ATOM   2905  C   THR A 292     138.110  93.130 131.320  1.00  0.00           C
ATOM   2906  O   THR A 292     138.640  92.110 130.870  1.00  0.00           O
ATOM   2907  N   PRO A 293     137.900  93.350 132.600  1.00  0.00           N
ATOM   2908  CA  PRO A 293     137.990  92.190 133.470  1.00  0.00           C
ATOM   2909  CB  PRO A 293     138.010  92.650 134.880  1.00  0.00           C
ATOM   2910  CG  PRO A 293     138.340  94.130 134.820  1.00  0.00           C
ATOM   2911  CD  PRO A 293     137.840  94.620 133.390  1.00  0.00           C
ATOM   2912  C   PRO A 293     137.100  90.980 133.250  1.00  0.00           C
ATOM   2913  O   PRO A 293     137.690  89.890 133.090  1.00  0.00           O
ATOM   2914  N   PHE A 294     135.840  91.160 132.900  1.00  0.00           N
ATOM   2915  H   PHE A 294     135.410  92.060 132.890  1.00  0.00           H
ATOM   2916  CA  PHE A 294     134.960  90.000 132.490  1.00  0.00           C
ATOM   2917  CB  PHE A 294     133.520  90.510 132.160  1.00  0.00           C
ATOM   2918  CG  PHE A 294     132.780  91.160 133.360  1.00  0.00           C
ATOM   2919  CD1 PHE A 294     132.900  90.840 134.710  1.00  0.00           C
ATOM   2920  HD1 PHE A 294     133.150  89.810 134.960  1.00  0.00           H
ATOM   2921  CD2 PHE A 294     131.860  92.110 133.000  1.00  0.00           C
ATOM   2922  HD2 PHE A 294     132.060  92.420 131.970  1.00  0.00           H
ATOM   2923  CE1 PHE A 294     132.180  91.580 135.680  1.00  0.00           C
ATOM   2924  HE1 PHE A 294     132.180  91.260 136.720  1.00  0.00           H
ATOM   2925  CE2 PHE A 294     131.250  92.930 133.960  1.00  0.00           C
ATOM   2926  HE2 PHE A 294     130.730  93.810 133.600  1.00  0.00           H
ATOM   2927  CZ  PHE A 294     131.340  92.640 135.310  1.00  0.00           C
ATOM   2928  HZ  PHE A 294     130.890  93.350 136.010  1.00  0.00           H
ATOM   2929  C   PHE A 294     135.400  89.170 131.220  1.00  0.00           C
ATOM   2930  O   PHE A 294     135.260  87.950 131.080  1.00  0.00           O
ATOM   2931  N   ASP A 295     135.950  89.940 130.270  1.00  0.00           N
ATOM   2932  H   ASP A 295     135.860  90.940 130.300  1.00  0.00           H
ATOM   2933  CA  ASP A 295     136.530  89.440 129.030  1.00  0.00           C
ATOM   2934  CB  ASP A 295     136.930  90.520 128.050  1.00  0.00           C
ATOM   2935  CG  ASP A 295     135.850  91.380 127.410  1.00  0.00           C
ATOM   2936  OD1 ASP A 295     136.150  92.620 127.330  1.00  0.00           O
ATOM   2937  OD2 ASP A 295     134.830  90.830 126.940  1.00  0.00           O
ATOM   2938  C   ASP A 295     137.770  88.700 129.380  1.00  0.00           C
ATOM   2939  O   ASP A 295     137.980  87.560 128.970  1.00  0.00           O
ATOM   2940  N   VAL A 296     138.680  89.330 130.130  1.00  0.00           N
ATOM   2941  H   VAL A 296     138.570  90.270 130.430  1.00  0.00           H
ATOM   2942  CA  VAL A 296     139.860  88.540 130.640  1.00  0.00           C
ATOM   2943  CB  VAL A 296     140.930  89.360 131.410  1.00  0.00           C
ATOM   2944  CG1 VAL A 296     142.220  88.610 131.660  1.00  0.00           C
ATOM   2945  CG2 VAL A 296     141.420  90.550 130.560  1.00  0.00           C
ATOM   2946  C   VAL A 296     139.500  87.280 131.460  1.00  0.00           C
ATOM   2947  O   VAL A 296     139.930  86.260 131.040  1.00  0.00           O
ATOM   2948  N   VAL A 297     138.690  87.280 132.530  1.00  0.00           N
ATOM   2949  H   VAL A 297     138.290  88.150 132.820  1.00  0.00           H
ATOM   2950  CA  VAL A 297     138.340  86.120 133.290  1.00  0.00           C
ATOM   2951  CB  VAL A 297     137.350  86.350 134.410  1.00  0.00           C
ATOM   2952  CG1 VAL A 297     136.750  85.150 135.080  1.00  0.00           C
ATOM   2953  CG2 VAL A 297     137.990  87.240 135.420  1.00  0.00           C
ATOM   2954  C   VAL A 297     137.910  84.960 132.380  1.00  0.00           C
ATOM   2955  O   VAL A 297     138.300  83.840 132.660  1.00  0.00           O
ATOM   2956  N   ARG A 298     136.980  85.280 131.490  1.00  0.00           N
ATOM   2957  H   ARG A 298     136.380  86.070 131.520  1.00  0.00           H
ATOM   2958  CA  ARG A 298     136.440  84.330 130.550  1.00  0.00           C
ATOM   2959  CB  ARG A 298     135.360  84.730 129.560  1.00  0.00           C
ATOM   2960  CG  ARG A 298     134.130  85.240 130.280  1.00  0.00           C
ATOM   2961  CD  ARG A 298     133.150  85.910 129.330  1.00  0.00           C
ATOM   2962  NE  ARG A 298     131.830  86.010 130.040  1.00  0.00           N
ATOM   2963  HE  ARG A 298     131.400  85.140 130.260  1.00  0.00           H
ATOM   2964  CZ  ARG A 298     130.970  87.110 130.070  1.00  0.00           C
ATOM   2965  NH1 ARG A 298     131.220  88.240 129.380  1.00  0.00           N
ATOM   2966 1HH1 ARG A 298     132.040  88.350 128.820  1.00  0.00           H
ATOM   2967 2HH1 ARG A 298     130.620  89.040 129.470  1.00  0.00           H
ATOM   2968  NH2 ARG A 298     129.950  87.080 130.900  1.00  0.00           N
ATOM   2969 1HH2 ARG A 298     129.850  86.330 131.560  1.00  0.00           H
ATOM   2970 2HH2 ARG A 298     129.220  87.770 130.900  1.00  0.00           H
ATOM   2971  C   ARG A 298     137.490  83.590 129.740  1.00  0.00           C
ATOM   2972  O   ARG A 298     137.300  82.440 129.440  1.00  0.00           O
ATOM   2973  N   GLN A 299     138.480  84.290 129.300  1.00  0.00           N
ATOM   2974  H   GLN A 299     138.400  85.280 129.280  1.00  0.00           H
ATOM   2975  CA  GLN A 299     139.660  83.780 128.540  1.00  0.00           C
ATOM   2976  CB  GLN A 299     140.090  84.780 127.510  1.00  0.00           C
ATOM   2977  CG  GLN A 299     139.160  84.610 126.310  1.00  0.00           C
ATOM   2978  CD  GLN A 299     139.570  85.590 125.180  1.00  0.00           C
ATOM   2979  OE1 GLN A 299     138.830  86.520 124.960  1.00  0.00           O
ATOM   2980  NE2 GLN A 299     140.590  85.420 124.420  1.00  0.00           N
ATOM   2981 1HE2 GLN A 299     141.140  84.580 124.440  1.00  0.00           H
ATOM   2982 2HE2 GLN A 299     140.820  86.130 123.770  1.00  0.00           H
ATOM   2983  C   GLN A 299     140.750  83.100 129.330  1.00  0.00           C
ATOM   2984  O   GLN A 299     141.150  81.970 129.020  1.00  0.00           O
ATOM   2985  N   CYS A 300     141.060  83.610 130.530  1.00  0.00           N
ATOM   2986  H   CYS A 300     140.660  84.500 130.780  1.00  0.00           H
ATOM   2987  CA  CYS A 300     142.180  83.280 131.450  1.00  0.00           C
ATOM   2988  CB  CYS A 300     142.920  84.560 131.600  1.00  0.00           C
ATOM   2989  SG  CYS A 300     143.650  85.270 130.040  1.00  0.00           S
ATOM   2990  HG  CYS A 300     144.730  84.510 130.080  1.00  0.00           H
ATOM   2991  C   CYS A 300     141.850  82.760 132.850  1.00  0.00           C
ATOM   2992  O   CYS A 300     141.370  83.410 133.810  1.00  0.00           O
ATOM   2993  N   SER A 301     142.160  81.500 132.950  1.00  0.00           N
ATOM   2994  H   SER A 301     142.250  80.880 132.170  1.00  0.00           H
ATOM   2995  CA  SER A 301     142.300  80.700 134.220  1.00  0.00           C
ATOM   2996  CB  SER A 301     142.080  79.200 133.900  1.00  0.00           C
ATOM   2997  OG  SER A 301     140.760  78.860 133.440  1.00  0.00           O
ATOM   2998  HG  SER A 301     140.860  78.690 132.460  1.00  0.00           H
ATOM   2999  C   SER A 301     143.500  81.110 135.020  1.00  0.00           C
ATOM   3000  O   SER A 301     144.580  80.500 134.990  1.00  0.00           O
ATOM   3001  N   GLY A 302     143.090  81.770 136.060  1.00  0.00           N
ATOM   3002  H   GLY A 302     142.130  81.700 136.350  1.00  0.00           H
ATOM   3003  CA  GLY A 302     143.920  82.710 136.890  1.00  0.00           C
ATOM   3004  C   GLY A 302     144.560  82.080 138.120  1.00  0.00           C
ATOM   3005  O   GLY A 302     143.880  81.570 139.020  1.00  0.00           O
ATOM   3006  N   VAL A 303     145.830  81.770 137.980  1.00  0.00           N
ATOM   3007  H   VAL A 303     146.330  82.170 137.210  1.00  0.00           H
ATOM   3008  CA  VAL A 303     146.640  80.920 138.910  1.00  0.00           C
ATOM   3009  CB  VAL A 303     147.300  79.700 138.220  1.00  0.00           C
ATOM   3010  CG1 VAL A 303     148.560  80.140 137.420  1.00  0.00           C
ATOM   3011  CG2 VAL A 303     147.480  78.510 139.220  1.00  0.00           C
ATOM   3012  C   VAL A 303     147.580  81.830 139.680  1.00  0.00           C
ATOM   3013  O   VAL A 303     148.120  82.760 139.120  1.00  0.00           O
ATOM   3014  N   THR A 304     147.930  81.640 140.950  1.00  0.00           N
ATOM   3015  H   THR A 304     147.550  80.850 141.430  1.00  0.00           H
ATOM   3016  CA  THR A 304     148.670  82.600 141.820  1.00  0.00           C
ATOM   3017  CB  THR A 304     148.330  82.210 143.260  1.00  0.00           C
ATOM   3018  OG1 THR A 304     148.730  80.810 143.430  1.00  0.00           O
ATOM   3019  HG1 THR A 304     149.600  80.700 142.960  1.00  0.00           H
ATOM   3020  CG2 THR A 304     146.860  82.270 143.580  1.00  0.00           C
ATOM   3021  C   THR A 304     150.180  82.690 141.580  1.00  0.00           C
ATOM   3022  O   THR A 304     150.920  81.740 141.930  1.00  0.00           O
ATOM   3023  N   PHE A 305     150.610  83.780 140.960  1.00  0.00           N
ATOM   3024  H   PHE A 305     149.990  84.540 140.760  1.00  0.00           H
ATOM   3025  CA  PHE A 305     152.010  84.000 140.450  1.00  0.00           C
ATOM   3026  CB  PHE A 305     152.030  84.730 139.120  1.00  0.00           C
ATOM   3027  CG  PHE A 305     151.490  83.860 138.010  1.00  0.00           C
ATOM   3028  CD1 PHE A 305     152.340  82.840 137.570  1.00  0.00           C
ATOM   3029  HD1 PHE A 305     152.800  82.190 138.320  1.00  0.00           H
ATOM   3030  CD2 PHE A 305     150.270  84.260 137.380  1.00  0.00           C
ATOM   3031  HD2 PHE A 305     149.520  84.600 138.090  1.00  0.00           H
ATOM   3032  CE1 PHE A 305     151.990  82.330 136.290  1.00  0.00           C
ATOM   3033  HE1 PHE A 305     152.680  81.680 135.760  1.00  0.00           H
ATOM   3034  CE2 PHE A 305     150.000  83.730 136.150  1.00  0.00           C
ATOM   3035  HE2 PHE A 305     149.050  84.000 135.680  1.00  0.00           H
ATOM   3036  CZ  PHE A 305     150.840  82.710 135.660  1.00  0.00           C
ATOM   3037  HZ  PHE A 305     150.670  82.440 134.620  1.00  0.00           H
ATOM   3038  C   PHE A 305     152.930  84.670 141.480  1.00  0.00           C
ATOM   3039  O   PHE A 305     152.390  85.180 142.440  1.00  0.00           O
ATOM   3040  N   GLN A 306     154.170  84.160 141.490  1.00  0.00           N
ATOM   3041  H   GLN A 306     154.480  83.610 140.710  1.00  0.00           H
ATOM   3042  CA  GLN A 306     155.290  84.720 142.260  1.00  0.00           C
ATOM   3043  CB  GLN A 306     155.990  83.660 143.150  1.00  0.00           C
ATOM   3044  CG  GLN A 306     155.100  82.990 144.160  1.00  0.00           C
ATOM   3045  CD  GLN A 306     154.750  83.820 145.290  1.00  0.00           C
ATOM   3046  OE1 GLN A 306     153.680  84.410 145.310  1.00  0.00           O
ATOM   3047  NE2 GLN A 306     155.700  84.110 146.190  1.00  0.00           N
ATOM   3048 1HE2 GLN A 306     156.600  83.690 146.070  1.00  0.00           H
ATOM   3049 2HE2 GLN A 306     155.540  84.760 146.930  1.00  0.00           H
ATOM   3050  C   GLN A 306     156.410  85.270 141.340  1.00  0.00           C
ATOM   3051  O1  GLN A 306     156.520  84.830 140.190  1.00  0.00           O
ATOM   3052  O2  GLN A 306     157.260  86.120 141.720  1.00  0.00           O
ATOM   3053  C45 LIG B 307     128.790 104.790 121.550  1.00  0.00           C
ATOM   3054  C44 LIG B 307     129.580 104.500 120.240  1.00  0.00           C
ATOM   3055  C46 LIG B 307     130.000 103.340 119.690  1.00  0.00           C
ATOM   3056  H48 LIG B 307     129.730 102.390 120.150  1.00  0.00           H
ATOM   3057  O43 LIG B 307     129.880 105.510 119.420  1.00  0.00           O
ATOM   3058  N42 LIG B 307     130.600 104.920 118.310  1.00  0.00           N
ATOM   3059  C41 LIG B 307     130.660 103.650 118.570  1.00  0.00           C
ATOM   3060  C40 LIG B 307     131.450 102.780 117.970  1.00  0.00           C
ATOM   3061  O47 LIG B 307     132.500 102.430 118.480  1.00  0.00           O
ATOM   3062  N39 LIG B 307     130.980 102.350 116.780  1.00  0.00           N
ATOM   3063  H5D LIG B 307     130.180 102.850 116.450  1.00  0.00           H
ATOM   3064  C37 LIG B 307     131.610 101.230 116.020  1.00  0.00           C
ATOM   3065  C38 LIG B 307     130.550 100.510 115.130  1.00  0.00           C
ATOM   3066  C36 LIG B 307     132.810 101.680 115.150  1.00  0.00           C
ATOM   3067  O48 LIG B 307     132.630 102.130 114.060  1.00  0.00           O
ATOM   3068  N35 LIG B 307     134.060 101.650 115.800  1.00  0.00           N
ATOM   3069  H5C LIG B 307     134.120 101.760 116.790  1.00  0.00           H
ATOM   3070  C31 LIG B 307     135.390 101.530 115.190  1.00  0.00           C
ATOM   3071  C32 LIG B 307     136.570 102.110 116.020  1.00  0.00           C
ATOM   3072  C34 LIG B 307     137.900 102.120 115.200  1.00  0.00           C
ATOM   3073  C33 LIG B 307     136.210 103.610 116.160  1.00  0.00           C
ATOM   3074  C30 LIG B 307     135.590 100.110 114.690  1.00  0.00           C
ATOM   3075  O49 LIG B 307     136.430  99.380 115.260  1.00  0.00           O
ATOM   3076  N29 LIG B 307     134.950  99.800 113.510  1.00  0.00           N
ATOM   3077  H29 LIG B 307     134.170 100.340 113.210  1.00  0.00           H
ATOM   3078  C05 LIG B 307     135.150  98.490 112.720  1.00  0.00           C
ATOM   3079  C04 LIG B 307     134.310  98.610 111.430  1.00  0.00           C
ATOM   3080  C02 LIG B 307     132.840  98.580 111.770  1.00  0.00           C
ATOM   3081  C03 LIG B 307     132.200  99.170 110.520  1.00  0.00           C
ATOM   3082  C01 LIG B 307     132.410  97.140 111.960  1.00  0.00           C
ATOM   3083  C06 LIG B 307     136.670  98.360 112.370  1.00  0.00           C
ATOM   3084  O28 LIG B 307     137.230  99.010 111.470  1.00  0.00           O
ATOM   3085  N07 LIG B 307     137.320  97.650 113.270  1.00  0.00           N
ATOM   3086  H5B LIG B 307     136.930  97.660 114.190  1.00  0.00           H
ATOM   3087  C08 LIG B 307     138.640  96.970 112.960  1.00  0.00           C
ATOM   3088  C09 LIG B 307     139.620  97.080 114.120  1.00  0.00           C
ATOM   3089  C10 LIG B 307     140.240  98.530 114.150  1.00  0.00           C
ATOM   3090  C14 LIG B 307     140.960  99.050 112.890  1.00  0.00           C
ATOM   3091  C13 LIG B 307     141.560 100.350 113.420  1.00  0.00           C
ATOM   3092  N12 LIG B 307     142.090  99.870 114.700  1.00  0.00           N
ATOM   3093  H12 LIG B 307     143.020  99.540 114.520  1.00  0.00           H
ATOM   3094  H5A LIG B 307     142.100 100.640 115.340  1.00  0.00           H
ATOM   3095  C11 LIG B 307     141.220  98.840 115.260  1.00  0.00           C
ATOM   3096  O15 LIG B 307     142.090  97.770 115.520  1.00  0.00           O
ATOM   3097  H49 LIG B 307     142.490  97.350 114.710  1.00  0.00           H
ATOM   3098  C16 LIG B 307     138.660  95.590 112.330  1.00  0.00           C
ATOM   3099  C17 LIG B 307     138.090  95.490 110.910  1.00  0.00           C
ATOM   3100  C18 LIG B 307     138.820  96.340 109.860  1.00  0.00           C
ATOM   3101  O27 LIG B 307     140.070  96.350 109.680  1.00  0.00           O
ATOM   3102  O19 LIG B 307     137.990  97.160 109.150  1.00  0.00           O
ATOM   3103  C20 LIG B 307     137.690  96.640 107.840  1.00  0.00           C
ATOM   3104  C21 LIG B 307     136.250  96.790 107.640  1.00  0.00           C
ATOM   3105  C22 LIG B 307     135.260  95.770 107.970  1.00  0.00           C
ATOM   3106  H22 LIG B 307     135.710  94.880 108.430  1.00  0.00           H
ATOM   3107  C23 LIG B 307     133.870  95.920 107.840  1.00  0.00           C
ATOM   3108  H23 LIG B 307     133.180  95.350 108.460  1.00  0.00           H
ATOM   3109  C24 LIG B 307     133.440  97.210 107.450  1.00  0.00           C
ATOM   3110  H24 LIG B 307     132.360  97.380 107.450  1.00  0.00           H
ATOM   3111  C25 LIG B 307     134.350  98.290 107.130  1.00  0.00           C
ATOM   3112  H25 LIG B 307     133.830  99.100 106.610  1.00  0.00           H
ATOM   3113  C26 LIG B 307     135.740  98.010 107.150  1.00  0.00           C
ATOM   3114  H26 LIG B 307     136.420  98.750 106.740  1.00  0.00           H
TER
ENDMDL
