# Supplementary material for: Microsecond MD Simulation and Multiple-Conformation Virtual Screening to Identify Potential Anti-COVID-19 Inhibitors Against SARS-CoV-2 Main Protease
Source: Front Chem. 2021 Jan 13;8:595273. doi: 10.3389/fchem.2020.595273 (PMC7873971; doi:10.3389/fchem.2020.595273)
Supplement: Supplementary file 2 [file Data_Sheet_1.ZIP › Ns_Pose_PDB/Ns_Pose_PDB/1_micro_6LU7_complex/650ns.pdb]

REMARK    GENERATED BY TRJCONV
TITLE     model - minimized in water t= 650000.00000 step= 325000000
REMARK    THIS IS A SIMULATION BOX
CRYST1   97.810   97.810   97.810  90.00  90.00  90.00 P 1           1
MODEL        1
ATOM      1  N   SER A   1     142.590 127.820 143.620  1.00  0.00           N
ATOM      2  H1  SER A   1     142.350 128.420 142.860  1.00  0.00           H
ATOM      3  H2  SER A   1     143.290 128.300 144.150  1.00  0.00           H
ATOM      4  H3  SER A   1     143.080 127.000 143.330  1.00  0.00           H
ATOM      5  CA  SER A   1     141.480 127.550 144.530  1.00  0.00           C
ATOM      6  CB  SER A   1     141.780 127.670 146.050  1.00  0.00           C
ATOM      7  OG  SER A   1     142.740 128.700 146.260  1.00  0.00           O
ATOM      8  HG  SER A   1     143.540 128.290 146.690  1.00  0.00           H
ATOM      9  C   SER A   1     140.370 128.550 144.140  1.00  0.00           C
ATOM     10  O   SER A   1     140.670 129.670 143.770  1.00  0.00           O
ATOM     11  N   GLY A   2     139.160 128.080 144.310  1.00  0.00           N
ATOM     12  H   GLY A   2     138.970 127.290 144.900  1.00  0.00           H
ATOM     13  CA  GLY A   2     138.020 128.880 144.000  1.00  0.00           C
ATOM     14  C   GLY A   2     136.600 128.260 144.140  1.00  0.00           C
ATOM     15  O   GLY A   2     136.010 128.000 143.060  1.00  0.00           O
ATOM     16  N   PHE A   3     136.160 128.050 145.370  1.00  0.00           N
ATOM     17  H   PHE A   3     136.770 128.170 146.150  1.00  0.00           H
ATOM     18  CA  PHE A   3     134.790 127.650 145.750  1.00  0.00           C
ATOM     19  CB  PHE A   3     134.730 127.800 147.280  1.00  0.00           C
ATOM     20  CG  PHE A   3     133.440 127.260 147.890  1.00  0.00           C
ATOM     21  CD1 PHE A   3     132.990 126.010 147.610  1.00  0.00           C
ATOM     22  HD1 PHE A   3     133.720 125.210 147.440  1.00  0.00           H
ATOM     23  CD2 PHE A   3     132.610 128.170 148.570  1.00  0.00           C
ATOM     24  HD2 PHE A   3     132.860 129.230 148.520  1.00  0.00           H
ATOM     25  CE1 PHE A   3     131.690 125.580 147.770  1.00  0.00           C
ATOM     26  HE1 PHE A   3     131.160 124.690 147.450  1.00  0.00           H
ATOM     27  CE2 PHE A   3     131.260 127.730 148.740  1.00  0.00           C
ATOM     28  HE2 PHE A   3     130.610 128.250 149.430  1.00  0.00           H
ATOM     29  CZ  PHE A   3     130.820 126.510 148.310  1.00  0.00           C
ATOM     30  HZ  PHE A   3     129.750 126.300 148.240  1.00  0.00           H
ATOM     31  C   PHE A   3     133.690 128.470 145.040  1.00  0.00           C
ATOM     32  O   PHE A   3     133.370 129.600 145.330  1.00  0.00           O
ATOM     33  N   ARG A   4     133.000 127.860 144.090  1.00  0.00           N
ATOM     34  H   ARG A   4     133.080 126.880 143.890  1.00  0.00           H
ATOM     35  CA  ARG A   4     132.130 128.590 143.190  1.00  0.00           C
ATOM     36  CB  ARG A   4     132.520 128.410 141.780  1.00  0.00           C
ATOM     37  CG  ARG A   4     132.250 127.020 141.240  1.00  0.00           C
ATOM     38  CD  ARG A   4     132.600 126.960 139.750  1.00  0.00           C
ATOM     39  NE  ARG A   4     131.720 127.920 139.070  1.00  0.00           N
ATOM     40  HE  ARG A   4     131.200 128.480 139.710  1.00  0.00           H
ATOM     41  CZ  ARG A   4     131.600 128.050 137.730  1.00  0.00           C
ATOM     42  NH1 ARG A   4     132.290 127.240 136.910  1.00  0.00           N
ATOM     43 1HH1 ARG A   4     132.850 126.510 137.310  1.00  0.00           H
ATOM     44 2HH1 ARG A   4     132.250 127.420 135.930  1.00  0.00           H
ATOM     45  NH2 ARG A   4     130.700 128.900 137.190  1.00  0.00           N
ATOM     46 1HH2 ARG A   4     130.130 129.400 137.840  1.00  0.00           H
ATOM     47 2HH2 ARG A   4     130.450 128.860 136.230  1.00  0.00           H
ATOM     48  C   ARG A   4     130.660 128.290 143.400  1.00  0.00           C
ATOM     49  O   ARG A   4     130.310 127.350 144.110  1.00  0.00           O
ATOM     50  N   LYS A   5     129.690 129.020 142.800  1.00  0.00           N
ATOM     51  H   LYS A   5     129.950 129.840 142.300  1.00  0.00           H
ATOM     52  CA  LYS A   5     128.270 128.720 142.700  1.00  0.00           C
ATOM     53  CB  LYS A   5     127.400 129.920 142.460  1.00  0.00           C
ATOM     54  CG  LYS A   5     127.540 130.860 143.650  1.00  0.00           C
ATOM     55  CD  LYS A   5     126.720 132.190 143.500  1.00  0.00           C
ATOM     56  CE  LYS A   5     126.720 132.970 144.880  1.00  0.00           C
ATOM     57  NZ  LYS A   5     125.550 133.850 145.110  1.00  0.00           N
ATOM     58  HZ1 LYS A   5     124.680 133.350 145.140  1.00  0.00           H
ATOM     59  HZ2 LYS A   5     125.760 134.330 145.960  1.00  0.00           H
ATOM     60  HZ3 LYS A   5     125.480 134.570 144.420  1.00  0.00           H
ATOM     61  C   LYS A   5     128.170 127.750 141.520  1.00  0.00           C
ATOM     62  O   LYS A   5     129.020 127.790 140.610  1.00  0.00           O
ATOM     63  N   MET A   6     127.330 126.770 141.670  1.00  0.00           N
ATOM     64  H   MET A   6     126.620 126.890 142.370  1.00  0.00           H
ATOM     65  CA  MET A   6     126.990 125.760 140.590  1.00  0.00           C
ATOM     66  CB  MET A   6     127.310 124.300 141.110  1.00  0.00           C
ATOM     67  CG  MET A   6     128.840 124.030 141.010  1.00  0.00           C
ATOM     68  SD  MET A   6     129.750 124.010 139.400  1.00  0.00           S
ATOM     69  CE  MET A   6     131.230 123.280 140.090  1.00  0.00           C
ATOM     70  C   MET A   6     125.590 125.810 140.020  1.00  0.00           C
ATOM     71  O   MET A   6     124.670 125.350 140.730  1.00  0.00           O
ATOM     72  N   ALA A   7     125.420 126.560 138.910  1.00  0.00           N
ATOM     73  H   ALA A   7     125.930 127.420 138.780  1.00  0.00           H
ATOM     74  CA  ALA A   7     124.260 126.380 138.050  1.00  0.00           C
ATOM     75  CB  ALA A   7     123.810 127.800 137.690  1.00  0.00           C
ATOM     76  C   ALA A   7     124.430 125.470 136.760  1.00  0.00           C
ATOM     77  O   ALA A   7     125.310 125.700 135.890  1.00  0.00           O
ATOM     78  N   PHE A   8     123.320 124.800 136.530  1.00  0.00           N
ATOM     79  H   PHE A   8     122.630 124.780 137.250  1.00  0.00           H
ATOM     80  CA  PHE A   8     123.180 123.800 135.400  1.00  0.00           C
ATOM     81  CB  PHE A   8     123.130 122.360 135.960  1.00  0.00           C
ATOM     82  CG  PHE A   8     124.340 122.000 136.880  1.00  0.00           C
ATOM     83  CD1 PHE A   8     124.320 122.040 138.270  1.00  0.00           C
ATOM     84  HD1 PHE A   8     123.370 121.990 138.810  1.00  0.00           H
ATOM     85  CD2 PHE A   8     125.520 121.720 136.210  1.00  0.00           C
ATOM     86  HD2 PHE A   8     125.440 121.700 135.120  1.00  0.00           H
ATOM     87  CE1 PHE A   8     125.490 121.830 138.980  1.00  0.00           C
ATOM     88  HE1 PHE A   8     125.500 121.770 140.070  1.00  0.00           H
ATOM     89  CE2 PHE A   8     126.700 121.520 136.900  1.00  0.00           C
ATOM     90  HE2 PHE A   8     127.600 121.180 136.390  1.00  0.00           H
ATOM     91  CZ  PHE A   8     126.680 121.630 138.300  1.00  0.00           C
ATOM     92  HZ  PHE A   8     127.610 121.720 138.860  1.00  0.00           H
ATOM     93  C   PHE A   8     122.000 124.060 134.420  1.00  0.00           C
ATOM     94  O   PHE A   8     120.880 124.250 134.870  1.00  0.00           O
ATOM     95  N   PRO A   9     122.370 124.500 133.170  1.00  0.00           N
ATOM     96  CA  PRO A   9     121.520 124.530 131.990  1.00  0.00           C
ATOM     97  CB  PRO A   9     122.220 125.550 131.070  1.00  0.00           C
ATOM     98  CG  PRO A   9     123.640 125.400 131.520  1.00  0.00           C
ATOM     99  CD  PRO A   9     123.490 125.420 133.040  1.00  0.00           C
ATOM    100  C   PRO A   9     121.520 123.170 131.170  1.00  0.00           C
ATOM    101  O   PRO A   9     122.440 122.340 131.370  1.00  0.00           O
ATOM    102  N   SER A  10     120.430 122.940 130.390  1.00  0.00           N
ATOM    103  H   SER A  10     119.770 123.660 130.160  1.00  0.00           H
ATOM    104  CA  SER A  10     120.330 121.680 129.540  1.00  0.00           C
ATOM    105  CB  SER A  10     119.120 120.820 130.070  1.00  0.00           C
ATOM    106  OG  SER A  10     117.820 121.370 129.780  1.00  0.00           O
ATOM    107  HG  SER A  10     117.820 122.370 129.910  1.00  0.00           H
ATOM    108  C   SER A  10     120.250 121.850 128.010  1.00  0.00           C
ATOM    109  O   SER A  10     121.180 121.590 127.270  1.00  0.00           O
ATOM    110  N   GLY A  11     119.280 122.660 127.580  1.00  0.00           N
ATOM    111  H   GLY A  11     118.910 123.350 128.210  1.00  0.00           H
ATOM    112  CA  GLY A  11     118.910 122.860 126.230  1.00  0.00           C
ATOM    113  C   GLY A  11     117.310 122.700 126.030  1.00  0.00           C
ATOM    114  O   GLY A  11     116.620 123.670 125.760  1.00  0.00           O
ATOM    115  N   LYS A  12     116.910 121.530 126.450  1.00  0.00           N
ATOM    116  H   LYS A  12     117.450 120.690 126.480  1.00  0.00           H
ATOM    117  CA  LYS A  12     115.460 121.220 126.480  1.00  0.00           C
ATOM    118  CB  LYS A  12     115.280 119.730 126.500  1.00  0.00           C
ATOM    119  CG  LYS A  12     115.190 119.130 125.090  1.00  0.00           C
ATOM    120  CD  LYS A  12     115.220 117.680 125.050  1.00  0.00           C
ATOM    121  CE  LYS A  12     115.380 117.020 123.670  1.00  0.00           C
ATOM    122  NZ  LYS A  12     115.410 115.520 123.660  1.00  0.00           N
ATOM    123  HZ1 LYS A  12     114.520 115.140 123.880  1.00  0.00           H
ATOM    124  HZ2 LYS A  12     115.570 115.290 122.700  1.00  0.00           H
ATOM    125  HZ3 LYS A  12     116.190 115.250 124.230  1.00  0.00           H
ATOM    126  C   LYS A  12     114.470 121.850 127.460  1.00  0.00           C
ATOM    127  O   LYS A  12     113.450 122.440 127.050  1.00  0.00           O
ATOM    128  N   VAL A  13     114.890 122.040 128.670  1.00  0.00           N
ATOM    129  H   VAL A  13     115.760 121.620 128.920  1.00  0.00           H
ATOM    130  CA  VAL A  13     114.030 122.530 129.810  1.00  0.00           C
ATOM    131  CB  VAL A  13     114.670 122.280 131.180  1.00  0.00           C
ATOM    132  CG1 VAL A  13     114.100 122.860 132.460  1.00  0.00           C
ATOM    133  CG2 VAL A  13     114.820 120.860 131.390  1.00  0.00           C
ATOM    134  C   VAL A  13     113.720 124.020 129.630  1.00  0.00           C
ATOM    135  O   VAL A  13     112.560 124.530 129.850  1.00  0.00           O
ATOM    136  N   GLU A  14     114.750 124.720 129.260  1.00  0.00           N
ATOM    137  H   GLU A  14     115.630 124.250 129.170  1.00  0.00           H
ATOM    138  CA  GLU A  14     114.720 126.190 128.980  1.00  0.00           C
ATOM    139  CB  GLU A  14     116.100 126.710 128.690  1.00  0.00           C
ATOM    140  CG  GLU A  14     117.230 126.390 129.720  1.00  0.00           C
ATOM    141  CD  GLU A  14     118.190 125.240 129.520  1.00  0.00           C
ATOM    142  OE1 GLU A  14     117.810 124.060 129.480  1.00  0.00           O
ATOM    143  OE2 GLU A  14     119.340 125.660 129.330  1.00  0.00           O
ATOM    144  C   GLU A  14     113.980 126.360 127.640  1.00  0.00           C
ATOM    145  O   GLU A  14     112.980 127.070 127.640  1.00  0.00           O
ATOM    146  N   GLY A  15     114.250 125.460 126.730  1.00  0.00           N
ATOM    147  H   GLY A  15     115.090 124.910 126.750  1.00  0.00           H
ATOM    148  CA  GLY A  15     113.660 125.480 125.390  1.00  0.00           C
ATOM    149  C   GLY A  15     112.140 125.200 125.410  1.00  0.00           C
ATOM    150  O   GLY A  15     111.370 125.870 124.740  1.00  0.00           O
ATOM    151  N   CYS A  16     111.740 124.440 126.430  1.00  0.00           N
ATOM    152  H   CYS A  16     112.400 123.980 127.020  1.00  0.00           H
ATOM    153  CA  CYS A  16     110.250 124.150 126.630  1.00  0.00           C
ATOM    154  CB  CYS A  16     110.070 122.990 127.590  1.00  0.00           C
ATOM    155  SG  CYS A  16     110.670 121.410 126.950  1.00  0.00           S
ATOM    156  HG  CYS A  16     111.980 121.660 126.980  1.00  0.00           H
ATOM    157  C   CYS A  16     109.470 125.370 127.110  1.00  0.00           C
ATOM    158  O   CYS A  16     108.250 125.230 127.070  1.00  0.00           O
ATOM    159  N   MET A  17     110.150 126.410 127.630  1.00  0.00           N
ATOM    160  H   MET A  17     111.150 126.470 127.570  1.00  0.00           H
ATOM    161  CA  MET A  17     109.560 127.670 128.050  1.00  0.00           C
ATOM    162  CB  MET A  17     110.380 128.510 129.010  1.00  0.00           C
ATOM    163  CG  MET A  17     109.960 128.240 130.470  1.00  0.00           C
ATOM    164  SD  MET A  17     108.270 128.910 130.840  1.00  0.00           S
ATOM    165  CE  MET A  17     108.320 128.290 132.530  1.00  0.00           C
ATOM    166  C   MET A  17     108.960 128.680 127.110  1.00  0.00           C
ATOM    167  O   MET A  17     109.770 129.280 126.420  1.00  0.00           O
ATOM    168  N   VAL A  18     107.630 128.720 127.050  1.00  0.00           N
ATOM    169  H   VAL A  18     107.060 128.060 127.550  1.00  0.00           H
ATOM    170  CA  VAL A  18     106.900 129.580 126.110  1.00  0.00           C
ATOM    171  CB  VAL A  18     106.210 128.730 124.960  1.00  0.00           C
ATOM    172  CG1 VAL A  18     107.280 127.890 124.230  1.00  0.00           C
ATOM    173  CG2 VAL A  18     105.430 127.680 125.650  1.00  0.00           C
ATOM    174  C   VAL A  18     105.830 130.520 126.740  1.00  0.00           C
ATOM    175  O   VAL A  18     105.650 130.540 127.940  1.00  0.00           O
ATOM    176  N   GLN A  19     105.230 131.390 125.890  1.00  0.00           N
ATOM    177  H   GLN A  19     105.210 131.390 124.890  1.00  0.00           H
ATOM    178  CA  GLN A  19     104.300 132.370 126.380  1.00  0.00           C
ATOM    179  CB  GLN A  19     104.390 133.510 125.350  1.00  0.00           C
ATOM    180  CG  GLN A  19     103.890 134.880 125.950  1.00  0.00           C
ATOM    181  CD  GLN A  19     103.820 135.970 124.890  1.00  0.00           C
ATOM    182  OE1 GLN A  19     104.690 136.780 124.570  1.00  0.00           O
ATOM    183  NE2 GLN A  19     102.640 135.980 124.240  1.00  0.00           N
ATOM    184 1HE2 GLN A  19     101.890 135.340 124.370  1.00  0.00           H
ATOM    185 2HE2 GLN A  19     102.530 136.710 123.570  1.00  0.00           H
ATOM    186  C   GLN A  19     102.860 131.930 126.590  1.00  0.00           C
ATOM    187  O   GLN A  19     102.100 131.740 125.600  1.00  0.00           O
ATOM    188  N   VAL A  20     102.410 132.030 127.850  1.00  0.00           N
ATOM    189  H   VAL A  20     102.990 132.010 128.660  1.00  0.00           H
ATOM    190  CA  VAL A  20     100.960 132.000 128.110  1.00  0.00           C
ATOM    191  CB  VAL A  20     100.550 131.090 129.250  1.00  0.00           C
ATOM    192  CG1 VAL A  20     100.920 129.630 129.010  1.00  0.00           C
ATOM    193  CG2 VAL A  20     100.790 131.580 130.640  1.00  0.00           C
ATOM    194  C   VAL A  20     100.220 133.390 128.100  1.00  0.00           C
ATOM    195  O   VAL A  20     100.770 134.220 128.820  1.00  0.00           O
ATOM    196  N   THR A  21      99.480 133.600 127.030  1.00  0.00           N
ATOM    197  H   THR A  21      99.470 132.830 126.400  1.00  0.00           H
ATOM    198  CA  THR A  21      98.870 134.900 126.720  1.00  0.00           C
ATOM    199  CB  THR A  21      98.820 135.220 125.240  1.00  0.00           C
ATOM    200  OG1 THR A  21      99.940 134.820 124.500  1.00  0.00           O
ATOM    201  HG1 THR A  21      99.860 135.310 123.640  1.00  0.00           H
ATOM    202  CG2 THR A  21      98.750 136.730 125.070  1.00  0.00           C
ATOM    203  C   THR A  21      97.480 134.820 127.210  1.00  0.00           C
ATOM    204  O   THR A  21      96.610 134.230 126.550  1.00  0.00           O
ATOM    205  N   CYS A  22      97.240 135.550 128.280  1.00  0.00           N
ATOM    206  H   CYS A  22      97.810 136.300 128.620  1.00  0.00           H
ATOM    207  CA  CYS A  22      95.940 135.700 128.920  1.00  0.00           C
ATOM    208  CB  CYS A  22      96.190 135.560 130.410  1.00  0.00           C
ATOM    209  SG  CYS A  22      94.710 135.430 131.390  1.00  0.00           S
ATOM    210  HG  CYS A  22      95.390 135.320 132.530  1.00  0.00           H
ATOM    211  C   CYS A  22      95.360 137.090 128.630  1.00  0.00           C
ATOM    212  O   CYS A  22      95.210 137.990 129.480  1.00  0.00           O
ATOM    213  N   GLY A  23      94.840 137.150 127.390  1.00  0.00           N
ATOM    214  H   GLY A  23      94.510 136.300 126.980  1.00  0.00           H
ATOM    215  CA  GLY A  23      94.440 138.400 126.710  1.00  0.00           C
ATOM    216  C   GLY A  23      95.690 139.330 126.560  1.00  0.00           C
ATOM    217  O   GLY A  23      96.470 139.260 125.620  1.00  0.00           O
ATOM    218  N   THR A  24      95.740 140.310 127.470  1.00  0.00           N
ATOM    219  H   THR A  24      94.930 140.610 127.980  1.00  0.00           H
ATOM    220  CA  THR A  24      96.870 141.230 127.600  1.00  0.00           C
ATOM    221  CB  THR A  24      96.370 142.600 128.210  1.00  0.00           C
ATOM    222  OG1 THR A  24      95.620 142.380 129.450  1.00  0.00           O
ATOM    223  HG1 THR A  24      94.660 142.230 129.240  1.00  0.00           H
ATOM    224  CG2 THR A  24      95.590 143.400 127.210  1.00  0.00           C
ATOM    225  C   THR A  24      97.980 140.710 128.490  1.00  0.00           C
ATOM    226  O   THR A  24      99.170 140.830 128.130  1.00  0.00           O
ATOM    227  N   THR A  25      97.600 140.130 129.620  1.00  0.00           N
ATOM    228  H   THR A  25      96.610 140.020 129.710  1.00  0.00           H
ATOM    229  CA  THR A  25      98.420 139.510 130.660  1.00  0.00           C
ATOM    230  CB  THR A  25      97.470 138.790 131.710  1.00  0.00           C
ATOM    231  OG1 THR A  25      96.440 139.680 132.180  1.00  0.00           O
ATOM    232  HG1 THR A  25      96.930 140.190 132.890  1.00  0.00           H
ATOM    233  CG2 THR A  25      98.360 138.440 132.870  1.00  0.00           C
ATOM    234  C   THR A  25      99.360 138.490 130.060  1.00  0.00           C
ATOM    235  O   THR A  25      98.980 137.490 129.430  1.00  0.00           O
ATOM    236  N   THR A  26     100.620 138.880 130.140  1.00  0.00           N
ATOM    237  H   THR A  26     100.820 139.650 130.750  1.00  0.00           H
ATOM    238  CA  THR A  26     101.720 138.050 129.520  1.00  0.00           C
ATOM    239  CB  THR A  26     102.630 138.880 128.610  1.00  0.00           C
ATOM    240  OG1 THR A  26     101.890 139.760 127.780  1.00  0.00           O
ATOM    241  HG1 THR A  26     100.940 139.490 127.930  1.00  0.00           H
ATOM    242  CG2 THR A  26     103.680 137.990 128.010  1.00  0.00           C
ATOM    243  C   THR A  26     102.590 137.330 130.530  1.00  0.00           C
ATOM    244  O   THR A  26     103.170 137.960 131.340  1.00  0.00           O
ATOM    245  N   LEU A  27     102.540 135.990 130.640  1.00  0.00           N
ATOM    246  H   LEU A  27     102.020 135.410 130.010  1.00  0.00           H
ATOM    247  CA  LEU A  27     103.390 135.080 131.500  1.00  0.00           C
ATOM    248  CB  LEU A  27     102.630 134.840 132.780  1.00  0.00           C
ATOM    249  CG  LEU A  27     103.020 135.830 133.870  1.00  0.00           C
ATOM    250  CD1 LEU A  27     102.070 135.920 135.110  1.00  0.00           C
ATOM    251  CD2 LEU A  27     104.490 135.770 134.230  1.00  0.00           C
ATOM    252  C   LEU A  27     104.040 133.870 130.940  1.00  0.00           C
ATOM    253  O   LEU A  27     104.230 133.910 129.710  1.00  0.00           O
ATOM    254  N   ASN A  28     104.750 133.080 131.810  1.00  0.00           N
ATOM    255  H   ASN A  28     104.690 133.210 132.800  1.00  0.00           H
ATOM    256  CA  ASN A  28     105.500 131.950 131.270  1.00  0.00           C
ATOM    257  CB  ASN A  28     106.920 131.980 131.800  1.00  0.00           C
ATOM    258  CG  ASN A  28     107.760 133.260 132.010  1.00  0.00           C
ATOM    259  OD1 ASN A  28     108.510 133.740 131.150  1.00  0.00           O
ATOM    260  ND2 ASN A  28     107.590 133.920 133.140  1.00  0.00           N
ATOM    261 1HD2 ASN A  28     106.970 133.580 133.850  1.00  0.00           H
ATOM    262 2HD2 ASN A  28     108.240 134.610 133.460  1.00  0.00           H
ATOM    263  C   ASN A  28     104.960 130.560 131.530  1.00  0.00           C
ATOM    264  O   ASN A  28     104.660 130.280 132.660  1.00  0.00           O
ATOM    265  N   GLY A  29     104.840 129.720 130.430  1.00  0.00           N
ATOM    266  H   GLY A  29     105.440 129.910 129.660  1.00  0.00           H
ATOM    267  CA  GLY A  29     104.280 128.320 130.460  1.00  0.00           C
ATOM    268  C   GLY A  29     105.210 127.340 129.770  1.00  0.00           C
ATOM    269  O   GLY A  29     105.660 127.520 128.660  1.00  0.00           O
ATOM    270  N   LEU A  30     105.370 126.240 130.530  1.00  0.00           N
ATOM    271  H   LEU A  30     104.780 126.120 131.330  1.00  0.00           H
ATOM    272  CA  LEU A  30     106.330 125.130 130.340  1.00  0.00           C
ATOM    273  CB  LEU A  30     106.780 124.650 131.750  1.00  0.00           C
ATOM    274  CG  LEU A  30     107.920 123.680 131.840  1.00  0.00           C
ATOM    275  CD1 LEU A  30     109.280 124.320 131.490  1.00  0.00           C
ATOM    276  CD2 LEU A  30     107.940 123.140 133.250  1.00  0.00           C
ATOM    277  C   LEU A  30     105.800 123.890 129.570  1.00  0.00           C
ATOM    278  O   LEU A  30     105.030 123.150 130.180  1.00  0.00           O
ATOM    279  N   TRP A  31     106.200 123.740 128.320  1.00  0.00           N
ATOM    280  H   TRP A  31     106.880 124.290 127.840  1.00  0.00           H
ATOM    281  CA  TRP A  31     105.450 122.810 127.440  1.00  0.00           C
ATOM    282  CB  TRP A  31     105.440 123.480 126.060  1.00  0.00           C
ATOM    283  CG  TRP A  31     104.680 122.760 124.950  1.00  0.00           C
ATOM    284  CD1 TRP A  31     103.660 121.930 124.990  1.00  0.00           C
ATOM    285  HD1 TRP A  31     103.050 121.750 125.870  1.00  0.00           H
ATOM    286  CD2 TRP A  31     104.980 123.000 123.600  1.00  0.00           C
ATOM    287  NE1 TRP A  31     103.280 121.620 123.740  1.00  0.00           N
ATOM    288  HE1 TRP A  31     102.430 121.140 123.520  1.00  0.00           H
ATOM    289  CE2 TRP A  31     104.040 122.320 122.830  1.00  0.00           C
ATOM    290  CE3 TRP A  31     105.960 123.730 122.960  1.00  0.00           C
ATOM    291  HE3 TRP A  31     106.700 124.260 123.560  1.00  0.00           H
ATOM    292  CZ2 TRP A  31     104.080 122.500 121.460  1.00  0.00           C
ATOM    293  HZ2 TRP A  31     103.590 121.720 120.880  1.00  0.00           H
ATOM    294  CZ3 TRP A  31     105.910 123.900 121.600  1.00  0.00           C
ATOM    295  HZ3 TRP A  31     106.670 124.490 121.090  1.00  0.00           H
ATOM    296  CH2 TRP A  31     104.950 123.360 120.770  1.00  0.00           C
ATOM    297  HH2 TRP A  31     104.950 123.370 119.680  1.00  0.00           H
ATOM    298  C   TRP A  31     106.160 121.450 127.400  1.00  0.00           C
ATOM    299  O   TRP A  31     106.960 121.330 126.460  1.00  0.00           O
ATOM    300  N   LEU A  32     105.650 120.440 128.130  1.00  0.00           N
ATOM    301  H   LEU A  32     104.720 120.420 128.500  1.00  0.00           H
ATOM    302  CA  LEU A  32     106.390 119.140 128.170  1.00  0.00           C
ATOM    303  CB  LEU A  32     106.510 118.510 129.560  1.00  0.00           C
ATOM    304  CG  LEU A  32     107.300 119.340 130.610  1.00  0.00           C
ATOM    305  CD1 LEU A  32     107.410 118.560 131.930  1.00  0.00           C
ATOM    306  CD2 LEU A  32     108.630 119.930 130.130  1.00  0.00           C
ATOM    307  C   LEU A  32     105.530 118.110 127.460  1.00  0.00           C
ATOM    308  O   LEU A  32     104.530 117.560 127.830  1.00  0.00           O
ATOM    309  N   ASP A  33     106.100 117.740 126.310  1.00  0.00           N
ATOM    310  H   ASP A  33     107.090 117.620 126.250  1.00  0.00           H
ATOM    311  CA  ASP A  33     105.410 117.060 125.170  1.00  0.00           C
ATOM    312  CB  ASP A  33     105.190 115.590 125.410  1.00  0.00           C
ATOM    313  CG  ASP A  33     106.450 114.750 125.240  1.00  0.00           C
ATOM    314  OD1 ASP A  33     107.230 114.680 126.230  1.00  0.00           O
ATOM    315  OD2 ASP A  33     106.450 113.960 124.240  1.00  0.00           O
ATOM    316  C   ASP A  33     104.100 117.770 124.770  1.00  0.00           C
ATOM    317  O   ASP A  33     104.170 118.580 123.810  1.00  0.00           O
ATOM    318  N   ASP A  34     102.940 117.560 125.400  1.00  0.00           N
ATOM    319  H   ASP A  34     102.920 117.080 126.280  1.00  0.00           H
ATOM    320  CA  ASP A  34     101.640 118.040 124.950  1.00  0.00           C
ATOM    321  CB  ASP A  34     100.710 116.830 124.790  1.00  0.00           C
ATOM    322  CG  ASP A  34     100.470 115.910 125.970  1.00  0.00           C
ATOM    323  OD1 ASP A  34      99.670 114.990 125.650  1.00  0.00           O
ATOM    324  OD2 ASP A  34     101.030 116.100 127.060  1.00  0.00           O
ATOM    325  C   ASP A  34     100.980 119.150 125.820  1.00  0.00           C
ATOM    326  O   ASP A  34     100.300 120.080 125.290  1.00  0.00           O
ATOM    327  N   VAL A  35     100.890 118.850 127.110  1.00  0.00           N
ATOM    328  H   VAL A  35     100.920 117.880 127.340  1.00  0.00           H
ATOM    329  CA  VAL A  35     100.510 119.730 128.220  1.00  0.00           C
ATOM    330  CB  VAL A  35     100.290 118.890 129.520  1.00  0.00           C
ATOM    331  CG1 VAL A  35      99.200 117.840 129.350  1.00  0.00           C
ATOM    332  CG2 VAL A  35     101.520 118.140 129.940  1.00  0.00           C
ATOM    333  C   VAL A  35     101.410 120.990 128.360  1.00  0.00           C
ATOM    334  O   VAL A  35     102.630 120.900 128.190  1.00  0.00           O
ATOM    335  N   VAL A  36     100.720 122.170 128.470  1.00  0.00           N
ATOM    336  H   VAL A  36      99.820 122.270 128.030  1.00  0.00           H
ATOM    337  CA  VAL A  36     101.380 123.470 128.810  1.00  0.00           C
ATOM    338  CB  VAL A  36     100.990 124.580 127.820  1.00  0.00           C
ATOM    339  CG1 VAL A  36     101.550 125.970 128.150  1.00  0.00           C
ATOM    340  CG2 VAL A  36     101.480 124.190 126.440  1.00  0.00           C
ATOM    341  C   VAL A  36     101.140 123.780 130.240  1.00  0.00           C
ATOM    342  O   VAL A  36     100.000 124.240 130.560  1.00  0.00           O
ATOM    343  N   TYR A  37     101.960 123.210 131.120  1.00  0.00           N
ATOM    344  H   TYR A  37     102.780 122.710 130.830  1.00  0.00           H
ATOM    345  CA  TYR A  37     101.970 123.560 132.510  1.00  0.00           C
ATOM    346  CB  TYR A  37     103.130 122.760 133.180  1.00  0.00           C
ATOM    347  CG  TYR A  37     102.950 121.240 133.260  1.00  0.00           C
ATOM    348  CD1 TYR A  37     102.350 120.660 134.390  1.00  0.00           C
ATOM    349  HD1 TYR A  37     102.150 121.350 135.210  1.00  0.00           H
ATOM    350  CD2 TYR A  37     103.490 120.340 132.370  1.00  0.00           C
ATOM    351  HD2 TYR A  37     103.940 120.670 131.440  1.00  0.00           H
ATOM    352  CE1 TYR A  37     102.190 119.320 134.580  1.00  0.00           C
ATOM    353  HE1 TYR A  37     101.720 119.030 135.510  1.00  0.00           H
ATOM    354  CE2 TYR A  37     103.410 119.020 132.570  1.00  0.00           C
ATOM    355  HE2 TYR A  37     104.130 118.410 132.020  1.00  0.00           H
ATOM    356  CZ  TYR A  37     102.770 118.460 133.670  1.00  0.00           C
ATOM    357  OH  TYR A  37     102.690 117.110 133.960  1.00  0.00           O
ATOM    358  HH  TYR A  37     103.060 116.650 133.150  1.00  0.00           H
ATOM    359  C   TYR A  37     102.070 125.080 132.720  1.00  0.00           C
ATOM    360  O   TYR A  37     103.180 125.620 132.610  1.00  0.00           O
ATOM    361  N   CYS A  38     100.970 125.610 133.190  1.00  0.00           N
ATOM    362  H   CYS A  38     100.220 125.000 133.450  1.00  0.00           H
ATOM    363  CA  CYS A  38     100.620 127.000 133.530  1.00  0.00           C
ATOM    364  CB  CYS A  38      99.180 127.270 133.190  1.00  0.00           C
ATOM    365  SG  CYS A  38      98.870 127.390 131.410  1.00  0.00           S
ATOM    366  HG  CYS A  38      99.280 126.180 131.050  1.00  0.00           H
ATOM    367  C   CYS A  38     100.990 127.290 134.990  1.00  0.00           C
ATOM    368  O   CYS A  38     100.610 126.570 135.940  1.00  0.00           O
ATOM    369  N   PRO A  39     101.460 128.520 135.280  1.00  0.00           N
ATOM    370  CA  PRO A  39     101.430 129.110 136.630  1.00  0.00           C
ATOM    371  CB  PRO A  39     102.300 130.370 136.520  1.00  0.00           C
ATOM    372  CG  PRO A  39     102.300 130.670 135.080  1.00  0.00           C
ATOM    373  CD  PRO A  39     102.330 129.320 134.380  1.00  0.00           C
ATOM    374  C   PRO A  39      99.960 129.520 136.990  1.00  0.00           C
ATOM    375  O   PRO A  39      99.140 129.770 136.110  1.00  0.00           O
ATOM    376  N   ARG A  40      99.710 129.640 138.330  1.00  0.00           N
ATOM    377  H   ARG A  40     100.220 129.040 138.950  1.00  0.00           H
ATOM    378  CA  ARG A  40      98.410 130.050 138.820  1.00  0.00           C
ATOM    379  CB  ARG A  40      98.290 129.870 140.360  1.00  0.00           C
ATOM    380  CG  ARG A  40      96.890 129.800 140.950  1.00  0.00           C
ATOM    381  CD  ARG A  40      97.060 130.090 142.380  1.00  0.00           C
ATOM    382  NE  ARG A  40      95.730 130.070 142.910  1.00  0.00           N
ATOM    383  HE  ARG A  40      95.170 129.260 142.770  1.00  0.00           H
ATOM    384  CZ  ARG A  40      95.160 131.090 143.580  1.00  0.00           C
ATOM    385  NH1 ARG A  40      95.930 132.120 144.000  1.00  0.00           N
ATOM    386 1HH1 ARG A  40      96.900 132.040 143.790  1.00  0.00           H
ATOM    387 2HH1 ARG A  40      95.600 132.820 144.640  1.00  0.00           H
ATOM    388  NH2 ARG A  40      93.810 131.260 143.500  1.00  0.00           N
ATOM    389 1HH2 ARG A  40      93.240 130.650 142.950  1.00  0.00           H
ATOM    390 2HH2 ARG A  40      93.420 132.080 143.920  1.00  0.00           H
ATOM    391  C   ARG A  40      97.930 131.490 138.360  1.00  0.00           C
ATOM    392  O   ARG A  40      96.890 131.620 137.710  1.00  0.00           O
ATOM    393  N   HIS A  41      98.740 132.480 138.740  1.00  0.00           N
ATOM    394  H   HIS A  41      99.550 132.290 139.300  1.00  0.00           H
ATOM    395  CA  HIS A  41      98.490 133.980 138.560  1.00  0.00           C
ATOM    396  CB  HIS A  41      99.810 134.680 138.940  1.00  0.00           C
ATOM    397  CG  HIS A  41      99.940 136.180 139.300  1.00  0.00           C
ATOM    398  ND1 HIS A  41      99.310 136.790 140.300  1.00  0.00           N
ATOM    399  CD2 HIS A  41     100.900 136.960 138.900  1.00  0.00           C
ATOM    400  HD2 HIS A  41     101.640 136.770 138.120  1.00  0.00           H
ATOM    401  CE1 HIS A  41      99.850 137.970 140.360  1.00  0.00           C
ATOM    402  HE1 HIS A  41      99.570 138.770 141.060  1.00  0.00           H
ATOM    403  NE2 HIS A  41     100.830 138.130 139.470  1.00  0.00           N
ATOM    404  HE2 HIS A  41     101.350 138.950 139.260  1.00  0.00           H
ATOM    405  C   HIS A  41      98.080 134.430 137.220  1.00  0.00           C
ATOM    406  O   HIS A  41      97.510 135.510 137.110  1.00  0.00           O
ATOM    407  N   VAL A  42      98.470 133.770 136.130  1.00  0.00           N
ATOM    408  H   VAL A  42      99.290 133.210 136.240  1.00  0.00           H
ATOM    409  CA  VAL A  42      98.050 134.050 134.720  1.00  0.00           C
ATOM    410  CB  VAL A  42      99.040 133.480 133.720  1.00  0.00           C
ATOM    411  CG1 VAL A  42      98.910 131.930 133.630  1.00  0.00           C
ATOM    412  CG2 VAL A  42      98.880 134.190 132.380  1.00  0.00           C
ATOM    413  C   VAL A  42      96.570 133.690 134.470  1.00  0.00           C
ATOM    414  O   VAL A  42      95.930 134.290 133.630  1.00  0.00           O
ATOM    415  N   ILE A  43      96.060 132.690 135.100  1.00  0.00           N
ATOM    416  H   ILE A  43      96.590 132.150 135.750  1.00  0.00           H
ATOM    417  CA  ILE A  43      94.670 132.240 135.130  1.00  0.00           C
ATOM    418  CB  ILE A  43      94.540 130.700 135.260  1.00  0.00           C
ATOM    419  CG1 ILE A  43      95.040 130.030 133.990  1.00  0.00           C
ATOM    420  CG2 ILE A  43      93.090 130.290 135.500  1.00  0.00           C
ATOM    421  CD  ILE A  43      96.290 129.240 134.330  1.00  0.00           C
ATOM    422  C   ILE A  43      93.870 133.010 136.130  1.00  0.00           C
ATOM    423  O   ILE A  43      93.020 133.870 135.780  1.00  0.00           O
ATOM    424  N   CYS A  44      94.290 132.970 137.430  1.00  0.00           N
ATOM    425  H   CYS A  44      94.970 132.320 137.770  1.00  0.00           H
ATOM    426  CA  CYS A  44      93.680 133.710 138.580  1.00  0.00           C
ATOM    427  CB  CYS A  44      93.800 132.840 139.860  1.00  0.00           C
ATOM    428  SG  CYS A  44      92.870 133.450 141.320  1.00  0.00           S
ATOM    429  HG  CYS A  44      93.800 134.200 141.920  1.00  0.00           H
ATOM    430  C   CYS A  44      94.330 135.110 138.620  1.00  0.00           C
ATOM    431  O   CYS A  44      95.250 135.340 139.420  1.00  0.00           O
ATOM    432  N   THR A  45      93.790 136.000 137.800  1.00  0.00           N
ATOM    433  H   THR A  45      93.020 135.750 137.200  1.00  0.00           H
ATOM    434  CA  THR A  45      94.310 137.340 137.680  1.00  0.00           C
ATOM    435  CB  THR A  45      94.230 137.900 136.250  1.00  0.00           C
ATOM    436  OG1 THR A  45      92.890 138.180 135.870  1.00  0.00           O
ATOM    437  HG1 THR A  45      92.980 138.130 134.870  1.00  0.00           H
ATOM    438  CG2 THR A  45      94.870 136.970 135.200  1.00  0.00           C
ATOM    439  C   THR A  45      93.840 138.250 138.820  1.00  0.00           C
ATOM    440  O   THR A  45      92.700 138.630 138.950  1.00  0.00           O
ATOM    441  N   SER A  46      94.890 138.730 139.510  1.00  0.00           N
ATOM    442  H   SER A  46      95.820 138.530 139.200  1.00  0.00           H
ATOM    443  CA  SER A  46      94.690 139.430 140.860  1.00  0.00           C
ATOM    444  CB  SER A  46      96.020 139.880 141.470  1.00  0.00           C
ATOM    445  OG  SER A  46      96.910 140.140 140.350  1.00  0.00           O
ATOM    446  HG  SER A  46      97.740 140.540 140.740  1.00  0.00           H
ATOM    447  C   SER A  46      93.640 140.540 140.980  1.00  0.00           C
ATOM    448  O   SER A  46      92.840 140.590 141.940  1.00  0.00           O
ATOM    449  N   GLU A  47      93.530 141.400 139.970  1.00  0.00           N
ATOM    450  H   GLU A  47      94.310 141.430 139.350  1.00  0.00           H
ATOM    451  CA  GLU A  47      92.490 142.470 139.960  1.00  0.00           C
ATOM    452  CB  GLU A  47      93.260 143.820 139.940  1.00  0.00           C
ATOM    453  CG  GLU A  47      93.860 144.100 141.270  1.00  0.00           C
ATOM    454  CD  GLU A  47      94.490 145.490 141.260  1.00  0.00           C
ATOM    455  OE1 GLU A  47      95.680 145.620 141.150  1.00  0.00           O
ATOM    456  OE2 GLU A  47      93.740 146.440 141.650  1.00  0.00           O
ATOM    457  C   GLU A  47      91.460 142.320 138.790  1.00  0.00           C
ATOM    458  O   GLU A  47      90.930 143.280 138.260  1.00  0.00           O
ATOM    459  N   ASP A  48      91.290 141.070 138.350  1.00  0.00           N
ATOM    460  H   ASP A  48      91.880 140.360 138.730  1.00  0.00           H
ATOM    461  CA  ASP A  48      90.320 140.750 137.240  1.00  0.00           C
ATOM    462  CB  ASP A  48      91.270 140.770 136.060  1.00  0.00           C
ATOM    463  CG  ASP A  48      90.500 140.880 134.740  1.00  0.00           C
ATOM    464  OD1 ASP A  48      90.180 141.990 134.370  1.00  0.00           O
ATOM    465  OD2 ASP A  48      90.160 139.830 134.220  1.00  0.00           O
ATOM    466  C   ASP A  48      89.530 139.410 137.510  1.00  0.00           C
ATOM    467  O   ASP A  48      88.370 139.540 138.010  1.00  0.00           O
ATOM    468  N   MET A  49      90.090 138.210 137.510  1.00  0.00           N
ATOM    469  H   MET A  49      90.990 138.070 137.100  1.00  0.00           H
ATOM    470  CA  MET A  49      89.290 137.000 137.900  1.00  0.00           C
ATOM    471  CB  MET A  49      89.130 136.190 136.600  1.00  0.00           C
ATOM    472  CG  MET A  49      88.410 137.010 135.520  1.00  0.00           C
ATOM    473  SD  MET A  49      88.300 136.200 133.880  1.00  0.00           S
ATOM    474  CE  MET A  49      87.330 134.780 134.250  1.00  0.00           C
ATOM    475  C   MET A  49      89.860 136.140 139.050  1.00  0.00           C
ATOM    476  O   MET A  49      90.090 134.920 138.890  1.00  0.00           O
ATOM    477  N   LEU A  50      90.010 136.800 140.170  1.00  0.00           N
ATOM    478  H   LEU A  50      89.730 137.760 140.280  1.00  0.00           H
ATOM    479  CA  LEU A  50      90.360 136.140 141.460  1.00  0.00           C
ATOM    480  CB  LEU A  50      90.560 137.350 142.480  1.00  0.00           C
ATOM    481  CG  LEU A  50      89.400 138.060 142.990  1.00  0.00           C
ATOM    482  CD1 LEU A  50      89.950 138.780 144.210  1.00  0.00           C
ATOM    483  CD2 LEU A  50      88.780 139.020 142.010  1.00  0.00           C
ATOM    484  C   LEU A  50      89.420 135.080 142.050  1.00  0.00           C
ATOM    485  O   LEU A  50      89.270 135.020 143.250  1.00  0.00           O
ATOM    486  N   ASN A  51      89.330 133.930 141.380  1.00  0.00           N
ATOM    487  H   ASN A  51      90.010 133.760 140.660  1.00  0.00           H
ATOM    488  CA  ASN A  51      88.380 132.860 141.820  1.00  0.00           C
ATOM    489  CB  ASN A  51      87.340 132.590 140.700  1.00  0.00           C
ATOM    490  CG  ASN A  51      86.070 131.790 141.000  1.00  0.00           C
ATOM    491  OD1 ASN A  51      86.030 130.910 141.820  1.00  0.00           O
ATOM    492  ND2 ASN A  51      85.020 132.380 140.650  1.00  0.00           N
ATOM    493 1HD2 ASN A  51      84.970 133.320 140.320  1.00  0.00           H
ATOM    494 2HD2 ASN A  51      84.160 131.910 140.830  1.00  0.00           H
ATOM    495  C   ASN A  51      89.000 131.510 142.110  1.00  0.00           C
ATOM    496  O   ASN A  51      89.970 131.160 141.470  1.00  0.00           O
ATOM    497  N   PRO A  52      88.670 130.930 143.270  1.00  0.00           N
ATOM    498  CA  PRO A  52      88.930 129.520 143.540  1.00  0.00           C
ATOM    499  CB  PRO A  52      88.230 129.090 144.790  1.00  0.00           C
ATOM    500  CG  PRO A  52      88.200 130.380 145.590  1.00  0.00           C
ATOM    501  CD  PRO A  52      88.140 131.520 144.500  1.00  0.00           C
ATOM    502  C   PRO A  52      88.720 128.370 142.510  1.00  0.00           C
ATOM    503  O   PRO A  52      89.690 127.600 142.330  1.00  0.00           O
ATOM    504  N   ASN A  53      87.570 128.480 141.780  1.00  0.00           N
ATOM    505  H   ASN A  53      86.960 129.270 141.770  1.00  0.00           H
ATOM    506  CA  ASN A  53      87.100 127.530 140.760  1.00  0.00           C
ATOM    507  CB  ASN A  53      85.680 127.830 140.550  1.00  0.00           C
ATOM    508  CG  ASN A  53      84.830 127.250 141.650  1.00  0.00           C
ATOM    509  OD1 ASN A  53      84.810 127.630 142.850  1.00  0.00           O
ATOM    510  ND2 ASN A  53      84.280 126.080 141.350  1.00  0.00           N
ATOM    511 1HD2 ASN A  53      84.430 125.610 140.480  1.00  0.00           H
ATOM    512 2HD2 ASN A  53      83.630 125.630 141.960  1.00  0.00           H
ATOM    513  C   ASN A  53      87.910 127.520 139.470  1.00  0.00           C
ATOM    514  O   ASN A  53      87.580 127.960 138.410  1.00  0.00           O
ATOM    515  N   TYR A  54      88.780 126.500 139.470  1.00  0.00           N
ATOM    516  H   TYR A  54      88.800 125.960 140.320  1.00  0.00           H
ATOM    517  CA  TYR A  54      89.830 126.220 138.430  1.00  0.00           C
ATOM    518  CB  TYR A  54      90.900 125.200 138.890  1.00  0.00           C
ATOM    519  CG  TYR A  54      91.940 125.740 139.810  1.00  0.00           C
ATOM    520  CD1 TYR A  54      91.830 125.440 141.120  1.00  0.00           C
ATOM    521  HD1 TYR A  54      91.040 124.800 141.510  1.00  0.00           H
ATOM    522  CD2 TYR A  54      92.860 126.680 139.360  1.00  0.00           C
ATOM    523  HD2 TYR A  54      92.750 127.180 138.400  1.00  0.00           H
ATOM    524  CE1 TYR A  54      92.690 126.000 142.060  1.00  0.00           C
ATOM    525  HE1 TYR A  54      92.540 125.740 143.110  1.00  0.00           H
ATOM    526  CE2 TYR A  54      93.690 127.260 140.340  1.00  0.00           C
ATOM    527  HE2 TYR A  54      94.320 128.090 140.010  1.00  0.00           H
ATOM    528  CZ  TYR A  54      93.650 126.900 141.690  1.00  0.00           C
ATOM    529  OH  TYR A  54      94.350 127.590 142.580  1.00  0.00           O
ATOM    530  HH  TYR A  54      94.430 126.980 143.360  1.00  0.00           H
ATOM    531  C   TYR A  54      89.220 125.840 137.130  1.00  0.00           C
ATOM    532  O   TYR A  54      89.360 126.630 136.240  1.00  0.00           O
ATOM    533  N   GLU A  55      88.300 124.880 137.140  1.00  0.00           N
ATOM    534  H   GLU A  55      88.010 124.480 138.010  1.00  0.00           H
ATOM    535  CA  GLU A  55      87.580 124.390 135.950  1.00  0.00           C
ATOM    536  CB  GLU A  55      86.950 123.040 136.310  1.00  0.00           C
ATOM    537  CG  GLU A  55      85.730 123.050 137.230  1.00  0.00           C
ATOM    538  CD  GLU A  55      85.970 123.600 138.600  1.00  0.00           C
ATOM    539  OE1 GLU A  55      86.920 123.140 139.250  1.00  0.00           O
ATOM    540  OE2 GLU A  55      85.510 124.770 138.740  1.00  0.00           O
ATOM    541  C   GLU A  55      86.580 125.380 135.330  1.00  0.00           C
ATOM    542  O   GLU A  55      86.580 125.380 134.080  1.00  0.00           O
ATOM    543  N   ASP A  56      86.010 126.280 136.210  1.00  0.00           N
ATOM    544  H   ASP A  56      86.020 126.060 137.180  1.00  0.00           H
ATOM    545  CA  ASP A  56      85.320 127.400 135.620  1.00  0.00           C
ATOM    546  CB  ASP A  56      84.130 127.930 136.520  1.00  0.00           C
ATOM    547  CG  ASP A  56      83.450 129.260 136.180  1.00  0.00           C
ATOM    548  OD1 ASP A  56      82.540 129.230 135.300  1.00  0.00           O
ATOM    549  OD2 ASP A  56      83.810 130.280 136.770  1.00  0.00           O
ATOM    550  C   ASP A  56      86.200 128.350 134.830  1.00  0.00           C
ATOM    551  O   ASP A  56      85.970 128.380 133.620  1.00  0.00           O
ATOM    552  N   LEU A  57      87.250 128.900 135.490  1.00  0.00           N
ATOM    553  H   LEU A  57      87.410 128.700 136.460  1.00  0.00           H
ATOM    554  CA  LEU A  57      88.300 129.760 134.880  1.00  0.00           C
ATOM    555  CB  LEU A  57      89.390 130.100 135.870  1.00  0.00           C
ATOM    556  CG  LEU A  57      89.030 131.240 136.750  1.00  0.00           C
ATOM    557  CD1 LEU A  57      89.880 131.130 138.020  1.00  0.00           C
ATOM    558  CD2 LEU A  57      89.550 132.500 136.160  1.00  0.00           C
ATOM    559  C   LEU A  57      88.890 129.230 133.640  1.00  0.00           C
ATOM    560  O   LEU A  57      88.870 129.890 132.580  1.00  0.00           O
ATOM    561  N   LEU A  58      89.320 127.970 133.660  1.00  0.00           N
ATOM    562  H   LEU A  58      89.370 127.450 134.510  1.00  0.00           H
ATOM    563  CA  LEU A  58      89.790 127.230 132.510  1.00  0.00           C
ATOM    564  CB  LEU A  58      90.290 125.920 133.000  1.00  0.00           C
ATOM    565  CG  LEU A  58      91.520 125.930 133.940  1.00  0.00           C
ATOM    566  CD1 LEU A  58      91.810 124.540 134.490  1.00  0.00           C
ATOM    567  CD2 LEU A  58      92.740 126.480 133.240  1.00  0.00           C
ATOM    568  C   LEU A  58      88.910 127.140 131.260  1.00  0.00           C
ATOM    569  O   LEU A  58      89.330 127.570 130.170  1.00  0.00           O
ATOM    570  N   ILE A  59      87.600 126.910 131.470  1.00  0.00           N
ATOM    571  H   ILE A  59      87.240 126.620 132.360  1.00  0.00           H
ATOM    572  CA  ILE A  59      86.590 126.880 130.360  1.00  0.00           C
ATOM    573  CB  ILE A  59      85.410 125.840 130.660  1.00  0.00           C
ATOM    574  CG1 ILE A  59      84.660 125.480 129.350  1.00  0.00           C
ATOM    575  CG2 ILE A  59      84.430 126.330 131.670  1.00  0.00           C
ATOM    576  CD  ILE A  59      85.520 124.610 128.400  1.00  0.00           C
ATOM    577  C   ILE A  59      86.140 128.250 130.020  1.00  0.00           C
ATOM    578  O   ILE A  59      85.890 128.520 128.810  1.00  0.00           O
ATOM    579  N   ARG A  60      86.170 129.210 130.960  1.00  0.00           N
ATOM    580  H   ARG A  60      86.310 129.030 131.930  1.00  0.00           H
ATOM    581  CA  ARG A  60      85.990 130.660 130.610  1.00  0.00           C
ATOM    582  CB  ARG A  60      85.600 131.610 131.790  1.00  0.00           C
ATOM    583  CG  ARG A  60      84.340 131.110 132.540  1.00  0.00           C
ATOM    584  CD  ARG A  60      83.860 132.390 133.260  1.00  0.00           C
ATOM    585  NE  ARG A  60      82.660 132.010 133.980  1.00  0.00           N
ATOM    586  HE  ARG A  60      82.610 131.050 134.230  1.00  0.00           H
ATOM    587  CZ  ARG A  60      81.480 132.680 134.110  1.00  0.00           C
ATOM    588  NH1 ARG A  60      81.280 133.800 133.340  1.00  0.00           N
ATOM    589 1HH1 ARG A  60      82.010 134.140 132.740  1.00  0.00           H
ATOM    590 2HH1 ARG A  60      80.410 134.290 133.290  1.00  0.00           H
ATOM    591  NH2 ARG A  60      80.730 132.490 135.180  1.00  0.00           N
ATOM    592 1HH2 ARG A  60      81.030 131.860 135.890  1.00  0.00           H
ATOM    593 2HH2 ARG A  60      79.810 132.880 135.230  1.00  0.00           H
ATOM    594  C   ARG A  60      87.000 131.360 129.730  1.00  0.00           C
ATOM    595  O   ARG A  60      86.760 132.180 128.860  1.00  0.00           O
ATOM    596  N   LYS A  61      88.200 130.960 130.060  1.00  0.00           N
ATOM    597  H   LYS A  61      88.450 130.460 130.890  1.00  0.00           H
ATOM    598  CA  LYS A  61      89.330 131.440 129.150  1.00  0.00           C
ATOM    599  CB  LYS A  61      90.620 131.730 129.900  1.00  0.00           C
ATOM    600  CG  LYS A  61      90.300 132.920 130.860  1.00  0.00           C
ATOM    601  CD  LYS A  61      91.500 132.960 131.780  1.00  0.00           C
ATOM    602  CE  LYS A  61      91.370 134.140 132.700  1.00  0.00           C
ATOM    603  NZ  LYS A  61      91.590 135.440 132.070  1.00  0.00           N
ATOM    604  HZ1 LYS A  61      92.210 135.320 131.300  1.00  0.00           H
ATOM    605  HZ2 LYS A  61      90.700 135.710 131.690  1.00  0.00           H
ATOM    606  HZ3 LYS A  61      91.920 136.170 132.660  1.00  0.00           H
ATOM    607  C   LYS A  61      89.630 130.750 127.770  1.00  0.00           C
ATOM    608  O   LYS A  61      90.270 131.280 126.840  1.00  0.00           O
ATOM    609  N   SER A  62      89.440 129.420 127.840  1.00  0.00           N
ATOM    610  H   SER A  62      89.050 128.960 128.640  1.00  0.00           H
ATOM    611  CA  SER A  62      89.850 128.450 126.830  1.00  0.00           C
ATOM    612  CB  SER A  62      88.930 127.160 126.900  1.00  0.00           C
ATOM    613  OG  SER A  62      89.230 126.160 125.950  1.00  0.00           O
ATOM    614  HG  SER A  62      89.850 125.560 126.460  1.00  0.00           H
ATOM    615  C   SER A  62      89.550 129.070 125.430  1.00  0.00           C
ATOM    616  O   SER A  62      88.410 129.450 125.130  1.00  0.00           O
ATOM    617  N   ASN A  63      90.710 129.310 124.740  1.00  0.00           N
ATOM    618  H   ASN A  63      91.620 129.130 125.100  1.00  0.00           H
ATOM    619  CA  ASN A  63      90.790 129.820 123.360  1.00  0.00           C
ATOM    620  CB  ASN A  63      90.230 128.770 122.320  1.00  0.00           C
ATOM    621  CG  ASN A  63      90.840 127.380 122.290  1.00  0.00           C
ATOM    622  OD1 ASN A  63      91.760 127.060 121.480  1.00  0.00           O
ATOM    623  ND2 ASN A  63      90.400 126.440 123.090  1.00  0.00           N
ATOM    624 1HD2 ASN A  63      89.600 126.680 123.650  1.00  0.00           H
ATOM    625 2HD2 ASN A  63      90.760 125.520 122.980  1.00  0.00           H
ATOM    626  C   ASN A  63      90.250 131.230 123.000  1.00  0.00           C
ATOM    627  O   ASN A  63      90.850 131.960 122.270  1.00  0.00           O
ATOM    628  N   HIS A  64      89.310 131.660 123.820  1.00  0.00           N
ATOM    629  H   HIS A  64      88.870 130.950 124.380  1.00  0.00           H
ATOM    630  CA  HIS A  64      88.590 132.980 123.740  1.00  0.00           C
ATOM    631  CB  HIS A  64      87.280 132.930 124.510  1.00  0.00           C
ATOM    632  CG  HIS A  64      86.060 132.280 123.840  1.00  0.00           C
ATOM    633  ND1 HIS A  64      85.810 132.380 122.550  1.00  0.00           N
ATOM    634  CD2 HIS A  64      85.430 131.170 124.340  1.00  0.00           C
ATOM    635  HD2 HIS A  64      85.300 131.010 125.410  1.00  0.00           H
ATOM    636  CE1 HIS A  64      84.940 131.330 122.310  1.00  0.00           C
ATOM    637  HE1 HIS A  64      84.320 131.380 121.410  1.00  0.00           H
ATOM    638  NE2 HIS A  64      84.730 130.650 123.390  1.00  0.00           N
ATOM    639  HE2 HIS A  64      83.970 130.060 123.640  1.00  0.00           H
ATOM    640  C   HIS A  64      89.560 134.020 124.370  1.00  0.00           C
ATOM    641  O   HIS A  64      89.330 135.200 124.040  1.00  0.00           O
ATOM    642  N   ASN A  65      90.220 133.730 125.450  1.00  0.00           N
ATOM    643  H   ASN A  65      90.080 132.800 125.800  1.00  0.00           H
ATOM    644  CA  ASN A  65      91.220 134.510 126.160  1.00  0.00           C
ATOM    645  CB  ASN A  65      90.620 134.930 127.460  1.00  0.00           C
ATOM    646  CG  ASN A  65      91.290 136.150 128.190  1.00  0.00           C
ATOM    647  OD1 ASN A  65      91.980 135.900 129.160  1.00  0.00           O
ATOM    648  ND2 ASN A  65      90.880 137.360 127.860  1.00  0.00           N
ATOM    649 1HD2 ASN A  65      90.220 137.480 127.110  1.00  0.00           H
ATOM    650 2HD2 ASN A  65      91.380 138.100 128.300  1.00  0.00           H
ATOM    651  C   ASN A  65      92.660 133.910 126.400  1.00  0.00           C
ATOM    652  O   ASN A  65      93.610 134.650 126.250  1.00  0.00           O
ATOM    653  N   PHE A  66      92.710 132.590 126.800  1.00  0.00           N
ATOM    654  H   PHE A  66      91.870 132.050 126.880  1.00  0.00           H
ATOM    655  CA  PHE A  66      93.940 131.800 127.140  1.00  0.00           C
ATOM    656  CB  PHE A  66      93.570 130.880 128.310  1.00  0.00           C
ATOM    657  CG  PHE A  66      94.890 130.800 129.030  1.00  0.00           C
ATOM    658  CD1 PHE A  66      95.670 129.690 128.780  1.00  0.00           C
ATOM    659  HD1 PHE A  66      95.270 129.010 128.030  1.00  0.00           H
ATOM    660  CD2 PHE A  66      95.260 131.680 130.010  1.00  0.00           C
ATOM    661  HD2 PHE A  66      94.560 132.440 130.340  1.00  0.00           H
ATOM    662  CE1 PHE A  66      96.840 129.400 129.480  1.00  0.00           C
ATOM    663  HE1 PHE A  66      97.610 128.790 129.010  1.00  0.00           H
ATOM    664  CE2 PHE A  66      96.340 131.370 130.830  1.00  0.00           C
ATOM    665  HE2 PHE A  66      96.570 132.050 131.650  1.00  0.00           H
ATOM    666  CZ  PHE A  66      97.120 130.230 130.540  1.00  0.00           C
ATOM    667  HZ  PHE A  66      97.860 129.960 131.280  1.00  0.00           H
ATOM    668  C   PHE A  66      94.500 131.020 125.960  1.00  0.00           C
ATOM    669  O   PHE A  66      93.840 130.050 125.530  1.00  0.00           O
ATOM    670  N   LEU A  67      95.520 131.580 125.470  1.00  0.00           N
ATOM    671  H   LEU A  67      95.820 132.470 125.800  1.00  0.00           H
ATOM    672  CA  LEU A  67      96.340 131.030 124.410  1.00  0.00           C
ATOM    673  CB  LEU A  67      96.450 131.910 123.130  1.00  0.00           C
ATOM    674  CG  LEU A  67      95.380 131.640 122.150  1.00  0.00           C
ATOM    675  CD1 LEU A  67      94.840 130.150 122.230  1.00  0.00           C
ATOM    676  CD2 LEU A  67      94.240 132.640 122.270  1.00  0.00           C
ATOM    677  C   LEU A  67      97.850 130.810 124.770  1.00  0.00           C
ATOM    678  O   LEU A  67      98.490 131.660 125.450  1.00  0.00           O
ATOM    679  N   VAL A  68      98.430 129.850 124.010  1.00  0.00           N
ATOM    680  H   VAL A  68      97.920 129.170 123.480  1.00  0.00           H
ATOM    681  CA  VAL A  68      99.940 129.610 124.070  1.00  0.00           C
ATOM    682  CB  VAL A  68     100.220 128.120 124.360  1.00  0.00           C
ATOM    683  CG1 VAL A  68     101.660 127.710 124.270  1.00  0.00           C
ATOM    684  CG2 VAL A  68      99.640 127.590 125.700  1.00  0.00           C
ATOM    685  C   VAL A  68     100.700 130.100 122.810  1.00  0.00           C
ATOM    686  O   VAL A  68     100.400 129.750 121.670  1.00  0.00           O
ATOM    687  N   GLN A  69     101.710 130.910 123.030  1.00  0.00           N
ATOM    688  H   GLN A  69     101.940 131.140 123.980  1.00  0.00           H
ATOM    689  CA  GLN A  69     102.590 131.500 122.040  1.00  0.00           C
ATOM    690  CB  GLN A  69     102.740 132.990 122.300  1.00  0.00           C
ATOM    691  CG  GLN A  69     103.130 133.620 120.960  1.00  0.00           C
ATOM    692  CD  GLN A  69     103.120 135.140 120.910  1.00  0.00           C
ATOM    693  OE1 GLN A  69     102.070 135.730 121.000  1.00  0.00           O
ATOM    694  NE2 GLN A  69     104.230 135.730 121.270  1.00  0.00           N
ATOM    695 1HE2 GLN A  69     105.020 135.140 121.420  1.00  0.00           H
ATOM    696 2HE2 GLN A  69     104.420 136.710 121.410  1.00  0.00           H
ATOM    697  C   GLN A  69     103.920 130.850 121.960  1.00  0.00           C
ATOM    698  O   GLN A  69     104.730 130.960 122.850  1.00  0.00           O
ATOM    699  N   ALA A  70     103.970 129.920 121.000  1.00  0.00           N
ATOM    700  H   ALA A  70     103.180 129.780 120.400  1.00  0.00           H
ATOM    701  CA  ALA A  70     105.200 129.270 120.420  1.00  0.00           C
ATOM    702  CB  ALA A  70     104.770 127.910 119.800  1.00  0.00           C
ATOM    703  C   ALA A  70     105.940 130.140 119.350  1.00  0.00           C
ATOM    704  O   ALA A  70     105.570 130.190 118.200  1.00  0.00           O
ATOM    705  N   GLY A  71     106.770 131.000 120.000  1.00  0.00           N
ATOM    706  H   GLY A  71     106.750 131.150 120.990  1.00  0.00           H
ATOM    707  CA  GLY A  71     107.450 132.040 119.200  1.00  0.00           C
ATOM    708  C   GLY A  71     106.560 132.980 118.470  1.00  0.00           C
ATOM    709  O   GLY A  71     105.950 133.730 119.230  1.00  0.00           O
ATOM    710  N   ASN A  72     106.320 132.700 117.170  1.00  0.00           N
ATOM    711  H   ASN A  72     106.700 131.880 116.750  1.00  0.00           H
ATOM    712  CA  ASN A  72     105.470 133.590 116.310  1.00  0.00           C
ATOM    713  CB  ASN A  72     106.020 133.650 114.890  1.00  0.00           C
ATOM    714  CG  ASN A  72     107.360 134.440 114.750  1.00  0.00           C
ATOM    715  OD1 ASN A  72     108.320 134.250 115.510  1.00  0.00           O
ATOM    716  ND2 ASN A  72     107.550 135.130 113.670  1.00  0.00           N
ATOM    717 1HD2 ASN A  72     106.850 135.230 112.960  1.00  0.00           H
ATOM    718 2HD2 ASN A  72     108.420 135.610 113.570  1.00  0.00           H
ATOM    719  C   ASN A  72     104.040 133.070 116.190  1.00  0.00           C
ATOM    720  O   ASN A  72     103.090 133.860 116.100  1.00  0.00           O
ATOM    721  N   VAL A  73     103.760 131.820 116.480  1.00  0.00           N
ATOM    722  H   VAL A  73     104.380 131.180 116.920  1.00  0.00           H
ATOM    723  CA  VAL A  73     102.490 131.170 116.200  1.00  0.00           C
ATOM    724  CB  VAL A  73     102.720 129.840 115.480  1.00  0.00           C
ATOM    725  CG1 VAL A  73     101.460 129.090 114.970  1.00  0.00           C
ATOM    726  CG2 VAL A  73     103.610 130.070 114.320  1.00  0.00           C
ATOM    727  C   VAL A  73     101.740 130.880 117.490  1.00  0.00           C
ATOM    728  O   VAL A  73     102.250 130.190 118.420  1.00  0.00           O
ATOM    729  N   GLN A  74     100.510 131.440 117.570  1.00  0.00           N
ATOM    730  H   GLN A  74     100.010 131.720 116.750  1.00  0.00           H
ATOM    731  CA  GLN A  74      99.580 131.210 118.660  1.00  0.00           C
ATOM    732  CB  GLN A  74      98.540 132.320 118.710  1.00  0.00           C
ATOM    733  CG  GLN A  74      99.010 133.440 119.600  1.00  0.00           C
ATOM    734  CD  GLN A  74      98.230 134.720 119.380  1.00  0.00           C
ATOM    735  OE1 GLN A  74      97.040 134.760 119.390  1.00  0.00           O
ATOM    736  NE2 GLN A  74      98.820 135.830 119.090  1.00  0.00           N
ATOM    737 1HE2 GLN A  74      99.810 135.820 118.950  1.00  0.00           H
ATOM    738 2HE2 GLN A  74      98.280 136.670 119.060  1.00  0.00           H
ATOM    739  C   GLN A  74      98.910 129.840 118.490  1.00  0.00           C
ATOM    740  O   GLN A  74      98.250 129.680 117.440  1.00  0.00           O
ATOM    741  N   LEU A  75      99.340 128.820 119.270  1.00  0.00           N
ATOM    742  H   LEU A  75      99.780 129.140 120.110  1.00  0.00           H
ATOM    743  CA  LEU A  75      98.780 127.440 119.250  1.00  0.00           C
ATOM    744  CB  LEU A  75      99.630 126.450 120.060  1.00  0.00           C
ATOM    745  CG  LEU A  75     101.140 126.530 119.860  1.00  0.00           C
ATOM    746  CD1 LEU A  75     101.800 125.540 120.770  1.00  0.00           C
ATOM    747  CD2 LEU A  75     101.490 126.120 118.470  1.00  0.00           C
ATOM    748  C   LEU A  75      97.290 127.410 119.690  1.00  0.00           C
ATOM    749  O   LEU A  75      96.850 128.380 120.200  1.00  0.00           O
ATOM    750  N   ARG A  76      96.660 126.210 119.590  1.00  0.00           N
ATOM    751  H   ARG A  76      97.140 125.450 119.150  1.00  0.00           H
ATOM    752  CA  ARG A  76      95.210 125.950 120.120  1.00  0.00           C
ATOM    753  CB  ARG A  76      94.280 125.710 118.930  1.00  0.00           C
ATOM    754  CG  ARG A  76      93.590 126.980 118.440  1.00  0.00           C
ATOM    755  CD  ARG A  76      94.540 127.930 117.620  1.00  0.00           C
ATOM    756  NE  ARG A  76      93.900 129.270 117.510  1.00  0.00           N
ATOM    757  HE  ARG A  76      93.520 129.420 116.600  1.00  0.00           H
ATOM    758  CZ  ARG A  76      94.390 130.360 118.100  1.00  0.00           C
ATOM    759  NH1 ARG A  76      95.550 130.340 118.770  1.00  0.00           N
ATOM    760 1HH1 ARG A  76      96.090 129.510 118.880  1.00  0.00           H
ATOM    761 2HH1 ARG A  76      95.600 131.140 119.380  1.00  0.00           H
ATOM    762  NH2 ARG A  76      93.550 131.340 118.350  1.00  0.00           N
ATOM    763 1HH2 ARG A  76      92.570 131.280 118.200  1.00  0.00           H
ATOM    764 2HH2 ARG A  76      93.910 132.190 118.740  1.00  0.00           H
ATOM    765  C   ARG A  76      95.020 124.980 121.270  1.00  0.00           C
ATOM    766  O   ARG A  76      95.610 123.890 121.210  1.00  0.00           O
ATOM    767  N   VAL A  77      94.290 125.470 122.340  1.00  0.00           N
ATOM    768  H   VAL A  77      93.830 126.360 122.390  1.00  0.00           H
ATOM    769  CA  VAL A  77      94.120 124.600 123.480  1.00  0.00           C
ATOM    770  CB  VAL A  77      94.200 125.430 124.780  1.00  0.00           C
ATOM    771  CG1 VAL A  77      92.950 126.280 125.110  1.00  0.00           C
ATOM    772  CG2 VAL A  77      94.620 124.660 126.080  1.00  0.00           C
ATOM    773  C   VAL A  77      92.890 123.700 123.520  1.00  0.00           C
ATOM    774  O   VAL A  77      91.830 124.060 123.040  1.00  0.00           O
ATOM    775  N   ILE A  78      93.090 122.450 123.940  1.00  0.00           N
ATOM    776  H   ILE A  78      94.010 122.080 124.110  1.00  0.00           H
ATOM    777  CA  ILE A  78      91.990 121.440 123.870  1.00  0.00           C
ATOM    778  CB  ILE A  78      91.990 120.510 122.650  1.00  0.00           C
ATOM    779  CG1 ILE A  78      93.350 119.930 122.200  1.00  0.00           C
ATOM    780  CG2 ILE A  78      91.350 121.350 121.560  1.00  0.00           C
ATOM    781  CD  ILE A  78      93.680 118.680 123.000  1.00  0.00           C
ATOM    782  C   ILE A  78      91.760 120.720 125.200  1.00  0.00           C
ATOM    783  O   ILE A  78      90.690 120.280 125.530  1.00  0.00           O
ATOM    784  N   GLY A  79      92.850 120.410 125.890  1.00  0.00           N
ATOM    785  H   GLY A  79      93.740 120.550 125.460  1.00  0.00           H
ATOM    786  CA  GLY A  79      92.790 119.680 127.200  1.00  0.00           C
ATOM    787  C   GLY A  79      93.100 120.480 128.440  1.00  0.00           C
ATOM    788  O   GLY A  79      94.220 120.880 128.700  1.00  0.00           O
ATOM    789  N   HIS A  80      92.060 120.700 129.250  1.00  0.00           N
ATOM    790  H   HIS A  80      91.150 120.580 128.870  1.00  0.00           H
ATOM    791  CA  HIS A  80      92.060 121.490 130.530  1.00  0.00           C
ATOM    792  CB  HIS A  80      90.860 122.460 130.570  1.00  0.00           C
ATOM    793  CG  HIS A  80      90.390 123.290 129.330  1.00  0.00           C
ATOM    794  ND1 HIS A  80      89.250 122.990 128.570  1.00  0.00           N
ATOM    795  HD1 HIS A  80      88.470 122.430 128.860  1.00  0.00           H
ATOM    796  CD2 HIS A  80      91.240 123.920 128.520  1.00  0.00           C
ATOM    797  HD2 HIS A  80      92.090 124.520 128.830  1.00  0.00           H
ATOM    798  CE1 HIS A  80      89.470 123.310 127.330  1.00  0.00           C
ATOM    799  HE1 HIS A  80      88.860 123.060 126.460  1.00  0.00           H
ATOM    800  NE2 HIS A  80      90.630 123.980 127.310  1.00  0.00           N
ATOM    801  C   HIS A  80      91.990 120.540 131.710  1.00  0.00           C
ATOM    802  O   HIS A  80      90.850 120.220 132.040  1.00  0.00           O
ATOM    803  N   SER A  81      93.160 120.230 132.320  1.00  0.00           N
ATOM    804  H   SER A  81      94.030 120.610 132.000  1.00  0.00           H
ATOM    805  CA  SER A  81      93.200 119.320 133.470  1.00  0.00           C
ATOM    806  CB  SER A  81      93.970 117.980 133.300  1.00  0.00           C
ATOM    807  OG  SER A  81      95.350 118.190 132.860  1.00  0.00           O
ATOM    808  HG  SER A  81      95.810 117.300 132.950  1.00  0.00           H
ATOM    809  C   SER A  81      93.850 120.080 134.610  1.00  0.00           C
ATOM    810  O   SER A  81      94.750 120.920 134.510  1.00  0.00           O
ATOM    811  N   MET A  82      93.400 119.640 135.800  1.00  0.00           N
ATOM    812  H   MET A  82      92.720 118.910 135.880  1.00  0.00           H
ATOM    813  CA  MET A  82      93.830 120.170 137.080  1.00  0.00           C
ATOM    814  CB  MET A  82      92.650 120.780 137.770  1.00  0.00           C
ATOM    815  CG  MET A  82      92.960 121.940 138.730  1.00  0.00           C
ATOM    816  SD  MET A  82      94.310 121.630 139.940  1.00  0.00           S
ATOM    817  CE  MET A  82      94.560 123.330 140.380  1.00  0.00           C
ATOM    818  C   MET A  82      94.380 119.050 138.020  1.00  0.00           C
ATOM    819  O   MET A  82      93.690 118.260 138.600  1.00  0.00           O
ATOM    820  N   GLN A  83      95.620 119.190 138.500  1.00  0.00           N
ATOM    821  H   GLN A  83      96.080 120.070 138.410  1.00  0.00           H
ATOM    822  CA  GLN A  83      96.430 118.240 139.280  1.00  0.00           C
ATOM    823  CB  GLN A  83      97.560 117.820 138.330  1.00  0.00           C
ATOM    824  CG  GLN A  83      98.100 116.410 138.670  1.00  0.00           C
ATOM    825  CD  GLN A  83      99.270 116.260 137.720  1.00  0.00           C
ATOM    826  OE1 GLN A  83      99.060 116.100 136.540  1.00  0.00           O
ATOM    827  NE2 GLN A  83     100.420 116.680 138.220  1.00  0.00           N
ATOM    828 1HE2 GLN A  83     100.560 116.980 139.160  1.00  0.00           H
ATOM    829 2HE2 GLN A  83     101.120 116.860 137.540  1.00  0.00           H
ATOM    830  C   GLN A  83      96.920 118.950 140.540  1.00  0.00           C
ATOM    831  O   GLN A  83      98.120 119.250 140.610  1.00  0.00           O
ATOM    832  N   ASN A  84      96.030 119.290 141.510  1.00  0.00           N
ATOM    833  H   ASN A  84      95.110 118.970 141.290  1.00  0.00           H
ATOM    834  CA  ASN A  84      96.210 119.830 142.850  1.00  0.00           C
ATOM    835  CB  ASN A  84      96.750 118.690 143.690  1.00  0.00           C
ATOM    836  CG  ASN A  84      96.570 118.740 145.240  1.00  0.00           C
ATOM    837  OD1 ASN A  84      97.530 118.930 145.930  1.00  0.00           O
ATOM    838  ND2 ASN A  84      95.370 118.400 145.650  1.00  0.00           N
ATOM    839 1HD2 ASN A  84      94.730 117.970 145.010  1.00  0.00           H
ATOM    840 2HD2 ASN A  84      95.030 118.510 146.580  1.00  0.00           H
ATOM    841  C   ASN A  84      97.060 121.150 142.840  1.00  0.00           C
ATOM    842  O   ASN A  84      96.450 122.250 142.780  1.00  0.00           O
ATOM    843  N   CYS A  85      98.350 121.170 142.550  1.00  0.00           N
ATOM    844  H   CYS A  85      98.750 120.280 142.330  1.00  0.00           H
ATOM    845  CA  CYS A  85      99.160 122.420 142.430  1.00  0.00           C
ATOM    846  CB  CYS A  85     100.580 122.320 142.980  1.00  0.00           C
ATOM    847  SG  CYS A  85     101.680 121.140 142.180  1.00  0.00           S
ATOM    848  HG  CYS A  85     102.430 120.990 143.270  1.00  0.00           H
ATOM    849  C   CYS A  85      99.100 123.020 141.030  1.00  0.00           C
ATOM    850  O   CYS A  85      99.210 124.200 140.820  1.00  0.00           O
ATOM    851  N   VAL A  86      99.290 122.170 140.050  1.00  0.00           N
ATOM    852  H   VAL A  86      99.360 121.180 140.160  1.00  0.00           H
ATOM    853  CA  VAL A  86      99.290 122.550 138.590  1.00  0.00           C
ATOM    854  CB  VAL A  86     100.250 121.770 137.750  1.00  0.00           C
ATOM    855  CG1 VAL A  86     101.670 122.280 137.840  1.00  0.00           C
ATOM    856  CG2 VAL A  86     100.160 120.240 137.880  1.00  0.00           C
ATOM    857  C   VAL A  86      98.020 122.620 137.690  1.00  0.00           C
ATOM    858  O   VAL A  86      97.190 121.710 137.630  1.00  0.00           O
ATOM    859  N   LEU A  87      98.080 123.590 136.820  1.00  0.00           N
ATOM    860  H   LEU A  87      98.770 124.290 136.990  1.00  0.00           H
ATOM    861  CA  LEU A  87      97.120 123.880 135.740  1.00  0.00           C
ATOM    862  CB  LEU A  87      96.750 125.390 135.780  1.00  0.00           C
ATOM    863  CG  LEU A  87      95.880 125.630 137.020  1.00  0.00           C
ATOM    864  CD1 LEU A  87      95.890 127.120 137.380  1.00  0.00           C
ATOM    865  CD2 LEU A  87      94.430 125.060 136.760  1.00  0.00           C
ATOM    866  C   LEU A  87      97.760 123.490 134.370  1.00  0.00           C
ATOM    867  O   LEU A  87      98.890 123.990 134.110  1.00  0.00           O
ATOM    868  N   LYS A  88      97.220 122.300 133.900  1.00  0.00           N
ATOM    869  H   LYS A  88      96.710 121.700 134.510  1.00  0.00           H
ATOM    870  CA  LYS A  88      97.610 121.630 132.610  1.00  0.00           C
ATOM    871  CB  LYS A  88      97.710 120.140 132.900  1.00  0.00           C
ATOM    872  CG  LYS A  88      98.510 119.710 134.080  1.00  0.00           C
ATOM    873  CD  LYS A  88      98.240 118.260 134.500  1.00  0.00           C
ATOM    874  CE  LYS A  88      99.100 117.410 133.580  1.00  0.00           C
ATOM    875  NZ  LYS A  88      99.160 115.980 133.800  1.00  0.00           N
ATOM    876  HZ1 LYS A  88      99.960 115.560 133.370  1.00  0.00           H
ATOM    877  HZ2 LYS A  88      99.270 115.720 134.760  1.00  0.00           H
ATOM    878  HZ3 LYS A  88      98.330 115.540 133.460  1.00  0.00           H
ATOM    879  C   LYS A  88      96.660 121.830 131.430  1.00  0.00           C
ATOM    880  O   LYS A  88      95.430 121.590 131.470  1.00  0.00           O
ATOM    881  N   LEU A  89      97.120 122.700 130.510  1.00  0.00           N
ATOM    882  H   LEU A  89      97.900 123.290 130.720  1.00  0.00           H
ATOM    883  CA  LEU A  89      96.400 123.020 129.240  1.00  0.00           C
ATOM    884  CB  LEU A  89      96.430 124.580 129.060  1.00  0.00           C
ATOM    885  CG  LEU A  89      95.420 125.400 129.890  1.00  0.00           C
ATOM    886  CD1 LEU A  89      95.710 125.660 131.330  1.00  0.00           C
ATOM    887  CD2 LEU A  89      94.850 126.540 129.080  1.00  0.00           C
ATOM    888  C   LEU A  89      97.080 122.320 128.010  1.00  0.00           C
ATOM    889  O   LEU A  89      98.030 122.790 127.450  1.00  0.00           O
ATOM    890  N   LYS A  90      96.530 121.150 127.660  1.00  0.00           N
ATOM    891  H   LYS A  90      95.600 120.950 127.970  1.00  0.00           H
ATOM    892  CA  LYS A  90      96.860 120.400 126.460  1.00  0.00           C
ATOM    893  CB  LYS A  90      96.320 118.950 126.540  1.00  0.00           C
ATOM    894  CG  LYS A  90      97.040 118.050 125.530  1.00  0.00           C
ATOM    895  CD  LYS A  90      96.400 116.660 125.520  1.00  0.00           C
ATOM    896  CE  LYS A  90      96.950 115.610 124.490  1.00  0.00           C
ATOM    897  NZ  LYS A  90      96.300 114.300 124.740  1.00  0.00           N
ATOM    898  HZ1 LYS A  90      95.330 114.240 124.520  1.00  0.00           H
ATOM    899  HZ2 LYS A  90      96.750 113.620 124.160  1.00  0.00           H
ATOM    900  HZ3 LYS A  90      96.490 113.990 125.670  1.00  0.00           H
ATOM    901  C   LYS A  90      96.570 121.150 125.090  1.00  0.00           C
ATOM    902  O   LYS A  90      95.430 121.540 124.870  1.00  0.00           O
ATOM    903  N   VAL A  91      97.690 121.580 124.490  1.00  0.00           N
ATOM    904  H   VAL A  91      98.500 121.060 124.760  1.00  0.00           H
ATOM    905  CA  VAL A  91      97.580 122.170 123.130  1.00  0.00           C
ATOM    906  CB  VAL A  91      98.720 122.990 122.610  1.00  0.00           C
ATOM    907  CG1 VAL A  91      98.980 124.200 123.520  1.00  0.00           C
ATOM    908  CG2 VAL A  91      99.970 122.220 122.290  1.00  0.00           C
ATOM    909  C   VAL A  91      97.070 121.150 122.060  1.00  0.00           C
ATOM    910  O   VAL A  91      96.920 119.940 122.270  1.00  0.00           O
ATOM    911  N   ASP A  92      96.860 121.570 120.850  1.00  0.00           N
ATOM    912  H   ASP A  92      96.850 122.550 120.620  1.00  0.00           H
ATOM    913  CA  ASP A  92      96.570 120.750 119.660  1.00  0.00           C
ATOM    914  CB  ASP A  92      96.230 121.640 118.480  1.00  0.00           C
ATOM    915  CG  ASP A  92      97.230 122.590 117.820  1.00  0.00           C
ATOM    916  OD1 ASP A  92      97.700 122.240 116.690  1.00  0.00           O
ATOM    917  OD2 ASP A  92      97.820 123.550 118.470  1.00  0.00           O
ATOM    918  C   ASP A  92      97.650 119.760 119.230  1.00  0.00           C
ATOM    919  O   ASP A  92      97.400 118.570 118.940  1.00  0.00           O
ATOM    920  N   THR A  93      98.850 120.290 119.020  1.00  0.00           N
ATOM    921  H   THR A  93      99.030 121.270 119.100  1.00  0.00           H
ATOM    922  CA  THR A  93     100.070 119.480 118.630  1.00  0.00           C
ATOM    923  CB  THR A  93     100.580 119.920 117.230  1.00  0.00           C
ATOM    924  OG1 THR A  93     100.820 121.380 117.210  1.00  0.00           O
ATOM    925  HG1 THR A  93      99.960 121.870 117.070  1.00  0.00           H
ATOM    926  CG2 THR A  93      99.480 119.560 116.260  1.00  0.00           C
ATOM    927  C   THR A  93     101.260 119.590 119.600  1.00  0.00           C
ATOM    928  O   THR A  93     101.700 120.680 119.950  1.00  0.00           O
ATOM    929  N   ALA A  94     101.870 118.420 119.720  1.00  0.00           N
ATOM    930  H   ALA A  94     101.570 117.590 119.260  1.00  0.00           H
ATOM    931  CA  ALA A  94     103.010 118.150 120.600  1.00  0.00           C
ATOM    932  CB  ALA A  94     103.320 116.680 120.490  1.00  0.00           C
ATOM    933  C   ALA A  94     104.280 118.980 120.300  1.00  0.00           C
ATOM    934  O   ALA A  94     104.510 119.360 119.120  1.00  0.00           O
ATOM    935  N   ASN A  95     105.090 119.160 121.370  1.00  0.00           N
ATOM    936  H   ASN A  95     104.750 118.940 122.280  1.00  0.00           H
ATOM    937  CA  ASN A  95     106.360 119.790 121.360  1.00  0.00           C
ATOM    938  CB  ASN A  95     106.800 120.180 122.790  1.00  0.00           C
ATOM    939  CG  ASN A  95     108.100 120.940 122.870  1.00  0.00           C
ATOM    940  OD1 ASN A  95     108.700 121.430 121.910  1.00  0.00           O
ATOM    941  ND2 ASN A  95     108.660 120.910 124.050  1.00  0.00           N
ATOM    942 1HD2 ASN A  95     108.050 120.690 124.810  1.00  0.00           H
ATOM    943 2HD2 ASN A  95     109.570 121.330 124.140  1.00  0.00           H
ATOM    944  C   ASN A  95     107.440 118.910 120.720  1.00  0.00           C
ATOM    945  O   ASN A  95     107.650 117.770 121.170  1.00  0.00           O
ATOM    946  N   PRO A  96     108.140 119.540 119.730  1.00  0.00           N
ATOM    947  CA  PRO A  96     109.410 119.170 119.100  1.00  0.00           C
ATOM    948  CB  PRO A  96     109.810 120.210 118.010  1.00  0.00           C
ATOM    949  CG  PRO A  96     108.390 120.580 117.580  1.00  0.00           C
ATOM    950  CD  PRO A  96     107.500 120.530 118.820  1.00  0.00           C
ATOM    951  C   PRO A  96     110.680 119.000 119.950  1.00  0.00           C
ATOM    952  O   PRO A  96     111.460 118.120 119.550  1.00  0.00           O
ATOM    953  N   LYS A  97     110.980 119.640 121.140  1.00  0.00           N
ATOM    954  H   LYS A  97     110.430 120.410 121.450  1.00  0.00           H
ATOM    955  CA  LYS A  97     112.150 119.330 121.940  1.00  0.00           C
ATOM    956  CB  LYS A  97     113.270 120.390 121.540  1.00  0.00           C
ATOM    957  CG  LYS A  97     112.880 121.890 121.440  1.00  0.00           C
ATOM    958  CD  LYS A  97     113.430 122.560 120.180  1.00  0.00           C
ATOM    959  CE  LYS A  97     112.410 122.710 119.030  1.00  0.00           C
ATOM    960  NZ  LYS A  97     112.500 124.090 118.570  1.00  0.00           N
ATOM    961  HZ1 LYS A  97     113.130 124.560 119.190  1.00  0.00           H
ATOM    962  HZ2 LYS A  97     112.860 124.170 117.650  1.00  0.00           H
ATOM    963  HZ3 LYS A  97     111.590 124.490 118.480  1.00  0.00           H
ATOM    964  C   LYS A  97     111.810 119.240 123.450  1.00  0.00           C
ATOM    965  O   LYS A  97     111.620 120.180 124.210  1.00  0.00           O
ATOM    966  N   THR A  98     111.530 118.010 123.800  1.00  0.00           N
ATOM    967  H   THR A  98     111.610 117.250 123.150  1.00  0.00           H
ATOM    968  CA  THR A  98     110.890 117.550 125.030  1.00  0.00           C
ATOM    969  CB  THR A  98     109.610 116.740 124.790  1.00  0.00           C
ATOM    970  OG1 THR A  98     108.910 116.720 125.990  1.00  0.00           O
ATOM    971  HG1 THR A  98     108.530 115.810 126.090  1.00  0.00           H
ATOM    972  CG2 THR A  98     109.830 115.390 124.180  1.00  0.00           C
ATOM    973  C   THR A  98     111.920 116.610 125.790  1.00  0.00           C
ATOM    974  O   THR A  98     112.730 115.900 125.170  1.00  0.00           O
ATOM    975  N   PRO A  99     112.080 116.810 127.100  1.00  0.00           N
ATOM    976  CA  PRO A  99     113.120 116.060 127.880  1.00  0.00           C
ATOM    977  CB  PRO A  99     113.550 116.960 129.090  1.00  0.00           C
ATOM    978  CG  PRO A  99     112.430 118.060 129.140  1.00  0.00           C
ATOM    979  CD  PRO A  99     111.670 118.000 127.810  1.00  0.00           C
ATOM    980  C   PRO A  99     112.660 114.690 128.340  1.00  0.00           C
ATOM    981  O   PRO A  99     111.530 114.350 128.060  1.00  0.00           O
ATOM    982  N   LYS A 100     113.410 114.080 129.290  1.00  0.00           N
ATOM    983  H   LYS A 100     114.400 114.190 129.210  1.00  0.00           H
ATOM    984  CA  LYS A 100     112.930 112.990 130.230  1.00  0.00           C
ATOM    985  CB  LYS A 100     113.990 111.910 130.290  1.00  0.00           C
ATOM    986  CG  LYS A 100     113.750 110.840 129.210  1.00  0.00           C
ATOM    987  CD  LYS A 100     114.590 109.600 129.410  1.00  0.00           C
ATOM    988  CE  LYS A 100     114.340 108.430 128.430  1.00  0.00           C
ATOM    989  NZ  LYS A 100     113.010 107.810 128.240  1.00  0.00           N
ATOM    990  HZ1 LYS A 100     113.120 107.040 127.610  1.00  0.00           H
ATOM    991  HZ2 LYS A 100     112.670 107.500 129.130  1.00  0.00           H
ATOM    992  HZ3 LYS A 100     112.220 108.330 127.910  1.00  0.00           H
ATOM    993  C   LYS A 100     112.670 113.510 131.650  1.00  0.00           C
ATOM    994  O   LYS A 100     113.560 113.910 132.380  1.00  0.00           O
ATOM    995  N   TYR A 101     111.370 113.620 131.950  1.00  0.00           N
ATOM    996  H   TYR A 101     110.650 113.130 131.460  1.00  0.00           H
ATOM    997  CA  TYR A 101     110.870 114.280 133.160  1.00  0.00           C
ATOM    998  CB  TYR A 101     109.940 115.470 132.900  1.00  0.00           C
ATOM    999  CG  TYR A 101     108.940 115.250 131.800  1.00  0.00           C
ATOM   1000  CD1 TYR A 101     107.750 114.590 132.080  1.00  0.00           C
ATOM   1001  HD1 TYR A 101     107.600 114.210 133.090  1.00  0.00           H
ATOM   1002  CD2 TYR A 101     109.190 115.520 130.430  1.00  0.00           C
ATOM   1003  HD2 TYR A 101     109.910 116.330 130.310  1.00  0.00           H
ATOM   1004  CE1 TYR A 101     106.870 114.210 131.070  1.00  0.00           C
ATOM   1005  HE1 TYR A 101     106.030 113.560 131.330  1.00  0.00           H
ATOM   1006  CE2 TYR A 101     108.280 115.240 129.440  1.00  0.00           C
ATOM   1007  HE2 TYR A 101     108.260 115.920 128.590  1.00  0.00           H
ATOM   1008  CZ  TYR A 101     107.130 114.480 129.710  1.00  0.00           C
ATOM   1009  OH  TYR A 101     106.320 113.920 128.760  1.00  0.00           O
ATOM   1010  HH  TYR A 101     106.600 114.300 127.880  1.00  0.00           H
ATOM   1011  C   TYR A 101     110.320 113.620 134.440  1.00  0.00           C
ATOM   1012  O   TYR A 101     109.430 112.800 134.300  1.00  0.00           O
ATOM   1013  N   LYS A 102     110.920 113.770 135.560  1.00  0.00           N
ATOM   1014  H   LYS A 102     111.660 114.440 135.620  1.00  0.00           H
ATOM   1015  CA  LYS A 102     110.530 113.200 136.860  1.00  0.00           C
ATOM   1016  CB  LYS A 102     111.710 112.660 137.630  1.00  0.00           C
ATOM   1017  CG  LYS A 102     112.580 111.580 137.010  1.00  0.00           C
ATOM   1018  CD  LYS A 102     113.550 110.900 137.990  1.00  0.00           C
ATOM   1019  CE  LYS A 102     114.500 112.010 138.500  1.00  0.00           C
ATOM   1020  NZ  LYS A 102     115.290 111.620 139.630  1.00  0.00           N
ATOM   1021  HZ1 LYS A 102     115.900 110.870 139.410  1.00  0.00           H
ATOM   1022  HZ2 LYS A 102     115.810 112.430 139.920  1.00  0.00           H
ATOM   1023  HZ3 LYS A 102     114.690 111.350 140.390  1.00  0.00           H
ATOM   1024  C   LYS A 102     110.050 114.440 137.570  1.00  0.00           C
ATOM   1025  O   LYS A 102     110.740 115.470 137.640  1.00  0.00           O
ATOM   1026  N   PHE A 103     108.940 114.340 138.260  1.00  0.00           N
ATOM   1027  H   PHE A 103     108.240 113.640 138.160  1.00  0.00           H
ATOM   1028  CA  PHE A 103     108.450 115.380 139.150  1.00  0.00           C
ATOM   1029  CB  PHE A 103     106.960 115.530 138.930  1.00  0.00           C
ATOM   1030  CG  PHE A 103     106.640 116.020 137.550  1.00  0.00           C
ATOM   1031  CD1 PHE A 103     106.140 115.120 136.670  1.00  0.00           C
ATOM   1032  HD1 PHE A 103     106.170 114.080 136.990  1.00  0.00           H
ATOM   1033  CD2 PHE A 103     106.650 117.330 137.250  1.00  0.00           C
ATOM   1034  HD2 PHE A 103     106.900 118.040 138.040  1.00  0.00           H
ATOM   1035  CE1 PHE A 103     105.660 115.470 135.420  1.00  0.00           C
ATOM   1036  HE1 PHE A 103     104.980 114.820 134.870  1.00  0.00           H
ATOM   1037  CE2 PHE A 103     106.210 117.800 135.930  1.00  0.00           C
ATOM   1038  HE2 PHE A 103     106.250 118.830 135.570  1.00  0.00           H
ATOM   1039  CZ  PHE A 103     105.830 116.810 135.000  1.00  0.00           C
ATOM   1040  HZ  PHE A 103     105.720 117.020 133.940  1.00  0.00           H
ATOM   1041  C   PHE A 103     108.590 114.920 140.660  1.00  0.00           C
ATOM   1042  O   PHE A 103     108.100 113.900 141.110  1.00  0.00           O
ATOM   1043  N   VAL A 104     109.440 115.740 141.350  1.00  0.00           N
ATOM   1044  H   VAL A 104     109.970 116.360 140.760  1.00  0.00           H
ATOM   1045  CA  VAL A 104     109.940 115.470 142.710  1.00  0.00           C
ATOM   1046  CB  VAL A 104     111.470 115.160 142.530  1.00  0.00           C
ATOM   1047  CG1 VAL A 104     112.340 115.180 143.800  1.00  0.00           C
ATOM   1048  CG2 VAL A 104     111.770 113.860 141.680  1.00  0.00           C
ATOM   1049  C   VAL A 104     109.700 116.580 143.770  1.00  0.00           C
ATOM   1050  O   VAL A 104     109.840 117.770 143.520  1.00  0.00           O
ATOM   1051  N   ARG A 105     109.290 116.220 145.010  1.00  0.00           N
ATOM   1052  H   ARG A 105     108.790 115.350 145.100  1.00  0.00           H
ATOM   1053  CA  ARG A 105     109.240 117.060 146.210  1.00  0.00           C
ATOM   1054  CB  ARG A 105     108.150 116.590 147.190  1.00  0.00           C
ATOM   1055  CG  ARG A 105     107.880 117.520 148.400  1.00  0.00           C
ATOM   1056  CD  ARG A 105     106.730 117.100 149.290  1.00  0.00           C
ATOM   1057  NE  ARG A 105     107.020 115.940 150.030  1.00  0.00           N
ATOM   1058  HE  ARG A 105     107.060 115.040 149.610  1.00  0.00           H
ATOM   1059  CZ  ARG A 105     107.310 115.990 151.320  1.00  0.00           C
ATOM   1060  NH1 ARG A 105     107.390 117.090 151.970  1.00  0.00           N
ATOM   1061 1HH1 ARG A 105     106.980 117.930 151.610  1.00  0.00           H
ATOM   1062 2HH1 ARG A 105     108.120 117.150 152.660  1.00  0.00           H
ATOM   1063  NH2 ARG A 105     107.540 114.860 152.000  1.00  0.00           N
ATOM   1064 1HH2 ARG A 105     107.460 114.020 151.460  1.00  0.00           H
ATOM   1065 2HH2 ARG A 105     107.610 114.960 152.990  1.00  0.00           H
ATOM   1066  C   ARG A 105     110.590 117.320 146.890  1.00  0.00           C
ATOM   1067  O   ARG A 105     111.240 116.400 147.380  1.00  0.00           O
ATOM   1068  N   ILE A 106     111.040 118.530 146.890  1.00  0.00           N
ATOM   1069  H   ILE A 106     110.380 119.240 146.640  1.00  0.00           H
ATOM   1070  CA  ILE A 106     112.300 118.840 147.580  1.00  0.00           C
ATOM   1071  CB  ILE A 106     113.180 119.930 146.860  1.00  0.00           C
ATOM   1072  CG1 ILE A 106     112.290 121.080 146.340  1.00  0.00           C
ATOM   1073  CG2 ILE A 106     114.070 119.250 145.800  1.00  0.00           C
ATOM   1074  CD  ILE A 106     112.940 122.270 145.580  1.00  0.00           C
ATOM   1075  C   ILE A 106     112.170 119.300 149.040  1.00  0.00           C
ATOM   1076  O   ILE A 106     111.110 119.720 149.490  1.00  0.00           O
ATOM   1077  N   GLN A 107     113.170 119.010 149.820  1.00  0.00           N
ATOM   1078  H   GLN A 107     114.050 118.710 149.460  1.00  0.00           H
ATOM   1079  CA  GLN A 107     113.370 119.120 151.300  1.00  0.00           C
ATOM   1080  CB  GLN A 107     113.540 117.790 152.010  1.00  0.00           C
ATOM   1081  CG  GLN A 107     112.450 116.780 151.850  1.00  0.00           C
ATOM   1082  CD  GLN A 107     112.620 115.410 152.550  1.00  0.00           C
ATOM   1083  OE1 GLN A 107     113.020 115.240 153.680  1.00  0.00           O
ATOM   1084  NE2 GLN A 107     112.240 114.370 151.860  1.00  0.00           N
ATOM   1085 1HE2 GLN A 107     111.800 114.540 150.970  1.00  0.00           H
ATOM   1086 2HE2 GLN A 107     112.030 113.510 152.330  1.00  0.00           H
ATOM   1087  C   GLN A 107     114.430 120.120 151.720  1.00  0.00           C
ATOM   1088  O   GLN A 107     115.600 119.970 151.270  1.00  0.00           O
ATOM   1089  N   PRO A 108     114.130 120.950 152.690  1.00  0.00           N
ATOM   1090  CA  PRO A 108     115.020 121.950 153.280  1.00  0.00           C
ATOM   1091  CB  PRO A 108     114.340 122.360 154.540  1.00  0.00           C
ATOM   1092  CG  PRO A 108     112.910 122.280 154.230  1.00  0.00           C
ATOM   1093  CD  PRO A 108     112.770 121.030 153.330  1.00  0.00           C
ATOM   1094  C   PRO A 108     116.490 121.620 153.480  1.00  0.00           C
ATOM   1095  O   PRO A 108     116.870 120.710 154.220  1.00  0.00           O
ATOM   1096  N   GLY A 109     117.280 122.150 152.570  1.00  0.00           N
ATOM   1097  H   GLY A 109     117.140 123.050 152.170  1.00  0.00           H
ATOM   1098  CA  GLY A 109     118.700 121.710 152.430  1.00  0.00           C
ATOM   1099  C   GLY A 109     119.300 121.570 151.020  1.00  0.00           C
ATOM   1100  O   GLY A 109     120.360 122.150 150.790  1.00  0.00           O
ATOM   1101  N   GLN A 110     118.560 120.960 150.130  1.00  0.00           N
ATOM   1102  H   GLN A 110     117.920 120.270 150.470  1.00  0.00           H
ATOM   1103  CA  GLN A 110     118.890 120.750 148.710  1.00  0.00           C
ATOM   1104  CB  GLN A 110     117.910 119.840 147.980  1.00  0.00           C
ATOM   1105  CG  GLN A 110     117.910 118.530 148.720  1.00  0.00           C
ATOM   1106  CD  GLN A 110     116.630 117.810 148.180  1.00  0.00           C
ATOM   1107  OE1 GLN A 110     115.530 117.800 148.720  1.00  0.00           O
ATOM   1108  NE2 GLN A 110     116.840 116.940 147.230  1.00  0.00           N
ATOM   1109 1HE2 GLN A 110     117.740 116.700 146.860  1.00  0.00           H
ATOM   1110 2HE2 GLN A 110     116.060 116.350 147.010  1.00  0.00           H
ATOM   1111  C   GLN A 110     119.040 122.040 147.840  1.00  0.00           C
ATOM   1112  O   GLN A 110     118.160 122.900 147.750  1.00  0.00           O
ATOM   1113  N   THR A 111     120.170 122.210 147.160  1.00  0.00           N
ATOM   1114  H   THR A 111     120.960 121.670 147.460  1.00  0.00           H
ATOM   1115  CA  THR A 111     120.520 123.220 146.120  1.00  0.00           C
ATOM   1116  CB  THR A 111     122.020 123.290 145.880  1.00  0.00           C
ATOM   1117  OG1 THR A 111     122.610 121.980 145.960  1.00  0.00           O
ATOM   1118  HG1 THR A 111     123.610 122.030 146.030  1.00  0.00           H
ATOM   1119  CG2 THR A 111     122.680 124.400 146.700  1.00  0.00           C
ATOM   1120  C   THR A 111     119.950 122.710 144.780  1.00  0.00           C
ATOM   1121  O   THR A 111     119.870 121.520 144.530  1.00  0.00           O
ATOM   1122  N   PHE A 112     119.470 123.680 144.040  1.00  0.00           N
ATOM   1123  H   PHE A 112     119.120 124.540 144.410  1.00  0.00           H
ATOM   1124  CA  PHE A 112     118.840 123.340 142.740  1.00  0.00           C
ATOM   1125  CB  PHE A 112     117.320 123.110 142.960  1.00  0.00           C
ATOM   1126  CG  PHE A 112     116.430 124.280 143.360  1.00  0.00           C
ATOM   1127  CD1 PHE A 112     116.200 124.600 144.720  1.00  0.00           C
ATOM   1128  HD1 PHE A 112     116.850 124.160 145.490  1.00  0.00           H
ATOM   1129  CD2 PHE A 112     115.530 124.720 142.380  1.00  0.00           C
ATOM   1130  HD2 PHE A 112     115.570 124.320 141.370  1.00  0.00           H
ATOM   1131  CE1 PHE A 112     115.230 125.600 145.050  1.00  0.00           C
ATOM   1132  HE1 PHE A 112     115.030 125.870 146.090  1.00  0.00           H
ATOM   1133  CE2 PHE A 112     114.550 125.710 142.740  1.00  0.00           C
ATOM   1134  HE2 PHE A 112     113.840 125.950 141.950  1.00  0.00           H
ATOM   1135  CZ  PHE A 112     114.370 126.110 144.070  1.00  0.00           C
ATOM   1136  HZ  PHE A 112     113.610 126.840 144.320  1.00  0.00           H
ATOM   1137  C   PHE A 112     119.040 124.540 141.710  1.00  0.00           C
ATOM   1138  O   PHE A 112     119.220 125.690 142.080  1.00  0.00           O
ATOM   1139  N   SER A 113     118.910 124.310 140.410  1.00  0.00           N
ATOM   1140  H   SER A 113     118.620 123.400 140.100  1.00  0.00           H
ATOM   1141  CA  SER A 113     119.000 125.280 139.290  1.00  0.00           C
ATOM   1142  CB  SER A 113     119.630 124.650 138.010  1.00  0.00           C
ATOM   1143  OG  SER A 113     121.060 124.510 138.190  1.00  0.00           O
ATOM   1144  HG  SER A 113     121.250 123.680 138.720  1.00  0.00           H
ATOM   1145  C   SER A 113     117.600 125.850 139.030  1.00  0.00           C
ATOM   1146  O   SER A 113     116.650 125.090 138.760  1.00  0.00           O
ATOM   1147  N   VAL A 114     117.460 127.190 138.930  1.00  0.00           N
ATOM   1148  H   VAL A 114     118.210 127.830 139.130  1.00  0.00           H
ATOM   1149  CA  VAL A 114     116.160 127.840 138.580  1.00  0.00           C
ATOM   1150  CB  VAL A 114     115.500 128.510 139.850  1.00  0.00           C
ATOM   1151  CG1 VAL A 114     116.470 129.310 140.610  1.00  0.00           C
ATOM   1152  CG2 VAL A 114     114.210 129.320 139.570  1.00  0.00           C
ATOM   1153  C   VAL A 114     116.410 128.780 137.480  1.00  0.00           C
ATOM   1154  O   VAL A 114     117.280 129.750 137.460  1.00  0.00           O
ATOM   1155  N   LEU A 115     115.700 128.440 136.510  1.00  0.00           N
ATOM   1156  H   LEU A 115     114.990 127.740 136.560  1.00  0.00           H
ATOM   1157  CA  LEU A 115     115.730 129.250 135.260  1.00  0.00           C
ATOM   1158  CB  LEU A 115     115.370 128.400 134.130  1.00  0.00           C
ATOM   1159  CG  LEU A 115     115.080 129.050 132.820  1.00  0.00           C
ATOM   1160  CD1 LEU A 115     116.370 129.510 132.210  1.00  0.00           C
ATOM   1161  CD2 LEU A 115     114.090 128.210 131.970  1.00  0.00           C
ATOM   1162  C   LEU A 115     114.740 130.450 135.380  1.00  0.00           C
ATOM   1163  O   LEU A 115     113.510 130.310 135.360  1.00  0.00           O
ATOM   1164  N   ALA A 116     115.350 131.580 135.460  1.00  0.00           N
ATOM   1165  H   ALA A 116     116.280 131.610 135.810  1.00  0.00           H
ATOM   1166  CA  ALA A 116     114.740 132.930 135.360  1.00  0.00           C
ATOM   1167  CB  ALA A 116     115.790 134.070 135.400  1.00  0.00           C
ATOM   1168  C   ALA A 116     113.870 132.990 134.110  1.00  0.00           C
ATOM   1169  O   ALA A 116     114.350 132.870 133.030  1.00  0.00           O
ATOM   1170  N   CYS A 117     112.580 132.880 134.250  1.00  0.00           N
ATOM   1171  H   CYS A 117     112.150 132.720 135.140  1.00  0.00           H
ATOM   1172  CA  CYS A 117     111.650 133.150 133.160  1.00  0.00           C
ATOM   1173  CB  CYS A 117     110.600 131.990 133.180  1.00  0.00           C
ATOM   1174  SG  CYS A 117     111.240 130.280 133.180  1.00  0.00           S
ATOM   1175  HG  CYS A 117     112.180 130.590 134.070  1.00  0.00           H
ATOM   1176  C   CYS A 117     111.180 134.580 133.200  1.00  0.00           C
ATOM   1177  O   CYS A 117     110.230 134.970 133.870  1.00  0.00           O
ATOM   1178  N   TYR A 118     111.540 135.260 132.130  1.00  0.00           N
ATOM   1179  H   TYR A 118     111.940 134.890 131.290  1.00  0.00           H
ATOM   1180  CA  TYR A 118     111.340 136.760 132.030  1.00  0.00           C
ATOM   1181  CB  TYR A 118     112.650 137.430 131.550  1.00  0.00           C
ATOM   1182  CG  TYR A 118     112.420 138.950 131.300  1.00  0.00           C
ATOM   1183  CD1 TYR A 118     112.180 139.400 130.000  1.00  0.00           C
ATOM   1184  HD1 TYR A 118     112.320 138.770 129.110  1.00  0.00           H
ATOM   1185  CD2 TYR A 118     112.430 139.930 132.340  1.00  0.00           C
ATOM   1186  HD2 TYR A 118     112.680 139.680 133.370  1.00  0.00           H
ATOM   1187  CE1 TYR A 118     112.160 140.690 129.650  1.00  0.00           C
ATOM   1188  HE1 TYR A 118     112.270 141.000 128.610  1.00  0.00           H
ATOM   1189  CE2 TYR A 118     112.220 141.270 132.020  1.00  0.00           C
ATOM   1190  HE2 TYR A 118     112.090 141.950 132.870  1.00  0.00           H
ATOM   1191  CZ  TYR A 118     112.140 141.630 130.710  1.00  0.00           C
ATOM   1192  OH  TYR A 118     111.820 142.940 130.400  1.00  0.00           O
ATOM   1193  HH  TYR A 118     111.910 143.480 131.240  1.00  0.00           H
ATOM   1194  C   TYR A 118     110.250 136.930 130.890  1.00  0.00           C
ATOM   1195  O   TYR A 118     110.410 136.800 129.700  1.00  0.00           O
ATOM   1196  N   ASN A 119     108.980 137.060 131.460  1.00  0.00           N
ATOM   1197  H   ASN A 119     108.930 136.920 132.450  1.00  0.00           H
ATOM   1198  CA  ASN A 119     107.740 137.180 130.690  1.00  0.00           C
ATOM   1199  CB  ASN A 119     106.950 138.350 131.050  1.00  0.00           C
ATOM   1200  CG  ASN A 119     107.290 139.750 130.460  1.00  0.00           C
ATOM   1201  OD1 ASN A 119     106.570 140.360 129.670  1.00  0.00           O
ATOM   1202  ND2 ASN A 119     108.120 140.390 131.240  1.00  0.00           N
ATOM   1203 1HD2 ASN A 119     108.670 140.010 131.990  1.00  0.00           H
ATOM   1204 2HD2 ASN A 119     107.950 141.370 131.230  1.00  0.00           H
ATOM   1205  C   ASN A 119     107.710 136.650 129.260  1.00  0.00           C
ATOM   1206  O   ASN A 119     107.530 137.280 128.180  1.00  0.00           O
ATOM   1207  N   GLY A 120     107.850 135.340 129.140  1.00  0.00           N
ATOM   1208  H   GLY A 120     108.020 134.790 129.960  1.00  0.00           H
ATOM   1209  CA  GLY A 120     107.810 134.480 127.910  1.00  0.00           C
ATOM   1210  C   GLY A 120     109.180 134.280 127.220  1.00  0.00           C
ATOM   1211  O   GLY A 120     109.140 133.820 126.100  1.00  0.00           O
ATOM   1212  N   SER A 121     110.270 134.610 127.860  1.00  0.00           N
ATOM   1213  H   SER A 121     110.190 135.090 128.730  1.00  0.00           H
ATOM   1214  CA  SER A 121     111.650 134.340 127.480  1.00  0.00           C
ATOM   1215  CB  SER A 121     112.410 135.570 127.090  1.00  0.00           C
ATOM   1216  OG  SER A 121     113.750 135.280 126.660  1.00  0.00           O
ATOM   1217  HG  SER A 121     113.650 134.960 125.720  1.00  0.00           H
ATOM   1218  C   SER A 121     112.390 133.750 128.690  1.00  0.00           C
ATOM   1219  O   SER A 121     112.150 134.200 129.850  1.00  0.00           O
ATOM   1220  N   PRO A 122     112.940 132.530 128.580  1.00  0.00           N
ATOM   1221  CA  PRO A 122     113.950 132.010 129.540  1.00  0.00           C
ATOM   1222  CB  PRO A 122     114.170 130.560 129.090  1.00  0.00           C
ATOM   1223  CG  PRO A 122     113.700 130.480 127.630  1.00  0.00           C
ATOM   1224  CD  PRO A 122     112.500 131.470 127.690  1.00  0.00           C
ATOM   1225  C   PRO A 122     115.240 132.860 129.400  1.00  0.00           C
ATOM   1226  O   PRO A 122     115.760 133.110 128.350  1.00  0.00           O
ATOM   1227  N   SER A 123     115.740 133.390 130.490  1.00  0.00           N
ATOM   1228  H   SER A 123     115.360 133.150 131.390  1.00  0.00           H
ATOM   1229  CA  SER A 123     116.990 134.250 130.590  1.00  0.00           C
ATOM   1230  CB  SER A 123     116.840 135.750 130.270  1.00  0.00           C
ATOM   1231  OG  SER A 123     118.110 136.380 130.120  1.00  0.00           O
ATOM   1232  HG  SER A 123     118.550 136.200 129.240  1.00  0.00           H
ATOM   1233  C   SER A 123     117.750 134.320 131.930  1.00  0.00           C
ATOM   1234  O   SER A 123     117.400 135.020 132.880  1.00  0.00           O
ATOM   1235  N   GLY A 124     118.720 133.390 132.010  1.00  0.00           N
ATOM   1236  H   GLY A 124     118.960 132.790 131.250  1.00  0.00           H
ATOM   1237  CA  GLY A 124     119.620 133.210 133.180  1.00  0.00           C
ATOM   1238  C   GLY A 124     119.270 132.080 134.130  1.00  0.00           C
ATOM   1239  O   GLY A 124     118.260 132.250 134.830  1.00  0.00           O
ATOM   1240  N   VAL A 125     120.310 131.330 134.550  1.00  0.00           N
ATOM   1241  H   VAL A 125     121.230 131.460 134.170  1.00  0.00           H
ATOM   1242  CA  VAL A 125     120.180 130.180 135.470  1.00  0.00           C
ATOM   1243  CB  VAL A 125     120.680 128.910 134.790  1.00  0.00           C
ATOM   1244  CG1 VAL A 125     122.180 129.070 134.430  1.00  0.00           C
ATOM   1245  CG2 VAL A 125     120.500 127.570 135.490  1.00  0.00           C
ATOM   1246  C   VAL A 125     120.830 130.570 136.810  1.00  0.00           C
ATOM   1247  O   VAL A 125     121.960 130.930 136.750  1.00  0.00           O
ATOM   1248  N   TYR A 126     120.000 130.470 137.840  1.00  0.00           N
ATOM   1249  H   TYR A 126     119.060 130.140 137.830  1.00  0.00           H
ATOM   1250  CA  TYR A 126     120.470 130.770 139.250  1.00  0.00           C
ATOM   1251  CB  TYR A 126     119.530 131.890 139.780  1.00  0.00           C
ATOM   1252  CG  TYR A 126     119.660 133.260 139.050  1.00  0.00           C
ATOM   1253  CD1 TYR A 126     118.930 133.450 137.860  1.00  0.00           C
ATOM   1254  HD1 TYR A 126     118.120 132.770 137.600  1.00  0.00           H
ATOM   1255  CD2 TYR A 126     120.800 134.040 139.340  1.00  0.00           C
ATOM   1256  HD2 TYR A 126     121.210 134.100 140.350  1.00  0.00           H
ATOM   1257  CE1 TYR A 126     119.340 134.520 137.080  1.00  0.00           C
ATOM   1258  HE1 TYR A 126     118.960 134.510 136.060  1.00  0.00           H
ATOM   1259  CE2 TYR A 126     121.220 135.060 138.470  1.00  0.00           C
ATOM   1260  HE2 TYR A 126     122.050 135.740 138.700  1.00  0.00           H
ATOM   1261  CZ  TYR A 126     120.430 135.270 137.330  1.00  0.00           C
ATOM   1262  OH  TYR A 126     120.530 136.390 136.680  1.00  0.00           O
ATOM   1263  HH  TYR A 126     119.870 136.450 135.930  1.00  0.00           H
ATOM   1264  C   TYR A 126     120.500 129.550 140.170  1.00  0.00           C
ATOM   1265  O   TYR A 126     119.700 128.600 139.940  1.00  0.00           O
ATOM   1266  N   GLN A 127     121.570 129.490 140.950  1.00  0.00           N
ATOM   1267  H   GLN A 127     122.280 130.190 140.870  1.00  0.00           H
ATOM   1268  CA  GLN A 127     121.610 128.370 141.940  1.00  0.00           C
ATOM   1269  CB  GLN A 127     123.090 128.210 142.230  1.00  0.00           C
ATOM   1270  CG  GLN A 127     123.260 127.270 143.340  1.00  0.00           C
ATOM   1271  CD  GLN A 127     124.750 127.250 143.930  1.00  0.00           C
ATOM   1272  OE1 GLN A 127     125.550 126.360 143.710  1.00  0.00           O
ATOM   1273  NE2 GLN A 127     125.030 127.980 144.980  1.00  0.00           N
ATOM   1274 1HE2 GLN A 127     124.280 128.410 145.470  1.00  0.00           H
ATOM   1275 2HE2 GLN A 127     125.950 127.890 145.360  1.00  0.00           H
ATOM   1276  C   GLN A 127     120.710 128.870 143.140  1.00  0.00           C
ATOM   1277  O   GLN A 127     120.840 130.050 143.600  1.00  0.00           O
ATOM   1278  N   CYS A 128     119.860 128.020 143.690  1.00  0.00           N
ATOM   1279  H   CYS A 128     119.810 127.090 143.340  1.00  0.00           H
ATOM   1280  CA  CYS A 128     118.990 128.410 144.780  1.00  0.00           C
ATOM   1281  CB  CYS A 128     117.660 129.010 144.230  1.00  0.00           C
ATOM   1282  SG  CYS A 128     117.610 130.760 143.830  1.00  0.00           S
ATOM   1283  HG  CYS A 128     118.930 130.900 143.790  1.00  0.00           H
ATOM   1284  C   CYS A 128     118.710 127.220 145.740  1.00  0.00           C
ATOM   1285  O   CYS A 128     119.020 126.070 145.360  1.00  0.00           O
ATOM   1286  N   ALA A 129     118.430 127.570 146.970  1.00  0.00           N
ATOM   1287  H   ALA A 129     118.770 128.470 147.250  1.00  0.00           H
ATOM   1288  CA  ALA A 129     118.350 126.600 148.080  1.00  0.00           C
ATOM   1289  CB  ALA A 129     119.310 127.080 149.130  1.00  0.00           C
ATOM   1290  C   ALA A 129     116.930 126.470 148.660  1.00  0.00           C
ATOM   1291  O   ALA A 129     116.360 127.440 149.080  1.00  0.00           O
ATOM   1292  N   MET A 130     116.640 125.190 149.020  1.00  0.00           N
ATOM   1293  H   MET A 130     117.280 124.430 148.890  1.00  0.00           H
ATOM   1294  CA  MET A 130     115.370 124.870 149.690  1.00  0.00           C
ATOM   1295  CB  MET A 130     115.130 123.420 149.270  1.00  0.00           C
ATOM   1296  CG  MET A 130     113.640 123.010 149.180  1.00  0.00           C
ATOM   1297  SD  MET A 130     112.670 123.520 150.640  1.00  0.00           S
ATOM   1298  CE  MET A 130     111.020 123.010 150.280  1.00  0.00           C
ATOM   1299  C   MET A 130     115.630 125.030 151.210  1.00  0.00           C
ATOM   1300  O   MET A 130     116.610 124.510 151.760  1.00  0.00           O
ATOM   1301  N   ARG A 131     114.800 125.890 151.740  1.00  0.00           N
ATOM   1302  H   ARG A 131     113.900 126.000 151.330  1.00  0.00           H
ATOM   1303  CA  ARG A 131     114.840 126.490 153.060  1.00  0.00           C
ATOM   1304  CB  ARG A 131     115.100 127.960 152.770  1.00  0.00           C
ATOM   1305  CG  ARG A 131     116.580 128.250 152.500  1.00  0.00           C
ATOM   1306  CD  ARG A 131     116.840 129.710 152.730  1.00  0.00           C
ATOM   1307  NE  ARG A 131     118.080 130.110 152.060  1.00  0.00           N
ATOM   1308  HE  ARG A 131     118.920 129.620 152.280  1.00  0.00           H
ATOM   1309  CZ  ARG A 131     118.190 131.240 151.370  1.00  0.00           C
ATOM   1310  NH1 ARG A 131     117.230 132.180 151.200  1.00  0.00           N
ATOM   1311 1HH1 ARG A 131     116.340 132.110 151.640  1.00  0.00           H
ATOM   1312 2HH1 ARG A 131     117.460 132.880 150.520  1.00  0.00           H
ATOM   1313  NH2 ARG A 131     119.340 131.270 150.730  1.00  0.00           N
ATOM   1314 1HH2 ARG A 131     120.040 130.570 150.830  1.00  0.00           H
ATOM   1315 2HH2 ARG A 131     119.550 132.060 150.140  1.00  0.00           H
ATOM   1316  C   ARG A 131     113.500 126.310 153.780  1.00  0.00           C
ATOM   1317  O   ARG A 131     112.490 126.550 153.100  1.00  0.00           O
ATOM   1318  N   PRO A 132     113.500 126.140 155.140  1.00  0.00           N
ATOM   1319  CA  PRO A 132     112.250 126.100 156.000  1.00  0.00           C
ATOM   1320  CB  PRO A 132     112.730 125.780 157.450  1.00  0.00           C
ATOM   1321  CG  PRO A 132     114.150 125.170 157.260  1.00  0.00           C
ATOM   1322  CD  PRO A 132     114.720 125.840 155.990  1.00  0.00           C
ATOM   1323  C   PRO A 132     111.300 127.330 155.910  1.00  0.00           C
ATOM   1324  O   PRO A 132     110.180 127.270 156.400  1.00  0.00           O
ATOM   1325  N   ASN A 133     111.720 128.460 155.310  1.00  0.00           N
ATOM   1326  H   ASN A 133     112.660 128.660 155.600  1.00  0.00           H
ATOM   1327  CA  ASN A 133     110.810 129.600 154.910  1.00  0.00           C
ATOM   1328  CB  ASN A 133     111.250 130.930 155.470  1.00  0.00           C
ATOM   1329  CG  ASN A 133     110.250 132.030 155.460  1.00  0.00           C
ATOM   1330  OD1 ASN A 133     109.110 131.920 155.890  1.00  0.00           O
ATOM   1331  ND2 ASN A 133     110.570 133.070 154.710  1.00  0.00           N
ATOM   1332 1HD2 ASN A 133     111.340 132.860 154.110  1.00  0.00           H
ATOM   1333 2HD2 ASN A 133     110.030 133.910 154.650  1.00  0.00           H
ATOM   1334  C   ASN A 133     110.500 129.560 153.420  1.00  0.00           C
ATOM   1335  O   ASN A 133     111.330 130.060 152.660  1.00  0.00           O
ATOM   1336  N   PHE A 134     109.220 129.340 153.060  1.00  0.00           N
ATOM   1337  H   PHE A 134     108.480 129.250 153.720  1.00  0.00           H
ATOM   1338  CA  PHE A 134     108.800 128.990 151.720  1.00  0.00           C
ATOM   1339  CB  PHE A 134     107.680 127.990 151.690  1.00  0.00           C
ATOM   1340  CG  PHE A 134     108.020 126.600 152.300  1.00  0.00           C
ATOM   1341  CD1 PHE A 134     109.360 126.130 152.320  1.00  0.00           C
ATOM   1342  HD1 PHE A 134     110.160 126.650 151.790  1.00  0.00           H
ATOM   1343  CD2 PHE A 134     107.020 126.060 153.060  1.00  0.00           C
ATOM   1344  HD2 PHE A 134     106.000 126.430 152.990  1.00  0.00           H
ATOM   1345  CE1 PHE A 134     109.690 125.040 153.100  1.00  0.00           C
ATOM   1346  HE1 PHE A 134     110.690 124.620 153.030  1.00  0.00           H
ATOM   1347  CE2 PHE A 134     107.340 125.020 153.880  1.00  0.00           C
ATOM   1348  HE2 PHE A 134     106.630 124.860 154.700  1.00  0.00           H
ATOM   1349  CZ  PHE A 134     108.660 124.480 153.860  1.00  0.00           C
ATOM   1350  HZ  PHE A 134     108.900 123.670 154.550  1.00  0.00           H
ATOM   1351  C   PHE A 134     108.530 130.170 150.770  1.00  0.00           C
ATOM   1352  O   PHE A 134     109.000 130.260 149.650  1.00  0.00           O
ATOM   1353  N   THR A 135     107.650 131.030 151.220  1.00  0.00           N
ATOM   1354  H   THR A 135     107.370 130.960 152.180  1.00  0.00           H
ATOM   1355  CA  THR A 135     107.250 132.310 150.660  1.00  0.00           C
ATOM   1356  CB  THR A 135     105.980 132.830 151.320  1.00  0.00           C
ATOM   1357  OG1 THR A 135     106.090 132.590 152.720  1.00  0.00           O
ATOM   1358  HG1 THR A 135     106.230 133.450 153.200  1.00  0.00           H
ATOM   1359  CG2 THR A 135     104.750 132.150 150.740  1.00  0.00           C
ATOM   1360  C   THR A 135     108.410 133.340 150.760  1.00  0.00           C
ATOM   1361  O   THR A 135     108.580 134.030 151.760  1.00  0.00           O
ATOM   1362  N   ILE A 136     109.350 133.250 149.760  1.00  0.00           N
ATOM   1363  H   ILE A 136     109.580 132.470 149.170  1.00  0.00           H
ATOM   1364  CA  ILE A 136     110.500 134.210 149.760  1.00  0.00           C
ATOM   1365  CB  ILE A 136     111.630 133.670 148.930  1.00  0.00           C
ATOM   1366  CG1 ILE A 136     111.240 133.060 147.590  1.00  0.00           C
ATOM   1367  CG2 ILE A 136     112.340 132.550 149.760  1.00  0.00           C
ATOM   1368  CD  ILE A 136     111.210 134.090 146.500  1.00  0.00           C
ATOM   1369  C   ILE A 136     110.320 135.690 149.440  1.00  0.00           C
ATOM   1370  O   ILE A 136     109.450 136.060 148.630  1.00  0.00           O
ATOM   1371  N   LYS A 137     111.000 136.610 150.140  1.00  0.00           N
ATOM   1372  H   LYS A 137     111.690 136.280 150.780  1.00  0.00           H
ATOM   1373  CA  LYS A 137     110.780 138.100 150.170  1.00  0.00           C
ATOM   1374  CB  LYS A 137     111.420 138.580 151.520  1.00  0.00           C
ATOM   1375  CG  LYS A 137     110.750 139.880 151.940  1.00  0.00           C
ATOM   1376  CD  LYS A 137     111.650 140.550 152.960  1.00  0.00           C
ATOM   1377  CE  LYS A 137     111.790 139.760 154.240  1.00  0.00           C
ATOM   1378  NZ  LYS A 137     112.930 140.320 154.980  1.00  0.00           N
ATOM   1379  HZ1 LYS A 137     113.830 140.140 154.570  1.00  0.00           H
ATOM   1380  HZ2 LYS A 137     112.940 141.310 155.040  1.00  0.00           H
ATOM   1381  HZ3 LYS A 137     112.970 139.910 155.890  1.00  0.00           H
ATOM   1382  C   LYS A 137     111.470 138.770 148.970  1.00  0.00           C
ATOM   1383  O   LYS A 137     112.440 138.150 148.500  1.00  0.00           O
ATOM   1384  N   GLY A 138     110.650 139.620 148.290  1.00  0.00           N
ATOM   1385  H   GLY A 138     109.730 139.890 148.580  1.00  0.00           H
ATOM   1386  CA  GLY A 138     111.230 140.410 147.190  1.00  0.00           C
ATOM   1387  C   GLY A 138     110.730 140.100 145.820  1.00  0.00           C
ATOM   1388  O   GLY A 138     110.760 138.990 145.310  1.00  0.00           O
ATOM   1389  N   SER A 139     110.560 141.220 145.110  1.00  0.00           N
ATOM   1390  H   SER A 139     110.660 142.120 145.540  1.00  0.00           H
ATOM   1391  CA  SER A 139     110.240 141.230 143.710  1.00  0.00           C
ATOM   1392  CB  SER A 139     108.910 141.990 143.370  1.00  0.00           C
ATOM   1393  OG  SER A 139     108.640 142.090 142.000  1.00  0.00           O
ATOM   1394  HG  SER A 139     108.580 141.240 141.470  1.00  0.00           H
ATOM   1395  C   SER A 139     111.360 141.830 142.770  1.00  0.00           C
ATOM   1396  O   SER A 139     111.490 143.060 142.790  1.00  0.00           O
ATOM   1397  N   PHE A 140     112.150 140.960 142.200  1.00  0.00           N
ATOM   1398  H   PHE A 140     112.270 140.090 142.680  1.00  0.00           H
ATOM   1399  CA  PHE A 140     113.230 141.300 141.230  1.00  0.00           C
ATOM   1400  CB  PHE A 140     114.490 140.530 141.580  1.00  0.00           C
ATOM   1401  CG  PHE A 140     114.830 140.700 143.030  1.00  0.00           C
ATOM   1402  CD1 PHE A 140     114.410 139.730 143.970  1.00  0.00           C
ATOM   1403  HD1 PHE A 140     113.960 138.780 143.670  1.00  0.00           H
ATOM   1404  CD2 PHE A 140     115.570 141.780 143.460  1.00  0.00           C
ATOM   1405  HD2 PHE A 140     115.520 142.690 142.850  1.00  0.00           H
ATOM   1406  CE1 PHE A 140     114.770 139.810 145.330  1.00  0.00           C
ATOM   1407  HE1 PHE A 140     114.270 139.170 146.060  1.00  0.00           H
ATOM   1408  CE2 PHE A 140     115.930 141.880 144.780  1.00  0.00           C
ATOM   1409  HE2 PHE A 140     116.630 142.650 145.120  1.00  0.00           H
ATOM   1410  CZ  PHE A 140     115.620 140.870 145.660  1.00  0.00           C
ATOM   1411  HZ  PHE A 140     116.040 140.880 146.670  1.00  0.00           H
ATOM   1412  C   PHE A 140     112.940 141.210 139.730  1.00  0.00           C
ATOM   1413  O   PHE A 140     113.200 142.100 139.010  1.00  0.00           O
ATOM   1414  N   LEU A 141     112.370 140.050 139.350  1.00  0.00           N
ATOM   1415  H   LEU A 141     112.130 139.300 139.970  1.00  0.00           H
ATOM   1416  CA  LEU A 141     112.230 139.650 137.920  1.00  0.00           C
ATOM   1417  CB  LEU A 141     112.560 138.140 137.590  1.00  0.00           C
ATOM   1418  CG  LEU A 141     112.760 137.910 136.060  1.00  0.00           C
ATOM   1419  CD1 LEU A 141     114.070 138.510 135.640  1.00  0.00           C
ATOM   1420  CD2 LEU A 141     112.930 136.430 135.850  1.00  0.00           C
ATOM   1421  C   LEU A 141     110.810 139.970 137.490  1.00  0.00           C
ATOM   1422  O   LEU A 141     109.830 139.290 137.880  1.00  0.00           O
ATOM   1423  N   ASN A 142     110.810 141.040 136.750  1.00  0.00           N
ATOM   1424  H   ASN A 142     111.590 141.650 136.630  1.00  0.00           H
ATOM   1425  CA  ASN A 142     109.640 141.540 135.930  1.00  0.00           C
ATOM   1426  CB  ASN A 142     110.010 142.880 135.180  1.00  0.00           C
ATOM   1427  CG  ASN A 142     110.180 144.070 136.060  1.00  0.00           C
ATOM   1428  OD1 ASN A 142     111.240 144.300 136.580  1.00  0.00           O
ATOM   1429  ND2 ASN A 142     109.140 144.900 136.030  1.00  0.00           N
ATOM   1430 1HD2 ASN A 142     108.240 144.630 135.690  1.00  0.00           H
ATOM   1431 2HD2 ASN A 142     109.160 145.760 136.530  1.00  0.00           H
ATOM   1432  C   ASN A 142     108.900 140.640 134.950  1.00  0.00           C
ATOM   1433  O   ASN A 142     109.270 140.400 133.800  1.00  0.00           O
ATOM   1434  N   GLY A 143     108.030 139.870 135.500  1.00  0.00           N
ATOM   1435  H   GLY A 143     107.830 139.900 136.470  1.00  0.00           H
ATOM   1436  CA  GLY A 143     107.150 138.840 134.920  1.00  0.00           C
ATOM   1437  C   GLY A 143     107.700 137.420 135.090  1.00  0.00           C
ATOM   1438  O   GLY A 143     108.040 136.810 134.050  1.00  0.00           O
ATOM   1439  N   SER A 144     107.650 136.960 136.310  1.00  0.00           N
ATOM   1440  H   SER A 144     107.290 137.550 137.030  1.00  0.00           H
ATOM   1441  CA  SER A 144     108.430 135.720 136.720  1.00  0.00           C
ATOM   1442  CB  SER A 144     109.060 135.900 138.120  1.00  0.00           C
ATOM   1443  OG  SER A 144     108.180 135.870 139.230  1.00  0.00           O
ATOM   1444  HG  SER A 144     107.620 136.700 139.230  1.00  0.00           H
ATOM   1445  C   SER A 144     107.760 134.330 136.800  1.00  0.00           C
ATOM   1446  O   SER A 144     108.390 133.290 136.790  1.00  0.00           O
ATOM   1447  N   CYS A 145     106.460 134.380 137.140  1.00  0.00           N
ATOM   1448  H   CYS A 145     106.140 135.250 137.520  1.00  0.00           H
ATOM   1449  CA  CYS A 145     105.590 133.190 137.210  1.00  0.00           C
ATOM   1450  CB  CYS A 145     104.150 133.680 137.430  1.00  0.00           C
ATOM   1451  SG  CYS A 145     103.620 134.560 138.930  1.00  0.00           S
ATOM   1452  HG  CYS A 145     104.110 135.760 138.610  1.00  0.00           H
ATOM   1453  C   CYS A 145     105.600 132.240 135.990  1.00  0.00           C
ATOM   1454  O   CYS A 145     105.500 132.720 134.870  1.00  0.00           O
ATOM   1455  N   GLY A 146     105.970 130.950 136.340  1.00  0.00           N
ATOM   1456  H   GLY A 146     105.820 130.520 137.230  1.00  0.00           H
ATOM   1457  CA  GLY A 146     106.490 130.070 135.270  1.00  0.00           C
ATOM   1458  C   GLY A 146     107.910 129.580 135.660  1.00  0.00           C
ATOM   1459  O   GLY A 146     108.100 128.370 135.830  1.00  0.00           O
ATOM   1460  N   SER A 147     108.670 130.490 136.230  1.00  0.00           N
ATOM   1461  H   SER A 147     108.330 131.420 136.340  1.00  0.00           H
ATOM   1462  CA  SER A 147     110.040 130.170 136.720  1.00  0.00           C
ATOM   1463  CB  SER A 147     110.680 131.270 137.620  1.00  0.00           C
ATOM   1464  OG  SER A 147     111.000 132.310 136.700  1.00  0.00           O
ATOM   1465  HG  SER A 147     110.180 132.770 136.380  1.00  0.00           H
ATOM   1466  C   SER A 147     110.340 128.830 137.370  1.00  0.00           C
ATOM   1467  O   SER A 147     109.820 128.580 138.480  1.00  0.00           O
ATOM   1468  N   VAL A 148     111.270 128.100 136.700  1.00  0.00           N
ATOM   1469  H   VAL A 148     111.950 128.630 136.200  1.00  0.00           H
ATOM   1470  CA  VAL A 148     111.420 126.660 136.850  1.00  0.00           C
ATOM   1471  CB  VAL A 148     111.160 125.840 135.570  1.00  0.00           C
ATOM   1472  CG1 VAL A 148     109.650 125.730 135.380  1.00  0.00           C
ATOM   1473  CG2 VAL A 148     111.850 126.410 134.320  1.00  0.00           C
ATOM   1474  C   VAL A 148     112.720 126.180 137.470  1.00  0.00           C
ATOM   1475  O   VAL A 148     113.820 126.320 136.990  1.00  0.00           O
ATOM   1476  N   GLY A 149     112.470 125.330 138.470  1.00  0.00           N
ATOM   1477  H   GLY A 149     111.550 125.000 138.700  1.00  0.00           H
ATOM   1478  CA  GLY A 149     113.470 124.890 139.450  1.00  0.00           C
ATOM   1479  C   GLY A 149     113.630 123.370 139.280  1.00  0.00           C
ATOM   1480  O   GLY A 149     112.740 122.590 139.580  1.00  0.00           O
ATOM   1481  N   PHE A 150     114.840 122.960 138.940  1.00  0.00           N
ATOM   1482  H   PHE A 150     115.600 123.590 138.870  1.00  0.00           H
ATOM   1483  CA  PHE A 150     115.150 121.570 138.630  1.00  0.00           C
ATOM   1484  CB  PHE A 150     114.900 121.300 137.080  1.00  0.00           C
ATOM   1485  CG  PHE A 150     115.650 122.240 136.210  1.00  0.00           C
ATOM   1486  CD1 PHE A 150     115.080 123.460 135.860  1.00  0.00           C
ATOM   1487  HD1 PHE A 150     114.190 123.790 136.390  1.00  0.00           H
ATOM   1488  CD2 PHE A 150     116.960 122.070 135.860  1.00  0.00           C
ATOM   1489  HD2 PHE A 150     117.420 121.140 136.210  1.00  0.00           H
ATOM   1490  CE1 PHE A 150     115.780 124.440 135.220  1.00  0.00           C
ATOM   1491  HE1 PHE A 150     115.260 125.370 135.010  1.00  0.00           H
ATOM   1492  CE2 PHE A 150     117.690 123.010 135.210  1.00  0.00           C
ATOM   1493  HE2 PHE A 150     118.740 122.800 135.010  1.00  0.00           H
ATOM   1494  CZ  PHE A 150     117.060 124.140 134.850  1.00  0.00           C
ATOM   1495  HZ  PHE A 150     117.610 124.890 134.290  1.00  0.00           H
ATOM   1496  C   PHE A 150     116.580 121.240 139.100  1.00  0.00           C
ATOM   1497  O   PHE A 150     117.440 122.080 139.340  1.00  0.00           O
ATOM   1498  N   ASN A 151     116.700 119.910 139.140  1.00  0.00           N
ATOM   1499  H   ASN A 151     115.980 119.310 139.490  1.00  0.00           H
ATOM   1500  CA  ASN A 151     118.030 119.270 139.170  1.00  0.00           C
ATOM   1501  CB  ASN A 151     118.410 118.540 140.430  1.00  0.00           C
ATOM   1502  CG  ASN A 151     119.060 119.620 141.420  1.00  0.00           C
ATOM   1503  OD1 ASN A 151     120.200 120.070 141.230  1.00  0.00           O
ATOM   1504  ND2 ASN A 151     118.510 119.700 142.580  1.00  0.00           N
ATOM   1505 1HD2 ASN A 151     117.820 119.040 142.880  1.00  0.00           H
ATOM   1506 2HD2 ASN A 151     118.900 120.410 143.170  1.00  0.00           H
ATOM   1507  C   ASN A 151     118.190 118.300 137.950  1.00  0.00           C
ATOM   1508  O   ASN A 151     117.320 117.470 137.680  1.00  0.00           O
ATOM   1509  N   ILE A 152     119.320 118.540 137.210  1.00  0.00           N
ATOM   1510  H   ILE A 152     119.860 119.370 137.340  1.00  0.00           H
ATOM   1511  CA  ILE A 152     119.750 117.640 136.070  1.00  0.00           C
ATOM   1512  CB  ILE A 152     120.550 118.460 134.990  1.00  0.00           C
ATOM   1513  CG1 ILE A 152     119.580 119.530 134.540  1.00  0.00           C
ATOM   1514  CG2 ILE A 152     120.920 117.620 133.730  1.00  0.00           C
ATOM   1515  CD  ILE A 152     120.100 120.530 133.530  1.00  0.00           C
ATOM   1516  C   ILE A 152     120.580 116.440 136.530  1.00  0.00           C
ATOM   1517  O   ILE A 152     121.640 116.580 136.990  1.00  0.00           O
ATOM   1518  N   ASP A 153     119.850 115.310 136.460  1.00  0.00           N
ATOM   1519  H   ASP A 153     118.950 115.250 136.030  1.00  0.00           H
ATOM   1520  CA  ASP A 153     120.410 114.050 136.900  1.00  0.00           C
ATOM   1521  CB  ASP A 153     119.330 113.500 137.800  1.00  0.00           C
ATOM   1522  CG  ASP A 153     119.960 112.500 138.690  1.00  0.00           C
ATOM   1523  OD1 ASP A 153     119.150 112.000 139.510  1.00  0.00           O
ATOM   1524  OD2 ASP A 153     121.100 112.230 138.700  1.00  0.00           O
ATOM   1525  C   ASP A 153     120.660 113.130 135.680  1.00  0.00           C
ATOM   1526  O   ASP A 153     119.760 112.390 135.250  1.00  0.00           O
ATOM   1527  N   TYR A 154     121.730 113.540 135.070  1.00  0.00           N
ATOM   1528  H   TYR A 154     122.320 114.210 135.520  1.00  0.00           H
ATOM   1529  CA  TYR A 154     122.310 112.780 133.900  1.00  0.00           C
ATOM   1530  CB  TYR A 154     122.860 111.390 134.340  1.00  0.00           C
ATOM   1531  CG  TYR A 154     123.810 111.350 135.540  1.00  0.00           C
ATOM   1532  CD1 TYR A 154     125.190 111.340 135.350  1.00  0.00           C
ATOM   1533  HD1 TYR A 154     125.650 111.220 134.370  1.00  0.00           H
ATOM   1534  CD2 TYR A 154     123.260 111.290 136.820  1.00  0.00           C
ATOM   1535  HD2 TYR A 154     122.180 111.290 136.960  1.00  0.00           H
ATOM   1536  CE1 TYR A 154     125.980 111.330 136.470  1.00  0.00           C
ATOM   1537  HE1 TYR A 154     127.070 111.420 136.370  1.00  0.00           H
ATOM   1538  CE2 TYR A 154     124.050 111.210 137.960  1.00  0.00           C
ATOM   1539  HE2 TYR A 154     123.680 110.730 138.880  1.00  0.00           H
ATOM   1540  CZ  TYR A 154     125.440 111.270 137.740  1.00  0.00           C
ATOM   1541  OH  TYR A 154     126.180 111.730 138.790  1.00  0.00           O
ATOM   1542  HH  TYR A 154     125.560 111.880 139.560  1.00  0.00           H
ATOM   1543  C   TYR A 154     121.260 112.640 132.740  1.00  0.00           C
ATOM   1544  O   TYR A 154     120.620 113.550 132.270  1.00  0.00           O
ATOM   1545  N   ASP A 155     121.020 111.410 132.240  1.00  0.00           N
ATOM   1546  H   ASP A 155     121.750 110.730 132.240  1.00  0.00           H
ATOM   1547  CA  ASP A 155     119.850 111.150 131.360  1.00  0.00           C
ATOM   1548  CB  ASP A 155     119.710 109.640 131.220  1.00  0.00           C
ATOM   1549  CG  ASP A 155     119.380 108.920 132.570  1.00  0.00           C
ATOM   1550  OD1 ASP A 155     118.160 108.830 132.810  1.00  0.00           O
ATOM   1551  OD2 ASP A 155     120.290 108.570 133.310  1.00  0.00           O
ATOM   1552  C   ASP A 155     118.520 111.820 131.650  1.00  0.00           C
ATOM   1553  O   ASP A 155     117.840 112.130 130.610  1.00  0.00           O
ATOM   1554  N   CYS A 156     118.180 112.010 132.930  1.00  0.00           N
ATOM   1555  H   CYS A 156     118.660 111.590 133.700  1.00  0.00           H
ATOM   1556  CA  CYS A 156     116.870 112.610 133.340  1.00  0.00           C
ATOM   1557  CB  CYS A 156     116.080 111.650 134.300  1.00  0.00           C
ATOM   1558  SG  CYS A 156     115.680 110.090 133.390  1.00  0.00           S
ATOM   1559  HG  CYS A 156     116.850 109.540 133.080  1.00  0.00           H
ATOM   1560  C   CYS A 156     116.830 114.020 134.020  1.00  0.00           C
ATOM   1561  O   CYS A 156     117.870 114.600 134.460  1.00  0.00           O
ATOM   1562  N   VAL A 157     115.670 114.650 134.080  1.00  0.00           N
ATOM   1563  H   VAL A 157     114.890 114.300 133.570  1.00  0.00           H
ATOM   1564  CA  VAL A 157     115.460 115.960 134.690  1.00  0.00           C
ATOM   1565  CB  VAL A 157     114.870 116.970 133.640  1.00  0.00           C
ATOM   1566  CG1 VAL A 157     115.060 118.470 133.980  1.00  0.00           C
ATOM   1567  CG2 VAL A 157     115.380 116.680 132.190  1.00  0.00           C
ATOM   1568  C   VAL A 157     114.410 115.750 135.780  1.00  0.00           C
ATOM   1569  O   VAL A 157     113.410 114.990 135.580  1.00  0.00           O
ATOM   1570  N   SER A 158     114.730 116.350 136.900  1.00  0.00           N
ATOM   1571  H   SER A 158     115.670 116.710 136.960  1.00  0.00           H
ATOM   1572  CA  SER A 158     114.050 116.050 138.170  1.00  0.00           C
ATOM   1573  CB  SER A 158     114.970 115.650 139.300  1.00  0.00           C
ATOM   1574  OG  SER A 158     115.790 114.600 138.890  1.00  0.00           O
ATOM   1575  HG  SER A 158     116.360 114.300 139.660  1.00  0.00           H
ATOM   1576  C   SER A 158     113.360 117.400 138.650  1.00  0.00           C
ATOM   1577  O   SER A 158     114.010 118.250 139.260  1.00  0.00           O
ATOM   1578  N   PHE A 159     112.160 117.660 138.090  1.00  0.00           N
ATOM   1579  H   PHE A 159     111.630 116.840 137.890  1.00  0.00           H
ATOM   1580  CA  PHE A 159     111.390 118.930 138.210  1.00  0.00           C
ATOM   1581  CB  PHE A 159     110.320 119.020 137.100  1.00  0.00           C
ATOM   1582  CG  PHE A 159     111.040 119.600 135.810  1.00  0.00           C
ATOM   1583  CD1 PHE A 159     110.790 120.920 135.430  1.00  0.00           C
ATOM   1584  HD1 PHE A 159     110.600 121.620 136.250  1.00  0.00           H
ATOM   1585  CD2 PHE A 159     111.460 118.710 134.770  1.00  0.00           C
ATOM   1586  HD2 PHE A 159     111.690 117.680 135.030  1.00  0.00           H
ATOM   1587  CE1 PHE A 159     111.010 121.370 134.150  1.00  0.00           C
ATOM   1588  HE1 PHE A 159     110.860 122.430 133.910  1.00  0.00           H
ATOM   1589  CE2 PHE A 159     111.660 119.210 133.500  1.00  0.00           C
ATOM   1590  HE2 PHE A 159     111.780 118.520 132.660  1.00  0.00           H
ATOM   1591  CZ  PHE A 159     111.430 120.510 133.150  1.00  0.00           C
ATOM   1592  HZ  PHE A 159     111.220 120.780 132.110  1.00  0.00           H
ATOM   1593  C   PHE A 159     110.780 119.000 139.630  1.00  0.00           C
ATOM   1594  O   PHE A 159     110.090 118.130 140.140  1.00  0.00           O
ATOM   1595  N   CYS A 160     111.290 119.940 140.380  1.00  0.00           N
ATOM   1596  H   CYS A 160     112.230 120.170 140.120  1.00  0.00           H
ATOM   1597  CA  CYS A 160     110.920 120.100 141.810  1.00  0.00           C
ATOM   1598  CB  CYS A 160     112.100 119.760 142.710  1.00  0.00           C
ATOM   1599  SG  CYS A 160     113.700 120.650 142.380  1.00  0.00           S
ATOM   1600  HG  CYS A 160     114.040 120.460 143.650  1.00  0.00           H
ATOM   1601  C   CYS A 160     110.230 121.410 142.230  1.00  0.00           C
ATOM   1602  O   CYS A 160     109.750 121.450 143.330  1.00  0.00           O
ATOM   1603  N   TYR A 161     110.540 122.450 141.530  1.00  0.00           N
ATOM   1604  H   TYR A 161     111.210 122.210 140.820  1.00  0.00           H
ATOM   1605  CA  TYR A 161     109.970 123.770 141.800  1.00  0.00           C
ATOM   1606  CB  TYR A 161     111.170 124.580 142.330  1.00  0.00           C
ATOM   1607  CG  TYR A 161     110.840 125.870 142.990  1.00  0.00           C
ATOM   1608  CD1 TYR A 161     110.680 125.990 144.370  1.00  0.00           C
ATOM   1609  HD1 TYR A 161     110.830 125.120 145.000  1.00  0.00           H
ATOM   1610  CD2 TYR A 161     110.600 127.040 142.250  1.00  0.00           C
ATOM   1611  HD2 TYR A 161     110.490 126.920 141.170  1.00  0.00           H
ATOM   1612  CE1 TYR A 161     110.250 127.120 145.010  1.00  0.00           C
ATOM   1613  HE1 TYR A 161     109.930 127.090 146.060  1.00  0.00           H
ATOM   1614  CE2 TYR A 161     110.160 128.210 142.920  1.00  0.00           C
ATOM   1615  HE2 TYR A 161     109.740 128.940 142.230  1.00  0.00           H
ATOM   1616  CZ  TYR A 161     109.950 128.240 144.280  1.00  0.00           C
ATOM   1617  OH  TYR A 161     109.990 129.470 144.930  1.00  0.00           O
ATOM   1618  HH  TYR A 161     109.500 130.170 144.410  1.00  0.00           H
ATOM   1619  C   TYR A 161     109.420 124.490 140.500  1.00  0.00           C
ATOM   1620  O   TYR A 161     109.960 124.520 139.370  1.00  0.00           O
ATOM   1621  N   MET A 162     108.290 125.150 140.690  1.00  0.00           N
ATOM   1622  H   MET A 162     107.750 125.120 141.530  1.00  0.00           H
ATOM   1623  CA  MET A 162     107.660 126.110 139.740  1.00  0.00           C
ATOM   1624  CB  MET A 162     106.510 125.330 139.020  1.00  0.00           C
ATOM   1625  CG  MET A 162     106.120 125.940 137.710  1.00  0.00           C
ATOM   1626  SD  MET A 162     104.490 125.390 137.110  1.00  0.00           S
ATOM   1627  CE  MET A 162     104.650 125.620 135.370  1.00  0.00           C
ATOM   1628  C   MET A 162     107.190 127.310 140.470  1.00  0.00           C
ATOM   1629  O   MET A 162     106.450 127.190 141.450  1.00  0.00           O
ATOM   1630  N   HIS A 163     107.440 128.460 139.890  1.00  0.00           N
ATOM   1631  H   HIS A 163     108.310 128.590 139.410  1.00  0.00           H
ATOM   1632  CA  HIS A 163     106.880 129.740 140.440  1.00  0.00           C
ATOM   1633  CB  HIS A 163     107.900 130.880 140.080  1.00  0.00           C
ATOM   1634  CG  HIS A 163     107.390 132.130 140.790  1.00  0.00           C
ATOM   1635  ND1 HIS A 163     106.610 132.290 141.810  1.00  0.00           N
ATOM   1636  CD2 HIS A 163     108.010 133.250 140.610  1.00  0.00           C
ATOM   1637  HD2 HIS A 163     108.790 133.480 139.880  1.00  0.00           H
ATOM   1638  CE1 HIS A 163     106.670 133.510 142.320  1.00  0.00           C
ATOM   1639  HE1 HIS A 163     106.120 133.760 143.220  1.00  0.00           H
ATOM   1640  NE2 HIS A 163     107.640 134.100 141.580  1.00  0.00           N
ATOM   1641  HE2 HIS A 163     108.110 134.940 141.860  1.00  0.00           H
ATOM   1642  C   HIS A 163     105.470 130.020 139.840  1.00  0.00           C
ATOM   1643  O   HIS A 163     105.320 129.840 138.580  1.00  0.00           O
ATOM   1644  N   HIS A 164     104.430 130.300 140.700  1.00  0.00           N
ATOM   1645  H   HIS A 164     104.730 130.650 141.590  1.00  0.00           H
ATOM   1646  CA  HIS A 164     102.960 130.280 140.490  1.00  0.00           C
ATOM   1647  CB  HIS A 164     102.420 129.170 141.380  1.00  0.00           C
ATOM   1648  CG  HIS A 164     102.110 128.020 140.480  1.00  0.00           C
ATOM   1649  ND1 HIS A 164     100.910 127.650 140.000  1.00  0.00           N
ATOM   1650  CD2 HIS A 164     103.090 127.210 140.020  1.00  0.00           C
ATOM   1651  HD2 HIS A 164     104.120 127.170 140.370  1.00  0.00           H
ATOM   1652  CE1 HIS A 164     101.270 126.660 139.110  1.00  0.00           C
ATOM   1653  HE1 HIS A 164     100.610 126.090 138.450  1.00  0.00           H
ATOM   1654  NE2 HIS A 164     102.540 126.390 139.150  1.00  0.00           N
ATOM   1655  HE2 HIS A 164     103.020 125.780 138.520  1.00  0.00           H
ATOM   1656  C   HIS A 164     102.230 131.620 140.720  1.00  0.00           C
ATOM   1657  O   HIS A 164     101.230 131.940 139.940  1.00  0.00           O
ATOM   1658  N   MET A 165     102.560 132.350 141.850  1.00  0.00           N
ATOM   1659  H   MET A 165     103.340 132.090 142.410  1.00  0.00           H
ATOM   1660  CA  MET A 165     101.940 133.640 142.220  1.00  0.00           C
ATOM   1661  CB  MET A 165     100.500 133.430 142.770  1.00  0.00           C
ATOM   1662  CG  MET A 165     100.380 133.010 144.270  1.00  0.00           C
ATOM   1663  SD  MET A 165      98.790 132.150 144.560  1.00  0.00           S
ATOM   1664  CE  MET A 165      98.630 132.630 146.260  1.00  0.00           C
ATOM   1665  C   MET A 165     102.690 134.720 142.930  1.00  0.00           C
ATOM   1666  O   MET A 165     103.010 134.600 144.130  1.00  0.00           O
ATOM   1667  N   GLU A 166     103.170 135.710 142.120  1.00  0.00           N
ATOM   1668  H   GLU A 166     103.130 135.510 141.140  1.00  0.00           H
ATOM   1669  CA  GLU A 166     103.720 136.970 142.510  1.00  0.00           C
ATOM   1670  CB  GLU A 166     104.150 137.770 141.270  1.00  0.00           C
ATOM   1671  CG  GLU A 166     105.400 137.150 140.640  1.00  0.00           C
ATOM   1672  CD  GLU A 166     105.680 137.490 139.190  1.00  0.00           C
ATOM   1673  OE1 GLU A 166     105.280 136.670 138.270  1.00  0.00           O
ATOM   1674  OE2 GLU A 166     106.550 138.300 138.950  1.00  0.00           O
ATOM   1675  C   GLU A 166     102.770 137.850 143.320  1.00  0.00           C
ATOM   1676  O   GLU A 166     101.700 138.220 142.890  1.00  0.00           O
ATOM   1677  N   LEU A 167     103.220 138.030 144.590  1.00  0.00           N
ATOM   1678  H   LEU A 167     104.080 137.660 144.940  1.00  0.00           H
ATOM   1679  CA  LEU A 167     102.290 138.690 145.570  1.00  0.00           C
ATOM   1680  CB  LEU A 167     102.170 137.980 146.930  1.00  0.00           C
ATOM   1681  CG  LEU A 167     101.800 136.510 146.920  1.00  0.00           C
ATOM   1682  CD1 LEU A 167     102.540 135.630 147.890  1.00  0.00           C
ATOM   1683  CD2 LEU A 167     100.320 136.280 146.950  1.00  0.00           C
ATOM   1684  C   LEU A 167     102.410 140.240 145.760  1.00  0.00           C
ATOM   1685  O   LEU A 167     103.500 140.660 146.030  1.00  0.00           O
ATOM   1686  N   PRO A 168     101.310 140.940 145.710  1.00  0.00           N
ATOM   1687  CA  PRO A 168     101.180 142.400 145.910  1.00  0.00           C
ATOM   1688  CB  PRO A 168      99.670 142.670 145.830  1.00  0.00           C
ATOM   1689  CG  PRO A 168      99.250 141.550 144.850  1.00  0.00           C
ATOM   1690  CD  PRO A 168     100.010 140.330 145.320  1.00  0.00           C
ATOM   1691  C   PRO A 168     101.810 142.800 147.210  1.00  0.00           C
ATOM   1692  O   PRO A 168     102.240 143.990 147.280  1.00  0.00           O
ATOM   1693  N   THR A 169     101.860 142.040 148.290  1.00  0.00           N
ATOM   1694  H   THR A 169     101.110 141.410 148.490  1.00  0.00           H
ATOM   1695  CA  THR A 169     102.690 142.400 149.510  1.00  0.00           C
ATOM   1696  CB  THR A 169     101.920 142.670 150.820  1.00  0.00           C
ATOM   1697  OG1 THR A 169     100.700 143.380 150.550  1.00  0.00           O
ATOM   1698  HG1 THR A 169     100.040 143.110 151.270  1.00  0.00           H
ATOM   1699  CG2 THR A 169     102.790 143.590 151.630  1.00  0.00           C
ATOM   1700  C   THR A 169     103.930 141.600 149.820  1.00  0.00           C
ATOM   1701  O   THR A 169     103.910 140.460 150.260  1.00  0.00           O
ATOM   1702  N   GLY A 170     104.940 142.000 149.150  1.00  0.00           N
ATOM   1703  H   GLY A 170     104.870 142.660 148.400  1.00  0.00           H
ATOM   1704  CA  GLY A 170     106.320 141.590 149.450  1.00  0.00           C
ATOM   1705  C   GLY A 170     106.960 140.230 149.080  1.00  0.00           C
ATOM   1706  O   GLY A 170     108.180 140.140 148.900  1.00  0.00           O
ATOM   1707  N   VAL A 171     106.180 139.210 149.150  1.00  0.00           N
ATOM   1708  H   VAL A 171     105.250 139.340 149.490  1.00  0.00           H
ATOM   1709  CA  VAL A 171     106.530 137.760 148.920  1.00  0.00           C
ATOM   1710  CB  VAL A 171     105.930 136.950 150.090  1.00  0.00           C
ATOM   1711  CG1 VAL A 171     106.780 136.890 151.370  1.00  0.00           C
ATOM   1712  CG2 VAL A 171     104.470 137.390 150.390  1.00  0.00           C
ATOM   1713  C   VAL A 171     106.280 137.200 147.520  1.00  0.00           C
ATOM   1714  O   VAL A 171     105.320 137.640 146.830  1.00  0.00           O
ATOM   1715  N   HIS A 172     107.150 136.250 147.150  1.00  0.00           N
ATOM   1716  H   HIS A 172     108.080 136.150 147.500  1.00  0.00           H
ATOM   1717  CA  HIS A 172     106.850 135.430 145.970  1.00  0.00           C
ATOM   1718  CB  HIS A 172     108.070 135.370 145.070  1.00  0.00           C
ATOM   1719  CG  HIS A 172     108.300 136.490 144.040  1.00  0.00           C
ATOM   1720  ND1 HIS A 172     109.010 136.260 142.940  1.00  0.00           N
ATOM   1721  CD2 HIS A 172     107.780 137.790 143.960  1.00  0.00           C
ATOM   1722  HD2 HIS A 172     107.270 138.380 144.720  1.00  0.00           H
ATOM   1723  CE1 HIS A 172     108.980 137.360 142.220  1.00  0.00           C
ATOM   1724  HE1 HIS A 172     109.740 137.640 141.490  1.00  0.00           H
ATOM   1725  NE2 HIS A 172     108.180 138.250 142.810  1.00  0.00           N
ATOM   1726  HE2 HIS A 172     107.790 139.090 142.430  1.00  0.00           H
ATOM   1727  C   HIS A 172     106.500 133.940 146.260  1.00  0.00           C
ATOM   1728  O   HIS A 172     107.050 133.310 147.090  1.00  0.00           O
ATOM   1729  N   ALA A 173     105.280 133.570 145.830  1.00  0.00           N
ATOM   1730  H   ALA A 173     104.610 134.280 145.600  1.00  0.00           H
ATOM   1731  CA  ALA A 173     104.810 132.200 146.110  1.00  0.00           C
ATOM   1732  CB  ALA A 173     103.400 132.350 146.650  1.00  0.00           C
ATOM   1733  C   ALA A 173     104.950 131.280 144.830  1.00  0.00           C
ATOM   1734  O   ALA A 173     104.250 131.380 143.790  1.00  0.00           O
ATOM   1735  N   GLY A 174     105.980 130.480 144.920  1.00  0.00           N
ATOM   1736  H   GLY A 174     106.760 130.590 145.540  1.00  0.00           H
ATOM   1737  CA  GLY A 174     106.000 129.340 143.960  1.00  0.00           C
ATOM   1738  C   GLY A 174     105.420 128.120 144.760  1.00  0.00           C
ATOM   1739  O   GLY A 174     105.300 128.080 145.960  1.00  0.00           O
ATOM   1740  N   THR A 175     105.530 126.990 144.010  1.00  0.00           N
ATOM   1741  H   THR A 175     105.830 127.060 143.060  1.00  0.00           H
ATOM   1742  CA  THR A 175     105.110 125.640 144.470  1.00  0.00           C
ATOM   1743  CB  THR A 175     103.570 125.590 144.450  1.00  0.00           C
ATOM   1744  OG1 THR A 175     103.200 124.360 144.940  1.00  0.00           O
ATOM   1745  HG1 THR A 175     102.200 124.460 144.930  1.00  0.00           H
ATOM   1746  CG2 THR A 175     102.980 125.890 143.090  1.00  0.00           C
ATOM   1747  C   THR A 175     105.770 124.530 143.590  1.00  0.00           C
ATOM   1748  O   THR A 175     106.710 124.840 142.900  1.00  0.00           O
ATOM   1749  N   ASP A 176     105.280 123.320 143.700  1.00  0.00           N
ATOM   1750  H   ASP A 176     104.470 123.130 144.240  1.00  0.00           H
ATOM   1751  CA  ASP A 176     105.810 122.260 142.820  1.00  0.00           C
ATOM   1752  CB  ASP A 176     105.700 120.990 143.720  1.00  0.00           C
ATOM   1753  CG  ASP A 176     104.340 120.320 143.830  1.00  0.00           C
ATOM   1754  OD1 ASP A 176     103.290 120.950 144.200  1.00  0.00           O
ATOM   1755  OD2 ASP A 176     104.250 119.140 143.370  1.00  0.00           O
ATOM   1756  C   ASP A 176     105.180 122.130 141.440  1.00  0.00           C
ATOM   1757  O   ASP A 176     104.650 123.090 140.900  1.00  0.00           O
ATOM   1758  N   LEU A 177     105.300 120.950 140.770  1.00  0.00           N
ATOM   1759  H   LEU A 177     105.950 120.280 141.140  1.00  0.00           H
ATOM   1760  CA  LEU A 177     104.730 120.640 139.400  1.00  0.00           C
ATOM   1761  CB  LEU A 177     105.900 120.690 138.400  1.00  0.00           C
ATOM   1762  CG  LEU A 177     105.750 121.710 137.320  1.00  0.00           C
ATOM   1763  CD1 LEU A 177     107.060 122.410 137.000  1.00  0.00           C
ATOM   1764  CD2 LEU A 177     105.290 121.100 135.970  1.00  0.00           C
ATOM   1765  C   LEU A 177     103.900 119.330 139.300  1.00  0.00           C
ATOM   1766  O   LEU A 177     103.230 119.100 138.360  1.00  0.00           O
ATOM   1767  N   GLU A 178     103.540 118.870 140.440  1.00  0.00           N
ATOM   1768  H   GLU A 178     103.730 119.380 141.270  1.00  0.00           H
ATOM   1769  CA  GLU A 178     102.940 117.480 140.750  1.00  0.00           C
ATOM   1770  CB  GLU A 178     103.950 116.660 141.550  1.00  0.00           C
ATOM   1771  CG  GLU A 178     103.920 115.190 141.160  1.00  0.00           C
ATOM   1772  CD  GLU A 178     103.940 114.160 142.360  1.00  0.00           C
ATOM   1773  OE1 GLU A 178     103.910 112.920 142.040  1.00  0.00           O
ATOM   1774  OE2 GLU A 178     104.350 114.520 143.440  1.00  0.00           O
ATOM   1775  C   GLU A 178     101.620 117.590 141.480  1.00  0.00           C
ATOM   1776  O   GLU A 178     100.640 117.250 140.830  1.00  0.00           O
ATOM   1777  N   GLY A 179     101.670 118.000 142.720  1.00  0.00           N
ATOM   1778  H   GLY A 179     102.500 118.410 143.090  1.00  0.00           H
ATOM   1779  CA  GLY A 179     100.580 117.930 143.740  1.00  0.00           C
ATOM   1780  C   GLY A 179     101.120 117.750 145.160  1.00  0.00           C
ATOM   1781  O   GLY A 179     100.880 116.650 145.660  1.00  0.00           O
ATOM   1782  N   ASN A 180     102.120 118.540 145.530  1.00  0.00           N
ATOM   1783  H   ASN A 180     102.420 119.280 144.920  1.00  0.00           H
ATOM   1784  CA  ASN A 180     102.800 118.510 146.870  1.00  0.00           C
ATOM   1785  CB  ASN A 180     104.340 118.310 146.820  1.00  0.00           C
ATOM   1786  CG  ASN A 180     104.770 116.970 146.260  1.00  0.00           C
ATOM   1787  OD1 ASN A 180     104.820 115.870 146.810  1.00  0.00           O
ATOM   1788  ND2 ASN A 180     105.090 116.900 145.020  1.00  0.00           N
ATOM   1789 1HD2 ASN A 180     105.100 117.730 144.460  1.00  0.00           H
ATOM   1790 2HD2 ASN A 180     105.090 116.030 144.510  1.00  0.00           H
ATOM   1791  C   ASN A 180     102.560 119.860 147.630  1.00  0.00           C
ATOM   1792  O   ASN A 180     102.160 119.940 148.740  1.00  0.00           O
ATOM   1793  N   PHE A 181     102.680 121.040 146.980  1.00  0.00           N
ATOM   1794  H   PHE A 181     102.760 120.970 145.980  1.00  0.00           H
ATOM   1795  CA  PHE A 181     102.680 122.430 147.460  1.00  0.00           C
ATOM   1796  CB  PHE A 181     101.360 122.870 148.060  1.00  0.00           C
ATOM   1797  CG  PHE A 181     100.240 123.060 147.010  1.00  0.00           C
ATOM   1798  CD1 PHE A 181      99.900 124.330 146.730  1.00  0.00           C
ATOM   1799  HD1 PHE A 181     100.590 125.070 147.130  1.00  0.00           H
ATOM   1800  CD2 PHE A 181      99.350 122.000 146.700  1.00  0.00           C
ATOM   1801  HD2 PHE A 181      99.760 121.000 146.780  1.00  0.00           H
ATOM   1802  CE1 PHE A 181      98.700 124.660 146.150  1.00  0.00           C
ATOM   1803  HE1 PHE A 181      98.500 125.660 145.780  1.00  0.00           H
ATOM   1804  CE2 PHE A 181      98.100 122.400 146.160  1.00  0.00           C
ATOM   1805  HE2 PHE A 181      97.350 121.660 145.860  1.00  0.00           H
ATOM   1806  CZ  PHE A 181      97.810 123.690 145.860  1.00  0.00           C
ATOM   1807  HZ  PHE A 181      96.950 123.830 145.200  1.00  0.00           H
ATOM   1808  C   PHE A 181     103.740 122.740 148.530  1.00  0.00           C
ATOM   1809  O   PHE A 181     103.840 122.120 149.560  1.00  0.00           O
ATOM   1810  N   TYR A 182     104.360 123.860 148.160  1.00  0.00           N
ATOM   1811  H   TYR A 182     104.560 124.070 147.200  1.00  0.00           H
ATOM   1812  CA  TYR A 182     105.250 124.530 149.100  1.00  0.00           C
ATOM   1813  CB  TYR A 182     106.600 125.000 148.480  1.00  0.00           C
ATOM   1814  CG  TYR A 182     107.250 123.770 147.850  1.00  0.00           C
ATOM   1815  CD1 TYR A 182     107.910 123.870 146.610  1.00  0.00           C
ATOM   1816  HD1 TYR A 182     107.800 124.810 146.080  1.00  0.00           H
ATOM   1817  CD2 TYR A 182     107.430 122.610 148.580  1.00  0.00           C
ATOM   1818  HD2 TYR A 182     107.040 122.420 149.580  1.00  0.00           H
ATOM   1819  CE1 TYR A 182     108.610 122.850 146.020  1.00  0.00           C
ATOM   1820  HE1 TYR A 182     109.140 123.010 145.080  1.00  0.00           H
ATOM   1821  CE2 TYR A 182     108.160 121.540 148.030  1.00  0.00           C
ATOM   1822  HE2 TYR A 182     108.110 120.550 148.480  1.00  0.00           H
ATOM   1823  CZ  TYR A 182     108.710 121.640 146.740  1.00  0.00           C
ATOM   1824  OH  TYR A 182     109.300 120.660 146.080  1.00  0.00           O
ATOM   1825  HH  TYR A 182     109.120 120.760 145.100  1.00  0.00           H
ATOM   1826  C   TYR A 182     104.650 125.490 150.180  1.00  0.00           C
ATOM   1827  O   TYR A 182     104.580 126.700 149.940  1.00  0.00           O
ATOM   1828  N   GLY A 183     104.200 124.940 151.330  1.00  0.00           N
ATOM   1829  H   GLY A 183     104.160 123.950 151.470  1.00  0.00           H
ATOM   1830  CA  GLY A 183     103.560 125.820 152.350  1.00  0.00           C
ATOM   1831  C   GLY A 183     102.040 126.070 152.050  1.00  0.00           C
ATOM   1832  O   GLY A 183     101.530 125.810 150.940  1.00  0.00           O
ATOM   1833  N   PRO A 184     101.190 126.460 153.030  1.00  0.00           N
ATOM   1834  CA  PRO A 184      99.830 126.840 152.850  1.00  0.00           C
ATOM   1835  CB  PRO A 184      99.430 127.300 154.250  1.00  0.00           C
ATOM   1836  CG  PRO A 184     100.070 126.240 155.120  1.00  0.00           C
ATOM   1837  CD  PRO A 184     101.460 126.240 154.470  1.00  0.00           C
ATOM   1838  C   PRO A 184      99.670 127.990 151.810  1.00  0.00           C
ATOM   1839  O   PRO A 184     100.060 129.120 152.070  1.00  0.00           O
ATOM   1840  N   PHE A 185      98.790 127.730 150.800  1.00  0.00           N
ATOM   1841  H   PHE A 185      98.380 126.820 150.750  1.00  0.00           H
ATOM   1842  CA  PHE A 185      98.340 128.620 149.720  1.00  0.00           C
ATOM   1843  CB  PHE A 185      98.490 128.040 148.330  1.00  0.00           C
ATOM   1844  CG  PHE A 185      99.730 128.240 147.450  1.00  0.00           C
ATOM   1845  CD1 PHE A 185      99.530 128.770 146.190  1.00  0.00           C
ATOM   1846  HD1 PHE A 185      98.640 128.430 145.660  1.00  0.00           H
ATOM   1847  CD2 PHE A 185     101.030 128.160 147.930  1.00  0.00           C
ATOM   1848  HD2 PHE A 185     101.220 127.530 148.800  1.00  0.00           H
ATOM   1849  CE1 PHE A 185     100.570 129.340 145.440  1.00  0.00           C
ATOM   1850  HE1 PHE A 185     100.330 129.800 144.480  1.00  0.00           H
ATOM   1851  CE2 PHE A 185     102.050 128.620 147.180  1.00  0.00           C
ATOM   1852  HE2 PHE A 185     102.980 128.580 147.730  1.00  0.00           H
ATOM   1853  CZ  PHE A 185     101.860 129.220 145.950  1.00  0.00           C
ATOM   1854  HZ  PHE A 185     102.680 129.830 145.580  1.00  0.00           H
ATOM   1855  C   PHE A 185      97.020 129.380 149.860  1.00  0.00           C
ATOM   1856  O   PHE A 185      96.020 128.780 150.290  1.00  0.00           O
ATOM   1857  N   VAL A 186      97.010 130.620 149.430  1.00  0.00           N
ATOM   1858  H   VAL A 186      97.840 131.050 149.070  1.00  0.00           H
ATOM   1859  CA  VAL A 186      95.830 131.480 149.420  1.00  0.00           C
ATOM   1860  CB  VAL A 186      96.080 132.930 149.890  1.00  0.00           C
ATOM   1861  CG1 VAL A 186      96.820 132.960 151.260  1.00  0.00           C
ATOM   1862  CG2 VAL A 186      96.770 133.820 148.920  1.00  0.00           C
ATOM   1863  C   VAL A 186      95.100 131.600 148.070  1.00  0.00           C
ATOM   1864  O   VAL A 186      95.750 131.360 147.060  1.00  0.00           O
ATOM   1865  N   ASP A 187      93.800 131.910 148.080  1.00  0.00           N
ATOM   1866  H   ASP A 187      93.320 131.970 148.960  1.00  0.00           H
ATOM   1867  CA  ASP A 187      92.950 132.290 147.010  1.00  0.00           C
ATOM   1868  CB  ASP A 187      91.480 132.330 147.540  1.00  0.00           C
ATOM   1869  CG  ASP A 187      91.230 132.640 148.990  1.00  0.00           C
ATOM   1870  OD1 ASP A 187      90.370 133.560 149.270  1.00  0.00           O
ATOM   1871  OD2 ASP A 187      91.800 132.090 149.980  1.00  0.00           O
ATOM   1872  C   ASP A 187      93.310 133.650 146.450  1.00  0.00           C
ATOM   1873  O   ASP A 187      94.120 133.700 145.470  1.00  0.00           O
ATOM   1874  N   ARG A 188      92.780 134.730 147.120  1.00  0.00           N
ATOM   1875  H   ARG A 188      92.080 134.650 147.830  1.00  0.00           H
ATOM   1876  CA  ARG A 188      93.090 136.040 146.600  1.00  0.00           C
ATOM   1877  CB  ARG A 188      92.220 137.140 147.200  1.00  0.00           C
ATOM   1878  CG  ARG A 188      90.740 136.820 147.370  1.00  0.00           C
ATOM   1879  CD  ARG A 188      89.940 137.970 147.950  1.00  0.00           C
ATOM   1880  NE  ARG A 188      88.670 137.410 148.360  1.00  0.00           N
ATOM   1881  HE  ARG A 188      88.760 136.490 148.750  1.00  0.00           H
ATOM   1882  CZ  ARG A 188      87.510 138.000 148.090  1.00  0.00           C
ATOM   1883  NH1 ARG A 188      87.320 139.050 147.300  1.00  0.00           N
ATOM   1884 1HH1 ARG A 188      88.070 139.650 147.010  1.00  0.00           H
ATOM   1885 2HH1 ARG A 188      86.540 139.040 146.680  1.00  0.00           H
ATOM   1886  NH2 ARG A 188      86.340 137.390 148.380  1.00  0.00           N
ATOM   1887 1HH2 ARG A 188      86.430 136.490 148.810  1.00  0.00           H
ATOM   1888 2HH2 ARG A 188      85.480 137.890 148.270  1.00  0.00           H
ATOM   1889  C   ARG A 188      94.550 136.440 146.860  1.00  0.00           C
ATOM   1890  O   ARG A 188      95.000 136.650 147.950  1.00  0.00           O
ATOM   1891  N   GLN A 189      95.300 136.590 145.760  1.00  0.00           N
ATOM   1892  H   GLN A 189      95.110 136.040 144.940  1.00  0.00           H
ATOM   1893  CA  GLN A 189      96.670 137.060 145.780  1.00  0.00           C
ATOM   1894  CB  GLN A 189      97.380 137.150 144.420  1.00  0.00           C
ATOM   1895  CG  GLN A 189      97.630 135.760 143.850  1.00  0.00           C
ATOM   1896  CD  GLN A 189      96.690 135.310 142.770  1.00  0.00           C
ATOM   1897  OE1 GLN A 189      95.560 134.970 143.100  1.00  0.00           O
ATOM   1898  NE2 GLN A 189      97.060 135.560 141.540  1.00  0.00           N
ATOM   1899 1HE2 GLN A 189      97.900 136.080 141.430  1.00  0.00           H
ATOM   1900 2HE2 GLN A 189      96.530 135.330 140.720  1.00  0.00           H
ATOM   1901  C   GLN A 189      96.980 138.440 146.410  1.00  0.00           C
ATOM   1902  O   GLN A 189      96.760 139.500 145.880  1.00  0.00           O
ATOM   1903  N   THR A 190      97.170 138.370 147.730  1.00  0.00           N
ATOM   1904  H   THR A 190      96.960 137.520 148.210  1.00  0.00           H
ATOM   1905  CA  THR A 190      97.470 139.570 148.480  1.00  0.00           C
ATOM   1906  CB  THR A 190      96.330 140.120 149.370  1.00  0.00           C
ATOM   1907  OG1 THR A 190      95.900 139.060 150.190  1.00  0.00           O
ATOM   1908  HG1 THR A 190      95.030 139.290 150.610  1.00  0.00           H
ATOM   1909  CG2 THR A 190      95.140 140.670 148.630  1.00  0.00           C
ATOM   1910  C   THR A 190      98.840 139.610 149.230  1.00  0.00           C
ATOM   1911  O   THR A 190      99.740 140.200 148.690  1.00  0.00           O
ATOM   1912  N   ALA A 191      98.840 138.770 150.270  1.00  0.00           N
ATOM   1913  H   ALA A 191      98.000 138.470 150.720  1.00  0.00           H
ATOM   1914  CA  ALA A 191     100.030 138.380 151.000  1.00  0.00           C
ATOM   1915  CB  ALA A 191     100.120 139.240 152.220  1.00  0.00           C
ATOM   1916  C   ALA A 191      99.890 136.940 151.500  1.00  0.00           C
ATOM   1917  O   ALA A 191      98.790 136.400 151.650  1.00  0.00           O
ATOM   1918  N   GLN A 192     100.960 136.320 151.920  1.00  0.00           N
ATOM   1919  H   GLN A 192     101.720 136.830 152.330  1.00  0.00           H
ATOM   1920  CA  GLN A 192     101.030 134.840 152.080  1.00  0.00           C
ATOM   1921  CB  GLN A 192     100.870 133.980 150.860  1.00  0.00           C
ATOM   1922  CG  GLN A 192     100.840 132.480 151.140  1.00  0.00           C
ATOM   1923  CD  GLN A 192     100.510 131.740 149.870  1.00  0.00           C
ATOM   1924  OE1 GLN A 192      99.480 131.900 149.200  1.00  0.00           O
ATOM   1925  NE2 GLN A 192     101.230 130.690 149.510  1.00  0.00           N
ATOM   1926 1HE2 GLN A 192     102.000 130.270 149.990  1.00  0.00           H
ATOM   1927 2HE2 GLN A 192     100.970 130.220 148.670  1.00  0.00           H
ATOM   1928  C   GLN A 192     102.450 134.520 152.770  1.00  0.00           C
ATOM   1929  O   GLN A 192     103.580 134.600 152.310  1.00  0.00           O
ATOM   1930  N   ALA A 193     102.270 134.240 154.060  1.00  0.00           N
ATOM   1931  H   ALA A 193     101.340 134.130 154.410  1.00  0.00           H
ATOM   1932  CA  ALA A 193     103.300 133.990 155.090  1.00  0.00           C
ATOM   1933  CB  ALA A 193     103.010 134.990 156.240  1.00  0.00           C
ATOM   1934  C   ALA A 193     103.260 132.550 155.490  1.00  0.00           C
ATOM   1935  O   ALA A 193     102.610 132.150 156.410  1.00  0.00           O
ATOM   1936  N   ALA A 194     104.030 131.720 154.780  1.00  0.00           N
ATOM   1937  H   ALA A 194     104.610 132.140 154.080  1.00  0.00           H
ATOM   1938  CA  ALA A 194     104.180 130.260 154.920  1.00  0.00           C
ATOM   1939  CB  ALA A 194     103.590 129.600 153.700  1.00  0.00           C
ATOM   1940  C   ALA A 194     105.560 129.710 155.160  1.00  0.00           C
ATOM   1941  O   ALA A 194     106.450 129.830 154.310  1.00  0.00           O
ATOM   1942  N   GLY A 195     105.950 129.190 156.330  1.00  0.00           N
ATOM   1943  H   GLY A 195     105.290 129.060 157.070  1.00  0.00           H
ATOM   1944  CA  GLY A 195     107.360 128.960 156.730  1.00  0.00           C
ATOM   1945  C   GLY A 195     107.780 129.180 158.250  1.00  0.00           C
ATOM   1946  O   GLY A 195     106.920 129.370 159.130  1.00  0.00           O
ATOM   1947  N   THR A 196     109.070 128.840 158.480  1.00  0.00           N
ATOM   1948  H   THR A 196     109.620 128.300 157.840  1.00  0.00           H
ATOM   1949  CA  THR A 196     109.730 129.030 159.750  1.00  0.00           C
ATOM   1950  CB  THR A 196     110.180 127.730 160.460  1.00  0.00           C
ATOM   1951  OG1 THR A 196     111.200 127.020 159.790  1.00  0.00           O
ATOM   1952  HG1 THR A 196     111.530 126.210 160.280  1.00  0.00           H
ATOM   1953  CG2 THR A 196     109.050 126.770 160.710  1.00  0.00           C
ATOM   1954  C   THR A 196     110.910 130.010 159.660  1.00  0.00           C
ATOM   1955  O   THR A 196     111.550 130.240 158.620  1.00  0.00           O
ATOM   1956  N   ASP A 197     110.880 130.820 160.700  1.00  0.00           N
ATOM   1957  H   ASP A 197     110.130 130.830 161.370  1.00  0.00           H
ATOM   1958  CA  ASP A 197     111.890 131.810 161.060  1.00  0.00           C
ATOM   1959  CB  ASP A 197     111.390 132.890 162.040  1.00  0.00           C
ATOM   1960  CG  ASP A 197     110.820 132.360 163.350  1.00  0.00           C
ATOM   1961  OD1 ASP A 197     109.800 131.650 163.440  1.00  0.00           O
ATOM   1962  OD2 ASP A 197     111.490 132.480 164.430  1.00  0.00           O
ATOM   1963  C   ASP A 197     113.350 131.350 161.380  1.00  0.00           C
ATOM   1964  O   ASP A 197     114.240 132.110 161.100  1.00  0.00           O
ATOM   1965  N   THR A 198     113.530 130.030 161.740  1.00  0.00           N
ATOM   1966  H   THR A 198     112.760 129.440 161.960  1.00  0.00           H
ATOM   1967  CA  THR A 198     114.880 129.380 161.970  1.00  0.00           C
ATOM   1968  CB  THR A 198     114.950 128.840 163.400  1.00  0.00           C
ATOM   1969  OG1 THR A 198     113.880 127.900 163.730  1.00  0.00           O
ATOM   1970  HG1 THR A 198     113.120 128.380 164.160  1.00  0.00           H
ATOM   1971  CG2 THR A 198     114.940 130.010 164.430  1.00  0.00           C
ATOM   1972  C   THR A 198     115.720 128.560 161.070  1.00  0.00           C
ATOM   1973  O   THR A 198     115.530 127.340 160.910  1.00  0.00           O
ATOM   1974  N   THR A 199     116.710 129.290 160.460  1.00  0.00           N
ATOM   1975  H   THR A 199     116.860 130.220 160.790  1.00  0.00           H
ATOM   1976  CA  THR A 199     117.340 128.850 159.190  1.00  0.00           C
ATOM   1977  CB  THR A 199     117.490 129.830 158.020  1.00  0.00           C
ATOM   1978  OG1 THR A 199     117.480 129.170 156.760  1.00  0.00           O
ATOM   1979  HG1 THR A 199     118.100 129.560 156.070  1.00  0.00           H
ATOM   1980  CG2 THR A 199     118.880 130.500 158.070  1.00  0.00           C
ATOM   1981  C   THR A 199     118.460 127.820 159.320  1.00  0.00           C
ATOM   1982  O   THR A 199     119.060 127.670 160.390  1.00  0.00           O
ATOM   1983  N   ILE A 200     118.550 127.010 158.270  1.00  0.00           N
ATOM   1984  H   ILE A 200     117.920 127.160 157.510  1.00  0.00           H
ATOM   1985  CA  ILE A 200     119.470 125.790 158.050  1.00  0.00           C
ATOM   1986  CB  ILE A 200     119.420 125.210 156.680  1.00  0.00           C
ATOM   1987  CG1 ILE A 200     119.300 126.280 155.550  1.00  0.00           C
ATOM   1988  CG2 ILE A 200     118.230 124.260 156.610  1.00  0.00           C
ATOM   1989  CD  ILE A 200     119.580 125.690 154.170  1.00  0.00           C
ATOM   1990  C   ILE A 200     120.920 126.060 158.360  1.00  0.00           C
ATOM   1991  O   ILE A 200     121.770 126.570 157.570  1.00  0.00           O
ATOM   1992  N   THR A 201     121.260 125.770 159.580  1.00  0.00           N
ATOM   1993  H   THR A 201     120.660 125.170 160.110  1.00  0.00           H
ATOM   1994  CA  THR A 201     122.620 125.920 160.160  1.00  0.00           C
ATOM   1995  CB  THR A 201     122.850 125.720 161.640  1.00  0.00           C
ATOM   1996  OG1 THR A 201     122.030 124.650 162.160  1.00  0.00           O
ATOM   1997  HG1 THR A 201     121.570 124.940 162.990  1.00  0.00           H
ATOM   1998  CG2 THR A 201     122.510 126.990 162.400  1.00  0.00           C
ATOM   1999  C   THR A 201     123.680 125.080 159.470  1.00  0.00           C
ATOM   2000  O   THR A 201     124.710 125.610 159.130  1.00  0.00           O
ATOM   2001  N   VAL A 202     123.390 123.780 159.260  1.00  0.00           N
ATOM   2002  H   VAL A 202     122.480 123.520 159.590  1.00  0.00           H
ATOM   2003  CA  VAL A 202     124.210 122.800 158.470  1.00  0.00           C
ATOM   2004  CB  VAL A 202     123.620 121.420 158.290  1.00  0.00           C
ATOM   2005  CG1 VAL A 202     123.320 120.720 159.600  1.00  0.00           C
ATOM   2006  CG2 VAL A 202     122.370 121.370 157.430  1.00  0.00           C
ATOM   2007  C   VAL A 202     124.860 123.430 157.160  1.00  0.00           C
ATOM   2008  O   VAL A 202     126.080 123.240 156.840  1.00  0.00           O
ATOM   2009  N   ASN A 203     124.020 124.130 156.350  1.00  0.00           N
ATOM   2010  H   ASN A 203     123.020 124.090 156.430  1.00  0.00           H
ATOM   2011  CA  ASN A 203     124.450 124.760 155.110  1.00  0.00           C
ATOM   2012  CB  ASN A 203     123.210 125.090 154.290  1.00  0.00           C
ATOM   2013  CG  ASN A 203     122.460 123.790 153.770  1.00  0.00           C
ATOM   2014  OD1 ASN A 203     121.790 123.040 154.520  1.00  0.00           O
ATOM   2015  ND2 ASN A 203     122.320 123.600 152.500  1.00  0.00           N
ATOM   2016 1HD2 ASN A 203     122.450 124.300 151.800  1.00  0.00           H
ATOM   2017 2HD2 ASN A 203     121.760 122.810 152.240  1.00  0.00           H
ATOM   2018  C   ASN A 203     125.390 126.000 155.220  1.00  0.00           C
ATOM   2019  O   ASN A 203     126.410 125.940 154.610  1.00  0.00           O
ATOM   2020  N   VAL A 204     125.180 126.810 156.260  1.00  0.00           N
ATOM   2021  H   VAL A 204     124.390 126.740 156.870  1.00  0.00           H
ATOM   2022  CA  VAL A 204     126.110 127.900 156.610  1.00  0.00           C
ATOM   2023  CB  VAL A 204     125.450 128.730 157.720  1.00  0.00           C
ATOM   2024  CG1 VAL A 204     126.200 130.010 157.870  1.00  0.00           C
ATOM   2025  CG2 VAL A 204     123.970 128.840 157.620  1.00  0.00           C
ATOM   2026  C   VAL A 204     127.410 127.330 157.170  1.00  0.00           C
ATOM   2027  O   VAL A 204     128.520 127.810 156.880  1.00  0.00           O
ATOM   2028  N   LEU A 205     127.280 126.290 157.990  1.00  0.00           N
ATOM   2029  H   LEU A 205     126.500 126.250 158.620  1.00  0.00           H
ATOM   2030  CA  LEU A 205     128.490 125.580 158.510  1.00  0.00           C
ATOM   2031  CB  LEU A 205     128.090 124.560 159.530  1.00  0.00           C
ATOM   2032  CG  LEU A 205     127.770 125.190 160.850  1.00  0.00           C
ATOM   2033  CD1 LEU A 205     127.120 124.110 161.680  1.00  0.00           C
ATOM   2034  CD2 LEU A 205     128.960 125.840 161.590  1.00  0.00           C
ATOM   2035  C   LEU A 205     129.430 125.010 157.470  1.00  0.00           C
ATOM   2036  O   LEU A 205     130.620 125.350 157.310  1.00  0.00           O
ATOM   2037  N   ALA A 206     128.730 124.420 156.480  1.00  0.00           N
ATOM   2038  H   ALA A 206     127.760 124.210 156.600  1.00  0.00           H
ATOM   2039  CA  ALA A 206     129.310 123.830 155.230  1.00  0.00           C
ATOM   2040  CB  ALA A 206     128.300 123.150 154.370  1.00  0.00           C
ATOM   2041  C   ALA A 206     129.970 124.920 154.320  1.00  0.00           C
ATOM   2042  O   ALA A 206     131.140 124.790 154.010  1.00  0.00           O
ATOM   2043  N   TRP A 207     129.390 126.150 154.340  1.00  0.00           N
ATOM   2044  H   TRP A 207     128.560 126.270 154.890  1.00  0.00           H
ATOM   2045  CA  TRP A 207     129.880 127.360 153.640  1.00  0.00           C
ATOM   2046  CB  TRP A 207     128.810 128.370 153.800  1.00  0.00           C
ATOM   2047  CG  TRP A 207     128.840 129.500 152.780  1.00  0.00           C
ATOM   2048  CD1 TRP A 207     128.570 129.440 151.480  1.00  0.00           C
ATOM   2049  HD1 TRP A 207     128.860 128.640 150.810  1.00  0.00           H
ATOM   2050  CD2 TRP A 207     128.840 130.810 153.110  1.00  0.00           C
ATOM   2051  NE1 TRP A 207     128.330 130.710 151.020  1.00  0.00           N
ATOM   2052  HE1 TRP A 207     128.090 130.930 150.070  1.00  0.00           H
ATOM   2053  CE2 TRP A 207     128.570 131.520 151.990  1.00  0.00           C
ATOM   2054  CE3 TRP A 207     129.110 131.480 154.270  1.00  0.00           C
ATOM   2055  HE3 TRP A 207     129.280 130.900 155.180  1.00  0.00           H
ATOM   2056  CZ2 TRP A 207     128.730 132.890 151.930  1.00  0.00           C
ATOM   2057  HZ2 TRP A 207     128.720 133.290 150.910  1.00  0.00           H
ATOM   2058  CZ3 TRP A 207     129.410 132.830 154.260  1.00  0.00           C
ATOM   2059  HZ3 TRP A 207     129.930 133.220 155.140  1.00  0.00           H
ATOM   2060  CH2 TRP A 207     129.160 133.600 153.060  1.00  0.00           C
ATOM   2061  HH2 TRP A 207     129.170 134.690 153.030  1.00  0.00           H
ATOM   2062  C   TRP A 207     131.140 127.940 154.270  1.00  0.00           C
ATOM   2063  O   TRP A 207     132.060 128.430 153.560  1.00  0.00           O
ATOM   2064  N   LEU A 208     131.170 128.050 155.590  1.00  0.00           N
ATOM   2065  H   LEU A 208     130.360 127.870 156.160  1.00  0.00           H
ATOM   2066  CA  LEU A 208     132.290 128.550 156.310  1.00  0.00           C
ATOM   2067  CB  LEU A 208     131.910 128.720 157.790  1.00  0.00           C
ATOM   2068  CG  LEU A 208     131.020 129.910 158.030  1.00  0.00           C
ATOM   2069  CD1 LEU A 208     130.880 130.200 159.530  1.00  0.00           C
ATOM   2070  CD2 LEU A 208     131.590 131.140 157.280  1.00  0.00           C
ATOM   2071  C   LEU A 208     133.480 127.570 156.130  1.00  0.00           C
ATOM   2072  O   LEU A 208     134.530 128.040 155.750  1.00  0.00           O
ATOM   2073  N   TYR A 209     133.220 126.310 156.390  1.00  0.00           N
ATOM   2074  H   TYR A 209     132.550 125.990 157.060  1.00  0.00           H
ATOM   2075  CA  TYR A 209     134.190 125.220 156.020  1.00  0.00           C
ATOM   2076  CB  TYR A 209     133.490 123.910 156.150  1.00  0.00           C
ATOM   2077  CG  TYR A 209     133.510 123.310 157.600  1.00  0.00           C
ATOM   2078  CD1 TYR A 209     134.700 123.080 158.290  1.00  0.00           C
ATOM   2079  HD1 TYR A 209     135.650 123.190 157.760  1.00  0.00           H
ATOM   2080  CD2 TYR A 209     132.330 122.880 158.100  1.00  0.00           C
ATOM   2081  HD2 TYR A 209     131.440 123.020 157.500  1.00  0.00           H
ATOM   2082  CE1 TYR A 209     134.630 122.460 159.530  1.00  0.00           C
ATOM   2083  HE1 TYR A 209     135.330 122.640 160.350  1.00  0.00           H
ATOM   2084  CE2 TYR A 209     132.310 122.200 159.320  1.00  0.00           C
ATOM   2085  HE2 TYR A 209     131.360 121.720 159.570  1.00  0.00           H
ATOM   2086  CZ  TYR A 209     133.460 121.990 160.040  1.00  0.00           C
ATOM   2087  OH  TYR A 209     133.370 121.200 161.100  1.00  0.00           O
ATOM   2088  HH  TYR A 209     134.290 121.110 161.480  1.00  0.00           H
ATOM   2089  C   TYR A 209     134.810 125.390 154.600  1.00  0.00           C
ATOM   2090  O   TYR A 209     136.010 125.520 154.530  1.00  0.00           O
ATOM   2091  N   ALA A 210     133.980 125.340 153.570  1.00  0.00           N
ATOM   2092  H   ALA A 210     133.030 125.070 153.690  1.00  0.00           H
ATOM   2093  CA  ALA A 210     134.430 125.600 152.200  1.00  0.00           C
ATOM   2094  CB  ALA A 210     133.160 125.840 151.380  1.00  0.00           C
ATOM   2095  C   ALA A 210     135.350 126.720 151.940  1.00  0.00           C
ATOM   2096  O   ALA A 210     136.450 126.530 151.410  1.00  0.00           O
ATOM   2097  N   ALA A 211     135.120 127.960 152.490  1.00  0.00           N
ATOM   2098  H   ALA A 211     134.260 128.250 152.920  1.00  0.00           H
ATOM   2099  CA  ALA A 211     136.050 129.070 152.420  1.00  0.00           C
ATOM   2100  CB  ALA A 211     135.230 130.350 152.600  1.00  0.00           C
ATOM   2101  C   ALA A 211     137.370 128.990 153.230  1.00  0.00           C
ATOM   2102  O   ALA A 211     138.370 129.560 152.770  1.00  0.00           O
ATOM   2103  N   VAL A 212     137.380 128.380 154.420  1.00  0.00           N
ATOM   2104  H   VAL A 212     136.570 128.150 154.950  1.00  0.00           H
ATOM   2105  CA  VAL A 212     138.670 128.000 155.070  1.00  0.00           C
ATOM   2106  CB  VAL A 212     138.370 127.250 156.430  1.00  0.00           C
ATOM   2107  CG1 VAL A 212     139.610 126.900 157.170  1.00  0.00           C
ATOM   2108  CG2 VAL A 212     137.530 128.100 157.440  1.00  0.00           C
ATOM   2109  C   VAL A 212     139.570 127.180 154.180  1.00  0.00           C
ATOM   2110  O   VAL A 212     140.780 127.420 154.180  1.00  0.00           O
ATOM   2111  N   ILE A 213     139.060 126.120 153.420  1.00  0.00           N
ATOM   2112  H   ILE A 213     138.110 125.830 153.580  1.00  0.00           H
ATOM   2113  CA  ILE A 213     139.880 125.350 152.480  1.00  0.00           C
ATOM   2114  CB  ILE A 213     139.050 124.170 151.830  1.00  0.00           C
ATOM   2115  CG1 ILE A 213     138.580 123.170 152.920  1.00  0.00           C
ATOM   2116  CG2 ILE A 213     140.080 123.490 150.910  1.00  0.00           C
ATOM   2117  CD  ILE A 213     137.430 122.280 152.400  1.00  0.00           C
ATOM   2118  C   ILE A 213     140.420 126.380 151.570  1.00  0.00           C
ATOM   2119  O   ILE A 213     141.650 126.560 151.460  1.00  0.00           O
ATOM   2120  N   ASN A 214     139.520 127.110 150.850  1.00  0.00           N
ATOM   2121  H   ASN A 214     138.540 126.870 150.890  1.00  0.00           H
ATOM   2122  CA  ASN A 214     139.740 128.190 149.830  1.00  0.00           C
ATOM   2123  CB  ASN A 214     138.440 128.860 149.420  1.00  0.00           C
ATOM   2124  CG  ASN A 214     138.330 128.830 147.870  1.00  0.00           C
ATOM   2125  OD1 ASN A 214     138.290 127.730 147.310  1.00  0.00           O
ATOM   2126  ND2 ASN A 214     138.590 129.960 147.250  1.00  0.00           N
ATOM   2127 1HD2 ASN A 214     138.930 130.750 147.750  1.00  0.00           H
ATOM   2128 2HD2 ASN A 214     138.360 130.060 146.280  1.00  0.00           H
ATOM   2129  C   ASN A 214     140.760 129.290 150.200  1.00  0.00           C
ATOM   2130  O   ASN A 214     141.720 129.450 149.430  1.00  0.00           O
ATOM   2131  N   GLY A 215     140.470 130.050 151.220  1.00  0.00           N
ATOM   2132  H   GLY A 215     139.700 129.780 151.810  1.00  0.00           H
ATOM   2133  CA  GLY A 215     141.170 131.310 151.710  1.00  0.00           C
ATOM   2134  C   GLY A 215     140.910 131.870 153.130  1.00  0.00           C
ATOM   2135  O   GLY A 215     141.740 132.240 153.960  1.00  0.00           O
ATOM   2136  N   ASP A 216     139.630 131.790 153.480  1.00  0.00           N
ATOM   2137  H   ASP A 216     139.120 130.950 153.290  1.00  0.00           H
ATOM   2138  CA  ASP A 216     139.090 132.600 154.610  1.00  0.00           C
ATOM   2139  CB  ASP A 216     137.820 133.310 154.180  1.00  0.00           C
ATOM   2140  CG  ASP A 216     137.880 134.530 153.280  1.00  0.00           C
ATOM   2141  OD1 ASP A 216     138.780 134.560 152.430  1.00  0.00           O
ATOM   2142  OD2 ASP A 216     137.310 135.600 153.700  1.00  0.00           O
ATOM   2143  C   ASP A 216     139.050 131.990 156.070  1.00  0.00           C
ATOM   2144  O   ASP A 216     138.090 131.370 156.540  1.00  0.00           O
ATOM   2145  N   ARG A 217     140.120 132.290 156.810  1.00  0.00           N
ATOM   2146  H   ARG A 217     140.850 132.810 156.360  1.00  0.00           H
ATOM   2147  CA  ARG A 217     140.370 131.850 158.150  1.00  0.00           C
ATOM   2148  CB  ARG A 217     141.880 131.560 158.220  1.00  0.00           C
ATOM   2149  CG  ARG A 217     142.380 130.150 158.160  1.00  0.00           C
ATOM   2150  CD  ARG A 217     142.190 129.420 156.790  1.00  0.00           C
ATOM   2151  NE  ARG A 217     142.960 130.140 155.770  1.00  0.00           N
ATOM   2152  HE  ARG A 217     143.100 131.120 155.850  1.00  0.00           H
ATOM   2153  CZ  ARG A 217     143.570 129.550 154.720  1.00  0.00           C
ATOM   2154  NH1 ARG A 217     143.480 128.270 154.500  1.00  0.00           N
ATOM   2155 1HH1 ARG A 217     142.970 127.730 155.170  1.00  0.00           H
ATOM   2156 2HH1 ARG A 217     143.630 128.050 153.540  1.00  0.00           H
ATOM   2157  NH2 ARG A 217     144.330 130.380 153.970  1.00  0.00           N
ATOM   2158 1HH2 ARG A 217     144.400 131.360 154.190  1.00  0.00           H
ATOM   2159 2HH2 ARG A 217     144.700 130.040 153.110  1.00  0.00           H
ATOM   2160  C   ARG A 217     140.180 132.950 159.260  1.00  0.00           C
ATOM   2161  O   ARG A 217     140.160 132.510 160.460  1.00  0.00           O
ATOM   2162  N   TRP A 218     140.430 134.240 158.880  1.00  0.00           N
ATOM   2163  H   TRP A 218     140.560 134.430 157.910  1.00  0.00           H
ATOM   2164  CA  TRP A 218     140.280 135.480 159.670  1.00  0.00           C
ATOM   2165  CB  TRP A 218     139.760 136.620 158.860  1.00  0.00           C
ATOM   2166  CG  TRP A 218     138.350 136.470 158.210  1.00  0.00           C
ATOM   2167  CD1 TRP A 218     138.080 136.110 156.980  1.00  0.00           C
ATOM   2168  HD1 TRP A 218     138.790 135.790 156.220  1.00  0.00           H
ATOM   2169  CD2 TRP A 218     137.140 136.900 158.800  1.00  0.00           C
ATOM   2170  NE1 TRP A 218     136.780 136.330 156.720  1.00  0.00           N
ATOM   2171  HE1 TRP A 218     136.420 136.240 155.800  1.00  0.00           H
ATOM   2172  CE2 TRP A 218     136.200 136.840 157.800  1.00  0.00           C
ATOM   2173  CE3 TRP A 218     136.680 137.440 160.020  1.00  0.00           C
ATOM   2174  HE3 TRP A 218     137.400 137.430 160.840  1.00  0.00           H
ATOM   2175  CZ2 TRP A 218     134.910 137.230 157.960  1.00  0.00           C
ATOM   2176  HZ2 TRP A 218     134.350 137.580 157.090  1.00  0.00           H
ATOM   2177  CZ3 TRP A 218     135.380 137.870 160.210  1.00  0.00           C
ATOM   2178  HZ3 TRP A 218     134.980 138.310 161.120  1.00  0.00           H
ATOM   2179  CH2 TRP A 218     134.490 137.610 159.190  1.00  0.00           C
ATOM   2180  HH2 TRP A 218     133.430 137.610 159.450  1.00  0.00           H
ATOM   2181  C   TRP A 218     139.440 135.360 160.940  1.00  0.00           C
ATOM   2182  O   TRP A 218     139.910 135.820 161.960  1.00  0.00           O
ATOM   2183  N   PHE A 219     138.320 134.550 161.000  1.00  0.00           N
ATOM   2184  H   PHE A 219     138.140 133.990 160.190  1.00  0.00           H
ATOM   2185  CA  PHE A 219     137.450 134.360 162.200  1.00  0.00           C
ATOM   2186  CB  PHE A 219     136.020 134.460 161.730  1.00  0.00           C
ATOM   2187  CG  PHE A 219     135.520 133.360 160.780  1.00  0.00           C
ATOM   2188  CD1 PHE A 219     134.840 132.250 161.310  1.00  0.00           C
ATOM   2189  HD1 PHE A 219     134.800 132.270 162.400  1.00  0.00           H
ATOM   2190  CD2 PHE A 219     135.810 133.390 159.440  1.00  0.00           C
ATOM   2191  HD2 PHE A 219     136.390 134.240 159.090  1.00  0.00           H
ATOM   2192  CE1 PHE A 219     134.540 131.080 160.540  1.00  0.00           C
ATOM   2193  HE1 PHE A 219     134.070 130.210 161.000  1.00  0.00           H
ATOM   2194  CE2 PHE A 219     135.500 132.280 158.660  1.00  0.00           C
ATOM   2195  HE2 PHE A 219     135.770 132.280 157.600  1.00  0.00           H
ATOM   2196  CZ  PHE A 219     134.970 131.130 159.190  1.00  0.00           C
ATOM   2197  HZ  PHE A 219     134.800 130.250 158.580  1.00  0.00           H
ATOM   2198  C   PHE A 219     137.420 133.070 163.030  1.00  0.00           C
ATOM   2199  O   PHE A 219     136.640 132.970 163.960  1.00  0.00           O
ATOM   2200  N   LEU A 220     138.370 132.170 162.690  1.00  0.00           N
ATOM   2201  H   LEU A 220     138.950 132.260 161.880  1.00  0.00           H
ATOM   2202  CA  LEU A 220     138.330 130.830 163.320  1.00  0.00           C
ATOM   2203  CB  LEU A 220     139.320 129.930 162.490  1.00  0.00           C
ATOM   2204  CG  LEU A 220     139.130 128.410 162.290  1.00  0.00           C
ATOM   2205  CD1 LEU A 220     137.680 128.130 162.040  1.00  0.00           C
ATOM   2206  CD2 LEU A 220     140.250 127.820 161.360  1.00  0.00           C
ATOM   2207  C   LEU A 220     138.660 130.800 164.780  1.00  0.00           C
ATOM   2208  O   LEU A 220     139.850 130.920 165.180  1.00  0.00           O
ATOM   2209  N   ASN A 221     137.690 130.520 165.650  1.00  0.00           N
ATOM   2210  H   ASN A 221     136.840 130.140 165.310  1.00  0.00           H
ATOM   2211  CA  ASN A 221     137.880 130.390 167.100  1.00  0.00           C
ATOM   2212  CB  ASN A 221     137.120 131.450 167.950  1.00  0.00           C
ATOM   2213  CG  ASN A 221     137.790 132.840 167.870  1.00  0.00           C
ATOM   2214  OD1 ASN A 221     138.360 133.420 168.810  1.00  0.00           O
ATOM   2215  ND2 ASN A 221     137.550 133.450 166.680  1.00  0.00           N
ATOM   2216 1HD2 ASN A 221     137.030 132.950 165.990  1.00  0.00           H
ATOM   2217 2HD2 ASN A 221     137.660 134.440 166.550  1.00  0.00           H
ATOM   2218  C   ASN A 221     137.490 128.980 167.520  1.00  0.00           C
ATOM   2219  O   ASN A 221     136.300 128.710 167.840  1.00  0.00           O
ATOM   2220  N   ARG A 222     138.500 128.120 167.430  1.00  0.00           N
ATOM   2221  H   ARG A 222     139.430 128.240 167.080  1.00  0.00           H
ATOM   2222  CA  ARG A 222     138.220 126.710 167.820  1.00  0.00           C
ATOM   2223  CB  ARG A 222     139.390 125.930 167.230  1.00  0.00           C
ATOM   2224  CG  ARG A 222     139.430 125.700 165.700  1.00  0.00           C
ATOM   2225  CD  ARG A 222     140.830 125.400 165.150  1.00  0.00           C
ATOM   2226  NE  ARG A 222     141.260 124.080 165.580  1.00  0.00           N
ATOM   2227  HE  ARG A 222     140.670 123.740 166.320  1.00  0.00           H
ATOM   2228  CZ  ARG A 222     142.490 123.550 165.390  1.00  0.00           C
ATOM   2229  NH1 ARG A 222     143.450 124.240 164.870  1.00  0.00           N
ATOM   2230 1HH1 ARG A 222     143.470 125.240 164.810  1.00  0.00           H
ATOM   2231 2HH1 ARG A 222     144.260 123.740 164.540  1.00  0.00           H
ATOM   2232  NH2 ARG A 222     142.650 122.280 165.570  1.00  0.00           N
ATOM   2233 1HH2 ARG A 222     141.910 121.720 165.940  1.00  0.00           H
ATOM   2234 2HH2 ARG A 222     143.610 122.040 165.470  1.00  0.00           H
ATOM   2235  C   ARG A 222     138.260 126.450 169.380  1.00  0.00           C
ATOM   2236  O   ARG A 222     139.300 126.590 170.030  1.00  0.00           O
ATOM   2237  N   PHE A 223     137.000 126.390 169.810  1.00  0.00           N
ATOM   2238  H   PHE A 223     136.350 126.830 169.190  1.00  0.00           H
ATOM   2239  CA  PHE A 223     136.560 126.200 171.230  1.00  0.00           C
ATOM   2240  CB  PHE A 223     136.690 127.470 172.010  1.00  0.00           C
ATOM   2241  CG  PHE A 223     135.630 128.560 171.680  1.00  0.00           C
ATOM   2242  CD1 PHE A 223     134.640 128.700 172.630  1.00  0.00           C
ATOM   2243  HD1 PHE A 223     134.290 127.840 173.200  1.00  0.00           H
ATOM   2244  CD2 PHE A 223     135.870 129.520 170.710  1.00  0.00           C
ATOM   2245  HD2 PHE A 223     136.830 129.490 170.200  1.00  0.00           H
ATOM   2246  CE1 PHE A 223     133.910 129.890 172.620  1.00  0.00           C
ATOM   2247  HE1 PHE A 223     133.030 129.950 173.250  1.00  0.00           H
ATOM   2248  CE2 PHE A 223     135.140 130.680 170.730  1.00  0.00           C
ATOM   2249  HE2 PHE A 223     135.450 131.560 170.170  1.00  0.00           H
ATOM   2250  CZ  PHE A 223     134.180 130.870 171.660  1.00  0.00           C
ATOM   2251  HZ  PHE A 223     133.380 131.550 171.350  1.00  0.00           H
ATOM   2252  C   PHE A 223     135.170 125.460 171.370  1.00  0.00           C
ATOM   2253  O   PHE A 223     134.120 125.810 170.880  1.00  0.00           O
ATOM   2254  N   THR A 224     135.180 124.390 172.170  1.00  0.00           N
ATOM   2255  H   THR A 224     135.990 123.810 172.280  1.00  0.00           H
ATOM   2256  CA  THR A 224     133.890 123.650 172.470  1.00  0.00           C
ATOM   2257  CB  THR A 224     134.200 122.290 173.090  1.00  0.00           C
ATOM   2258  OG1 THR A 224     135.270 121.650 172.400  1.00  0.00           O
ATOM   2259  HG1 THR A 224     135.180 120.670 172.530  1.00  0.00           H
ATOM   2260  CG2 THR A 224     132.900 121.410 173.220  1.00  0.00           C
ATOM   2261  C   THR A 224     132.780 124.450 173.200  1.00  0.00           C
ATOM   2262  O   THR A 224     132.780 124.640 174.410  1.00  0.00           O
ATOM   2263  N   THR A 225     131.900 125.090 172.410  1.00  0.00           N
ATOM   2264  H   THR A 225     132.140 125.340 171.470  1.00  0.00           H
ATOM   2265  CA  THR A 225     130.720 125.820 172.910  1.00  0.00           C
ATOM   2266  CB  THR A 225     130.090 126.630 171.800  1.00  0.00           C
ATOM   2267  OG1 THR A 225     128.970 127.360 172.270  1.00  0.00           O
ATOM   2268  HG1 THR A 225     128.210 126.720 172.210  1.00  0.00           H
ATOM   2269  CG2 THR A 225     129.550 125.730 170.640  1.00  0.00           C
ATOM   2270  C   THR A 225     129.670 124.890 173.560  1.00  0.00           C
ATOM   2271  O   THR A 225     129.390 123.740 173.140  1.00  0.00           O
ATOM   2272  N   THR A 226     129.140 125.310 174.700  1.00  0.00           N
ATOM   2273  H   THR A 226     129.450 126.200 175.040  1.00  0.00           H
ATOM   2274  CA  THR A 226     128.080 124.550 175.450  1.00  0.00           C
ATOM   2275  CB  THR A 226     127.830 125.190 176.870  1.00  0.00           C
ATOM   2276  OG1 THR A 226     127.730 126.670 176.780  1.00  0.00           O
ATOM   2277  HG1 THR A 226     127.330 127.130 177.570  1.00  0.00           H
ATOM   2278  CG2 THR A 226     128.690 124.610 178.020  1.00  0.00           C
ATOM   2279  C   THR A 226     126.720 124.490 174.700  1.00  0.00           C
ATOM   2280  O   THR A 226     126.480 125.390 173.850  1.00  0.00           O
ATOM   2281  N   LEU A 227     125.950 123.380 174.730  1.00  0.00           N
ATOM   2282  H   LEU A 227     126.200 122.550 175.240  1.00  0.00           H
ATOM   2283  CA  LEU A 227     124.720 123.310 173.960  1.00  0.00           C
ATOM   2284  CB  LEU A 227     124.230 121.880 174.120  1.00  0.00           C
ATOM   2285  CG  LEU A 227     123.010 121.700 173.230  1.00  0.00           C
ATOM   2286  CD1 LEU A 227     123.200 122.240 171.750  1.00  0.00           C
ATOM   2287  CD2 LEU A 227     122.810 120.230 173.300  1.00  0.00           C
ATOM   2288  C   LEU A 227     123.700 124.430 174.240  1.00  0.00           C
ATOM   2289  O   LEU A 227     123.360 125.170 173.310  1.00  0.00           O
ATOM   2290  N   ASN A 228     123.190 124.440 175.480  1.00  0.00           N
ATOM   2291  H   ASN A 228     123.540 123.690 176.040  1.00  0.00           H
ATOM   2292  CA  ASN A 228     122.270 125.430 175.940  1.00  0.00           C
ATOM   2293  CB  ASN A 228     122.220 125.440 177.480  1.00  0.00           C
ATOM   2294  CG  ASN A 228     120.950 126.030 177.990  1.00  0.00           C
ATOM   2295  OD1 ASN A 228     119.840 125.530 177.700  1.00  0.00           O
ATOM   2296  ND2 ASN A 228     121.020 127.280 178.520  1.00  0.00           N
ATOM   2297 1HD2 ASN A 228     121.860 127.770 178.740  1.00  0.00           H
ATOM   2298 2HD2 ASN A 228     120.160 127.760 178.690  1.00  0.00           H
ATOM   2299  C   ASN A 228     122.500 126.870 175.440  1.00  0.00           C
ATOM   2300  O   ASN A 228     121.640 127.550 174.830  1.00  0.00           O
ATOM   2301  N   ASP A 229     123.720 127.350 175.610  1.00  0.00           N
ATOM   2302  H   ASP A 229     124.330 126.890 176.260  1.00  0.00           H
ATOM   2303  CA  ASP A 229     124.150 128.710 175.360  1.00  0.00           C
ATOM   2304  CB  ASP A 229     125.440 129.100 176.090  1.00  0.00           C
ATOM   2305  CG  ASP A 229     125.360 129.310 177.590  1.00  0.00           C
ATOM   2306  OD1 ASP A 229     126.000 128.440 178.250  1.00  0.00           O
ATOM   2307  OD2 ASP A 229     124.790 130.250 178.110  1.00  0.00           O
ATOM   2308  C   ASP A 229     124.210 129.080 173.870  1.00  0.00           C
ATOM   2309  O   ASP A 229     124.010 130.200 173.420  1.00  0.00           O
ATOM   2310  N   PHE A 230     124.680 128.070 173.090  1.00  0.00           N
ATOM   2311  H   PHE A 230     125.250 127.350 173.460  1.00  0.00           H
ATOM   2312  CA  PHE A 230     124.760 128.150 171.620  1.00  0.00           C
ATOM   2313  CB  PHE A 230     125.600 127.000 171.050  1.00  0.00           C
ATOM   2314  CG  PHE A 230     125.820 127.180 169.550  1.00  0.00           C
ATOM   2315  CD1 PHE A 230     125.160 126.300 168.710  1.00  0.00           C
ATOM   2316  HD1 PHE A 230     124.570 125.490 169.140  1.00  0.00           H
ATOM   2317  CD2 PHE A 230     126.480 128.310 168.980  1.00  0.00           C
ATOM   2318  HD2 PHE A 230     127.240 128.790 169.590  1.00  0.00           H
ATOM   2319  CE1 PHE A 230     125.120 126.460 167.370  1.00  0.00           C
ATOM   2320  HE1 PHE A 230     124.800 125.560 166.840  1.00  0.00           H
ATOM   2321  CE2 PHE A 230     126.270 128.620 167.590  1.00  0.00           C
ATOM   2322  HE2 PHE A 230     126.430 129.600 167.150  1.00  0.00           H
ATOM   2323  CZ  PHE A 230     125.670 127.650 166.810  1.00  0.00           C
ATOM   2324  HZ  PHE A 230     125.480 128.000 165.790  1.00  0.00           H
ATOM   2325  C   PHE A 230     123.320 128.130 171.080  1.00  0.00           C
ATOM   2326  O   PHE A 230     123.030 128.940 170.230  1.00  0.00           O
ATOM   2327  N   ASN A 231     122.470 127.200 171.490  1.00  0.00           N
ATOM   2328  H   ASN A 231     122.790 126.350 171.910  1.00  0.00           H
ATOM   2329  CA  ASN A 231     121.000 127.220 171.150  1.00  0.00           C
ATOM   2330  CB  ASN A 231     120.330 126.070 171.910  1.00  0.00           C
ATOM   2331  CG  ASN A 231     120.640 124.790 171.170  1.00  0.00           C
ATOM   2332  OD1 ASN A 231     121.350 124.770 170.180  1.00  0.00           O
ATOM   2333  ND2 ASN A 231     119.850 123.780 171.390  1.00  0.00           N
ATOM   2334 1HD2 ASN A 231     118.990 123.750 171.900  1.00  0.00           H
ATOM   2335 2HD2 ASN A 231     120.140 122.850 171.170  1.00  0.00           H
ATOM   2336  C   ASN A 231     120.310 128.570 171.520  1.00  0.00           C
ATOM   2337  O   ASN A 231     119.270 128.910 170.990  1.00  0.00           O
ATOM   2338  N   LEU A 232     120.750 129.240 172.570  1.00  0.00           N
ATOM   2339  H   LEU A 232     121.170 128.870 173.400  1.00  0.00           H
ATOM   2340  CA  LEU A 232     120.300 130.640 172.780  1.00  0.00           C
ATOM   2341  CB  LEU A 232     120.710 131.130 174.160  1.00  0.00           C
ATOM   2342  CG  LEU A 232     120.020 130.450 175.300  1.00  0.00           C
ATOM   2343  CD1 LEU A 232     120.730 130.650 176.650  1.00  0.00           C
ATOM   2344  CD2 LEU A 232     118.540 130.820 175.350  1.00  0.00           C
ATOM   2345  C   LEU A 232     120.760 131.610 171.660  1.00  0.00           C
ATOM   2346  O   LEU A 232     120.040 132.400 171.160  1.00  0.00           O
ATOM   2347  N   VAL A 233     122.090 131.670 171.340  1.00  0.00           N
ATOM   2348  H   VAL A 233     122.760 131.100 171.820  1.00  0.00           H
ATOM   2349  CA  VAL A 233     122.580 132.440 170.120  1.00  0.00           C
ATOM   2350  CB  VAL A 233     124.030 133.000 170.070  1.00  0.00           C
ATOM   2351  CG1 VAL A 233     124.330 133.830 171.260  1.00  0.00           C
ATOM   2352  CG2 VAL A 233     125.100 131.930 169.970  1.00  0.00           C
ATOM   2353  C   VAL A 233     122.010 132.020 168.730  1.00  0.00           C
ATOM   2354  O   VAL A 233     121.470 132.860 168.050  1.00  0.00           O
ATOM   2355  N   ALA A 234     121.940 130.710 168.510  1.00  0.00           N
ATOM   2356  H   ALA A 234     122.310 130.020 169.130  1.00  0.00           H
ATOM   2357  CA  ALA A 234     121.170 130.130 167.350  1.00  0.00           C
ATOM   2358  CB  ALA A 234     121.230 128.660 167.410  1.00  0.00           C
ATOM   2359  C   ALA A 234     119.720 130.660 167.320  1.00  0.00           C
ATOM   2360  O   ALA A 234     119.450 131.440 166.440  1.00  0.00           O
ATOM   2361  N   MET A 235     118.940 130.580 168.430  1.00  0.00           N
ATOM   2362  H   MET A 235     119.090 130.110 169.300  1.00  0.00           H
ATOM   2363  CA  MET A 235     117.570 131.220 168.390  1.00  0.00           C
ATOM   2364  CB  MET A 235     116.730 130.870 169.680  1.00  0.00           C
ATOM   2365  CG  MET A 235     116.310 129.400 169.820  1.00  0.00           C
ATOM   2366  SD  MET A 235     115.390 129.310 171.340  1.00  0.00           S
ATOM   2367  CE  MET A 235     115.020 127.540 171.310  1.00  0.00           C
ATOM   2368  C   MET A 235     117.570 132.710 168.130  1.00  0.00           C
ATOM   2369  O   MET A 235     116.750 133.190 167.400  1.00  0.00           O
ATOM   2370  N   LYS A 236     118.390 133.510 168.850  1.00  0.00           N
ATOM   2371  H   LYS A 236     118.960 133.050 169.540  1.00  0.00           H
ATOM   2372  CA  LYS A 236     118.480 135.010 168.920  1.00  0.00           C
ATOM   2373  CB  LYS A 236     119.650 135.420 169.880  1.00  0.00           C
ATOM   2374  CG  LYS A 236     119.060 136.060 171.080  1.00  0.00           C
ATOM   2375  CD  LYS A 236     120.130 136.810 171.870  1.00  0.00           C
ATOM   2376  CE  LYS A 236     119.570 137.060 173.270  1.00  0.00           C
ATOM   2377  NZ  LYS A 236     120.250 138.220 173.920  1.00  0.00           N
ATOM   2378  HZ1 LYS A 236     121.240 138.160 173.800  1.00  0.00           H
ATOM   2379  HZ2 LYS A 236     120.070 139.100 173.500  1.00  0.00           H
ATOM   2380  HZ3 LYS A 236     120.020 138.340 174.880  1.00  0.00           H
ATOM   2381  C   LYS A 236     118.810 135.510 167.540  1.00  0.00           C
ATOM   2382  O   LYS A 236     118.040 136.390 167.120  1.00  0.00           O
ATOM   2383  N   TYR A 237     119.710 134.770 166.880  1.00  0.00           N
ATOM   2384  H   TYR A 237     120.090 133.900 167.190  1.00  0.00           H
ATOM   2385  CA  TYR A 237     120.130 135.070 165.440  1.00  0.00           C
ATOM   2386  CB  TYR A 237     121.610 134.670 165.360  1.00  0.00           C
ATOM   2387  CG  TYR A 237     122.460 135.770 166.060  1.00  0.00           C
ATOM   2388  CD1 TYR A 237     123.090 135.420 167.260  1.00  0.00           C
ATOM   2389  HD1 TYR A 237     123.130 134.380 167.580  1.00  0.00           H
ATOM   2390  CD2 TYR A 237     122.460 137.110 165.670  1.00  0.00           C
ATOM   2391  HD2 TYR A 237     121.700 137.480 164.990  1.00  0.00           H
ATOM   2392  CE1 TYR A 237     123.680 136.400 168.060  1.00  0.00           C
ATOM   2393  HE1 TYR A 237     124.140 136.140 169.010  1.00  0.00           H
ATOM   2394  CE2 TYR A 237     123.110 138.050 166.430  1.00  0.00           C
ATOM   2395  HE2 TYR A 237     123.240 139.040 166.000  1.00  0.00           H
ATOM   2396  CZ  TYR A 237     123.700 137.700 167.630  1.00  0.00           C
ATOM   2397  OH  TYR A 237     123.980 138.590 168.600  1.00  0.00           O
ATOM   2398  HH  TYR A 237     124.410 139.370 168.140  1.00  0.00           H
ATOM   2399  C   TYR A 237     119.320 134.400 164.320  1.00  0.00           C
ATOM   2400  O   TYR A 237     119.610 134.640 163.140  1.00  0.00           O
ATOM   2401  N   ASN A 238     118.150 133.870 164.670  1.00  0.00           N
ATOM   2402  H   ASN A 238     117.740 134.130 165.540  1.00  0.00           H
ATOM   2403  CA  ASN A 238     117.210 133.030 163.940  1.00  0.00           C
ATOM   2404  CB  ASN A 238     116.410 134.050 163.120  1.00  0.00           C
ATOM   2405  CG  ASN A 238     115.500 135.030 163.860  1.00  0.00           C
ATOM   2406  OD1 ASN A 238     115.240 134.990 165.030  1.00  0.00           O
ATOM   2407  ND2 ASN A 238     114.960 136.040 163.250  1.00  0.00           N
ATOM   2408 1HD2 ASN A 238     115.230 136.180 162.290  1.00  0.00           H
ATOM   2409 2HD2 ASN A 238     114.210 136.530 163.680  1.00  0.00           H
ATOM   2410  C   ASN A 238     117.810 131.820 163.110  1.00  0.00           C
ATOM   2411  O   ASN A 238     117.620 131.530 161.920  1.00  0.00           O
ATOM   2412  N   TYR A 239     118.430 130.940 163.920  1.00  0.00           N
ATOM   2413  H   TYR A 239     118.670 131.090 164.880  1.00  0.00           H
ATOM   2414  CA  TYR A 239     119.080 129.710 163.330  1.00  0.00           C
ATOM   2415  CB  TYR A 239     120.630 129.860 163.250  1.00  0.00           C
ATOM   2416  CG  TYR A 239     121.120 130.810 162.100  1.00  0.00           C
ATOM   2417  CD1 TYR A 239     121.390 132.150 162.400  1.00  0.00           C
ATOM   2418  HD1 TYR A 239     121.050 132.470 163.390  1.00  0.00           H
ATOM   2419  CD2 TYR A 239     121.280 130.390 160.760  1.00  0.00           C
ATOM   2420  HD2 TYR A 239     121.000 129.400 160.400  1.00  0.00           H
ATOM   2421  CE1 TYR A 239     121.860 132.970 161.390  1.00  0.00           C
ATOM   2422  HE1 TYR A 239     121.920 134.000 161.730  1.00  0.00           H
ATOM   2423  CE2 TYR A 239     121.760 131.240 159.810  1.00  0.00           C
ATOM   2424  HE2 TYR A 239     121.780 130.820 158.800  1.00  0.00           H
ATOM   2425  CZ  TYR A 239     122.010 132.600 160.060  1.00  0.00           C
ATOM   2426  OH  TYR A 239     121.970 133.500 159.090  1.00  0.00           O
ATOM   2427  HH  TYR A 239     121.950 132.970 158.240  1.00  0.00           H
ATOM   2428  C   TYR A 239     118.780 128.430 164.070  1.00  0.00           C
ATOM   2429  O   TYR A 239     118.310 128.410 165.210  1.00  0.00           O
ATOM   2430  N   GLU A 240     118.670 127.350 163.290  1.00  0.00           N
ATOM   2431  H   GLU A 240     118.720 127.340 162.290  1.00  0.00           H
ATOM   2432  CA  GLU A 240     118.250 125.980 163.740  1.00  0.00           C
ATOM   2433  CB  GLU A 240     118.230 125.080 162.480  1.00  0.00           C
ATOM   2434  CG  GLU A 240     117.860 123.640 162.700  1.00  0.00           C
ATOM   2435  CD  GLU A 240     117.800 122.780 161.420  1.00  0.00           C
ATOM   2436  OE1 GLU A 240     117.450 123.250 160.350  1.00  0.00           O
ATOM   2437  OE2 GLU A 240     118.270 121.630 161.330  1.00  0.00           O
ATOM   2438  C   GLU A 240     119.150 125.540 164.910  1.00  0.00           C
ATOM   2439  O   GLU A 240     120.260 125.070 164.690  1.00  0.00           O
ATOM   2440  N   PRO A 241     118.620 125.500 166.160  1.00  0.00           N
ATOM   2441  CA  PRO A 241     119.270 124.820 167.300  1.00  0.00           C
ATOM   2442  CB  PRO A 241     118.290 125.020 168.480  1.00  0.00           C
ATOM   2443  CG  PRO A 241     117.240 126.040 168.040  1.00  0.00           C
ATOM   2444  CD  PRO A 241     117.250 125.840 166.520  1.00  0.00           C
ATOM   2445  C   PRO A 241     119.620 123.300 167.210  1.00  0.00           C
ATOM   2446  O   PRO A 241     118.760 122.450 166.810  1.00  0.00           O
ATOM   2447  N   LEU A 242     120.890 123.120 167.660  1.00  0.00           N
ATOM   2448  H   LEU A 242     121.210 123.710 168.410  1.00  0.00           H
ATOM   2449  CA  LEU A 242     121.840 122.010 167.400  1.00  0.00           C
ATOM   2450  CB  LEU A 242     123.240 122.520 167.640  1.00  0.00           C
ATOM   2451  CG  LEU A 242     124.440 121.690 167.210  1.00  0.00           C
ATOM   2452  CD1 LEU A 242     124.960 122.160 165.830  1.00  0.00           C
ATOM   2453  CD2 LEU A 242     125.520 121.840 168.280  1.00  0.00           C
ATOM   2454  C   LEU A 242     121.580 120.560 167.930  1.00  0.00           C
ATOM   2455  O   LEU A 242     122.050 120.220 169.010  1.00  0.00           O
ATOM   2456  N   THR A 243     120.990 119.750 167.130  1.00  0.00           N
ATOM   2457  H   THR A 243     120.810 120.050 166.190  1.00  0.00           H
ATOM   2458  CA  THR A 243     120.680 118.380 167.480  1.00  0.00           C
ATOM   2459  CB  THR A 243     119.180 118.030 167.190  1.00  0.00           C
ATOM   2460  OG1 THR A 243     118.820 116.800 167.750  1.00  0.00           O
ATOM   2461  HG1 THR A 243     118.000 116.440 167.300  1.00  0.00           H
ATOM   2462  CG2 THR A 243     118.920 117.900 165.710  1.00  0.00           C
ATOM   2463  C   THR A 243     121.690 117.370 166.960  1.00  0.00           C
ATOM   2464  O   THR A 243     122.800 117.720 166.440  1.00  0.00           O
ATOM   2465  N   GLN A 244     121.370 116.070 167.130  1.00  0.00           N
ATOM   2466  H   GLN A 244     120.510 115.760 167.540  1.00  0.00           H
ATOM   2467  CA  GLN A 244     122.240 115.030 166.540  1.00  0.00           C
ATOM   2468  CB  GLN A 244     122.090 113.650 167.240  1.00  0.00           C
ATOM   2469  CG  GLN A 244     120.720 112.930 167.160  1.00  0.00           C
ATOM   2470  CD  GLN A 244     120.870 111.600 167.760  1.00  0.00           C
ATOM   2471  OE1 GLN A 244     120.880 111.340 168.960  1.00  0.00           O
ATOM   2472  NE2 GLN A 244     121.110 110.600 166.930  1.00  0.00           N
ATOM   2473 1HE2 GLN A 244     121.360 110.640 165.960  1.00  0.00           H
ATOM   2474 2HE2 GLN A 244     120.760 109.770 167.370  1.00  0.00           H
ATOM   2475  C   GLN A 244     122.480 115.030 164.980  1.00  0.00           C
ATOM   2476  O   GLN A 244     123.580 114.970 164.520  1.00  0.00           O
ATOM   2477  N   ASP A 245     121.350 115.300 164.260  1.00  0.00           N
ATOM   2478  H   ASP A 245     120.420 115.350 164.640  1.00  0.00           H
ATOM   2479  CA  ASP A 245     121.400 115.340 162.800  1.00  0.00           C
ATOM   2480  CB  ASP A 245     120.010 115.760 162.230  1.00  0.00           C
ATOM   2481  CG  ASP A 245     118.950 114.730 162.650  1.00  0.00           C
ATOM   2482  OD1 ASP A 245     118.510 114.810 163.800  1.00  0.00           O
ATOM   2483  OD2 ASP A 245     118.820 113.680 162.000  1.00  0.00           O
ATOM   2484  C   ASP A 245     122.500 116.310 162.240  1.00  0.00           C
ATOM   2485  O   ASP A 245     123.230 115.990 161.310  1.00  0.00           O
ATOM   2486  N   HIS A 246     122.700 117.420 163.030  1.00  0.00           N
ATOM   2487  H   HIS A 246     122.280 117.570 163.930  1.00  0.00           H
ATOM   2488  CA  HIS A 246     123.680 118.450 162.660  1.00  0.00           C
ATOM   2489  CB  HIS A 246     123.540 119.560 163.740  1.00  0.00           C
ATOM   2490  CG  HIS A 246     122.210 120.280 163.540  1.00  0.00           C
ATOM   2491  ND1 HIS A 246     121.090 120.040 164.140  1.00  0.00           N
ATOM   2492  CD2 HIS A 246     122.130 121.530 162.960  1.00  0.00           C
ATOM   2493  HD2 HIS A 246     122.930 122.120 162.510  1.00  0.00           H
ATOM   2494  CE1 HIS A 246     120.240 121.090 163.870  1.00  0.00           C
ATOM   2495  HE1 HIS A 246     119.230 121.260 164.250  1.00  0.00           H
ATOM   2496  NE2 HIS A 246     120.930 122.020 163.240  1.00  0.00           N
ATOM   2497  HE2 HIS A 246     120.610 122.900 162.910  1.00  0.00           H
ATOM   2498  C   HIS A 246     125.090 117.850 162.620  1.00  0.00           C
ATOM   2499  O   HIS A 246     125.660 117.690 161.570  1.00  0.00           O
ATOM   2500  N   VAL A 247     125.540 117.270 163.800  1.00  0.00           N
ATOM   2501  H   VAL A 247     124.930 117.400 164.580  1.00  0.00           H
ATOM   2502  CA  VAL A 247     126.840 116.560 163.970  1.00  0.00           C
ATOM   2503  CB  VAL A 247     127.040 116.070 165.420  1.00  0.00           C
ATOM   2504  CG1 VAL A 247     128.420 115.560 165.710  1.00  0.00           C
ATOM   2505  CG2 VAL A 247     126.500 117.020 166.550  1.00  0.00           C
ATOM   2506  C   VAL A 247     126.830 115.360 163.000  1.00  0.00           C
ATOM   2507  O   VAL A 247     127.920 115.080 162.480  1.00  0.00           O
ATOM   2508  N   ASP A 248     125.700 114.660 162.730  1.00  0.00           N
ATOM   2509  H   ASP A 248     124.940 114.710 163.390  1.00  0.00           H
ATOM   2510  CA  ASP A 248     125.750 113.520 161.790  1.00  0.00           C
ATOM   2511  CB  ASP A 248     124.300 112.940 161.870  1.00  0.00           C
ATOM   2512  CG  ASP A 248     124.370 111.390 161.800  1.00  0.00           C
ATOM   2513  OD1 ASP A 248     124.240 110.850 160.700  1.00  0.00           O
ATOM   2514  OD2 ASP A 248     124.430 110.810 162.930  1.00  0.00           O
ATOM   2515  C   ASP A 248     126.160 113.780 160.320  1.00  0.00           C
ATOM   2516  O   ASP A 248     127.240 113.430 159.900  1.00  0.00           O
ATOM   2517  N   ILE A 249     125.390 114.740 159.790  1.00  0.00           N
ATOM   2518  H   ILE A 249     124.650 115.080 160.360  1.00  0.00           H
ATOM   2519  CA  ILE A 249     125.500 115.130 158.400  1.00  0.00           C
ATOM   2520  CB  ILE A 249     124.200 115.820 157.840  1.00  0.00           C
ATOM   2521  CG1 ILE A 249     124.300 116.040 156.340  1.00  0.00           C
ATOM   2522  CG2 ILE A 249     123.840 117.130 158.470  1.00  0.00           C
ATOM   2523  CD  ILE A 249     124.190 114.650 155.650  1.00  0.00           C
ATOM   2524  C   ILE A 249     126.790 115.870 158.000  1.00  0.00           C
ATOM   2525  O   ILE A 249     127.370 115.530 157.020  1.00  0.00           O
ATOM   2526  N   LEU A 250     127.250 116.790 158.850  1.00  0.00           N
ATOM   2527  H   LEU A 250     126.670 117.080 159.620  1.00  0.00           H
ATOM   2528  CA  LEU A 250     128.570 117.390 158.710  1.00  0.00           C
ATOM   2529  CB  LEU A 250     128.680 118.540 159.730  1.00  0.00           C
ATOM   2530  CG  LEU A 250     127.820 119.830 159.430  1.00  0.00           C
ATOM   2531  CD1 LEU A 250     128.130 120.920 160.490  1.00  0.00           C
ATOM   2532  CD2 LEU A 250     128.180 120.400 158.090  1.00  0.00           C
ATOM   2533  C   LEU A 250     129.890 116.600 158.760  1.00  0.00           C
ATOM   2534  O   LEU A 250     130.960 116.960 158.190  1.00  0.00           O
ATOM   2535  N   GLY A 251     129.790 115.500 159.520  1.00  0.00           N
ATOM   2536  H   GLY A 251     129.010 115.540 160.130  1.00  0.00           H
ATOM   2537  CA  GLY A 251     130.740 114.390 159.850  1.00  0.00           C
ATOM   2538  C   GLY A 251     131.980 114.230 158.950  1.00  0.00           C
ATOM   2539  O   GLY A 251     133.060 114.590 159.420  1.00  0.00           O
ATOM   2540  N   PRO A 252     131.840 113.710 157.720  1.00  0.00           N
ATOM   2541  CA  PRO A 252     132.930 113.600 156.750  1.00  0.00           C
ATOM   2542  CB  PRO A 252     132.210 113.130 155.480  1.00  0.00           C
ATOM   2543  CG  PRO A 252     131.190 112.110 156.050  1.00  0.00           C
ATOM   2544  CD  PRO A 252     130.720 112.830 157.350  1.00  0.00           C
ATOM   2545  C   PRO A 252     133.760 114.850 156.590  1.00  0.00           C
ATOM   2546  O   PRO A 252     134.910 114.740 156.930  1.00  0.00           O
ATOM   2547  N   LEU A 253     133.150 115.940 156.060  1.00  0.00           N
ATOM   2548  H   LEU A 253     132.170 115.900 155.850  1.00  0.00           H
ATOM   2549  CA  LEU A 253     133.810 117.290 155.860  1.00  0.00           C
ATOM   2550  CB  LEU A 253     132.700 118.330 155.540  1.00  0.00           C
ATOM   2551  CG  LEU A 253     133.330 119.650 155.160  1.00  0.00           C
ATOM   2552  CD1 LEU A 253     134.110 119.780 153.840  1.00  0.00           C
ATOM   2553  CD2 LEU A 253     132.150 120.590 155.370  1.00  0.00           C
ATOM   2554  C   LEU A 253     134.430 117.720 157.220  1.00  0.00           C
ATOM   2555  O   LEU A 253     135.640 117.950 157.270  1.00  0.00           O
ATOM   2556  N   SER A 254     133.640 117.780 158.270  1.00  0.00           N
ATOM   2557  H   SER A 254     132.680 117.530 158.270  1.00  0.00           H
ATOM   2558  CA  SER A 254     134.120 118.120 159.640  1.00  0.00           C
ATOM   2559  CB  SER A 254     133.080 117.990 160.780  1.00  0.00           C
ATOM   2560  OG  SER A 254     131.920 118.820 160.630  1.00  0.00           O
ATOM   2561  HG  SER A 254     132.320 119.740 160.600  1.00  0.00           H
ATOM   2562  C   SER A 254     135.360 117.330 160.080  1.00  0.00           C
ATOM   2563  O   SER A 254     136.260 117.810 160.730  1.00  0.00           O
ATOM   2564  N   ALA A 255     135.370 116.050 159.690  1.00  0.00           N
ATOM   2565  H   ALA A 255     134.650 115.650 159.120  1.00  0.00           H
ATOM   2566  CA  ALA A 255     136.470 115.040 159.930  1.00  0.00           C
ATOM   2567  CB  ALA A 255     135.970 113.540 159.990  1.00  0.00           C
ATOM   2568  C   ALA A 255     137.680 115.130 158.950  1.00  0.00           C
ATOM   2569  O   ALA A 255     138.800 115.090 159.390  1.00  0.00           O
ATOM   2570  N   GLN A 256     137.400 115.520 157.700  1.00  0.00           N
ATOM   2571  H   GLN A 256     136.430 115.580 157.450  1.00  0.00           H
ATOM   2572  CA  GLN A 256     138.350 115.780 156.590  1.00  0.00           C
ATOM   2573  CB  GLN A 256     137.700 115.690 155.210  1.00  0.00           C
ATOM   2574  CG  GLN A 256     137.500 114.140 154.990  1.00  0.00           C
ATOM   2575  CD  GLN A 256     137.120 113.690 153.610  1.00  0.00           C
ATOM   2576  OE1 GLN A 256     135.960 113.400 153.280  1.00  0.00           O
ATOM   2577  NE2 GLN A 256     138.000 113.680 152.660  1.00  0.00           N
ATOM   2578 1HE2 GLN A 256     138.990 113.840 152.770  1.00  0.00           H
ATOM   2579 2HE2 GLN A 256     137.610 113.760 151.740  1.00  0.00           H
ATOM   2580  C   GLN A 256     139.030 117.160 156.720  1.00  0.00           C
ATOM   2581  O   GLN A 256     140.200 117.260 156.520  1.00  0.00           O
ATOM   2582  N   THR A 257     138.330 118.130 157.220  1.00  0.00           N
ATOM   2583  H   THR A 257     137.340 117.990 157.190  1.00  0.00           H
ATOM   2584  CA  THR A 257     138.870 119.500 157.580  1.00  0.00           C
ATOM   2585  CB  THR A 257     137.920 120.670 157.440  1.00  0.00           C
ATOM   2586  OG1 THR A 257     136.850 120.380 158.320  1.00  0.00           O
ATOM   2587  HG1 THR A 257     136.230 119.770 157.830  1.00  0.00           H
ATOM   2588  CG2 THR A 257     137.440 120.970 156.020  1.00  0.00           C
ATOM   2589  C   THR A 257     139.470 119.600 159.000  1.00  0.00           C
ATOM   2590  O   THR A 257     140.220 120.530 159.300  1.00  0.00           O
ATOM   2591  N   GLY A 258     139.310 118.550 159.890  1.00  0.00           N
ATOM   2592  H   GLY A 258     138.730 117.750 159.750  1.00  0.00           H
ATOM   2593  CA  GLY A 258     139.960 118.580 161.230  1.00  0.00           C
ATOM   2594  C   GLY A 258     139.080 119.210 162.280  1.00  0.00           C
ATOM   2595  O   GLY A 258     138.670 118.560 163.260  1.00  0.00           O
ATOM   2596  N   ILE A 259     138.970 120.540 162.110  1.00  0.00           N
ATOM   2597  H   ILE A 259     139.370 120.910 161.270  1.00  0.00           H
ATOM   2598  CA  ILE A 259     138.150 121.480 162.970  1.00  0.00           C
ATOM   2599  CB  ILE A 259     138.200 122.930 162.440  1.00  0.00           C
ATOM   2600  CG1 ILE A 259     137.930 123.110 160.960  1.00  0.00           C
ATOM   2601  CG2 ILE A 259     139.640 123.370 162.630  1.00  0.00           C
ATOM   2602  CD  ILE A 259     138.010 124.580 160.450  1.00  0.00           C
ATOM   2603  C   ILE A 259     136.660 121.030 163.160  1.00  0.00           C
ATOM   2604  O   ILE A 259     135.810 121.140 162.280  1.00  0.00           O
ATOM   2605  N   ALA A 260     136.460 120.510 164.410  1.00  0.00           N
ATOM   2606  H   ALA A 260     137.170 120.500 165.110  1.00  0.00           H
ATOM   2607  CA  ALA A 260     135.200 119.810 164.690  1.00  0.00           C
ATOM   2608  CB  ALA A 260     135.550 119.130 166.010  1.00  0.00           C
ATOM   2609  C   ALA A 260     133.920 120.710 164.710  1.00  0.00           C
ATOM   2610  O   ALA A 260     134.000 121.940 164.690  1.00  0.00           O
ATOM   2611  N   VAL A 261     132.780 120.080 165.020  1.00  0.00           N
ATOM   2612  H   VAL A 261     132.830 119.100 165.210  1.00  0.00           H
ATOM   2613  CA  VAL A 261     131.450 120.750 164.780  1.00  0.00           C
ATOM   2614  CB  VAL A 261     130.250 119.750 164.580  1.00  0.00           C
ATOM   2615  CG1 VAL A 261     128.910 120.400 164.200  1.00  0.00           C
ATOM   2616  CG2 VAL A 261     130.590 118.660 163.550  1.00  0.00           C
ATOM   2617  C   VAL A 261     131.200 121.780 165.840  1.00  0.00           C
ATOM   2618  O   VAL A 261     130.760 122.880 165.470  1.00  0.00           O
ATOM   2619  N   LEU A 262     131.650 121.560 167.070  1.00  0.00           N
ATOM   2620  H   LEU A 262     131.790 120.610 167.360  1.00  0.00           H
ATOM   2621  CA  LEU A 262     131.390 122.470 168.210  1.00  0.00           C
ATOM   2622  CB  LEU A 262     131.430 121.750 169.570  1.00  0.00           C
ATOM   2623  CG  LEU A 262     130.160 120.940 169.940  1.00  0.00           C
ATOM   2624  CD1 LEU A 262     130.460 119.980 171.130  1.00  0.00           C
ATOM   2625  CD2 LEU A 262     129.010 121.940 170.240  1.00  0.00           C
ATOM   2626  C   LEU A 262     132.340 123.640 168.160  1.00  0.00           C
ATOM   2627  O   LEU A 262     131.930 124.800 168.350  1.00  0.00           O
ATOM   2628  N   ASP A 263     133.540 123.330 167.720  1.00  0.00           N
ATOM   2629  H   ASP A 263     133.860 122.380 167.750  1.00  0.00           H
ATOM   2630  CA  ASP A 263     134.540 124.380 167.320  1.00  0.00           C
ATOM   2631  CB  ASP A 263     135.780 123.530 166.910  1.00  0.00           C
ATOM   2632  CG  ASP A 263     136.430 122.840 168.100  1.00  0.00           C
ATOM   2633  OD1 ASP A 263     135.940 121.920 168.680  1.00  0.00           O
ATOM   2634  OD2 ASP A 263     137.650 123.020 168.260  1.00  0.00           O
ATOM   2635  C   ASP A 263     134.160 125.360 166.100  1.00  0.00           C
ATOM   2636  O   ASP A 263     134.600 126.500 165.980  1.00  0.00           O
ATOM   2637  N   MET A 264     133.530 124.820 165.110  1.00  0.00           N
ATOM   2638  H   MET A 264     133.570 123.830 165.040  1.00  0.00           H
ATOM   2639  CA  MET A 264     132.760 125.530 164.030  1.00  0.00           C
ATOM   2640  CB  MET A 264     132.470 124.710 162.800  1.00  0.00           C
ATOM   2641  CG  MET A 264     133.450 125.030 161.700  1.00  0.00           C
ATOM   2642  SD  MET A 264     133.510 126.750 161.060  1.00  0.00           S
ATOM   2643  CE  MET A 264     134.480 126.370 159.630  1.00  0.00           C
ATOM   2644  C   MET A 264     131.540 126.340 164.470  1.00  0.00           C
ATOM   2645  O   MET A 264     131.370 127.510 164.160  1.00  0.00           O
ATOM   2646  N   CYS A 265     130.720 125.650 165.250  1.00  0.00           N
ATOM   2647  H   CYS A 265     130.640 124.660 165.260  1.00  0.00           H
ATOM   2648  CA  CYS A 265     129.570 126.320 165.880  1.00  0.00           C
ATOM   2649  CB  CYS A 265     128.610 125.350 166.620  1.00  0.00           C
ATOM   2650  SG  CYS A 265     127.990 124.080 165.470  1.00  0.00           S
ATOM   2651  HG  CYS A 265     129.000 123.230 165.530  1.00  0.00           H
ATOM   2652  C   CYS A 265     129.880 127.480 166.750  1.00  0.00           C
ATOM   2653  O   CYS A 265     129.370 128.600 166.500  1.00  0.00           O
ATOM   2654  N   ALA A 266     131.010 127.390 167.460  1.00  0.00           N
ATOM   2655  H   ALA A 266     131.420 126.490 167.650  1.00  0.00           H
ATOM   2656  CA  ALA A 266     131.600 128.480 168.260  1.00  0.00           C
ATOM   2657  CB  ALA A 266     132.730 127.750 168.980  1.00  0.00           C
ATOM   2658  C   ALA A 266     132.300 129.580 167.400  1.00  0.00           C
ATOM   2659  O   ALA A 266     132.030 130.740 167.670  1.00  0.00           O
ATOM   2660  N   SER A 267     133.110 129.250 166.440  1.00  0.00           N
ATOM   2661  H   SER A 267     133.600 128.380 166.490  1.00  0.00           H
ATOM   2662  CA  SER A 267     133.520 130.150 165.280  1.00  0.00           C
ATOM   2663  CB  SER A 267     134.350 129.390 164.220  1.00  0.00           C
ATOM   2664  OG  SER A 267     135.580 128.890 164.900  1.00  0.00           O
ATOM   2665  HG  SER A 267     135.400 128.000 165.310  1.00  0.00           H
ATOM   2666  C   SER A 267     132.400 130.920 164.560  1.00  0.00           C
ATOM   2667  O   SER A 267     132.420 132.130 164.520  1.00  0.00           O
ATOM   2668  N   LEU A 268     131.350 130.200 164.060  1.00  0.00           N
ATOM   2669  H   LEU A 268     131.380 129.220 163.850  1.00  0.00           H
ATOM   2670  CA  LEU A 268     130.020 130.750 163.680  1.00  0.00           C
ATOM   2671  CB  LEU A 268     128.900 129.730 163.480  1.00  0.00           C
ATOM   2672  CG  LEU A 268     127.590 130.310 162.940  1.00  0.00           C
ATOM   2673  CD1 LEU A 268     127.710 130.370 161.390  1.00  0.00           C
ATOM   2674  CD2 LEU A 268     126.370 129.450 163.310  1.00  0.00           C
ATOM   2675  C   LEU A 268     129.510 131.830 164.710  1.00  0.00           C
ATOM   2676  O   LEU A 268     129.170 132.960 164.370  1.00  0.00           O
ATOM   2677  N   LYS A 269     129.440 131.510 166.030  1.00  0.00           N
ATOM   2678  H   LYS A 269     129.440 130.570 166.370  1.00  0.00           H
ATOM   2679  CA  LYS A 269     128.940 132.420 167.090  1.00  0.00           C
ATOM   2680  CB  LYS A 269     129.230 131.860 168.510  1.00  0.00           C
ATOM   2681  CG  LYS A 269     128.860 132.730 169.730  1.00  0.00           C
ATOM   2682  CD  LYS A 269     129.350 132.110 171.010  1.00  0.00           C
ATOM   2683  CE  LYS A 269     128.790 132.940 172.140  1.00  0.00           C
ATOM   2684  NZ  LYS A 269     129.510 132.610 173.430  1.00  0.00           N
ATOM   2685  HZ1 LYS A 269     129.000 132.960 174.210  1.00  0.00           H
ATOM   2686  HZ2 LYS A 269     129.580 131.610 173.510  1.00  0.00           H
ATOM   2687  HZ3 LYS A 269     130.410 133.030 173.560  1.00  0.00           H
ATOM   2688  C   LYS A 269     129.660 133.740 167.090  1.00  0.00           C
ATOM   2689  O   LYS A 269     129.000 134.760 166.790  1.00  0.00           O
ATOM   2690  N   GLU A 270     130.980 133.680 167.060  1.00  0.00           N
ATOM   2691  H   GLU A 270     131.460 132.830 167.260  1.00  0.00           H
ATOM   2692  CA  GLU A 270     131.910 134.740 166.810  1.00  0.00           C
ATOM   2693  CB  GLU A 270     133.330 134.250 167.020  1.00  0.00           C
ATOM   2694  CG  GLU A 270     133.600 133.620 168.380  1.00  0.00           C
ATOM   2695  CD  GLU A 270     133.650 134.630 169.510  1.00  0.00           C
ATOM   2696  OE1 GLU A 270     134.370 135.620 169.290  1.00  0.00           O
ATOM   2697  OE2 GLU A 270     132.970 134.480 170.540  1.00  0.00           O
ATOM   2698  C   GLU A 270     131.740 135.550 165.500  1.00  0.00           C
ATOM   2699  O   GLU A 270     131.570 136.780 165.530  1.00  0.00           O
ATOM   2700  N   LEU A 271     131.620 134.870 164.370  1.00  0.00           N
ATOM   2701  H   LEU A 271     131.630 133.870 164.290  1.00  0.00           H
ATOM   2702  CA  LEU A 271     131.420 135.580 163.070  1.00  0.00           C
ATOM   2703  CB  LEU A 271     131.640 134.600 161.900  1.00  0.00           C
ATOM   2704  CG  LEU A 271     131.800 135.260 160.530  1.00  0.00           C
ATOM   2705  CD1 LEU A 271     132.660 134.380 159.720  1.00  0.00           C
ATOM   2706  CD2 LEU A 271     130.430 135.510 159.890  1.00  0.00           C
ATOM   2707  C   LEU A 271     130.090 136.330 163.000  1.00  0.00           C
ATOM   2708  O   LEU A 271     129.960 137.350 162.310  1.00  0.00           O
ATOM   2709  N   LEU A 272     129.070 135.870 163.690  1.00  0.00           N
ATOM   2710  H   LEU A 272     129.030 134.880 163.830  1.00  0.00           H
ATOM   2711  CA  LEU A 272     127.750 136.500 163.980  1.00  0.00           C
ATOM   2712  CB  LEU A 272     126.730 135.530 164.630  1.00  0.00           C
ATOM   2713  CG  LEU A 272     126.140 134.730 163.460  1.00  0.00           C
ATOM   2714  CD1 LEU A 272     125.490 133.500 164.150  1.00  0.00           C
ATOM   2715  CD2 LEU A 272     125.050 135.610 162.800  1.00  0.00           C
ATOM   2716  C   LEU A 272     127.980 137.780 164.860  1.00  0.00           C
ATOM   2717  O   LEU A 272     127.610 138.890 164.500  1.00  0.00           O
ATOM   2718  N   GLN A 273     128.490 137.540 166.060  1.00  0.00           N
ATOM   2719  H   GLN A 273     128.560 136.650 166.500  1.00  0.00           H
ATOM   2720  CA  GLN A 273     128.630 138.610 167.050  1.00  0.00           C
ATOM   2721  CB  GLN A 273     129.100 137.920 168.310  1.00  0.00           C
ATOM   2722  CG  GLN A 273     127.870 137.250 168.990  1.00  0.00           C
ATOM   2723  CD  GLN A 273     128.170 136.520 170.290  1.00  0.00           C
ATOM   2724  OE1 GLN A 273     129.230 135.990 170.640  1.00  0.00           O
ATOM   2725  NE2 GLN A 273     127.120 136.290 171.000  1.00  0.00           N
ATOM   2726 1HE2 GLN A 273     126.210 136.550 170.670  1.00  0.00           H
ATOM   2727 2HE2 GLN A 273     127.210 135.880 171.910  1.00  0.00           H
ATOM   2728  C   GLN A 273     129.600 139.780 166.720  1.00  0.00           C
ATOM   2729  O   GLN A 273     129.440 140.910 167.170  1.00  0.00           O
ATOM   2730  N   ASN A 274     130.720 139.470 166.080  1.00  0.00           N
ATOM   2731  H   ASN A 274     130.850 138.520 165.780  1.00  0.00           H
ATOM   2732  CA  ASN A 274     131.850 140.380 165.840  1.00  0.00           C
ATOM   2733  CB  ASN A 274     132.690 140.650 167.070  1.00  0.00           C
ATOM   2734  CG  ASN A 274     133.530 141.990 166.910  1.00  0.00           C
ATOM   2735  OD1 ASN A 274     133.020 143.040 166.500  1.00  0.00           O
ATOM   2736  ND2 ASN A 274     134.690 142.040 167.410  1.00  0.00           N
ATOM   2737 1HD2 ASN A 274     135.170 141.340 167.930  1.00  0.00           H
ATOM   2738 2HD2 ASN A 274     135.160 142.880 167.140  1.00  0.00           H
ATOM   2739  C   ASN A 274     132.700 139.700 164.790  1.00  0.00           C
ATOM   2740  O   ASN A 274     133.550 138.840 165.010  1.00  0.00           O
ATOM   2741  N   GLY A 275     132.380 140.130 163.540  1.00  0.00           N
ATOM   2742  H   GLY A 275     132.060 141.070 163.440  1.00  0.00           H
ATOM   2743  CA  GLY A 275     132.570 139.320 162.350  1.00  0.00           C
ATOM   2744  C   GLY A 275     132.260 139.960 161.000  1.00  0.00           C
ATOM   2745  O   GLY A 275     132.950 140.800 160.420  1.00  0.00           O
ATOM   2746  N   MET A 276     131.060 139.570 160.520  1.00  0.00           N
ATOM   2747  H   MET A 276     130.530 138.880 161.020  1.00  0.00           H
ATOM   2748  CA  MET A 276     130.480 140.230 159.320  1.00  0.00           C
ATOM   2749  CB  MET A 276     129.100 139.800 158.880  1.00  0.00           C
ATOM   2750  CG  MET A 276     128.970 138.330 158.500  1.00  0.00           C
ATOM   2751  SD  MET A 276     127.230 137.840 158.180  1.00  0.00           S
ATOM   2752  CE  MET A 276     126.370 137.630 159.720  1.00  0.00           C
ATOM   2753  C   MET A 276     130.330 141.730 159.410  1.00  0.00           C
ATOM   2754  O   MET A 276     130.760 142.390 158.500  1.00  0.00           O
ATOM   2755  N   ASN A 277     130.170 142.270 160.650  1.00  0.00           N
ATOM   2756  H   ASN A 277     129.900 141.710 161.440  1.00  0.00           H
ATOM   2757  CA  ASN A 277     130.370 143.690 160.920  1.00  0.00           C
ATOM   2758  CB  ASN A 277     129.960 143.980 162.370  1.00  0.00           C
ATOM   2759  CG  ASN A 277     130.940 143.440 163.430  1.00  0.00           C
ATOM   2760  OD1 ASN A 277     131.920 142.730 163.230  1.00  0.00           O
ATOM   2761  ND2 ASN A 277     130.560 143.660 164.680  1.00  0.00           N
ATOM   2762 1HD2 ASN A 277     129.730 144.070 165.050  1.00  0.00           H
ATOM   2763 2HD2 ASN A 277     131.240 143.500 165.390  1.00  0.00           H
ATOM   2764  C   ASN A 277     131.650 144.420 160.540  1.00  0.00           C
ATOM   2765  O   ASN A 277     131.710 145.650 160.370  1.00  0.00           O
ATOM   2766  N   GLY A 278     132.690 143.650 160.420  1.00  0.00           N
ATOM   2767  H   GLY A 278     132.550 142.660 160.430  1.00  0.00           H
ATOM   2768  CA  GLY A 278     134.030 144.190 160.070  1.00  0.00           C
ATOM   2769  C   GLY A 278     134.490 143.690 158.690  1.00  0.00           C
ATOM   2770  O   GLY A 278     134.820 144.490 157.810  1.00  0.00           O
ATOM   2771  N   ARG A 279     134.540 142.350 158.530  1.00  0.00           N
ATOM   2772  H   ARG A 279     134.140 141.660 159.120  1.00  0.00           H
ATOM   2773  CA  ARG A 279     135.300 141.710 157.430  1.00  0.00           C
ATOM   2774  CB  ARG A 279     136.480 140.990 158.030  1.00  0.00           C
ATOM   2775  CG  ARG A 279     137.480 140.450 156.970  1.00  0.00           C
ATOM   2776  CD  ARG A 279     138.790 140.070 157.620  1.00  0.00           C
ATOM   2777  NE  ARG A 279     139.580 139.330 156.630  1.00  0.00           N
ATOM   2778  HE  ARG A 279     139.490 138.340 156.650  1.00  0.00           H
ATOM   2779  CZ  ARG A 279     140.470 139.900 155.880  1.00  0.00           C
ATOM   2780  NH1 ARG A 279     140.690 141.180 155.780  1.00  0.00           N
ATOM   2781 1HH1 ARG A 279     140.080 141.820 156.270  1.00  0.00           H
ATOM   2782 2HH1 ARG A 279     141.220 141.500 155.000  1.00  0.00           H
ATOM   2783  NH2 ARG A 279     141.050 139.130 154.920  1.00  0.00           N
ATOM   2784 1HH2 ARG A 279     140.820 138.170 154.820  1.00  0.00           H
ATOM   2785 2HH2 ARG A 279     141.620 139.620 154.250  1.00  0.00           H
ATOM   2786  C   ARG A 279     134.460 140.600 156.710  1.00  0.00           C
ATOM   2787  O   ARG A 279     133.570 139.980 157.330  1.00  0.00           O
ATOM   2788  N   THR A 280     134.460 140.840 155.420  1.00  0.00           N
ATOM   2789  H   THR A 280     135.080 141.460 154.940  1.00  0.00           H
ATOM   2790  CA  THR A 280     133.780 139.970 154.440  1.00  0.00           C
ATOM   2791  CB  THR A 280     133.970 140.570 153.060  1.00  0.00           C
ATOM   2792  OG1 THR A 280     135.370 140.760 152.730  1.00  0.00           O
ATOM   2793  HG1 THR A 280     135.730 141.600 153.140  1.00  0.00           H
ATOM   2794  CG2 THR A 280     133.090 141.810 152.970  1.00  0.00           C
ATOM   2795  C   THR A 280     134.180 138.480 154.530  1.00  0.00           C
ATOM   2796  O   THR A 280     135.290 138.130 154.400  1.00  0.00           O
ATOM   2797  N   ILE A 281     133.230 137.580 154.340  1.00  0.00           N
ATOM   2798  H   ILE A 281     132.230 137.670 154.270  1.00  0.00           H
ATOM   2799  CA  ILE A 281     133.610 136.170 154.310  1.00  0.00           C
ATOM   2800  CB  ILE A 281     132.840 135.310 155.330  1.00  0.00           C
ATOM   2801  CG1 ILE A 281     133.190 133.850 155.290  1.00  0.00           C
ATOM   2802  CG2 ILE A 281     131.310 135.700 155.360  1.00  0.00           C
ATOM   2803  CD  ILE A 281     134.640 133.630 155.730  1.00  0.00           C
ATOM   2804  C   ILE A 281     133.550 135.670 152.810  1.00  0.00           C
ATOM   2805  O   ILE A 281     132.590 135.270 152.230  1.00  0.00           O
ATOM   2806  N   LEU A 282     134.730 135.740 152.230  1.00  0.00           N
ATOM   2807  H   LEU A 282     135.540 135.960 152.780  1.00  0.00           H
ATOM   2808  CA  LEU A 282     135.010 135.390 150.790  1.00  0.00           C
ATOM   2809  CB  LEU A 282     135.160 133.870 150.600  1.00  0.00           C
ATOM   2810  CG  LEU A 282     136.040 133.610 149.350  1.00  0.00           C
ATOM   2811  CD1 LEU A 282     137.560 133.780 149.550  1.00  0.00           C
ATOM   2812  CD2 LEU A 282     135.790 132.140 148.860  1.00  0.00           C
ATOM   2813  C   LEU A 282     134.050 135.990 149.760  1.00  0.00           C
ATOM   2814  O   LEU A 282     133.020 135.450 149.250  1.00  0.00           O
ATOM   2815  N   GLY A 283     134.320 137.320 149.720  1.00  0.00           N
ATOM   2816  H   GLY A 283     135.110 137.650 150.230  1.00  0.00           H
ATOM   2817  CA  GLY A 283     133.520 138.360 149.020  1.00  0.00           C
ATOM   2818  C   GLY A 283     132.190 138.700 149.750  1.00  0.00           C
ATOM   2819  O   GLY A 283     132.120 139.750 150.360  1.00  0.00           O
ATOM   2820  N   SER A 284     131.360 137.720 149.950  1.00  0.00           N
ATOM   2821  H   SER A 284     131.630 136.800 149.660  1.00  0.00           H
ATOM   2822  CA  SER A 284     130.040 137.900 150.560  1.00  0.00           C
ATOM   2823  CB  SER A 284     129.260 136.550 150.710  1.00  0.00           C
ATOM   2824  OG  SER A 284     127.930 136.660 151.010  1.00  0.00           O
ATOM   2825  HG  SER A 284     127.470 135.900 150.540  1.00  0.00           H
ATOM   2826  C   SER A 284     130.110 138.540 151.940  1.00  0.00           C
ATOM   2827  O   SER A 284     130.970 138.220 152.750  1.00  0.00           O
ATOM   2828  N   ALA A 285     129.340 139.590 152.130  1.00  0.00           N
ATOM   2829  H   ALA A 285     129.240 140.190 151.340  1.00  0.00           H
ATOM   2830  CA  ALA A 285     129.030 140.180 153.430  1.00  0.00           C
ATOM   2831  CB  ALA A 285     128.510 141.580 153.350  1.00  0.00           C
ATOM   2832  C   ALA A 285     128.150 139.450 154.480  1.00  0.00           C
ATOM   2833  O   ALA A 285     128.070 139.850 155.630  1.00  0.00           O
ATOM   2834  N   LEU A 286     127.220 138.740 153.880  1.00  0.00           N
ATOM   2835  H   LEU A 286     127.080 138.690 152.890  1.00  0.00           H
ATOM   2836  CA  LEU A 286     126.240 138.060 154.730  1.00  0.00           C
ATOM   2837  CB  LEU A 286     124.790 138.540 154.390  1.00  0.00           C
ATOM   2838  CG  LEU A 286     124.240 139.610 155.330  1.00  0.00           C
ATOM   2839  CD1 LEU A 286     125.120 140.950 155.300  1.00  0.00           C
ATOM   2840  CD2 LEU A 286     122.740 139.750 155.090  1.00  0.00           C
ATOM   2841  C   LEU A 286     126.300 136.510 154.550  1.00  0.00           C
ATOM   2842  O   LEU A 286     126.490 135.970 153.450  1.00  0.00           O
ATOM   2843  N   LEU A 287     126.170 135.840 155.700  1.00  0.00           N
ATOM   2844  H   LEU A 287     125.940 136.310 156.550  1.00  0.00           H
ATOM   2845  CA  LEU A 287     126.150 134.320 155.770  1.00  0.00           C
ATOM   2846  CB  LEU A 287     126.070 133.850 157.200  1.00  0.00           C
ATOM   2847  CG  LEU A 287     127.330 134.030 158.030  1.00  0.00           C
ATOM   2848  CD1 LEU A 287     126.930 133.840 159.510  1.00  0.00           C
ATOM   2849  CD2 LEU A 287     128.460 133.040 157.680  1.00  0.00           C
ATOM   2850  C   LEU A 287     125.140 133.610 154.940  1.00  0.00           C
ATOM   2851  O   LEU A 287     123.960 133.610 155.240  1.00  0.00           O
ATOM   2852  N   GLU A 288     125.540 133.240 153.730  1.00  0.00           N
ATOM   2853  H   GLU A 288     126.400 133.650 153.410  1.00  0.00           H
ATOM   2854  CA  GLU A 288     124.690 132.480 152.770  1.00  0.00           C
ATOM   2855  CB  GLU A 288     125.160 132.610 151.410  1.00  0.00           C
ATOM   2856  CG  GLU A 288     125.160 134.120 150.930  1.00  0.00           C
ATOM   2857  CD  GLU A 288     125.620 134.170 149.480  1.00  0.00           C
ATOM   2858  OE1 GLU A 288     124.730 133.870 148.630  1.00  0.00           O
ATOM   2859  OE2 GLU A 288     126.820 134.400 149.210  1.00  0.00           O
ATOM   2860  C   GLU A 288     124.410 131.050 153.230  1.00  0.00           C
ATOM   2861  O   GLU A 288     125.240 130.180 153.080  1.00  0.00           O
ATOM   2862  N   ASP A 289     123.120 130.770 153.510  1.00  0.00           N
ATOM   2863  H   ASP A 289     122.570 131.480 153.960  1.00  0.00           H
ATOM   2864  CA  ASP A 289     122.550 129.380 153.740  1.00  0.00           C
ATOM   2865  CB  ASP A 289     121.580 129.380 154.950  1.00  0.00           C
ATOM   2866  CG  ASP A 289     120.340 130.340 154.760  1.00  0.00           C
ATOM   2867  OD1 ASP A 289     119.250 129.860 155.070  1.00  0.00           O
ATOM   2868  OD2 ASP A 289     120.540 131.620 154.530  1.00  0.00           O
ATOM   2869  C   ASP A 289     121.970 128.610 152.560  1.00  0.00           C
ATOM   2870  O   ASP A 289     120.800 128.870 152.140  1.00  0.00           O
ATOM   2871  N   GLU A 290     122.910 128.110 151.720  1.00  0.00           N
ATOM   2872  H   GLU A 290     123.870 128.100 152.000  1.00  0.00           H
ATOM   2873  CA  GLU A 290     122.720 127.450 150.370  1.00  0.00           C
ATOM   2874  CB  GLU A 290     123.350 128.390 149.320  1.00  0.00           C
ATOM   2875  CG  GLU A 290     122.820 128.130 147.880  1.00  0.00           C
ATOM   2876  CD  GLU A 290     122.490 129.470 147.150  1.00  0.00           C
ATOM   2877  OE1 GLU A 290     122.710 129.430 145.880  1.00  0.00           O
ATOM   2878  OE2 GLU A 290     122.040 130.430 147.750  1.00  0.00           O
ATOM   2879  C   GLU A 290     123.300 126.090 150.240  1.00  0.00           C
ATOM   2880  O   GLU A 290     122.480 125.160 150.340  1.00  0.00           O
ATOM   2881  N   PHE A 291     124.610 126.000 150.250  1.00  0.00           N
ATOM   2882  H   PHE A 291     125.150 126.680 150.740  1.00  0.00           H
ATOM   2883  CA  PHE A 291     125.330 124.780 149.850  1.00  0.00           C
ATOM   2884  CB  PHE A 291     126.780 125.150 149.680  1.00  0.00           C
ATOM   2885  CG  PHE A 291     127.110 126.080 148.430  1.00  0.00           C
ATOM   2886  CD1 PHE A 291     127.180 127.520 148.680  1.00  0.00           C
ATOM   2887  HD1 PHE A 291     127.110 127.890 149.700  1.00  0.00           H
ATOM   2888  CD2 PHE A 291     127.340 125.520 147.230  1.00  0.00           C
ATOM   2889  HD2 PHE A 291     127.660 124.480 147.130  1.00  0.00           H
ATOM   2890  CE1 PHE A 291     127.470 128.370 147.580  1.00  0.00           C
ATOM   2891  HE1 PHE A 291     127.300 129.400 147.870  1.00  0.00           H
ATOM   2892  CE2 PHE A 291     127.670 126.380 146.160  1.00  0.00           C
ATOM   2893  HE2 PHE A 291     127.960 126.030 145.170  1.00  0.00           H
ATOM   2894  CZ  PHE A 291     127.740 127.760 146.380  1.00  0.00           C
ATOM   2895  HZ  PHE A 291     127.870 128.340 145.470  1.00  0.00           H
ATOM   2896  C   PHE A 291     125.280 123.630 150.840  1.00  0.00           C
ATOM   2897  O   PHE A 291     125.440 123.820 152.040  1.00  0.00           O
ATOM   2898  N   THR A 292     124.960 122.470 150.280  1.00  0.00           N
ATOM   2899  H   THR A 292     124.770 122.480 149.300  1.00  0.00           H
ATOM   2900  CA  THR A 292     124.900 121.200 151.020  1.00  0.00           C
ATOM   2901  CB  THR A 292     124.180 120.110 150.230  1.00  0.00           C
ATOM   2902  OG1 THR A 292     125.070 119.650 149.210  1.00  0.00           O
ATOM   2903  HG1 THR A 292     125.140 120.380 148.530  1.00  0.00           H
ATOM   2904  CG2 THR A 292     123.000 120.770 149.500  1.00  0.00           C
ATOM   2905  C   THR A 292     126.290 120.740 151.430  1.00  0.00           C
ATOM   2906  O   THR A 292     127.290 121.120 150.870  1.00  0.00           O
ATOM   2907  N   PRO A 293     126.500 120.050 152.520  1.00  0.00           N
ATOM   2908  CA  PRO A 293     127.680 119.210 152.800  1.00  0.00           C
ATOM   2909  CB  PRO A 293     127.280 118.400 154.030  1.00  0.00           C
ATOM   2910  CG  PRO A 293     126.470 119.410 154.790  1.00  0.00           C
ATOM   2911  CD  PRO A 293     125.680 120.200 153.740  1.00  0.00           C
ATOM   2912  C   PRO A 293     128.280 118.380 151.600  1.00  0.00           C
ATOM   2913  O   PRO A 293     129.460 118.580 151.420  1.00  0.00           O
ATOM   2914  N   PHE A 294     127.420 117.920 150.720  1.00  0.00           N
ATOM   2915  H   PHE A 294     126.430 118.070 150.770  1.00  0.00           H
ATOM   2916  CA  PHE A 294     127.790 117.100 149.490  1.00  0.00           C
ATOM   2917  CB  PHE A 294     126.490 116.710 148.800  1.00  0.00           C
ATOM   2918  CG  PHE A 294     126.720 115.770 147.620  1.00  0.00           C
ATOM   2919  CD1 PHE A 294     127.040 114.430 147.940  1.00  0.00           C
ATOM   2920  HD1 PHE A 294     127.330 114.190 148.960  1.00  0.00           H
ATOM   2921  CD2 PHE A 294     126.710 116.200 146.290  1.00  0.00           C
ATOM   2922  HD2 PHE A 294     126.130 117.060 145.960  1.00  0.00           H
ATOM   2923  CE1 PHE A 294     127.390 113.490 146.950  1.00  0.00           C
ATOM   2924  HE1 PHE A 294     127.670 112.470 147.200  1.00  0.00           H
ATOM   2925  CE2 PHE A 294     127.080 115.260 145.380  1.00  0.00           C
ATOM   2926  HE2 PHE A 294     127.460 115.640 144.430  1.00  0.00           H
ATOM   2927  CZ  PHE A 294     127.350 113.930 145.620  1.00  0.00           C
ATOM   2928  HZ  PHE A 294     127.600 113.330 144.740  1.00  0.00           H
ATOM   2929  C   PHE A 294     128.550 118.050 148.550  1.00  0.00           C
ATOM   2930  O   PHE A 294     129.770 117.870 148.410  1.00  0.00           O
ATOM   2931  N   ASP A 295     127.940 119.180 148.230  1.00  0.00           N
ATOM   2932  H   ASP A 295     127.010 119.480 148.450  1.00  0.00           H
ATOM   2933  CA  ASP A 295     128.540 120.210 147.370  1.00  0.00           C
ATOM   2934  CB  ASP A 295     127.740 121.510 147.380  1.00  0.00           C
ATOM   2935  CG  ASP A 295     126.380 121.340 146.710  1.00  0.00           C
ATOM   2936  OD1 ASP A 295     125.430 121.550 147.520  1.00  0.00           O
ATOM   2937  OD2 ASP A 295     126.270 121.040 145.500  1.00  0.00           O
ATOM   2938  C   ASP A 295     129.920 120.810 147.820  1.00  0.00           C
ATOM   2939  O   ASP A 295     130.830 121.080 147.070  1.00  0.00           O
ATOM   2940  N   VAL A 296     129.990 121.080 149.140  1.00  0.00           N
ATOM   2941  H   VAL A 296     129.230 121.120 149.790  1.00  0.00           H
ATOM   2942  CA  VAL A 296     131.230 121.550 149.840  1.00  0.00           C
ATOM   2943  CB  VAL A 296     131.010 122.220 151.240  1.00  0.00           C
ATOM   2944  CG1 VAL A 296     132.230 122.460 152.060  1.00  0.00           C
ATOM   2945  CG2 VAL A 296     130.290 123.550 151.070  1.00  0.00           C
ATOM   2946  C   VAL A 296     132.350 120.500 149.800  1.00  0.00           C
ATOM   2947  O   VAL A 296     133.470 120.840 149.450  1.00  0.00           O
ATOM   2948  N   VAL A 297     132.050 119.200 150.170  1.00  0.00           N
ATOM   2949  H   VAL A 297     131.140 119.050 150.560  1.00  0.00           H
ATOM   2950  CA  VAL A 297     133.010 118.070 149.970  1.00  0.00           C
ATOM   2951  CB  VAL A 297     132.640 116.870 150.820  1.00  0.00           C
ATOM   2952  CG1 VAL A 297     131.570 116.010 150.120  1.00  0.00           C
ATOM   2953  CG2 VAL A 297     133.860 116.000 151.130  1.00  0.00           C
ATOM   2954  C   VAL A 297     133.340 117.820 148.500  1.00  0.00           C
ATOM   2955  O   VAL A 297     134.370 117.180 148.220  1.00  0.00           O
ATOM   2956  N   ARG A 298     132.390 118.050 147.630  1.00  0.00           N
ATOM   2957  H   ARG A 298     131.490 118.340 147.950  1.00  0.00           H
ATOM   2958  CA  ARG A 298     132.580 117.790 146.200  1.00  0.00           C
ATOM   2959  CB  ARG A 298     131.190 117.360 145.670  1.00  0.00           C
ATOM   2960  CG  ARG A 298     130.770 115.930 146.190  1.00  0.00           C
ATOM   2961  CD  ARG A 298     131.560 114.790 145.640  1.00  0.00           C
ATOM   2962  NE  ARG A 298     131.230 113.470 146.240  1.00  0.00           N
ATOM   2963  HE  ARG A 298     130.550 113.500 146.970  1.00  0.00           H
ATOM   2964  CZ  ARG A 298     131.870 112.310 146.090  1.00  0.00           C
ATOM   2965  NH1 ARG A 298     132.920 112.100 145.240  1.00  0.00           N
ATOM   2966 1HH1 ARG A 298     133.350 112.820 144.710  1.00  0.00           H
ATOM   2967 2HH1 ARG A 298     133.240 111.150 145.170  1.00  0.00           H
ATOM   2968  NH2 ARG A 298     131.890 111.520 147.090  1.00  0.00           N
ATOM   2969 1HH2 ARG A 298     131.390 111.750 147.930  1.00  0.00           H
ATOM   2970 2HH2 ARG A 298     132.200 110.580 146.960  1.00  0.00           H
ATOM   2971  C   ARG A 298     133.300 118.840 145.290  1.00  0.00           C
ATOM   2972  O   ARG A 298     133.870 118.450 144.300  1.00  0.00           O
ATOM   2973  N   GLN A 299     133.200 120.160 145.620  1.00  0.00           N
ATOM   2974  H   GLN A 299     132.360 120.440 146.080  1.00  0.00           H
ATOM   2975  CA  GLN A 299     134.040 121.290 145.070  1.00  0.00           C
ATOM   2976  CB  GLN A 299     133.270 122.580 145.450  1.00  0.00           C
ATOM   2977  CG  GLN A 299     132.350 122.830 144.240  1.00  0.00           C
ATOM   2978  CD  GLN A 299     131.910 124.250 144.220  1.00  0.00           C
ATOM   2979  OE1 GLN A 299     132.780 125.140 144.120  1.00  0.00           O
ATOM   2980  NE2 GLN A 299     130.620 124.560 144.430  1.00  0.00           N
ATOM   2981 1HE2 GLN A 299     129.920 123.850 144.470  1.00  0.00           H
ATOM   2982 2HE2 GLN A 299     130.330 125.520 144.370  1.00  0.00           H
ATOM   2983  C   GLN A 299     135.480 121.360 145.660  1.00  0.00           C
ATOM   2984  O   GLN A 299     136.450 121.350 144.890  1.00  0.00           O
ATOM   2985  N   CYS A 300     135.670 121.140 147.000  1.00  0.00           N
ATOM   2986  H   CYS A 300     134.970 120.690 147.550  1.00  0.00           H
ATOM   2987  CA  CYS A 300     136.890 121.490 147.780  1.00  0.00           C
ATOM   2988  CB  CYS A 300     136.520 122.360 148.950  1.00  0.00           C
ATOM   2989  SG  CYS A 300     136.190 124.090 148.530  1.00  0.00           S
ATOM   2990  HG  CYS A 300     137.470 124.440 148.420  1.00  0.00           H
ATOM   2991  C   CYS A 300     137.530 120.270 148.440  1.00  0.00           C
ATOM   2992  O   CYS A 300     136.780 119.350 148.760  1.00  0.00           O
ATOM   2993  N   SER A 301     138.860 120.210 148.280  1.00  0.00           N
ATOM   2994  H   SER A 301     139.400 121.020 148.060  1.00  0.00           H
ATOM   2995  CA  SER A 301     139.620 119.030 148.830  1.00  0.00           C
ATOM   2996  CB  SER A 301     140.830 118.660 148.060  1.00  0.00           C
ATOM   2997  OG  SER A 301     141.430 117.450 148.530  1.00  0.00           O
ATOM   2998  HG  SER A 301     142.370 117.390 148.200  1.00  0.00           H
ATOM   2999  C   SER A 301     140.040 119.250 150.240  1.00  0.00           C
ATOM   3000  O   SER A 301     140.790 120.150 150.550  1.00  0.00           O
ATOM   3001  N   GLY A 302     139.280 118.560 151.100  1.00  0.00           N
ATOM   3002  H   GLY A 302     138.480 118.040 150.800  1.00  0.00           H
ATOM   3003  CA  GLY A 302     139.530 118.400 152.530  1.00  0.00           C
ATOM   3004  C   GLY A 302     140.940 118.210 152.900  1.00  0.00           C
ATOM   3005  O   GLY A 302     141.500 117.170 152.750  1.00  0.00           O
ATOM   3006  N   VAL A 303     141.520 119.310 153.370  1.00  0.00           N
ATOM   3007  H   VAL A 303     141.260 120.220 153.040  1.00  0.00           H
ATOM   3008  CA  VAL A 303     142.830 119.440 154.080  1.00  0.00           C
ATOM   3009  CB  VAL A 303     143.900 120.250 153.300  1.00  0.00           C
ATOM   3010  CG1 VAL A 303     144.540 119.290 152.240  1.00  0.00           C
ATOM   3011  CG2 VAL A 303     143.330 121.510 152.710  1.00  0.00           C
ATOM   3012  C   VAL A 303     142.640 120.000 155.450  1.00  0.00           C
ATOM   3013  O   VAL A 303     141.920 120.970 155.660  1.00  0.00           O
ATOM   3014  N   THR A 304     143.560 119.580 156.310  1.00  0.00           N
ATOM   3015  H   THR A 304     144.440 119.200 156.010  1.00  0.00           H
ATOM   3016  CA  THR A 304     143.360 119.830 157.820  1.00  0.00           C
ATOM   3017  CB  THR A 304     143.890 118.690 158.670  1.00  0.00           C
ATOM   3018  OG1 THR A 304     145.220 118.330 158.420  1.00  0.00           O
ATOM   3019  HG1 THR A 304     145.420 117.500 158.960  1.00  0.00           H
ATOM   3020  CG2 THR A 304     142.950 117.480 158.580  1.00  0.00           C
ATOM   3021  C   THR A 304     143.910 121.180 158.400  1.00  0.00           C
ATOM   3022  O   THR A 304     145.040 121.490 158.100  1.00  0.00           O
ATOM   3023  N   PHE A 305     143.130 121.760 159.260  1.00  0.00           N
ATOM   3024  H   PHE A 305     142.180 121.480 159.370  1.00  0.00           H
ATOM   3025  CA  PHE A 305     143.500 122.950 160.070  1.00  0.00           C
ATOM   3026  CB  PHE A 305     142.480 124.040 159.830  1.00  0.00           C
ATOM   3027  CG  PHE A 305     142.230 124.430 158.370  1.00  0.00           C
ATOM   3028  CD1 PHE A 305     143.040 125.480 157.890  1.00  0.00           C
ATOM   3029  HD1 PHE A 305     143.970 125.670 158.440  1.00  0.00           H
ATOM   3030  CD2 PHE A 305     141.490 123.630 157.560  1.00  0.00           C
ATOM   3031  HD2 PHE A 305     140.870 122.860 158.020  1.00  0.00           H
ATOM   3032  CE1 PHE A 305     143.160 125.650 156.510  1.00  0.00           C
ATOM   3033  HE1 PHE A 305     143.870 126.360 156.080  1.00  0.00           H
ATOM   3034  CE2 PHE A 305     141.620 123.800 156.170  1.00  0.00           C
ATOM   3035  HE2 PHE A 305     140.940 123.370 155.440  1.00  0.00           H
ATOM   3036  CZ  PHE A 305     142.450 124.800 155.630  1.00  0.00           C
ATOM   3037  HZ  PHE A 305     142.540 124.970 154.560  1.00  0.00           H
ATOM   3038  C   PHE A 305     143.680 122.530 161.530  1.00  0.00           C
ATOM   3039  O   PHE A 305     142.790 122.640 162.350  1.00  0.00           O
ATOM   3040  N   GLN A 306     144.840 121.950 161.940  1.00  0.00           N
ATOM   3041  H   GLN A 306     145.690 121.890 161.410  1.00  0.00           H
ATOM   3042  CA  GLN A 306     144.980 121.380 163.290  1.00  0.00           C
ATOM   3043  CB  GLN A 306     145.680 120.070 163.220  1.00  0.00           C
ATOM   3044  CG  GLN A 306     147.040 120.230 162.570  1.00  0.00           C
ATOM   3045  CD  GLN A 306     147.700 118.820 162.420  1.00  0.00           C
ATOM   3046  OE1 GLN A 306     147.020 117.880 162.040  1.00  0.00           O
ATOM   3047  NE2 GLN A 306     148.900 118.750 162.800  1.00  0.00           N
ATOM   3048 1HE2 GLN A 306     149.350 119.560 163.170  1.00  0.00           H
ATOM   3049 2HE2 GLN A 306     149.460 117.930 162.630  1.00  0.00           H
ATOM   3050  C   GLN A 306     145.750 122.340 164.210  1.00  0.00           C
ATOM   3051  O1  GLN A 306     146.320 123.320 163.780  1.00  0.00           O
ATOM   3052  O2  GLN A 306     145.760 122.140 165.410  1.00  0.00           O
ATOM   3053  C45 LIG B 307     111.410 126.050 148.210  1.00  0.00           C
ATOM   3054  C44 LIG B 307     112.060 127.470 148.240  1.00  0.00           C
ATOM   3055  C46 LIG B 307     113.010 127.860 147.410  1.00  0.00           C
ATOM   3056  H48 LIG B 307     113.570 127.220 146.720  1.00  0.00           H
ATOM   3057  O43 LIG B 307     111.360 128.580 148.720  1.00  0.00           O
ATOM   3058  N42 LIG B 307     111.850 129.650 148.000  1.00  0.00           N
ATOM   3059  C41 LIG B 307     112.870 129.180 147.320  1.00  0.00           C
ATOM   3060  C40 LIG B 307     113.610 129.850 146.390  1.00  0.00           C
ATOM   3061  O47 LIG B 307     114.740 130.210 146.560  1.00  0.00           O
ATOM   3062  N39 LIG B 307     112.950 129.980 145.250  1.00  0.00           N
ATOM   3063  H5D LIG B 307     112.050 129.550 145.270  1.00  0.00           H
ATOM   3064  C37 LIG B 307     113.600 130.640 144.080  1.00  0.00           C
ATOM   3065  C38 LIG B 307     112.770 130.350 142.870  1.00  0.00           C
ATOM   3066  C36 LIG B 307     113.930 132.080 144.180  1.00  0.00           C
ATOM   3067  O48 LIG B 307     113.050 132.930 143.830  1.00  0.00           O
ATOM   3068  N35 LIG B 307     115.210 132.500 144.310  1.00  0.00           N
ATOM   3069  H5C LIG B 307     115.990 131.900 144.120  1.00  0.00           H
ATOM   3070  C31 LIG B 307     115.590 133.890 144.590  1.00  0.00           C
ATOM   3071  C32 LIG B 307     116.570 134.010 145.800  1.00  0.00           C
ATOM   3072  C34 LIG B 307     117.010 135.490 145.960  1.00  0.00           C
ATOM   3073  C33 LIG B 307     115.880 133.440 147.040  1.00  0.00           C
ATOM   3074  C30 LIG B 307     116.230 134.420 143.300  1.00  0.00           C
ATOM   3075  O49 LIG B 307     117.360 134.220 142.920  1.00  0.00           O
ATOM   3076  N29 LIG B 307     115.250 134.830 142.450  1.00  0.00           N
ATOM   3077  H29 LIG B 307     114.340 134.870 142.860  1.00  0.00           H
ATOM   3078  C05 LIG B 307     115.440 135.100 141.000  1.00  0.00           C
ATOM   3079  C04 LIG B 307     114.130 135.040 140.270  1.00  0.00           C
ATOM   3080  C02 LIG B 307     113.500 133.640 140.410  1.00  0.00           C
ATOM   3081  C03 LIG B 307     111.960 133.810 140.150  1.00  0.00           C
ATOM   3082  C01 LIG B 307     114.150 132.740 139.420  1.00  0.00           C
ATOM   3083  C06 LIG B 307     116.110 136.470 140.870  1.00  0.00           C
ATOM   3084  O28 LIG B 307     115.430 137.470 140.760  1.00  0.00           O
ATOM   3085  N07 LIG B 307     117.440 136.460 140.900  1.00  0.00           N
ATOM   3086  H5B LIG B 307     117.870 135.560 141.000  1.00  0.00           H
ATOM   3087  C08 LIG B 307     118.240 137.630 140.910  1.00  0.00           C
ATOM   3088  C09 LIG B 307     119.480 137.590 141.860  1.00  0.00           C
ATOM   3089  C10 LIG B 307     119.060 137.830 143.290  1.00  0.00           C
ATOM   3090  C14 LIG B 307     118.880 139.310 143.340  1.00  0.00           C
ATOM   3091  C13 LIG B 307     119.480 139.680 144.750  1.00  0.00           C
ATOM   3092  N12 LIG B 307     120.740 138.940 144.630  1.00  0.00           N
ATOM   3093  H12 LIG B 307     121.370 139.350 143.980  1.00  0.00           H
ATOM   3094  H5A LIG B 307     121.170 138.960 145.540  1.00  0.00           H
ATOM   3095  C11 LIG B 307     120.170 137.590 144.320  1.00  0.00           C
ATOM   3096  O15 LIG B 307     121.130 136.590 144.060  1.00  0.00           O
ATOM   3097  H49 LIG B 307     122.050 136.950 143.890  1.00  0.00           H
ATOM   3098  C16 LIG B 307     118.830 137.900 139.530  1.00  0.00           C
ATOM   3099  C17 LIG B 307     117.840 138.100 138.360  1.00  0.00           C
ATOM   3100  C18 LIG B 307     118.240 139.290 137.460  1.00  0.00           C
ATOM   3101  O27 LIG B 307     119.340 139.850 137.600  1.00  0.00           O
ATOM   3102  O19 LIG B 307     117.330 139.600 136.540  1.00  0.00           O
ATOM   3103  C20 LIG B 307     117.940 139.330 135.320  1.00  0.00           C
ATOM   3104  C21 LIG B 307     117.290 139.900 134.100  1.00  0.00           C
ATOM   3105  C22 LIG B 307     116.920 141.300 134.030  1.00  0.00           C
ATOM   3106  H22 LIG B 307     116.790 141.930 134.920  1.00  0.00           H
ATOM   3107  C23 LIG B 307     116.490 141.860 132.850  1.00  0.00           C
ATOM   3108  H23 LIG B 307     116.630 142.940 132.750  1.00  0.00           H
ATOM   3109  C24 LIG B 307     116.290 141.070 131.730  1.00  0.00           C
ATOM   3110  H24 LIG B 307     115.760 141.500 130.880  1.00  0.00           H
ATOM   3111  C25 LIG B 307     116.510 139.660 131.820  1.00  0.00           C
ATOM   3112  H25 LIG B 307     116.040 139.060 131.040  1.00  0.00           H
ATOM   3113  C26 LIG B 307     117.010 139.010 133.010  1.00  0.00           C
ATOM   3114  H26 LIG B 307     116.980 137.930 133.160  1.00  0.00           H
TER
ENDMDL
