# Supplementary material for: Microsecond MD Simulation and Multiple-Conformation Virtual Screening to Identify Potential Anti-COVID-19 Inhibitors Against SARS-CoV-2 Main Protease
Source: Front Chem. 2021 Jan 13;8:595273. doi: 10.3389/fchem.2020.595273 (PMC7873971; doi:10.3389/fchem.2020.595273)
Supplement: Supplementary file 2 [file Data_Sheet_1.ZIP › Ns_Pose_PDB/Ns_Pose_PDB/1_micro_6LU7_complex/700ns.pdb]

REMARK    GENERATED BY TRJCONV
TITLE     model - minimized in water t= 700000.00000 step= 350000000
REMARK    THIS IS A SIMULATION BOX
CRYST1   97.978   97.978   97.978  90.00  90.00  90.00 P 1           1
MODEL        1
ATOM      1  N   SER A   1     151.630 146.200 156.800  1.00  0.00           N
ATOM      2  H1  SER A   1     151.300 147.090 157.140  1.00  0.00           H
ATOM      3  H2  SER A   1     151.890 146.370 155.850  1.00  0.00           H
ATOM      4  H3  SER A   1     150.840 145.600 156.720  1.00  0.00           H
ATOM      5  CA  SER A   1     152.800 145.580 157.420  1.00  0.00           C
ATOM      6  CB  SER A   1     153.220 146.500 158.600  1.00  0.00           C
ATOM      7  OG  SER A   1     152.120 146.770 159.430  1.00  0.00           O
ATOM      8  HG  SER A   1     152.490 147.060 160.310  1.00  0.00           H
ATOM      9  C   SER A   1     152.370 144.290 158.050  1.00  0.00           C
ATOM     10  O   SER A   1     151.170 144.090 158.210  1.00  0.00           O
ATOM     11  N   GLY A   2     153.330 143.440 158.400  1.00  0.00           N
ATOM     12  H   GLY A   2     154.280 143.660 158.180  1.00  0.00           H
ATOM     13  CA  GLY A   2     153.170 142.130 159.020  1.00  0.00           C
ATOM     14  C   GLY A   2     152.750 141.020 158.010  1.00  0.00           C
ATOM     15  O   GLY A   2     152.780 141.170 156.750  1.00  0.00           O
ATOM     16  N   PHE A   3     152.540 139.880 158.640  1.00  0.00           N
ATOM     17  H   PHE A   3     152.880 139.730 159.570  1.00  0.00           H
ATOM     18  CA  PHE A   3     151.990 138.700 157.960  1.00  0.00           C
ATOM     19  CB  PHE A   3     153.050 137.580 158.220  1.00  0.00           C
ATOM     20  CG  PHE A   3     154.350 137.690 157.360  1.00  0.00           C
ATOM     21  CD1 PHE A   3     154.330 137.580 155.960  1.00  0.00           C
ATOM     22  HD1 PHE A   3     153.420 137.640 155.360  1.00  0.00           H
ATOM     23  CD2 PHE A   3     155.570 137.680 158.070  1.00  0.00           C
ATOM     24  HD2 PHE A   3     155.510 138.060 159.080  1.00  0.00           H
ATOM     25  CE1 PHE A   3     155.560 137.490 155.230  1.00  0.00           C
ATOM     26  HE1 PHE A   3     155.660 137.530 154.140  1.00  0.00           H
ATOM     27  CE2 PHE A   3     156.690 137.540 157.340  1.00  0.00           C
ATOM     28  HE2 PHE A   3     157.560 137.290 157.940  1.00  0.00           H
ATOM     29  CZ  PHE A   3     156.690 137.540 155.970  1.00  0.00           C
ATOM     30  HZ  PHE A   3     157.590 137.880 155.450  1.00  0.00           H
ATOM     31  C   PHE A   3     150.660 138.360 158.610  1.00  0.00           C
ATOM     32  O   PHE A   3     150.670 137.450 159.510  1.00  0.00           O
ATOM     33  N   ARG A   4     149.620 138.840 158.020  1.00  0.00           N
ATOM     34  H   ARG A   4     149.650 138.990 157.030  1.00  0.00           H
ATOM     35  CA  ARG A   4     148.350 138.920 158.740  1.00  0.00           C
ATOM     36  CB  ARG A   4     147.650 140.330 158.500  1.00  0.00           C
ATOM     37  CG  ARG A   4     148.420 141.410 159.230  1.00  0.00           C
ATOM     38  CD  ARG A   4     147.810 142.820 159.200  1.00  0.00           C
ATOM     39  NE  ARG A   4     148.830 143.780 159.780  1.00  0.00           N
ATOM     40  HE  ARG A   4     149.650 143.350 160.150  1.00  0.00           H
ATOM     41  CZ  ARG A   4     148.650 145.070 160.020  1.00  0.00           C
ATOM     42  NH1 ARG A   4     147.470 145.580 159.930  1.00  0.00           N
ATOM     43 1HH1 ARG A   4     146.710 144.930 159.940  1.00  0.00           H
ATOM     44 2HH1 ARG A   4     147.220 146.540 159.790  1.00  0.00           H
ATOM     45  NH2 ARG A   4     149.580 145.970 160.240  1.00  0.00           N
ATOM     46 1HH2 ARG A   4     150.540 145.710 160.190  1.00  0.00           H
ATOM     47 2HH2 ARG A   4     149.320 146.850 160.640  1.00  0.00           H
ATOM     48  C   ARG A   4     147.430 137.690 158.520  1.00  0.00           C
ATOM     49  O   ARG A   4     147.110 137.410 157.370  1.00  0.00           O
ATOM     50  N   LYS A   5     146.730 137.370 159.590  1.00  0.00           N
ATOM     51  H   LYS A   5     146.620 137.950 160.400  1.00  0.00           H
ATOM     52  CA  LYS A   5     145.850 136.190 159.450  1.00  0.00           C
ATOM     53  CB  LYS A   5     146.040 135.120 160.550  1.00  0.00           C
ATOM     54  CG  LYS A   5     147.430 134.440 160.680  1.00  0.00           C
ATOM     55  CD  LYS A   5     147.310 133.270 161.680  1.00  0.00           C
ATOM     56  CE  LYS A   5     148.730 132.720 161.800  1.00  0.00           C
ATOM     57  NZ  LYS A   5     149.180 132.750 163.170  1.00  0.00           N
ATOM     58  HZ1 LYS A   5     150.110 132.390 163.210  1.00  0.00           H
ATOM     59  HZ2 LYS A   5     149.260 133.720 163.410  1.00  0.00           H
ATOM     60  HZ3 LYS A   5     148.580 132.200 163.750  1.00  0.00           H
ATOM     61  C   LYS A   5     144.380 136.560 159.530  1.00  0.00           C
ATOM     62  O   LYS A   5     144.050 137.270 160.540  1.00  0.00           O
ATOM     63  N   MET A   6     143.480 136.250 158.570  1.00  0.00           N
ATOM     64  H   MET A   6     143.600 135.520 157.900  1.00  0.00           H
ATOM     65  CA  MET A   6     142.140 136.810 158.490  1.00  0.00           C
ATOM     66  CB  MET A   6     142.170 137.990 157.490  1.00  0.00           C
ATOM     67  CG  MET A   6     142.990 139.170 158.070  1.00  0.00           C
ATOM     68  SD  MET A   6     143.350 140.580 156.950  1.00  0.00           S
ATOM     69  CE  MET A   6     144.460 139.780 155.780  1.00  0.00           C
ATOM     70  C   MET A   6     141.090 135.750 157.980  1.00  0.00           C
ATOM     71  O   MET A   6     141.090 135.370 156.790  1.00  0.00           O
ATOM     72  N   ALA A   7     140.540 135.180 159.030  1.00  0.00           N
ATOM     73  H   ALA A   7     140.950 135.210 159.940  1.00  0.00           H
ATOM     74  CA  ALA A   7     139.380 134.290 158.980  1.00  0.00           C
ATOM     75  CB  ALA A   7     139.340 133.350 160.210  1.00  0.00           C
ATOM     76  C   ALA A   7     138.070 135.020 159.080  1.00  0.00           C
ATOM     77  O   ALA A   7     137.970 136.050 159.750  1.00  0.00           O
ATOM     78  N   PHE A   8     137.100 134.680 158.300  1.00  0.00           N
ATOM     79  H   PHE A   8     137.070 133.880 157.700  1.00  0.00           H
ATOM     80  CA  PHE A   8     135.880 135.520 158.120  1.00  0.00           C
ATOM     81  CB  PHE A   8     135.870 135.750 156.660  1.00  0.00           C
ATOM     82  CG  PHE A   8     136.720 136.900 156.180  1.00  0.00           C
ATOM     83  CD1 PHE A   8     137.950 136.690 155.580  1.00  0.00           C
ATOM     84  HD1 PHE A   8     138.440 135.720 155.710  1.00  0.00           H
ATOM     85  CD2 PHE A   8     136.160 138.180 156.330  1.00  0.00           C
ATOM     86  HD2 PHE A   8     135.130 138.480 156.520  1.00  0.00           H
ATOM     87  CE1 PHE A   8     138.770 137.740 155.280  1.00  0.00           C
ATOM     88  HE1 PHE A   8     139.830 137.810 155.020  1.00  0.00           H
ATOM     89  CE2 PHE A   8     137.030 139.180 155.950  1.00  0.00           C
ATOM     90  HE2 PHE A   8     136.620 140.190 155.980  1.00  0.00           H
ATOM     91  CZ  PHE A   8     138.320 139.010 155.490  1.00  0.00           C
ATOM     92  HZ  PHE A   8     139.030 139.810 155.280  1.00  0.00           H
ATOM     93  C   PHE A   8     134.600 134.900 158.650  1.00  0.00           C
ATOM     94  O   PHE A   8     134.250 133.810 158.180  1.00  0.00           O
ATOM     95  N   PRO A   9     133.750 135.670 159.310  1.00  0.00           N
ATOM     96  CA  PRO A   9     132.410 135.310 159.780  1.00  0.00           C
ATOM     97  CB  PRO A   9     132.050 136.200 160.980  1.00  0.00           C
ATOM     98  CG  PRO A   9     132.910 137.390 160.840  1.00  0.00           C
ATOM     99  CD  PRO A   9     134.140 136.950 159.960  1.00  0.00           C
ATOM    100  C   PRO A   9     131.380 135.410 158.720  1.00  0.00           C
ATOM    101  O   PRO A   9     131.430 136.270 157.850  1.00  0.00           O
ATOM    102  N   SER A  10     130.360 134.620 158.930  1.00  0.00           N
ATOM    103  H   SER A  10     130.160 134.130 159.780  1.00  0.00           H
ATOM    104  CA  SER A  10     129.200 134.600 158.010  1.00  0.00           C
ATOM    105  CB  SER A  10     129.080 133.230 157.340  1.00  0.00           C
ATOM    106  OG  SER A  10     128.630 132.240 158.340  1.00  0.00           O
ATOM    107  HG  SER A  10     129.180 132.300 159.170  1.00  0.00           H
ATOM    108  C   SER A  10     127.840 134.990 158.530  1.00  0.00           C
ATOM    109  O   SER A  10     126.840 135.220 157.880  1.00  0.00           O
ATOM    110  N   GLY A  11     127.720 134.720 159.800  1.00  0.00           N
ATOM    111  H   GLY A  11     128.350 134.070 160.220  1.00  0.00           H
ATOM    112  CA  GLY A  11     126.480 134.670 160.620  1.00  0.00           C
ATOM    113  C   GLY A  11     125.640 133.390 160.370  1.00  0.00           C
ATOM    114  O   GLY A  11     125.210 132.690 161.300  1.00  0.00           O
ATOM    115  N   LYS A  12     125.700 132.730 159.210  1.00  0.00           N
ATOM    116  H   LYS A  12     126.370 133.040 158.540  1.00  0.00           H
ATOM    117  CA  LYS A  12     124.930 131.410 158.920  1.00  0.00           C
ATOM    118  CB  LYS A  12     124.670 131.320 157.410  1.00  0.00           C
ATOM    119  CG  LYS A  12     123.580 132.210 156.820  1.00  0.00           C
ATOM    120  CD  LYS A  12     123.520 132.220 155.300  1.00  0.00           C
ATOM    121  CE  LYS A  12     122.090 132.440 154.840  1.00  0.00           C
ATOM    122  NZ  LYS A  12     121.850 132.710 153.460  1.00  0.00           N
ATOM    123  HZ1 LYS A  12     122.510 133.360 153.080  1.00  0.00           H
ATOM    124  HZ2 LYS A  12     121.990 131.880 152.920  1.00  0.00           H
ATOM    125  HZ3 LYS A  12     120.920 133.050 153.320  1.00  0.00           H
ATOM    126  C   LYS A  12     125.500 130.120 159.480  1.00  0.00           C
ATOM    127  O   LYS A  12     124.830 129.310 160.100  1.00  0.00           O
ATOM    128  N   VAL A  13     126.870 130.070 159.400  1.00  0.00           N
ATOM    129  H   VAL A  13     127.370 130.690 158.810  1.00  0.00           H
ATOM    130  CA  VAL A  13     127.630 128.990 160.050  1.00  0.00           C
ATOM    131  CB  VAL A  13     129.100 129.000 159.590  1.00  0.00           C
ATOM    132  CG1 VAL A  13     129.820 127.760 160.150  1.00  0.00           C
ATOM    133  CG2 VAL A  13     129.360 128.950 158.060  1.00  0.00           C
ATOM    134  C   VAL A  13     127.520 129.010 161.560  1.00  0.00           C
ATOM    135  O   VAL A  13     127.020 128.010 162.070  1.00  0.00           O
ATOM    136  N   GLU A  14     127.460 130.220 162.120  1.00  0.00           N
ATOM    137  H   GLU A  14     127.860 131.020 161.670  1.00  0.00           H
ATOM    138  CA  GLU A  14     127.250 130.660 163.530  1.00  0.00           C
ATOM    139  CB  GLU A  14     127.580 132.160 163.550  1.00  0.00           C
ATOM    140  CG  GLU A  14     129.060 132.450 163.300  1.00  0.00           C
ATOM    141  CD  GLU A  14     129.500 132.870 161.890  1.00  0.00           C
ATOM    142  OE1 GLU A  14     129.240 132.200 160.920  1.00  0.00           O
ATOM    143  OE2 GLU A  14     129.920 133.990 161.790  1.00  0.00           O
ATOM    144  C   GLU A  14     125.750 130.460 163.920  1.00  0.00           C
ATOM    145  O   GLU A  14     125.500 129.990 165.040  1.00  0.00           O
ATOM    146  N   GLY A  15     124.830 130.710 162.970  1.00  0.00           N
ATOM    147  H   GLY A  15     124.920 131.480 162.330  1.00  0.00           H
ATOM    148  CA  GLY A  15     123.470 130.200 162.980  1.00  0.00           C
ATOM    149  C   GLY A  15     123.150 128.690 162.970  1.00  0.00           C
ATOM    150  O   GLY A  15     122.420 128.290 163.850  1.00  0.00           O
ATOM    151  N   CYS A  16     124.030 127.930 162.280  1.00  0.00           N
ATOM    152  H   CYS A  16     124.750 128.380 161.750  1.00  0.00           H
ATOM    153  CA  CYS A  16     123.950 126.470 162.090  1.00  0.00           C
ATOM    154  CB  CYS A  16     124.650 126.180 160.820  1.00  0.00           C
ATOM    155  SG  CYS A  16     123.450 125.930 159.520  1.00  0.00           S
ATOM    156  HG  CYS A  16     122.650 126.990 159.540  1.00  0.00           H
ATOM    157  C   CYS A  16     124.590 125.620 163.120  1.00  0.00           C
ATOM    158  O   CYS A  16     124.060 124.610 163.430  1.00  0.00           O
ATOM    159  N   MET A  17     125.620 126.240 163.710  1.00  0.00           N
ATOM    160  H   MET A  17     126.030 127.010 163.220  1.00  0.00           H
ATOM    161  CA  MET A  17     126.270 125.600 164.890  1.00  0.00           C
ATOM    162  CB  MET A  17     127.670 126.100 165.120  1.00  0.00           C
ATOM    163  CG  MET A  17     128.410 125.370 166.220  1.00  0.00           C
ATOM    164  SD  MET A  17     128.740 123.620 165.920  1.00  0.00           S
ATOM    165  CE  MET A  17     130.350 123.790 165.190  1.00  0.00           C
ATOM    166  C   MET A  17     125.390 125.780 166.130  1.00  0.00           C
ATOM    167  O   MET A  17     125.180 126.900 166.590  1.00  0.00           O
ATOM    168  N   VAL A  18     124.700 124.720 166.460  1.00  0.00           N
ATOM    169  H   VAL A  18     124.850 123.800 166.090  1.00  0.00           H
ATOM    170  CA  VAL A  18     123.570 124.910 167.460  1.00  0.00           C
ATOM    171  CB  VAL A  18     122.180 124.760 166.880  1.00  0.00           C
ATOM    172  CG1 VAL A  18     121.940 125.960 165.930  1.00  0.00           C
ATOM    173  CG2 VAL A  18     121.970 123.380 166.230  1.00  0.00           C
ATOM    174  C   VAL A  18     123.760 124.090 168.710  1.00  0.00           C
ATOM    175  O   VAL A  18     124.710 123.370 168.950  1.00  0.00           O
ATOM    176  N   GLN A  19     123.000 124.390 169.760  1.00  0.00           N
ATOM    177  H   GLN A  19     122.220 124.950 169.490  1.00  0.00           H
ATOM    178  CA  GLN A  19     122.910 123.550 170.970  1.00  0.00           C
ATOM    179  CB  GLN A  19     122.230 124.380 172.110  1.00  0.00           C
ATOM    180  CG  GLN A  19     122.680 125.830 172.260  1.00  0.00           C
ATOM    181  CD  GLN A  19     121.650 126.570 173.080  1.00  0.00           C
ATOM    182  OE1 GLN A  19     121.530 126.400 174.240  1.00  0.00           O
ATOM    183  NE2 GLN A  19     120.750 127.160 172.420  1.00  0.00           N
ATOM    184 1HE2 GLN A  19     120.650 127.180 171.420  1.00  0.00           H
ATOM    185 2HE2 GLN A  19     119.920 127.310 172.950  1.00  0.00           H
ATOM    186  C   GLN A  19     122.260 122.160 170.830  1.00  0.00           C
ATOM    187  O   GLN A  19     121.070 122.030 170.750  1.00  0.00           O
ATOM    188  N   VAL A  20     123.080 121.100 170.810  1.00  0.00           N
ATOM    189  H   VAL A  20     124.070 121.210 170.880  1.00  0.00           H
ATOM    190  CA  VAL A  20     122.590 119.760 171.180  1.00  0.00           C
ATOM    191  CB  VAL A  20     123.110 118.620 170.300  1.00  0.00           C
ATOM    192  CG1 VAL A  20     122.220 118.630 169.030  1.00  0.00           C
ATOM    193  CG2 VAL A  20     124.560 118.830 170.020  1.00  0.00           C
ATOM    194  C   VAL A  20     122.610 119.430 172.720  1.00  0.00           C
ATOM    195  O   VAL A  20     123.650 119.120 173.270  1.00  0.00           O
ATOM    196  N   THR A  21     121.390 119.470 173.330  1.00  0.00           N
ATOM    197  H   THR A  21     120.570 119.740 172.830  1.00  0.00           H
ATOM    198  CA  THR A  21     121.180 119.250 174.750  1.00  0.00           C
ATOM    199  CB  THR A  21     120.000 120.050 175.370  1.00  0.00           C
ATOM    200  OG1 THR A  21     119.650 119.670 176.720  1.00  0.00           O
ATOM    201  HG1 THR A  21     120.340 120.030 177.360  1.00  0.00           H
ATOM    202  CG2 THR A  21     118.800 120.290 174.450  1.00  0.00           C
ATOM    203  C   THR A  21     120.990 117.770 175.010  1.00  0.00           C
ATOM    204  O   THR A  21     120.020 117.210 174.420  1.00  0.00           O
ATOM    205  N   CYS A  22     121.970 117.180 175.720  1.00  0.00           N
ATOM    206  H   CYS A  22     122.900 117.510 175.600  1.00  0.00           H
ATOM    207  CA  CYS A  22     121.960 115.820 176.250  1.00  0.00           C
ATOM    208  CB  CYS A  22     123.260 115.110 175.770  1.00  0.00           C
ATOM    209  SG  CYS A  22     123.480 113.360 176.220  1.00  0.00           S
ATOM    210  HG  CYS A  22     124.810 113.340 176.160  1.00  0.00           H
ATOM    211  C   CYS A  22     121.910 115.850 177.750  1.00  0.00           C
ATOM    212  O   CYS A  22     122.710 115.270 178.500  1.00  0.00           O
ATOM    213  N   GLY A  23     120.860 116.570 178.190  1.00  0.00           N
ATOM    214  H   GLY A  23     120.350 116.990 177.440  1.00  0.00           H
ATOM    215  CA  GLY A  23     120.320 116.760 179.560  1.00  0.00           C
ATOM    216  C   GLY A  23     121.230 117.760 180.300  1.00  0.00           C
ATOM    217  O   GLY A  23     121.100 118.990 180.180  1.00  0.00           O
ATOM    218  N   THR A  24     122.170 117.150 181.010  1.00  0.00           N
ATOM    219  H   THR A  24     122.300 116.160 180.980  1.00  0.00           H
ATOM    220  CA  THR A  24     123.200 117.870 181.760  1.00  0.00           C
ATOM    221  CB  THR A  24     124.050 116.940 182.610  1.00  0.00           C
ATOM    222  OG1 THR A  24     124.660 115.870 181.810  1.00  0.00           O
ATOM    223  HG1 THR A  24     125.460 115.530 182.320  1.00  0.00           H
ATOM    224  CG2 THR A  24     123.170 116.220 183.690  1.00  0.00           C
ATOM    225  C   THR A  24     124.200 118.720 181.060  1.00  0.00           C
ATOM    226  O   THR A  24     124.690 119.720 181.650  1.00  0.00           O
ATOM    227  N   THR A  25     124.690 118.250 179.950  1.00  0.00           N
ATOM    228  H   THR A  25     124.460 117.340 179.620  1.00  0.00           H
ATOM    229  CA  THR A  25     125.730 118.900 179.110  1.00  0.00           C
ATOM    230  CB  THR A  25     127.010 118.130 178.890  1.00  0.00           C
ATOM    231  OG1 THR A  25     126.720 116.830 178.390  1.00  0.00           O
ATOM    232  HG1 THR A  25     127.450 116.280 178.800  1.00  0.00           H
ATOM    233  CG2 THR A  25     127.690 117.950 180.230  1.00  0.00           C
ATOM    234  C   THR A  25     125.130 119.410 177.810  1.00  0.00           C
ATOM    235  O   THR A  25     124.420 118.680 177.100  1.00  0.00           O
ATOM    236  N   THR A  26     125.060 120.790 177.680  1.00  0.00           N
ATOM    237  H   THR A  26     125.620 121.320 178.320  1.00  0.00           H
ATOM    238  CA  THR A  26     124.660 121.480 176.440  1.00  0.00           C
ATOM    239  CB  THR A  26     124.050 122.830 176.700  1.00  0.00           C
ATOM    240  OG1 THR A  26     123.230 122.900 177.900  1.00  0.00           O
ATOM    241  HG1 THR A  26     122.990 123.790 178.290  1.00  0.00           H
ATOM    242  CG2 THR A  26     123.130 123.190 175.520  1.00  0.00           C
ATOM    243  C   THR A  26     125.850 121.640 175.510  1.00  0.00           C
ATOM    244  O   THR A  26     126.670 122.510 175.790  1.00  0.00           O
ATOM    245  N   LEU A  27     125.860 120.800 174.460  1.00  0.00           N
ATOM    246  H   LEU A  27     125.210 120.040 174.420  1.00  0.00           H
ATOM    247  CA  LEU A  27     127.080 120.820 173.540  1.00  0.00           C
ATOM    248  CB  LEU A  27     127.940 119.550 173.480  1.00  0.00           C
ATOM    249  CG  LEU A  27     129.040 119.550 174.610  1.00  0.00           C
ATOM    250  CD1 LEU A  27     129.670 118.170 174.720  1.00  0.00           C
ATOM    251  CD2 LEU A  27     130.100 120.710 174.520  1.00  0.00           C
ATOM    252  C   LEU A  27     126.820 121.280 172.080  1.00  0.00           C
ATOM    253  O   LEU A  27     125.720 121.540 171.640  1.00  0.00           O
ATOM    254  N   ASN A  28     127.850 121.740 171.440  1.00  0.00           N
ATOM    255  H   ASN A  28     128.730 121.490 171.830  1.00  0.00           H
ATOM    256  CA  ASN A  28     127.860 122.310 170.040  1.00  0.00           C
ATOM    257  CB  ASN A  28     129.260 122.830 169.740  1.00  0.00           C
ATOM    258  CG  ASN A  28     130.030 123.530 170.790  1.00  0.00           C
ATOM    259  OD1 ASN A  28     129.820 124.630 171.260  1.00  0.00           O
ATOM    260  ND2 ASN A  28     131.010 122.730 171.190  1.00  0.00           N
ATOM    261 1HD2 ASN A  28     131.060 121.800 170.830  1.00  0.00           H
ATOM    262 2HD2 ASN A  28     131.800 123.150 171.650  1.00  0.00           H
ATOM    263  C   ASN A  28     127.570 121.090 169.190  1.00  0.00           C
ATOM    264  O   ASN A  28     128.150 119.970 169.370  1.00  0.00           O
ATOM    265  N   GLY A  29     126.590 121.340 168.310  1.00  0.00           N
ATOM    266  H   GLY A  29     126.010 122.150 168.360  1.00  0.00           H
ATOM    267  CA  GLY A  29     126.290 120.380 167.190  1.00  0.00           C
ATOM    268  C   GLY A  29     125.870 121.110 165.900  1.00  0.00           C
ATOM    269  O   GLY A  29     125.010 121.930 165.980  1.00  0.00           O
ATOM    270  N   LEU A  30     126.330 120.540 164.800  1.00  0.00           N
ATOM    271  H   LEU A  30     126.670 119.610 164.720  1.00  0.00           H
ATOM    272  CA  LEU A  30     126.270 121.320 163.530  1.00  0.00           C
ATOM    273  CB  LEU A  30     127.480 121.080 162.740  1.00  0.00           C
ATOM    274  CG  LEU A  30     127.440 121.910 161.440  1.00  0.00           C
ATOM    275  CD1 LEU A  30     127.780 123.380 161.600  1.00  0.00           C
ATOM    276  CD2 LEU A  30     128.430 121.330 160.490  1.00  0.00           C
ATOM    277  C   LEU A  30     124.960 120.930 162.780  1.00  0.00           C
ATOM    278  O   LEU A  30     124.850 119.790 162.310  1.00  0.00           O
ATOM    279  N   TRP A  31     123.910 121.780 162.750  1.00  0.00           N
ATOM    280  H   TRP A  31     124.020 122.710 163.100  1.00  0.00           H
ATOM    281  CA  TRP A  31     122.620 121.420 162.060  1.00  0.00           C
ATOM    282  CB  TRP A  31     121.400 121.820 162.880  1.00  0.00           C
ATOM    283  CG  TRP A  31     120.060 121.400 162.300  1.00  0.00           C
ATOM    284  CD1 TRP A  31     119.670 120.190 161.850  1.00  0.00           C
ATOM    285  HD1 TRP A  31     120.310 119.350 161.590  1.00  0.00           H
ATOM    286  CD2 TRP A  31     118.940 122.200 162.400  1.00  0.00           C
ATOM    287  NE1 TRP A  31     118.360 120.210 161.650  1.00  0.00           N
ATOM    288  HE1 TRP A  31     117.770 119.520 161.230  1.00  0.00           H
ATOM    289  CE2 TRP A  31     117.870 121.430 161.960  1.00  0.00           C
ATOM    290  CE3 TRP A  31     118.780 123.440 162.960  1.00  0.00           C
ATOM    291  HE3 TRP A  31     119.580 124.110 163.290  1.00  0.00           H
ATOM    292  CZ2 TRP A  31     116.580 121.910 162.240  1.00  0.00           C
ATOM    293  HZ2 TRP A  31     115.770 121.290 161.870  1.00  0.00           H
ATOM    294  CZ3 TRP A  31     117.470 123.930 163.220  1.00  0.00           C
ATOM    295  HZ3 TRP A  31     117.270 124.830 163.810  1.00  0.00           H
ATOM    296  CH2 TRP A  31     116.380 123.130 162.830  1.00  0.00           C
ATOM    297  HH2 TRP A  31     115.360 123.420 163.090  1.00  0.00           H
ATOM    298  C   TRP A  31     122.450 122.030 160.630  1.00  0.00           C
ATOM    299  O   TRP A  31     122.080 123.150 160.440  1.00  0.00           O
ATOM    300  N   LEU A  32     122.780 121.240 159.600  1.00  0.00           N
ATOM    301  H   LEU A  32     122.760 120.260 159.790  1.00  0.00           H
ATOM    302  CA  LEU A  32     122.710 121.650 158.190  1.00  0.00           C
ATOM    303  CB  LEU A  32     124.030 121.330 157.370  1.00  0.00           C
ATOM    304  CG  LEU A  32     125.260 122.120 157.830  1.00  0.00           C
ATOM    305  CD1 LEU A  32     126.490 121.660 157.160  1.00  0.00           C
ATOM    306  CD2 LEU A  32     125.090 123.620 157.680  1.00  0.00           C
ATOM    307  C   LEU A  32     121.520 120.950 157.440  1.00  0.00           C
ATOM    308  O   LEU A  32     121.570 119.740 157.250  1.00  0.00           O
ATOM    309  N   ASP A  33     120.580 121.710 156.980  1.00  0.00           N
ATOM    310  H   ASP A  33     120.900 122.570 156.580  1.00  0.00           H
ATOM    311  CA  ASP A  33     119.230 121.400 156.450  1.00  0.00           C
ATOM    312  CB  ASP A  33     119.280 120.900 155.000  1.00  0.00           C
ATOM    313  CG  ASP A  33     120.210 121.600 153.980  1.00  0.00           C
ATOM    314  OD1 ASP A  33     120.560 122.860 153.980  1.00  0.00           O
ATOM    315  OD2 ASP A  33     120.600 120.890 153.090  1.00  0.00           O
ATOM    316  C   ASP A  33     118.440 120.490 157.460  1.00  0.00           C
ATOM    317  O   ASP A  33     117.970 121.010 158.460  1.00  0.00           O
ATOM    318  N   ASP A  34     118.430 119.220 157.150  1.00  0.00           N
ATOM    319  H   ASP A  34     118.920 118.840 156.360  1.00  0.00           H
ATOM    320  CA  ASP A  34     117.620 118.270 157.870  1.00  0.00           C
ATOM    321  CB  ASP A  34     116.910 117.250 156.910  1.00  0.00           C
ATOM    322  CG  ASP A  34     117.730 116.350 156.010  1.00  0.00           C
ATOM    323  OD1 ASP A  34     118.670 116.910 155.440  1.00  0.00           O
ATOM    324  OD2 ASP A  34     117.290 115.210 155.730  1.00  0.00           O
ATOM    325  C   ASP A  34     118.380 117.550 158.990  1.00  0.00           C
ATOM    326  O   ASP A  34     117.880 116.940 159.930  1.00  0.00           O
ATOM    327  N   VAL A  35     119.720 117.350 158.810  1.00  0.00           N
ATOM    328  H   VAL A  35     120.220 117.880 158.120  1.00  0.00           H
ATOM    329  CA  VAL A  35     120.590 116.540 159.700  1.00  0.00           C
ATOM    330  CB  VAL A  35     121.470 115.590 158.900  1.00  0.00           C
ATOM    331  CG1 VAL A  35     120.770 114.410 158.250  1.00  0.00           C
ATOM    332  CG2 VAL A  35     122.250 116.390 157.840  1.00  0.00           C
ATOM    333  C   VAL A  35     121.490 117.300 160.670  1.00  0.00           C
ATOM    334  O   VAL A  35     122.020 118.380 160.380  1.00  0.00           O
ATOM    335  N   VAL A  36     121.510 116.780 161.870  1.00  0.00           N
ATOM    336  H   VAL A  36     120.760 116.190 162.180  1.00  0.00           H
ATOM    337  CA  VAL A  36     122.450 117.310 162.960  1.00  0.00           C
ATOM    338  CB  VAL A  36     121.830 117.250 164.340  1.00  0.00           C
ATOM    339  CG1 VAL A  36     122.870 117.870 165.290  1.00  0.00           C
ATOM    340  CG2 VAL A  36     120.570 118.140 164.580  1.00  0.00           C
ATOM    341  C   VAL A  36     123.740 116.470 162.920  1.00  0.00           C
ATOM    342  O   VAL A  36     123.700 115.260 163.310  1.00  0.00           O
ATOM    343  N   TYR A  37     124.760 117.080 162.380  1.00  0.00           N
ATOM    344  H   TYR A  37     124.700 118.000 161.980  1.00  0.00           H
ATOM    345  CA  TYR A  37     126.130 116.520 162.350  1.00  0.00           C
ATOM    346  CB  TYR A  37     127.050 117.340 161.390  1.00  0.00           C
ATOM    347  CG  TYR A  37     126.640 117.120 159.950  1.00  0.00           C
ATOM    348  CD1 TYR A  37     127.350 116.100 159.200  1.00  0.00           C
ATOM    349  HD1 TYR A  37     128.210 115.590 159.640  1.00  0.00           H
ATOM    350  CD2 TYR A  37     125.720 117.850 159.190  1.00  0.00           C
ATOM    351  HD2 TYR A  37     124.990 118.560 159.570  1.00  0.00           H
ATOM    352  CE1 TYR A  37     127.130 115.880 157.870  1.00  0.00           C
ATOM    353  HE1 TYR A  37     127.850 115.260 157.340  1.00  0.00           H
ATOM    354  CE2 TYR A  37     125.500 117.660 157.830  1.00  0.00           C
ATOM    355  HE2 TYR A  37     124.810 118.330 157.310  1.00  0.00           H
ATOM    356  CZ  TYR A  37     126.180 116.670 157.200  1.00  0.00           C
ATOM    357  OH  TYR A  37     125.870 116.300 155.960  1.00  0.00           O
ATOM    358  HH  TYR A  37     125.280 117.050 155.680  1.00  0.00           H
ATOM    359  C   TYR A  37     126.580 116.580 163.840  1.00  0.00           C
ATOM    360  O   TYR A  37     127.010 117.630 164.310  1.00  0.00           O
ATOM    361  N   CYS A  38     126.770 115.390 164.290  1.00  0.00           N
ATOM    362  H   CYS A  38     126.260 114.620 163.900  1.00  0.00           H
ATOM    363  CA  CYS A  38     127.150 115.200 165.650  1.00  0.00           C
ATOM    364  CB  CYS A  38     126.070 114.390 166.440  1.00  0.00           C
ATOM    365  SG  CYS A  38     126.410 114.540 168.200  1.00  0.00           S
ATOM    366  HG  CYS A  38     126.270 115.860 168.330  1.00  0.00           H
ATOM    367  C   CYS A  38     128.560 114.520 165.800  1.00  0.00           C
ATOM    368  O   CYS A  38     128.630 113.340 165.440  1.00  0.00           O
ATOM    369  N   PRO A  39     129.410 115.190 166.540  1.00  0.00           N
ATOM    370  CA  PRO A  39     130.760 114.790 166.850  1.00  0.00           C
ATOM    371  CB  PRO A  39     131.330 115.970 167.630  1.00  0.00           C
ATOM    372  CG  PRO A  39     130.640 117.250 167.020  1.00  0.00           C
ATOM    373  CD  PRO A  39     129.280 116.610 166.840  1.00  0.00           C
ATOM    374  C   PRO A  39     130.800 113.560 167.760  1.00  0.00           C
ATOM    375  O   PRO A  39     130.150 113.470 168.770  1.00  0.00           O
ATOM    376  N   ARG A  40     131.890 112.780 167.600  1.00  0.00           N
ATOM    377  H   ARG A  40     132.480 112.930 166.810  1.00  0.00           H
ATOM    378  CA  ARG A  40     132.210 111.500 168.320  1.00  0.00           C
ATOM    379  CB  ARG A  40     133.570 110.970 167.910  1.00  0.00           C
ATOM    380  CG  ARG A  40     133.260 110.200 166.580  1.00  0.00           C
ATOM    381  CD  ARG A  40     134.530 109.830 165.790  1.00  0.00           C
ATOM    382  NE  ARG A  40     135.200 108.720 166.360  1.00  0.00           N
ATOM    383  HE  ARG A  40     135.550 108.760 167.300  1.00  0.00           H
ATOM    384  CZ  ARG A  40     135.170 107.470 165.890  1.00  0.00           C
ATOM    385  NH1 ARG A  40     134.480 107.120 164.770  1.00  0.00           N
ATOM    386 1HH1 ARG A  40     134.130 107.780 164.100  1.00  0.00           H
ATOM    387 2HH1 ARG A  40     134.430 106.140 164.570  1.00  0.00           H
ATOM    388  NH2 ARG A  40     135.870 106.530 166.450  1.00  0.00           N
ATOM    389 1HH2 ARG A  40     136.560 106.820 167.110  1.00  0.00           H
ATOM    390 2HH2 ARG A  40     135.760 105.580 166.150  1.00  0.00           H
ATOM    391  C   ARG A  40     132.000 111.600 169.830  1.00  0.00           C
ATOM    392  O   ARG A  40     131.130 110.830 170.270  1.00  0.00           O
ATOM    393  N   HIS A  41     132.580 112.700 170.420  1.00  0.00           N
ATOM    394  H   HIS A  41     133.260 113.300 170.000  1.00  0.00           H
ATOM    395  CA  HIS A  41     132.490 112.910 171.860  1.00  0.00           C
ATOM    396  CB  HIS A  41     133.390 114.130 172.220  1.00  0.00           C
ATOM    397  CG  HIS A  41     133.730 114.010 173.720  1.00  0.00           C
ATOM    398  ND1 HIS A  41     134.900 113.870 174.260  1.00  0.00           N
ATOM    399  CD2 HIS A  41     132.970 114.520 174.710  1.00  0.00           C
ATOM    400  HD2 HIS A  41     131.890 114.640 174.580  1.00  0.00           H
ATOM    401  CE1 HIS A  41     134.890 114.280 175.520  1.00  0.00           C
ATOM    402  HE1 HIS A  41     135.820 114.400 176.070  1.00  0.00           H
ATOM    403  NE2 HIS A  41     133.690 114.740 175.820  1.00  0.00           N
ATOM    404  HE2 HIS A  41     133.440 115.280 176.620  1.00  0.00           H
ATOM    405  C   HIS A  41     131.110 113.100 172.440  1.00  0.00           C
ATOM    406  O   HIS A  41     130.840 112.540 173.530  1.00  0.00           O
ATOM    407  N   VAL A  42     130.190 113.790 171.730  1.00  0.00           N
ATOM    408  H   VAL A  42     130.320 114.020 170.760  1.00  0.00           H
ATOM    409  CA  VAL A  42     128.820 114.070 172.240  1.00  0.00           C
ATOM    410  CB  VAL A  42     128.260 115.280 171.480  1.00  0.00           C
ATOM    411  CG1 VAL A  42     126.950 115.740 172.130  1.00  0.00           C
ATOM    412  CG2 VAL A  42     129.180 116.520 171.180  1.00  0.00           C
ATOM    413  C   VAL A  42     127.890 112.840 172.050  1.00  0.00           C
ATOM    414  O   VAL A  42     126.860 112.810 172.730  1.00  0.00           O
ATOM    415  N   ILE A  43     128.410 111.700 171.560  1.00  0.00           N
ATOM    416  H   ILE A  43     129.230 111.730 170.980  1.00  0.00           H
ATOM    417  CA  ILE A  43     127.870 110.350 171.630  1.00  0.00           C
ATOM    418  CB  ILE A  43     127.770 109.790 170.210  1.00  0.00           C
ATOM    419  CG1 ILE A  43     126.910 110.720 169.320  1.00  0.00           C
ATOM    420  CG2 ILE A  43     127.120 108.360 170.230  1.00  0.00           C
ATOM    421  CD  ILE A  43     125.500 111.050 169.740  1.00  0.00           C
ATOM    422  C   ILE A  43     128.610 109.470 172.590  1.00  0.00           C
ATOM    423  O   ILE A  43     127.920 108.640 173.180  1.00  0.00           O
ATOM    424  N   CYS A  44     129.920 109.390 172.460  1.00  0.00           N
ATOM    425  H   CYS A  44     130.530 110.030 171.990  1.00  0.00           H
ATOM    426  CA  CYS A  44     130.610 108.700 173.520  1.00  0.00           C
ATOM    427  CB  CYS A  44     131.750 107.800 173.030  1.00  0.00           C
ATOM    428  SG  CYS A  44     132.370 106.430 174.080  1.00  0.00           S
ATOM    429  HG  CYS A  44     133.420 106.250 173.280  1.00  0.00           H
ATOM    430  C   CYS A  44     130.910 109.550 174.770  1.00  0.00           C
ATOM    431  O   CYS A  44     132.010 110.150 174.760  1.00  0.00           O
ATOM    432  N   THR A  45     130.270 109.360 175.880  1.00  0.00           N
ATOM    433  H   THR A  45     129.690 108.540 175.930  1.00  0.00           H
ATOM    434  CA  THR A  45     130.550 110.210 177.060  1.00  0.00           C
ATOM    435  CB  THR A  45     129.290 110.830 177.620  1.00  0.00           C
ATOM    436  OG1 THR A  45     128.220 109.880 177.790  1.00  0.00           O
ATOM    437  HG1 THR A  45     128.090 109.590 178.740  1.00  0.00           H
ATOM    438  CG2 THR A  45     128.880 112.090 176.910  1.00  0.00           C
ATOM    439  C   THR A  45     131.420 109.590 178.170  1.00  0.00           C
ATOM    440  O   THR A  45     130.950 109.300 179.270  1.00  0.00           O
ATOM    441  N   SER A  46     132.700 109.730 177.990  1.00  0.00           N
ATOM    442  H   SER A  46     132.990 109.800 177.040  1.00  0.00           H
ATOM    443  CA  SER A  46     133.810 109.450 178.970  1.00  0.00           C
ATOM    444  CB  SER A  46     134.970 110.470 178.820  1.00  0.00           C
ATOM    445  OG  SER A  46     134.390 111.810 178.860  1.00  0.00           O
ATOM    446  HG  SER A  46     135.100 112.430 179.190  1.00  0.00           H
ATOM    447  C   SER A  46     133.500 109.200 180.470  1.00  0.00           C
ATOM    448  O   SER A  46     134.140 108.370 181.100  1.00  0.00           O
ATOM    449  N   GLU A  47     132.940 110.270 181.000  1.00  0.00           N
ATOM    450  H   GLU A  47     132.790 111.140 180.530  1.00  0.00           H
ATOM    451  CA  GLU A  47     132.360 110.280 182.380  1.00  0.00           C
ATOM    452  CB  GLU A  47     131.620 111.590 182.720  1.00  0.00           C
ATOM    453  CG  GLU A  47     132.490 112.660 183.300  1.00  0.00           C
ATOM    454  CD  GLU A  47     132.980 112.510 184.740  1.00  0.00           C
ATOM    455  OE1 GLU A  47     132.190 112.690 185.660  1.00  0.00           O
ATOM    456  OE2 GLU A  47     134.220 112.410 184.880  1.00  0.00           O
ATOM    457  C   GLU A  47     131.480 109.060 182.780  1.00  0.00           C
ATOM    458  O   GLU A  47     131.710 108.480 183.810  1.00  0.00           O
ATOM    459  N   ASP A  48     130.420 108.760 182.000  1.00  0.00           N
ATOM    460  H   ASP A  48     130.190 109.100 181.080  1.00  0.00           H
ATOM    461  CA  ASP A  48     129.400 107.730 182.330  1.00  0.00           C
ATOM    462  CB  ASP A  48     128.060 108.350 182.600  1.00  0.00           C
ATOM    463  CG  ASP A  48     127.530 109.360 181.510  1.00  0.00           C
ATOM    464  OD1 ASP A  48     126.560 110.060 181.810  1.00  0.00           O
ATOM    465  OD2 ASP A  48     128.040 109.520 180.340  1.00  0.00           O
ATOM    466  C   ASP A  48     129.380 106.610 181.220  1.00  0.00           C
ATOM    467  O   ASP A  48     129.660 105.470 181.580  1.00  0.00           O
ATOM    468  N   MET A  49     129.490 106.950 179.930  1.00  0.00           N
ATOM    469  H   MET A  49     129.460 107.910 179.640  1.00  0.00           H
ATOM    470  CA  MET A  49     129.160 106.050 178.780  1.00  0.00           C
ATOM    471  CB  MET A  49     127.840 106.400 178.010  1.00  0.00           C
ATOM    472  CG  MET A  49     126.560 106.510 178.750  1.00  0.00           C
ATOM    473  SD  MET A  49     125.170 107.350 177.850  1.00  0.00           S
ATOM    474  CE  MET A  49     125.150 106.140 176.530  1.00  0.00           C
ATOM    475  C   MET A  49     130.390 105.940 177.800  1.00  0.00           C
ATOM    476  O   MET A  49     130.480 106.710 176.860  1.00  0.00           O
ATOM    477  N   LEU A  50     131.310 105.010 178.120  1.00  0.00           N
ATOM    478  H   LEU A  50     131.160 104.330 178.840  1.00  0.00           H
ATOM    479  CA  LEU A  50     132.500 104.880 177.330  1.00  0.00           C
ATOM    480  CB  LEU A  50     133.820 104.910 178.110  1.00  0.00           C
ATOM    481  CG  LEU A  50     135.050 105.060 177.220  1.00  0.00           C
ATOM    482  CD1 LEU A  50     135.340 106.550 177.040  1.00  0.00           C
ATOM    483  CD2 LEU A  50     136.270 104.470 177.930  1.00  0.00           C
ATOM    484  C   LEU A  50     132.460 103.530 176.630  1.00  0.00           C
ATOM    485  O   LEU A  50     132.800 102.480 177.210  1.00  0.00           O
ATOM    486  N   ASN A  51     132.120 103.580 175.350  1.00  0.00           N
ATOM    487  H   ASN A  51     132.000 104.520 175.010  1.00  0.00           H
ATOM    488  CA  ASN A  51     131.840 102.400 174.460  1.00  0.00           C
ATOM    489  CB  ASN A  51     130.350 101.990 174.470  1.00  0.00           C
ATOM    490  CG  ASN A  51     130.230 100.480 174.080  1.00  0.00           C
ATOM    491  OD1 ASN A  51     130.120 100.120 172.910  1.00  0.00           O
ATOM    492  ND2 ASN A  51     130.400  99.570 175.070  1.00  0.00           N
ATOM    493 1HD2 ASN A  51     130.600  99.860 176.010  1.00  0.00           H
ATOM    494 2HD2 ASN A  51     130.130  98.610 175.010  1.00  0.00           H
ATOM    495  C   ASN A  51     132.180 102.650 172.960  1.00  0.00           C
ATOM    496  O   ASN A  51     131.740 103.620 172.390  1.00  0.00           O
ATOM    497  N   PRO A  52     132.820 101.630 172.370  1.00  0.00           N
ATOM    498  CA  PRO A  52     133.090 101.510 170.940  1.00  0.00           C
ATOM    499  CB  PRO A  52     134.030 100.320 170.700  1.00  0.00           C
ATOM    500  CG  PRO A  52     133.730  99.410 171.910  1.00  0.00           C
ATOM    501  CD  PRO A  52     133.420 100.450 173.080  1.00  0.00           C
ATOM    502  C   PRO A  52     131.830 101.560 170.030  1.00  0.00           C
ATOM    503  O   PRO A  52     132.080 101.970 168.870  1.00  0.00           O
ATOM    504  N   ASN A  53     130.720 101.060 170.460  1.00  0.00           N
ATOM    505  H   ASN A  53     130.570 100.650 171.360  1.00  0.00           H
ATOM    506  CA  ASN A  53     129.550 101.110 169.610  1.00  0.00           C
ATOM    507  CB  ASN A  53     128.640  99.870 169.810  1.00  0.00           C
ATOM    508  CG  ASN A  53     127.790  99.490 168.610  1.00  0.00           C
ATOM    509  OD1 ASN A  53     127.150 100.340 168.010  1.00  0.00           O
ATOM    510  ND2 ASN A  53     127.680  98.230 168.370  1.00  0.00           N
ATOM    511 1HD2 ASN A  53     128.210  97.540 168.860  1.00  0.00           H
ATOM    512 2HD2 ASN A  53     127.130  97.950 167.590  1.00  0.00           H
ATOM    513  C   ASN A  53     128.790 102.400 169.530  1.00  0.00           C
ATOM    514  O   ASN A  53     127.670 102.600 170.040  1.00  0.00           O
ATOM    515  N   TYR A  54     129.140 103.140 168.520  1.00  0.00           N
ATOM    516  H   TYR A  54     129.890 102.880 167.900  1.00  0.00           H
ATOM    517  CA  TYR A  54     128.630 104.480 168.310  1.00  0.00           C
ATOM    518  CB  TYR A  54     129.370 105.360 167.330  1.00  0.00           C
ATOM    519  CG  TYR A  54     130.760 105.760 167.850  1.00  0.00           C
ATOM    520  CD1 TYR A  54     130.850 107.040 168.430  1.00  0.00           C
ATOM    521  HD1 TYR A  54     129.950 107.650 168.470  1.00  0.00           H
ATOM    522  CD2 TYR A  54     131.850 104.970 167.830  1.00  0.00           C
ATOM    523  HD2 TYR A  54     131.780 103.900 167.600  1.00  0.00           H
ATOM    524  CE1 TYR A  54     132.070 107.430 168.950  1.00  0.00           C
ATOM    525  HE1 TYR A  54     132.230 108.420 169.380  1.00  0.00           H
ATOM    526  CE2 TYR A  54     133.110 105.350 168.320  1.00  0.00           C
ATOM    527  HE2 TYR A  54     133.960 104.670 168.330  1.00  0.00           H
ATOM    528  CZ  TYR A  54     133.210 106.620 168.910  1.00  0.00           C
ATOM    529  OH  TYR A  54     134.390 107.310 169.130  1.00  0.00           O
ATOM    530  HH  TYR A  54     134.980 106.870 169.810  1.00  0.00           H
ATOM    531  C   TYR A  54     127.130 104.580 167.980  1.00  0.00           C
ATOM    532  O   TYR A  54     126.420 105.400 168.510  1.00  0.00           O
ATOM    533  N   GLU A  55     126.820 103.740 167.040  1.00  0.00           N
ATOM    534  H   GLU A  55     127.510 103.160 166.610  1.00  0.00           H
ATOM    535  CA  GLU A  55     125.460 103.580 166.600  1.00  0.00           C
ATOM    536  CB  GLU A  55     125.170 102.490 165.490  1.00  0.00           C
ATOM    537  CG  GLU A  55     124.060 102.910 164.580  1.00  0.00           C
ATOM    538  CD  GLU A  55     123.880 101.930 163.450  1.00  0.00           C
ATOM    539  OE1 GLU A  55     122.940 101.130 163.480  1.00  0.00           O
ATOM    540  OE2 GLU A  55     124.510 102.130 162.370  1.00  0.00           O
ATOM    541  C   GLU A  55     124.430 103.400 167.800  1.00  0.00           C
ATOM    542  O   GLU A  55     123.430 104.130 167.880  1.00  0.00           O
ATOM    543  N   ASP A  56     124.750 102.390 168.630  1.00  0.00           N
ATOM    544  H   ASP A  56     125.440 101.730 168.320  1.00  0.00           H
ATOM    545  CA  ASP A  56     124.110 101.920 169.850  1.00  0.00           C
ATOM    546  CB  ASP A  56     124.920 100.760 170.300  1.00  0.00           C
ATOM    547  CG  ASP A  56     124.000  99.950 171.270  1.00  0.00           C
ATOM    548  OD1 ASP A  56     124.120 100.130 172.500  1.00  0.00           O
ATOM    549  OD2 ASP A  56     123.260  99.030 170.830  1.00  0.00           O
ATOM    550  C   ASP A  56     124.010 103.080 170.850  1.00  0.00           C
ATOM    551  O   ASP A  56     122.810 103.390 171.240  1.00  0.00           O
ATOM    552  N   LEU A  57     125.130 103.800 171.060  1.00  0.00           N
ATOM    553  H   LEU A  57     126.000 103.340 170.900  1.00  0.00           H
ATOM    554  CA  LEU A  57     125.160 104.920 172.040  1.00  0.00           C
ATOM    555  CB  LEU A  57     126.500 105.530 172.210  1.00  0.00           C
ATOM    556  CG  LEU A  57     127.540 104.560 172.790  1.00  0.00           C
ATOM    557  CD1 LEU A  57     128.920 105.270 172.890  1.00  0.00           C
ATOM    558  CD2 LEU A  57     127.190 104.070 174.200  1.00  0.00           C
ATOM    559  C   LEU A  57     124.170 106.030 171.580  1.00  0.00           C
ATOM    560  O   LEU A  57     123.440 106.580 172.360  1.00  0.00           O
ATOM    561  N   LEU A  58     124.140 106.410 170.280  1.00  0.00           N
ATOM    562  H   LEU A  58     124.750 105.960 169.630  1.00  0.00           H
ATOM    563  CA  LEU A  58     123.160 107.340 169.640  1.00  0.00           C
ATOM    564  CB  LEU A  58     123.290 107.300 168.060  1.00  0.00           C
ATOM    565  CG  LEU A  58     122.590 108.400 167.270  1.00  0.00           C
ATOM    566  CD1 LEU A  58     123.440 109.690 167.290  1.00  0.00           C
ATOM    567  CD2 LEU A  58     122.710 107.960 165.840  1.00  0.00           C
ATOM    568  C   LEU A  58     121.680 106.920 169.970  1.00  0.00           C
ATOM    569  O   LEU A  58     121.040 107.750 170.530  1.00  0.00           O
ATOM    570  N   ILE A  59     121.230 105.750 169.570  1.00  0.00           N
ATOM    571  H   ILE A  59     121.930 105.130 169.210  1.00  0.00           H
ATOM    572  CA  ILE A  59     119.840 105.360 169.920  1.00  0.00           C
ATOM    573  CB  ILE A  59     119.310 104.160 169.180  1.00  0.00           C
ATOM    574  CG1 ILE A  59     120.210 102.990 169.270  1.00  0.00           C
ATOM    575  CG2 ILE A  59     119.040 104.650 167.750  1.00  0.00           C
ATOM    576  CD  ILE A  59     119.720 101.780 168.480  1.00  0.00           C
ATOM    577  C   ILE A  59     119.570 105.260 171.420  1.00  0.00           C
ATOM    578  O   ILE A  59     118.430 105.530 171.870  1.00  0.00           O
ATOM    579  N   ARG A  60     120.630 105.000 172.200  1.00  0.00           N
ATOM    580  H   ARG A  60     121.330 104.340 171.940  1.00  0.00           H
ATOM    581  CA  ARG A  60     120.480 105.250 173.640  1.00  0.00           C
ATOM    582  CB  ARG A  60     121.630 104.690 174.410  1.00  0.00           C
ATOM    583  CG  ARG A  60     121.750 103.130 174.280  1.00  0.00           C
ATOM    584  CD  ARG A  60     122.900 102.710 175.270  1.00  0.00           C
ATOM    585  NE  ARG A  60     123.370 101.350 174.950  1.00  0.00           N
ATOM    586  HE  ARG A  60     123.680 101.230 174.010  1.00  0.00           H
ATOM    587  CZ  ARG A  60     123.580 100.390 175.790  1.00  0.00           C
ATOM    588  NH1 ARG A  60     123.280 100.560 177.100  1.00  0.00           N
ATOM    589 1HH1 ARG A  60     122.850 101.420 177.390  1.00  0.00           H
ATOM    590 2HH1 ARG A  60     123.650  99.860 177.710  1.00  0.00           H
ATOM    591  NH2 ARG A  60     123.990  99.160 175.460  1.00  0.00           N
ATOM    592 1HH2 ARG A  60     124.260  98.800 174.560  1.00  0.00           H
ATOM    593 2HH2 ARG A  60     124.080  98.490 176.190  1.00  0.00           H
ATOM    594  C   ARG A  60     120.230 106.690 174.070  1.00  0.00           C
ATOM    595  O   ARG A  60     119.460 106.920 174.930  1.00  0.00           O
ATOM    596  N   LYS A  61     120.970 107.580 173.450  1.00  0.00           N
ATOM    597  H   LYS A  61     121.650 107.310 172.770  1.00  0.00           H
ATOM    598  CA  LYS A  61     120.930 109.030 173.670  1.00  0.00           C
ATOM    599  CB  LYS A  61     122.270 109.750 173.410  1.00  0.00           C
ATOM    600  CG  LYS A  61     123.400 109.350 174.370  1.00  0.00           C
ATOM    601  CD  LYS A  61     124.660 110.290 174.320  1.00  0.00           C
ATOM    602  CE  LYS A  61     125.920 109.940 175.110  1.00  0.00           C
ATOM    603  NZ  LYS A  61     125.690 110.150 176.570  1.00  0.00           N
ATOM    604  HZ1 LYS A  61     125.190 109.370 176.960  1.00  0.00           H
ATOM    605  HZ2 LYS A  61     126.560 110.210 177.070  1.00  0.00           H
ATOM    606  HZ3 LYS A  61     125.280 111.040 176.730  1.00  0.00           H
ATOM    607  C   LYS A  61     119.740 109.730 173.020  1.00  0.00           C
ATOM    608  O   LYS A  61     119.020 110.350 173.790  1.00  0.00           O
ATOM    609  N   SER A  62     119.490 109.630 171.680  1.00  0.00           N
ATOM    610  H   SER A  62     119.910 108.960 171.070  1.00  0.00           H
ATOM    611  CA  SER A  62     118.420 110.360 170.960  1.00  0.00           C
ATOM    612  CB  SER A  62     118.340 109.980 169.530  1.00  0.00           C
ATOM    613  OG  SER A  62     117.810 108.680 169.280  1.00  0.00           O
ATOM    614  HG  SER A  62     117.590 108.550 168.310  1.00  0.00           H
ATOM    615  C   SER A  62     116.980 110.280 171.550  1.00  0.00           C
ATOM    616  O   SER A  62     116.450 109.190 171.770  1.00  0.00           O
ATOM    617  N   ASN A  63     116.350 111.420 171.610  1.00  0.00           N
ATOM    618  H   ASN A  63     116.780 112.310 171.450  1.00  0.00           H
ATOM    619  CA  ASN A  63     114.950 111.640 172.070  1.00  0.00           C
ATOM    620  CB  ASN A  63     113.870 110.840 171.280  1.00  0.00           C
ATOM    621  CG  ASN A  63     113.650 111.330 169.870  1.00  0.00           C
ATOM    622  OD1 ASN A  63     113.740 112.490 169.480  1.00  0.00           O
ATOM    623  ND2 ASN A  63     113.270 110.410 168.900  1.00  0.00           N
ATOM    624 1HD2 ASN A  63     113.030 109.490 169.210  1.00  0.00           H
ATOM    625 2HD2 ASN A  63     113.410 110.770 167.980  1.00  0.00           H
ATOM    626  C   ASN A  63     114.870 111.480 173.590  1.00  0.00           C
ATOM    627  O   ASN A  63     114.420 112.410 174.230  1.00  0.00           O
ATOM    628  N   HIS A  64     115.440 110.340 174.050  1.00  0.00           N
ATOM    629  H   HIS A  64     115.860 109.750 173.360  1.00  0.00           H
ATOM    630  CA  HIS A  64     115.300 109.810 175.450  1.00  0.00           C
ATOM    631  CB  HIS A  64     116.030 108.520 175.720  1.00  0.00           C
ATOM    632  CG  HIS A  64     115.500 107.240 174.990  1.00  0.00           C
ATOM    633  ND1 HIS A  64     114.870 106.360 175.640  1.00  0.00           N
ATOM    634  CD2 HIS A  64     116.110 106.680 173.930  1.00  0.00           C
ATOM    635  HD2 HIS A  64     116.710 107.260 173.220  1.00  0.00           H
ATOM    636  CE1 HIS A  64     115.040 105.190 175.120  1.00  0.00           C
ATOM    637  HE1 HIS A  64     114.420 104.310 175.330  1.00  0.00           H
ATOM    638  NE2 HIS A  64     115.830 105.300 174.070  1.00  0.00           N
ATOM    639  HE2 HIS A  64     116.200 104.540 173.540  1.00  0.00           H
ATOM    640  C   HIS A  64     115.840 110.840 176.480  1.00  0.00           C
ATOM    641  O   HIS A  64     115.120 111.230 177.380  1.00  0.00           O
ATOM    642  N   ASN A  65     117.060 111.330 176.220  1.00  0.00           N
ATOM    643  H   ASN A  65     117.700 110.760 175.700  1.00  0.00           H
ATOM    644  CA  ASN A  65     117.600 112.630 176.700  1.00  0.00           C
ATOM    645  CB  ASN A  65     118.560 112.480 177.920  1.00  0.00           C
ATOM    646  CG  ASN A  65     119.740 111.650 177.460  1.00  0.00           C
ATOM    647  OD1 ASN A  65     119.790 110.890 176.500  1.00  0.00           O
ATOM    648  ND2 ASN A  65     120.760 111.710 178.240  1.00  0.00           N
ATOM    649 1HD2 ASN A  65     120.770 112.300 179.050  1.00  0.00           H
ATOM    650 2HD2 ASN A  65     121.550 111.130 178.060  1.00  0.00           H
ATOM    651  C   ASN A  65     118.150 113.670 175.740  1.00  0.00           C
ATOM    652  O   ASN A  65     118.040 114.860 175.980  1.00  0.00           O
ATOM    653  N   PHE A  66     118.620 113.260 174.590  1.00  0.00           N
ATOM    654  H   PHE A  66     118.780 112.280 174.470  1.00  0.00           H
ATOM    655  CA  PHE A  66     119.170 114.180 173.540  1.00  0.00           C
ATOM    656  CB  PHE A  66     120.210 113.360 172.740  1.00  0.00           C
ATOM    657  CG  PHE A  66     121.130 114.020 171.790  1.00  0.00           C
ATOM    658  CD1 PHE A  66     122.120 114.850 172.320  1.00  0.00           C
ATOM    659  HD1 PHE A  66     121.980 115.480 173.200  1.00  0.00           H
ATOM    660  CD2 PHE A  66     121.320 113.440 170.520  1.00  0.00           C
ATOM    661  HD2 PHE A  66     120.610 112.700 170.170  1.00  0.00           H
ATOM    662  CE1 PHE A  66     123.380 114.940 171.680  1.00  0.00           C
ATOM    663  HE1 PHE A  66     124.230 115.460 172.130  1.00  0.00           H
ATOM    664  CE2 PHE A  66     122.560 113.530 169.900  1.00  0.00           C
ATOM    665  HE2 PHE A  66     122.750 112.960 168.990  1.00  0.00           H
ATOM    666  CZ  PHE A  66     123.560 114.270 170.530  1.00  0.00           C
ATOM    667  HZ  PHE A  66     124.560 114.280 170.100  1.00  0.00           H
ATOM    668  C   PHE A  66     118.140 114.800 172.580  1.00  0.00           C
ATOM    669  O   PHE A  66     117.440 114.140 171.870  1.00  0.00           O
ATOM    670  N   LEU A  67     118.120 116.120 172.670  1.00  0.00           N
ATOM    671  H   LEU A  67     118.800 116.540 173.270  1.00  0.00           H
ATOM    672  CA  LEU A  67     117.240 117.080 171.850  1.00  0.00           C
ATOM    673  CB  LEU A  67     116.170 117.650 172.820  1.00  0.00           C
ATOM    674  CG  LEU A  67     114.840 116.810 172.990  1.00  0.00           C
ATOM    675  CD1 LEU A  67     114.980 115.620 174.000  1.00  0.00           C
ATOM    676  CD2 LEU A  67     113.720 117.820 173.270  1.00  0.00           C
ATOM    677  C   LEU A  67     118.070 118.260 171.260  1.00  0.00           C
ATOM    678  O   LEU A  67     119.160 118.550 171.750  1.00  0.00           O
ATOM    679  N   VAL A  68     117.580 118.830 170.150  1.00  0.00           N
ATOM    680  H   VAL A  68     116.660 118.570 169.860  1.00  0.00           H
ATOM    681  CA  VAL A  68     118.100 119.970 169.460  1.00  0.00           C
ATOM    682  CB  VAL A  68     117.820 119.770 167.940  1.00  0.00           C
ATOM    683  CG1 VAL A  68     118.200 121.010 167.180  1.00  0.00           C
ATOM    684  CG2 VAL A  68     118.490 118.450 167.470  1.00  0.00           C
ATOM    685  C   VAL A  68     117.460 121.260 170.000  1.00  0.00           C
ATOM    686  O   VAL A  68     116.330 121.630 169.700  1.00  0.00           O
ATOM    687  N   GLN A  69     118.310 122.120 170.510  1.00  0.00           N
ATOM    688  H   GLN A  69     119.280 121.980 170.280  1.00  0.00           H
ATOM    689  CA  GLN A  69     118.030 123.450 171.160  1.00  0.00           C
ATOM    690  CB  GLN A  69     118.570 123.640 172.560  1.00  0.00           C
ATOM    691  CG  GLN A  69     118.110 124.850 173.290  1.00  0.00           C
ATOM    692  CD  GLN A  69     118.240 124.730 174.770  1.00  0.00           C
ATOM    693  OE1 GLN A  69     117.290 124.870 175.500  1.00  0.00           O
ATOM    694  NE2 GLN A  69     119.420 124.650 175.330  1.00  0.00           N
ATOM    695 1HE2 GLN A  69     120.260 124.540 174.800  1.00  0.00           H
ATOM    696 2HE2 GLN A  69     119.530 124.760 176.320  1.00  0.00           H
ATOM    697  C   GLN A  69     118.260 124.580 170.220  1.00  0.00           C
ATOM    698  O   GLN A  69     119.300 125.250 170.220  1.00  0.00           O
ATOM    699  N   ALA A  70     117.170 124.970 169.600  1.00  0.00           N
ATOM    700  H   ALA A  70     116.340 124.450 169.800  1.00  0.00           H
ATOM    701  CA  ALA A  70     117.070 126.170 168.730  1.00  0.00           C
ATOM    702  CB  ALA A  70     115.910 126.000 167.690  1.00  0.00           C
ATOM    703  C   ALA A  70     116.800 127.350 169.580  1.00  0.00           C
ATOM    704  O   ALA A  70     115.700 127.720 169.990  1.00  0.00           O
ATOM    705  N   GLY A  71     117.940 127.970 169.990  1.00  0.00           N
ATOM    706  H   GLY A  71     118.850 127.860 169.580  1.00  0.00           H
ATOM    707  CA  GLY A  71     117.910 129.130 170.880  1.00  0.00           C
ATOM    708  C   GLY A  71     117.450 128.750 172.320  1.00  0.00           C
ATOM    709  O   GLY A  71     118.240 128.240 173.120  1.00  0.00           O
ATOM    710  N   ASN A  72     116.170 128.930 172.510  1.00  0.00           N
ATOM    711  H   ASN A  72     115.720 129.380 171.730  1.00  0.00           H
ATOM    712  CA  ASN A  72     115.400 128.630 173.740  1.00  0.00           C
ATOM    713  CB  ASN A  72     114.570 129.840 174.070  1.00  0.00           C
ATOM    714  CG  ASN A  72     115.300 131.120 174.430  1.00  0.00           C
ATOM    715  OD1 ASN A  72     115.970 131.820 173.630  1.00  0.00           O
ATOM    716  ND2 ASN A  72     115.630 131.170 175.710  1.00  0.00           N
ATOM    717 1HD2 ASN A  72     115.420 130.410 176.330  1.00  0.00           H
ATOM    718 2HD2 ASN A  72     116.170 131.940 176.030  1.00  0.00           H
ATOM    719  C   ASN A  72     114.520 127.370 173.550  1.00  0.00           C
ATOM    720  O   ASN A  72     114.190 126.710 174.520  1.00  0.00           O
ATOM    721  N   VAL A  73     114.020 127.110 172.340  1.00  0.00           N
ATOM    722  H   VAL A  73     114.260 127.750 171.610  1.00  0.00           H
ATOM    723  CA  VAL A  73     113.230 125.920 171.940  1.00  0.00           C
ATOM    724  CB  VAL A  73     112.160 126.360 170.940  1.00  0.00           C
ATOM    725  CG1 VAL A  73     111.070 127.120 171.730  1.00  0.00           C
ATOM    726  CG2 VAL A  73     112.770 126.890 169.650  1.00  0.00           C
ATOM    727  C   VAL A  73     113.980 124.610 171.550  1.00  0.00           C
ATOM    728  O   VAL A  73     114.670 124.420 170.570  1.00  0.00           O
ATOM    729  N   GLN A  74     113.450 123.610 172.220  1.00  0.00           N
ATOM    730  H   GLN A  74     112.730 123.890 172.850  1.00  0.00           H
ATOM    731  CA  GLN A  74     113.920 122.240 172.160  1.00  0.00           C
ATOM    732  CB  GLN A  74     113.830 121.640 173.580  1.00  0.00           C
ATOM    733  CG  GLN A  74     114.440 122.580 174.580  1.00  0.00           C
ATOM    734  CD  GLN A  74     115.140 121.770 175.710  1.00  0.00           C
ATOM    735  OE1 GLN A  74     114.910 120.660 176.080  1.00  0.00           O
ATOM    736  NE2 GLN A  74     116.030 122.440 176.350  1.00  0.00           N
ATOM    737 1HE2 GLN A  74     116.370 123.320 176.000  1.00  0.00           H
ATOM    738 2HE2 GLN A  74     116.280 121.980 177.200  1.00  0.00           H
ATOM    739  C   GLN A  74     113.060 121.410 171.120  1.00  0.00           C
ATOM    740  O   GLN A  74     111.920 121.020 171.300  1.00  0.00           O
ATOM    741  N   LEU A  75     113.810 121.040 170.120  1.00  0.00           N
ATOM    742  H   LEU A  75     114.680 121.470 169.890  1.00  0.00           H
ATOM    743  CA  LEU A  75     113.360 120.080 169.060  1.00  0.00           C
ATOM    744  CB  LEU A  75     113.920 120.480 167.680  1.00  0.00           C
ATOM    745  CG  LEU A  75     113.470 121.820 167.120  1.00  0.00           C
ATOM    746  CD1 LEU A  75     114.310 122.360 165.990  1.00  0.00           C
ATOM    747  CD2 LEU A  75     112.070 121.670 166.490  1.00  0.00           C
ATOM    748  C   LEU A  75     113.820 118.660 169.180  1.00  0.00           C
ATOM    749  O   LEU A  75     114.800 118.400 169.860  1.00  0.00           O
ATOM    750  N   ARG A  76     112.990 117.830 168.550  1.00  0.00           N
ATOM    751  H   ARG A  76     112.290 118.310 168.030  1.00  0.00           H
ATOM    752  CA  ARG A  76     113.100 116.390 168.510  1.00  0.00           C
ATOM    753  CB  ARG A  76     111.650 115.900 168.820  1.00  0.00           C
ATOM    754  CG  ARG A  76     111.440 115.700 170.320  1.00  0.00           C
ATOM    755  CD  ARG A  76     110.180 114.970 170.750  1.00  0.00           C
ATOM    756  NE  ARG A  76     110.250 115.030 172.200  1.00  0.00           N
ATOM    757  HE  ARG A  76     109.850 115.820 172.670  1.00  0.00           H
ATOM    758  CZ  ARG A  76     110.690 114.020 172.970  1.00  0.00           C
ATOM    759  NH1 ARG A  76     110.810 112.780 172.530  1.00  0.00           N
ATOM    760 1HH1 ARG A  76     110.530 112.480 171.620  1.00  0.00           H
ATOM    761 2HH1 ARG A  76     111.160 112.140 173.210  1.00  0.00           H
ATOM    762  NH2 ARG A  76     111.400 114.380 174.060  1.00  0.00           N
ATOM    763 1HH2 ARG A  76     111.670 115.320 174.260  1.00  0.00           H
ATOM    764 2HH2 ARG A  76     112.010 113.760 174.550  1.00  0.00           H
ATOM    765  C   ARG A  76     113.720 115.850 167.180  1.00  0.00           C
ATOM    766  O   ARG A  76     113.250 116.240 166.140  1.00  0.00           O
ATOM    767  N   VAL A  77     114.150 114.600 167.310  1.00  0.00           N
ATOM    768  H   VAL A  77     114.080 114.010 168.120  1.00  0.00           H
ATOM    769  CA  VAL A  77     114.820 113.870 166.150  1.00  0.00           C
ATOM    770  CB  VAL A  77     116.310 113.480 166.390  1.00  0.00           C
ATOM    771  CG1 VAL A  77     117.070 114.730 166.800  1.00  0.00           C
ATOM    772  CG2 VAL A  77     116.640 112.380 167.410  1.00  0.00           C
ATOM    773  C   VAL A  77     113.990 112.630 165.690  1.00  0.00           C
ATOM    774  O   VAL A  77     113.690 111.780 166.510  1.00  0.00           O
ATOM    775  N   ILE A  78     113.740 112.590 164.420  1.00  0.00           N
ATOM    776  H   ILE A  78     114.160 113.290 163.840  1.00  0.00           H
ATOM    777  CA  ILE A  78     113.060 111.530 163.610  1.00  0.00           C
ATOM    778  CB  ILE A  78     111.870 112.000 162.770  1.00  0.00           C
ATOM    779  CG1 ILE A  78     112.050 113.460 162.300  1.00  0.00           C
ATOM    780  CG2 ILE A  78     110.640 111.800 163.650  1.00  0.00           C
ATOM    781  CD  ILE A  78     111.700 113.360 160.800  1.00  0.00           C
ATOM    782  C   ILE A  78     113.970 110.680 162.630  1.00  0.00           C
ATOM    783  O   ILE A  78     113.990 110.930 161.380  1.00  0.00           O
ATOM    784  N   GLY A  79     114.700 109.690 163.120  1.00  0.00           N
ATOM    785  H   GLY A  79     114.780 109.450 164.090  1.00  0.00           H
ATOM    786  CA  GLY A  79     115.670 109.040 162.200  1.00  0.00           C
ATOM    787  C   GLY A  79     117.220 109.290 162.540  1.00  0.00           C
ATOM    788  O   GLY A  79     117.570 110.430 162.910  1.00  0.00           O
ATOM    789  N   HIS A  80     118.020 108.220 162.220  1.00  0.00           N
ATOM    790  H   HIS A  80     117.650 107.390 161.800  1.00  0.00           H
ATOM    791  CA  HIS A  80     119.380 108.140 162.610  1.00  0.00           C
ATOM    792  CB  HIS A  80     119.330 107.240 163.890  1.00  0.00           C
ATOM    793  CG  HIS A  80     118.270 107.600 165.020  1.00  0.00           C
ATOM    794  ND1 HIS A  80     117.200 106.900 165.440  1.00  0.00           N
ATOM    795  HD1 HIS A  80     116.950 105.980 165.140  1.00  0.00           H
ATOM    796  CD2 HIS A  80     118.360 108.680 165.700  1.00  0.00           C
ATOM    797  HD2 HIS A  80     119.250 109.300 165.720  1.00  0.00           H
ATOM    798  CE1 HIS A  80     116.620 107.540 166.470  1.00  0.00           C
ATOM    799  HE1 HIS A  80     115.780 107.190 167.070  1.00  0.00           H
ATOM    800  NE2 HIS A  80     117.380 108.600 166.570  1.00  0.00           N
ATOM    801  C   HIS A  80     120.290 107.550 161.550  1.00  0.00           C
ATOM    802  O   HIS A  80     119.950 106.650 160.760  1.00  0.00           O
ATOM    803  N   SER A  81     121.550 107.970 161.660  1.00  0.00           N
ATOM    804  H   SER A  81     121.700 108.860 162.090  1.00  0.00           H
ATOM    805  CA  SER A  81     122.720 107.470 160.860  1.00  0.00           C
ATOM    806  CB  SER A  81     122.650 108.230 159.510  1.00  0.00           C
ATOM    807  OG  SER A  81     123.530 107.510 158.620  1.00  0.00           O
ATOM    808  HG  SER A  81     123.450 107.980 157.750  1.00  0.00           H
ATOM    809  C   SER A  81     124.240 107.440 161.280  1.00  0.00           C
ATOM    810  O   SER A  81     124.800 108.460 161.690  1.00  0.00           O
ATOM    811  N   MET A  82     124.880 106.310 161.150  1.00  0.00           N
ATOM    812  H   MET A  82     124.420 105.500 160.790  1.00  0.00           H
ATOM    813  CA  MET A  82     126.240 105.990 161.570  1.00  0.00           C
ATOM    814  CB  MET A  82     126.400 104.680 162.390  1.00  0.00           C
ATOM    815  CG  MET A  82     127.530 104.770 163.390  1.00  0.00           C
ATOM    816  SD  MET A  82     129.120 104.960 162.510  1.00  0.00           S
ATOM    817  CE  MET A  82     130.300 104.730 163.840  1.00  0.00           C
ATOM    818  C   MET A  82     127.050 106.040 160.280  1.00  0.00           C
ATOM    819  O   MET A  82     127.190 105.020 159.630  1.00  0.00           O
ATOM    820  N   GLN A  83     127.720 107.210 160.090  1.00  0.00           N
ATOM    821  H   GLN A  83     127.580 108.040 160.620  1.00  0.00           H
ATOM    822  CA  GLN A  83     128.570 107.420 158.920  1.00  0.00           C
ATOM    823  CB  GLN A  83     128.080 108.720 158.230  1.00  0.00           C
ATOM    824  CG  GLN A  83     128.480 109.050 156.790  1.00  0.00           C
ATOM    825  CD  GLN A  83     127.680 110.170 156.160  1.00  0.00           C
ATOM    826  OE1 GLN A  83     126.580 110.020 155.680  1.00  0.00           O
ATOM    827  NE2 GLN A  83     128.330 111.290 156.010  1.00  0.00           N
ATOM    828 1HE2 GLN A  83     129.230 111.470 156.410  1.00  0.00           H
ATOM    829 2HE2 GLN A  83     127.830 112.060 155.600  1.00  0.00           H
ATOM    830  C   GLN A  83     130.110 107.490 159.310  1.00  0.00           C
ATOM    831  O   GLN A  83     130.710 108.530 159.180  1.00  0.00           O
ATOM    832  N   ASN A  84     130.580 106.280 159.630  1.00  0.00           N
ATOM    833  H   ASN A  84     129.970 105.490 159.650  1.00  0.00           H
ATOM    834  CA  ASN A  84     131.940 106.000 160.290  1.00  0.00           C
ATOM    835  CB  ASN A  84     133.020 105.750 159.270  1.00  0.00           C
ATOM    836  CG  ASN A  84     134.090 104.880 159.860  1.00  0.00           C
ATOM    837  OD1 ASN A  84     134.520 104.850 161.000  1.00  0.00           O
ATOM    838  ND2 ASN A  84     134.590 104.130 159.000  1.00  0.00           N
ATOM    839 1HD2 ASN A  84     134.290 104.120 158.050  1.00  0.00           H
ATOM    840 2HD2 ASN A  84     135.210 103.400 159.290  1.00  0.00           H
ATOM    841  C   ASN A  84     132.400 107.030 161.420  1.00  0.00           C
ATOM    842  O   ASN A  84     132.300 106.650 162.620  1.00  0.00           O
ATOM    843  N   CYS A  85     132.990 108.150 161.090  1.00  0.00           N
ATOM    844  H   CYS A  85     133.290 108.360 160.160  1.00  0.00           H
ATOM    845  CA  CYS A  85     133.160 109.300 162.060  1.00  0.00           C
ATOM    846  CB  CYS A  85     134.370 110.140 161.870  1.00  0.00           C
ATOM    847  SG  CYS A  85     135.950 109.460 162.360  1.00  0.00           S
ATOM    848  HG  CYS A  85     136.790 110.240 161.690  1.00  0.00           H
ATOM    849  C   CYS A  85     131.980 110.240 162.350  1.00  0.00           C
ATOM    850  O   CYS A  85     131.780 110.560 163.500  1.00  0.00           O
ATOM    851  N   VAL A  86     131.130 110.500 161.350  1.00  0.00           N
ATOM    852  H   VAL A  86     131.150 109.960 160.510  1.00  0.00           H
ATOM    853  CA  VAL A  86     130.030 111.460 161.630  1.00  0.00           C
ATOM    854  CB  VAL A  86     129.780 112.470 160.510  1.00  0.00           C
ATOM    855  CG1 VAL A  86     131.000 113.350 160.310  1.00  0.00           C
ATOM    856  CG2 VAL A  86     129.640 111.850 159.190  1.00  0.00           C
ATOM    857  C   VAL A  86     128.730 110.760 161.990  1.00  0.00           C
ATOM    858  O   VAL A  86     128.100 110.130 161.160  1.00  0.00           O
ATOM    859  N   LEU A  87     128.200 111.130 163.150  1.00  0.00           N
ATOM    860  H   LEU A  87     128.760 111.430 163.920  1.00  0.00           H
ATOM    861  CA  LEU A  87     126.880 110.470 163.480  1.00  0.00           C
ATOM    862  CB  LEU A  87     126.810 110.090 164.950  1.00  0.00           C
ATOM    863  CG  LEU A  87     127.540 108.780 165.180  1.00  0.00           C
ATOM    864  CD1 LEU A  87     129.010 108.930 165.450  1.00  0.00           C
ATOM    865  CD2 LEU A  87     126.790 107.940 166.210  1.00  0.00           C
ATOM    866  C   LEU A  87     125.770 111.500 163.230  1.00  0.00           C
ATOM    867  O   LEU A  87     125.680 112.550 163.840  1.00  0.00           O
ATOM    868  N   LYS A  88     124.840 111.180 162.270  1.00  0.00           N
ATOM    869  H   LYS A  88     124.830 110.210 162.020  1.00  0.00           H
ATOM    870  CA  LYS A  88     123.780 112.130 161.760  1.00  0.00           C
ATOM    871  CB  LYS A  88     123.610 112.010 160.250  1.00  0.00           C
ATOM    872  CG  LYS A  88     124.920 111.830 159.520  1.00  0.00           C
ATOM    873  CD  LYS A  88     124.830 111.400 158.030  1.00  0.00           C
ATOM    874  CE  LYS A  88     124.050 112.380 157.150  1.00  0.00           C
ATOM    875  NZ  LYS A  88     123.960 111.820 155.820  1.00  0.00           N
ATOM    876  HZ1 LYS A  88     123.470 112.480 155.250  1.00  0.00           H
ATOM    877  HZ2 LYS A  88     124.910 111.700 155.540  1.00  0.00           H
ATOM    878  HZ3 LYS A  88     123.490 110.940 155.890  1.00  0.00           H
ATOM    879  C   LYS A  88     122.450 111.890 162.410  1.00  0.00           C
ATOM    880  O   LYS A  88     121.990 110.720 162.420  1.00  0.00           O
ATOM    881  N   LEU A  89     121.810 112.990 162.830  1.00  0.00           N
ATOM    882  H   LEU A  89     122.290 113.770 163.230  1.00  0.00           H
ATOM    883  CA  LEU A  89     120.420 112.800 163.320  1.00  0.00           C
ATOM    884  CB  LEU A  89     120.130 113.140 164.770  1.00  0.00           C
ATOM    885  CG  LEU A  89     121.130 112.680 165.750  1.00  0.00           C
ATOM    886  CD1 LEU A  89     122.250 113.700 165.910  1.00  0.00           C
ATOM    887  CD2 LEU A  89     120.530 112.380 167.150  1.00  0.00           C
ATOM    888  C   LEU A  89     119.430 113.650 162.560  1.00  0.00           C
ATOM    889  O   LEU A  89     119.780 114.800 162.530  1.00  0.00           O
ATOM    890  N   LYS A  90     118.230 113.150 162.130  1.00  0.00           N
ATOM    891  H   LYS A  90     117.900 112.270 162.470  1.00  0.00           H
ATOM    892  CA  LYS A  90     117.410 113.950 161.280  1.00  0.00           C
ATOM    893  CB  LYS A  90     116.920 113.050 160.160  1.00  0.00           C
ATOM    894  CG  LYS A  90     116.620 113.950 158.950  1.00  0.00           C
ATOM    895  CD  LYS A  90     116.350 113.030 157.780  1.00  0.00           C
ATOM    896  CE  LYS A  90     114.990 112.390 158.090  1.00  0.00           C
ATOM    897  NZ  LYS A  90     114.620 111.340 157.190  1.00  0.00           N
ATOM    898  HZ1 LYS A  90     114.050 111.740 156.480  1.00  0.00           H
ATOM    899  HZ2 LYS A  90     115.430 110.910 156.800  1.00  0.00           H
ATOM    900  HZ3 LYS A  90     114.040 110.670 157.660  1.00  0.00           H
ATOM    901  C   LYS A  90     116.160 114.630 161.890  1.00  0.00           C
ATOM    902  O   LYS A  90     115.280 114.050 162.510  1.00  0.00           O
ATOM    903  N   VAL A  91     116.040 115.930 161.710  1.00  0.00           N
ATOM    904  H   VAL A  91     116.650 116.440 161.110  1.00  0.00           H
ATOM    905  CA  VAL A  91     114.910 116.760 162.150  1.00  0.00           C
ATOM    906  CB  VAL A  91     115.380 118.190 162.590  1.00  0.00           C
ATOM    907  CG1 VAL A  91     114.340 119.070 163.170  1.00  0.00           C
ATOM    908  CG2 VAL A  91     116.580 118.180 163.590  1.00  0.00           C
ATOM    909  C   VAL A  91     114.030 116.920 160.910  1.00  0.00           C
ATOM    910  O   VAL A  91     114.580 117.060 159.780  1.00  0.00           O
ATOM    911  N   ASP A  92     112.730 117.100 161.070  1.00  0.00           N
ATOM    912  H   ASP A  92     112.290 116.950 161.950  1.00  0.00           H
ATOM    913  CA  ASP A  92     111.800 117.500 159.990  1.00  0.00           C
ATOM    914  CB  ASP A  92     110.400 117.130 160.510  1.00  0.00           C
ATOM    915  CG  ASP A  92     109.230 117.430 159.540  1.00  0.00           C
ATOM    916  OD1 ASP A  92     108.840 116.580 158.700  1.00  0.00           O
ATOM    917  OD2 ASP A  92     108.520 118.400 159.850  1.00  0.00           O
ATOM    918  C   ASP A  92     111.860 119.020 159.680  1.00  0.00           C
ATOM    919  O   ASP A  92     112.170 119.340 158.540  1.00  0.00           O
ATOM    920  N   THR A  93     111.590 119.980 160.630  1.00  0.00           N
ATOM    921  H   THR A  93     111.270 119.800 161.560  1.00  0.00           H
ATOM    922  CA  THR A  93     111.620 121.430 160.350  1.00  0.00           C
ATOM    923  CB  THR A  93     110.880 122.270 161.380  1.00  0.00           C
ATOM    924  OG1 THR A  93     110.980 121.850 162.740  1.00  0.00           O
ATOM    925  HG1 THR A  93     111.000 120.850 162.790  1.00  0.00           H
ATOM    926  CG2 THR A  93     109.390 122.550 161.030  1.00  0.00           C
ATOM    927  C   THR A  93     112.970 122.010 160.070  1.00  0.00           C
ATOM    928  O   THR A  93     113.590 122.680 160.850  1.00  0.00           O
ATOM    929  N   ALA A  94     113.430 121.810 158.870  1.00  0.00           N
ATOM    930  H   ALA A  94     113.020 121.100 158.290  1.00  0.00           H
ATOM    931  CA  ALA A  94     114.710 122.280 158.280  1.00  0.00           C
ATOM    932  CB  ALA A  94     114.800 122.120 156.750  1.00  0.00           C
ATOM    933  C   ALA A  94     114.990 123.770 158.610  1.00  0.00           C
ATOM    934  O   ALA A  94     114.160 124.630 158.750  1.00  0.00           O
ATOM    935  N   ASN A  95     116.320 123.900 158.840  1.00  0.00           N
ATOM    936  H   ASN A  95     116.940 123.200 158.490  1.00  0.00           H
ATOM    937  CA  ASN A  95     117.080 125.060 159.450  1.00  0.00           C
ATOM    938  CB  ASN A  95     118.560 124.690 159.560  1.00  0.00           C
ATOM    939  CG  ASN A  95     119.310 125.760 160.390  1.00  0.00           C
ATOM    940  OD1 ASN A  95     118.800 126.810 160.770  1.00  0.00           O
ATOM    941  ND2 ASN A  95     120.410 125.380 160.990  1.00  0.00           N
ATOM    942 1HD2 ASN A  95     120.800 124.460 160.910  1.00  0.00           H
ATOM    943 2HD2 ASN A  95     120.890 126.140 161.430  1.00  0.00           H
ATOM    944  C   ASN A  95     116.930 126.350 158.640  1.00  0.00           C
ATOM    945  O   ASN A  95     117.230 126.330 157.460  1.00  0.00           O
ATOM    946  N   PRO A  96     116.340 127.440 159.210  1.00  0.00           N
ATOM    947  CA  PRO A  96     116.280 128.720 158.480  1.00  0.00           C
ATOM    948  CB  PRO A  96     115.020 129.320 159.010  1.00  0.00           C
ATOM    949  CG  PRO A  96     115.010 128.890 160.480  1.00  0.00           C
ATOM    950  CD  PRO A  96     115.620 127.460 160.480  1.00  0.00           C
ATOM    951  C   PRO A  96     117.560 129.620 158.370  1.00  0.00           C
ATOM    952  O   PRO A  96     117.540 130.700 157.820  1.00  0.00           O
ATOM    953  N   LYS A  97     118.640 129.170 158.960  1.00  0.00           N
ATOM    954  H   LYS A  97     118.630 128.330 159.500  1.00  0.00           H
ATOM    955  CA  LYS A  97     119.940 129.900 158.970  1.00  0.00           C
ATOM    956  CB  LYS A  97     120.180 130.580 160.330  1.00  0.00           C
ATOM    957  CG  LYS A  97     119.460 131.950 160.370  1.00  0.00           C
ATOM    958  CD  LYS A  97     118.760 131.970 161.780  1.00  0.00           C
ATOM    959  CE  LYS A  97     117.990 133.330 161.960  1.00  0.00           C
ATOM    960  NZ  LYS A  97     117.400 133.410 163.320  1.00  0.00           N
ATOM    961  HZ1 LYS A  97     117.510 134.330 163.670  1.00  0.00           H
ATOM    962  HZ2 LYS A  97     116.440 133.140 163.300  1.00  0.00           H
ATOM    963  HZ3 LYS A  97     117.900 132.820 163.950  1.00  0.00           H
ATOM    964  C   LYS A  97     121.090 129.020 158.510  1.00  0.00           C
ATOM    965  O   LYS A  97     121.780 128.470 159.320  1.00  0.00           O
ATOM    966  N   THR A  98     120.920 128.600 157.270  1.00  0.00           N
ATOM    967  H   THR A  98     120.140 128.970 156.760  1.00  0.00           H
ATOM    968  CA  THR A  98     121.780 127.710 156.470  1.00  0.00           C
ATOM    969  CB  THR A  98     121.020 126.490 155.950  1.00  0.00           C
ATOM    970  OG1 THR A  98     119.650 126.840 155.620  1.00  0.00           O
ATOM    971  HG1 THR A  98     119.170 125.980 155.450  1.00  0.00           H
ATOM    972  CG2 THR A  98     121.030 125.450 157.090  1.00  0.00           C
ATOM    973  C   THR A  98     122.640 128.310 155.300  1.00  0.00           C
ATOM    974  O   THR A  98     121.980 128.850 154.370  1.00  0.00           O
ATOM    975  N   PRO A  99     123.970 128.170 155.280  1.00  0.00           N
ATOM    976  CA  PRO A  99     124.830 128.590 154.120  1.00  0.00           C
ATOM    977  CB  PRO A  99     126.190 128.950 154.680  1.00  0.00           C
ATOM    978  CG  PRO A  99     126.270 128.040 155.900  1.00  0.00           C
ATOM    979  CD  PRO A  99     124.800 127.750 156.390  1.00  0.00           C
ATOM    980  C   PRO A  99     124.930 127.470 153.080  1.00  0.00           C
ATOM    981  O   PRO A  99     124.640 126.330 153.360  1.00  0.00           O
ATOM    982  N   LYS A 100     125.500 127.860 151.920  1.00  0.00           N
ATOM    983  H   LYS A 100     125.730 128.800 151.650  1.00  0.00           H
ATOM    984  CA  LYS A 100     125.760 126.980 150.730  1.00  0.00           C
ATOM    985  CB  LYS A 100     125.770 127.870 149.490  1.00  0.00           C
ATOM    986  CG  LYS A 100     124.420 128.380 149.140  1.00  0.00           C
ATOM    987  CD  LYS A 100     124.380 129.010 147.750  1.00  0.00           C
ATOM    988  CE  LYS A 100     124.980 128.000 146.680  1.00  0.00           C
ATOM    989  NZ  LYS A 100     124.700 128.410 145.300  1.00  0.00           N
ATOM    990  HZ1 LYS A 100     125.000 129.360 145.190  1.00  0.00           H
ATOM    991  HZ2 LYS A 100     125.070 127.770 144.620  1.00  0.00           H
ATOM    992  HZ3 LYS A 100     123.730 128.520 145.110  1.00  0.00           H
ATOM    993  C   LYS A 100     126.920 125.980 150.830  1.00  0.00           C
ATOM    994  O   LYS A 100     127.990 126.200 150.210  1.00  0.00           O
ATOM    995  N   TYR A 101     126.690 124.850 151.470  1.00  0.00           N
ATOM    996  H   TYR A 101     125.780 124.440 151.500  1.00  0.00           H
ATOM    997  CA  TYR A 101     127.790 124.060 151.960  1.00  0.00           C
ATOM    998  CB  TYR A 101     127.420 123.290 153.240  1.00  0.00           C
ATOM    999  CG  TYR A 101     126.120 122.400 153.210  1.00  0.00           C
ATOM   1000  CD1 TYR A 101     126.310 121.010 153.080  1.00  0.00           C
ATOM   1001  HD1 TYR A 101     127.280 120.560 153.240  1.00  0.00           H
ATOM   1002  CD2 TYR A 101     124.760 122.920 153.360  1.00  0.00           C
ATOM   1003  HD2 TYR A 101     124.580 124.000 153.330  1.00  0.00           H
ATOM   1004  CE1 TYR A 101     125.200 120.210 153.140  1.00  0.00           C
ATOM   1005  HE1 TYR A 101     125.260 119.120 153.190  1.00  0.00           H
ATOM   1006  CE2 TYR A 101     123.660 122.060 153.440  1.00  0.00           C
ATOM   1007  HE2 TYR A 101     122.770 122.350 154.000  1.00  0.00           H
ATOM   1008  CZ  TYR A 101     123.910 120.730 153.350  1.00  0.00           C
ATOM   1009  OH  TYR A 101     122.930 119.780 153.400  1.00  0.00           O
ATOM   1010  HH  TYR A 101     122.060 120.240 153.240  1.00  0.00           H
ATOM   1011  C   TYR A 101     128.410 123.100 150.930  1.00  0.00           C
ATOM   1012  O   TYR A 101     127.670 122.460 150.130  1.00  0.00           O
ATOM   1013  N   LYS A 102     129.680 123.040 150.880  1.00  0.00           N
ATOM   1014  H   LYS A 102     130.220 123.800 151.240  1.00  0.00           H
ATOM   1015  CA  LYS A 102     130.470 122.190 150.040  1.00  0.00           C
ATOM   1016  CB  LYS A 102     131.260 122.810 148.870  1.00  0.00           C
ATOM   1017  CG  LYS A 102     130.330 123.200 147.720  1.00  0.00           C
ATOM   1018  CD  LYS A 102     131.110 123.800 146.560  1.00  0.00           C
ATOM   1019  CE  LYS A 102     132.170 122.840 146.000  1.00  0.00           C
ATOM   1020  NZ  LYS A 102     132.980 123.780 145.150  1.00  0.00           N
ATOM   1021  HZ1 LYS A 102     133.250 124.560 145.710  1.00  0.00           H
ATOM   1022  HZ2 LYS A 102     133.810 123.330 144.830  1.00  0.00           H
ATOM   1023  HZ3 LYS A 102     132.560 124.300 144.410  1.00  0.00           H
ATOM   1024  C   LYS A 102     131.410 121.290 150.850  1.00  0.00           C
ATOM   1025  O   LYS A 102     132.060 121.830 151.750  1.00  0.00           O
ATOM   1026  N   PHE A 103     131.530 120.020 150.450  1.00  0.00           N
ATOM   1027  H   PHE A 103     131.290 119.790 149.500  1.00  0.00           H
ATOM   1028  CA  PHE A 103     132.340 119.050 151.220  1.00  0.00           C
ATOM   1029  CB  PHE A 103     131.590 117.710 151.140  1.00  0.00           C
ATOM   1030  CG  PHE A 103     130.390 117.700 152.040  1.00  0.00           C
ATOM   1031  CD1 PHE A 103     130.420 117.020 153.260  1.00  0.00           C
ATOM   1032  HD1 PHE A 103     131.280 116.380 153.400  1.00  0.00           H
ATOM   1033  CD2 PHE A 103     129.150 118.010 151.530  1.00  0.00           C
ATOM   1034  HD2 PHE A 103     128.930 118.630 150.650  1.00  0.00           H
ATOM   1035  CE1 PHE A 103     129.290 116.670 153.980  1.00  0.00           C
ATOM   1036  HE1 PHE A 103     129.330 116.310 155.000  1.00  0.00           H
ATOM   1037  CE2 PHE A 103     128.030 117.640 152.260  1.00  0.00           C
ATOM   1038  HE2 PHE A 103     127.040 117.720 151.800  1.00  0.00           H
ATOM   1039  CZ  PHE A 103     128.080 116.960 153.460  1.00  0.00           C
ATOM   1040  HZ  PHE A 103     127.200 116.830 154.100  1.00  0.00           H
ATOM   1041  C   PHE A 103     133.770 119.060 150.690  1.00  0.00           C
ATOM   1042  O   PHE A 103     133.940 118.400 149.680  1.00  0.00           O
ATOM   1043  N   VAL A 104     134.810 119.660 151.340  1.00  0.00           N
ATOM   1044  H   VAL A 104     134.690 120.110 152.220  1.00  0.00           H
ATOM   1045  CA  VAL A 104     136.160 119.570 150.780  1.00  0.00           C
ATOM   1046  CB  VAL A 104     136.890 120.830 150.460  1.00  0.00           C
ATOM   1047  CG1 VAL A 104     136.130 121.490 149.290  1.00  0.00           C
ATOM   1048  CG2 VAL A 104     137.100 121.690 151.720  1.00  0.00           C
ATOM   1049  C   VAL A 104     137.140 118.620 151.560  1.00  0.00           C
ATOM   1050  O   VAL A 104     137.020 118.610 152.750  1.00  0.00           O
ATOM   1051  N   ARG A 105     138.110 117.920 151.050  1.00  0.00           N
ATOM   1052  H   ARG A 105     138.480 118.260 150.180  1.00  0.00           H
ATOM   1053  CA  ARG A 105     139.080 117.110 151.810  1.00  0.00           C
ATOM   1054  CB  ARG A 105     139.850 116.230 150.800  1.00  0.00           C
ATOM   1055  CG  ARG A 105     138.800 115.340 150.120  1.00  0.00           C
ATOM   1056  CD  ARG A 105     139.380 113.990 149.750  1.00  0.00           C
ATOM   1057  NE  ARG A 105     140.210 114.120 148.520  1.00  0.00           N
ATOM   1058  HE  ARG A 105     141.120 114.540 148.510  1.00  0.00           H
ATOM   1059  CZ  ARG A 105     139.920 113.440 147.400  1.00  0.00           C
ATOM   1060  NH1 ARG A 105     138.910 112.600 147.320  1.00  0.00           N
ATOM   1061 1HH1 ARG A 105     138.430 112.400 148.170  1.00  0.00           H
ATOM   1062 2HH1 ARG A 105     138.690 112.060 146.510  1.00  0.00           H
ATOM   1063  NH2 ARG A 105     140.490 113.710 146.270  1.00  0.00           N
ATOM   1064 1HH2 ARG A 105     141.170 114.440 146.270  1.00  0.00           H
ATOM   1065 2HH2 ARG A 105     140.350 113.070 145.510  1.00  0.00           H
ATOM   1066  C   ARG A 105     139.980 118.010 152.720  1.00  0.00           C
ATOM   1067  O   ARG A 105     139.920 119.250 152.820  1.00  0.00           O
ATOM   1068  N   ILE A 106     140.580 117.360 153.700  1.00  0.00           N
ATOM   1069  H   ILE A 106     140.220 116.530 154.120  1.00  0.00           H
ATOM   1070  CA  ILE A 106     141.660 118.010 154.530  1.00  0.00           C
ATOM   1071  CB  ILE A 106     141.800 117.270 155.900  1.00  0.00           C
ATOM   1072  CG1 ILE A 106     140.360 117.000 156.510  1.00  0.00           C
ATOM   1073  CG2 ILE A 106     142.800 118.010 156.690  1.00  0.00           C
ATOM   1074  CD  ILE A 106     140.690 116.220 157.790  1.00  0.00           C
ATOM   1075  C   ILE A 106     142.990 118.110 153.690  1.00  0.00           C
ATOM   1076  O   ILE A 106     143.910 117.270 153.820  1.00  0.00           O
ATOM   1077  N   GLN A 107     143.050 119.190 153.020  1.00  0.00           N
ATOM   1078  H   GLN A 107     142.310 119.840 152.890  1.00  0.00           H
ATOM   1079  CA  GLN A 107     144.270 119.440 152.170  1.00  0.00           C
ATOM   1080  CB  GLN A 107     143.810 120.370 151.050  1.00  0.00           C
ATOM   1081  CG  GLN A 107     142.960 119.490 150.040  1.00  0.00           C
ATOM   1082  CD  GLN A 107     142.250 120.320 148.940  1.00  0.00           C
ATOM   1083  OE1 GLN A 107     141.160 119.930 148.430  1.00  0.00           O
ATOM   1084  NE2 GLN A 107     142.930 121.230 148.340  1.00  0.00           N
ATOM   1085 1HE2 GLN A 107     143.900 121.390 148.520  1.00  0.00           H
ATOM   1086 2HE2 GLN A 107     142.460 121.630 147.550  1.00  0.00           H
ATOM   1087  C   GLN A 107     145.530 119.740 153.010  1.00  0.00           C
ATOM   1088  O   GLN A 107     145.580 120.910 153.480  1.00  0.00           O
ATOM   1089  N   PRO A 108     146.470 118.800 153.160  1.00  0.00           N
ATOM   1090  CA  PRO A 108     147.610 118.970 154.030  1.00  0.00           C
ATOM   1091  CB  PRO A 108     148.230 117.610 154.130  1.00  0.00           C
ATOM   1092  CG  PRO A 108     148.070 117.160 152.660  1.00  0.00           C
ATOM   1093  CD  PRO A 108     146.670 117.690 152.260  1.00  0.00           C
ATOM   1094  C   PRO A 108     148.500 120.150 153.660  1.00  0.00           C
ATOM   1095  O   PRO A 108     149.430 120.080 152.870  1.00  0.00           O
ATOM   1096  N   GLY A 109     148.280 121.150 154.430  1.00  0.00           N
ATOM   1097  H   GLY A 109     147.970 121.070 155.380  1.00  0.00           H
ATOM   1098  CA  GLY A 109     149.060 122.390 154.190  1.00  0.00           C
ATOM   1099  C   GLY A 109     148.240 123.700 154.140  1.00  0.00           C
ATOM   1100  O   GLY A 109     148.530 124.700 154.690  1.00  0.00           O
ATOM   1101  N   GLN A 110     147.060 123.550 153.560  1.00  0.00           N
ATOM   1102  H   GLN A 110     146.680 122.670 153.290  1.00  0.00           H
ATOM   1103  CA  GLN A 110     146.100 124.680 153.370  1.00  0.00           C
ATOM   1104  CB  GLN A 110     145.070 124.180 152.320  1.00  0.00           C
ATOM   1105  CG  GLN A 110     145.480 124.520 150.860  1.00  0.00           C
ATOM   1106  CD  GLN A 110     145.720 126.040 150.570  1.00  0.00           C
ATOM   1107  OE1 GLN A 110     146.800 126.440 150.130  1.00  0.00           O
ATOM   1108  NE2 GLN A 110     144.740 126.810 150.860  1.00  0.00           N
ATOM   1109 1HE2 GLN A 110     143.840 126.410 151.050  1.00  0.00           H
ATOM   1110 2HE2 GLN A 110     144.920 127.790 150.860  1.00  0.00           H
ATOM   1111  C   GLN A 110     145.430 125.310 154.600  1.00  0.00           C
ATOM   1112  O   GLN A 110     145.060 124.650 155.540  1.00  0.00           O
ATOM   1113  N   THR A 111     145.320 126.630 154.530  1.00  0.00           N
ATOM   1114  H   THR A 111     145.920 127.080 153.870  1.00  0.00           H
ATOM   1115  CA  THR A 111     144.630 127.560 155.480  1.00  0.00           C
ATOM   1116  CB  THR A 111     145.440 128.890 155.590  1.00  0.00           C
ATOM   1117  OG1 THR A 111     145.790 129.330 154.300  1.00  0.00           O
ATOM   1118  HG1 THR A 111     145.760 130.320 154.150  1.00  0.00           H
ATOM   1119  CG2 THR A 111     146.500 128.750 156.680  1.00  0.00           C
ATOM   1120  C   THR A 111     143.090 127.890 155.470  1.00  0.00           C
ATOM   1121  O   THR A 111     142.650 128.690 154.640  1.00  0.00           O
ATOM   1122  N   PHE A 112     142.420 127.520 156.530  1.00  0.00           N
ATOM   1123  H   PHE A 112     142.920 127.420 157.390  1.00  0.00           H
ATOM   1124  CA  PHE A 112     140.950 127.530 156.660  1.00  0.00           C
ATOM   1125  CB  PHE A 112     140.340 126.140 156.590  1.00  0.00           C
ATOM   1126  CG  PHE A 112     140.630 125.420 155.230  1.00  0.00           C
ATOM   1127  CD1 PHE A 112     139.610 125.490 154.280  1.00  0.00           C
ATOM   1128  HD1 PHE A 112     139.120 126.440 154.080  1.00  0.00           H
ATOM   1129  CD2 PHE A 112     141.710 124.530 155.100  1.00  0.00           C
ATOM   1130  HD2 PHE A 112     142.410 124.400 155.920  1.00  0.00           H
ATOM   1131  CE1 PHE A 112     139.650 124.560 153.230  1.00  0.00           C
ATOM   1132  HE1 PHE A 112     138.950 124.700 152.400  1.00  0.00           H
ATOM   1133  CE2 PHE A 112     141.650 123.630 154.060  1.00  0.00           C
ATOM   1134  HE2 PHE A 112     142.520 122.990 153.990  1.00  0.00           H
ATOM   1135  CZ  PHE A 112     140.670 123.600 153.100  1.00  0.00           C
ATOM   1136  HZ  PHE A 112     140.660 122.830 152.330  1.00  0.00           H
ATOM   1137  C   PHE A 112     140.540 128.300 157.930  1.00  0.00           C
ATOM   1138  O   PHE A 112     141.350 128.400 158.880  1.00  0.00           O
ATOM   1139  N   SER A 113     139.250 128.660 158.000  1.00  0.00           N
ATOM   1140  H   SER A 113     138.670 128.730 157.190  1.00  0.00           H
ATOM   1141  CA  SER A 113     138.770 129.390 159.120  1.00  0.00           C
ATOM   1142  CB  SER A 113     137.800 130.490 158.720  1.00  0.00           C
ATOM   1143  OG  SER A 113     138.280 131.290 157.610  1.00  0.00           O
ATOM   1144  HG  SER A 113     137.480 131.730 157.220  1.00  0.00           H
ATOM   1145  C   SER A 113     138.080 128.570 160.230  1.00  0.00           C
ATOM   1146  O   SER A 113     137.040 127.990 160.070  1.00  0.00           O
ATOM   1147  N   VAL A 114     138.690 128.650 161.350  1.00  0.00           N
ATOM   1148  H   VAL A 114     139.550 129.150 161.440  1.00  0.00           H
ATOM   1149  CA  VAL A 114     138.380 127.760 162.530  1.00  0.00           C
ATOM   1150  CB  VAL A 114     139.640 127.080 163.090  1.00  0.00           C
ATOM   1151  CG1 VAL A 114     139.330 126.040 164.040  1.00  0.00           C
ATOM   1152  CG2 VAL A 114     140.570 126.610 162.000  1.00  0.00           C
ATOM   1153  C   VAL A 114     137.590 128.510 163.610  1.00  0.00           C
ATOM   1154  O   VAL A 114     137.970 129.550 164.140  1.00  0.00           O
ATOM   1155  N   LEU A 115     136.360 128.010 163.680  1.00  0.00           N
ATOM   1156  H   LEU A 115     136.090 127.320 163.010  1.00  0.00           H
ATOM   1157  CA  LEU A 115     135.240 128.640 164.410  1.00  0.00           C
ATOM   1158  CB  LEU A 115     134.000 128.610 163.470  1.00  0.00           C
ATOM   1159  CG  LEU A 115     132.760 129.310 164.130  1.00  0.00           C
ATOM   1160  CD1 LEU A 115     132.900 130.800 164.530  1.00  0.00           C
ATOM   1161  CD2 LEU A 115     131.490 129.030 163.370  1.00  0.00           C
ATOM   1162  C   LEU A 115     135.150 127.870 165.760  1.00  0.00           C
ATOM   1163  O   LEU A 115     134.640 126.720 165.870  1.00  0.00           O
ATOM   1164  N   ALA A 116     135.820 128.470 166.720  1.00  0.00           N
ATOM   1165  H   ALA A 116     136.240 129.360 166.540  1.00  0.00           H
ATOM   1166  CA  ALA A 116     135.900 128.110 168.130  1.00  0.00           C
ATOM   1167  CB  ALA A 116     136.800 129.170 168.750  1.00  0.00           C
ATOM   1168  C   ALA A 116     134.480 128.070 168.830  1.00  0.00           C
ATOM   1169  O   ALA A 116     133.870 129.130 168.730  1.00  0.00           O
ATOM   1170  N   CYS A 117     134.040 126.880 169.160  1.00  0.00           N
ATOM   1171  H   CYS A 117     134.360 126.120 168.600  1.00  0.00           H
ATOM   1172  CA  CYS A 117     132.730 126.700 169.720  1.00  0.00           C
ATOM   1173  CB  CYS A 117     131.900 125.810 168.860  1.00  0.00           C
ATOM   1174  SG  CYS A 117     131.640 126.440 167.180  1.00  0.00           S
ATOM   1175  HG  CYS A 117     132.900 126.310 166.750  1.00  0.00           H
ATOM   1176  C   CYS A 117     132.820 126.140 171.160  1.00  0.00           C
ATOM   1177  O   CYS A 117     133.140 125.010 171.510  1.00  0.00           O
ATOM   1178  N   TYR A 118     132.250 127.020 171.960  1.00  0.00           N
ATOM   1179  H   TYR A 118     131.740 127.820 171.640  1.00  0.00           H
ATOM   1180  CA  TYR A 118     132.070 126.770 173.410  1.00  0.00           C
ATOM   1181  CB  TYR A 118     132.980 127.760 174.130  1.00  0.00           C
ATOM   1182  CG  TYR A 118     134.430 127.830 173.690  1.00  0.00           C
ATOM   1183  CD1 TYR A 118     134.650 128.990 172.900  1.00  0.00           C
ATOM   1184  HD1 TYR A 118     133.910 129.790 172.820  1.00  0.00           H
ATOM   1185  CD2 TYR A 118     135.300 126.800 173.720  1.00  0.00           C
ATOM   1186  HD2 TYR A 118     135.030 125.820 174.130  1.00  0.00           H
ATOM   1187  CE1 TYR A 118     135.850 129.140 172.290  1.00  0.00           C
ATOM   1188  HE1 TYR A 118     135.910 130.010 171.630  1.00  0.00           H
ATOM   1189  CE2 TYR A 118     136.490 126.920 173.030  1.00  0.00           C
ATOM   1190  HE2 TYR A 118     137.170 126.060 173.080  1.00  0.00           H
ATOM   1191  CZ  TYR A 118     136.810 128.090 172.330  1.00  0.00           C
ATOM   1192  OH  TYR A 118     137.960 128.240 171.640  1.00  0.00           O
ATOM   1193  HH  TYR A 118     138.370 127.360 171.400  1.00  0.00           H
ATOM   1194  C   TYR A 118     130.580 126.630 173.880  1.00  0.00           C
ATOM   1195  O   TYR A 118     129.830 127.580 173.990  1.00  0.00           O
ATOM   1196  N   ASN A 119     130.220 125.410 174.230  1.00  0.00           N
ATOM   1197  H   ASN A 119     130.920 124.700 174.130  1.00  0.00           H
ATOM   1198  CA  ASN A 119     128.850 124.940 174.730  1.00  0.00           C
ATOM   1199  CB  ASN A 119     128.780 125.180 176.270  1.00  0.00           C
ATOM   1200  CG  ASN A 119     129.780 124.230 176.970  1.00  0.00           C
ATOM   1201  OD1 ASN A 119     130.930 124.580 177.130  1.00  0.00           O
ATOM   1202  ND2 ASN A 119     129.370 123.060 177.280  1.00  0.00           N
ATOM   1203 1HD2 ASN A 119     128.430 122.830 177.030  1.00  0.00           H
ATOM   1204 2HD2 ASN A 119     130.020 122.470 177.760  1.00  0.00           H
ATOM   1205  C   ASN A 119     127.540 125.440 174.080  1.00  0.00           C
ATOM   1206  O   ASN A 119     126.900 126.300 174.630  1.00  0.00           O
ATOM   1207  N   GLY A 120     127.530 125.280 172.760  1.00  0.00           N
ATOM   1208  H   GLY A 120     128.220 124.810 172.210  1.00  0.00           H
ATOM   1209  CA  GLY A 120     126.410 125.740 171.890  1.00  0.00           C
ATOM   1210  C   GLY A 120     126.510 127.180 171.420  1.00  0.00           C
ATOM   1211  O   GLY A 120     125.680 127.710 170.650  1.00  0.00           O
ATOM   1212  N   SER A 121     127.630 127.740 171.790  1.00  0.00           N
ATOM   1213  H   SER A 121     128.170 127.480 172.590  1.00  0.00           H
ATOM   1214  CA  SER A 121     127.960 129.140 171.330  1.00  0.00           C
ATOM   1215  CB  SER A 121     128.010 130.040 172.530  1.00  0.00           C
ATOM   1216  OG  SER A 121     128.540 131.400 172.330  1.00  0.00           O
ATOM   1217  HG  SER A 121     129.450 131.520 172.730  1.00  0.00           H
ATOM   1218  C   SER A 121     129.190 129.340 170.430  1.00  0.00           C
ATOM   1219  O   SER A 121     130.310 128.870 170.800  1.00  0.00           O
ATOM   1220  N   PRO A 122     128.960 129.670 169.190  1.00  0.00           N
ATOM   1221  CA  PRO A 122     130.030 129.770 168.200  1.00  0.00           C
ATOM   1222  CB  PRO A 122     129.310 129.870 166.860  1.00  0.00           C
ATOM   1223  CG  PRO A 122     128.080 129.010 167.050  1.00  0.00           C
ATOM   1224  CD  PRO A 122     127.690 129.430 168.490  1.00  0.00           C
ATOM   1225  C   PRO A 122     130.830 131.060 168.400  1.00  0.00           C
ATOM   1226  O   PRO A 122     130.570 132.020 167.640  1.00  0.00           O
ATOM   1227  N   SER A 123     131.910 130.990 169.200  1.00  0.00           N
ATOM   1228  H   SER A 123     132.580 130.250 169.150  1.00  0.00           H
ATOM   1229  CA  SER A 123     132.570 132.200 169.750  1.00  0.00           C
ATOM   1230  CB  SER A 123     132.700 132.230 171.280  1.00  0.00           C
ATOM   1231  OG  SER A 123     132.930 133.620 171.760  1.00  0.00           O
ATOM   1232  HG  SER A 123     132.270 134.270 171.400  1.00  0.00           H
ATOM   1233  C   SER A 123     134.040 132.400 169.260  1.00  0.00           C
ATOM   1234  O   SER A 123     134.950 131.770 169.740  1.00  0.00           O
ATOM   1235  N   GLY A 124     134.250 133.000 168.090  1.00  0.00           N
ATOM   1236  H   GLY A 124     133.540 133.140 167.400  1.00  0.00           H
ATOM   1237  CA  GLY A 124     135.660 133.360 167.600  1.00  0.00           C
ATOM   1238  C   GLY A 124     136.190 132.640 166.430  1.00  0.00           C
ATOM   1239  O   GLY A 124     136.210 131.410 166.350  1.00  0.00           O
ATOM   1240  N   VAL A 125     136.570 133.480 165.520  1.00  0.00           N
ATOM   1241  H   VAL A 125     136.630 134.450 165.760  1.00  0.00           H
ATOM   1242  CA  VAL A 125     137.210 133.000 164.230  1.00  0.00           C
ATOM   1243  CB  VAL A 125     136.230 133.520 163.140  1.00  0.00           C
ATOM   1244  CG1 VAL A 125     136.470 135.010 162.810  1.00  0.00           C
ATOM   1245  CG2 VAL A 125     136.250 132.640 161.880  1.00  0.00           C
ATOM   1246  C   VAL A 125     138.690 133.390 164.120  1.00  0.00           C
ATOM   1247  O   VAL A 125     138.990 134.490 164.540  1.00  0.00           O
ATOM   1248  N   TYR A 126     139.550 132.340 164.010  1.00  0.00           N
ATOM   1249  H   TYR A 126     139.250 131.440 164.310  1.00  0.00           H
ATOM   1250  CA  TYR A 126     141.000 132.420 163.700  1.00  0.00           C
ATOM   1251  CB  TYR A 126     141.920 132.070 164.910  1.00  0.00           C
ATOM   1252  CG  TYR A 126     143.380 131.880 164.640  1.00  0.00           C
ATOM   1253  CD1 TYR A 126     143.800 130.560 164.500  1.00  0.00           C
ATOM   1254  HD1 TYR A 126     143.020 129.800 164.400  1.00  0.00           H
ATOM   1255  CD2 TYR A 126     144.290 132.870 164.830  1.00  0.00           C
ATOM   1256  HD2 TYR A 126     143.980 133.900 164.960  1.00  0.00           H
ATOM   1257  CE1 TYR A 126     145.150 130.230 164.470  1.00  0.00           C
ATOM   1258  HE1 TYR A 126     145.500 129.330 163.960  1.00  0.00           H
ATOM   1259  CE2 TYR A 126     145.680 132.540 164.910  1.00  0.00           C
ATOM   1260  HE2 TYR A 126     146.420 133.310 165.100  1.00  0.00           H
ATOM   1261  CZ  TYR A 126     146.080 131.210 164.750  1.00  0.00           C
ATOM   1262  OH  TYR A 126     147.410 130.950 164.720  1.00  0.00           O
ATOM   1263  HH  TYR A 126     147.530 130.010 164.390  1.00  0.00           H
ATOM   1264  C   TYR A 126     141.350 131.520 162.510  1.00  0.00           C
ATOM   1265  O   TYR A 126     140.830 130.410 162.430  1.00  0.00           O
ATOM   1266  N   GLN A 127     142.190 132.050 161.660  1.00  0.00           N
ATOM   1267  H   GLN A 127     142.510 133.000 161.750  1.00  0.00           H
ATOM   1268  CA  GLN A 127     142.630 131.320 160.470  1.00  0.00           C
ATOM   1269  CB  GLN A 127     143.090 132.410 159.500  1.00  0.00           C
ATOM   1270  CG  GLN A 127     143.350 131.880 158.140  1.00  0.00           C
ATOM   1271  CD  GLN A 127     144.090 132.980 157.400  1.00  0.00           C
ATOM   1272  OE1 GLN A 127     143.600 133.930 156.890  1.00  0.00           O
ATOM   1273  NE2 GLN A 127     145.370 132.940 157.310  1.00  0.00           N
ATOM   1274 1HE2 GLN A 127     145.840 132.190 157.770  1.00  0.00           H
ATOM   1275 2HE2 GLN A 127     145.860 133.490 156.630  1.00  0.00           H
ATOM   1276  C   GLN A 127     143.840 130.440 160.800  1.00  0.00           C
ATOM   1277  O   GLN A 127     144.970 130.840 161.160  1.00  0.00           O
ATOM   1278  N   CYS A 128     143.660 129.110 160.650  1.00  0.00           N
ATOM   1279  H   CYS A 128     142.820 128.740 160.250  1.00  0.00           H
ATOM   1280  CA  CYS A 128     144.570 128.010 160.930  1.00  0.00           C
ATOM   1281  CB  CYS A 128     144.130 127.260 162.160  1.00  0.00           C
ATOM   1282  SG  CYS A 128     145.610 126.570 163.050  1.00  0.00           S
ATOM   1283  HG  CYS A 128     146.510 127.540 162.980  1.00  0.00           H
ATOM   1284  C   CYS A 128     144.750 126.990 159.760  1.00  0.00           C
ATOM   1285  O   CYS A 128     143.860 126.770 158.940  1.00  0.00           O
ATOM   1286  N   ALA A 129     145.940 126.350 159.750  1.00  0.00           N
ATOM   1287  H   ALA A 129     146.650 126.680 160.370  1.00  0.00           H
ATOM   1288  CA  ALA A 129     146.410 125.360 158.740  1.00  0.00           C
ATOM   1289  CB  ALA A 129     147.900 125.550 158.660  1.00  0.00           C
ATOM   1290  C   ALA A 129     146.190 123.860 159.010  1.00  0.00           C
ATOM   1291  O   ALA A 129     146.200 123.410 160.130  1.00  0.00           O
ATOM   1292  N   MET A 130     145.790 123.160 157.960  1.00  0.00           N
ATOM   1293  H   MET A 130     145.650 123.570 157.060  1.00  0.00           H
ATOM   1294  CA  MET A 130     145.480 121.710 158.020  1.00  0.00           C
ATOM   1295  CB  MET A 130     144.410 121.310 156.950  1.00  0.00           C
ATOM   1296  CG  MET A 130     143.120 122.150 157.130  1.00  0.00           C
ATOM   1297  SD  MET A 130     142.280 121.880 158.730  1.00  0.00           S
ATOM   1298  CE  MET A 130     142.130 123.590 159.180  1.00  0.00           C
ATOM   1299  C   MET A 130     146.670 120.760 157.990  1.00  0.00           C
ATOM   1300  O   MET A 130     147.270 120.560 156.940  1.00  0.00           O
ATOM   1301  N   ARG A 131     146.840 120.220 159.190  1.00  0.00           N
ATOM   1302  H   ARG A 131     146.340 120.530 160.000  1.00  0.00           H
ATOM   1303  CA  ARG A 131     147.850 119.120 159.460  1.00  0.00           C
ATOM   1304  CB  ARG A 131     148.470 119.550 160.780  1.00  0.00           C
ATOM   1305  CG  ARG A 131     148.930 120.950 160.850  1.00  0.00           C
ATOM   1306  CD  ARG A 131     148.780 121.470 162.230  1.00  0.00           C
ATOM   1307  NE  ARG A 131     149.390 122.800 162.250  1.00  0.00           N
ATOM   1308  HE  ARG A 131     150.380 122.750 162.190  1.00  0.00           H
ATOM   1309  CZ  ARG A 131     148.740 123.910 162.600  1.00  0.00           C
ATOM   1310  NH1 ARG A 131     147.420 124.100 162.650  1.00  0.00           N
ATOM   1311 1HH1 ARG A 131     146.830 123.390 162.260  1.00  0.00           H
ATOM   1312 2HH1 ARG A 131     146.890 124.940 162.780  1.00  0.00           H
ATOM   1313  NH2 ARG A 131     149.400 125.000 163.060  1.00  0.00           N
ATOM   1314 1HH2 ARG A 131     150.330 124.770 163.350  1.00  0.00           H
ATOM   1315 2HH2 ARG A 131     149.000 125.910 163.070  1.00  0.00           H
ATOM   1316  C   ARG A 131     147.310 117.700 159.490  1.00  0.00           C
ATOM   1317  O   ARG A 131     146.290 117.420 160.110  1.00  0.00           O
ATOM   1318  N   PRO A 132     148.120 116.780 158.980  1.00  0.00           N
ATOM   1319  CA  PRO A 132     147.910 115.310 159.110  1.00  0.00           C
ATOM   1320  CB  PRO A 132     149.130 114.660 158.480  1.00  0.00           C
ATOM   1321  CG  PRO A 132     149.540 115.560 157.310  1.00  0.00           C
ATOM   1322  CD  PRO A 132     149.240 116.950 157.950  1.00  0.00           C
ATOM   1323  C   PRO A 132     147.710 114.780 160.550  1.00  0.00           C
ATOM   1324  O   PRO A 132     147.470 113.590 160.610  1.00  0.00           O
ATOM   1325  N   ASN A 133     148.350 115.460 161.580  1.00  0.00           N
ATOM   1326  H   ASN A 133     149.070 116.110 161.340  1.00  0.00           H
ATOM   1327  CA  ASN A 133     148.090 115.120 162.960  1.00  0.00           C
ATOM   1328  CB  ASN A 133     149.300 115.450 163.790  1.00  0.00           C
ATOM   1329  CG  ASN A 133     149.160 115.130 165.280  1.00  0.00           C
ATOM   1330  OD1 ASN A 133     148.930 113.980 165.620  1.00  0.00           O
ATOM   1331  ND2 ASN A 133     149.520 116.040 166.140  1.00  0.00           N
ATOM   1332 1HD2 ASN A 133     149.870 116.960 165.980  1.00  0.00           H
ATOM   1333 2HD2 ASN A 133     149.590 115.730 167.090  1.00  0.00           H
ATOM   1334  C   ASN A 133     146.740 115.570 163.550  1.00  0.00           C
ATOM   1335  O   ASN A 133     146.480 116.710 163.880  1.00  0.00           O
ATOM   1336  N   PHE A 134     145.850 114.600 163.360  1.00  0.00           N
ATOM   1337  H   PHE A 134     146.040 113.910 162.660  1.00  0.00           H
ATOM   1338  CA  PHE A 134     144.460 114.690 163.750  1.00  0.00           C
ATOM   1339  CB  PHE A 134     143.750 113.400 163.440  1.00  0.00           C
ATOM   1340  CG  PHE A 134     143.760 113.040 161.960  1.00  0.00           C
ATOM   1341  CD1 PHE A 134     144.710 112.090 161.640  1.00  0.00           C
ATOM   1342  HD1 PHE A 134     144.870 111.300 162.380  1.00  0.00           H
ATOM   1343  CD2 PHE A 134     143.300 113.800 160.900  1.00  0.00           C
ATOM   1344  HD2 PHE A 134     142.390 114.390 161.060  1.00  0.00           H
ATOM   1345  CE1 PHE A 134     145.160 111.900 160.320  1.00  0.00           C
ATOM   1346  HE1 PHE A 134     145.890 111.130 160.080  1.00  0.00           H
ATOM   1347  CE2 PHE A 134     143.780 113.690 159.540  1.00  0.00           C
ATOM   1348  HE2 PHE A 134     143.250 114.200 158.730  1.00  0.00           H
ATOM   1349  CZ  PHE A 134     144.710 112.720 159.330  1.00  0.00           C
ATOM   1350  HZ  PHE A 134     145.050 112.500 158.320  1.00  0.00           H
ATOM   1351  C   PHE A 134     144.140 114.860 165.230  1.00  0.00           C
ATOM   1352  O   PHE A 134     143.150 115.570 165.570  1.00  0.00           O
ATOM   1353  N   THR A 135     145.080 114.360 166.070  1.00  0.00           N
ATOM   1354  H   THR A 135     145.810 113.750 165.770  1.00  0.00           H
ATOM   1355  CA  THR A 135     145.090 114.630 167.570  1.00  0.00           C
ATOM   1356  CB  THR A 135     145.470 113.310 168.330  1.00  0.00           C
ATOM   1357  OG1 THR A 135     146.460 112.490 167.660  1.00  0.00           O
ATOM   1358  HG1 THR A 135     147.340 112.450 168.130  1.00  0.00           H
ATOM   1359  CG2 THR A 135     144.210 112.540 168.690  1.00  0.00           C
ATOM   1360  C   THR A 135     146.120 115.720 167.960  1.00  0.00           C
ATOM   1361  O   THR A 135     147.060 115.480 168.700  1.00  0.00           O
ATOM   1362  N   ILE A 136     145.710 117.000 167.740  1.00  0.00           N
ATOM   1363  H   ILE A 136     144.760 117.250 167.560  1.00  0.00           H
ATOM   1364  CA  ILE A 136     146.540 118.170 168.100  1.00  0.00           C
ATOM   1365  CB  ILE A 136     146.450 119.330 167.020  1.00  0.00           C
ATOM   1366  CG1 ILE A 136     145.090 119.970 166.600  1.00  0.00           C
ATOM   1367  CG2 ILE A 136     147.270 119.080 165.720  1.00  0.00           C
ATOM   1368  CD  ILE A 136     144.340 120.810 167.650  1.00  0.00           C
ATOM   1369  C   ILE A 136     146.250 118.700 169.500  1.00  0.00           C
ATOM   1370  O   ILE A 136     145.150 118.580 170.130  1.00  0.00           O
ATOM   1371  N   LYS A 137     147.300 119.330 169.970  1.00  0.00           N
ATOM   1372  H   LYS A 137     148.100 119.640 169.460  1.00  0.00           H
ATOM   1373  CA  LYS A 137     147.330 119.890 171.370  1.00  0.00           C
ATOM   1374  CB  LYS A 137     148.710 120.450 171.730  1.00  0.00           C
ATOM   1375  CG  LYS A 137     149.780 119.370 171.790  1.00  0.00           C
ATOM   1376  CD  LYS A 137     149.900 118.510 173.080  1.00  0.00           C
ATOM   1377  CE  LYS A 137     150.480 119.330 174.270  1.00  0.00           C
ATOM   1378  NZ  LYS A 137     150.720 118.520 175.460  1.00  0.00           N
ATOM   1379  HZ1 LYS A 137     149.800 118.300 175.770  1.00  0.00           H
ATOM   1380  HZ2 LYS A 137     151.280 117.710 175.310  1.00  0.00           H
ATOM   1381  HZ3 LYS A 137     151.160 119.140 176.110  1.00  0.00           H
ATOM   1382  C   LYS A 137     146.150 120.870 171.730  1.00  0.00           C
ATOM   1383  O   LYS A 137     146.290 122.040 171.240  1.00  0.00           O
ATOM   1384  N   GLY A 138     145.370 120.490 172.790  1.00  0.00           N
ATOM   1385  H   GLY A 138     145.430 119.630 173.290  1.00  0.00           H
ATOM   1386  CA  GLY A 138     144.240 121.370 173.200  1.00  0.00           C
ATOM   1387  C   GLY A 138     143.670 121.020 174.590  1.00  0.00           C
ATOM   1388  O   GLY A 138     142.870 120.100 174.790  1.00  0.00           O
ATOM   1389  N   SER A 139     143.970 121.950 175.520  1.00  0.00           N
ATOM   1390  H   SER A 139     144.490 122.760 175.240  1.00  0.00           H
ATOM   1391  CA  SER A 139     143.520 122.010 176.950  1.00  0.00           C
ATOM   1392  CB  SER A 139     144.750 122.070 177.840  1.00  0.00           C
ATOM   1393  OG  SER A 139     144.460 122.240 179.250  1.00  0.00           O
ATOM   1394  HG  SER A 139     145.210 122.070 179.890  1.00  0.00           H
ATOM   1395  C   SER A 139     142.490 123.120 177.170  1.00  0.00           C
ATOM   1396  O   SER A 139     142.840 124.270 177.520  1.00  0.00           O
ATOM   1397  N   PHE A 140     141.200 122.750 177.480  1.00  0.00           N
ATOM   1398  H   PHE A 140     140.890 121.850 177.180  1.00  0.00           H
ATOM   1399  CA  PHE A 140     140.150 123.720 177.510  1.00  0.00           C
ATOM   1400  CB  PHE A 140     139.490 124.000 176.110  1.00  0.00           C
ATOM   1401  CG  PHE A 140     140.240 124.860 175.130  1.00  0.00           C
ATOM   1402  CD1 PHE A 140     140.340 126.270 175.110  1.00  0.00           C
ATOM   1403  HD1 PHE A 140     139.690 126.890 175.740  1.00  0.00           H
ATOM   1404  CD2 PHE A 140     141.180 124.210 174.340  1.00  0.00           C
ATOM   1405  HD2 PHE A 140     141.350 123.160 174.550  1.00  0.00           H
ATOM   1406  CE1 PHE A 140     141.250 126.960 174.310  1.00  0.00           C
ATOM   1407  HE1 PHE A 140     141.420 128.030 174.480  1.00  0.00           H
ATOM   1408  CE2 PHE A 140     142.010 124.860 173.410  1.00  0.00           C
ATOM   1409  HE2 PHE A 140     142.660 124.350 172.700  1.00  0.00           H
ATOM   1410  CZ  PHE A 140     142.030 126.280 173.380  1.00  0.00           C
ATOM   1411  HZ  PHE A 140     142.890 126.800 172.950  1.00  0.00           H
ATOM   1412  C   PHE A 140     139.080 123.270 178.560  1.00  0.00           C
ATOM   1413  O   PHE A 140     138.590 122.140 178.510  1.00  0.00           O
ATOM   1414  N   LEU A 141     138.510 124.250 179.270  1.00  0.00           N
ATOM   1415  H   LEU A 141     138.760 125.170 178.970  1.00  0.00           H
ATOM   1416  CA  LEU A 141     137.470 124.120 180.360  1.00  0.00           C
ATOM   1417  CB  LEU A 141     137.420 125.340 181.280  1.00  0.00           C
ATOM   1418  CG  LEU A 141     138.820 125.440 181.960  1.00  0.00           C
ATOM   1419  CD1 LEU A 141     138.910 126.840 182.600  1.00  0.00           C
ATOM   1420  CD2 LEU A 141     138.870 124.410 183.110  1.00  0.00           C
ATOM   1421  C   LEU A 141     136.080 123.950 179.800  1.00  0.00           C
ATOM   1422  O   LEU A 141     135.510 122.880 179.990  1.00  0.00           O
ATOM   1423  N   ASN A 142     135.650 124.980 179.060  1.00  0.00           N
ATOM   1424  H   ASN A 142     136.040 125.890 178.930  1.00  0.00           H
ATOM   1425  CA  ASN A 142     134.360 124.900 178.300  1.00  0.00           C
ATOM   1426  CB  ASN A 142     134.170 126.200 177.550  1.00  0.00           C
ATOM   1427  CG  ASN A 142     133.210 127.170 178.260  1.00  0.00           C
ATOM   1428  OD1 ASN A 142     133.490 128.310 178.640  1.00  0.00           O
ATOM   1429  ND2 ASN A 142     132.060 126.750 178.570  1.00  0.00           N
ATOM   1430 1HD2 ASN A 142     131.720 125.880 178.230  1.00  0.00           H
ATOM   1431 2HD2 ASN A 142     131.440 127.300 179.130  1.00  0.00           H
ATOM   1432  C   ASN A 142     134.430 123.750 177.270  1.00  0.00           C
ATOM   1433  O   ASN A 142     135.500 123.570 176.540  1.00  0.00           O
ATOM   1434  N   GLY A 143     133.250 123.190 176.990  1.00  0.00           N
ATOM   1435  H   GLY A 143     132.490 123.410 177.600  1.00  0.00           H
ATOM   1436  CA  GLY A 143     133.120 122.070 176.020  1.00  0.00           C
ATOM   1437  C   GLY A 143     133.230 122.470 174.510  1.00  0.00           C
ATOM   1438  O   GLY A 143     132.340 123.140 173.960  1.00  0.00           O
ATOM   1439  N   SER A 144     134.310 121.970 173.880  1.00  0.00           N
ATOM   1440  H   SER A 144     134.700 121.170 174.330  1.00  0.00           H
ATOM   1441  CA  SER A 144     134.890 122.380 172.550  1.00  0.00           C
ATOM   1442  CB  SER A 144     136.430 122.410 172.620  1.00  0.00           C
ATOM   1443  OG  SER A 144     136.980 121.090 172.610  1.00  0.00           O
ATOM   1444  HG  SER A 144     136.780 120.710 173.510  1.00  0.00           H
ATOM   1445  C   SER A 144     134.370 121.630 171.300  1.00  0.00           C
ATOM   1446  O   SER A 144     134.250 122.220 170.250  1.00  0.00           O
ATOM   1447  N   CYS A 145     134.110 120.320 171.390  1.00  0.00           N
ATOM   1448  H   CYS A 145     134.220 119.800 172.240  1.00  0.00           H
ATOM   1449  CA  CYS A 145     133.690 119.420 170.250  1.00  0.00           C
ATOM   1450  CB  CYS A 145     133.470 117.980 170.750  1.00  0.00           C
ATOM   1451  SG  CYS A 145     132.760 117.800 172.390  1.00  0.00           S
ATOM   1452  HG  CYS A 145     133.880 118.150 173.020  1.00  0.00           H
ATOM   1453  C   CYS A 145     132.400 119.880 169.610  1.00  0.00           C
ATOM   1454  O   CYS A 145     131.360 120.190 170.180  1.00  0.00           O
ATOM   1455  N   GLY A 146     132.610 119.920 168.270  1.00  0.00           N
ATOM   1456  H   GLY A 146     133.320 119.320 167.910  1.00  0.00           H
ATOM   1457  CA  GLY A 146     131.760 120.700 167.340  1.00  0.00           C
ATOM   1458  C   GLY A 146     132.750 121.430 166.440  1.00  0.00           C
ATOM   1459  O   GLY A 146     133.240 120.830 165.460  1.00  0.00           O
ATOM   1460  N   SER A 147     133.340 122.430 167.000  1.00  0.00           N
ATOM   1461  H   SER A 147     133.210 122.750 167.940  1.00  0.00           H
ATOM   1462  CA  SER A 147     134.300 123.290 166.320  1.00  0.00           C
ATOM   1463  CB  SER A 147     135.530 123.530 167.070  1.00  0.00           C
ATOM   1464  OG  SER A 147     135.100 124.200 168.280  1.00  0.00           O
ATOM   1465  HG  SER A 147     134.690 123.480 168.850  1.00  0.00           H
ATOM   1466  C   SER A 147     134.710 123.080 164.870  1.00  0.00           C
ATOM   1467  O   SER A 147     135.560 122.300 164.550  1.00  0.00           O
ATOM   1468  N   VAL A 148     134.300 124.010 164.010  1.00  0.00           N
ATOM   1469  H   VAL A 148     134.000 124.900 164.370  1.00  0.00           H
ATOM   1470  CA  VAL A 148     134.290 123.770 162.530  1.00  0.00           C
ATOM   1471  CB  VAL A 148     132.910 123.830 161.830  1.00  0.00           C
ATOM   1472  CG1 VAL A 148     132.040 122.530 162.000  1.00  0.00           C
ATOM   1473  CG2 VAL A 148     132.070 125.020 162.270  1.00  0.00           C
ATOM   1474  C   VAL A 148     135.360 124.480 161.690  1.00  0.00           C
ATOM   1475  O   VAL A 148     135.650 125.620 162.000  1.00  0.00           O
ATOM   1476  N   GLY A 149     135.960 123.780 160.780  1.00  0.00           N
ATOM   1477  H   GLY A 149     135.860 122.790 160.700  1.00  0.00           H
ATOM   1478  CA  GLY A 149     136.830 124.300 159.690  1.00  0.00           C
ATOM   1479  C   GLY A 149     136.070 124.600 158.390  1.00  0.00           C
ATOM   1480  O   GLY A 149     135.860 123.720 157.600  1.00  0.00           O
ATOM   1481  N   PHE A 150     135.800 125.880 158.180  1.00  0.00           N
ATOM   1482  H   PHE A 150     136.140 126.640 158.730  1.00  0.00           H
ATOM   1483  CA  PHE A 150     135.310 126.250 156.850  1.00  0.00           C
ATOM   1484  CB  PHE A 150     133.810 126.730 156.850  1.00  0.00           C
ATOM   1485  CG  PHE A 150     133.640 128.020 157.680  1.00  0.00           C
ATOM   1486  CD1 PHE A 150     133.710 127.990 159.000  1.00  0.00           C
ATOM   1487  HD1 PHE A 150     133.910 127.050 159.520  1.00  0.00           H
ATOM   1488  CD2 PHE A 150     133.330 129.240 156.990  1.00  0.00           C
ATOM   1489  HD2 PHE A 150     132.910 129.110 156.000  1.00  0.00           H
ATOM   1490  CE1 PHE A 150     133.560 129.220 159.650  1.00  0.00           C
ATOM   1491  HE1 PHE A 150     133.360 129.130 160.720  1.00  0.00           H
ATOM   1492  CE2 PHE A 150     133.240 130.420 157.690  1.00  0.00           C
ATOM   1493  HE2 PHE A 150     132.910 131.280 157.120  1.00  0.00           H
ATOM   1494  CZ  PHE A 150     133.380 130.470 159.060  1.00  0.00           C
ATOM   1495  HZ  PHE A 150     133.350 131.410 159.610  1.00  0.00           H
ATOM   1496  C   PHE A 150     136.180 127.290 156.120  1.00  0.00           C
ATOM   1497  O   PHE A 150     137.160 127.740 156.690  1.00  0.00           O
ATOM   1498  N   ASN A 151     135.720 127.650 154.930  1.00  0.00           N
ATOM   1499  H   ASN A 151     135.170 127.090 154.320  1.00  0.00           H
ATOM   1500  CA  ASN A 151     136.290 128.820 154.240  1.00  0.00           C
ATOM   1501  CB  ASN A 151     137.420 128.480 153.280  1.00  0.00           C
ATOM   1502  CG  ASN A 151     138.240 129.690 152.810  1.00  0.00           C
ATOM   1503  OD1 ASN A 151     139.140 130.240 153.380  1.00  0.00           O
ATOM   1504  ND2 ASN A 151     138.050 129.960 151.540  1.00  0.00           N
ATOM   1505 1HD2 ASN A 151     137.420 129.440 150.970  1.00  0.00           H
ATOM   1506 2HD2 ASN A 151     138.690 130.570 151.070  1.00  0.00           H
ATOM   1507  C   ASN A 151     135.140 129.360 153.370  1.00  0.00           C
ATOM   1508  O   ASN A 151     134.230 128.580 152.980  1.00  0.00           O
ATOM   1509  N   ILE A 152     135.090 130.650 153.020  1.00  0.00           N
ATOM   1510  H   ILE A 152     135.890 131.250 153.040  1.00  0.00           H
ATOM   1511  CA  ILE A 152     134.080 131.120 152.060  1.00  0.00           C
ATOM   1512  CB  ILE A 152     133.340 132.380 152.540  1.00  0.00           C
ATOM   1513  CG1 ILE A 152     132.970 132.310 154.020  1.00  0.00           C
ATOM   1514  CG2 ILE A 152     131.980 132.420 151.850  1.00  0.00           C
ATOM   1515  CD  ILE A 152     132.720 133.780 154.520  1.00  0.00           C
ATOM   1516  C   ILE A 152     134.740 131.340 150.650  1.00  0.00           C
ATOM   1517  O   ILE A 152     135.310 132.350 150.370  1.00  0.00           O
ATOM   1518  N   ASP A 153     134.330 130.500 149.700  1.00  0.00           N
ATOM   1519  H   ASP A 153     133.500 129.960 149.850  1.00  0.00           H
ATOM   1520  CA  ASP A 153     134.760 130.420 148.290  1.00  0.00           C
ATOM   1521  CB  ASP A 153     135.250 129.010 148.000  1.00  0.00           C
ATOM   1522  CG  ASP A 153     136.700 128.840 148.480  1.00  0.00           C
ATOM   1523  OD1 ASP A 153     137.640 129.000 147.710  1.00  0.00           O
ATOM   1524  OD2 ASP A 153     136.730 128.290 149.650  1.00  0.00           O
ATOM   1525  C   ASP A 153     133.680 130.760 147.240  1.00  0.00           C
ATOM   1526  O   ASP A 153     132.790 129.890 146.950  1.00  0.00           O
ATOM   1527  N   TYR A 154     133.590 132.020 146.880  1.00  0.00           N
ATOM   1528  H   TYR A 154     133.890 132.700 147.540  1.00  0.00           H
ATOM   1529  CA  TYR A 154     132.730 132.500 145.770  1.00  0.00           C
ATOM   1530  CB  TYR A 154     133.170 131.840 144.420  1.00  0.00           C
ATOM   1531  CG  TYR A 154     134.650 132.140 143.990  1.00  0.00           C
ATOM   1532  CD1 TYR A 154     135.770 131.410 144.310  1.00  0.00           C
ATOM   1533  HD1 TYR A 154     135.610 130.620 145.040  1.00  0.00           H
ATOM   1534  CD2 TYR A 154     134.860 133.370 143.430  1.00  0.00           C
ATOM   1535  HD2 TYR A 154     134.060 134.040 143.130  1.00  0.00           H
ATOM   1536  CE1 TYR A 154     137.060 131.890 144.110  1.00  0.00           C
ATOM   1537  HE1 TYR A 154     137.950 131.390 144.490  1.00  0.00           H
ATOM   1538  CE2 TYR A 154     136.140 133.790 143.120  1.00  0.00           C
ATOM   1539  HE2 TYR A 154     136.240 134.640 142.450  1.00  0.00           H
ATOM   1540  CZ  TYR A 154     137.280 133.110 143.450  1.00  0.00           C
ATOM   1541  OH  TYR A 154     138.460 133.370 142.800  1.00  0.00           O
ATOM   1542  HH  TYR A 154     139.110 132.650 143.060  1.00  0.00           H
ATOM   1543  C   TYR A 154     131.240 132.510 146.060  1.00  0.00           C
ATOM   1544  O   TYR A 154     130.720 133.390 146.750  1.00  0.00           O
ATOM   1545  N   ASP A 155     130.500 131.540 145.410  1.00  0.00           N
ATOM   1546  H   ASP A 155     130.840 131.170 144.550  1.00  0.00           H
ATOM   1547  CA  ASP A 155     129.080 131.200 145.650  1.00  0.00           C
ATOM   1548  CB  ASP A 155     128.500 130.600 144.350  1.00  0.00           C
ATOM   1549  CG  ASP A 155     129.290 129.380 143.910  1.00  0.00           C
ATOM   1550  OD1 ASP A 155     130.260 129.510 143.110  1.00  0.00           O
ATOM   1551  OD2 ASP A 155     128.960 128.290 144.340  1.00  0.00           O
ATOM   1552  C   ASP A 155     128.820 130.240 146.850  1.00  0.00           C
ATOM   1553  O   ASP A 155     127.670 130.000 147.300  1.00  0.00           O
ATOM   1554  N   CYS A 156     129.910 129.650 147.320  1.00  0.00           N
ATOM   1555  H   CYS A 156     130.840 129.850 147.030  1.00  0.00           H
ATOM   1556  CA  CYS A 156     129.960 128.520 148.260  1.00  0.00           C
ATOM   1557  CB  CYS A 156     130.040 127.250 147.440  1.00  0.00           C
ATOM   1558  SG  CYS A 156     128.490 126.790 146.610  1.00  0.00           S
ATOM   1559  HG  CYS A 156     128.540 127.720 145.650  1.00  0.00           H
ATOM   1560  C   CYS A 156     130.920 128.570 149.460  1.00  0.00           C
ATOM   1561  O   CYS A 156     131.980 129.240 149.480  1.00  0.00           O
ATOM   1562  N   VAL A 157     130.500 127.840 150.440  1.00  0.00           N
ATOM   1563  H   VAL A 157     129.770 127.180 150.260  1.00  0.00           H
ATOM   1564  CA  VAL A 157     131.230 127.630 151.690  1.00  0.00           C
ATOM   1565  CB  VAL A 157     130.230 127.800 152.870  1.00  0.00           C
ATOM   1566  CG1 VAL A 157     130.890 127.720 154.210  1.00  0.00           C
ATOM   1567  CG2 VAL A 157     129.530 129.180 152.750  1.00  0.00           C
ATOM   1568  C   VAL A 157     131.830 126.190 151.810  1.00  0.00           C
ATOM   1569  O   VAL A 157     131.190 125.130 152.080  1.00  0.00           O
ATOM   1570  N   SER A 158     133.120 126.300 151.580  1.00  0.00           N
ATOM   1571  H   SER A 158     133.410 127.020 150.940  1.00  0.00           H
ATOM   1572  CA  SER A 158     133.990 125.100 151.530  1.00  0.00           C
ATOM   1573  CB  SER A 158     135.310 125.470 150.870  1.00  0.00           C
ATOM   1574  OG  SER A 158     134.890 126.250 149.730  1.00  0.00           O
ATOM   1575  HG  SER A 158     135.470 127.060 149.750  1.00  0.00           H
ATOM   1576  C   SER A 158     134.260 124.560 153.020  1.00  0.00           C
ATOM   1577  O   SER A 158     135.180 125.060 153.660  1.00  0.00           O
ATOM   1578  N   PHE A 159     133.560 123.420 153.430  1.00  0.00           N
ATOM   1579  H   PHE A 159     132.960 122.900 152.820  1.00  0.00           H
ATOM   1580  CA  PHE A 159     133.800 122.860 154.800  1.00  0.00           C
ATOM   1581  CB  PHE A 159     132.590 122.340 155.410  1.00  0.00           C
ATOM   1582  CG  PHE A 159     131.590 123.300 155.980  1.00  0.00           C
ATOM   1583  CD1 PHE A 159     131.790 123.870 157.250  1.00  0.00           C
ATOM   1584  HD1 PHE A 159     132.820 123.810 157.610  1.00  0.00           H
ATOM   1585  CD2 PHE A 159     130.310 123.530 155.370  1.00  0.00           C
ATOM   1586  HD2 PHE A 159     130.260 123.360 154.300  1.00  0.00           H
ATOM   1587  CE1 PHE A 159     130.800 124.630 157.920  1.00  0.00           C
ATOM   1588  HE1 PHE A 159     131.030 125.280 158.760  1.00  0.00           H
ATOM   1589  CE2 PHE A 159     129.340 124.200 156.060  1.00  0.00           C
ATOM   1590  HE2 PHE A 159     128.350 124.120 155.620  1.00  0.00           H
ATOM   1591  CZ  PHE A 159     129.590 124.750 157.270  1.00  0.00           C
ATOM   1592  HZ  PHE A 159     128.700 125.120 157.780  1.00  0.00           H
ATOM   1593  C   PHE A 159     134.770 121.660 154.750  1.00  0.00           C
ATOM   1594  O   PHE A 159     134.610 120.660 154.070  1.00  0.00           O
ATOM   1595  N   CYS A 160     135.730 121.610 155.690  1.00  0.00           N
ATOM   1596  H   CYS A 160     135.800 122.360 156.340  1.00  0.00           H
ATOM   1597  CA  CYS A 160     136.760 120.520 155.730  1.00  0.00           C
ATOM   1598  CB  CYS A 160     138.090 121.170 155.210  1.00  0.00           C
ATOM   1599  SG  CYS A 160     138.940 122.450 156.190  1.00  0.00           S
ATOM   1600  HG  CYS A 160     139.530 123.060 155.150  1.00  0.00           H
ATOM   1601  C   CYS A 160     136.790 119.920 157.190  1.00  0.00           C
ATOM   1602  O   CYS A 160     135.850 119.170 157.460  1.00  0.00           O
ATOM   1603  N   TYR A 161     137.700 120.460 157.990  1.00  0.00           N
ATOM   1604  H   TYR A 161     138.190 121.300 157.750  1.00  0.00           H
ATOM   1605  CA  TYR A 161     137.880 120.020 159.380  1.00  0.00           C
ATOM   1606  CB  TYR A 161     139.100 120.670 160.010  1.00  0.00           C
ATOM   1607  CG  TYR A 161     139.290 120.460 161.540  1.00  0.00           C
ATOM   1608  CD1 TYR A 161     139.960 119.260 161.910  1.00  0.00           C
ATOM   1609  HD1 TYR A 161     140.050 118.450 161.180  1.00  0.00           H
ATOM   1610  CD2 TYR A 161     138.990 121.450 162.430  1.00  0.00           C
ATOM   1611  HD2 TYR A 161     138.540 122.380 162.070  1.00  0.00           H
ATOM   1612  CE1 TYR A 161     140.340 119.250 163.290  1.00  0.00           C
ATOM   1613  HE1 TYR A 161     140.650 118.300 163.720  1.00  0.00           H
ATOM   1614  CE2 TYR A 161     139.370 121.430 163.760  1.00  0.00           C
ATOM   1615  HE2 TYR A 161     139.110 122.210 164.480  1.00  0.00           H
ATOM   1616  CZ  TYR A 161     140.190 120.360 164.150  1.00  0.00           C
ATOM   1617  OH  TYR A 161     141.090 120.520 165.170  1.00  0.00           O
ATOM   1618  HH  TYR A 161     141.350 119.560 165.320  1.00  0.00           H
ATOM   1619  C   TYR A 161     136.650 120.140 160.370  1.00  0.00           C
ATOM   1620  O   TYR A 161     136.040 121.200 160.460  1.00  0.00           O
ATOM   1621  N   MET A 162     136.430 119.090 161.160  1.00  0.00           N
ATOM   1622  H   MET A 162     137.000 118.280 161.010  1.00  0.00           H
ATOM   1623  CA  MET A 162     135.460 118.990 162.260  1.00  0.00           C
ATOM   1624  CB  MET A 162     134.320 118.100 161.670  1.00  0.00           C
ATOM   1625  CG  MET A 162     133.020 118.690 162.200  1.00  0.00           C
ATOM   1626  SD  MET A 162     131.760 117.400 162.650  1.00  0.00           S
ATOM   1627  CE  MET A 162     130.390 118.500 162.810  1.00  0.00           C
ATOM   1628  C   MET A 162     136.000 118.310 163.460  1.00  0.00           C
ATOM   1629  O   MET A 162     136.560 117.220 163.370  1.00  0.00           O
ATOM   1630  N   HIS A 163     135.980 119.030 164.520  1.00  0.00           N
ATOM   1631  H   HIS A 163     135.500 119.900 164.670  1.00  0.00           H
ATOM   1632  CA  HIS A 163     136.520 118.640 165.850  1.00  0.00           C
ATOM   1633  CB  HIS A 163     136.880 119.840 166.700  1.00  0.00           C
ATOM   1634  CG  HIS A 163     137.460 119.660 168.070  1.00  0.00           C
ATOM   1635  ND1 HIS A 163     137.580 118.460 168.630  1.00  0.00           N
ATOM   1636  CD2 HIS A 163     137.690 120.580 168.980  1.00  0.00           C
ATOM   1637  HD2 HIS A 163     137.430 121.630 168.840  1.00  0.00           H
ATOM   1638  CE1 HIS A 163     137.730 118.660 169.980  1.00  0.00           C
ATOM   1639  HE1 HIS A 163     137.410 117.970 170.760  1.00  0.00           H
ATOM   1640  NE2 HIS A 163     137.800 119.980 170.150  1.00  0.00           N
ATOM   1641  HE2 HIS A 163     137.750 120.390 171.060  1.00  0.00           H
ATOM   1642  C   HIS A 163     135.640 117.690 166.600  1.00  0.00           C
ATOM   1643  O   HIS A 163     134.460 118.000 166.720  1.00  0.00           O
ATOM   1644  N   HIS A 164     136.130 116.520 166.920  1.00  0.00           N
ATOM   1645  H   HIS A 164     137.100 116.280 166.950  1.00  0.00           H
ATOM   1646  CA  HIS A 164     135.230 115.410 167.350  1.00  0.00           C
ATOM   1647  CB  HIS A 164     135.390 114.230 166.360  1.00  0.00           C
ATOM   1648  CG  HIS A 164     134.200 114.340 165.310  1.00  0.00           C
ATOM   1649  ND1 HIS A 164     133.480 113.280 165.050  1.00  0.00           N
ATOM   1650  CD2 HIS A 164     133.950 115.290 164.380  1.00  0.00           C
ATOM   1651  HD2 HIS A 164     134.590 116.160 164.230  1.00  0.00           H
ATOM   1652  CE1 HIS A 164     132.610 113.570 164.040  1.00  0.00           C
ATOM   1653  HE1 HIS A 164     131.850 112.960 163.560  1.00  0.00           H
ATOM   1654  NE2 HIS A 164     132.930 114.800 163.640  1.00  0.00           N
ATOM   1655  HE2 HIS A 164     132.470 115.220 162.850  1.00  0.00           H
ATOM   1656  C   HIS A 164     135.470 114.830 168.720  1.00  0.00           C
ATOM   1657  O   HIS A 164     134.510 114.420 169.360  1.00  0.00           O
ATOM   1658  N   MET A 165     136.750 114.690 169.140  1.00  0.00           N
ATOM   1659  H   MET A 165     137.560 114.810 168.560  1.00  0.00           H
ATOM   1660  CA  MET A 165     137.130 114.120 170.440  1.00  0.00           C
ATOM   1661  CB  MET A 165     137.570 112.670 170.420  1.00  0.00           C
ATOM   1662  CG  MET A 165     136.370 111.730 170.550  1.00  0.00           C
ATOM   1663  SD  MET A 165     136.750 109.990 170.520  1.00  0.00           S
ATOM   1664  CE  MET A 165     135.400 109.230 171.410  1.00  0.00           C
ATOM   1665  C   MET A 165     138.010 114.910 171.310  1.00  0.00           C
ATOM   1666  O   MET A 165     139.010 115.550 170.860  1.00  0.00           O
ATOM   1667  N   GLU A 166     137.530 114.960 172.560  1.00  0.00           N
ATOM   1668  H   GLU A 166     136.590 114.750 172.830  1.00  0.00           H
ATOM   1669  CA  GLU A 166     138.300 115.670 173.610  1.00  0.00           C
ATOM   1670  CB  GLU A 166     137.480 116.760 174.330  1.00  0.00           C
ATOM   1671  CG  GLU A 166     136.680 117.720 173.440  1.00  0.00           C
ATOM   1672  CD  GLU A 166     135.970 118.910 174.130  1.00  0.00           C
ATOM   1673  OE1 GLU A 166     134.760 118.980 173.890  1.00  0.00           O
ATOM   1674  OE2 GLU A 166     136.590 119.750 174.840  1.00  0.00           O
ATOM   1675  C   GLU A 166     138.930 114.720 174.580  1.00  0.00           C
ATOM   1676  O   GLU A 166     138.330 114.220 175.510  1.00  0.00           O
ATOM   1677  N   LEU A 167     140.280 114.620 174.440  1.00  0.00           N
ATOM   1678  H   LEU A 167     140.670 115.090 173.640  1.00  0.00           H
ATOM   1679  CA  LEU A 167     141.050 113.650 175.180  1.00  0.00           C
ATOM   1680  CB  LEU A 167     142.220 113.120 174.340  1.00  0.00           C
ATOM   1681  CG  LEU A 167     141.890 112.340 173.070  1.00  0.00           C
ATOM   1682  CD1 LEU A 167     141.740 113.220 171.840  1.00  0.00           C
ATOM   1683  CD2 LEU A 167     143.030 111.360 172.920  1.00  0.00           C
ATOM   1684  C   LEU A 167     141.580 114.180 176.470  1.00  0.00           C
ATOM   1685  O   LEU A 167     142.180 115.220 176.470  1.00  0.00           O
ATOM   1686  N   PRO A 168     141.370 113.460 177.580  1.00  0.00           N
ATOM   1687  CA  PRO A 168     141.740 113.840 179.010  1.00  0.00           C
ATOM   1688  CB  PRO A 168     141.620 112.630 179.860  1.00  0.00           C
ATOM   1689  CG  PRO A 168     140.400 112.040 179.250  1.00  0.00           C
ATOM   1690  CD  PRO A 168     140.570 112.260 177.720  1.00  0.00           C
ATOM   1691  C   PRO A 168     143.120 114.400 179.080  1.00  0.00           C
ATOM   1692  O   PRO A 168     143.450 115.380 179.770  1.00  0.00           O
ATOM   1693  N   THR A 169     144.060 113.760 178.430  1.00  0.00           N
ATOM   1694  H   THR A 169     143.870 112.950 177.870  1.00  0.00           H
ATOM   1695  CA  THR A 169     145.460 114.090 178.270  1.00  0.00           C
ATOM   1696  CB  THR A 169     146.190 113.080 177.340  1.00  0.00           C
ATOM   1697  OG1 THR A 169     145.270 112.850 176.230  1.00  0.00           O
ATOM   1698  HG1 THR A 169     145.780 112.450 175.470  1.00  0.00           H
ATOM   1699  CG2 THR A 169     146.560 111.770 178.040  1.00  0.00           C
ATOM   1700  C   THR A 169     145.770 115.500 177.810  1.00  0.00           C
ATOM   1701  O   THR A 169     146.880 115.880 177.960  1.00  0.00           O
ATOM   1702  N   GLY A 170     144.790 116.240 177.330  1.00  0.00           N
ATOM   1703  H   GLY A 170     143.840 115.950 177.420  1.00  0.00           H
ATOM   1704  CA  GLY A 170     145.000 117.630 176.760  1.00  0.00           C
ATOM   1705  C   GLY A 170     145.010 117.770 175.180  1.00  0.00           C
ATOM   1706  O   GLY A 170     145.710 118.590 174.710  1.00  0.00           O
ATOM   1707  N   VAL A 171     144.480 116.790 174.490  1.00  0.00           N
ATOM   1708  H   VAL A 171     144.020 115.990 174.870  1.00  0.00           H
ATOM   1709  CA  VAL A 171     144.460 116.860 173.020  1.00  0.00           C
ATOM   1710  CB  VAL A 171     145.500 115.870 172.330  1.00  0.00           C
ATOM   1711  CG1 VAL A 171     146.900 116.350 172.730  1.00  0.00           C
ATOM   1712  CG2 VAL A 171     145.290 114.400 172.660  1.00  0.00           C
ATOM   1713  C   VAL A 171     143.070 116.910 172.360  1.00  0.00           C
ATOM   1714  O   VAL A 171     142.250 116.150 172.690  1.00  0.00           O
ATOM   1715  N   HIS A 172     142.910 117.710 171.320  1.00  0.00           N
ATOM   1716  H   HIS A 172     143.700 118.270 171.060  1.00  0.00           H
ATOM   1717  CA  HIS A 172     141.630 117.770 170.550  1.00  0.00           C
ATOM   1718  CB  HIS A 172     141.230 119.190 170.210  1.00  0.00           C
ATOM   1719  CG  HIS A 172     140.680 120.060 171.350  1.00  0.00           C
ATOM   1720  ND1 HIS A 172     140.260 121.310 171.180  1.00  0.00           N
ATOM   1721  CD2 HIS A 172     140.500 119.820 172.660  1.00  0.00           C
ATOM   1722  HD2 HIS A 172     140.460 118.810 173.060  1.00  0.00           H
ATOM   1723  CE1 HIS A 172     139.860 121.830 172.360  1.00  0.00           C
ATOM   1724  HE1 HIS A 172     139.660 122.890 172.560  1.00  0.00           H
ATOM   1725  NE2 HIS A 172     139.960 120.900 173.230  1.00  0.00           N
ATOM   1726  HE2 HIS A 172     139.800 120.900 174.210  1.00  0.00           H
ATOM   1727  C   HIS A 172     141.840 117.000 169.250  1.00  0.00           C
ATOM   1728  O   HIS A 172     142.820 117.290 168.570  1.00  0.00           O
ATOM   1729  N   ALA A 173     140.880 116.140 168.870  1.00  0.00           N
ATOM   1730  H   ALA A 173     140.010 116.110 169.350  1.00  0.00           H
ATOM   1731  CA  ALA A 173     140.980 115.140 167.750  1.00  0.00           C
ATOM   1732  CB  ALA A 173     140.910 113.740 168.360  1.00  0.00           C
ATOM   1733  C   ALA A 173     139.790 115.440 166.770  1.00  0.00           C
ATOM   1734  O   ALA A 173     138.570 115.610 167.100  1.00  0.00           O
ATOM   1735  N   GLY A 174     140.230 115.760 165.560  1.00  0.00           N
ATOM   1736  H   GLY A 174     141.180 115.580 165.290  1.00  0.00           H
ATOM   1737  CA  GLY A 174     139.300 116.070 164.460  1.00  0.00           C
ATOM   1738  C   GLY A 174     139.360 115.250 163.160  1.00  0.00           C
ATOM   1739  O   GLY A 174     140.430 114.730 162.850  1.00  0.00           O
ATOM   1740  N   THR A 175     138.260 115.330 162.400  1.00  0.00           N
ATOM   1741  H   THR A 175     137.550 115.970 162.690  1.00  0.00           H
ATOM   1742  CA  THR A 175     138.070 114.600 161.130  1.00  0.00           C
ATOM   1743  CB  THR A 175     137.250 113.350 161.440  1.00  0.00           C
ATOM   1744  OG1 THR A 175     137.080 112.620 160.160  1.00  0.00           O
ATOM   1745  HG1 THR A 175     137.760 111.910 160.000  1.00  0.00           H
ATOM   1746  CG2 THR A 175     135.970 113.620 162.220  1.00  0.00           C
ATOM   1747  C   THR A 175     137.430 115.570 160.130  1.00  0.00           C
ATOM   1748  O   THR A 175     137.790 116.750 160.140  1.00  0.00           O
ATOM   1749  N   ASP A 176     136.730 115.020 159.120  1.00  0.00           N
ATOM   1750  H   ASP A 176     136.740 114.050 158.910  1.00  0.00           H
ATOM   1751  CA  ASP A 176     136.100 115.840 158.040  1.00  0.00           C
ATOM   1752  CB  ASP A 176     136.720 115.320 156.720  1.00  0.00           C
ATOM   1753  CG  ASP A 176     136.450 113.790 156.390  1.00  0.00           C
ATOM   1754  OD1 ASP A 176     137.240 112.920 156.850  1.00  0.00           O
ATOM   1755  OD2 ASP A 176     135.560 113.610 155.510  1.00  0.00           O
ATOM   1756  C   ASP A 176     134.620 115.810 158.100  1.00  0.00           C
ATOM   1757  O   ASP A 176     134.030 115.080 158.880  1.00  0.00           O
ATOM   1758  N   LEU A 177     133.910 116.730 157.460  1.00  0.00           N
ATOM   1759  H   LEU A 177     134.340 117.400 156.860  1.00  0.00           H
ATOM   1760  CA  LEU A 177     132.440 116.780 157.500  1.00  0.00           C
ATOM   1761  CB  LEU A 177     132.070 118.170 156.940  1.00  0.00           C
ATOM   1762  CG  LEU A 177     130.630 118.490 157.370  1.00  0.00           C
ATOM   1763  CD1 LEU A 177     130.310 118.380 158.850  1.00  0.00           C
ATOM   1764  CD2 LEU A 177     130.390 119.930 156.870  1.00  0.00           C
ATOM   1765  C   LEU A 177     131.720 115.620 156.710  1.00  0.00           C
ATOM   1766  O   LEU A 177     130.660 115.220 157.080  1.00  0.00           O
ATOM   1767  N   GLU A 178     132.370 114.980 155.760  1.00  0.00           N
ATOM   1768  H   GLU A 178     133.140 115.370 155.260  1.00  0.00           H
ATOM   1769  CA  GLU A 178     131.890 113.740 155.110  1.00  0.00           C
ATOM   1770  CB  GLU A 178     132.780 113.490 153.840  1.00  0.00           C
ATOM   1771  CG  GLU A 178     132.390 112.160 153.170  1.00  0.00           C
ATOM   1772  CD  GLU A 178     132.990 111.970 151.790  1.00  0.00           C
ATOM   1773  OE1 GLU A 178     132.600 112.700 150.800  1.00  0.00           O
ATOM   1774  OE2 GLU A 178     133.930 111.130 151.590  1.00  0.00           O
ATOM   1775  C   GLU A 178     132.100 112.550 156.120  1.00  0.00           C
ATOM   1776  O   GLU A 178     131.160 111.790 156.290  1.00  0.00           O
ATOM   1777  N   GLY A 179     133.250 112.360 156.750  1.00  0.00           N
ATOM   1778  H   GLY A 179     134.090 112.660 156.310  1.00  0.00           H
ATOM   1779  CA  GLY A 179     133.300 111.540 158.000  1.00  0.00           C
ATOM   1780  C   GLY A 179     134.250 110.310 158.060  1.00  0.00           C
ATOM   1781  O   GLY A 179     133.830 109.240 158.500  1.00  0.00           O
ATOM   1782  N   ASN A 180     135.460 110.500 157.580  1.00  0.00           N
ATOM   1783  H   ASN A 180     135.790 111.430 157.440  1.00  0.00           H
ATOM   1784  CA  ASN A 180     136.500 109.460 157.410  1.00  0.00           C
ATOM   1785  CB  ASN A 180     137.510 109.880 156.360  1.00  0.00           C
ATOM   1786  CG  ASN A 180     137.010 109.870 154.940  1.00  0.00           C
ATOM   1787  OD1 ASN A 180     137.130 108.890 154.250  1.00  0.00           O
ATOM   1788  ND2 ASN A 180     136.650 111.000 154.360  1.00  0.00           N
ATOM   1789 1HD2 ASN A 180     136.630 111.830 154.920  1.00  0.00           H
ATOM   1790 2HD2 ASN A 180     136.450 111.100 153.390  1.00  0.00           H
ATOM   1791  C   ASN A 180     137.220 109.010 158.690  1.00  0.00           C
ATOM   1792  O   ASN A 180     137.480 109.880 159.540  1.00  0.00           O
ATOM   1793  N   PHE A 181     137.560 107.710 158.600  1.00  0.00           N
ATOM   1794  H   PHE A 181     137.530 107.260 157.710  1.00  0.00           H
ATOM   1795  CA  PHE A 181     138.230 106.980 159.720  1.00  0.00           C
ATOM   1796  CB  PHE A 181     137.580 105.660 160.090  1.00  0.00           C
ATOM   1797  CG  PHE A 181     137.950 105.150 161.470  1.00  0.00           C
ATOM   1798  CD1 PHE A 181     137.350 105.580 162.720  1.00  0.00           C
ATOM   1799  HD1 PHE A 181     136.630 106.390 162.720  1.00  0.00           H
ATOM   1800  CD2 PHE A 181     138.930 104.170 161.500  1.00  0.00           C
ATOM   1801  HD2 PHE A 181     139.320 103.690 160.590  1.00  0.00           H
ATOM   1802  CE1 PHE A 181     137.740 104.990 163.900  1.00  0.00           C
ATOM   1803  HE1 PHE A 181     137.450 105.300 164.900  1.00  0.00           H
ATOM   1804  CE2 PHE A 181     139.340 103.650 162.720  1.00  0.00           C
ATOM   1805  HE2 PHE A 181     140.200 102.990 162.830  1.00  0.00           H
ATOM   1806  CZ  PHE A 181     138.710 103.990 163.890  1.00  0.00           C
ATOM   1807  HZ  PHE A 181     139.060 103.800 164.910  1.00  0.00           H
ATOM   1808  C   PHE A 181     139.670 106.770 159.250  1.00  0.00           C
ATOM   1809  O   PHE A 181     139.970 105.940 158.410  1.00  0.00           O
ATOM   1810  N   TYR A 182     140.640 107.370 159.970  1.00  0.00           N
ATOM   1811  H   TYR A 182     140.440 107.820 160.840  1.00  0.00           H
ATOM   1812  CA  TYR A 182     142.040 107.440 159.520  1.00  0.00           C
ATOM   1813  CB  TYR A 182     142.540 108.850 159.680  1.00  0.00           C
ATOM   1814  CG  TYR A 182     141.850 109.820 158.620  1.00  0.00           C
ATOM   1815  CD1 TYR A 182     140.680 110.490 158.940  1.00  0.00           C
ATOM   1816  HD1 TYR A 182     140.310 110.320 159.950  1.00  0.00           H
ATOM   1817  CD2 TYR A 182     142.350 109.990 157.370  1.00  0.00           C
ATOM   1818  HD2 TYR A 182     143.120 109.360 156.930  1.00  0.00           H
ATOM   1819  CE1 TYR A 182     140.060 111.390 158.090  1.00  0.00           C
ATOM   1820  HE1 TYR A 182     139.090 111.770 158.390  1.00  0.00           H
ATOM   1821  CE2 TYR A 182     141.740 110.960 156.480  1.00  0.00           C
ATOM   1822  HE2 TYR A 182     142.260 111.160 155.540  1.00  0.00           H
ATOM   1823  CZ  TYR A 182     140.590 111.600 156.810  1.00  0.00           C
ATOM   1824  OH  TYR A 182     139.800 112.120 155.830  1.00  0.00           O
ATOM   1825  HH  TYR A 182     138.970 112.160 156.380  1.00  0.00           H
ATOM   1826  C   TYR A 182     142.900 106.460 160.280  1.00  0.00           C
ATOM   1827  O   TYR A 182     143.590 106.820 161.250  1.00  0.00           O
ATOM   1828  N   GLY A 183     142.880 105.210 159.770  1.00  0.00           N
ATOM   1829  H   GLY A 183     142.310 104.940 159.000  1.00  0.00           H
ATOM   1830  CA  GLY A 183     143.790 104.120 160.230  1.00  0.00           C
ATOM   1831  C   GLY A 183     143.650 103.840 161.760  1.00  0.00           C
ATOM   1832  O   GLY A 183     142.640 103.210 162.010  1.00  0.00           O
ATOM   1833  N   PRO A 184     144.740 103.980 162.530  1.00  0.00           N
ATOM   1834  CA  PRO A 184     144.750 103.980 164.050  1.00  0.00           C
ATOM   1835  CB  PRO A 184     146.240 103.710 164.420  1.00  0.00           C
ATOM   1836  CG  PRO A 184     147.010 104.020 163.150  1.00  0.00           C
ATOM   1837  CD  PRO A 184     146.130 103.850 161.980  1.00  0.00           C
ATOM   1838  C   PRO A 184     144.130 105.250 164.660  1.00  0.00           C
ATOM   1839  O   PRO A 184     144.780 106.270 164.930  1.00  0.00           O
ATOM   1840  N   PHE A 185     142.800 105.250 164.830  1.00  0.00           N
ATOM   1841  H   PHE A 185     142.240 104.420 164.810  1.00  0.00           H
ATOM   1842  CA  PHE A 185     141.970 106.410 165.100  1.00  0.00           C
ATOM   1843  CB  PHE A 185     141.130 106.550 163.860  1.00  0.00           C
ATOM   1844  CG  PHE A 185     140.640 107.970 163.550  1.00  0.00           C
ATOM   1845  CD1 PHE A 185     141.450 108.980 163.040  1.00  0.00           C
ATOM   1846  HD1 PHE A 185     142.500 108.710 162.950  1.00  0.00           H
ATOM   1847  CD2 PHE A 185     139.360 108.300 163.970  1.00  0.00           C
ATOM   1848  HD2 PHE A 185     138.760 107.480 164.360  1.00  0.00           H
ATOM   1849  CE1 PHE A 185     141.060 110.320 163.020  1.00  0.00           C
ATOM   1850  HE1 PHE A 185     141.820 111.100 163.050  1.00  0.00           H
ATOM   1851  CE2 PHE A 185     138.930 109.630 163.920  1.00  0.00           C
ATOM   1852  HE2 PHE A 185     137.850 109.760 163.970  1.00  0.00           H
ATOM   1853  CZ  PHE A 185     139.760 110.660 163.450  1.00  0.00           C
ATOM   1854  HZ  PHE A 185     139.600 111.740 163.530  1.00  0.00           H
ATOM   1855  C   PHE A 185     141.180 106.280 166.350  1.00  0.00           C
ATOM   1856  O   PHE A 185     140.980 105.210 166.890  1.00  0.00           O
ATOM   1857  N   VAL A 186     140.860 107.440 166.840  1.00  0.00           N
ATOM   1858  H   VAL A 186     141.100 108.290 166.370  1.00  0.00           H
ATOM   1859  CA  VAL A 186     140.400 107.560 168.230  1.00  0.00           C
ATOM   1860  CB  VAL A 186     140.720 108.900 168.940  1.00  0.00           C
ATOM   1861  CG1 VAL A 186     139.910 110.000 168.180  1.00  0.00           C
ATOM   1862  CG2 VAL A 186     140.530 108.820 170.440  1.00  0.00           C
ATOM   1863  C   VAL A 186     138.900 107.100 168.370  1.00  0.00           C
ATOM   1864  O   VAL A 186     138.040 107.680 167.620  1.00  0.00           O
ATOM   1865  N   ASP A 187     138.780 105.930 168.920  1.00  0.00           N
ATOM   1866  H   ASP A 187     139.580 105.340 168.990  1.00  0.00           H
ATOM   1867  CA  ASP A 187     137.470 105.440 169.380  1.00  0.00           C
ATOM   1868  CB  ASP A 187     137.530 103.920 169.250  1.00  0.00           C
ATOM   1869  CG  ASP A 187     138.570 103.120 170.080  1.00  0.00           C
ATOM   1870  OD1 ASP A 187     138.170 101.950 170.330  1.00  0.00           O
ATOM   1871  OD2 ASP A 187     139.640 103.530 170.520  1.00  0.00           O
ATOM   1872  C   ASP A 187     137.040 105.740 170.780  1.00  0.00           C
ATOM   1873  O   ASP A 187     135.830 105.940 170.950  1.00  0.00           O
ATOM   1874  N   ARG A 188     138.010 105.670 171.690  1.00  0.00           N
ATOM   1875  H   ARG A 188     138.750 105.060 171.400  1.00  0.00           H
ATOM   1876  CA  ARG A 188     137.690 105.840 173.130  1.00  0.00           C
ATOM   1877  CB  ARG A 188     137.760 104.550 174.000  1.00  0.00           C
ATOM   1878  CG  ARG A 188     136.750 103.560 173.450  1.00  0.00           C
ATOM   1879  CD  ARG A 188     136.750 102.410 174.410  1.00  0.00           C
ATOM   1880  NE  ARG A 188     137.930 101.500 174.140  1.00  0.00           N
ATOM   1881  HE  ARG A 188     138.630 101.890 173.540  1.00  0.00           H
ATOM   1882  CZ  ARG A 188     138.150 100.300 174.650  1.00  0.00           C
ATOM   1883  NH1 ARG A 188     137.470  99.820 175.680  1.00  0.00           N
ATOM   1884 1HH1 ARG A 188     136.670 100.310 176.030  1.00  0.00           H
ATOM   1885 2HH1 ARG A 188     137.620  98.950 176.160  1.00  0.00           H
ATOM   1886  NH2 ARG A 188     139.300  99.690 174.390  1.00  0.00           N
ATOM   1887 1HH2 ARG A 188     140.020 100.130 173.860  1.00  0.00           H
ATOM   1888 2HH2 ARG A 188     139.330  98.700 174.530  1.00  0.00           H
ATOM   1889  C   ARG A 188     138.620 106.960 173.670  1.00  0.00           C
ATOM   1890  O   ARG A 188     139.820 107.040 173.320  1.00  0.00           O
ATOM   1891  N   GLN A 189     137.960 107.800 174.390  1.00  0.00           N
ATOM   1892  H   GLN A 189     136.980 107.980 174.400  1.00  0.00           H
ATOM   1893  CA  GLN A 189     138.690 108.990 174.860  1.00  0.00           C
ATOM   1894  CB  GLN A 189     137.930 110.340 174.640  1.00  0.00           C
ATOM   1895  CG  GLN A 189     136.670 110.650 175.360  1.00  0.00           C
ATOM   1896  CD  GLN A 189     135.450 110.080 174.590  1.00  0.00           C
ATOM   1897  OE1 GLN A 189     135.300 108.870 174.350  1.00  0.00           O
ATOM   1898  NE2 GLN A 189     134.520 110.950 174.310  1.00  0.00           N
ATOM   1899 1HE2 GLN A 189     134.740 111.910 174.420  1.00  0.00           H
ATOM   1900 2HE2 GLN A 189     133.560 110.720 174.130  1.00  0.00           H
ATOM   1901  C   GLN A 189     139.330 108.790 176.290  1.00  0.00           C
ATOM   1902  O   GLN A 189     138.950 109.350 177.310  1.00  0.00           O
ATOM   1903  N   THR A 190     140.440 108.100 176.290  1.00  0.00           N
ATOM   1904  H   THR A 190     140.510 107.420 175.560  1.00  0.00           H
ATOM   1905  CA  THR A 190     141.170 107.760 177.500  1.00  0.00           C
ATOM   1906  CB  THR A 190     141.140 106.250 177.730  1.00  0.00           C
ATOM   1907  OG1 THR A 190     141.580 105.590 176.540  1.00  0.00           O
ATOM   1908  HG1 THR A 190     141.630 104.640 176.830  1.00  0.00           H
ATOM   1909  CG2 THR A 190     139.720 105.840 178.130  1.00  0.00           C
ATOM   1910  C   THR A 190     142.550 108.360 177.260  1.00  0.00           C
ATOM   1911  O   THR A 190     142.740 109.500 177.790  1.00  0.00           O
ATOM   1912  N   ALA A 191     143.390 107.780 176.430  1.00  0.00           N
ATOM   1913  H   ALA A 191     143.220 106.800 176.320  1.00  0.00           H
ATOM   1914  CA  ALA A 191     144.790 108.180 176.070  1.00  0.00           C
ATOM   1915  CB  ALA A 191     145.810 108.010 177.290  1.00  0.00           C
ATOM   1916  C   ALA A 191     145.270 107.590 174.740  1.00  0.00           C
ATOM   1917  O   ALA A 191     145.740 106.430 174.700  1.00  0.00           O
ATOM   1918  N   GLN A 192     145.110 108.300 173.650  1.00  0.00           N
ATOM   1919  H   GLN A 192     144.710 109.200 173.500  1.00  0.00           H
ATOM   1920  CA  GLN A 192     145.370 107.610 172.370  1.00  0.00           C
ATOM   1921  CB  GLN A 192     144.100 107.010 171.800  1.00  0.00           C
ATOM   1922  CG  GLN A 192     144.190 105.790 170.930  1.00  0.00           C
ATOM   1923  CD  GLN A 192     142.870 105.150 170.480  1.00  0.00           C
ATOM   1924  OE1 GLN A 192     142.810 104.650 169.340  1.00  0.00           O
ATOM   1925  NE2 GLN A 192     141.860 104.860 171.330  1.00  0.00           N
ATOM   1926 1HE2 GLN A 192     141.860 105.040 172.310  1.00  0.00           H
ATOM   1927 2HE2 GLN A 192     141.100 104.400 170.870  1.00  0.00           H
ATOM   1928  C   GLN A 192     145.820 108.650 171.300  1.00  0.00           C
ATOM   1929  O   GLN A 192     145.730 109.880 171.510  1.00  0.00           O
ATOM   1930  N   ALA A 193     146.630 108.200 170.320  1.00  0.00           N
ATOM   1931  H   ALA A 193     147.240 107.430 170.490  1.00  0.00           H
ATOM   1932  CA  ALA A 193     147.020 108.960 169.130  1.00  0.00           C
ATOM   1933  CB  ALA A 193     148.390 108.560 168.510  1.00  0.00           C
ATOM   1934  C   ALA A 193     145.890 108.820 168.070  1.00  0.00           C
ATOM   1935  O   ALA A 193     145.250 107.800 168.010  1.00  0.00           O
ATOM   1936  N   ALA A 194     145.950 109.690 167.010  1.00  0.00           N
ATOM   1937  H   ALA A 194     146.620 110.430 166.920  1.00  0.00           H
ATOM   1938  CA  ALA A 194     145.160 109.470 165.790  1.00  0.00           C
ATOM   1939  CB  ALA A 194     143.870 110.370 165.910  1.00  0.00           C
ATOM   1940  C   ALA A 194     145.880 109.620 164.470  1.00  0.00           C
ATOM   1941  O   ALA A 194     146.490 110.640 164.250  1.00  0.00           O
ATOM   1942  N   GLY A 195     145.780 108.580 163.700  1.00  0.00           N
ATOM   1943  H   GLY A 195     145.120 107.880 163.980  1.00  0.00           H
ATOM   1944  CA  GLY A 195     146.340 108.430 162.360  1.00  0.00           C
ATOM   1945  C   GLY A 195     147.810 108.410 162.370  1.00  0.00           C
ATOM   1946  O   GLY A 195     148.310 107.320 162.200  1.00  0.00           O
ATOM   1947  N   THR A 196     148.460 109.540 162.250  1.00  0.00           N
ATOM   1948  H   THR A 196     148.110 110.330 162.760  1.00  0.00           H
ATOM   1949  CA  THR A 196     149.920 109.720 161.980  1.00  0.00           C
ATOM   1950  CB  THR A 196     150.240 109.840 160.500  1.00  0.00           C
ATOM   1951  OG1 THR A 196     151.640 110.170 160.210  1.00  0.00           O
ATOM   1952  HG1 THR A 196     151.520 111.130 159.930  1.00  0.00           H
ATOM   1953  CG2 THR A 196     149.230 110.750 159.800  1.00  0.00           C
ATOM   1954  C   THR A 196     150.540 110.960 162.670  1.00  0.00           C
ATOM   1955  O   THR A 196     150.120 112.130 162.570  1.00  0.00           O
ATOM   1956  N   ASP A 197     151.810 110.790 162.950  1.00  0.00           N
ATOM   1957  H   ASP A 197     152.370 109.970 162.850  1.00  0.00           H
ATOM   1958  CA  ASP A 197     152.560 111.880 163.650  1.00  0.00           C
ATOM   1959  CB  ASP A 197     153.630 111.330 164.580  1.00  0.00           C
ATOM   1960  CG  ASP A 197     153.190 110.600 165.820  1.00  0.00           C
ATOM   1961  OD1 ASP A 197     152.770 111.330 166.770  1.00  0.00           O
ATOM   1962  OD2 ASP A 197     153.310 109.400 165.850  1.00  0.00           O
ATOM   1963  C   ASP A 197     153.070 113.030 162.840  1.00  0.00           C
ATOM   1964  O   ASP A 197     153.970 113.790 163.220  1.00  0.00           O
ATOM   1965  N   THR A 198     152.310 113.380 161.850  1.00  0.00           N
ATOM   1966  H   THR A 198     151.330 113.210 161.770  1.00  0.00           H
ATOM   1967  CA  THR A 198     152.910 114.260 160.840  1.00  0.00           C
ATOM   1968  CB  THR A 198     153.100 113.560 159.490  1.00  0.00           C
ATOM   1969  OG1 THR A 198     152.110 112.630 159.220  1.00  0.00           O
ATOM   1970  HG1 THR A 198     151.760 112.690 158.290  1.00  0.00           H
ATOM   1971  CG2 THR A 198     154.500 112.950 159.330  1.00  0.00           C
ATOM   1972  C   THR A 198     152.340 115.620 160.500  1.00  0.00           C
ATOM   1973  O   THR A 198     151.140 115.800 160.650  1.00  0.00           O
ATOM   1974  N   THR A 199     153.170 116.640 160.530  1.00  0.00           N
ATOM   1975  H   THR A 199     154.060 116.380 160.890  1.00  0.00           H
ATOM   1976  CA  THR A 199     152.850 118.040 160.090  1.00  0.00           C
ATOM   1977  CB  THR A 199     152.890 118.990 161.300  1.00  0.00           C
ATOM   1978  OG1 THR A 199     152.520 120.300 160.920  1.00  0.00           O
ATOM   1979  HG1 THR A 199     152.460 121.030 161.600  1.00  0.00           H
ATOM   1980  CG2 THR A 199     154.240 118.900 162.010  1.00  0.00           C
ATOM   1981  C   THR A 199     153.650 118.500 158.870  1.00  0.00           C
ATOM   1982  O   THR A 199     154.570 117.810 158.500  1.00  0.00           O
ATOM   1983  N   ILE A 200     153.210 119.600 158.290  1.00  0.00           N
ATOM   1984  H   ILE A 200     152.750 120.270 158.860  1.00  0.00           H
ATOM   1985  CA  ILE A 200     153.550 119.990 156.910  1.00  0.00           C
ATOM   1986  CB  ILE A 200     152.310 120.410 156.130  1.00  0.00           C
ATOM   1987  CG1 ILE A 200     151.110 120.930 157.000  1.00  0.00           C
ATOM   1988  CG2 ILE A 200     151.800 119.260 155.230  1.00  0.00           C
ATOM   1989  CD  ILE A 200     151.490 122.280 157.680  1.00  0.00           C
ATOM   1990  C   ILE A 200     154.750 120.930 156.650  1.00  0.00           C
ATOM   1991  O   ILE A 200     154.700 122.130 156.930  1.00  0.00           O
ATOM   1992  N   THR A 201     155.800 120.360 156.000  1.00  0.00           N
ATOM   1993  H   THR A 201     155.660 119.580 155.390  1.00  0.00           H
ATOM   1994  CA  THR A 201     157.110 121.030 155.740  1.00  0.00           C
ATOM   1995  CB  THR A 201     158.170 120.190 155.150  1.00  0.00           C
ATOM   1996  OG1 THR A 201     157.640 119.440 154.120  1.00  0.00           O
ATOM   1997  HG1 THR A 201     157.560 118.560 154.570  1.00  0.00           H
ATOM   1998  CG2 THR A 201     158.620 119.270 156.270  1.00  0.00           C
ATOM   1999  C   THR A 201     157.010 122.310 154.850  1.00  0.00           C
ATOM   2000  O   THR A 201     157.790 123.160 154.930  1.00  0.00           O
ATOM   2001  N   VAL A 202     156.110 122.270 153.830  1.00  0.00           N
ATOM   2002  H   VAL A 202     156.020 121.340 153.480  1.00  0.00           H
ATOM   2003  CA  VAL A 202     155.710 123.350 152.930  1.00  0.00           C
ATOM   2004  CB  VAL A 202     154.650 122.820 151.920  1.00  0.00           C
ATOM   2005  CG1 VAL A 202     153.260 122.510 152.550  1.00  0.00           C
ATOM   2006  CG2 VAL A 202     154.660 123.630 150.660  1.00  0.00           C
ATOM   2007  C   VAL A 202     155.300 124.690 153.580  1.00  0.00           C
ATOM   2008  O   VAL A 202     155.840 125.760 153.210  1.00  0.00           O
ATOM   2009  N   ASN A 203     154.690 124.630 154.770  1.00  0.00           N
ATOM   2010  H   ASN A 203     154.370 123.760 155.170  1.00  0.00           H
ATOM   2011  CA  ASN A 203     154.330 125.790 155.640  1.00  0.00           C
ATOM   2012  CB  ASN A 203     153.080 125.670 156.450  1.00  0.00           C
ATOM   2013  CG  ASN A 203     151.870 125.200 155.630  1.00  0.00           C
ATOM   2014  OD1 ASN A 203     151.940 124.210 154.970  1.00  0.00           O
ATOM   2015  ND2 ASN A 203     150.750 125.780 155.970  1.00  0.00           N
ATOM   2016 1HD2 ASN A 203     150.740 126.350 156.800  1.00  0.00           H
ATOM   2017 2HD2 ASN A 203     149.930 125.720 155.410  1.00  0.00           H
ATOM   2018  C   ASN A 203     155.570 126.250 156.430  1.00  0.00           C
ATOM   2019  O   ASN A 203     155.960 127.400 156.400  1.00  0.00           O
ATOM   2020  N   VAL A 204     156.320 125.340 156.990  1.00  0.00           N
ATOM   2021  H   VAL A 204     155.800 124.540 157.300  1.00  0.00           H
ATOM   2022  CA  VAL A 204     157.620 125.580 157.620  1.00  0.00           C
ATOM   2023  CB  VAL A 204     158.220 124.330 158.330  1.00  0.00           C
ATOM   2024  CG1 VAL A 204     159.290 124.440 159.370  1.00  0.00           C
ATOM   2025  CG2 VAL A 204     157.050 123.560 158.970  1.00  0.00           C
ATOM   2026  C   VAL A 204     158.730 126.100 156.670  1.00  0.00           C
ATOM   2027  O   VAL A 204     159.270 127.180 157.020  1.00  0.00           O
ATOM   2028  N   LEU A 205     158.730 125.740 155.400  1.00  0.00           N
ATOM   2029  H   LEU A 205     158.250 124.930 155.080  1.00  0.00           H
ATOM   2030  CA  LEU A 205     159.620 126.320 154.390  1.00  0.00           C
ATOM   2031  CB  LEU A 205     159.640 125.380 153.110  1.00  0.00           C
ATOM   2032  CG  LEU A 205     161.030 124.740 153.020  1.00  0.00           C
ATOM   2033  CD1 LEU A 205     161.160 123.660 154.040  1.00  0.00           C
ATOM   2034  CD2 LEU A 205     161.300 124.180 151.610  1.00  0.00           C
ATOM   2035  C   LEU A 205     159.250 127.780 154.080  1.00  0.00           C
ATOM   2036  O   LEU A 205     160.100 128.570 153.770  1.00  0.00           O
ATOM   2037  N   ALA A 206     157.930 128.080 153.970  1.00  0.00           N
ATOM   2038  H   ALA A 206     157.270 127.330 153.920  1.00  0.00           H
ATOM   2039  CA  ALA A 206     157.480 129.480 153.840  1.00  0.00           C
ATOM   2040  CB  ALA A 206     156.040 129.330 153.420  1.00  0.00           C
ATOM   2041  C   ALA A 206     157.640 130.460 155.060  1.00  0.00           C
ATOM   2042  O   ALA A 206     157.800 131.650 154.830  1.00  0.00           O
ATOM   2043  N   TRP A 207     157.520 129.980 156.290  1.00  0.00           N
ATOM   2044  H   TRP A 207     157.160 129.050 156.400  1.00  0.00           H
ATOM   2045  CA  TRP A 207     157.910 130.580 157.550  1.00  0.00           C
ATOM   2046  CB  TRP A 207     157.630 129.510 158.590  1.00  0.00           C
ATOM   2047  CG  TRP A 207     157.980 129.880 159.980  1.00  0.00           C
ATOM   2048  CD1 TRP A 207     157.460 130.910 160.620  1.00  0.00           C
ATOM   2049  HD1 TRP A 207     156.870 131.720 160.170  1.00  0.00           H
ATOM   2050  CD2 TRP A 207     158.870 129.130 160.780  1.00  0.00           C
ATOM   2051  NE1 TRP A 207     157.860 130.780 161.870  1.00  0.00           N
ATOM   2052  HE1 TRP A 207     157.620 131.270 162.710  1.00  0.00           H
ATOM   2053  CE2 TRP A 207     158.700 129.730 161.990  1.00  0.00           C
ATOM   2054  CE3 TRP A 207     159.800 128.060 160.630  1.00  0.00           C
ATOM   2055  HE3 TRP A 207     160.000 127.490 159.720  1.00  0.00           H
ATOM   2056  CZ2 TRP A 207     159.440 129.350 163.060  1.00  0.00           C
ATOM   2057  HZ2 TRP A 207     159.430 129.980 163.940  1.00  0.00           H
ATOM   2058  CZ3 TRP A 207     160.480 127.560 161.720  1.00  0.00           C
ATOM   2059  HZ3 TRP A 207     161.020 126.610 161.650  1.00  0.00           H
ATOM   2060  CH2 TRP A 207     160.330 128.240 162.930  1.00  0.00           C
ATOM   2061  HH2 TRP A 207     160.870 127.990 163.840  1.00  0.00           H
ATOM   2062  C   TRP A 207     159.450 130.940 157.420  1.00  0.00           C
ATOM   2063  O   TRP A 207     159.900 132.050 157.670  1.00  0.00           O
ATOM   2064  N   LEU A 208     160.290 129.990 156.960  1.00  0.00           N
ATOM   2065  H   LEU A 208     159.980 129.040 157.030  1.00  0.00           H
ATOM   2066  CA  LEU A 208     161.700 130.190 156.510  1.00  0.00           C
ATOM   2067  CB  LEU A 208     162.490 128.930 156.140  1.00  0.00           C
ATOM   2068  CG  LEU A 208     162.720 127.830 157.190  1.00  0.00           C
ATOM   2069  CD1 LEU A 208     163.760 126.840 156.630  1.00  0.00           C
ATOM   2070  CD2 LEU A 208     163.100 128.290 158.570  1.00  0.00           C
ATOM   2071  C   LEU A 208     161.990 131.260 155.460  1.00  0.00           C
ATOM   2072  O   LEU A 208     162.840 132.090 155.740  1.00  0.00           O
ATOM   2073  N   TYR A 209     161.380 131.260 154.310  1.00  0.00           N
ATOM   2074  H   TYR A 209     161.120 130.380 153.910  1.00  0.00           H
ATOM   2075  CA  TYR A 209     161.210 132.360 153.410  1.00  0.00           C
ATOM   2076  CB  TYR A 209     160.150 131.890 152.400  1.00  0.00           C
ATOM   2077  CG  TYR A 209     160.880 131.190 151.230  1.00  0.00           C
ATOM   2078  CD1 TYR A 209     161.960 131.860 150.550  1.00  0.00           C
ATOM   2079  HD1 TYR A 209     161.970 132.950 150.560  1.00  0.00           H
ATOM   2080  CD2 TYR A 209     160.590 129.860 150.870  1.00  0.00           C
ATOM   2081  HD2 TYR A 209     159.650 129.390 151.140  1.00  0.00           H
ATOM   2082  CE1 TYR A 209     162.730 131.190 149.610  1.00  0.00           C
ATOM   2083  HE1 TYR A 209     163.470 131.720 149.010  1.00  0.00           H
ATOM   2084  CE2 TYR A 209     161.310 129.250 149.910  1.00  0.00           C
ATOM   2085  HE2 TYR A 209     161.020 128.300 149.450  1.00  0.00           H
ATOM   2086  CZ  TYR A 209     162.310 129.960 149.310  1.00  0.00           C
ATOM   2087  OH  TYR A 209     163.010 129.370 148.340  1.00  0.00           O
ATOM   2088  HH  TYR A 209     163.720 129.950 147.940  1.00  0.00           H
ATOM   2089  C   TYR A 209     160.720 133.670 154.010  1.00  0.00           C
ATOM   2090  O   TYR A 209     161.410 134.650 153.870  1.00  0.00           O
ATOM   2091  N   ALA A 210     159.640 133.650 154.800  1.00  0.00           N
ATOM   2092  H   ALA A 210     159.000 132.880 154.810  1.00  0.00           H
ATOM   2093  CA  ALA A 210     159.190 134.810 155.580  1.00  0.00           C
ATOM   2094  CB  ALA A 210     157.790 134.460 156.120  1.00  0.00           C
ATOM   2095  C   ALA A 210     160.120 135.410 156.640  1.00  0.00           C
ATOM   2096  O   ALA A 210     160.340 136.620 156.650  1.00  0.00           O
ATOM   2097  N   ALA A 211     160.900 134.500 157.230  1.00  0.00           N
ATOM   2098  H   ALA A 211     160.810 133.510 157.150  1.00  0.00           H
ATOM   2099  CA  ALA A 211     161.910 134.960 158.190  1.00  0.00           C
ATOM   2100  CB  ALA A 211     162.620 133.840 158.940  1.00  0.00           C
ATOM   2101  C   ALA A 211     162.950 135.910 157.540  1.00  0.00           C
ATOM   2102  O   ALA A 211     162.950 137.020 157.980  1.00  0.00           O
ATOM   2103  N   VAL A 212     163.650 135.410 156.560  1.00  0.00           N
ATOM   2104  H   VAL A 212     163.690 134.430 156.390  1.00  0.00           H
ATOM   2105  CA  VAL A 212     164.640 136.190 155.740  1.00  0.00           C
ATOM   2106  CB  VAL A 212     165.080 135.360 154.530  1.00  0.00           C
ATOM   2107  CG1 VAL A 212     166.160 136.180 153.840  1.00  0.00           C
ATOM   2108  CG2 VAL A 212     165.510 134.010 154.830  1.00  0.00           C
ATOM   2109  C   VAL A 212     164.070 137.560 155.300  1.00  0.00           C
ATOM   2110  O   VAL A 212     164.700 138.630 155.630  1.00  0.00           O
ATOM   2111  N   ILE A 213     162.840 137.630 154.780  1.00  0.00           N
ATOM   2112  H   ILE A 213     162.380 136.830 154.390  1.00  0.00           H
ATOM   2113  CA  ILE A 213     162.210 138.910 154.410  1.00  0.00           C
ATOM   2114  CB  ILE A 213     161.190 138.610 153.310  1.00  0.00           C
ATOM   2115  CG1 ILE A 213     159.900 137.890 153.630  1.00  0.00           C
ATOM   2116  CG2 ILE A 213     161.900 138.150 152.060  1.00  0.00           C
ATOM   2117  CD  ILE A 213     158.870 137.370 152.560  1.00  0.00           C
ATOM   2118  C   ILE A 213     161.700 139.820 155.540  1.00  0.00           C
ATOM   2119  O   ILE A 213     161.330 140.950 155.270  1.00  0.00           O
ATOM   2120  N   ASN A 214     161.580 139.280 156.770  1.00  0.00           N
ATOM   2121  H   ASN A 214     161.670 138.290 156.890  1.00  0.00           H
ATOM   2122  CA  ASN A 214     161.300 140.050 157.990  1.00  0.00           C
ATOM   2123  CB  ASN A 214     160.350 139.300 158.950  1.00  0.00           C
ATOM   2124  CG  ASN A 214     159.610 140.340 159.860  1.00  0.00           C
ATOM   2125  OD1 ASN A 214     158.940 141.260 159.520  1.00  0.00           O
ATOM   2126  ND2 ASN A 214     159.870 140.240 161.150  1.00  0.00           N
ATOM   2127 1HD2 ASN A 214     160.460 139.560 161.590  1.00  0.00           H
ATOM   2128 2HD2 ASN A 214     159.850 141.130 161.610  1.00  0.00           H
ATOM   2129  C   ASN A 214     162.570 140.430 158.720  1.00  0.00           C
ATOM   2130  O   ASN A 214     162.700 141.530 159.260  1.00  0.00           O
ATOM   2131  N   GLY A 215     163.510 139.470 158.830  1.00  0.00           N
ATOM   2132  H   GLY A 215     163.410 138.520 158.510  1.00  0.00           H
ATOM   2133  CA  GLY A 215     164.890 139.660 159.380  1.00  0.00           C
ATOM   2134  C   GLY A 215     165.710 138.420 159.790  1.00  0.00           C
ATOM   2135  O   GLY A 215     166.880 138.510 159.720  1.00  0.00           O
ATOM   2136  N   ASP A 216     165.050 137.380 160.260  1.00  0.00           N
ATOM   2137  H   ASP A 216     164.070 137.450 160.470  1.00  0.00           H
ATOM   2138  CA  ASP A 216     165.720 136.200 160.840  1.00  0.00           C
ATOM   2139  CB  ASP A 216     164.850 135.330 161.700  1.00  0.00           C
ATOM   2140  CG  ASP A 216     164.460 135.970 162.980  1.00  0.00           C
ATOM   2141  OD1 ASP A 216     165.290 136.680 163.570  1.00  0.00           O
ATOM   2142  OD2 ASP A 216     163.290 135.800 163.350  1.00  0.00           O
ATOM   2143  C   ASP A 216     166.410 135.310 159.860  1.00  0.00           C
ATOM   2144  O   ASP A 216     165.780 134.570 159.120  1.00  0.00           O
ATOM   2145  N   ARG A 217     167.730 135.270 159.790  1.00  0.00           N
ATOM   2146  H   ARG A 217     168.250 135.850 160.410  1.00  0.00           H
ATOM   2147  CA  ARG A 217     168.530 134.740 158.650  1.00  0.00           C
ATOM   2148  CB  ARG A 217     169.260 135.880 157.940  1.00  0.00           C
ATOM   2149  CG  ARG A 217     168.200 136.750 157.250  1.00  0.00           C
ATOM   2150  CD  ARG A 217     169.090 137.850 156.670  1.00  0.00           C
ATOM   2151  NE  ARG A 217     168.250 138.980 156.210  1.00  0.00           N
ATOM   2152  HE  ARG A 217     167.740 138.820 155.360  1.00  0.00           H
ATOM   2153  CZ  ARG A 217     168.190 140.210 156.660  1.00  0.00           C
ATOM   2154  NH1 ARG A 217     169.060 140.700 157.590  1.00  0.00           N
ATOM   2155 1HH1 ARG A 217     169.780 140.110 157.950  1.00  0.00           H
ATOM   2156 2HH1 ARG A 217     168.820 141.530 158.080  1.00  0.00           H
ATOM   2157  NH2 ARG A 217     167.000 140.750 156.590  1.00  0.00           N
ATOM   2158 1HH2 ARG A 217     166.110 140.310 156.430  1.00  0.00           H
ATOM   2159 2HH2 ARG A 217     167.000 141.730 156.810  1.00  0.00           H
ATOM   2160  C   ARG A 217     169.560 133.620 158.900  1.00  0.00           C
ATOM   2161  O   ARG A 217     170.060 132.910 158.050  1.00  0.00           O
ATOM   2162  N   TRP A 218     169.850 133.500 160.210  1.00  0.00           N
ATOM   2163  H   TRP A 218     169.270 133.940 160.900  1.00  0.00           H
ATOM   2164  CA  TRP A 218     170.890 132.670 160.850  1.00  0.00           C
ATOM   2165  CB  TRP A 218     170.620 132.830 162.360  1.00  0.00           C
ATOM   2166  CG  TRP A 218     169.230 132.350 162.790  1.00  0.00           C
ATOM   2167  CD1 TRP A 218     168.190 133.150 162.990  1.00  0.00           C
ATOM   2168  HD1 TRP A 218     168.240 134.240 162.920  1.00  0.00           H
ATOM   2169  CD2 TRP A 218     168.930 131.030 163.220  1.00  0.00           C
ATOM   2170  NE1 TRP A 218     167.180 132.460 163.470  1.00  0.00           N
ATOM   2171  HE1 TRP A 218     166.350 132.860 163.860  1.00  0.00           H
ATOM   2172  CE2 TRP A 218     167.620 131.190 163.630  1.00  0.00           C
ATOM   2173  CE3 TRP A 218     169.580 129.800 163.400  1.00  0.00           C
ATOM   2174  HE3 TRP A 218     170.550 129.540 162.990  1.00  0.00           H
ATOM   2175  CZ2 TRP A 218     167.000 130.130 164.230  1.00  0.00           C
ATOM   2176  HZ2 TRP A 218     165.920 130.090 164.410  1.00  0.00           H
ATOM   2177  CZ3 TRP A 218     168.890 128.740 164.010  1.00  0.00           C
ATOM   2178  HZ3 TRP A 218     169.380 127.770 164.070  1.00  0.00           H
ATOM   2179  CH2 TRP A 218     167.620 128.950 164.600  1.00  0.00           C
ATOM   2180  HH2 TRP A 218     167.090 128.220 165.210  1.00  0.00           H
ATOM   2181  C   TRP A 218     170.870 131.210 160.480  1.00  0.00           C
ATOM   2182  O   TRP A 218     171.980 130.640 160.390  1.00  0.00           O
ATOM   2183  N   PHE A 219     169.720 130.660 160.010  1.00  0.00           N
ATOM   2184  H   PHE A 219     168.880 131.200 160.000  1.00  0.00           H
ATOM   2185  CA  PHE A 219     169.540 129.190 159.640  1.00  0.00           C
ATOM   2186  CB  PHE A 219     168.040 128.700 159.710  1.00  0.00           C
ATOM   2187  CG  PHE A 219     167.020 129.730 159.120  1.00  0.00           C
ATOM   2188  CD1 PHE A 219     166.870 129.790 157.720  1.00  0.00           C
ATOM   2189  HD1 PHE A 219     167.520 129.220 157.060  1.00  0.00           H
ATOM   2190  CD2 PHE A 219     166.300 130.570 159.990  1.00  0.00           C
ATOM   2191  HD2 PHE A 219     166.450 130.590 161.070  1.00  0.00           H
ATOM   2192  CE1 PHE A 219     165.990 130.750 157.140  1.00  0.00           C
ATOM   2193  HE1 PHE A 219     165.730 130.640 156.090  1.00  0.00           H
ATOM   2194  CE2 PHE A 219     165.410 131.510 159.380  1.00  0.00           C
ATOM   2195  HE2 PHE A 219     164.780 132.120 160.030  1.00  0.00           H
ATOM   2196  CZ  PHE A 219     165.230 131.570 158.010  1.00  0.00           C
ATOM   2197  HZ  PHE A 219     164.600 132.330 157.550  1.00  0.00           H
ATOM   2198  C   PHE A 219     170.060 128.850 158.240  1.00  0.00           C
ATOM   2199  O   PHE A 219     170.440 127.690 158.120  1.00  0.00           O
ATOM   2200  N   LEU A 220     170.140 129.870 157.370  1.00  0.00           N
ATOM   2201  H   LEU A 220     169.880 130.760 157.730  1.00  0.00           H
ATOM   2202  CA  LEU A 220     170.720 129.770 156.030  1.00  0.00           C
ATOM   2203  CB  LEU A 220     170.730 131.120 155.220  1.00  0.00           C
ATOM   2204  CG  LEU A 220     169.700 131.410 154.150  1.00  0.00           C
ATOM   2205  CD1 LEU A 220     169.580 130.240 153.130  1.00  0.00           C
ATOM   2206  CD2 LEU A 220     168.390 131.720 154.830  1.00  0.00           C
ATOM   2207  C   LEU A 220     172.010 128.940 155.790  1.00  0.00           C
ATOM   2208  O   LEU A 220     173.120 129.390 156.120  1.00  0.00           O
ATOM   2209  N   ASN A 221     171.800 127.680 155.400  1.00  0.00           N
ATOM   2210  H   ASN A 221     170.900 127.280 155.250  1.00  0.00           H
ATOM   2211  CA  ASN A 221     172.830 126.670 155.270  1.00  0.00           C
ATOM   2212  CB  ASN A 221     172.630 125.530 156.270  1.00  0.00           C
ATOM   2213  CG  ASN A 221     173.450 125.780 157.560  1.00  0.00           C
ATOM   2214  OD1 ASN A 221     174.540 125.280 157.770  1.00  0.00           O
ATOM   2215  ND2 ASN A 221     172.840 126.410 158.480  1.00  0.00           N
ATOM   2216 1HD2 ASN A 221     171.910 126.770 158.400  1.00  0.00           H
ATOM   2217 2HD2 ASN A 221     173.240 126.330 159.390  1.00  0.00           H
ATOM   2218  C   ASN A 221     172.980 126.070 153.850  1.00  0.00           C
ATOM   2219  O   ASN A 221     172.420 125.070 153.430  1.00  0.00           O
ATOM   2220  N   ARG A 222     174.020 126.640 153.190  1.00  0.00           N
ATOM   2221  H   ARG A 222     174.660 127.250 153.650  1.00  0.00           H
ATOM   2222  CA  ARG A 222     174.290 126.580 151.710  1.00  0.00           C
ATOM   2223  CB  ARG A 222     174.990 127.910 151.330  1.00  0.00           C
ATOM   2224  CG  ARG A 222     174.200 129.170 151.600  1.00  0.00           C
ATOM   2225  CD  ARG A 222     174.770 130.460 150.950  1.00  0.00           C
ATOM   2226  NE  ARG A 222     174.880 130.440 149.470  1.00  0.00           N
ATOM   2227  HE  ARG A 222     174.500 129.580 149.140  1.00  0.00           H
ATOM   2228  CZ  ARG A 222     175.430 131.370 148.620  1.00  0.00           C
ATOM   2229  NH1 ARG A 222     175.980 132.550 148.980  1.00  0.00           N
ATOM   2230 1HH1 ARG A 222     175.890 132.700 149.970  1.00  0.00           H
ATOM   2231 2HH1 ARG A 222     176.210 133.240 148.300  1.00  0.00           H
ATOM   2232  NH2 ARG A 222     175.390 131.000 147.320  1.00  0.00           N
ATOM   2233 1HH2 ARG A 222     175.000 130.120 147.050  1.00  0.00           H
ATOM   2234 2HH2 ARG A 222     175.820 131.580 146.630  1.00  0.00           H
ATOM   2235  C   ARG A 222     175.070 125.310 151.170  1.00  0.00           C
ATOM   2236  O   ARG A 222     175.940 125.380 150.320  1.00  0.00           O
ATOM   2237  N   PHE A 223     174.660 124.130 151.690  1.00  0.00           N
ATOM   2238  H   PHE A 223     173.940 124.220 152.390  1.00  0.00           H
ATOM   2239  CA  PHE A 223     175.120 122.790 151.220  1.00  0.00           C
ATOM   2240  CB  PHE A 223     175.480 121.860 152.410  1.00  0.00           C
ATOM   2241  CG  PHE A 223     174.460 121.680 153.530  1.00  0.00           C
ATOM   2242  CD1 PHE A 223     174.500 122.480 154.640  1.00  0.00           C
ATOM   2243  HD1 PHE A 223     175.220 123.290 154.770  1.00  0.00           H
ATOM   2244  CD2 PHE A 223     173.570 120.640 153.440  1.00  0.00           C
ATOM   2245  HD2 PHE A 223     173.750 119.760 152.820  1.00  0.00           H
ATOM   2246  CE1 PHE A 223     173.700 122.240 155.730  1.00  0.00           C
ATOM   2247  HE1 PHE A 223     174.120 122.560 156.690  1.00  0.00           H
ATOM   2248  CE2 PHE A 223     172.660 120.380 154.520  1.00  0.00           C
ATOM   2249  HE2 PHE A 223     171.870 119.630 154.490  1.00  0.00           H
ATOM   2250  CZ  PHE A 223     172.810 121.170 155.660  1.00  0.00           C
ATOM   2251  HZ  PHE A 223     172.160 120.940 156.500  1.00  0.00           H
ATOM   2252  C   PHE A 223     174.210 122.040 150.200  1.00  0.00           C
ATOM   2253  O   PHE A 223     173.090 122.440 149.920  1.00  0.00           O
ATOM   2254  N   THR A 224     174.680 120.940 149.540  1.00  0.00           N
ATOM   2255  H   THR A 224     175.640 120.670 149.620  1.00  0.00           H
ATOM   2256  CA  THR A 224     173.910 120.150 148.570  1.00  0.00           C
ATOM   2257  CB  THR A 224     174.570 119.950 147.180  1.00  0.00           C
ATOM   2258  OG1 THR A 224     175.900 119.360 147.190  1.00  0.00           O
ATOM   2259  HG1 THR A 224     175.890 118.650 147.900  1.00  0.00           H
ATOM   2260  CG2 THR A 224     174.760 121.240 146.340  1.00  0.00           C
ATOM   2261  C   THR A 224     173.570 118.800 149.060  1.00  0.00           C
ATOM   2262  O   THR A 224     174.330 118.060 149.620  1.00  0.00           O
ATOM   2263  N   THR A 225     172.330 118.510 148.910  1.00  0.00           N
ATOM   2264  H   THR A 225     171.680 119.110 148.450  1.00  0.00           H
ATOM   2265  CA  THR A 225     171.580 117.320 149.450  1.00  0.00           C
ATOM   2266  CB  THR A 225     170.760 117.620 150.700  1.00  0.00           C
ATOM   2267  OG1 THR A 225     170.510 116.330 151.290  1.00  0.00           O
ATOM   2268  HG1 THR A 225     171.220 115.940 151.870  1.00  0.00           H
ATOM   2269  CG2 THR A 225     169.490 118.520 150.610  1.00  0.00           C
ATOM   2270  C   THR A 225     170.730 116.720 148.310  1.00  0.00           C
ATOM   2271  O   THR A 225     170.300 117.470 147.480  1.00  0.00           O
ATOM   2272  N   THR A 226     170.100 115.520 148.580  1.00  0.00           N
ATOM   2273  H   THR A 226     170.110 115.110 149.490  1.00  0.00           H
ATOM   2274  CA  THR A 226     169.040 114.900 147.670  1.00  0.00           C
ATOM   2275  CB  THR A 226     169.330 113.420 147.370  1.00  0.00           C
ATOM   2276  OG1 THR A 226     168.880 112.630 148.510  1.00  0.00           O
ATOM   2277  HG1 THR A 226     169.620 112.100 148.920  1.00  0.00           H
ATOM   2278  CG2 THR A 226     170.750 113.280 146.900  1.00  0.00           C
ATOM   2279  C   THR A 226     167.690 115.130 148.240  1.00  0.00           C
ATOM   2280  O   THR A 226     167.440 115.280 149.490  1.00  0.00           O
ATOM   2281  N   LEU A 227     166.640 115.230 147.370  1.00  0.00           N
ATOM   2282  H   LEU A 227     166.810 115.650 146.480  1.00  0.00           H
ATOM   2283  CA  LEU A 227     165.310 115.290 147.920  1.00  0.00           C
ATOM   2284  CB  LEU A 227     164.280 115.340 146.800  1.00  0.00           C
ATOM   2285  CG  LEU A 227     162.830 115.680 147.200  1.00  0.00           C
ATOM   2286  CD1 LEU A 227     162.810 117.100 147.780  1.00  0.00           C
ATOM   2287  CD2 LEU A 227     161.840 115.410 146.040  1.00  0.00           C
ATOM   2288  C   LEU A 227     165.100 114.040 148.850  1.00  0.00           C
ATOM   2289  O   LEU A 227     164.630 114.150 149.980  1.00  0.00           O
ATOM   2290  N   ASN A 228     165.420 112.800 148.330  1.00  0.00           N
ATOM   2291  H   ASN A 228     165.460 112.660 147.340  1.00  0.00           H
ATOM   2292  CA  ASN A 228     165.430 111.590 149.100  1.00  0.00           C
ATOM   2293  CB  ASN A 228     166.140 110.520 148.240  1.00  0.00           C
ATOM   2294  CG  ASN A 228     165.910 109.120 148.730  1.00  0.00           C
ATOM   2295  OD1 ASN A 228     166.690 108.550 149.530  1.00  0.00           O
ATOM   2296  ND2 ASN A 228     164.790 108.490 148.290  1.00  0.00           N
ATOM   2297 1HD2 ASN A 228     164.220 108.900 147.580  1.00  0.00           H
ATOM   2298 2HD2 ASN A 228     164.490 107.680 148.800  1.00  0.00           H
ATOM   2299  C   ASN A 228     166.090 111.790 150.530  1.00  0.00           C
ATOM   2300  O   ASN A 228     165.320 111.680 151.540  1.00  0.00           O
ATOM   2301  N   ASP A 229     167.350 112.300 150.700  1.00  0.00           N
ATOM   2302  H   ASP A 229     167.990 112.610 150.000  1.00  0.00           H
ATOM   2303  CA  ASP A 229     167.980 112.560 152.030  1.00  0.00           C
ATOM   2304  CB  ASP A 229     169.340 113.270 151.830  1.00  0.00           C
ATOM   2305  CG  ASP A 229     170.500 112.290 151.480  1.00  0.00           C
ATOM   2306  OD1 ASP A 229     170.400 111.610 150.470  1.00  0.00           O
ATOM   2307  OD2 ASP A 229     171.330 112.110 152.400  1.00  0.00           O
ATOM   2308  C   ASP A 229     167.180 113.580 152.880  1.00  0.00           C
ATOM   2309  O   ASP A 229     167.040 113.390 154.060  1.00  0.00           O
ATOM   2310  N   PHE A 230     166.620 114.620 152.230  1.00  0.00           N
ATOM   2311  H   PHE A 230     166.900 114.840 151.290  1.00  0.00           H
ATOM   2312  CA  PHE A 230     165.860 115.670 152.960  1.00  0.00           C
ATOM   2313  CB  PHE A 230     165.650 116.880 152.050  1.00  0.00           C
ATOM   2314  CG  PHE A 230     164.430 117.700 152.610  1.00  0.00           C
ATOM   2315  CD1 PHE A 230     163.170 117.470 152.120  1.00  0.00           C
ATOM   2316  HD1 PHE A 230     163.040 116.710 151.350  1.00  0.00           H
ATOM   2317  CD2 PHE A 230     164.570 118.450 153.720  1.00  0.00           C
ATOM   2318  HD2 PHE A 230     165.490 119.020 153.840  1.00  0.00           H
ATOM   2319  CE1 PHE A 230     162.060 117.990 152.810  1.00  0.00           C
ATOM   2320  HE1 PHE A 230     161.070 117.550 152.650  1.00  0.00           H
ATOM   2321  CE2 PHE A 230     163.530 119.100 154.420  1.00  0.00           C
ATOM   2322  HE2 PHE A 230     163.660 120.000 155.030  1.00  0.00           H
ATOM   2323  CZ  PHE A 230     162.270 118.770 153.930  1.00  0.00           C
ATOM   2324  HZ  PHE A 230     161.440 119.060 154.580  1.00  0.00           H
ATOM   2325  C   PHE A 230     164.480 115.070 153.490  1.00  0.00           C
ATOM   2326  O   PHE A 230     164.140 115.230 154.670  1.00  0.00           O
ATOM   2327  N   ASN A 231     163.910 114.250 152.700  1.00  0.00           N
ATOM   2328  H   ASN A 231     164.240 114.160 151.750  1.00  0.00           H
ATOM   2329  CA  ASN A 231     162.680 113.540 153.080  1.00  0.00           C
ATOM   2330  CB  ASN A 231     161.880 112.960 151.940  1.00  0.00           C
ATOM   2331  CG  ASN A 231     161.190 114.080 151.180  1.00  0.00           C
ATOM   2332  OD1 ASN A 231     160.850 115.160 151.680  1.00  0.00           O
ATOM   2333  ND2 ASN A 231     161.100 113.940 149.890  1.00  0.00           N
ATOM   2334 1HD2 ASN A 231     161.500 113.140 149.450  1.00  0.00           H
ATOM   2335 2HD2 ASN A 231     160.620 114.650 149.370  1.00  0.00           H
ATOM   2336  C   ASN A 231     162.800 112.430 154.110  1.00  0.00           C
ATOM   2337  O   ASN A 231     162.130 112.380 155.150  1.00  0.00           O
ATOM   2338  N   LEU A 232     163.970 111.760 154.020  1.00  0.00           N
ATOM   2339  H   LEU A 232     164.420 111.760 153.130  1.00  0.00           H
ATOM   2340  CA  LEU A 232     164.500 110.850 155.030  1.00  0.00           C
ATOM   2341  CB  LEU A 232     165.790 110.250 154.500  1.00  0.00           C
ATOM   2342  CG  LEU A 232     165.690 109.150 153.470  1.00  0.00           C
ATOM   2343  CD1 LEU A 232     166.930 109.020 152.690  1.00  0.00           C
ATOM   2344  CD2 LEU A 232     164.990 107.860 153.890  1.00  0.00           C
ATOM   2345  C   LEU A 232     164.660 111.490 156.430  1.00  0.00           C
ATOM   2346  O   LEU A 232     164.090 110.980 157.390  1.00  0.00           O
ATOM   2347  N   VAL A 233     165.280 112.710 156.470  1.00  0.00           N
ATOM   2348  H   VAL A 233     165.640 113.120 155.640  1.00  0.00           H
ATOM   2349  CA  VAL A 233     165.370 113.450 157.740  1.00  0.00           C
ATOM   2350  CB  VAL A 233     166.510 114.440 157.700  1.00  0.00           C
ATOM   2351  CG1 VAL A 233     166.410 115.500 158.770  1.00  0.00           C
ATOM   2352  CG2 VAL A 233     167.910 113.830 157.620  1.00  0.00           C
ATOM   2353  C   VAL A 233     163.940 113.960 158.080  1.00  0.00           C
ATOM   2354  O   VAL A 233     163.600 113.730 159.200  1.00  0.00           O
ATOM   2355  N   ALA A 234     163.220 114.640 157.230  1.00  0.00           N
ATOM   2356  H   ALA A 234     163.610 114.970 156.370  1.00  0.00           H
ATOM   2357  CA  ALA A 234     161.800 114.940 157.600  1.00  0.00           C
ATOM   2358  CB  ALA A 234     161.190 115.470 156.330  1.00  0.00           C
ATOM   2359  C   ALA A 234     160.980 113.850 158.350  1.00  0.00           C
ATOM   2360  O   ALA A 234     160.450 113.960 159.420  1.00  0.00           O
ATOM   2361  N   MET A 235     161.100 112.700 157.700  1.00  0.00           N
ATOM   2362  H   MET A 235     161.520 112.630 156.800  1.00  0.00           H
ATOM   2363  CA  MET A 235     160.650 111.430 158.330  1.00  0.00           C
ATOM   2364  CB  MET A 235     160.790 110.200 157.450  1.00  0.00           C
ATOM   2365  CG  MET A 235     159.960 110.310 156.200  1.00  0.00           C
ATOM   2366  SD  MET A 235     160.350 109.070 154.920  1.00  0.00           S
ATOM   2367  CE  MET A 235     159.840 109.940 153.420  1.00  0.00           C
ATOM   2368  C   MET A 235     161.190 111.030 159.690  1.00  0.00           C
ATOM   2369  O   MET A 235     160.520 111.060 160.650  1.00  0.00           O
ATOM   2370  N   LYS A 236     162.510 111.100 159.780  1.00  0.00           N
ATOM   2371  H   LYS A 236     163.100 111.250 158.990  1.00  0.00           H
ATOM   2372  CA  LYS A 236     163.280 110.700 160.910  1.00  0.00           C
ATOM   2373  CB  LYS A 236     164.660 110.550 160.360  1.00  0.00           C
ATOM   2374  CG  LYS A 236     165.600 109.870 161.430  1.00  0.00           C
ATOM   2375  CD  LYS A 236     166.750 109.140 160.760  1.00  0.00           C
ATOM   2376  CE  LYS A 236     167.480 108.330 161.830  1.00  0.00           C
ATOM   2377  NZ  LYS A 236     168.690 107.630 161.270  1.00  0.00           N
ATOM   2378  HZ1 LYS A 236     169.310 107.230 161.940  1.00  0.00           H
ATOM   2379  HZ2 LYS A 236     168.360 106.880 160.700  1.00  0.00           H
ATOM   2380  HZ3 LYS A 236     169.210 108.230 160.660  1.00  0.00           H
ATOM   2381  C   LYS A 236     163.160 111.690 162.130  1.00  0.00           C
ATOM   2382  O   LYS A 236     163.620 111.430 163.250  1.00  0.00           O
ATOM   2383  N   TYR A 237     162.550 112.790 161.860  1.00  0.00           N
ATOM   2384  H   TYR A 237     162.480 113.190 160.940  1.00  0.00           H
ATOM   2385  CA  TYR A 237     162.180 113.860 162.850  1.00  0.00           C
ATOM   2386  CB  TYR A 237     163.010 115.160 162.610  1.00  0.00           C
ATOM   2387  CG  TYR A 237     164.440 114.950 163.170  1.00  0.00           C
ATOM   2388  CD1 TYR A 237     165.460 114.580 162.300  1.00  0.00           C
ATOM   2389  HD1 TYR A 237     165.420 114.570 161.210  1.00  0.00           H
ATOM   2390  CD2 TYR A 237     164.640 114.870 164.510  1.00  0.00           C
ATOM   2391  HD2 TYR A 237     163.860 115.140 165.220  1.00  0.00           H
ATOM   2392  CE1 TYR A 237     166.680 114.150 162.830  1.00  0.00           C
ATOM   2393  HE1 TYR A 237     167.570 114.230 162.210  1.00  0.00           H
ATOM   2394  CE2 TYR A 237     165.820 114.470 165.030  1.00  0.00           C
ATOM   2395  HE2 TYR A 237     165.970 114.400 166.100  1.00  0.00           H
ATOM   2396  CZ  TYR A 237     166.840 114.050 164.210  1.00  0.00           C
ATOM   2397  OH  TYR A 237     167.750 113.180 164.750  1.00  0.00           O
ATOM   2398  HH  TYR A 237     168.200 112.580 164.090  1.00  0.00           H
ATOM   2399  C   TYR A 237     160.650 114.230 163.030  1.00  0.00           C
ATOM   2400  O   TYR A 237     160.300 115.310 163.420  1.00  0.00           O
ATOM   2401  N   ASN A 238     159.840 113.430 162.380  1.00  0.00           N
ATOM   2402  H   ASN A 238     160.230 112.730 161.780  1.00  0.00           H
ATOM   2403  CA  ASN A 238     158.390 113.510 162.260  1.00  0.00           C
ATOM   2404  CB  ASN A 238     157.750 113.250 163.610  1.00  0.00           C
ATOM   2405  CG  ASN A 238     157.610 111.700 163.910  1.00  0.00           C
ATOM   2406  OD1 ASN A 238     158.090 110.810 163.260  1.00  0.00           O
ATOM   2407  ND2 ASN A 238     156.920 111.310 164.960  1.00  0.00           N
ATOM   2408 1HD2 ASN A 238     156.570 112.080 165.490  1.00  0.00           H
ATOM   2409 2HD2 ASN A 238     156.790 110.340 165.170  1.00  0.00           H
ATOM   2410  C   ASN A 238     157.790 114.820 161.630  1.00  0.00           C
ATOM   2411  O   ASN A 238     156.960 115.410 162.200  1.00  0.00           O
ATOM   2412  N   TYR A 239     158.000 114.850 160.300  1.00  0.00           N
ATOM   2413  H   TYR A 239     158.720 114.330 159.840  1.00  0.00           H
ATOM   2414  CA  TYR A 239     157.340 115.810 159.400  1.00  0.00           C
ATOM   2415  CB  TYR A 239     158.290 117.030 159.240  1.00  0.00           C
ATOM   2416  CG  TYR A 239     158.310 117.870 160.540  1.00  0.00           C
ATOM   2417  CD1 TYR A 239     157.330 118.820 160.670  1.00  0.00           C
ATOM   2418  HD1 TYR A 239     156.500 118.890 159.970  1.00  0.00           H
ATOM   2419  CD2 TYR A 239     159.240 117.830 161.550  1.00  0.00           C
ATOM   2420  HD2 TYR A 239     160.170 117.330 161.290  1.00  0.00           H
ATOM   2421  CE1 TYR A 239     157.390 119.740 161.680  1.00  0.00           C
ATOM   2422  HE1 TYR A 239     156.800 120.640 161.530  1.00  0.00           H
ATOM   2423  CE2 TYR A 239     159.310 118.690 162.610  1.00  0.00           C
ATOM   2424  HE2 TYR A 239     160.080 118.750 163.370  1.00  0.00           H
ATOM   2425  CZ  TYR A 239     158.350 119.710 162.660  1.00  0.00           C
ATOM   2426  OH  TYR A 239     158.290 120.630 163.610  1.00  0.00           O
ATOM   2427  HH  TYR A 239     157.490 121.220 163.510  1.00  0.00           H
ATOM   2428  C   TYR A 239     156.950 115.180 158.040  1.00  0.00           C
ATOM   2429  O   TYR A 239     157.400 114.060 157.680  1.00  0.00           O
ATOM   2430  N   GLU A 240     156.000 115.830 157.370  1.00  0.00           N
ATOM   2431  H   GLU A 240     155.620 116.680 157.760  1.00  0.00           H
ATOM   2432  CA  GLU A 240     155.520 115.480 155.990  1.00  0.00           C
ATOM   2433  CB  GLU A 240     154.270 116.230 155.620  1.00  0.00           C
ATOM   2434  CG  GLU A 240     152.980 115.460 155.570  1.00  0.00           C
ATOM   2435  CD  GLU A 240     152.850 114.610 154.300  1.00  0.00           C
ATOM   2436  OE1 GLU A 240     153.130 113.390 154.460  1.00  0.00           O
ATOM   2437  OE2 GLU A 240     152.420 115.160 153.280  1.00  0.00           O
ATOM   2438  C   GLU A 240     156.560 115.740 154.890  1.00  0.00           C
ATOM   2439  O   GLU A 240     157.160 116.830 154.960  1.00  0.00           O
ATOM   2440  N   PRO A 241     156.760 114.800 154.020  1.00  0.00           N
ATOM   2441  CA  PRO A 241     157.650 114.950 152.860  1.00  0.00           C
ATOM   2442  CB  PRO A 241     157.610 113.610 152.100  1.00  0.00           C
ATOM   2443  CG  PRO A 241     156.350 113.000 152.670  1.00  0.00           C
ATOM   2444  CD  PRO A 241     156.420 113.380 154.150  1.00  0.00           C
ATOM   2445  C   PRO A 241     157.390 116.140 151.910  1.00  0.00           C
ATOM   2446  O   PRO A 241     156.270 116.620 151.840  1.00  0.00           O
ATOM   2447  N   LEU A 242     158.510 116.540 151.250  1.00  0.00           N
ATOM   2448  H   LEU A 242     159.430 116.230 151.470  1.00  0.00           H
ATOM   2449  CA  LEU A 242     158.410 117.580 150.190  1.00  0.00           C
ATOM   2450  CB  LEU A 242     159.230 118.820 150.580  1.00  0.00           C
ATOM   2451  CG  LEU A 242     159.270 120.000 149.530  1.00  0.00           C
ATOM   2452  CD1 LEU A 242     158.990 121.300 150.250  1.00  0.00           C
ATOM   2453  CD2 LEU A 242     160.730 120.070 149.010  1.00  0.00           C
ATOM   2454  C   LEU A 242     158.770 117.020 148.780  1.00  0.00           C
ATOM   2455  O   LEU A 242     159.720 116.230 148.720  1.00  0.00           O
ATOM   2456  N   THR A 243     157.870 117.150 147.770  1.00  0.00           N
ATOM   2457  H   THR A 243     157.110 117.780 147.940  1.00  0.00           H
ATOM   2458  CA  THR A 243     158.120 116.700 146.390  1.00  0.00           C
ATOM   2459  CB  THR A 243     157.280 115.400 146.040  1.00  0.00           C
ATOM   2460  OG1 THR A 243     157.460 114.950 144.670  1.00  0.00           O
ATOM   2461  HG1 THR A 243     156.800 114.210 144.490  1.00  0.00           H
ATOM   2462  CG2 THR A 243     155.790 115.590 146.330  1.00  0.00           C
ATOM   2463  C   THR A 243     157.900 117.840 145.360  1.00  0.00           C
ATOM   2464  O   THR A 243     157.720 118.980 145.720  1.00  0.00           O
ATOM   2465  N   GLN A 244     157.840 117.600 144.030  1.00  0.00           N
ATOM   2466  H   GLN A 244     157.830 116.650 143.710  1.00  0.00           H
ATOM   2467  CA  GLN A 244     157.710 118.580 143.010  1.00  0.00           C
ATOM   2468  CB  GLN A 244     157.670 118.000 141.550  1.00  0.00           C
ATOM   2469  CG  GLN A 244     158.130 118.970 140.510  1.00  0.00           C
ATOM   2470  CD  GLN A 244     158.920 118.220 139.510  1.00  0.00           C
ATOM   2471  OE1 GLN A 244     159.950 117.620 139.770  1.00  0.00           O
ATOM   2472  NE2 GLN A 244     158.380 118.150 138.260  1.00  0.00           N
ATOM   2473 1HE2 GLN A 244     157.450 118.420 138.040  1.00  0.00           H
ATOM   2474 2HE2 GLN A 244     158.970 118.080 137.460  1.00  0.00           H
ATOM   2475  C   GLN A 244     156.490 119.530 143.250  1.00  0.00           C
ATOM   2476  O   GLN A 244     156.480 120.760 142.960  1.00  0.00           O
ATOM   2477  N   ASP A 245     155.330 118.910 143.430  1.00  0.00           N
ATOM   2478  H   ASP A 245     155.250 117.960 143.120  1.00  0.00           H
ATOM   2479  CA  ASP A 245     154.100 119.490 143.870  1.00  0.00           C
ATOM   2480  CB  ASP A 245     153.240 118.410 144.480  1.00  0.00           C
ATOM   2481  CG  ASP A 245     152.890 117.240 143.570  1.00  0.00           C
ATOM   2482  OD1 ASP A 245     151.840 117.280 142.900  1.00  0.00           O
ATOM   2483  OD2 ASP A 245     153.850 116.430 143.300  1.00  0.00           O
ATOM   2484  C   ASP A 245     154.400 120.640 144.830  1.00  0.00           C
ATOM   2485  O   ASP A 245     154.120 121.820 144.570  1.00  0.00           O
ATOM   2486  N   HIS A 246     154.990 120.360 145.960  1.00  0.00           N
ATOM   2487  H   HIS A 246     155.150 119.450 146.330  1.00  0.00           H
ATOM   2488  CA  HIS A 246     155.370 121.430 146.890  1.00  0.00           C
ATOM   2489  CB  HIS A 246     155.990 120.890 148.190  1.00  0.00           C
ATOM   2490  CG  HIS A 246     155.220 119.620 148.680  1.00  0.00           C
ATOM   2491  ND1 HIS A 246     155.080 118.470 148.050  1.00  0.00           N
ATOM   2492  CD2 HIS A 246     154.510 119.530 149.830  1.00  0.00           C
ATOM   2493  HD2 HIS A 246     154.750 120.090 150.740  1.00  0.00           H
ATOM   2494  CE1 HIS A 246     154.210 117.740 148.780  1.00  0.00           C
ATOM   2495  HE1 HIS A 246     153.740 116.860 148.340  1.00  0.00           H
ATOM   2496  NE2 HIS A 246     153.930 118.340 149.880  1.00  0.00           N
ATOM   2497  HE2 HIS A 246     153.490 117.900 150.670  1.00  0.00           H
ATOM   2498  C   HIS A 246     156.260 122.560 146.480  1.00  0.00           C
ATOM   2499  O   HIS A 246     155.890 123.750 146.500  1.00  0.00           O
ATOM   2500  N   VAL A 247     157.310 122.120 145.770  1.00  0.00           N
ATOM   2501  H   VAL A 247     157.410 121.150 145.560  1.00  0.00           H
ATOM   2502  CA  VAL A 247     158.340 123.040 145.200  1.00  0.00           C
ATOM   2503  CB  VAL A 247     159.480 122.110 144.660  1.00  0.00           C
ATOM   2504  CG1 VAL A 247     160.750 122.750 144.000  1.00  0.00           C
ATOM   2505  CG2 VAL A 247     160.100 121.380 145.830  1.00  0.00           C
ATOM   2506  C   VAL A 247     157.740 123.930 144.130  1.00  0.00           C
ATOM   2507  O   VAL A 247     158.250 125.010 143.920  1.00  0.00           O
ATOM   2508  N   ASP A 248     156.780 123.450 143.340  1.00  0.00           N
ATOM   2509  H   ASP A 248     156.450 122.500 143.340  1.00  0.00           H
ATOM   2510  CA  ASP A 248     156.130 124.150 142.200  1.00  0.00           C
ATOM   2511  CB  ASP A 248     155.150 123.290 141.350  1.00  0.00           C
ATOM   2512  CG  ASP A 248     154.770 123.980 139.970  1.00  0.00           C
ATOM   2513  OD1 ASP A 248     153.550 124.350 139.830  1.00  0.00           O
ATOM   2514  OD2 ASP A 248     155.680 124.200 139.080  1.00  0.00           O
ATOM   2515  C   ASP A 248     155.440 125.450 142.730  1.00  0.00           C
ATOM   2516  O   ASP A 248     155.650 126.530 142.250  1.00  0.00           O
ATOM   2517  N   ILE A 249     154.540 125.330 143.690  1.00  0.00           N
ATOM   2518  H   ILE A 249     154.200 124.400 143.840  1.00  0.00           H
ATOM   2519  CA  ILE A 249     153.890 126.450 144.410  1.00  0.00           C
ATOM   2520  CB  ILE A 249     152.720 126.030 145.310  1.00  0.00           C
ATOM   2521  CG1 ILE A 249     152.870 124.900 146.330  1.00  0.00           C
ATOM   2522  CG2 ILE A 249     151.580 125.910 144.330  1.00  0.00           C
ATOM   2523  CD  ILE A 249     151.580 124.850 147.160  1.00  0.00           C
ATOM   2524  C   ILE A 249     154.840 127.300 145.190  1.00  0.00           C
ATOM   2525  O   ILE A 249     154.470 128.440 145.360  1.00  0.00           O
ATOM   2526  N   LEU A 250     156.010 126.790 145.540  1.00  0.00           N
ATOM   2527  H   LEU A 250     156.120 125.800 145.610  1.00  0.00           H
ATOM   2528  CA  LEU A 250     156.980 127.650 146.150  1.00  0.00           C
ATOM   2529  CB  LEU A 250     158.050 126.970 147.060  1.00  0.00           C
ATOM   2530  CG  LEU A 250     157.390 126.650 148.400  1.00  0.00           C
ATOM   2531  CD1 LEU A 250     158.350 125.960 149.380  1.00  0.00           C
ATOM   2532  CD2 LEU A 250     156.930 127.910 149.100  1.00  0.00           C
ATOM   2533  C   LEU A 250     157.770 128.530 145.100  1.00  0.00           C
ATOM   2534  O   LEU A 250     158.460 129.420 145.510  1.00  0.00           O
ATOM   2535  N   GLY A 251     157.870 128.030 143.870  1.00  0.00           N
ATOM   2536  H   GLY A 251     157.600 127.070 143.740  1.00  0.00           H
ATOM   2537  CA  GLY A 251     158.560 128.700 142.710  1.00  0.00           C
ATOM   2538  C   GLY A 251     158.570 130.270 142.620  1.00  0.00           C
ATOM   2539  O   GLY A 251     159.660 130.740 142.920  1.00  0.00           O
ATOM   2540  N   PRO A 252     157.330 130.880 142.530  1.00  0.00           N
ATOM   2541  CA  PRO A 252     157.110 132.340 142.800  1.00  0.00           C
ATOM   2542  CB  PRO A 252     155.610 132.530 142.880  1.00  0.00           C
ATOM   2543  CG  PRO A 252     155.130 131.460 141.940  1.00  0.00           C
ATOM   2544  CD  PRO A 252     156.070 130.210 142.110  1.00  0.00           C
ATOM   2545  C   PRO A 252     157.840 132.870 144.060  1.00  0.00           C
ATOM   2546  O   PRO A 252     158.800 133.670 143.950  1.00  0.00           O
ATOM   2547  N   LEU A 253     157.460 132.400 145.230  1.00  0.00           N
ATOM   2548  H   LEU A 253     156.600 131.910 145.270  1.00  0.00           H
ATOM   2549  CA  LEU A 253     158.070 132.740 146.540  1.00  0.00           C
ATOM   2550  CB  LEU A 253     157.440 131.900 147.680  1.00  0.00           C
ATOM   2551  CG  LEU A 253     157.880 132.310 149.010  1.00  0.00           C
ATOM   2552  CD1 LEU A 253     157.540 133.800 149.210  1.00  0.00           C
ATOM   2553  CD2 LEU A 253     157.140 131.440 150.040  1.00  0.00           C
ATOM   2554  C   LEU A 253     159.590 132.630 146.410  1.00  0.00           C
ATOM   2555  O   LEU A 253     160.280 133.590 146.550  1.00  0.00           O
ATOM   2556  N   SER A 254     160.110 131.400 146.100  1.00  0.00           N
ATOM   2557  H   SER A 254     159.510 130.610 146.010  1.00  0.00           H
ATOM   2558  CA  SER A 254     161.540 131.120 145.680  1.00  0.00           C
ATOM   2559  CB  SER A 254     161.680 129.690 145.120  1.00  0.00           C
ATOM   2560  OG  SER A 254     162.770 129.030 145.730  1.00  0.00           O
ATOM   2561  HG  SER A 254     162.760 129.160 146.720  1.00  0.00           H
ATOM   2562  C   SER A 254     162.180 132.150 144.760  1.00  0.00           C
ATOM   2563  O   SER A 254     163.270 132.640 145.090  1.00  0.00           O
ATOM   2564  N   ALA A 255     161.580 132.450 143.590  1.00  0.00           N
ATOM   2565  H   ALA A 255     160.750 131.930 143.380  1.00  0.00           H
ATOM   2566  CA  ALA A 255     162.090 133.470 142.660  1.00  0.00           C
ATOM   2567  CB  ALA A 255     161.130 133.570 141.470  1.00  0.00           C
ATOM   2568  C   ALA A 255     162.140 134.920 143.220  1.00  0.00           C
ATOM   2569  O   ALA A 255     163.210 135.550 143.390  1.00  0.00           O
ATOM   2570  N   GLN A 256     160.930 135.320 143.690  1.00  0.00           N
ATOM   2571  H   GLN A 256     160.200 134.630 143.750  1.00  0.00           H
ATOM   2572  CA  GLN A 256     160.670 136.740 144.130  1.00  0.00           C
ATOM   2573  CB  GLN A 256     159.110 136.920 144.270  1.00  0.00           C
ATOM   2574  CG  GLN A 256     158.330 137.070 142.930  1.00  0.00           C
ATOM   2575  CD  GLN A 256     156.820 137.330 142.980  1.00  0.00           C
ATOM   2576  OE1 GLN A 256     156.080 136.640 142.240  1.00  0.00           O
ATOM   2577  NE2 GLN A 256     156.410 138.450 143.590  1.00  0.00           N
ATOM   2578 1HE2 GLN A 256     157.140 139.030 143.950  1.00  0.00           H
ATOM   2579 2HE2 GLN A 256     155.440 138.680 143.500  1.00  0.00           H
ATOM   2580  C   GLN A 256     161.410 137.140 145.460  1.00  0.00           C
ATOM   2581  O   GLN A 256     161.860 138.280 145.550  1.00  0.00           O
ATOM   2582  N   THR A 257     161.560 136.130 146.360  1.00  0.00           N
ATOM   2583  H   THR A 257     160.910 135.370 146.430  1.00  0.00           H
ATOM   2584  CA  THR A 257     162.410 136.280 147.530  1.00  0.00           C
ATOM   2585  CB  THR A 257     162.150 135.230 148.570  1.00  0.00           C
ATOM   2586  OG1 THR A 257     162.470 133.900 148.000  1.00  0.00           O
ATOM   2587  HG1 THR A 257     161.740 133.530 147.430  1.00  0.00           H
ATOM   2588  CG2 THR A 257     160.780 135.330 149.160  1.00  0.00           C
ATOM   2589  C   THR A 257     163.880 136.360 147.330  1.00  0.00           C
ATOM   2590  O   THR A 257     164.670 136.910 148.110  1.00  0.00           O
ATOM   2591  N   GLY A 258     164.310 135.700 146.230  1.00  0.00           N
ATOM   2592  H   GLY A 258     163.750 135.170 145.600  1.00  0.00           H
ATOM   2593  CA  GLY A 258     165.760 135.530 146.040  1.00  0.00           C
ATOM   2594  C   GLY A 258     166.100 134.010 146.120  1.00  0.00           C
ATOM   2595  O   GLY A 258     166.100 133.270 145.090  1.00  0.00           O
ATOM   2596  N   ILE A 259     166.150 133.580 147.380  1.00  0.00           N
ATOM   2597  H   ILE A 259     165.730 134.180 148.060  1.00  0.00           H
ATOM   2598  CA  ILE A 259     166.770 132.380 147.950  1.00  0.00           C
ATOM   2599  CB  ILE A 259     166.630 132.160 149.480  1.00  0.00           C
ATOM   2600  CG1 ILE A 259     166.960 133.390 150.300  1.00  0.00           C
ATOM   2601  CG2 ILE A 259     167.520 131.030 149.990  1.00  0.00           C
ATOM   2602  CD  ILE A 259     165.700 134.160 150.630  1.00  0.00           C
ATOM   2603  C   ILE A 259     166.110 131.110 147.210  1.00  0.00           C
ATOM   2604  O   ILE A 259     164.880 130.980 147.190  1.00  0.00           O
ATOM   2605  N   ALA A 260     166.990 130.180 146.850  1.00  0.00           N
ATOM   2606  H   ALA A 260     167.940 130.440 147.070  1.00  0.00           H
ATOM   2607  CA  ALA A 260     166.700 128.810 146.350  1.00  0.00           C
ATOM   2608  CB  ALA A 260     168.060 128.310 145.920  1.00  0.00           C
ATOM   2609  C   ALA A 260     166.170 127.790 147.360  1.00  0.00           C
ATOM   2610  O   ALA A 260     166.650 127.540 148.510  1.00  0.00           O
ATOM   2611  N   VAL A 261     165.340 126.940 146.760  1.00  0.00           N
ATOM   2612  H   VAL A 261     165.050 127.070 145.820  1.00  0.00           H
ATOM   2613  CA  VAL A 261     164.660 125.910 147.590  1.00  0.00           C
ATOM   2614  CB  VAL A 261     163.220 125.590 147.010  1.00  0.00           C
ATOM   2615  CG1 VAL A 261     163.340 125.040 145.590  1.00  0.00           C
ATOM   2616  CG2 VAL A 261     162.430 124.710 147.910  1.00  0.00           C
ATOM   2617  C   VAL A 261     165.520 124.800 148.140  1.00  0.00           C
ATOM   2618  O   VAL A 261     165.280 124.410 149.270  1.00  0.00           O
ATOM   2619  N   LEU A 262     166.580 124.470 147.440  1.00  0.00           N
ATOM   2620  H   LEU A 262     166.740 124.760 146.500  1.00  0.00           H
ATOM   2621  CA  LEU A 262     167.530 123.530 148.020  1.00  0.00           C
ATOM   2622  CB  LEU A 262     168.430 123.060 146.890  1.00  0.00           C
ATOM   2623  CG  LEU A 262     169.390 121.980 147.360  1.00  0.00           C
ATOM   2624  CD1 LEU A 262     168.520 120.700 147.520  1.00  0.00           C
ATOM   2625  CD2 LEU A 262     170.420 121.820 146.290  1.00  0.00           C
ATOM   2626  C   LEU A 262     168.320 123.970 149.240  1.00  0.00           C
ATOM   2627  O   LEU A 262     168.110 123.410 150.280  1.00  0.00           O
ATOM   2628  N   ASP A 263     168.770 125.200 149.120  1.00  0.00           N
ATOM   2629  H   ASP A 263     168.840 125.840 148.350  1.00  0.00           H
ATOM   2630  CA  ASP A 263     169.560 125.910 150.200  1.00  0.00           C
ATOM   2631  CB  ASP A 263     169.860 127.380 149.820  1.00  0.00           C
ATOM   2632  CG  ASP A 263     170.860 127.510 148.670  1.00  0.00           C
ATOM   2633  OD1 ASP A 263     171.420 128.610 148.480  1.00  0.00           O
ATOM   2634  OD2 ASP A 263     170.980 126.530 147.830  1.00  0.00           O
ATOM   2635  C   ASP A 263     168.640 126.070 151.490  1.00  0.00           C
ATOM   2636  O   ASP A 263     169.060 125.800 152.610  1.00  0.00           O
ATOM   2637  N   MET A 264     167.330 126.320 151.250  1.00  0.00           N
ATOM   2638  H   MET A 264     167.060 126.690 150.370  1.00  0.00           H
ATOM   2639  CA  MET A 264     166.250 126.280 152.250  1.00  0.00           C
ATOM   2640  CB  MET A 264     164.850 126.770 151.850  1.00  0.00           C
ATOM   2641  CG  MET A 264     164.760 128.310 151.660  1.00  0.00           C
ATOM   2642  SD  MET A 264     164.980 129.250 153.200  1.00  0.00           S
ATOM   2643  CE  MET A 264     164.650 130.930 152.730  1.00  0.00           C
ATOM   2644  C   MET A 264     165.870 124.900 152.790  1.00  0.00           C
ATOM   2645  O   MET A 264     166.120 124.690 153.940  1.00  0.00           O
ATOM   2646  N   CYS A 265     165.560 123.890 151.950  1.00  0.00           N
ATOM   2647  H   CYS A 265     165.240 124.060 151.010  1.00  0.00           H
ATOM   2648  CA  CYS A 265     165.330 122.480 152.460  1.00  0.00           C
ATOM   2649  CB  CYS A 265     165.150 121.550 151.270  1.00  0.00           C
ATOM   2650  SG  CYS A 265     163.410 121.170 150.990  1.00  0.00           S
ATOM   2651  HG  CYS A 265     163.160 120.310 151.980  1.00  0.00           H
ATOM   2652  C   CYS A 265     166.490 121.910 153.280  1.00  0.00           C
ATOM   2653  O   CYS A 265     166.220 121.400 154.370  1.00  0.00           O
ATOM   2654  N   ALA A 266     167.670 122.140 152.760  1.00  0.00           N
ATOM   2655  H   ALA A 266     167.750 122.180 151.770  1.00  0.00           H
ATOM   2656  CA  ALA A 266     168.920 122.000 153.460  1.00  0.00           C
ATOM   2657  CB  ALA A 266     170.080 122.400 152.500  1.00  0.00           C
ATOM   2658  C   ALA A 266     169.110 122.750 154.800  1.00  0.00           C
ATOM   2659  O   ALA A 266     169.690 122.220 155.790  1.00  0.00           O
ATOM   2660  N   SER A 267     168.590 123.960 154.900  1.00  0.00           N
ATOM   2661  H   SER A 267     168.360 124.500 154.090  1.00  0.00           H
ATOM   2662  CA  SER A 267     168.570 124.720 156.170  1.00  0.00           C
ATOM   2663  CB  SER A 267     168.190 126.200 156.090  1.00  0.00           C
ATOM   2664  OG  SER A 267     169.120 126.810 155.170  1.00  0.00           O
ATOM   2665  HG  SER A 267     169.060 126.250 154.340  1.00  0.00           H
ATOM   2666  C   SER A 267     167.650 124.080 157.230  1.00  0.00           C
ATOM   2667  O   SER A 267     168.010 124.090 158.400  1.00  0.00           O
ATOM   2668  N   LEU A 268     166.580 123.470 156.770  1.00  0.00           N
ATOM   2669  H   LEU A 268     166.320 123.570 155.810  1.00  0.00           H
ATOM   2670  CA  LEU A 268     165.610 122.830 157.680  1.00  0.00           C
ATOM   2671  CB  LEU A 268     164.240 122.690 157.120  1.00  0.00           C
ATOM   2672  CG  LEU A 268     163.060 122.460 158.150  1.00  0.00           C
ATOM   2673  CD1 LEU A 268     162.860 123.650 159.080  1.00  0.00           C
ATOM   2674  CD2 LEU A 268     161.720 122.100 157.490  1.00  0.00           C
ATOM   2675  C   LEU A 268     166.140 121.490 158.230  1.00  0.00           C
ATOM   2676  O   LEU A 268     165.920 121.150 159.450  1.00  0.00           O
ATOM   2677  N   LYS A 269     166.810 120.720 157.360  1.00  0.00           N
ATOM   2678  H   LYS A 269     166.690 120.860 156.380  1.00  0.00           H
ATOM   2679  CA  LYS A 269     167.570 119.520 157.690  1.00  0.00           C
ATOM   2680  CB  LYS A 269     168.170 119.080 156.370  1.00  0.00           C
ATOM   2681  CG  LYS A 269     168.740 117.660 156.440  1.00  0.00           C
ATOM   2682  CD  LYS A 269     169.600 117.230 155.270  1.00  0.00           C
ATOM   2683  CE  LYS A 269     170.100 115.810 155.340  1.00  0.00           C
ATOM   2684  NZ  LYS A 269     171.250 115.630 156.240  1.00  0.00           N
ATOM   2685  HZ1 LYS A 269     171.900 116.380 156.100  1.00  0.00           H
ATOM   2686  HZ2 LYS A 269     170.840 115.840 157.120  1.00  0.00           H
ATOM   2687  HZ3 LYS A 269     171.530 114.680 156.330  1.00  0.00           H
ATOM   2688  C   LYS A 269     168.590 119.680 158.860  1.00  0.00           C
ATOM   2689  O   LYS A 269     168.340 119.140 159.980  1.00  0.00           O
ATOM   2690  N   GLU A 270     169.320 120.780 158.740  1.00  0.00           N
ATOM   2691  H   GLU A 270     169.360 121.410 157.970  1.00  0.00           H
ATOM   2692  CA  GLU A 270     170.270 121.200 159.820  1.00  0.00           C
ATOM   2693  CB  GLU A 270     171.120 122.330 159.220  1.00  0.00           C
ATOM   2694  CG  GLU A 270     172.010 123.110 160.200  1.00  0.00           C
ATOM   2695  CD  GLU A 270     173.190 122.290 160.740  1.00  0.00           C
ATOM   2696  OE1 GLU A 270     173.530 122.660 161.880  1.00  0.00           O
ATOM   2697  OE2 GLU A 270     173.660 121.360 160.140  1.00  0.00           O
ATOM   2698  C   GLU A 270     169.590 121.530 161.170  1.00  0.00           C
ATOM   2699  O   GLU A 270     169.830 120.870 162.170  1.00  0.00           O
ATOM   2700  N   LEU A 271     168.520 122.320 161.030  1.00  0.00           N
ATOM   2701  H   LEU A 271     168.230 122.670 160.140  1.00  0.00           H
ATOM   2702  CA  LEU A 271     167.710 122.740 162.160  1.00  0.00           C
ATOM   2703  CB  LEU A 271     166.670 123.740 161.740  1.00  0.00           C
ATOM   2704  CG  LEU A 271     167.160 125.120 161.880  1.00  0.00           C
ATOM   2705  CD1 LEU A 271     166.140 126.030 161.230  1.00  0.00           C
ATOM   2706  CD2 LEU A 271     167.500 125.540 163.340  1.00  0.00           C
ATOM   2707  C   LEU A 271     166.980 121.610 162.950  1.00  0.00           C
ATOM   2708  O   LEU A 271     167.140 121.520 164.160  1.00  0.00           O
ATOM   2709  N   LEU A 272     166.360 120.680 162.180  1.00  0.00           N
ATOM   2710  H   LEU A 272     166.110 120.920 161.240  1.00  0.00           H
ATOM   2711  CA  LEU A 272     165.860 119.370 162.710  1.00  0.00           C
ATOM   2712  CB  LEU A 272     165.080 118.590 161.620  1.00  0.00           C
ATOM   2713  CG  LEU A 272     163.730 119.190 161.260  1.00  0.00           C
ATOM   2714  CD1 LEU A 272     163.120 118.100 160.380  1.00  0.00           C
ATOM   2715  CD2 LEU A 272     162.810 119.410 162.450  1.00  0.00           C
ATOM   2716  C   LEU A 272     166.930 118.570 163.390  1.00  0.00           C
ATOM   2717  O   LEU A 272     166.770 118.230 164.550  1.00  0.00           O
ATOM   2718  N   GLN A 273     168.070 118.330 162.730  1.00  0.00           N
ATOM   2719  H   GLN A 273     168.120 118.560 161.760  1.00  0.00           H
ATOM   2720  CA  GLN A 273     169.210 117.490 163.220  1.00  0.00           C
ATOM   2721  CB  GLN A 273     170.280 117.360 162.120  1.00  0.00           C
ATOM   2722  CG  GLN A 273     169.690 116.680 160.850  1.00  0.00           C
ATOM   2723  CD  GLN A 273     170.780 116.190 159.940  1.00  0.00           C
ATOM   2724  OE1 GLN A 273     171.040 116.690 158.860  1.00  0.00           O
ATOM   2725  NE2 GLN A 273     171.340 115.050 160.330  1.00  0.00           N
ATOM   2726 1HE2 GLN A 273     171.080 114.540 161.150  1.00  0.00           H
ATOM   2727 2HE2 GLN A 273     171.960 114.710 159.630  1.00  0.00           H
ATOM   2728  C   GLN A 273     169.950 118.070 164.480  1.00  0.00           C
ATOM   2729  O   GLN A 273     170.040 117.330 165.500  1.00  0.00           O
ATOM   2730  N   ASN A 274     170.220 119.370 164.490  1.00  0.00           N
ATOM   2731  H   ASN A 274     170.030 119.940 163.690  1.00  0.00           H
ATOM   2732  CA  ASN A 274     170.820 119.980 165.660  1.00  0.00           C
ATOM   2733  CB  ASN A 274     171.660 121.160 165.170  1.00  0.00           C
ATOM   2734  CG  ASN A 274     170.950 122.460 164.720  1.00  0.00           C
ATOM   2735  OD1 ASN A 274     170.110 123.000 165.440  1.00  0.00           O
ATOM   2736  ND2 ASN A 274     171.470 123.160 163.730  1.00  0.00           N
ATOM   2737 1HD2 ASN A 274     172.310 122.850 163.280  1.00  0.00           H
ATOM   2738 2HD2 ASN A 274     170.780 123.830 163.450  1.00  0.00           H
ATOM   2739  C   ASN A 274     169.950 120.420 166.870  1.00  0.00           C
ATOM   2740  O   ASN A 274     170.460 120.970 167.890  1.00  0.00           O
ATOM   2741  N   GLY A 275     168.680 120.090 166.810  1.00  0.00           N
ATOM   2742  H   GLY A 275     168.360 119.540 166.040  1.00  0.00           H
ATOM   2743  CA  GLY A 275     167.560 120.450 167.680  1.00  0.00           C
ATOM   2744  C   GLY A 275     167.320 121.950 167.840  1.00  0.00           C
ATOM   2745  O   GLY A 275     166.820 122.310 168.900  1.00  0.00           O
ATOM   2746  N   MET A 276     167.240 122.750 166.740  1.00  0.00           N
ATOM   2747  H   MET A 276     167.330 122.340 165.830  1.00  0.00           H
ATOM   2748  CA  MET A 276     167.000 124.200 166.780  1.00  0.00           C
ATOM   2749  CB  MET A 276     165.530 124.530 167.200  1.00  0.00           C
ATOM   2750  CG  MET A 276     164.550 123.970 166.160  1.00  0.00           C
ATOM   2751  SD  MET A 276     163.970 122.260 166.270  1.00  0.00           S
ATOM   2752  CE  MET A 276     163.170 122.450 167.890  1.00  0.00           C
ATOM   2753  C   MET A 276     167.950 125.020 167.630  1.00  0.00           C
ATOM   2754  O   MET A 276     167.590 125.840 168.480  1.00  0.00           O
ATOM   2755  N   ASN A 277     169.200 124.950 167.190  1.00  0.00           N
ATOM   2756  H   ASN A 277     169.430 124.200 166.580  1.00  0.00           H
ATOM   2757  CA  ASN A 277     170.330 125.790 167.670  1.00  0.00           C
ATOM   2758  CB  ASN A 277     171.580 124.940 167.960  1.00  0.00           C
ATOM   2759  CG  ASN A 277     171.500 124.430 169.400  1.00  0.00           C
ATOM   2760  OD1 ASN A 277     171.630 125.130 170.400  1.00  0.00           O
ATOM   2761  ND2 ASN A 277     171.230 123.170 169.620  1.00  0.00           N
ATOM   2762 1HD2 ASN A 277     171.000 122.500 168.920  1.00  0.00           H
ATOM   2763 2HD2 ASN A 277     171.020 122.890 170.560  1.00  0.00           H
ATOM   2764  C   ASN A 277     170.730 126.960 166.800  1.00  0.00           C
ATOM   2765  O   ASN A 277     170.840 126.750 165.600  1.00  0.00           O
ATOM   2766  N   GLY A 278     171.010 128.120 167.410  1.00  0.00           N
ATOM   2767  H   GLY A 278     171.300 128.180 168.360  1.00  0.00           H
ATOM   2768  CA  GLY A 278     171.380 129.300 166.560  1.00  0.00           C
ATOM   2769  C   GLY A 278     170.980 130.650 167.080  1.00  0.00           C
ATOM   2770  O   GLY A 278     171.670 131.210 167.960  1.00  0.00           O
ATOM   2771  N   ARG A 279     169.750 130.920 166.720  1.00  0.00           N
ATOM   2772  H   ARG A 279     169.400 130.490 165.900  1.00  0.00           H
ATOM   2773  CA  ARG A 279     168.760 131.930 167.210  1.00  0.00           C
ATOM   2774  CB  ARG A 279     168.850 133.330 166.620  1.00  0.00           C
ATOM   2775  CG  ARG A 279     170.180 133.940 167.040  1.00  0.00           C
ATOM   2776  CD  ARG A 279     170.320 135.230 166.260  1.00  0.00           C
ATOM   2777  NE  ARG A 279     171.670 135.760 166.050  1.00  0.00           N
ATOM   2778  HE  ARG A 279     172.370 135.040 166.140  1.00  0.00           H
ATOM   2779  CZ  ARG A 279     171.960 136.970 165.560  1.00  0.00           C
ATOM   2780  NH1 ARG A 279     171.000 137.890 165.370  1.00  0.00           N
ATOM   2781 1HH1 ARG A 279     170.040 137.790 165.620  1.00  0.00           H
ATOM   2782 2HH1 ARG A 279     171.330 138.770 165.030  1.00  0.00           H
ATOM   2783  NH2 ARG A 279     173.130 137.230 164.950  1.00  0.00           N
ATOM   2784 1HH2 ARG A 279     173.760 136.460 164.830  1.00  0.00           H
ATOM   2785 2HH2 ARG A 279     173.320 138.190 164.750  1.00  0.00           H
ATOM   2786  C   ARG A 279     167.340 131.370 167.110  1.00  0.00           C
ATOM   2787  O   ARG A 279     167.090 130.150 167.310  1.00  0.00           O
ATOM   2788  N   THR A 280     166.400 132.290 167.260  1.00  0.00           N
ATOM   2789  H   THR A 280     166.540 133.170 167.710  1.00  0.00           H
ATOM   2790  CA  THR A 280     164.910 131.960 167.070  1.00  0.00           C
ATOM   2791  CB  THR A 280     163.900 132.320 168.190  1.00  0.00           C
ATOM   2792  OG1 THR A 280     164.070 133.710 168.500  1.00  0.00           O
ATOM   2793  HG1 THR A 280     163.420 133.980 169.210  1.00  0.00           H
ATOM   2794  CG2 THR A 280     164.120 131.420 169.450  1.00  0.00           C
ATOM   2795  C   THR A 280     164.360 132.430 165.730  1.00  0.00           C
ATOM   2796  O   THR A 280     165.110 133.210 165.130  1.00  0.00           O
ATOM   2797  N   ILE A 281     163.320 131.780 165.200  1.00  0.00           N
ATOM   2798  H   ILE A 281     162.800 131.170 165.790  1.00  0.00           H
ATOM   2799  CA  ILE A 281     162.740 132.250 163.880  1.00  0.00           C
ATOM   2800  CB  ILE A 281     162.650 131.090 162.910  1.00  0.00           C
ATOM   2801  CG1 ILE A 281     164.000 130.560 162.540  1.00  0.00           C
ATOM   2802  CG2 ILE A 281     161.820 131.450 161.670  1.00  0.00           C
ATOM   2803  CD  ILE A 281     163.810 129.080 162.220  1.00  0.00           C
ATOM   2804  C   ILE A 281     161.290 132.820 164.230  1.00  0.00           C
ATOM   2805  O   ILE A 281     160.480 132.130 164.850  1.00  0.00           O
ATOM   2806  N   LEU A 282     160.970 134.090 163.870  1.00  0.00           N
ATOM   2807  H   LEU A 282     161.640 134.740 163.530  1.00  0.00           H
ATOM   2808  CA  LEU A 282     159.700 134.840 164.110  1.00  0.00           C
ATOM   2809  CB  LEU A 282     158.620 134.650 163.010  1.00  0.00           C
ATOM   2810  CG  LEU A 282     159.060 135.270 161.670  1.00  0.00           C
ATOM   2811  CD1 LEU A 282     159.320 134.100 160.660  1.00  0.00           C
ATOM   2812  CD2 LEU A 282     157.930 136.220 161.230  1.00  0.00           C
ATOM   2813  C   LEU A 282     159.070 134.590 165.540  1.00  0.00           C
ATOM   2814  O   LEU A 282     157.980 133.970 165.770  1.00  0.00           O
ATOM   2815  N   GLY A 283     159.940 134.890 166.530  1.00  0.00           N
ATOM   2816  H   GLY A 283     160.890 135.150 166.390  1.00  0.00           H
ATOM   2817  CA  GLY A 283     159.680 134.700 167.940  1.00  0.00           C
ATOM   2818  C   GLY A 283     159.820 133.260 168.410  1.00  0.00           C
ATOM   2819  O   GLY A 283     160.600 133.090 169.360  1.00  0.00           O
ATOM   2820  N   SER A 284     159.360 132.330 167.610  1.00  0.00           N
ATOM   2821  H   SER A 284     158.990 132.560 166.700  1.00  0.00           H
ATOM   2822  CA  SER A 284     159.270 130.910 167.970  1.00  0.00           C
ATOM   2823  CB  SER A 284     158.480 130.140 166.850  1.00  0.00           C
ATOM   2824  OG  SER A 284     157.080 130.560 166.860  1.00  0.00           O
ATOM   2825  HG  SER A 284     156.760 130.700 165.920  1.00  0.00           H
ATOM   2826  C   SER A 284     160.560 130.070 168.050  1.00  0.00           C
ATOM   2827  O   SER A 284     161.500 130.420 167.310  1.00  0.00           O
ATOM   2828  N   ALA A 285     160.640 129.140 168.990  1.00  0.00           N
ATOM   2829  H   ALA A 285     160.040 129.120 169.780  1.00  0.00           H
ATOM   2830  CA  ALA A 285     161.750 128.150 168.830  1.00  0.00           C
ATOM   2831  CB  ALA A 285     162.410 127.790 170.150  1.00  0.00           C
ATOM   2832  C   ALA A 285     161.190 126.900 168.160  1.00  0.00           C
ATOM   2833  O   ALA A 285     161.700 126.300 167.210  1.00  0.00           O
ATOM   2834  N   LEU A 286     160.070 126.420 168.670  1.00  0.00           N
ATOM   2835  H   LEU A 286     159.760 126.640 169.590  1.00  0.00           H
ATOM   2836  CA  LEU A 286     159.400 125.300 167.950  1.00  0.00           C
ATOM   2837  CB  LEU A 286     158.550 124.480 168.930  1.00  0.00           C
ATOM   2838  CG  LEU A 286     157.850 123.250 168.260  1.00  0.00           C
ATOM   2839  CD1 LEU A 286     158.850 122.160 168.040  1.00  0.00           C
ATOM   2840  CD2 LEU A 286     156.720 122.790 169.230  1.00  0.00           C
ATOM   2841  C   LEU A 286     158.690 125.680 166.640  1.00  0.00           C
ATOM   2842  O   LEU A 286     157.690 126.420 166.590  1.00  0.00           O
ATOM   2843  N   LEU A 287     159.270 125.080 165.670  1.00  0.00           N
ATOM   2844  H   LEU A 287     160.170 124.660 165.780  1.00  0.00           H
ATOM   2845  CA  LEU A 287     158.920 125.050 164.180  1.00  0.00           C
ATOM   2846  CB  LEU A 287     159.420 123.820 163.470  1.00  0.00           C
ATOM   2847  CG  LEU A 287     160.830 123.420 163.840  1.00  0.00           C
ATOM   2848  CD1 LEU A 287     160.910 122.230 164.810  1.00  0.00           C
ATOM   2849  CD2 LEU A 287     161.510 122.940 162.600  1.00  0.00           C
ATOM   2850  C   LEU A 287     157.440 125.150 163.870  1.00  0.00           C
ATOM   2851  O   LEU A 287     156.580 124.290 164.090  1.00  0.00           O
ATOM   2852  N   GLU A 288     157.180 126.380 163.520  1.00  0.00           N
ATOM   2853  H   GLU A 288     157.910 127.000 163.240  1.00  0.00           H
ATOM   2854  CA  GLU A 288     155.750 126.830 163.210  1.00  0.00           C
ATOM   2855  CB  GLU A 288     155.580 128.360 163.150  1.00  0.00           C
ATOM   2856  CG  GLU A 288     155.700 128.900 164.500  1.00  0.00           C
ATOM   2857  CD  GLU A 288     155.390 130.360 164.390  1.00  0.00           C
ATOM   2858  OE1 GLU A 288     156.360 131.100 164.190  1.00  0.00           O
ATOM   2859  OE2 GLU A 288     154.310 130.830 164.730  1.00  0.00           O
ATOM   2860  C   GLU A 288     155.160 126.150 161.980  1.00  0.00           C
ATOM   2861  O   GLU A 288     155.860 125.750 161.110  1.00  0.00           O
ATOM   2862  N   ASP A 289     153.880 125.900 161.960  1.00  0.00           N
ATOM   2863  H   ASP A 289     153.340 125.960 162.800  1.00  0.00           H
ATOM   2864  CA  ASP A 289     153.180 125.170 160.880  1.00  0.00           C
ATOM   2865  CB  ASP A 289     153.070 123.660 161.270  1.00  0.00           C
ATOM   2866  CG  ASP A 289     152.630 123.380 162.630  1.00  0.00           C
ATOM   2867  OD1 ASP A 289     152.150 124.270 163.380  1.00  0.00           O
ATOM   2868  OD2 ASP A 289     152.710 122.180 162.970  1.00  0.00           O
ATOM   2869  C   ASP A 289     151.850 125.800 160.430  1.00  0.00           C
ATOM   2870  O   ASP A 289     150.860 125.150 160.180  1.00  0.00           O
ATOM   2871  N   GLU A 290     151.940 127.130 160.360  1.00  0.00           N
ATOM   2872  H   GLU A 290     152.830 127.570 160.470  1.00  0.00           H
ATOM   2873  CA  GLU A 290     150.840 128.030 160.010  1.00  0.00           C
ATOM   2874  CB  GLU A 290     150.690 129.060 161.150  1.00  0.00           C
ATOM   2875  CG  GLU A 290     150.240 128.270 162.350  1.00  0.00           C
ATOM   2876  CD  GLU A 290     148.710 128.000 162.510  1.00  0.00           C
ATOM   2877  OE1 GLU A 290     147.970 127.450 161.620  1.00  0.00           O
ATOM   2878  OE2 GLU A 290     148.220 128.440 163.530  1.00  0.00           O
ATOM   2879  C   GLU A 290     150.810 128.670 158.610  1.00  0.00           C
ATOM   2880  O   GLU A 290     150.140 128.080 157.760  1.00  0.00           O
ATOM   2881  N   PHE A 291     151.870 129.350 158.310  1.00  0.00           N
ATOM   2882  H   PHE A 291     152.720 129.190 158.800  1.00  0.00           H
ATOM   2883  CA  PHE A 291     151.840 130.340 157.200  1.00  0.00           C
ATOM   2884  CB  PHE A 291     152.750 131.490 157.570  1.00  0.00           C
ATOM   2885  CG  PHE A 291     152.140 132.790 157.250  1.00  0.00           C
ATOM   2886  CD1 PHE A 291     151.160 133.230 158.130  1.00  0.00           C
ATOM   2887  HD1 PHE A 291     151.230 132.740 159.100  1.00  0.00           H
ATOM   2888  CD2 PHE A 291     152.380 133.350 155.980  1.00  0.00           C
ATOM   2889  HD2 PHE A 291     153.430 133.310 155.670  1.00  0.00           H
ATOM   2890  CE1 PHE A 291     150.260 134.200 157.720  1.00  0.00           C
ATOM   2891  HE1 PHE A 291     149.500 134.470 158.450  1.00  0.00           H
ATOM   2892  CE2 PHE A 291     151.440 134.300 155.570  1.00  0.00           C
ATOM   2893  HE2 PHE A 291     151.760 134.820 154.670  1.00  0.00           H
ATOM   2894  CZ  PHE A 291     150.420 134.710 156.450  1.00  0.00           C
ATOM   2895  HZ  PHE A 291     149.690 135.430 156.090  1.00  0.00           H
ATOM   2896  C   PHE A 291     152.190 129.780 155.850  1.00  0.00           C
ATOM   2897  O   PHE A 291     153.370 129.440 155.580  1.00  0.00           O
ATOM   2898  N   THR A 292     151.260 129.970 154.920  1.00  0.00           N
ATOM   2899  H   THR A 292     150.630 130.740 155.050  1.00  0.00           H
ATOM   2900  CA  THR A 292     151.190 129.350 153.570  1.00  0.00           C
ATOM   2901  CB  THR A 292     149.760 129.100 153.050  1.00  0.00           C
ATOM   2902  OG1 THR A 292     149.120 130.300 152.820  1.00  0.00           O
ATOM   2903  HG1 THR A 292     149.000 130.760 153.700  1.00  0.00           H
ATOM   2904  CG2 THR A 292     148.890 128.390 154.070  1.00  0.00           C
ATOM   2905  C   THR A 292     152.010 130.050 152.470  1.00  0.00           C
ATOM   2906  O   THR A 292     152.110 131.270 152.530  1.00  0.00           O
ATOM   2907  N   PRO A 293     152.830 129.300 151.680  1.00  0.00           N
ATOM   2908  CA  PRO A 293     153.490 129.750 150.400  1.00  0.00           C
ATOM   2909  CB  PRO A 293     153.430 128.440 149.610  1.00  0.00           C
ATOM   2910  CG  PRO A 293     153.440 127.300 150.660  1.00  0.00           C
ATOM   2911  CD  PRO A 293     153.080 127.910 152.010  1.00  0.00           C
ATOM   2912  C   PRO A 293     152.920 131.020 149.620  1.00  0.00           C
ATOM   2913  O   PRO A 293     153.580 132.060 149.520  1.00  0.00           O
ATOM   2914  N   PHE A 294     151.740 130.830 149.000  1.00  0.00           N
ATOM   2915  H   PHE A 294     151.220 129.980 149.110  1.00  0.00           H
ATOM   2916  CA  PHE A 294     151.240 131.830 148.070  1.00  0.00           C
ATOM   2917  CB  PHE A 294     150.080 131.290 147.270  1.00  0.00           C
ATOM   2918  CG  PHE A 294     150.460 131.370 145.810  1.00  0.00           C
ATOM   2919  CD1 PHE A 294     150.470 132.480 145.030  1.00  0.00           C
ATOM   2920  HD1 PHE A 294     150.440 133.450 145.530  1.00  0.00           H
ATOM   2921  CD2 PHE A 294     150.870 130.190 145.230  1.00  0.00           C
ATOM   2922  HD2 PHE A 294     151.150 129.390 145.920  1.00  0.00           H
ATOM   2923  CE1 PHE A 294     150.750 132.400 143.660  1.00  0.00           C
ATOM   2924  HE1 PHE A 294     150.780 133.270 143.000  1.00  0.00           H
ATOM   2925  CE2 PHE A 294     151.180 130.140 143.920  1.00  0.00           C
ATOM   2926  HE2 PHE A 294     151.510 129.170 143.530  1.00  0.00           H
ATOM   2927  CZ  PHE A 294     151.130 131.210 143.070  1.00  0.00           C
ATOM   2928  HZ  PHE A 294     151.450 131.150 142.030  1.00  0.00           H
ATOM   2929  C   PHE A 294     150.810 133.100 148.790  1.00  0.00           C
ATOM   2930  O   PHE A 294     150.970 134.210 148.270  1.00  0.00           O
ATOM   2931  N   ASP A 295     150.350 133.000 150.030  1.00  0.00           N
ATOM   2932  H   ASP A 295     149.980 132.160 150.420  1.00  0.00           H
ATOM   2933  CA  ASP A 295     150.060 134.170 150.890  1.00  0.00           C
ATOM   2934  CB  ASP A 295     149.480 133.670 152.230  1.00  0.00           C
ATOM   2935  CG  ASP A 295     148.430 134.570 152.780  1.00  0.00           C
ATOM   2936  OD1 ASP A 295     148.160 135.650 152.330  1.00  0.00           O
ATOM   2937  OD2 ASP A 295     147.730 133.990 153.650  1.00  0.00           O
ATOM   2938  C   ASP A 295     151.290 135.010 151.280  1.00  0.00           C
ATOM   2939  O   ASP A 295     151.260 136.250 151.290  1.00  0.00           O
ATOM   2940  N   VAL A 296     152.430 134.390 151.650  1.00  0.00           N
ATOM   2941  H   VAL A 296     152.530 133.450 151.970  1.00  0.00           H
ATOM   2942  CA  VAL A 296     153.700 135.130 152.000  1.00  0.00           C
ATOM   2943  CB  VAL A 296     154.830 134.120 152.090  1.00  0.00           C
ATOM   2944  CG1 VAL A 296     155.880 134.760 152.970  1.00  0.00           C
ATOM   2945  CG2 VAL A 296     154.510 132.840 152.710  1.00  0.00           C
ATOM   2946  C   VAL A 296     154.160 136.240 151.040  1.00  0.00           C
ATOM   2947  O   VAL A 296     154.490 137.370 151.460  1.00  0.00           O
ATOM   2948  N   VAL A 297     154.300 135.790 149.760  1.00  0.00           N
ATOM   2949  H   VAL A 297     154.060 134.850 149.550  1.00  0.00           H
ATOM   2950  CA  VAL A 297     154.690 136.570 148.550  1.00  0.00           C
ATOM   2951  CB  VAL A 297     154.980 135.540 147.390  1.00  0.00           C
ATOM   2952  CG1 VAL A 297     153.750 134.880 146.780  1.00  0.00           C
ATOM   2953  CG2 VAL A 297     155.770 136.210 146.360  1.00  0.00           C
ATOM   2954  C   VAL A 297     153.640 137.620 148.130  1.00  0.00           C
ATOM   2955  O   VAL A 297     154.040 138.760 147.950  1.00  0.00           O
ATOM   2956  N   ARG A 298     152.340 137.280 148.350  1.00  0.00           N
ATOM   2957  H   ARG A 298     152.110 136.310 148.420  1.00  0.00           H
ATOM   2958  CA  ARG A 298     151.350 138.340 148.440  1.00  0.00           C
ATOM   2959  CB  ARG A 298     149.930 137.820 148.580  1.00  0.00           C
ATOM   2960  CG  ARG A 298     149.530 137.090 147.330  1.00  0.00           C
ATOM   2961  CD  ARG A 298     148.080 136.610 147.470  1.00  0.00           C
ATOM   2962  NE  ARG A 298     147.810 135.790 146.270  1.00  0.00           N
ATOM   2963  HE  ARG A 298     147.730 136.330 145.420  1.00  0.00           H
ATOM   2964  CZ  ARG A 298     147.560 134.460 146.320  1.00  0.00           C
ATOM   2965  NH1 ARG A 298     147.450 133.660 147.340  1.00  0.00           N
ATOM   2966 1HH1 ARG A 298     147.510 133.990 148.280  1.00  0.00           H
ATOM   2967 2HH1 ARG A 298     147.330 132.670 147.240  1.00  0.00           H
ATOM   2968  NH2 ARG A 298     147.560 133.970 145.120  1.00  0.00           N
ATOM   2969 1HH2 ARG A 298     147.690 134.590 144.350  1.00  0.00           H
ATOM   2970 2HH2 ARG A 298     147.340 133.010 144.900  1.00  0.00           H
ATOM   2971  C   ARG A 298     151.580 139.450 149.480  1.00  0.00           C
ATOM   2972  O   ARG A 298     151.050 140.500 149.140  1.00  0.00           O
ATOM   2973  N   GLN A 299     151.820 139.000 150.700  1.00  0.00           N
ATOM   2974  H   GLN A 299     151.770 138.020 150.880  1.00  0.00           H
ATOM   2975  CA  GLN A 299     152.030 140.030 151.780  1.00  0.00           C
ATOM   2976  CB  GLN A 299     151.550 139.390 153.140  1.00  0.00           C
ATOM   2977  CG  GLN A 299     150.100 139.040 153.060  1.00  0.00           C
ATOM   2978  CD  GLN A 299     149.390 138.780 154.450  1.00  0.00           C
ATOM   2979  OE1 GLN A 299     149.410 139.590 155.340  1.00  0.00           O
ATOM   2980  NE2 GLN A 299     148.650 137.710 154.410  1.00  0.00           N
ATOM   2981 1HE2 GLN A 299     148.610 137.070 153.640  1.00  0.00           H
ATOM   2982 2HE2 GLN A 299     147.990 137.670 155.160  1.00  0.00           H
ATOM   2983  C   GLN A 299     153.370 140.780 151.790  1.00  0.00           C
ATOM   2984  O   GLN A 299     153.520 141.780 152.440  1.00  0.00           O
ATOM   2985  N   CYS A 300     154.400 139.980 151.400  1.00  0.00           N
ATOM   2986  H   CYS A 300     154.170 139.010 151.280  1.00  0.00           H
ATOM   2987  CA  CYS A 300     155.800 140.500 151.310  1.00  0.00           C
ATOM   2988  CB  CYS A 300     156.580 140.260 152.570  1.00  0.00           C
ATOM   2989  SG  CYS A 300     158.100 141.260 152.830  1.00  0.00           S
ATOM   2990  HG  CYS A 300     158.090 141.220 154.160  1.00  0.00           H
ATOM   2991  C   CYS A 300     156.640 139.920 150.200  1.00  0.00           C
ATOM   2992  O   CYS A 300     156.830 138.740 150.170  1.00  0.00           O
ATOM   2993  N   SER A 301     157.220 140.770 149.390  1.00  0.00           N
ATOM   2994  H   SER A 301     157.340 141.720 149.670  1.00  0.00           H
ATOM   2995  CA  SER A 301     158.080 140.340 148.240  1.00  0.00           C
ATOM   2996  CB  SER A 301     157.450 140.470 146.900  1.00  0.00           C
ATOM   2997  OG  SER A 301     158.290 139.850 145.970  1.00  0.00           O
ATOM   2998  HG  SER A 301     158.460 140.430 145.170  1.00  0.00           H
ATOM   2999  C   SER A 301     159.420 141.080 148.240  1.00  0.00           C
ATOM   3000  O   SER A 301     159.490 142.230 148.670  1.00  0.00           O
ATOM   3001  N   GLY A 302     160.380 140.420 147.680  1.00  0.00           N
ATOM   3002  H   GLY A 302     160.230 139.570 147.180  1.00  0.00           H
ATOM   3003  CA  GLY A 302     161.800 140.880 147.700  1.00  0.00           C
ATOM   3004  C   GLY A 302     162.260 141.080 149.080  1.00  0.00           C
ATOM   3005  O   GLY A 302     162.860 140.230 149.780  1.00  0.00           O
ATOM   3006  N   VAL A 303     162.220 142.350 149.530  1.00  0.00           N
ATOM   3007  H   VAL A 303     162.270 143.120 148.890  1.00  0.00           H
ATOM   3008  CA  VAL A 303     162.400 142.630 151.000  1.00  0.00           C
ATOM   3009  CB  VAL A 303     163.860 142.870 151.340  1.00  0.00           C
ATOM   3010  CG1 VAL A 303     164.350 141.640 152.120  1.00  0.00           C
ATOM   3011  CG2 VAL A 303     164.690 143.360 150.110  1.00  0.00           C
ATOM   3012  C   VAL A 303     161.480 143.720 151.500  1.00  0.00           C
ATOM   3013  O   VAL A 303     161.760 144.400 152.470  1.00  0.00           O
ATOM   3014  N   THR A 304     160.440 143.930 150.720  1.00  0.00           N
ATOM   3015  H   THR A 304     160.310 143.380 149.890  1.00  0.00           H
ATOM   3016  CA  THR A 304     159.430 145.000 150.820  1.00  0.00           C
ATOM   3017  CB  THR A 304     159.260 145.840 149.520  1.00  0.00           C
ATOM   3018  OG1 THR A 304     160.450 146.410 149.050  1.00  0.00           O
ATOM   3019  HG1 THR A 304     160.830 145.700 148.460  1.00  0.00           H
ATOM   3020  CG2 THR A 304     158.240 147.010 149.800  1.00  0.00           C
ATOM   3021  C   THR A 304     158.040 144.500 151.170  1.00  0.00           C
ATOM   3022  O   THR A 304     157.510 143.560 150.510  1.00  0.00           O
ATOM   3023  N   PHE A 305     157.430 145.070 152.220  1.00  0.00           N
ATOM   3024  H   PHE A 305     157.810 145.880 152.670  1.00  0.00           H
ATOM   3025  CA  PHE A 305     156.100 144.780 152.770  1.00  0.00           C
ATOM   3026  CB  PHE A 305     156.010 145.170 154.240  1.00  0.00           C
ATOM   3027  CG  PHE A 305     156.480 144.020 155.120  1.00  0.00           C
ATOM   3028  CD1 PHE A 305     155.630 142.940 155.320  1.00  0.00           C
ATOM   3029  HD1 PHE A 305     154.650 142.920 154.850  1.00  0.00           H
ATOM   3030  CD2 PHE A 305     157.810 144.110 155.620  1.00  0.00           C
ATOM   3031  HD2 PHE A 305     158.280 145.090 155.700  1.00  0.00           H
ATOM   3032  CE1 PHE A 305     156.170 141.900 156.050  1.00  0.00           C
ATOM   3033  HE1 PHE A 305     155.590 141.010 156.320  1.00  0.00           H
ATOM   3034  CE2 PHE A 305     158.390 143.040 156.330  1.00  0.00           C
ATOM   3035  HE2 PHE A 305     159.450 142.880 156.500  1.00  0.00           H
ATOM   3036  CZ  PHE A 305     157.510 141.940 156.490  1.00  0.00           C
ATOM   3037  HZ  PHE A 305     157.770 141.360 157.370  1.00  0.00           H
ATOM   3038  C   PHE A 305     154.990 145.320 151.930  1.00  0.00           C
ATOM   3039  O   PHE A 305     155.070 146.470 151.520  1.00  0.00           O
ATOM   3040  N   GLN A 306     154.130 144.420 151.530  1.00  0.00           N
ATOM   3041  H   GLN A 306     154.080 143.510 151.940  1.00  0.00           H
ATOM   3042  CA  GLN A 306     153.110 144.640 150.450  1.00  0.00           C
ATOM   3043  CB  GLN A 306     153.210 143.650 149.300  1.00  0.00           C
ATOM   3044  CG  GLN A 306     154.480 143.260 148.590  1.00  0.00           C
ATOM   3045  CD  GLN A 306     154.260 142.560 147.220  1.00  0.00           C
ATOM   3046  OE1 GLN A 306     155.080 142.760 146.320  1.00  0.00           O
ATOM   3047  NE2 GLN A 306     153.330 141.630 147.130  1.00  0.00           N
ATOM   3048 1HE2 GLN A 306     152.690 141.370 147.860  1.00  0.00           H
ATOM   3049 2HE2 GLN A 306     153.260 141.080 146.300  1.00  0.00           H
ATOM   3050  C   GLN A 306     151.630 144.750 150.940  1.00  0.00           C
ATOM   3051  O1  GLN A 306     150.800 145.180 150.050  1.00  0.00           O
ATOM   3052  O2  GLN A 306     151.310 144.500 152.110  1.00  0.00           O
ATOM   3053  C45 LIG B 307     142.900 117.480 160.660  1.00  0.00           C
ATOM   3054  C44 LIG B 307     143.460 118.320 161.790  1.00  0.00           C
ATOM   3055  C46 LIG B 307     143.560 119.630 161.690  1.00  0.00           C
ATOM   3056  H48 LIG B 307     143.440 120.300 160.840  1.00  0.00           H
ATOM   3057  O43 LIG B 307     143.560 117.880 163.010  1.00  0.00           O
ATOM   3058  N42 LIG B 307     143.760 119.030 163.790  1.00  0.00           N
ATOM   3059  C41 LIG B 307     143.800 120.090 162.920  1.00  0.00           C
ATOM   3060  C40 LIG B 307     144.160 121.320 163.280  1.00  0.00           C
ATOM   3061  O47 LIG B 307     145.240 121.750 163.000  1.00  0.00           O
ATOM   3062  N39 LIG B 307     143.310 121.990 164.050  1.00  0.00           N
ATOM   3063  H5D LIG B 307     142.500 121.530 164.430  1.00  0.00           H
ATOM   3064  C37 LIG B 307     143.420 123.450 164.410  1.00  0.00           C
ATOM   3065  C38 LIG B 307     142.080 124.040 164.110  1.00  0.00           C
ATOM   3066  C36 LIG B 307     144.020 123.660 165.830  1.00  0.00           C
ATOM   3067  O48 LIG B 307     143.490 123.510 166.930  1.00  0.00           O
ATOM   3068  N35 LIG B 307     145.290 124.060 165.820  1.00  0.00           N
ATOM   3069  H5C LIG B 307     145.830 123.830 165.020  1.00  0.00           H
ATOM   3070  C31 LIG B 307     146.060 124.550 166.950  1.00  0.00           C
ATOM   3071  C32 LIG B 307     147.570 124.340 166.700  1.00  0.00           C
ATOM   3072  C34 LIG B 307     148.290 124.560 168.020  1.00  0.00           C
ATOM   3073  C33 LIG B 307     147.900 122.910 166.210  1.00  0.00           C
ATOM   3074  C30 LIG B 307     145.820 126.010 167.150  1.00  0.00           C
ATOM   3075  O49 LIG B 307     146.270 126.860 166.370  1.00  0.00           O
ATOM   3076  N29 LIG B 307     144.850 126.400 168.000  1.00  0.00           N
ATOM   3077  H29 LIG B 307     144.300 125.750 168.530  1.00  0.00           H
ATOM   3078  C05 LIG B 307     144.510 127.870 168.110  1.00  0.00           C
ATOM   3079  C04 LIG B 307     143.160 128.090 168.810  1.00  0.00           C
ATOM   3080  C02 LIG B 307     142.140 127.490 167.780  1.00  0.00           C
ATOM   3081  C03 LIG B 307     140.910 126.920 168.420  1.00  0.00           C
ATOM   3082  C01 LIG B 307     141.690 128.490 166.770  1.00  0.00           C
ATOM   3083  C06 LIG B 307     145.590 128.690 168.860  1.00  0.00           C
ATOM   3084  O28 LIG B 307     145.630 128.790 170.080  1.00  0.00           O
ATOM   3085  N07 LIG B 307     146.510 129.190 168.020  1.00  0.00           N
ATOM   3086  H5B LIG B 307     146.520 128.930 167.060  1.00  0.00           H
ATOM   3087  C08 LIG B 307     147.540 130.130 168.520  1.00  0.00           C
ATOM   3088  C09 LIG B 307     148.940 129.950 167.850  1.00  0.00           C
ATOM   3089  C10 LIG B 307     149.430 128.500 167.930  1.00  0.00           C
ATOM   3090  C14 LIG B 307     150.370 128.320 169.130  1.00  0.00           C
ATOM   3091  C13 LIG B 307     151.550 127.600 168.610  1.00  0.00           C
ATOM   3092  N12 LIG B 307     151.790 128.030 167.210  1.00  0.00           N
ATOM   3093  H12 LIG B 307     152.160 128.960 167.250  1.00  0.00           H
ATOM   3094  H5A LIG B 307     152.450 127.420 166.760  1.00  0.00           H
ATOM   3095  C11 LIG B 307     150.400 127.960 166.790  1.00  0.00           C
ATOM   3096  O15 LIG B 307     150.250 128.660 165.560  1.00  0.00           O
ATOM   3097  H49 LIG B 307     149.550 128.210 165.000  1.00  0.00           H
ATOM   3098  C16 LIG B 307     147.120 131.550 168.170  1.00  0.00           C
ATOM   3099  C17 LIG B 307     145.840 131.980 168.920  1.00  0.00           C
ATOM   3100  C18 LIG B 307     145.460 133.390 168.320  1.00  0.00           C
ATOM   3101  O27 LIG B 307     146.220 134.310 168.130  1.00  0.00           O
ATOM   3102  O19 LIG B 307     144.060 133.550 168.170  1.00  0.00           O
ATOM   3103  C20 LIG B 307     143.280 133.730 169.370  1.00  0.00           C
ATOM   3104  C21 LIG B 307     141.880 133.290 168.970  1.00  0.00           C
ATOM   3105  C22 LIG B 307     141.070 134.220 168.330  1.00  0.00           C
ATOM   3106  H22 LIG B 307     141.640 134.980 167.800  1.00  0.00           H
ATOM   3107  C23 LIG B 307     139.780 133.790 167.980  1.00  0.00           C
ATOM   3108  H23 LIG B 307     139.220 134.650 167.600  1.00  0.00           H
ATOM   3109  C24 LIG B 307     139.330 132.490 168.170  1.00  0.00           C
ATOM   3110  H24 LIG B 307     138.300 132.240 167.890  1.00  0.00           H
ATOM   3111  C25 LIG B 307     140.240 131.550 168.740  1.00  0.00           C
ATOM   3112  H25 LIG B 307     139.970 130.510 168.950  1.00  0.00           H
ATOM   3113  C26 LIG B 307     141.530 131.920 169.190  1.00  0.00           C
ATOM   3114  H26 LIG B 307     142.160 131.180 169.690  1.00  0.00           H
TER
ENDMDL
