# Supplementary material for: Microsecond MD Simulation and Multiple-Conformation Virtual Screening to Identify Potential Anti-COVID-19 Inhibitors Against SARS-CoV-2 Main Protease
Source: Front Chem. 2021 Jan 13;8:595273. doi: 10.3389/fchem.2020.595273 (PMC7873971; doi:10.3389/fchem.2020.595273)
Supplement: Supplementary file 2 [file Data_Sheet_1.ZIP › Ns_Pose_PDB/Ns_Pose_PDB/1_micro_6LU7_complex/750ns.pdb]

REMARK    GENERATED BY TRJCONV
TITLE     model - minimized in water t= 750000.00000 step= 375000000
REMARK    THIS IS A SIMULATION BOX
CRYST1   97.883   97.883   97.883  90.00  90.00  90.00 P 1           1
MODEL        1
ATOM      1  N   SER A   1     134.940 171.660 132.050  1.00  0.00           N
ATOM      2  H1  SER A   1     134.700 172.150 131.210  1.00  0.00           H
ATOM      3  H2  SER A   1     134.850 170.680 131.840  1.00  0.00           H
ATOM      4  H3  SER A   1     134.280 171.790 132.790  1.00  0.00           H
ATOM      5  CA  SER A   1     136.290 172.180 132.340  1.00  0.00           C
ATOM      6  CB  SER A   1     137.280 171.020 132.640  1.00  0.00           C
ATOM      7  OG  SER A   1     136.880 169.940 131.790  1.00  0.00           O
ATOM      8  HG  SER A   1     136.540 169.120 132.260  1.00  0.00           H
ATOM      9  C   SER A   1     136.850 173.000 131.190  1.00  0.00           C
ATOM     10  O   SER A   1     136.570 172.620 130.080  1.00  0.00           O
ATOM     11  N   GLY A   2     137.290 174.230 131.460  1.00  0.00           N
ATOM     12  H   GLY A   2     137.480 174.620 132.360  1.00  0.00           H
ATOM     13  CA  GLY A   2     137.800 175.180 130.480  1.00  0.00           C
ATOM     14  C   GLY A   2     136.780 175.920 129.650  1.00  0.00           C
ATOM     15  O   GLY A   2     136.210 176.940 130.090  1.00  0.00           O
ATOM     16  N   PHE A   3     136.340 175.290 128.570  1.00  0.00           N
ATOM     17  H   PHE A   3     136.590 174.360 128.280  1.00  0.00           H
ATOM     18  CA  PHE A   3     135.590 176.040 127.580  1.00  0.00           C
ATOM     19  CB  PHE A   3     136.280 175.930 126.220  1.00  0.00           C
ATOM     20  CG  PHE A   3     137.580 176.820 126.130  1.00  0.00           C
ATOM     21  CD1 PHE A   3     138.830 176.280 126.360  1.00  0.00           C
ATOM     22  HD1 PHE A   3     138.890 175.200 126.520  1.00  0.00           H
ATOM     23  CD2 PHE A   3     137.430 178.210 126.090  1.00  0.00           C
ATOM     24  HD2 PHE A   3     136.410 178.560 125.910  1.00  0.00           H
ATOM     25  CE1 PHE A   3     139.920 177.160 126.570  1.00  0.00           C
ATOM     26  HE1 PHE A   3     140.940 176.820 126.750  1.00  0.00           H
ATOM     27  CE2 PHE A   3     138.530 179.070 126.220  1.00  0.00           C
ATOM     28  HE2 PHE A   3     138.390 180.150 126.190  1.00  0.00           H
ATOM     29  CZ  PHE A   3     139.810 178.530 126.420  1.00  0.00           C
ATOM     30  HZ  PHE A   3     140.680 179.150 126.210  1.00  0.00           H
ATOM     31  C   PHE A   3     134.180 175.530 127.430  1.00  0.00           C
ATOM     32  O   PHE A   3     134.040 174.330 127.520  1.00  0.00           O
ATOM     33  N   ARG A   4     133.260 176.470 127.270  1.00  0.00           N
ATOM     34  H   ARG A   4     133.480 177.450 127.330  1.00  0.00           H
ATOM     35  CA  ARG A   4     131.850 176.140 127.240  1.00  0.00           C
ATOM     36  CB  ARG A   4     131.100 177.500 127.450  1.00  0.00           C
ATOM     37  CG  ARG A   4     131.150 178.220 128.780  1.00  0.00           C
ATOM     38  CD  ARG A   4     130.440 177.560 129.910  1.00  0.00           C
ATOM     39  NE  ARG A   4     128.930 177.330 129.660  1.00  0.00           N
ATOM     40  HE  ARG A   4     128.380 177.950 129.110  1.00  0.00           H
ATOM     41  CZ  ARG A   4     128.210 176.560 130.360  1.00  0.00           C
ATOM     42  NH1 ARG A   4     128.580 176.080 131.460  1.00  0.00           N
ATOM     43 1HH1 ARG A   4     129.400 176.370 131.950  1.00  0.00           H
ATOM     44 2HH1 ARG A   4     127.950 175.450 131.930  1.00  0.00           H
ATOM     45  NH2 ARG A   4     127.060 176.150 129.810  1.00  0.00           N
ATOM     46 1HH2 ARG A   4     126.760 176.470 128.910  1.00  0.00           H
ATOM     47 2HH2 ARG A   4     126.490 175.470 130.270  1.00  0.00           H
ATOM     48  C   ARG A   4     131.170 175.470 126.010  1.00  0.00           C
ATOM     49  O   ARG A   4     131.570 175.660 124.870  1.00  0.00           O
ATOM     50  N   LYS A   5     130.370 174.420 126.310  1.00  0.00           N
ATOM     51  H   LYS A   5     130.260 174.130 127.260  1.00  0.00           H
ATOM     52  CA  LYS A   5     129.600 173.690 125.320  1.00  0.00           C
ATOM     53  CB  LYS A   5     129.160 172.350 126.040  1.00  0.00           C
ATOM     54  CG  LYS A   5     130.370 171.370 126.320  1.00  0.00           C
ATOM     55  CD  LYS A   5     129.990 170.140 127.090  1.00  0.00           C
ATOM     56  CE  LYS A   5     131.180 169.170 127.330  1.00  0.00           C
ATOM     57  NZ  LYS A   5     131.430 168.330 126.150  1.00  0.00           N
ATOM     58  HZ1 LYS A   5     132.210 168.640 125.620  1.00  0.00           H
ATOM     59  HZ2 LYS A   5     131.650 167.410 126.490  1.00  0.00           H
ATOM     60  HZ3 LYS A   5     130.630 168.190 125.570  1.00  0.00           H
ATOM     61  C   LYS A   5     128.380 174.480 124.950  1.00  0.00           C
ATOM     62  O   LYS A   5     127.670 174.880 125.860  1.00  0.00           O
ATOM     63  N   MET A   6     127.940 174.390 123.720  1.00  0.00           N
ATOM     64  H   MET A   6     128.270 173.660 123.130  1.00  0.00           H
ATOM     65  CA  MET A   6     126.840 175.260 123.240  1.00  0.00           C
ATOM     66  CB  MET A   6     127.420 176.550 122.570  1.00  0.00           C
ATOM     67  CG  MET A   6     128.090 177.520 123.560  1.00  0.00           C
ATOM     68  SD  MET A   6     128.990 178.760 122.560  1.00  0.00           S
ATOM     69  CE  MET A   6     127.760 180.070 122.690  1.00  0.00           C
ATOM     70  C   MET A   6     125.850 174.470 122.310  1.00  0.00           C
ATOM     71  O   MET A   6     125.950 174.530 121.080  1.00  0.00           O
ATOM     72  N   ALA A   7     124.790 173.930 122.900  1.00  0.00           N
ATOM     73  H   ALA A   7     124.640 174.090 123.880  1.00  0.00           H
ATOM     74  CA  ALA A   7     123.820 173.010 122.290  1.00  0.00           C
ATOM     75  CB  ALA A   7     123.110 172.050 123.240  1.00  0.00           C
ATOM     76  C   ALA A   7     122.680 173.720 121.510  1.00  0.00           C
ATOM     77  O   ALA A   7     122.240 174.780 121.990  1.00  0.00           O
ATOM     78  N   PHE A   8     122.200 173.010 120.530  1.00  0.00           N
ATOM     79  H   PHE A   8     122.660 172.170 120.250  1.00  0.00           H
ATOM     80  CA  PHE A   8     120.980 173.530 119.780  1.00  0.00           C
ATOM     81  CB  PHE A   8     120.810 172.750 118.400  1.00  0.00           C
ATOM     82  CG  PHE A   8     121.850 173.090 117.310  1.00  0.00           C
ATOM     83  CD1 PHE A   8     123.090 172.510 117.350  1.00  0.00           C
ATOM     84  HD1 PHE A   8     123.370 171.750 118.080  1.00  0.00           H
ATOM     85  CD2 PHE A   8     121.610 174.110 116.380  1.00  0.00           C
ATOM     86  HD2 PHE A   8     120.830 174.850 116.560  1.00  0.00           H
ATOM     87  CE1 PHE A   8     124.070 172.850 116.390  1.00  0.00           C
ATOM     88  HE1 PHE A   8     125.110 172.650 116.650  1.00  0.00           H
ATOM     89  CE2 PHE A   8     122.520 174.330 115.390  1.00  0.00           C
ATOM     90  HE2 PHE A   8     122.200 175.000 114.600  1.00  0.00           H
ATOM     91  CZ  PHE A   8     123.760 173.700 115.340  1.00  0.00           C
ATOM     92  HZ  PHE A   8     124.300 173.620 114.400  1.00  0.00           H
ATOM     93  C   PHE A   8     119.700 173.480 120.680  1.00  0.00           C
ATOM     94  O   PHE A   8     119.640 172.510 121.380  1.00  0.00           O
ATOM     95  N   PRO A   9     118.840 174.500 120.710  1.00  0.00           N
ATOM     96  CA  PRO A   9     117.500 174.450 121.370  1.00  0.00           C
ATOM     97  CB  PRO A   9     116.640 175.410 120.580  1.00  0.00           C
ATOM     98  CG  PRO A   9     117.630 176.580 120.200  1.00  0.00           C
ATOM     99  CD  PRO A   9     118.900 175.770 119.900  1.00  0.00           C
ATOM    100  C   PRO A   9     116.780 173.100 121.220  1.00  0.00           C
ATOM    101  O   PRO A   9     116.950 172.390 120.260  1.00  0.00           O
ATOM    102  N   SER A  10     115.920 172.870 122.200  1.00  0.00           N
ATOM    103  H   SER A  10     115.980 173.300 123.100  1.00  0.00           H
ATOM    104  CA  SER A  10     114.910 171.800 122.150  1.00  0.00           C
ATOM    105  CB  SER A  10     114.240 171.520 123.470  1.00  0.00           C
ATOM    106  OG  SER A  10     113.650 172.720 123.990  1.00  0.00           O
ATOM    107  HG  SER A  10     112.660 172.670 123.950  1.00  0.00           H
ATOM    108  C   SER A  10     113.830 172.020 121.030  1.00  0.00           C
ATOM    109  O   SER A  10     113.410 171.050 120.360  1.00  0.00           O
ATOM    110  N   GLY A  11     113.250 173.220 120.850  1.00  0.00           N
ATOM    111  H   GLY A  11     113.430 173.990 121.470  1.00  0.00           H
ATOM    112  CA  GLY A  11     112.270 173.550 119.800  1.00  0.00           C
ATOM    113  C   GLY A  11     111.770 172.570 118.770  1.00  0.00           C
ATOM    114  O   GLY A  11     110.580 172.320 118.730  1.00  0.00           O
ATOM    115  N   LYS A  12     112.640 172.380 117.750  1.00  0.00           N
ATOM    116  H   LYS A  12     113.570 172.740 117.860  1.00  0.00           H
ATOM    117  CA  LYS A  12     112.550 171.490 116.600  1.00  0.00           C
ATOM    118  CB  LYS A  12     113.700 171.710 115.600  1.00  0.00           C
ATOM    119  CG  LYS A  12     113.160 172.820 114.710  1.00  0.00           C
ATOM    120  CD  LYS A  12     114.050 173.280 113.510  1.00  0.00           C
ATOM    121  CE  LYS A  12     113.350 174.400 112.730  1.00  0.00           C
ATOM    122  NZ  LYS A  12     112.710 175.480 113.520  1.00  0.00           N
ATOM    123  HZ1 LYS A  12     111.850 175.140 113.900  1.00  0.00           H
ATOM    124  HZ2 LYS A  12     113.360 175.770 114.220  1.00  0.00           H
ATOM    125  HZ3 LYS A  12     112.580 176.290 112.950  1.00  0.00           H
ATOM    126  C   LYS A  12     112.320 169.990 117.000  1.00  0.00           C
ATOM    127  O   LYS A  12     111.770 169.370 116.050  1.00  0.00           O
ATOM    128  N   VAL A  13     112.650 169.510 118.210  1.00  0.00           N
ATOM    129  H   VAL A  13     113.020 170.120 118.910  1.00  0.00           H
ATOM    130  CA  VAL A  13     112.340 168.150 118.640  1.00  0.00           C
ATOM    131  CB  VAL A  13     113.630 167.350 118.900  1.00  0.00           C
ATOM    132  CG1 VAL A  13     114.070 167.020 117.520  1.00  0.00           C
ATOM    133  CG2 VAL A  13     114.580 168.160 119.790  1.00  0.00           C
ATOM    134  C   VAL A  13     111.290 167.990 119.650  1.00  0.00           C
ATOM    135  O   VAL A  13     110.680 166.950 119.720  1.00  0.00           O
ATOM    136  N   GLU A  14     110.950 169.120 120.300  1.00  0.00           N
ATOM    137  H   GLU A  14     111.500 169.920 120.040  1.00  0.00           H
ATOM    138  CA  GLU A  14     109.810 169.310 121.210  1.00  0.00           C
ATOM    139  CB  GLU A  14     110.270 170.340 122.280  1.00  0.00           C
ATOM    140  CG  GLU A  14     109.330 170.170 123.540  1.00  0.00           C
ATOM    141  CD  GLU A  14     109.750 171.310 124.460  1.00  0.00           C
ATOM    142  OE1 GLU A  14     110.990 171.490 124.670  1.00  0.00           O
ATOM    143  OE2 GLU A  14     108.960 171.990 125.090  1.00  0.00           O
ATOM    144  C   GLU A  14     108.550 169.580 120.450  1.00  0.00           C
ATOM    145  O   GLU A  14     108.450 170.560 119.740  1.00  0.00           O
ATOM    146  N   GLY A  15     107.710 168.550 120.570  1.00  0.00           N
ATOM    147  H   GLY A  15     107.750 168.020 121.410  1.00  0.00           H
ATOM    148  CA  GLY A  15     106.500 168.260 119.800  1.00  0.00           C
ATOM    149  C   GLY A  15     106.580 166.890 119.080  1.00  0.00           C
ATOM    150  O   GLY A  15     105.540 166.300 118.810  1.00  0.00           O
ATOM    151  N   CYS A  16     107.760 166.420 118.810  1.00  0.00           N
ATOM    152  H   CYS A  16     108.490 167.100 118.730  1.00  0.00           H
ATOM    153  CA  CYS A  16     108.120 165.030 118.480  1.00  0.00           C
ATOM    154  CB  CYS A  16     109.170 164.920 117.300  1.00  0.00           C
ATOM    155  SG  CYS A  16     108.530 165.750 115.830  1.00  0.00           S
ATOM    156  HG  CYS A  16     107.800 164.690 115.520  1.00  0.00           H
ATOM    157  C   CYS A  16     108.550 164.050 119.610  1.00  0.00           C
ATOM    158  O   CYS A  16     108.250 162.900 119.650  1.00  0.00           O
ATOM    159  N   MET A  17     109.300 164.560 120.570  1.00  0.00           N
ATOM    160  H   MET A  17     109.870 165.350 120.360  1.00  0.00           H
ATOM    161  CA  MET A  17     109.500 163.810 121.820  1.00  0.00           C
ATOM    162  CB  MET A  17     110.490 164.480 122.740  1.00  0.00           C
ATOM    163  CG  MET A  17     110.840 163.760 124.080  1.00  0.00           C
ATOM    164  SD  MET A  17     111.560 162.090 123.990  1.00  0.00           S
ATOM    165  CE  MET A  17     113.010 162.650 123.060  1.00  0.00           C
ATOM    166  C   MET A  17     108.240 163.420 122.590  1.00  0.00           C
ATOM    167  O   MET A  17     107.490 164.250 123.100  1.00  0.00           O
ATOM    168  N   VAL A  18     107.990 162.120 122.650  1.00  0.00           N
ATOM    169  H   VAL A  18     108.660 161.460 122.320  1.00  0.00           H
ATOM    170  CA  VAL A  18     106.740 161.630 123.230  1.00  0.00           C
ATOM    171  CB  VAL A  18     105.710 161.030 122.220  1.00  0.00           C
ATOM    172  CG1 VAL A  18     104.940 162.150 121.540  1.00  0.00           C
ATOM    173  CG2 VAL A  18     106.420 160.040 121.270  1.00  0.00           C
ATOM    174  C   VAL A  18     106.860 160.660 124.430  1.00  0.00           C
ATOM    175  O   VAL A  18     107.950 160.080 124.650  1.00  0.00           O
ATOM    176  N   GLN A  19     105.710 160.470 125.170  1.00  0.00           N
ATOM    177  H   GLN A  19     104.750 160.690 124.990  1.00  0.00           H
ATOM    178  CA  GLN A  19     105.710 159.620 126.380  1.00  0.00           C
ATOM    179  CB  GLN A  19     104.860 160.210 127.540  1.00  0.00           C
ATOM    180  CG  GLN A  19     104.980 161.740 127.770  1.00  0.00           C
ATOM    181  CD  GLN A  19     103.650 162.210 128.330  1.00  0.00           C
ATOM    182  OE1 GLN A  19     102.660 162.240 127.630  1.00  0.00           O
ATOM    183  NE2 GLN A  19     103.540 162.400 129.660  1.00  0.00           N
ATOM    184 1HE2 GLN A  19     104.370 162.240 130.210  1.00  0.00           H
ATOM    185 2HE2 GLN A  19     102.790 162.970 129.990  1.00  0.00           H
ATOM    186  C   GLN A  19     105.240 158.220 125.920  1.00  0.00           C
ATOM    187  O   GLN A  19     104.300 158.130 125.210  1.00  0.00           O
ATOM    188  N   VAL A  20     106.030 157.200 126.230  1.00  0.00           N
ATOM    189  H   VAL A  20     107.000 157.290 126.460  1.00  0.00           H
ATOM    190  CA  VAL A  20     105.630 155.780 125.940  1.00  0.00           C
ATOM    191  CB  VAL A  20     106.680 155.050 125.070  1.00  0.00           C
ATOM    192  CG1 VAL A  20     106.090 153.640 124.840  1.00  0.00           C
ATOM    193  CG2 VAL A  20     107.070 155.930 123.940  1.00  0.00           C
ATOM    194  C   VAL A  20     105.370 155.170 127.280  1.00  0.00           C
ATOM    195  O   VAL A  20     106.240 154.800 128.100  1.00  0.00           O
ATOM    196  N   THR A  21     104.050 155.300 127.620  1.00  0.00           N
ATOM    197  H   THR A  21     103.370 155.520 126.920  1.00  0.00           H
ATOM    198  CA  THR A  21     103.500 154.760 128.840  1.00  0.00           C
ATOM    199  CB  THR A  21     102.300 155.490 129.290  1.00  0.00           C
ATOM    200  OG1 THR A  21     101.300 155.610 128.210  1.00  0.00           O
ATOM    201  HG1 THR A  21     101.620 155.160 127.380  1.00  0.00           H
ATOM    202  CG2 THR A  21     102.640 156.880 129.910  1.00  0.00           C
ATOM    203  C   THR A  21     103.270 153.280 128.740  1.00  0.00           C
ATOM    204  O   THR A  21     102.160 152.720 128.560  1.00  0.00           O
ATOM    205  N   CYS A  22     104.320 152.610 129.020  1.00  0.00           N
ATOM    206  H   CYS A  22     105.020 152.980 129.630  1.00  0.00           H
ATOM    207  CA  CYS A  22     104.280 151.160 128.880  1.00  0.00           C
ATOM    208  CB  CYS A  22     105.510 150.650 128.130  1.00  0.00           C
ATOM    209  SG  CYS A  22     107.150 151.020 128.880  1.00  0.00           S
ATOM    210  HG  CYS A  22     107.220 150.250 129.960  1.00  0.00           H
ATOM    211  C   CYS A  22     104.110 150.530 130.250  1.00  0.00           C
ATOM    212  O   CYS A  22     105.070 150.690 131.030  1.00  0.00           O
ATOM    213  N   GLY A  23     102.790 150.250 130.470  1.00  0.00           N
ATOM    214  H   GLY A  23     102.080 150.300 129.760  1.00  0.00           H
ATOM    215  CA  GLY A  23     102.280 149.660 131.700  1.00  0.00           C
ATOM    216  C   GLY A  23     102.190 150.670 132.880  1.00  0.00           C
ATOM    217  O   GLY A  23     101.210 151.370 133.170  1.00  0.00           O
ATOM    218  N   THR A  24     103.280 150.780 133.600  1.00  0.00           N
ATOM    219  H   THR A  24     103.940 150.030 133.620  1.00  0.00           H
ATOM    220  CA  THR A  24     103.400 151.950 134.510  1.00  0.00           C
ATOM    221  CB  THR A  24     103.460 151.520 136.010  1.00  0.00           C
ATOM    222  OG1 THR A  24     104.390 150.410 136.280  1.00  0.00           O
ATOM    223  HG1 THR A  24     105.320 150.770 136.270  1.00  0.00           H
ATOM    224  CG2 THR A  24     102.010 151.390 136.470  1.00  0.00           C
ATOM    225  C   THR A  24     104.660 152.860 134.190  1.00  0.00           C
ATOM    226  O   THR A  24     104.830 153.920 134.830  1.00  0.00           O
ATOM    227  N   THR A  25     105.600 152.410 133.390  1.00  0.00           N
ATOM    228  H   THR A  25     105.480 151.590 132.830  1.00  0.00           H
ATOM    229  CA  THR A  25     106.880 153.170 133.110  1.00  0.00           C
ATOM    230  CB  THR A  25     108.100 152.330 132.810  1.00  0.00           C
ATOM    231  OG1 THR A  25     108.030 151.110 133.580  1.00  0.00           O
ATOM    232  HG1 THR A  25     108.910 150.800 133.930  1.00  0.00           H
ATOM    233  CG2 THR A  25     109.450 152.950 133.190  1.00  0.00           C
ATOM    234  C   THR A  25     106.640 154.140 131.940  1.00  0.00           C
ATOM    235  O   THR A  25     105.970 153.930 130.950  1.00  0.00           O
ATOM    236  N   THR A  26     107.200 155.290 132.250  1.00  0.00           N
ATOM    237  H   THR A  26     107.580 155.510 133.150  1.00  0.00           H
ATOM    238  CA  THR A  26     107.170 156.470 131.320  1.00  0.00           C
ATOM    239  CB  THR A  26     106.920 157.860 132.010  1.00  0.00           C
ATOM    240  OG1 THR A  26     107.820 158.030 133.150  1.00  0.00           O
ATOM    241  HG1 THR A  26     107.510 157.340 133.810  1.00  0.00           H
ATOM    242  CG2 THR A  26     105.530 158.160 132.430  1.00  0.00           C
ATOM    243  C   THR A  26     108.600 156.440 130.610  1.00  0.00           C
ATOM    244  O   THR A  26     109.600 156.740 131.210  1.00  0.00           O
ATOM    245  N   LEU A  27     108.520 156.070 129.340  1.00  0.00           N
ATOM    246  H   LEU A  27     107.690 155.640 128.980  1.00  0.00           H
ATOM    247  CA  LEU A  27     109.700 156.100 128.490  1.00  0.00           C
ATOM    248  CB  LEU A  27     109.900 154.730 127.860  1.00  0.00           C
ATOM    249  CG  LEU A  27     110.140 153.680 128.950  1.00  0.00           C
ATOM    250  CD1 LEU A  27     110.480 152.330 128.330  1.00  0.00           C
ATOM    251  CD2 LEU A  27     111.310 153.940 129.820  1.00  0.00           C
ATOM    252  C   LEU A  27     109.680 157.130 127.420  1.00  0.00           C
ATOM    253  O   LEU A  27     108.600 157.490 127.060  1.00  0.00           O
ATOM    254  N   ASN A  28     110.890 157.510 127.040  1.00  0.00           N
ATOM    255  H   ASN A  28     111.670 157.070 127.470  1.00  0.00           H
ATOM    256  CA  ASN A  28     111.110 158.490 125.960  1.00  0.00           C
ATOM    257  CB  ASN A  28     112.380 159.280 126.230  1.00  0.00           C
ATOM    258  CG  ASN A  28     112.620 159.710 127.680  1.00  0.00           C
ATOM    259  OD1 ASN A  28     111.800 160.360 128.360  1.00  0.00           O
ATOM    260  ND2 ASN A  28     113.610 159.050 128.220  1.00  0.00           N
ATOM    261 1HD2 ASN A  28     114.010 158.310 127.680  1.00  0.00           H
ATOM    262 2HD2 ASN A  28     113.810 159.330 129.150  1.00  0.00           H
ATOM    263  C   ASN A  28     111.100 157.760 124.580  1.00  0.00           C
ATOM    264  O   ASN A  28     111.660 156.680 124.520  1.00  0.00           O
ATOM    265  N   GLY A  29     110.770 158.470 123.550  1.00  0.00           N
ATOM    266  H   GLY A  29     110.500 159.420 123.750  1.00  0.00           H
ATOM    267  CA  GLY A  29     110.410 158.080 122.170  1.00  0.00           C
ATOM    268  C   GLY A  29     110.310 159.270 121.150  1.00  0.00           C
ATOM    269  O   GLY A  29     109.660 160.260 121.530  1.00  0.00           O
ATOM    270  N   LEU A  30     110.340 159.040 119.840  1.00  0.00           N
ATOM    271  H   LEU A  30     110.500 158.120 119.490  1.00  0.00           H
ATOM    272  CA  LEU A  30     110.310 160.120 118.840  1.00  0.00           C
ATOM    273  CB  LEU A  30     111.730 160.220 118.120  1.00  0.00           C
ATOM    274  CG  LEU A  30     112.080 161.550 117.520  1.00  0.00           C
ATOM    275  CD1 LEU A  30     112.240 162.610 118.620  1.00  0.00           C
ATOM    276  CD2 LEU A  30     113.230 161.480 116.480  1.00  0.00           C
ATOM    277  C   LEU A  30     109.100 159.990 117.790  1.00  0.00           C
ATOM    278  O   LEU A  30     109.330 159.260 116.820  1.00  0.00           O
ATOM    279  N   TRP A  31     108.050 160.820 117.820  1.00  0.00           N
ATOM    280  H   TRP A  31     107.850 161.240 118.700  1.00  0.00           H
ATOM    281  CA  TRP A  31     106.900 160.960 116.790  1.00  0.00           C
ATOM    282  CB  TRP A  31     105.640 161.470 117.440  1.00  0.00           C
ATOM    283  CG  TRP A  31     104.360 161.770 116.640  1.00  0.00           C
ATOM    284  CD1 TRP A  31     103.740 160.830 115.890  1.00  0.00           C
ATOM    285  HD1 TRP A  31     104.130 159.830 115.710  1.00  0.00           H
ATOM    286  CD2 TRP A  31     103.390 162.630 117.170  1.00  0.00           C
ATOM    287  NE1 TRP A  31     102.480 161.120 115.910  1.00  0.00           N
ATOM    288  HE1 TRP A  31     101.720 160.530 115.630  1.00  0.00           H
ATOM    289  CE2 TRP A  31     102.150 162.170 116.670  1.00  0.00           C
ATOM    290  CE3 TRP A  31     103.420 163.660 118.160  1.00  0.00           C
ATOM    291  HE3 TRP A  31     104.350 164.060 118.570  1.00  0.00           H
ATOM    292  CZ2 TRP A  31     100.980 162.780 117.170  1.00  0.00           C
ATOM    293  HZ2 TRP A  31     100.080 162.730 116.560  1.00  0.00           H
ATOM    294  CZ3 TRP A  31     102.200 164.280 118.580  1.00  0.00           C
ATOM    295  HZ3 TRP A  31     102.120 165.010 119.380  1.00  0.00           H
ATOM    296  CH2 TRP A  31     100.990 163.760 118.110  1.00  0.00           C
ATOM    297  HH2 TRP A  31     100.100 164.030 118.680  1.00  0.00           H
ATOM    298  C   TRP A  31     107.190 161.760 115.440  1.00  0.00           C
ATOM    299  O   TRP A  31     107.160 162.980 115.430  1.00  0.00           O
ATOM    300  N   LEU A  32     107.700 161.080 114.450  1.00  0.00           N
ATOM    301  H   LEU A  32     107.610 160.090 114.510  1.00  0.00           H
ATOM    302  CA  LEU A  32     108.210 161.650 113.170  1.00  0.00           C
ATOM    303  CB  LEU A  32     109.530 160.970 112.770  1.00  0.00           C
ATOM    304  CG  LEU A  32     110.830 161.470 113.480  1.00  0.00           C
ATOM    305  CD1 LEU A  32     112.090 160.760 113.000  1.00  0.00           C
ATOM    306  CD2 LEU A  32     111.050 162.960 113.620  1.00  0.00           C
ATOM    307  C   LEU A  32     107.130 161.430 112.110  1.00  0.00           C
ATOM    308  O   LEU A  32     107.000 160.310 111.550  1.00  0.00           O
ATOM    309  N   ASP A  33     106.410 162.460 111.790  1.00  0.00           N
ATOM    310  H   ASP A  33     106.590 163.400 112.070  1.00  0.00           H
ATOM    311  CA  ASP A  33     105.140 162.380 111.020  1.00  0.00           C
ATOM    312  CB  ASP A  33     105.430 162.260 109.530  1.00  0.00           C
ATOM    313  CG  ASP A  33     106.270 163.480 109.100  1.00  0.00           C
ATOM    314  OD1 ASP A  33     105.760 164.620 109.140  1.00  0.00           O
ATOM    315  OD2 ASP A  33     107.320 163.230 108.480  1.00  0.00           O
ATOM    316  C   ASP A  33     104.090 161.350 111.590  1.00  0.00           C
ATOM    317  O   ASP A  33     103.420 161.640 112.570  1.00  0.00           O
ATOM    318  N   ASP A  34     104.030 160.190 110.900  1.00  0.00           N
ATOM    319  H   ASP A  34     104.320 160.150 109.940  1.00  0.00           H
ATOM    320  CA  ASP A  34     103.050 159.200 111.290  1.00  0.00           C
ATOM    321  CB  ASP A  34     102.210 158.630 110.080  1.00  0.00           C
ATOM    322  CG  ASP A  34     103.150 158.310 108.970  1.00  0.00           C
ATOM    323  OD1 ASP A  34     103.450 157.180 108.700  1.00  0.00           O
ATOM    324  OD2 ASP A  34     103.390 159.240 108.140  1.00  0.00           O
ATOM    325  C   ASP A  34     103.640 158.060 112.120  1.00  0.00           C
ATOM    326  O   ASP A  34     103.010 157.530 113.000  1.00  0.00           O
ATOM    327  N   VAL A  35     104.980 157.830 111.950  1.00  0.00           N
ATOM    328  H   VAL A  35     105.510 158.380 111.320  1.00  0.00           H
ATOM    329  CA  VAL A  35     105.780 156.820 112.690  1.00  0.00           C
ATOM    330  CB  VAL A  35     106.800 156.170 111.690  1.00  0.00           C
ATOM    331  CG1 VAL A  35     108.060 155.470 112.290  1.00  0.00           C
ATOM    332  CG2 VAL A  35     105.930 155.200 110.910  1.00  0.00           C
ATOM    333  C   VAL A  35     106.430 157.270 113.990  1.00  0.00           C
ATOM    334  O   VAL A  35     107.160 158.210 113.980  1.00  0.00           O
ATOM    335  N   VAL A  36     106.050 156.660 115.150  1.00  0.00           N
ATOM    336  H   VAL A  36     105.260 156.050 115.090  1.00  0.00           H
ATOM    337  CA  VAL A  36     106.680 156.830 116.500  1.00  0.00           C
ATOM    338  CB  VAL A  36     105.520 156.590 117.540  1.00  0.00           C
ATOM    339  CG1 VAL A  36     106.100 156.610 118.980  1.00  0.00           C
ATOM    340  CG2 VAL A  36     104.420 157.610 117.340  1.00  0.00           C
ATOM    341  C   VAL A  36     107.870 155.880 116.710  1.00  0.00           C
ATOM    342  O   VAL A  36     107.670 154.740 116.280  1.00  0.00           O
ATOM    343  N   TYR A  37     109.080 156.410 116.740  1.00  0.00           N
ATOM    344  H   TYR A  37     109.180 157.380 116.530  1.00  0.00           H
ATOM    345  CA  TYR A  37     110.320 155.650 117.000  1.00  0.00           C
ATOM    346  CB  TYR A  37     111.430 156.440 116.330  1.00  0.00           C
ATOM    347  CG  TYR A  37     111.710 156.280 114.840  1.00  0.00           C
ATOM    348  CD1 TYR A  37     112.610 155.250 114.340  1.00  0.00           C
ATOM    349  HD1 TYR A  37     113.350 154.810 115.010  1.00  0.00           H
ATOM    350  CD2 TYR A  37     110.990 157.060 113.940  1.00  0.00           C
ATOM    351  HD2 TYR A  37     110.420 157.890 114.360  1.00  0.00           H
ATOM    352  CE1 TYR A  37     112.750 155.180 112.970  1.00  0.00           C
ATOM    353  HE1 TYR A  37     113.270 154.280 112.640  1.00  0.00           H
ATOM    354  CE2 TYR A  37     111.130 156.920 112.550  1.00  0.00           C
ATOM    355  HE2 TYR A  37     110.500 157.480 111.870  1.00  0.00           H
ATOM    356  CZ  TYR A  37     112.060 156.040 112.130  1.00  0.00           C
ATOM    357  OH  TYR A  37     112.050 155.770 110.810  1.00  0.00           O
ATOM    358  HH  TYR A  37     111.590 156.560 110.390  1.00  0.00           H
ATOM    359  C   TYR A  37     110.580 155.490 118.520  1.00  0.00           C
ATOM    360  O   TYR A  37     110.960 156.460 119.160  1.00  0.00           O
ATOM    361  N   CYS A  38     110.680 154.230 118.940  1.00  0.00           N
ATOM    362  H   CYS A  38     110.620 153.470 118.300  1.00  0.00           H
ATOM    363  CA  CYS A  38     110.810 153.830 120.320  1.00  0.00           C
ATOM    364  CB  CYS A  38     109.690 152.970 120.860  1.00  0.00           C
ATOM    365  SG  CYS A  38     108.030 153.790 120.850  1.00  0.00           S
ATOM    366  HG  CYS A  38     107.290 152.690 120.730  1.00  0.00           H
ATOM    367  C   CYS A  38     112.100 152.970 120.460  1.00  0.00           C
ATOM    368  O   CYS A  38     112.180 151.910 119.810  1.00  0.00           O
ATOM    369  N   PRO A  39     112.930 153.250 121.490  1.00  0.00           N
ATOM    370  CA  PRO A  39     114.130 152.440 121.830  1.00  0.00           C
ATOM    371  CB  PRO A  39     114.910 153.220 122.820  1.00  0.00           C
ATOM    372  CG  PRO A  39     113.830 154.030 123.550  1.00  0.00           C
ATOM    373  CD  PRO A  39     112.880 154.400 122.320  1.00  0.00           C
ATOM    374  C   PRO A  39     114.080 150.980 122.280  1.00  0.00           C
ATOM    375  O   PRO A  39     113.000 150.580 122.840  1.00  0.00           O
ATOM    376  N   ARG A  40     115.150 150.250 122.140  1.00  0.00           N
ATOM    377  H   ARG A  40     115.900 150.590 121.570  1.00  0.00           H
ATOM    378  CA  ARG A  40     115.250 148.820 122.530  1.00  0.00           C
ATOM    379  CB  ARG A  40     116.620 148.210 122.300  1.00  0.00           C
ATOM    380  CG  ARG A  40     116.570 146.650 122.510  1.00  0.00           C
ATOM    381  CD  ARG A  40     117.700 145.900 121.720  1.00  0.00           C
ATOM    382  NE  ARG A  40     117.530 144.430 121.780  1.00  0.00           N
ATOM    383  HE  ARG A  40     116.880 144.080 121.110  1.00  0.00           H
ATOM    384  CZ  ARG A  40     118.020 143.510 122.650  1.00  0.00           C
ATOM    385  NH1 ARG A  40     118.980 143.850 123.470  1.00  0.00           N
ATOM    386 1HH1 ARG A  40     119.210 144.830 123.520  1.00  0.00           H
ATOM    387 2HH1 ARG A  40     119.350 143.250 124.180  1.00  0.00           H
ATOM    388  NH2 ARG A  40     117.670 142.210 122.600  1.00  0.00           N
ATOM    389 1HH2 ARG A  40     117.110 141.830 121.870  1.00  0.00           H
ATOM    390 2HH2 ARG A  40     117.950 141.590 123.330  1.00  0.00           H
ATOM    391  C   ARG A  40     114.630 148.460 123.890  1.00  0.00           C
ATOM    392  O   ARG A  40     113.780 147.560 123.970  1.00  0.00           O
ATOM    393  N   HIS A  41     114.830 149.370 124.870  1.00  0.00           N
ATOM    394  H   HIS A  41     115.510 150.070 124.700  1.00  0.00           H
ATOM    395  CA  HIS A  41     114.310 149.110 126.230  1.00  0.00           C
ATOM    396  CB  HIS A  41     114.840 150.160 127.120  1.00  0.00           C
ATOM    397  CG  HIS A  41     115.120 149.750 128.560  1.00  0.00           C
ATOM    398  ND1 HIS A  41     116.160 149.040 129.010  1.00  0.00           N
ATOM    399  CD2 HIS A  41     114.580 150.340 129.650  1.00  0.00           C
ATOM    400  HD2 HIS A  41     113.600 150.820 129.600  1.00  0.00           H
ATOM    401  CE1 HIS A  41     116.190 149.060 130.330  1.00  0.00           C
ATOM    402  HE1 HIS A  41     116.930 148.590 130.970  1.00  0.00           H
ATOM    403  NE2 HIS A  41     115.280 149.970 130.710  1.00  0.00           N
ATOM    404  HE2 HIS A  41     115.050 150.220 131.650  1.00  0.00           H
ATOM    405  C   HIS A  41     112.740 149.160 126.380  1.00  0.00           C
ATOM    406  O   HIS A  41     112.260 148.620 127.390  1.00  0.00           O
ATOM    407  N   VAL A  42     112.050 149.670 125.360  1.00  0.00           N
ATOM    408  H   VAL A  42     112.420 150.170 124.580  1.00  0.00           H
ATOM    409  CA  VAL A  42     110.590 149.530 125.280  1.00  0.00           C
ATOM    410  CB  VAL A  42     110.030 150.500 124.210  1.00  0.00           C
ATOM    411  CG1 VAL A  42     108.510 150.550 124.040  1.00  0.00           C
ATOM    412  CG2 VAL A  42     110.460 151.940 124.510  1.00  0.00           C
ATOM    413  C   VAL A  42     110.230 148.060 124.930  1.00  0.00           C
ATOM    414  O   VAL A  42     109.580 147.360 125.700  1.00  0.00           O
ATOM    415  N   ILE A  43     110.740 147.580 123.800  1.00  0.00           N
ATOM    416  H   ILE A  43     111.380 148.090 123.220  1.00  0.00           H
ATOM    417  CA  ILE A  43     110.410 146.230 123.330  1.00  0.00           C
ATOM    418  CB  ILE A  43     110.720 146.090 121.830  1.00  0.00           C
ATOM    419  CG1 ILE A  43     110.160 144.810 121.200  1.00  0.00           C
ATOM    420  CG2 ILE A  43     112.160 146.470 121.490  1.00  0.00           C
ATOM    421  CD  ILE A  43     108.630 144.830 121.370  1.00  0.00           C
ATOM    422  C   ILE A  43     111.080 145.130 124.210  1.00  0.00           C
ATOM    423  O   ILE A  43     110.410 144.170 124.720  1.00  0.00           O
ATOM    424  N   CYS A  44     112.360 145.350 124.600  1.00  0.00           N
ATOM    425  H   CYS A  44     113.050 146.020 124.330  1.00  0.00           H
ATOM    426  CA  CYS A  44     113.080 144.180 125.240  1.00  0.00           C
ATOM    427  CB  CYS A  44     114.430 143.960 124.550  1.00  0.00           C
ATOM    428  SG  CYS A  44     114.230 143.880 122.790  1.00  0.00           S
ATOM    429  HG  CYS A  44     114.940 142.770 122.590  1.00  0.00           H
ATOM    430  C   CYS A  44     113.330 144.310 126.710  1.00  0.00           C
ATOM    431  O   CYS A  44     114.220 145.000 127.100  1.00  0.00           O
ATOM    432  N   THR A  45     112.330 143.780 127.440  1.00  0.00           N
ATOM    433  H   THR A  45     111.900 143.000 126.980  1.00  0.00           H
ATOM    434  CA  THR A  45     112.340 143.630 128.950  1.00  0.00           C
ATOM    435  CB  THR A  45     110.950 144.050 129.570  1.00  0.00           C
ATOM    436  OG1 THR A  45     109.860 143.430 128.870  1.00  0.00           O
ATOM    437  HG1 THR A  45     109.460 144.020 128.170  1.00  0.00           H
ATOM    438  CG2 THR A  45     110.710 145.550 129.460  1.00  0.00           C
ATOM    439  C   THR A  45     112.780 142.280 129.620  1.00  0.00           C
ATOM    440  O   THR A  45     112.100 141.230 129.360  1.00  0.00           O
ATOM    441  N   SER A  46     113.870 142.330 130.400  1.00  0.00           N
ATOM    442  H   SER A  46     114.350 143.190 130.600  1.00  0.00           H
ATOM    443  CA  SER A  46     114.400 141.180 131.100  1.00  0.00           C
ATOM    444  CB  SER A  46     115.530 141.470 132.080  1.00  0.00           C
ATOM    445  OG  SER A  46     116.460 140.330 132.250  1.00  0.00           O
ATOM    446  HG  SER A  46     116.960 140.400 133.110  1.00  0.00           H
ATOM    447  C   SER A  46     113.570 140.140 131.850  1.00  0.00           C
ATOM    448  O   SER A  46     113.820 138.950 131.640  1.00  0.00           O
ATOM    449  N   GLU A  47     112.470 140.520 132.480  1.00  0.00           N
ATOM    450  H   GLU A  47     112.360 141.430 132.890  1.00  0.00           H
ATOM    451  CA  GLU A  47     111.460 139.610 133.040  1.00  0.00           C
ATOM    452  CB  GLU A  47     110.490 140.450 133.930  1.00  0.00           C
ATOM    453  CG  GLU A  47     111.160 141.270 135.100  1.00  0.00           C
ATOM    454  CD  GLU A  47     111.940 142.470 134.630  1.00  0.00           C
ATOM    455  OE1 GLU A  47     112.890 142.750 135.350  1.00  0.00           O
ATOM    456  OE2 GLU A  47     111.680 143.080 133.570  1.00  0.00           O
ATOM    457  C   GLU A  47     110.730 138.730 131.970  1.00  0.00           C
ATOM    458  O   GLU A  47     110.410 137.580 132.280  1.00  0.00           O
ATOM    459  N   ASP A  48     110.230 139.320 130.920  1.00  0.00           N
ATOM    460  H   ASP A  48     110.450 140.290 130.780  1.00  0.00           H
ATOM    461  CA  ASP A  48     109.470 138.540 129.940  1.00  0.00           C
ATOM    462  CB  ASP A  48     107.980 139.040 129.850  1.00  0.00           C
ATOM    463  CG  ASP A  48     107.090 138.050 129.080  1.00  0.00           C
ATOM    464  OD1 ASP A  48     106.580 137.120 129.720  1.00  0.00           O
ATOM    465  OD2 ASP A  48     107.020 138.100 127.850  1.00  0.00           O
ATOM    466  C   ASP A  48     110.140 138.670 128.600  1.00  0.00           C
ATOM    467  O   ASP A  48     110.830 137.730 128.170  1.00  0.00           O
ATOM    468  N   MET A  49     110.080 139.890 128.030  1.00  0.00           N
ATOM    469  H   MET A  49     109.480 140.620 128.350  1.00  0.00           H
ATOM    470  CA  MET A  49     110.310 140.030 126.570  1.00  0.00           C
ATOM    471  CB  MET A  49     109.520 141.140 125.860  1.00  0.00           C
ATOM    472  CG  MET A  49     108.080 140.690 126.010  1.00  0.00           C
ATOM    473  SD  MET A  49     106.960 142.030 125.330  1.00  0.00           S
ATOM    474  CE  MET A  49     107.530 142.090 123.670  1.00  0.00           C
ATOM    475  C   MET A  49     111.770 140.140 126.150  1.00  0.00           C
ATOM    476  O   MET A  49     112.300 141.240 126.210  1.00  0.00           O
ATOM    477  N   LEU A  50     112.440 138.970 126.180  1.00  0.00           N
ATOM    478  H   LEU A  50     111.950 138.140 126.450  1.00  0.00           H
ATOM    479  CA  LEU A  50     113.790 138.640 125.590  1.00  0.00           C
ATOM    480  CB  LEU A  50     114.690 138.250 126.740  1.00  0.00           C
ATOM    481  CG  LEU A  50     116.180 138.240 126.260  1.00  0.00           C
ATOM    482  CD1 LEU A  50     116.550 139.630 125.830  1.00  0.00           C
ATOM    483  CD2 LEU A  50     117.040 137.550 127.390  1.00  0.00           C
ATOM    484  C   LEU A  50     113.520 137.550 124.480  1.00  0.00           C
ATOM    485  O   LEU A  50     113.940 136.410 124.590  1.00  0.00           O
ATOM    486  N   ASN A  51     113.050 137.990 123.320  1.00  0.00           N
ATOM    487  H   ASN A  51     113.090 138.960 123.050  1.00  0.00           H
ATOM    488  CA  ASN A  51     112.470 137.070 122.320  1.00  0.00           C
ATOM    489  CB  ASN A  51     111.030 137.410 122.000  1.00  0.00           C
ATOM    490  CG  ASN A  51     110.140 137.190 123.260  1.00  0.00           C
ATOM    491  OD1 ASN A  51     110.550 137.390 124.440  1.00  0.00           O
ATOM    492  ND2 ASN A  51     108.910 136.810 122.960  1.00  0.00           N
ATOM    493 1HD2 ASN A  51     108.500 136.930 122.060  1.00  0.00           H
ATOM    494 2HD2 ASN A  51     108.440 136.300 123.680  1.00  0.00           H
ATOM    495  C   ASN A  51     113.210 137.110 121.000  1.00  0.00           C
ATOM    496  O   ASN A  51     113.900 138.110 120.660  1.00  0.00           O
ATOM    497  N   PRO A  52     113.240 136.000 120.230  1.00  0.00           N
ATOM    498  CA  PRO A  52     113.810 136.000 118.900  1.00  0.00           C
ATOM    499  CB  PRO A  52     113.800 134.540 118.330  1.00  0.00           C
ATOM    500  CG  PRO A  52     114.000 133.780 119.620  1.00  0.00           C
ATOM    501  CD  PRO A  52     113.090 134.550 120.630  1.00  0.00           C
ATOM    502  C   PRO A  52     113.110 137.030 117.990  1.00  0.00           C
ATOM    503  O   PRO A  52     113.750 137.860 117.330  1.00  0.00           O
ATOM    504  N   ASN A  53     111.820 136.840 117.830  1.00  0.00           N
ATOM    505  H   ASN A  53     111.300 136.110 118.260  1.00  0.00           H
ATOM    506  CA  ASN A  53     110.960 137.780 117.110  1.00  0.00           C
ATOM    507  CB  ASN A  53     110.320 136.990 115.990  1.00  0.00           C
ATOM    508  CG  ASN A  53     109.650 137.890 114.920  1.00  0.00           C
ATOM    509  OD1 ASN A  53     108.470 138.130 114.920  1.00  0.00           O
ATOM    510  ND2 ASN A  53     110.260 138.340 113.840  1.00  0.00           N
ATOM    511 1HD2 ASN A  53     111.240 138.170 113.760  1.00  0.00           H
ATOM    512 2HD2 ASN A  53     109.770 138.630 113.020  1.00  0.00           H
ATOM    513  C   ASN A  53     109.940 138.360 118.130  1.00  0.00           C
ATOM    514  O   ASN A  53     109.690 137.760 119.140  1.00  0.00           O
ATOM    515  N   TYR A  54     109.470 139.550 117.860  1.00  0.00           N
ATOM    516  H   TYR A  54     110.090 140.130 117.330  1.00  0.00           H
ATOM    517  CA  TYR A  54     108.630 140.260 118.860  1.00  0.00           C
ATOM    518  CB  TYR A  54     109.340 141.440 119.520  1.00  0.00           C
ATOM    519  CG  TYR A  54     110.550 141.160 120.300  1.00  0.00           C
ATOM    520  CD1 TYR A  54     110.620 141.220 121.660  1.00  0.00           C
ATOM    521  HD1 TYR A  54     109.860 141.740 122.250  1.00  0.00           H
ATOM    522  CD2 TYR A  54     111.760 141.140 119.590  1.00  0.00           C
ATOM    523  HD2 TYR A  54     111.680 141.360 118.530  1.00  0.00           H
ATOM    524  CE1 TYR A  54     111.840 141.080 122.350  1.00  0.00           C
ATOM    525  HE1 TYR A  54     111.850 141.040 123.440  1.00  0.00           H
ATOM    526  CE2 TYR A  54     112.990 141.120 120.300  1.00  0.00           C
ATOM    527  HE2 TYR A  54     113.880 140.970 119.690  1.00  0.00           H
ATOM    528  CZ  TYR A  54     113.010 141.070 121.660  1.00  0.00           C
ATOM    529  OH  TYR A  54     114.120 140.820 122.380  1.00  0.00           O
ATOM    530  HH  TYR A  54     114.600 140.220 121.740  1.00  0.00           H
ATOM    531  C   TYR A  54     107.210 140.670 118.390  1.00  0.00           C
ATOM    532  O   TYR A  54     106.250 140.810 119.130  1.00  0.00           O
ATOM    533  N   GLU A  55     106.980 140.450 117.120  1.00  0.00           N
ATOM    534  H   GLU A  55     107.600 139.820 116.650  1.00  0.00           H
ATOM    535  CA  GLU A  55     105.840 141.010 116.430  1.00  0.00           C
ATOM    536  CB  GLU A  55     105.870 141.080 114.960  1.00  0.00           C
ATOM    537  CG  GLU A  55     106.990 141.840 114.290  1.00  0.00           C
ATOM    538  CD  GLU A  55     107.050 141.710 112.770  1.00  0.00           C
ATOM    539  OE1 GLU A  55     106.320 142.470 112.140  1.00  0.00           O
ATOM    540  OE2 GLU A  55     107.750 140.740 112.430  1.00  0.00           O
ATOM    541  C   GLU A  55     104.510 140.370 116.830  1.00  0.00           C
ATOM    542  O   GLU A  55     103.460 141.030 116.850  1.00  0.00           O
ATOM    543  N   ASP A  56     104.540 139.050 116.990  1.00  0.00           N
ATOM    544  H   ASP A  56     105.410 138.560 116.970  1.00  0.00           H
ATOM    545  CA  ASP A  56     103.500 138.210 117.650  1.00  0.00           C
ATOM    546  CB  ASP A  56     104.040 136.770 117.790  1.00  0.00           C
ATOM    547  CG  ASP A  56     105.290 136.660 118.680  1.00  0.00           C
ATOM    548  OD1 ASP A  56     106.410 136.440 118.180  1.00  0.00           O
ATOM    549  OD2 ASP A  56     105.000 136.510 119.900  1.00  0.00           O
ATOM    550  C   ASP A  56     102.990 138.850 118.990  1.00  0.00           C
ATOM    551  O   ASP A  56     101.800 139.000 119.110  1.00  0.00           O
ATOM    552  N   LEU A  57     103.910 139.050 119.900  1.00  0.00           N
ATOM    553  H   LEU A  57     104.690 138.430 119.820  1.00  0.00           H
ATOM    554  CA  LEU A  57     103.570 139.870 121.080  1.00  0.00           C
ATOM    555  CB  LEU A  57     104.650 139.850 122.100  1.00  0.00           C
ATOM    556  CG  LEU A  57     104.850 138.410 122.640  1.00  0.00           C
ATOM    557  CD1 LEU A  57     106.060 138.180 123.540  1.00  0.00           C
ATOM    558  CD2 LEU A  57     103.620 137.840 123.330  1.00  0.00           C
ATOM    559  C   LEU A  57     103.130 141.300 120.730  1.00  0.00           C
ATOM    560  O   LEU A  57     102.160 141.790 121.310  1.00  0.00           O
ATOM    561  N   LEU A  58     103.860 141.950 119.820  1.00  0.00           N
ATOM    562  H   LEU A  58     104.560 141.550 119.220  1.00  0.00           H
ATOM    563  CA  LEU A  58     103.590 143.360 119.400  1.00  0.00           C
ATOM    564  CB  LEU A  58     104.600 143.970 118.390  1.00  0.00           C
ATOM    565  CG  LEU A  58     104.480 145.440 118.120  1.00  0.00           C
ATOM    566  CD1 LEU A  58     104.950 146.210 119.310  1.00  0.00           C
ATOM    567  CD2 LEU A  58     105.360 145.750 116.850  1.00  0.00           C
ATOM    568  C   LEU A  58     102.120 143.610 118.980  1.00  0.00           C
ATOM    569  O   LEU A  58     101.420 144.340 119.670  1.00  0.00           O
ATOM    570  N   ILE A  59     101.580 142.920 117.920  1.00  0.00           N
ATOM    571  H   ILE A  59     102.110 142.190 117.480  1.00  0.00           H
ATOM    572  CA  ILE A  59     100.250 143.000 117.340  1.00  0.00           C
ATOM    573  CB  ILE A  59     100.020 142.210 116.030  1.00  0.00           C
ATOM    574  CG1 ILE A  59     100.240 140.760 116.210  1.00  0.00           C
ATOM    575  CG2 ILE A  59     100.950 142.800 114.980  1.00  0.00           C
ATOM    576  CD  ILE A  59      99.740 140.050 115.040  1.00  0.00           C
ATOM    577  C   ILE A  59      99.140 142.850 118.360  1.00  0.00           C
ATOM    578  O   ILE A  59      98.020 143.150 118.020  1.00  0.00           O
ATOM    579  N   ARG A  60      99.410 142.060 119.440  1.00  0.00           N
ATOM    580  H   ARG A  60     100.050 141.310 119.310  1.00  0.00           H
ATOM    581  CA  ARG A  60      98.570 141.830 120.630  1.00  0.00           C
ATOM    582  CB  ARG A  60      98.580 140.300 120.970  1.00  0.00           C
ATOM    583  CG  ARG A  60      97.930 139.460 119.870  1.00  0.00           C
ATOM    584  CD  ARG A  60      97.860 137.960 120.240  1.00  0.00           C
ATOM    585  NE  ARG A  60      99.050 137.110 120.160  1.00  0.00           N
ATOM    586  HE  ARG A  60      99.520 136.920 121.020  1.00  0.00           H
ATOM    587  CZ  ARG A  60      99.640 136.770 119.030  1.00  0.00           C
ATOM    588  NH1 ARG A  60      99.190 137.080 117.800  1.00  0.00           N
ATOM    589 1HH1 ARG A  60      98.360 137.600 117.590  1.00  0.00           H
ATOM    590 2HH1 ARG A  60      99.770 136.760 117.050  1.00  0.00           H
ATOM    591  NH2 ARG A  60     100.730 136.020 119.100  1.00  0.00           N
ATOM    592 1HH2 ARG A  60     101.180 135.760 119.960  1.00  0.00           H
ATOM    593 2HH2 ARG A  60     101.090 135.770 118.200  1.00  0.00           H
ATOM    594  C   ARG A  60      98.770 142.850 121.780  1.00  0.00           C
ATOM    595  O   ARG A  60      97.790 143.550 122.060  1.00  0.00           O
ATOM    596  N   LYS A  61      99.990 143.140 122.280  1.00  0.00           N
ATOM    597  H   LYS A  61     100.860 142.800 121.930  1.00  0.00           H
ATOM    598  CA  LYS A  61     100.290 143.990 123.450  1.00  0.00           C
ATOM    599  CB  LYS A  61     101.610 143.710 124.120  1.00  0.00           C
ATOM    600  CG  LYS A  61     101.500 142.470 125.100  1.00  0.00           C
ATOM    601  CD  LYS A  61     102.830 141.780 125.290  1.00  0.00           C
ATOM    602  CE  LYS A  61     103.610 142.880 126.020  1.00  0.00           C
ATOM    603  NZ  LYS A  61     104.510 142.240 127.000  1.00  0.00           N
ATOM    604  HZ1 LYS A  61     104.840 141.380 126.610  1.00  0.00           H
ATOM    605  HZ2 LYS A  61     105.360 142.700 127.230  1.00  0.00           H
ATOM    606  HZ3 LYS A  61     104.050 142.090 127.870  1.00  0.00           H
ATOM    607  C   LYS A  61     100.140 145.530 123.230  1.00  0.00           C
ATOM    608  O   LYS A  61     100.270 146.320 124.190  1.00  0.00           O
ATOM    609  N   SER A  62     100.200 145.910 122.040  1.00  0.00           N
ATOM    610  H   SER A  62     100.120 145.300 121.250  1.00  0.00           H
ATOM    611  CA  SER A  62     100.090 147.320 121.650  1.00  0.00           C
ATOM    612  CB  SER A  62     100.430 147.480 120.150  1.00  0.00           C
ATOM    613  OG  SER A  62      99.560 146.820 119.300  1.00  0.00           O
ATOM    614  HG  SER A  62      99.730 147.090 118.350  1.00  0.00           H
ATOM    615  C   SER A  62      98.650 147.880 122.030  1.00  0.00           C
ATOM    616  O   SER A  62      97.680 147.150 122.340  1.00  0.00           O
ATOM    617  N   ASN A  63      98.610 149.260 122.130  1.00  0.00           N
ATOM    618  H   ASN A  63      99.480 149.760 122.100  1.00  0.00           H
ATOM    619  CA  ASN A  63      97.460 150.110 122.430  1.00  0.00           C
ATOM    620  CB  ASN A  63      96.350 149.880 121.410  1.00  0.00           C
ATOM    621  CG  ASN A  63      96.770 150.520 120.090  1.00  0.00           C
ATOM    622  OD1 ASN A  63      96.900 151.780 120.020  1.00  0.00           O
ATOM    623  ND2 ASN A  63      97.020 149.730 119.090  1.00  0.00           N
ATOM    624 1HD2 ASN A  63      96.920 148.730 119.140  1.00  0.00           H
ATOM    625 2HD2 ASN A  63      97.180 150.130 118.180  1.00  0.00           H
ATOM    626  C   ASN A  63      96.950 149.980 123.920  1.00  0.00           C
ATOM    627  O   ASN A  63      96.660 151.000 124.590  1.00  0.00           O
ATOM    628  N   HIS A  64      96.970 148.800 124.490  1.00  0.00           N
ATOM    629  H   HIS A  64      97.150 148.080 123.820  1.00  0.00           H
ATOM    630  CA  HIS A  64      96.640 148.630 125.920  1.00  0.00           C
ATOM    631  CB  HIS A  64      95.920 147.300 126.190  1.00  0.00           C
ATOM    632  CG  HIS A  64      96.400 145.960 125.700  1.00  0.00           C
ATOM    633  ND1 HIS A  64      97.300 145.220 126.360  1.00  0.00           N
ATOM    634  CD2 HIS A  64      95.940 145.200 124.720  1.00  0.00           C
ATOM    635  HD2 HIS A  64      95.180 145.500 124.010  1.00  0.00           H
ATOM    636  CE1 HIS A  64      97.400 144.000 125.820  1.00  0.00           C
ATOM    637  HE1 HIS A  64      97.910 143.130 126.230  1.00  0.00           H
ATOM    638  NE2 HIS A  64      96.530 144.010 124.800  1.00  0.00           N
ATOM    639  HE2 HIS A  64      96.250 143.200 124.280  1.00  0.00           H
ATOM    640  C   HIS A  64      97.960 148.650 126.680  1.00  0.00           C
ATOM    641  O   HIS A  64      98.130 149.640 127.400  1.00  0.00           O
ATOM    642  N   ASN A  65      98.920 147.770 126.470  1.00  0.00           N
ATOM    643  H   ASN A  65      98.840 146.940 125.910  1.00  0.00           H
ATOM    644  CA  ASN A  65     100.200 147.890 127.240  1.00  0.00           C
ATOM    645  CB  ASN A  65     101.010 146.540 127.280  1.00  0.00           C
ATOM    646  CG  ASN A  65     102.160 146.790 128.290  1.00  0.00           C
ATOM    647  OD1 ASN A  65     103.310 146.990 127.850  1.00  0.00           O
ATOM    648  ND2 ASN A  65     101.940 146.960 129.570  1.00  0.00           N
ATOM    649 1HD2 ASN A  65     101.050 147.100 129.990  1.00  0.00           H
ATOM    650 2HD2 ASN A  65     102.650 146.640 130.200  1.00  0.00           H
ATOM    651  C   ASN A  65     101.060 149.020 126.720  1.00  0.00           C
ATOM    652  O   ASN A  65     101.430 149.930 127.430  1.00  0.00           O
ATOM    653  N   PHE A  66     101.380 148.840 125.420  1.00  0.00           N
ATOM    654  H   PHE A  66     101.220 147.970 124.950  1.00  0.00           H
ATOM    655  CA  PHE A  66     102.280 149.790 124.740  1.00  0.00           C
ATOM    656  CB  PHE A  66     103.160 149.260 123.560  1.00  0.00           C
ATOM    657  CG  PHE A  66     104.040 148.050 123.930  1.00  0.00           C
ATOM    658  CD1 PHE A  66     105.260 148.300 124.600  1.00  0.00           C
ATOM    659  HD1 PHE A  66     105.440 149.230 125.140  1.00  0.00           H
ATOM    660  CD2 PHE A  66     103.810 146.820 123.330  1.00  0.00           C
ATOM    661  HD2 PHE A  66     102.900 146.750 122.720  1.00  0.00           H
ATOM    662  CE1 PHE A  66     106.200 147.280 124.580  1.00  0.00           C
ATOM    663  HE1 PHE A  66     107.170 147.520 125.000  1.00  0.00           H
ATOM    664  CE2 PHE A  66     104.760 145.830 123.380  1.00  0.00           C
ATOM    665  HE2 PHE A  66     104.630 144.860 122.900  1.00  0.00           H
ATOM    666  CZ  PHE A  66     105.990 146.070 123.900  1.00  0.00           C
ATOM    667  HZ  PHE A  66     106.720 145.250 123.890  1.00  0.00           H
ATOM    668  C   PHE A  66     101.500 151.010 124.300  1.00  0.00           C
ATOM    669  O   PHE A  66     100.870 151.010 123.230  1.00  0.00           O
ATOM    670  N   LEU A  67     101.280 151.800 125.340  1.00  0.00           N
ATOM    671  H   LEU A  67     101.450 151.450 126.260  1.00  0.00           H
ATOM    672  CA  LEU A  67     100.470 153.050 125.110  1.00  0.00           C
ATOM    673  CB  LEU A  67      99.510 153.230 126.290  1.00  0.00           C
ATOM    674  CG  LEU A  67      98.080 153.530 125.890  1.00  0.00           C
ATOM    675  CD1 LEU A  67      97.040 153.110 126.960  1.00  0.00           C
ATOM    676  CD2 LEU A  67      97.910 154.950 125.360  1.00  0.00           C
ATOM    677  C   LEU A  67     101.300 154.290 124.910  1.00  0.00           C
ATOM    678  O   LEU A  67     102.100 154.700 125.750  1.00  0.00           O
ATOM    679  N   VAL A  68     101.100 155.020 123.770  1.00  0.00           N
ATOM    680  H   VAL A  68     100.360 154.750 123.160  1.00  0.00           H
ATOM    681  CA  VAL A  68     101.860 156.230 123.270  1.00  0.00           C
ATOM    682  CB  VAL A  68     102.360 156.040 121.790  1.00  0.00           C
ATOM    683  CG1 VAL A  68     102.760 157.320 121.080  1.00  0.00           C
ATOM    684  CG2 VAL A  68     103.460 154.960 121.720  1.00  0.00           C
ATOM    685  C   VAL A  68     100.960 157.460 123.420  1.00  0.00           C
ATOM    686  O   VAL A  68      99.940 157.600 122.720  1.00  0.00           O
ATOM    687  N   GLN A  69     101.530 158.260 124.370  1.00  0.00           N
ATOM    688  H   GLN A  69     102.490 158.060 124.550  1.00  0.00           H
ATOM    689  CA  GLN A  69     100.920 159.420 124.990  1.00  0.00           C
ATOM    690  CB  GLN A  69     100.900 159.190 126.520  1.00  0.00           C
ATOM    691  CG  GLN A  69     100.020 160.250 127.160  1.00  0.00           C
ATOM    692  CD  GLN A  69     100.040 160.020 128.630  1.00  0.00           C
ATOM    693  OE1 GLN A  69      99.210 159.340 129.220  1.00  0.00           O
ATOM    694  NE2 GLN A  69     101.000 160.660 129.290  1.00  0.00           N
ATOM    695 1HE2 GLN A  69     101.750 161.140 128.840  1.00  0.00           H
ATOM    696 2HE2 GLN A  69     101.170 160.260 130.190  1.00  0.00           H
ATOM    697  C   GLN A  69     101.730 160.720 124.620  1.00  0.00           C
ATOM    698  O   GLN A  69     102.940 160.700 124.540  1.00  0.00           O
ATOM    699  N   ALA A  70     100.970 161.710 124.130  1.00  0.00           N
ATOM    700  H   ALA A  70     100.140 161.440 123.640  1.00  0.00           H
ATOM    701  CA  ALA A  70     101.510 163.000 123.900  1.00  0.00           C
ATOM    702  CB  ALA A  70     101.440 163.460 122.390  1.00  0.00           C
ATOM    703  C   ALA A  70     100.710 163.970 124.830  1.00  0.00           C
ATOM    704  O   ALA A  70      99.730 164.550 124.400  1.00  0.00           O
ATOM    705  N   GLY A  71     101.060 163.930 126.110  1.00  0.00           N
ATOM    706  H   GLY A  71     101.900 163.450 126.370  1.00  0.00           H
ATOM    707  CA  GLY A  71     100.230 164.520 127.180  1.00  0.00           C
ATOM    708  C   GLY A  71      98.820 163.930 127.200  1.00  0.00           C
ATOM    709  O   GLY A  71      98.540 162.840 127.740  1.00  0.00           O
ATOM    710  N   ASN A  72      97.890 164.840 126.850  1.00  0.00           N
ATOM    711  H   ASN A  72      98.150 165.810 126.760  1.00  0.00           H
ATOM    712  CA  ASN A  72      96.460 164.530 126.720  1.00  0.00           C
ATOM    713  CB  ASN A  72      95.570 165.770 126.450  1.00  0.00           C
ATOM    714  CG  ASN A  72      95.710 166.900 127.470  1.00  0.00           C
ATOM    715  OD1 ASN A  72      95.580 166.710 128.680  1.00  0.00           O
ATOM    716  ND2 ASN A  72      95.580 168.120 126.980  1.00  0.00           N
ATOM    717 1HD2 ASN A  72      95.610 168.250 125.990  1.00  0.00           H
ATOM    718 2HD2 ASN A  72      95.310 168.930 127.510  1.00  0.00           H
ATOM    719  C   ASN A  72      96.120 163.560 125.590  1.00  0.00           C
ATOM    720  O   ASN A  72      95.030 163.030 125.650  1.00  0.00           O
ATOM    721  N   VAL A  73      96.860 163.590 124.500  1.00  0.00           N
ATOM    722  H   VAL A  73      97.670 164.170 124.470  1.00  0.00           H
ATOM    723  CA  VAL A  73      96.490 162.880 123.250  1.00  0.00           C
ATOM    724  CB  VAL A  73      97.050 163.560 122.030  1.00  0.00           C
ATOM    725  CG1 VAL A  73      96.390 162.930 120.800  1.00  0.00           C
ATOM    726  CG2 VAL A  73      96.810 165.080 122.100  1.00  0.00           C
ATOM    727  C   VAL A  73      97.070 161.410 123.300  1.00  0.00           C
ATOM    728  O   VAL A  73      98.270 161.270 123.410  1.00  0.00           O
ATOM    729  N   GLN A  74      96.200 160.420 123.360  1.00  0.00           N
ATOM    730  H   GLN A  74      95.250 160.600 123.630  1.00  0.00           H
ATOM    731  CA  GLN A  74      96.600 158.990 123.250  1.00  0.00           C
ATOM    732  CB  GLN A  74      95.700 158.140 124.160  1.00  0.00           C
ATOM    733  CG  GLN A  74      96.120 158.230 125.680  1.00  0.00           C
ATOM    734  CD  GLN A  74      95.260 157.400 126.600  1.00  0.00           C
ATOM    735  OE1 GLN A  74      94.030 157.450 126.630  1.00  0.00           O
ATOM    736  NE2 GLN A  74      95.860 156.740 127.540  1.00  0.00           N
ATOM    737 1HE2 GLN A  74      96.850 156.840 127.660  1.00  0.00           H
ATOM    738 2HE2 GLN A  74      95.320 156.210 128.190  1.00  0.00           H
ATOM    739  C   GLN A  74      96.460 158.610 121.750  1.00  0.00           C
ATOM    740  O   GLN A  74      95.570 159.000 121.070  1.00  0.00           O
ATOM    741  N   LEU A  75      97.520 158.070 121.240  1.00  0.00           N
ATOM    742  H   LEU A  75      98.360 157.870 121.750  1.00  0.00           H
ATOM    743  CA  LEU A  75      97.490 157.690 119.790  1.00  0.00           C
ATOM    744  CB  LEU A  75      98.770 157.990 119.040  1.00  0.00           C
ATOM    745  CG  LEU A  75      99.320 159.440 119.200  1.00  0.00           C
ATOM    746  CD1 LEU A  75     100.840 159.540 118.880  1.00  0.00           C
ATOM    747  CD2 LEU A  75      98.610 160.340 118.220  1.00  0.00           C
ATOM    748  C   LEU A  75      96.940 156.260 119.550  1.00  0.00           C
ATOM    749  O   LEU A  75      97.260 155.400 120.320  1.00  0.00           O
ATOM    750  N   ARG A  76      96.150 156.100 118.430  1.00  0.00           N
ATOM    751  H   ARG A  76      96.070 156.770 117.690  1.00  0.00           H
ATOM    752  CA  ARG A  76      95.700 154.740 118.050  1.00  0.00           C
ATOM    753  CB  ARG A  76      94.280 154.740 117.470  1.00  0.00           C
ATOM    754  CG  ARG A  76      93.670 153.390 117.060  1.00  0.00           C
ATOM    755  CD  ARG A  76      92.140 153.410 117.040  1.00  0.00           C
ATOM    756  NE  ARG A  76      91.580 153.810 118.340  1.00  0.00           N
ATOM    757  HE  ARG A  76      91.840 154.700 118.700  1.00  0.00           H
ATOM    758  CZ  ARG A  76      90.810 153.070 119.130  1.00  0.00           C
ATOM    759  NH1 ARG A  76      90.320 151.840 118.770  1.00  0.00           N
ATOM    760 1HH1 ARG A  76      90.380 151.610 117.800  1.00  0.00           H
ATOM    761 2HH1 ARG A  76      89.910 151.270 119.480  1.00  0.00           H
ATOM    762  NH2 ARG A  76      90.520 153.580 120.340  1.00  0.00           N
ATOM    763 1HH2 ARG A  76      91.010 154.430 120.560  1.00  0.00           H
ATOM    764 2HH2 ARG A  76      90.080 153.020 121.030  1.00  0.00           H
ATOM    765  C   ARG A  76      96.730 154.200 117.040  1.00  0.00           C
ATOM    766  O   ARG A  76      96.920 154.730 115.920  1.00  0.00           O
ATOM    767  N   VAL A  77      97.480 153.250 117.550  1.00  0.00           N
ATOM    768  H   VAL A  77      97.480 153.020 118.520  1.00  0.00           H
ATOM    769  CA  VAL A  77      98.530 152.570 116.770  1.00  0.00           C
ATOM    770  CB  VAL A  77      99.520 151.870 117.660  1.00  0.00           C
ATOM    771  CG1 VAL A  77     100.680 151.220 116.920  1.00  0.00           C
ATOM    772  CG2 VAL A  77     100.130 152.900 118.630  1.00  0.00           C
ATOM    773  C   VAL A  77      97.810 151.660 115.760  1.00  0.00           C
ATOM    774  O   VAL A  77      97.190 150.700 116.120  1.00  0.00           O
ATOM    775  N   ILE A  78      98.040 151.920 114.480  1.00  0.00           N
ATOM    776  H   ILE A  78      98.330 152.840 114.230  1.00  0.00           H
ATOM    777  CA  ILE A  78      97.610 151.060 113.360  1.00  0.00           C
ATOM    778  CB  ILE A  78      97.120 151.950 112.180  1.00  0.00           C
ATOM    779  CG1 ILE A  78      96.060 152.980 112.560  1.00  0.00           C
ATOM    780  CG2 ILE A  78      96.700 151.030 110.980  1.00  0.00           C
ATOM    781  CD  ILE A  78      95.650 153.940 111.480  1.00  0.00           C
ATOM    782  C   ILE A  78      98.740 150.060 112.890  1.00  0.00           C
ATOM    783  O   ILE A  78      98.540 148.850 112.990  1.00  0.00           O
ATOM    784  N   GLY A  79      99.730 150.630 112.230  1.00  0.00           N
ATOM    785  H   GLY A  79      99.620 151.620 112.120  1.00  0.00           H
ATOM    786  CA  GLY A  79     100.950 149.890 111.650  1.00  0.00           C
ATOM    787  C   GLY A  79     102.200 149.620 112.500  1.00  0.00           C
ATOM    788  O   GLY A  79     103.030 150.510 112.630  1.00  0.00           O
ATOM    789  N   HIS A  80     102.280 148.350 112.880  1.00  0.00           N
ATOM    790  H   HIS A  80     101.820 147.590 112.410  1.00  0.00           H
ATOM    791  CA  HIS A  80     103.260 147.900 113.910  1.00  0.00           C
ATOM    792  CB  HIS A  80     102.560 146.730 114.590  1.00  0.00           C
ATOM    793  CG  HIS A  80     101.280 146.990 115.450  1.00  0.00           C
ATOM    794  ND1 HIS A  80     100.030 146.780 115.040  1.00  0.00           N
ATOM    795  HD1 HIS A  80      99.850 146.590 114.070  1.00  0.00           H
ATOM    796  CD2 HIS A  80     101.270 147.670 116.560  1.00  0.00           C
ATOM    797  HD2 HIS A  80     102.110 148.230 116.960  1.00  0.00           H
ATOM    798  CE1 HIS A  80      99.170 147.310 115.960  1.00  0.00           C
ATOM    799  HE1 HIS A  80      98.140 147.020 116.180  1.00  0.00           H
ATOM    800  NE2 HIS A  80      99.990 147.860 116.870  1.00  0.00           N
ATOM    801  C   HIS A  80     104.520 147.280 113.240  1.00  0.00           C
ATOM    802  O   HIS A  80     104.410 146.340 112.430  1.00  0.00           O
ATOM    803  N   SER A  81     105.650 148.000 113.390  1.00  0.00           N
ATOM    804  H   SER A  81     105.610 148.900 113.820  1.00  0.00           H
ATOM    805  CA  SER A  81     106.880 147.530 112.840  1.00  0.00           C
ATOM    806  CB  SER A  81     107.470 148.610 111.930  1.00  0.00           C
ATOM    807  OG  SER A  81     106.780 148.740 110.650  1.00  0.00           O
ATOM    808  HG  SER A  81     106.840 147.860 110.180  1.00  0.00           H
ATOM    809  C   SER A  81     107.990 147.320 113.920  1.00  0.00           C
ATOM    810  O   SER A  81     108.200 148.100 114.850  1.00  0.00           O
ATOM    811  N   MET A  82     108.970 146.430 113.550  1.00  0.00           N
ATOM    812  H   MET A  82     108.880 145.660 112.920  1.00  0.00           H
ATOM    813  CA  MET A  82     110.200 146.180 114.340  1.00  0.00           C
ATOM    814  CB  MET A  82     109.990 144.890 115.220  1.00  0.00           C
ATOM    815  CG  MET A  82     110.840 144.840 116.530  1.00  0.00           C
ATOM    816  SD  MET A  82     112.620 145.400 116.420  1.00  0.00           S
ATOM    817  CE  MET A  82     113.150 144.890 118.050  1.00  0.00           C
ATOM    818  C   MET A  82     111.460 146.230 113.430  1.00  0.00           C
ATOM    819  O   MET A  82     111.480 145.330 112.570  1.00  0.00           O
ATOM    820  N   GLN A  83     112.290 147.230 113.690  1.00  0.00           N
ATOM    821  H   GLN A  83     112.240 147.730 114.560  1.00  0.00           H
ATOM    822  CA  GLN A  83     113.560 147.350 112.930  1.00  0.00           C
ATOM    823  CB  GLN A  83     113.540 148.620 112.000  1.00  0.00           C
ATOM    824  CG  GLN A  83     112.730 148.390 110.790  1.00  0.00           C
ATOM    825  CD  GLN A  83     112.660 149.590 109.930  1.00  0.00           C
ATOM    826  OE1 GLN A  83     111.580 149.900 109.460  1.00  0.00           O
ATOM    827  NE2 GLN A  83     113.790 150.160 109.570  1.00  0.00           N
ATOM    828 1HE2 GLN A  83     114.660 149.760 109.870  1.00  0.00           H
ATOM    829 2HE2 GLN A  83     113.830 150.830 108.830  1.00  0.00           H
ATOM    830  C   GLN A  83     114.830 147.400 113.800  1.00  0.00           C
ATOM    831  O   GLN A  83     115.160 148.360 114.440  1.00  0.00           O
ATOM    832  N   ASN A  84     115.370 146.190 114.050  1.00  0.00           N
ATOM    833  H   ASN A  84     115.090 145.400 113.520  1.00  0.00           H
ATOM    834  CA  ASN A  84     116.570 145.810 114.790  1.00  0.00           C
ATOM    835  CB  ASN A  84     117.820 146.260 114.080  1.00  0.00           C
ATOM    836  CG  ASN A  84     117.990 145.770 112.570  1.00  0.00           C
ATOM    837  OD1 ASN A  84     118.420 144.630 112.260  1.00  0.00           O
ATOM    838  ND2 ASN A  84     117.530 146.620 111.700  1.00  0.00           N
ATOM    839 1HD2 ASN A  84     116.990 147.450 111.830  1.00  0.00           H
ATOM    840 2HD2 ASN A  84     118.210 146.740 110.970  1.00  0.00           H
ATOM    841  C   ASN A  84     116.580 146.290 116.270  1.00  0.00           C
ATOM    842  O   ASN A  84     116.510 145.430 117.160  1.00  0.00           O
ATOM    843  N   CYS A  85     116.760 147.510 116.490  1.00  0.00           N
ATOM    844  H   CYS A  85     116.910 148.120 115.700  1.00  0.00           H
ATOM    845  CA  CYS A  85     116.780 148.120 117.870  1.00  0.00           C
ATOM    846  CB  CYS A  85     118.130 148.800 118.040  1.00  0.00           C
ATOM    847  SG  CYS A  85     119.000 149.020 119.630  1.00  0.00           S
ATOM    848  HG  CYS A  85     118.200 150.000 120.040  1.00  0.00           H
ATOM    849  C   CYS A  85     115.660 149.190 118.000  1.00  0.00           C
ATOM    850  O   CYS A  85     115.540 149.640 119.130  1.00  0.00           O
ATOM    851  N   VAL A  86     115.010 149.670 116.960  1.00  0.00           N
ATOM    852  H   VAL A  86     115.150 149.400 116.000  1.00  0.00           H
ATOM    853  CA  VAL A  86     113.910 150.620 117.030  1.00  0.00           C
ATOM    854  CB  VAL A  86     114.030 151.870 116.200  1.00  0.00           C
ATOM    855  CG1 VAL A  86     115.000 152.840 116.840  1.00  0.00           C
ATOM    856  CG2 VAL A  86     114.460 151.500 114.790  1.00  0.00           C
ATOM    857  C   VAL A  86     112.570 149.930 116.760  1.00  0.00           C
ATOM    858  O   VAL A  86     112.360 149.130 115.780  1.00  0.00           O
ATOM    859  N   LEU A  87     111.630 150.100 117.670  1.00  0.00           N
ATOM    860  H   LEU A  87     111.880 150.380 118.600  1.00  0.00           H
ATOM    861  CA  LEU A  87     110.220 149.760 117.500  1.00  0.00           C
ATOM    862  CB  LEU A  87     109.610 149.510 118.930  1.00  0.00           C
ATOM    863  CG  LEU A  87     108.330 148.720 118.980  1.00  0.00           C
ATOM    864  CD1 LEU A  87     108.630 147.290 118.360  1.00  0.00           C
ATOM    865  CD2 LEU A  87     107.860 148.580 120.410  1.00  0.00           C
ATOM    866  C   LEU A  87     109.470 150.910 116.780  1.00  0.00           C
ATOM    867  O   LEU A  87     109.420 152.000 117.310  1.00  0.00           O
ATOM    868  N   LYS A  88     108.830 150.660 115.690  1.00  0.00           N
ATOM    869  H   LYS A  88     108.780 149.750 115.280  1.00  0.00           H
ATOM    870  CA  LYS A  88     108.240 151.760 114.780  1.00  0.00           C
ATOM    871  CB  LYS A  88     108.830 151.620 113.380  1.00  0.00           C
ATOM    872  CG  LYS A  88     110.370 151.640 113.370  1.00  0.00           C
ATOM    873  CD  LYS A  88     110.950 151.460 111.960  1.00  0.00           C
ATOM    874  CE  LYS A  88     110.810 152.760 111.170  1.00  0.00           C
ATOM    875  NZ  LYS A  88     111.730 152.610 109.950  1.00  0.00           N
ATOM    876  HZ1 LYS A  88     111.550 153.370 109.330  1.00  0.00           H
ATOM    877  HZ2 LYS A  88     112.710 152.530 110.100  1.00  0.00           H
ATOM    878  HZ3 LYS A  88     111.470 151.770 109.470  1.00  0.00           H
ATOM    879  C   LYS A  88     106.770 151.660 114.700  1.00  0.00           C
ATOM    880  O   LYS A  88     106.210 150.710 114.200  1.00  0.00           O
ATOM    881  N   LEU A  89     106.110 152.680 115.170  1.00  0.00           N
ATOM    882  H   LEU A  89     106.540 153.390 115.730  1.00  0.00           H
ATOM    883  CA  LEU A  89     104.680 152.600 115.300  1.00  0.00           C
ATOM    884  CB  LEU A  89     104.260 152.790 116.720  1.00  0.00           C
ATOM    885  CG  LEU A  89     104.750 151.910 117.860  1.00  0.00           C
ATOM    886  CD1 LEU A  89     104.900 150.440 117.560  1.00  0.00           C
ATOM    887  CD2 LEU A  89     106.030 152.530 118.370  1.00  0.00           C
ATOM    888  C   LEU A  89     103.890 153.660 114.440  1.00  0.00           C
ATOM    889  O   LEU A  89     103.810 154.860 114.760  1.00  0.00           O
ATOM    890  N   LYS A  90     103.300 153.190 113.340  1.00  0.00           N
ATOM    891  H   LYS A  90     103.380 152.210 113.150  1.00  0.00           H
ATOM    892  CA  LYS A  90     102.370 153.980 112.470  1.00  0.00           C
ATOM    893  CB  LYS A  90     102.310 153.370 111.070  1.00  0.00           C
ATOM    894  CG  LYS A  90     101.380 154.170 110.150  1.00  0.00           C
ATOM    895  CD  LYS A  90     101.470 153.620 108.660  1.00  0.00           C
ATOM    896  CE  LYS A  90     102.680 154.240 108.020  1.00  0.00           C
ATOM    897  NZ  LYS A  90     102.400 154.540 106.600  1.00  0.00           N
ATOM    898  HZ1 LYS A  90     103.230 154.510 106.040  1.00  0.00           H
ATOM    899  HZ2 LYS A  90     101.750 153.900 106.180  1.00  0.00           H
ATOM    900  HZ3 LYS A  90     102.090 155.490 106.590  1.00  0.00           H
ATOM    901  C   LYS A  90     101.030 154.240 113.140  1.00  0.00           C
ATOM    902  O   LYS A  90     100.150 153.370 113.260  1.00  0.00           O
ATOM    903  N   VAL A  91     100.860 155.530 113.500  1.00  0.00           N
ATOM    904  H   VAL A  91     101.570 156.240 113.460  1.00  0.00           H
ATOM    905  CA  VAL A  91      99.670 156.000 114.190  1.00  0.00           C
ATOM    906  CB  VAL A  91     100.040 157.030 115.320  1.00  0.00           C
ATOM    907  CG1 VAL A  91     100.960 156.330 116.420  1.00  0.00           C
ATOM    908  CG2 VAL A  91     100.480 158.420 114.990  1.00  0.00           C
ATOM    909  C   VAL A  91      98.500 156.610 113.340  1.00  0.00           C
ATOM    910  O   VAL A  91      98.750 157.150 112.310  1.00  0.00           O
ATOM    911  N   ASP A  92      97.370 156.690 113.980  1.00  0.00           N
ATOM    912  H   ASP A  92      97.290 156.350 114.910  1.00  0.00           H
ATOM    913  CA  ASP A  92      96.100 157.310 113.450  1.00  0.00           C
ATOM    914  CB  ASP A  92      95.010 156.940 114.500  1.00  0.00           C
ATOM    915  CG  ASP A  92      94.960 157.880 115.670  1.00  0.00           C
ATOM    916  OD1 ASP A  92      94.130 158.810 115.720  1.00  0.00           O
ATOM    917  OD2 ASP A  92      95.920 157.960 116.400  1.00  0.00           O
ATOM    918  C   ASP A  92      96.290 158.810 113.090  1.00  0.00           C
ATOM    919  O   ASP A  92      95.830 159.270 112.070  1.00  0.00           O
ATOM    920  N   THR A  93      96.950 159.590 113.960  1.00  0.00           N
ATOM    921  H   THR A  93      97.000 159.360 114.930  1.00  0.00           H
ATOM    922  CA  THR A  93      97.090 161.030 113.750  1.00  0.00           C
ATOM    923  CB  THR A  93      96.510 161.850 114.980  1.00  0.00           C
ATOM    924  OG1 THR A  93      95.110 161.660 114.940  1.00  0.00           O
ATOM    925  HG1 THR A  93      94.930 160.830 115.490  1.00  0.00           H
ATOM    926  CG2 THR A  93      96.800 163.360 114.960  1.00  0.00           C
ATOM    927  C   THR A  93      98.580 161.480 113.540  1.00  0.00           C
ATOM    928  O   THR A  93      99.340 161.380 114.450  1.00  0.00           O
ATOM    929  N   ALA A  94      98.770 161.960 112.380  1.00  0.00           N
ATOM    930  H   ALA A  94      98.060 162.080 111.700  1.00  0.00           H
ATOM    931  CA  ALA A  94     100.110 162.450 111.930  1.00  0.00           C
ATOM    932  CB  ALA A  94     100.250 162.470 110.380  1.00  0.00           C
ATOM    933  C   ALA A  94     100.500 163.760 112.660  1.00  0.00           C
ATOM    934  O   ALA A  94      99.790 164.740 112.500  1.00  0.00           O
ATOM    935  N   ASN A  95     101.720 163.840 113.250  1.00  0.00           N
ATOM    936  H   ASN A  95     102.300 163.050 113.080  1.00  0.00           H
ATOM    937  CA  ASN A  95     102.340 164.970 113.900  1.00  0.00           C
ATOM    938  CB  ASN A  95     103.760 164.650 114.220  1.00  0.00           C
ATOM    939  CG  ASN A  95     104.300 165.630 115.340  1.00  0.00           C
ATOM    940  OD1 ASN A  95     103.740 166.670 115.550  1.00  0.00           O
ATOM    941  ND2 ASN A  95     105.250 165.240 116.130  1.00  0.00           N
ATOM    942 1HD2 ASN A  95     105.800 164.420 115.990  1.00  0.00           H
ATOM    943 2HD2 ASN A  95     105.450 165.890 116.860  1.00  0.00           H
ATOM    944  C   ASN A  95     102.210 166.250 113.070  1.00  0.00           C
ATOM    945  O   ASN A  95     102.450 166.220 111.880  1.00  0.00           O
ATOM    946  N   PRO A  96     101.670 167.360 113.640  1.00  0.00           N
ATOM    947  CA  PRO A  96     101.690 168.710 113.100  1.00  0.00           C
ATOM    948  CB  PRO A  96     100.330 169.370 113.340  1.00  0.00           C
ATOM    949  CG  PRO A  96      99.910 168.600 114.580  1.00  0.00           C
ATOM    950  CD  PRO A  96     100.560 167.220 114.590  1.00  0.00           C
ATOM    951  C   PRO A  96     102.830 169.640 113.610  1.00  0.00           C
ATOM    952  O   PRO A  96     102.970 170.820 113.270  1.00  0.00           O
ATOM    953  N   LYS A  97     103.720 169.170 114.490  1.00  0.00           N
ATOM    954  H   LYS A  97     103.530 168.310 114.980  1.00  0.00           H
ATOM    955  CA  LYS A  97     105.000 169.860 114.890  1.00  0.00           C
ATOM    956  CB  LYS A  97     105.040 170.070 116.410  1.00  0.00           C
ATOM    957  CG  LYS A  97     104.170 171.380 116.690  1.00  0.00           C
ATOM    958  CD  LYS A  97     104.400 171.750 118.130  1.00  0.00           C
ATOM    959  CE  LYS A  97     105.830 172.130 118.470  1.00  0.00           C
ATOM    960  NZ  LYS A  97     106.090 172.390 119.900  1.00  0.00           N
ATOM    961  HZ1 LYS A  97     107.050 172.320 120.170  1.00  0.00           H
ATOM    962  HZ2 LYS A  97     105.870 173.360 120.000  1.00  0.00           H
ATOM    963  HZ3 LYS A  97     105.490 171.880 120.520  1.00  0.00           H
ATOM    964  C   LYS A  97     106.240 169.120 114.430  1.00  0.00           C
ATOM    965  O   LYS A  97     106.960 168.530 115.230  1.00  0.00           O
ATOM    966  N   THR A  98     106.350 168.950 113.080  1.00  0.00           N
ATOM    967  H   THR A  98     105.900 169.540 112.410  1.00  0.00           H
ATOM    968  CA  THR A  98     107.250 167.950 112.460  1.00  0.00           C
ATOM    969  CB  THR A  98     106.430 166.860 111.730  1.00  0.00           C
ATOM    970  OG1 THR A  98     107.280 165.890 111.180  1.00  0.00           O
ATOM    971  HG1 THR A  98     106.750 165.450 110.450  1.00  0.00           H
ATOM    972  CG2 THR A  98     105.620 167.430 110.550  1.00  0.00           C
ATOM    973  C   THR A  98     108.440 168.470 111.630  1.00  0.00           C
ATOM    974  O   THR A  98     108.170 169.300 110.770  1.00  0.00           O
ATOM    975  N   PRO A  99     109.680 168.070 112.050  1.00  0.00           N
ATOM    976  CA  PRO A  99     110.960 168.300 111.360  1.00  0.00           C
ATOM    977  CB  PRO A  99     111.960 167.640 112.250  1.00  0.00           C
ATOM    978  CG  PRO A  99     111.290 167.420 113.640  1.00  0.00           C
ATOM    979  CD  PRO A  99     109.780 167.400 113.390  1.00  0.00           C
ATOM    980  C   PRO A  99     111.050 167.760 109.950  1.00  0.00           C
ATOM    981  O   PRO A  99     110.320 166.840 109.470  1.00  0.00           O
ATOM    982  N   LYS A 100     111.960 168.410 109.280  1.00  0.00           N
ATOM    983  H   LYS A 100     112.200 169.370 109.390  1.00  0.00           H
ATOM    984  CA  LYS A 100     112.580 167.770 108.100  1.00  0.00           C
ATOM    985  CB  LYS A 100     112.900 168.790 106.980  1.00  0.00           C
ATOM    986  CG  LYS A 100     111.610 169.400 106.410  1.00  0.00           C
ATOM    987  CD  LYS A 100     111.810 170.130 105.140  1.00  0.00           C
ATOM    988  CE  LYS A 100     110.540 170.950 104.850  1.00  0.00           C
ATOM    989  NZ  LYS A 100     110.920 171.790 103.680  1.00  0.00           N
ATOM    990  HZ1 LYS A 100     110.890 171.200 102.870  1.00  0.00           H
ATOM    991  HZ2 LYS A 100     110.300 172.570 103.650  1.00  0.00           H
ATOM    992  HZ3 LYS A 100     111.870 172.100 103.720  1.00  0.00           H
ATOM    993  C   LYS A 100     113.820 166.980 108.480  1.00  0.00           C
ATOM    994  O   LYS A 100     114.830 167.510 108.880  1.00  0.00           O
ATOM    995  N   TYR A 101     113.770 165.680 108.310  1.00  0.00           N
ATOM    996  H   TYR A 101     113.280 165.240 107.550  1.00  0.00           H
ATOM    997  CA  TYR A 101     114.720 164.750 109.030  1.00  0.00           C
ATOM    998  CB  TYR A 101     114.060 163.910 110.160  1.00  0.00           C
ATOM    999  CG  TYR A 101     112.730 163.240 109.850  1.00  0.00           C
ATOM   1000  CD1 TYR A 101     112.770 162.090 109.080  1.00  0.00           C
ATOM   1001  HD1 TYR A 101     113.660 161.730 108.560  1.00  0.00           H
ATOM   1002  CD2 TYR A 101     111.520 163.790 110.060  1.00  0.00           C
ATOM   1003  HD2 TYR A 101     111.440 164.720 110.630  1.00  0.00           H
ATOM   1004  CE1 TYR A 101     111.590 161.520 108.590  1.00  0.00           C
ATOM   1005  HE1 TYR A 101     111.540 160.490 108.230  1.00  0.00           H
ATOM   1006  CE2 TYR A 101     110.330 163.240 109.630  1.00  0.00           C
ATOM   1007  HE2 TYR A 101     109.420 163.500 110.180  1.00  0.00           H
ATOM   1008  CZ  TYR A 101     110.410 162.110 108.900  1.00  0.00           C
ATOM   1009  OH  TYR A 101     109.300 161.480 108.680  1.00  0.00           O
ATOM   1010  HH  TYR A 101     108.580 162.170 108.610  1.00  0.00           H
ATOM   1011  C   TYR A 101     115.620 163.850 108.140  1.00  0.00           C
ATOM   1012  O   TYR A 101     115.160 163.370 107.130  1.00  0.00           O
ATOM   1013  N   LYS A 102     116.850 163.800 108.610  1.00  0.00           N
ATOM   1014  H   LYS A 102     117.050 164.320 109.440  1.00  0.00           H
ATOM   1015  CA  LYS A 102     118.050 163.070 108.020  1.00  0.00           C
ATOM   1016  CB  LYS A 102     119.120 164.120 107.750  1.00  0.00           C
ATOM   1017  CG  LYS A 102     120.280 163.580 106.860  1.00  0.00           C
ATOM   1018  CD  LYS A 102     119.960 163.640 105.320  1.00  0.00           C
ATOM   1019  CE  LYS A 102     121.270 163.250 104.740  1.00  0.00           C
ATOM   1020  NZ  LYS A 102     121.200 163.220 103.320  1.00  0.00           N
ATOM   1021  HZ1 LYS A 102     121.960 162.810 102.820  1.00  0.00           H
ATOM   1022  HZ2 LYS A 102     120.380 162.710 103.040  1.00  0.00           H
ATOM   1023  HZ3 LYS A 102     121.130 164.130 102.930  1.00  0.00           H
ATOM   1024  C   LYS A 102     118.510 161.980 109.040  1.00  0.00           C
ATOM   1025  O   LYS A 102     118.720 162.400 110.160  1.00  0.00           O
ATOM   1026  N   PHE A 103     118.500 160.680 108.720  1.00  0.00           N
ATOM   1027  H   PHE A 103     118.330 160.430 107.770  1.00  0.00           H
ATOM   1028  CA  PHE A 103     118.980 159.680 109.600  1.00  0.00           C
ATOM   1029  CB  PHE A 103     118.140 158.410 109.420  1.00  0.00           C
ATOM   1030  CG  PHE A 103     116.680 158.630 109.700  1.00  0.00           C
ATOM   1031  CD1 PHE A 103     115.840 158.890 108.610  1.00  0.00           C
ATOM   1032  HD1 PHE A 103     116.260 158.990 107.610  1.00  0.00           H
ATOM   1033  CD2 PHE A 103     116.120 158.550 110.990  1.00  0.00           C
ATOM   1034  HD2 PHE A 103     116.800 158.430 111.840  1.00  0.00           H
ATOM   1035  CE1 PHE A 103     114.500 159.070 108.800  1.00  0.00           C
ATOM   1036  HE1 PHE A 103     113.900 159.290 107.910  1.00  0.00           H
ATOM   1037  CE2 PHE A 103     114.750 158.760 111.150  1.00  0.00           C
ATOM   1038  HE2 PHE A 103     114.240 158.500 112.080  1.00  0.00           H
ATOM   1039  CZ  PHE A 103     113.900 159.050 110.040  1.00  0.00           C
ATOM   1040  HZ  PHE A 103     112.860 159.370 110.120  1.00  0.00           H
ATOM   1041  C   PHE A 103     120.440 159.360 109.360  1.00  0.00           C
ATOM   1042  O   PHE A 103     120.770 159.040 108.220  1.00  0.00           O
ATOM   1043  N   VAL A 104     121.290 159.710 110.330  1.00  0.00           N
ATOM   1044  H   VAL A 104     121.050 160.090 111.230  1.00  0.00           H
ATOM   1045  CA  VAL A 104     122.780 159.590 110.180  1.00  0.00           C
ATOM   1046  CB  VAL A 104     123.470 160.960 110.350  1.00  0.00           C
ATOM   1047  CG1 VAL A 104     124.970 160.900 110.210  1.00  0.00           C
ATOM   1048  CG2 VAL A 104     123.000 161.930 109.250  1.00  0.00           C
ATOM   1049  C   VAL A 104     123.230 158.530 111.180  1.00  0.00           C
ATOM   1050  O   VAL A 104     122.920 158.460 112.350  1.00  0.00           O
ATOM   1051  N   ARG A 105     123.820 157.510 110.560  1.00  0.00           N
ATOM   1052  H   ARG A 105     123.800 157.520 109.560  1.00  0.00           H
ATOM   1053  CA  ARG A 105     124.570 156.460 111.270  1.00  0.00           C
ATOM   1054  CB  ARG A 105     125.330 155.600 110.270  1.00  0.00           C
ATOM   1055  CG  ARG A 105     124.290 154.930 109.360  1.00  0.00           C
ATOM   1056  CD  ARG A 105     125.000 154.220 108.270  1.00  0.00           C
ATOM   1057  NE  ARG A 105     126.040 153.250 108.660  1.00  0.00           N
ATOM   1058  HE  ARG A 105     126.110 153.040 109.640  1.00  0.00           H
ATOM   1059  CZ  ARG A 105     126.770 152.480 107.840  1.00  0.00           C
ATOM   1060  NH1 ARG A 105     126.700 152.460 106.460  1.00  0.00           N
ATOM   1061 1HH1 ARG A 105     126.080 153.050 105.950  1.00  0.00           H
ATOM   1062 2HH1 ARG A 105     127.230 151.780 105.960  1.00  0.00           H
ATOM   1063  NH2 ARG A 105     127.570 151.660 108.490  1.00  0.00           N
ATOM   1064 1HH2 ARG A 105     127.500 151.450 109.470  1.00  0.00           H
ATOM   1065 2HH2 ARG A 105     128.420 151.380 108.040  1.00  0.00           H
ATOM   1066  C   ARG A 105     125.660 156.920 112.270  1.00  0.00           C
ATOM   1067  O   ARG A 105     126.170 158.010 112.100  1.00  0.00           O
ATOM   1068  N   ILE A 106     126.000 156.050 113.240  1.00  0.00           N
ATOM   1069  H   ILE A 106     125.620 155.130 113.210  1.00  0.00           H
ATOM   1070  CA  ILE A 106     126.950 156.300 114.350  1.00  0.00           C
ATOM   1071  CB  ILE A 106     126.790 155.360 115.580  1.00  0.00           C
ATOM   1072  CG1 ILE A 106     126.510 153.960 115.050  1.00  0.00           C
ATOM   1073  CG2 ILE A 106     125.820 155.900 116.660  1.00  0.00           C
ATOM   1074  CD  ILE A 106     126.840 152.960 116.160  1.00  0.00           C
ATOM   1075  C   ILE A 106     128.400 156.630 114.000  1.00  0.00           C
ATOM   1076  O   ILE A 106     129.220 155.720 114.230  1.00  0.00           O
ATOM   1077  N   GLN A 107     128.710 157.840 113.620  1.00  0.00           N
ATOM   1078  H   GLN A 107     128.060 158.590 113.680  1.00  0.00           H
ATOM   1079  CA  GLN A 107     130.060 158.300 113.230  1.00  0.00           C
ATOM   1080  CB  GLN A 107     129.930 158.980 111.910  1.00  0.00           C
ATOM   1081  CG  GLN A 107     131.290 158.980 111.220  1.00  0.00           C
ATOM   1082  CD  GLN A 107     131.150 159.630 109.850  1.00  0.00           C
ATOM   1083  OE1 GLN A 107     130.460 159.280 108.920  1.00  0.00           O
ATOM   1084  NE2 GLN A 107     131.830 160.720 109.660  1.00  0.00           N
ATOM   1085 1HE2 GLN A 107     132.560 161.060 110.260  1.00  0.00           H
ATOM   1086 2HE2 GLN A 107     131.690 161.170 108.790  1.00  0.00           H
ATOM   1087  C   GLN A 107     130.640 159.130 114.350  1.00  0.00           C
ATOM   1088  O   GLN A 107     130.270 160.270 114.570  1.00  0.00           O
ATOM   1089  N   PRO A 108     131.580 158.410 115.040  1.00  0.00           N
ATOM   1090  CA  PRO A 108     132.110 158.810 116.340  1.00  0.00           C
ATOM   1091  CB  PRO A 108     132.840 157.560 116.850  1.00  0.00           C
ATOM   1092  CG  PRO A 108     133.460 157.000 115.560  1.00  0.00           C
ATOM   1093  CD  PRO A 108     132.350 157.280 114.580  1.00  0.00           C
ATOM   1094  C   PRO A 108     133.070 159.990 116.340  1.00  0.00           C
ATOM   1095  O   PRO A 108     133.450 160.380 115.270  1.00  0.00           O
ATOM   1096  N   GLY A 109     133.330 160.550 117.500  1.00  0.00           N
ATOM   1097  H   GLY A 109     132.970 160.140 118.340  1.00  0.00           H
ATOM   1098  CA  GLY A 109     134.200 161.670 117.760  1.00  0.00           C
ATOM   1099  C   GLY A 109     133.500 163.020 117.900  1.00  0.00           C
ATOM   1100  O   GLY A 109     133.790 163.780 118.800  1.00  0.00           O
ATOM   1101  N   GLN A 110     132.590 163.360 116.930  1.00  0.00           N
ATOM   1102  H   GLN A 110     132.600 162.790 116.110  1.00  0.00           H
ATOM   1103  CA  GLN A 110     131.930 164.690 116.850  1.00  0.00           C
ATOM   1104  CB  GLN A 110     131.400 164.890 115.490  1.00  0.00           C
ATOM   1105  CG  GLN A 110     132.470 165.420 114.480  1.00  0.00           C
ATOM   1106  CD  GLN A 110     133.250 164.220 113.950  1.00  0.00           C
ATOM   1107  OE1 GLN A 110     134.210 163.700 114.480  1.00  0.00           O
ATOM   1108  NE2 GLN A 110     132.770 163.760 112.810  1.00  0.00           N
ATOM   1109 1HE2 GLN A 110     132.000 164.230 112.380  1.00  0.00           H
ATOM   1110 2HE2 GLN A 110     133.270 163.010 112.380  1.00  0.00           H
ATOM   1111  C   GLN A 110     130.940 164.910 117.990  1.00  0.00           C
ATOM   1112  O   GLN A 110     130.430 163.960 118.640  1.00  0.00           O
ATOM   1113  N   THR A 111     130.940 166.170 118.440  1.00  0.00           N
ATOM   1114  H   THR A 111     131.720 166.790 118.330  1.00  0.00           H
ATOM   1115  CA  THR A 111     129.990 166.760 119.430  1.00  0.00           C
ATOM   1116  CB  THR A 111     130.530 168.030 120.140  1.00  0.00           C
ATOM   1117  OG1 THR A 111     131.420 168.830 119.280  1.00  0.00           O
ATOM   1118  HG1 THR A 111     131.860 169.600 119.740  1.00  0.00           H
ATOM   1119  CG2 THR A 111     131.170 167.580 121.410  1.00  0.00           C
ATOM   1120  C   THR A 111     128.550 166.910 118.810  1.00  0.00           C
ATOM   1121  O   THR A 111     128.380 167.930 118.210  1.00  0.00           O
ATOM   1122  N   PHE A 112     127.670 166.090 119.320  1.00  0.00           N
ATOM   1123  H   PHE A 112     127.930 165.270 119.820  1.00  0.00           H
ATOM   1124  CA  PHE A 112     126.200 166.300 119.090  1.00  0.00           C
ATOM   1125  CB  PHE A 112     125.710 165.020 118.500  1.00  0.00           C
ATOM   1126  CG  PHE A 112     126.140 164.830 116.990  1.00  0.00           C
ATOM   1127  CD1 PHE A 112     125.460 165.390 115.920  1.00  0.00           C
ATOM   1128  HD1 PHE A 112     124.660 166.130 116.010  1.00  0.00           H
ATOM   1129  CD2 PHE A 112     127.030 163.760 116.750  1.00  0.00           C
ATOM   1130  HD2 PHE A 112     127.810 163.620 117.500  1.00  0.00           H
ATOM   1131  CE1 PHE A 112     125.740 165.030 114.660  1.00  0.00           C
ATOM   1132  HE1 PHE A 112     125.230 165.380 113.760  1.00  0.00           H
ATOM   1133  CE2 PHE A 112     127.280 163.390 115.440  1.00  0.00           C
ATOM   1134  HE2 PHE A 112     128.060 162.630 115.340  1.00  0.00           H
ATOM   1135  CZ  PHE A 112     126.700 164.060 114.350  1.00  0.00           C
ATOM   1136  HZ  PHE A 112     127.150 163.920 113.360  1.00  0.00           H
ATOM   1137  C   PHE A 112     125.360 166.580 120.290  1.00  0.00           C
ATOM   1138  O   PHE A 112     125.870 166.290 121.380  1.00  0.00           O
ATOM   1139  N   SER A 113     124.380 167.490 120.030  1.00  0.00           N
ATOM   1140  H   SER A 113     124.490 168.020 119.190  1.00  0.00           H
ATOM   1141  CA  SER A 113     123.340 168.040 120.900  1.00  0.00           C
ATOM   1142  CB  SER A 113     122.550 169.160 120.260  1.00  0.00           C
ATOM   1143  OG  SER A 113     123.310 170.390 119.940  1.00  0.00           O
ATOM   1144  HG  SER A 113     124.020 170.030 119.340  1.00  0.00           H
ATOM   1145  C   SER A 113     122.390 166.880 121.230  1.00  0.00           C
ATOM   1146  O   SER A 113     121.660 166.390 120.390  1.00  0.00           O
ATOM   1147  N   VAL A 114     122.630 166.450 122.450  1.00  0.00           N
ATOM   1148  H   VAL A 114     123.440 166.550 123.030  1.00  0.00           H
ATOM   1149  CA  VAL A 114     121.730 165.320 122.920  1.00  0.00           C
ATOM   1150  CB  VAL A 114     122.520 164.230 123.650  1.00  0.00           C
ATOM   1151  CG1 VAL A 114     121.660 163.060 124.190  1.00  0.00           C
ATOM   1152  CG2 VAL A 114     123.770 163.800 122.840  1.00  0.00           C
ATOM   1153  C   VAL A 114     120.640 165.890 123.850  1.00  0.00           C
ATOM   1154  O   VAL A 114     120.820 166.220 125.030  1.00  0.00           O
ATOM   1155  N   LEU A 115     119.440 165.800 123.330  1.00  0.00           N
ATOM   1156  H   LEU A 115     119.290 165.440 122.410  1.00  0.00           H
ATOM   1157  CA  LEU A 115     118.180 166.180 124.050  1.00  0.00           C
ATOM   1158  CB  LEU A 115     116.990 166.150 123.090  1.00  0.00           C
ATOM   1159  CG  LEU A 115     115.900 166.930 123.810  1.00  0.00           C
ATOM   1160  CD1 LEU A 115     116.180 168.420 123.810  1.00  0.00           C
ATOM   1161  CD2 LEU A 115     114.570 166.440 123.270  1.00  0.00           C
ATOM   1162  C   LEU A 115     118.020 165.220 125.310  1.00  0.00           C
ATOM   1163  O   LEU A 115     118.200 164.060 125.080  1.00  0.00           O
ATOM   1164  N   ALA A 116     118.250 165.830 126.500  1.00  0.00           N
ATOM   1165  H   ALA A 116     118.290 166.820 126.570  1.00  0.00           H
ATOM   1166  CA  ALA A 116     118.310 165.030 127.750  1.00  0.00           C
ATOM   1167  CB  ALA A 116     119.210 165.620 128.800  1.00  0.00           C
ATOM   1168  C   ALA A 116     116.900 164.920 128.350  1.00  0.00           C
ATOM   1169  O   ALA A 116     116.340 165.900 128.810  1.00  0.00           O
ATOM   1170  N   CYS A 117     116.200 163.780 128.180  1.00  0.00           N
ATOM   1171  H   CYS A 117     116.700 162.990 127.840  1.00  0.00           H
ATOM   1172  CA  CYS A 117     114.790 163.550 128.540  1.00  0.00           C
ATOM   1173  CB  CYS A 117     114.150 162.750 127.440  1.00  0.00           C
ATOM   1174  SG  CYS A 117     112.370 163.140 127.420  1.00  0.00           S
ATOM   1175  HG  CYS A 117     111.960 162.310 126.470  1.00  0.00           H
ATOM   1176  C   CYS A 117     114.460 162.890 129.880  1.00  0.00           C
ATOM   1177  O   CYS A 117     114.530 161.650 130.060  1.00  0.00           O
ATOM   1178  N   TYR A 118     113.950 163.650 130.850  1.00  0.00           N
ATOM   1179  H   TYR A 118     113.640 164.590 130.710  1.00  0.00           H
ATOM   1180  CA  TYR A 118     113.530 163.150 132.180  1.00  0.00           C
ATOM   1181  CB  TYR A 118     113.770 164.180 133.250  1.00  0.00           C
ATOM   1182  CG  TYR A 118     113.990 163.710 134.690  1.00  0.00           C
ATOM   1183  CD1 TYR A 118     113.150 162.800 135.330  1.00  0.00           C
ATOM   1184  HD1 TYR A 118     112.320 162.320 134.820  1.00  0.00           H
ATOM   1185  CD2 TYR A 118     115.070 164.280 135.320  1.00  0.00           C
ATOM   1186  HD2 TYR A 118     115.770 164.860 134.720  1.00  0.00           H
ATOM   1187  CE1 TYR A 118     113.520 162.460 136.600  1.00  0.00           C
ATOM   1188  HE1 TYR A 118     112.780 161.970 137.240  1.00  0.00           H
ATOM   1189  CE2 TYR A 118     115.450 163.860 136.580  1.00  0.00           C
ATOM   1190  HE2 TYR A 118     116.320 164.370 137.010  1.00  0.00           H
ATOM   1191  CZ  TYR A 118     114.700 162.890 137.210  1.00  0.00           C
ATOM   1192  OH  TYR A 118     115.150 162.250 138.340  1.00  0.00           O
ATOM   1193  HH  TYR A 118     114.380 162.200 138.980  1.00  0.00           H
ATOM   1194  C   TYR A 118     112.080 162.810 132.030  1.00  0.00           C
ATOM   1195  O   TYR A 118     111.160 163.600 132.340  1.00  0.00           O
ATOM   1196  N   ASN A 119     112.000 161.570 131.710  1.00  0.00           N
ATOM   1197  H   ASN A 119     112.800 161.030 131.970  1.00  0.00           H
ATOM   1198  CA  ASN A 119     110.710 160.800 131.610  1.00  0.00           C
ATOM   1199  CB  ASN A 119     110.190 160.410 133.010  1.00  0.00           C
ATOM   1200  CG  ASN A 119     111.060 159.370 133.680  1.00  0.00           C
ATOM   1201  OD1 ASN A 119     111.870 159.640 134.550  1.00  0.00           O
ATOM   1202  ND2 ASN A 119     110.890 158.170 133.440  1.00  0.00           N
ATOM   1203 1HD2 ASN A 119     110.180 157.870 132.790  1.00  0.00           H
ATOM   1204 2HD2 ASN A 119     111.600 157.560 133.790  1.00  0.00           H
ATOM   1205  C   ASN A 119     109.600 161.550 130.810  1.00  0.00           C
ATOM   1206  O   ASN A 119     108.520 161.850 131.370  1.00  0.00           O
ATOM   1207  N   GLY A 120     109.870 161.770 129.550  1.00  0.00           N
ATOM   1208  H   GLY A 120     110.630 161.270 129.110  1.00  0.00           H
ATOM   1209  CA  GLY A 120     108.940 162.400 128.580  1.00  0.00           C
ATOM   1210  C   GLY A 120     109.020 163.910 128.470  1.00  0.00           C
ATOM   1211  O   GLY A 120     108.280 164.560 127.680  1.00  0.00           O
ATOM   1212  N   SER A 121     109.800 164.500 129.320  1.00  0.00           N
ATOM   1213  H   SER A 121     110.140 164.020 130.140  1.00  0.00           H
ATOM   1214  CA  SER A 121     110.000 165.930 129.390  1.00  0.00           C
ATOM   1215  CB  SER A 121     109.530 166.480 130.730  1.00  0.00           C
ATOM   1216  OG  SER A 121     109.730 167.870 130.770  1.00  0.00           O
ATOM   1217  HG  SER A 121     110.310 168.150 131.540  1.00  0.00           H
ATOM   1218  C   SER A 121     111.440 166.460 129.220  1.00  0.00           C
ATOM   1219  O   SER A 121     112.300 166.070 130.050  1.00  0.00           O
ATOM   1220  N   PRO A 122     111.820 167.340 128.250  1.00  0.00           N
ATOM   1221  CA  PRO A 122     113.180 167.830 128.060  1.00  0.00           C
ATOM   1222  CB  PRO A 122     113.190 168.750 126.860  1.00  0.00           C
ATOM   1223  CG  PRO A 122     112.160 167.980 126.030  1.00  0.00           C
ATOM   1224  CD  PRO A 122     111.050 167.560 127.060  1.00  0.00           C
ATOM   1225  C   PRO A 122     113.730 168.480 129.330  1.00  0.00           C
ATOM   1226  O   PRO A 122     113.130 169.380 129.920  1.00  0.00           O
ATOM   1227  N   SER A 123     114.920 168.080 129.800  1.00  0.00           N
ATOM   1228  H   SER A 123     115.320 167.240 129.440  1.00  0.00           H
ATOM   1229  CA  SER A 123     115.570 168.640 130.990  1.00  0.00           C
ATOM   1230  CB  SER A 123     115.330 167.770 132.220  1.00  0.00           C
ATOM   1231  OG  SER A 123     113.990 167.840 132.690  1.00  0.00           O
ATOM   1232  HG  SER A 123     113.900 167.540 133.640  1.00  0.00           H
ATOM   1233  C   SER A 123     117.000 169.080 130.680  1.00  0.00           C
ATOM   1234  O   SER A 123     117.930 168.570 131.250  1.00  0.00           O
ATOM   1235  N   GLY A 124     117.240 170.130 129.960  1.00  0.00           N
ATOM   1236  H   GLY A 124     116.530 170.770 129.650  1.00  0.00           H
ATOM   1237  CA  GLY A 124     118.500 170.460 129.260  1.00  0.00           C
ATOM   1238  C   GLY A 124     118.600 169.860 127.870  1.00  0.00           C
ATOM   1239  O   GLY A 124     118.110 168.750 127.590  1.00  0.00           O
ATOM   1240  N   VAL A 125     119.470 170.530 127.180  1.00  0.00           N
ATOM   1241  H   VAL A 125     119.920 171.380 127.470  1.00  0.00           H
ATOM   1242  CA  VAL A 125     120.080 169.970 125.970  1.00  0.00           C
ATOM   1243  CB  VAL A 125     119.480 170.760 124.740  1.00  0.00           C
ATOM   1244  CG1 VAL A 125     119.760 172.270 124.770  1.00  0.00           C
ATOM   1245  CG2 VAL A 125     119.970 170.170 123.400  1.00  0.00           C
ATOM   1246  C   VAL A 125     121.610 169.950 126.050  1.00  0.00           C
ATOM   1247  O   VAL A 125     122.280 171.000 126.250  1.00  0.00           O
ATOM   1248  N   TYR A 126     122.190 168.730 126.050  1.00  0.00           N
ATOM   1249  H   TYR A 126     121.760 167.880 125.750  1.00  0.00           H
ATOM   1250  CA  TYR A 126     123.660 168.600 126.340  1.00  0.00           C
ATOM   1251  CB  TYR A 126     123.840 167.590 127.490  1.00  0.00           C
ATOM   1252  CG  TYR A 126     125.310 167.630 128.040  1.00  0.00           C
ATOM   1253  CD1 TYR A 126     126.280 166.870 127.530  1.00  0.00           C
ATOM   1254  HD1 TYR A 126     125.910 166.040 126.920  1.00  0.00           H
ATOM   1255  CD2 TYR A 126     125.580 168.400 129.140  1.00  0.00           C
ATOM   1256  HD2 TYR A 126     124.770 168.750 129.790  1.00  0.00           H
ATOM   1257  CE1 TYR A 126     127.590 166.910 128.020  1.00  0.00           C
ATOM   1258  HE1 TYR A 126     128.420 166.280 127.670  1.00  0.00           H
ATOM   1259  CE2 TYR A 126     126.840 168.460 129.610  1.00  0.00           C
ATOM   1260  HE2 TYR A 126     127.010 169.010 130.530  1.00  0.00           H
ATOM   1261  CZ  TYR A 126     127.850 167.720 129.070  1.00  0.00           C
ATOM   1262  OH  TYR A 126     129.020 167.680 129.730  1.00  0.00           O
ATOM   1263  HH  TYR A 126     129.570 166.980 129.270  1.00  0.00           H
ATOM   1264  C   TYR A 126     124.500 168.220 125.170  1.00  0.00           C
ATOM   1265  O   TYR A 126     124.230 167.190 124.580  1.00  0.00           O
ATOM   1266  N   GLN A 127     125.610 168.950 124.900  1.00  0.00           N
ATOM   1267  H   GLN A 127     125.880 169.690 125.510  1.00  0.00           H
ATOM   1268  CA  GLN A 127     126.570 168.810 123.750  1.00  0.00           C
ATOM   1269  CB  GLN A 127     127.080 170.200 123.300  1.00  0.00           C
ATOM   1270  CG  GLN A 127     127.590 170.150 121.830  1.00  0.00           C
ATOM   1271  CD  GLN A 127     127.880 171.490 121.330  1.00  0.00           C
ATOM   1272  OE1 GLN A 127     128.460 172.370 121.980  1.00  0.00           O
ATOM   1273  NE2 GLN A 127     127.420 171.800 120.100  1.00  0.00           N
ATOM   1274 1HE2 GLN A 127     126.890 171.080 119.650  1.00  0.00           H
ATOM   1275 2HE2 GLN A 127     127.570 172.670 119.630  1.00  0.00           H
ATOM   1276  C   GLN A 127     127.760 167.930 124.210  1.00  0.00           C
ATOM   1277  O   GLN A 127     128.820 168.400 124.630  1.00  0.00           O
ATOM   1278  N   CYS A 128     127.520 166.680 123.810  1.00  0.00           N
ATOM   1279  H   CYS A 128     126.810 166.480 123.140  1.00  0.00           H
ATOM   1280  CA  CYS A 128     128.500 165.620 124.130  1.00  0.00           C
ATOM   1281  CB  CYS A 128     127.800 164.620 125.060  1.00  0.00           C
ATOM   1282  SG  CYS A 128     128.950 163.340 125.830  1.00  0.00           S
ATOM   1283  HG  CYS A 128     129.920 164.190 126.170  1.00  0.00           H
ATOM   1284  C   CYS A 128     129.100 164.880 122.940  1.00  0.00           C
ATOM   1285  O   CYS A 128     128.420 164.520 121.980  1.00  0.00           O
ATOM   1286  N   ALA A 129     130.350 164.580 123.130  1.00  0.00           N
ATOM   1287  H   ALA A 129     130.880 164.770 123.960  1.00  0.00           H
ATOM   1288  CA  ALA A 129     131.230 163.820 122.180  1.00  0.00           C
ATOM   1289  CB  ALA A 129     132.750 163.860 122.470  1.00  0.00           C
ATOM   1290  C   ALA A 129     130.810 162.310 122.130  1.00  0.00           C
ATOM   1291  O   ALA A 129     130.960 161.590 123.110  1.00  0.00           O
ATOM   1292  N   MET A 130     130.570 161.910 120.900  1.00  0.00           N
ATOM   1293  H   MET A 130     130.760 162.620 120.220  1.00  0.00           H
ATOM   1294  CA  MET A 130     130.080 160.580 120.480  1.00  0.00           C
ATOM   1295  CB  MET A 130     129.410 160.720 119.060  1.00  0.00           C
ATOM   1296  CG  MET A 130     128.870 159.330 118.750  1.00  0.00           C
ATOM   1297  SD  MET A 130     128.190 159.300 117.080  1.00  0.00           S
ATOM   1298  CE  MET A 130     126.540 159.890 117.420  1.00  0.00           C
ATOM   1299  C   MET A 130     131.170 159.480 120.490  1.00  0.00           C
ATOM   1300  O   MET A 130     132.030 159.490 119.630  1.00  0.00           O
ATOM   1301  N   ARG A 131     131.150 158.610 121.480  1.00  0.00           N
ATOM   1302  H   ARG A 131     130.460 158.630 122.200  1.00  0.00           H
ATOM   1303  CA  ARG A 131     132.140 157.530 121.690  1.00  0.00           C
ATOM   1304  CB  ARG A 131     132.090 157.300 123.270  1.00  0.00           C
ATOM   1305  CG  ARG A 131     132.530 158.520 124.070  1.00  0.00           C
ATOM   1306  CD  ARG A 131     132.020 158.300 125.520  1.00  0.00           C
ATOM   1307  NE  ARG A 131     132.150 159.640 126.260  1.00  0.00           N
ATOM   1308  HE  ARG A 131     133.020 159.630 126.760  1.00  0.00           H
ATOM   1309  CZ  ARG A 131     131.380 160.720 126.250  1.00  0.00           C
ATOM   1310  NH1 ARG A 131     130.240 160.690 125.500  1.00  0.00           N
ATOM   1311 1HH1 ARG A 131     129.910 159.870 125.030  1.00  0.00           H
ATOM   1312 2HH1 ARG A 131     130.000 161.620 125.230  1.00  0.00           H
ATOM   1313  NH2 ARG A 131     131.910 161.850 126.490  1.00  0.00           N
ATOM   1314 1HH2 ARG A 131     132.830 161.770 126.880  1.00  0.00           H
ATOM   1315 2HH2 ARG A 131     131.510 162.750 126.280  1.00  0.00           H
ATOM   1316  C   ARG A 131     132.050 156.230 120.890  1.00  0.00           C
ATOM   1317  O   ARG A 131     131.070 156.090 120.110  1.00  0.00           O
ATOM   1318  N   PRO A 132     133.100 155.450 120.820  1.00  0.00           N
ATOM   1319  CA  PRO A 132     132.890 154.110 120.300  1.00  0.00           C
ATOM   1320  CB  PRO A 132     134.240 153.690 119.620  1.00  0.00           C
ATOM   1321  CG  PRO A 132     135.230 154.810 119.870  1.00  0.00           C
ATOM   1322  CD  PRO A 132     134.440 155.980 120.410  1.00  0.00           C
ATOM   1323  C   PRO A 132     132.580 153.160 121.470  1.00  0.00           C
ATOM   1324  O   PRO A 132     131.920 152.110 121.360  1.00  0.00           O
ATOM   1325  N   ASN A 133     133.050 153.580 122.720  1.00  0.00           N
ATOM   1326  H   ASN A 133     134.020 153.720 122.880  1.00  0.00           H
ATOM   1327  CA  ASN A 133     132.430 153.260 124.060  1.00  0.00           C
ATOM   1328  CB  ASN A 133     132.970 154.080 125.190  1.00  0.00           C
ATOM   1329  CG  ASN A 133     132.690 153.550 126.600  1.00  0.00           C
ATOM   1330  OD1 ASN A 133     132.670 152.350 126.910  1.00  0.00           O
ATOM   1331  ND2 ASN A 133     132.640 154.530 127.550  1.00  0.00           N
ATOM   1332 1HD2 ASN A 133     132.820 155.470 127.270  1.00  0.00           H
ATOM   1333 2HD2 ASN A 133     132.410 154.340 128.500  1.00  0.00           H
ATOM   1334  C   ASN A 133     130.900 153.360 124.040  1.00  0.00           C
ATOM   1335  O   ASN A 133     130.390 154.450 124.040  1.00  0.00           O
ATOM   1336  N   PHE A 134     130.270 152.200 124.050  1.00  0.00           N
ATOM   1337  H   PHE A 134     130.790 151.350 123.910  1.00  0.00           H
ATOM   1338  CA  PHE A 134     128.770 152.020 124.010  1.00  0.00           C
ATOM   1339  CB  PHE A 134     128.280 150.720 123.400  1.00  0.00           C
ATOM   1340  CG  PHE A 134     128.440 150.640 121.920  1.00  0.00           C
ATOM   1341  CD1 PHE A 134     129.360 149.800 121.270  1.00  0.00           C
ATOM   1342  HD1 PHE A 134     130.140 149.350 121.900  1.00  0.00           H
ATOM   1343  CD2 PHE A 134     127.400 151.130 121.140  1.00  0.00           C
ATOM   1344  HD2 PHE A 134     126.650 151.760 121.630  1.00  0.00           H
ATOM   1345  CE1 PHE A 134     129.270 149.480 119.960  1.00  0.00           C
ATOM   1346  HE1 PHE A 134     130.080 148.940 119.470  1.00  0.00           H
ATOM   1347  CE2 PHE A 134     127.310 150.890 119.760  1.00  0.00           C
ATOM   1348  HE2 PHE A 134     126.690 151.570 119.170  1.00  0.00           H
ATOM   1349  CZ  PHE A 134     128.230 150.030 119.180  1.00  0.00           C
ATOM   1350  HZ  PHE A 134     128.170 149.810 118.110  1.00  0.00           H
ATOM   1351  C   PHE A 134     128.230 152.100 125.440  1.00  0.00           C
ATOM   1352  O   PHE A 134     127.180 152.690 125.580  1.00  0.00           O
ATOM   1353  N   THR A 135     128.770 151.260 126.290  1.00  0.00           N
ATOM   1354  H   THR A 135     129.220 150.440 125.920  1.00  0.00           H
ATOM   1355  CA  THR A 135     128.370 151.240 127.720  1.00  0.00           C
ATOM   1356  CB  THR A 135     128.590 149.950 128.560  1.00  0.00           C
ATOM   1357  OG1 THR A 135     129.400 148.990 127.860  1.00  0.00           O
ATOM   1358  HG1 THR A 135     130.330 149.300 128.050  1.00  0.00           H
ATOM   1359  CG2 THR A 135     127.270 149.350 129.010  1.00  0.00           C
ATOM   1360  C   THR A 135     129.130 152.430 128.390  1.00  0.00           C
ATOM   1361  O   THR A 135     130.260 152.300 128.910  1.00  0.00           O
ATOM   1362  N   ILE A 136     128.380 153.550 128.360  1.00  0.00           N
ATOM   1363  H   ILE A 136     127.510 153.560 127.870  1.00  0.00           H
ATOM   1364  CA  ILE A 136     128.820 154.810 129.060  1.00  0.00           C
ATOM   1365  CB  ILE A 136     128.450 156.090 128.260  1.00  0.00           C
ATOM   1366  CG1 ILE A 136     126.960 156.220 128.050  1.00  0.00           C
ATOM   1367  CG2 ILE A 136     129.040 156.030 126.910  1.00  0.00           C
ATOM   1368  CD  ILE A 136     126.370 157.670 127.840  1.00  0.00           C
ATOM   1369  C   ILE A 136     128.130 154.870 130.440  1.00  0.00           C
ATOM   1370  O   ILE A 136     127.260 154.030 130.770  1.00  0.00           O
ATOM   1371  N   LYS A 137     128.730 155.620 131.290  1.00  0.00           N
ATOM   1372  H   LYS A 137     129.600 156.070 131.120  1.00  0.00           H
ATOM   1373  CA  LYS A 137     128.210 155.770 132.650  1.00  0.00           C
ATOM   1374  CB  LYS A 137     129.260 156.340 133.590  1.00  0.00           C
ATOM   1375  CG  LYS A 137     130.550 155.660 134.050  1.00  0.00           C
ATOM   1376  CD  LYS A 137     130.410 154.230 134.560  1.00  0.00           C
ATOM   1377  CE  LYS A 137     131.630 153.370 134.760  1.00  0.00           C
ATOM   1378  NZ  LYS A 137     131.440 151.920 134.540  1.00  0.00           N
ATOM   1379  HZ1 LYS A 137     131.160 151.710 133.610  1.00  0.00           H
ATOM   1380  HZ2 LYS A 137     132.260 151.400 134.780  1.00  0.00           H
ATOM   1381  HZ3 LYS A 137     130.760 151.690 135.240  1.00  0.00           H
ATOM   1382  C   LYS A 137     126.920 156.610 132.680  1.00  0.00           C
ATOM   1383  O   LYS A 137     126.820 157.400 131.720  1.00  0.00           O
ATOM   1384  N   GLY A 138     125.970 156.270 133.550  1.00  0.00           N
ATOM   1385  H   GLY A 138     125.830 155.340 133.890  1.00  0.00           H
ATOM   1386  CA  GLY A 138     124.730 157.060 133.660  1.00  0.00           C
ATOM   1387  C   GLY A 138     123.990 156.500 134.840  1.00  0.00           C
ATOM   1388  O   GLY A 138     123.160 155.640 134.610  1.00  0.00           O
ATOM   1389  N   SER A 139     123.910 157.310 135.960  1.00  0.00           N
ATOM   1390  H   SER A 139     124.400 158.170 136.020  1.00  0.00           H
ATOM   1391  CA  SER A 139     123.300 156.890 137.300  1.00  0.00           C
ATOM   1392  CB  SER A 139     124.030 157.550 138.480  1.00  0.00           C
ATOM   1393  OG  SER A 139     125.110 156.860 139.130  1.00  0.00           O
ATOM   1394  HG  SER A 139     125.350 157.260 140.010  1.00  0.00           H
ATOM   1395  C   SER A 139     121.810 157.090 137.470  1.00  0.00           C
ATOM   1396  O   SER A 139     121.290 157.170 138.560  1.00  0.00           O
ATOM   1397  N   PHE A 140     121.180 156.470 136.520  1.00  0.00           N
ATOM   1398  H   PHE A 140     121.650 156.040 135.750  1.00  0.00           H
ATOM   1399  CA  PHE A 140     119.680 156.620 136.270  1.00  0.00           C
ATOM   1400  CB  PHE A 140     119.330 157.840 135.390  1.00  0.00           C
ATOM   1401  CG  PHE A 140     117.860 158.210 135.250  1.00  0.00           C
ATOM   1402  CD1 PHE A 140     117.400 159.420 135.790  1.00  0.00           C
ATOM   1403  HD1 PHE A 140     118.010 159.800 136.610  1.00  0.00           H
ATOM   1404  CD2 PHE A 140     116.990 157.370 134.670  1.00  0.00           C
ATOM   1405  HD2 PHE A 140     117.320 156.440 134.190  1.00  0.00           H
ATOM   1406  CE1 PHE A 140     116.110 159.810 135.670  1.00  0.00           C
ATOM   1407  HE1 PHE A 140     115.820 160.800 136.020  1.00  0.00           H
ATOM   1408  CE2 PHE A 140     115.630 157.720 134.560  1.00  0.00           C
ATOM   1409  HE2 PHE A 140     114.890 157.060 134.110  1.00  0.00           H
ATOM   1410  CZ  PHE A 140     115.210 158.950 135.050  1.00  0.00           C
ATOM   1411  HZ  PHE A 140     114.160 159.190 134.890  1.00  0.00           H
ATOM   1412  C   PHE A 140     119.220 155.350 135.650  1.00  0.00           C
ATOM   1413  O   PHE A 140     119.890 154.980 134.670  1.00  0.00           O
ATOM   1414  N   LEU A 141     118.180 154.710 136.170  1.00  0.00           N
ATOM   1415  H   LEU A 141     117.880 155.030 137.070  1.00  0.00           H
ATOM   1416  CA  LEU A 141     117.590 153.460 135.670  1.00  0.00           C
ATOM   1417  CB  LEU A 141     117.720 152.240 136.570  1.00  0.00           C
ATOM   1418  CG  LEU A 141     119.160 151.780 136.630  1.00  0.00           C
ATOM   1419  CD1 LEU A 141     119.140 150.760 137.820  1.00  0.00           C
ATOM   1420  CD2 LEU A 141     119.450 150.890 135.410  1.00  0.00           C
ATOM   1421  C   LEU A 141     116.080 153.480 135.300  1.00  0.00           C
ATOM   1422  O   LEU A 141     115.250 153.950 136.130  1.00  0.00           O
ATOM   1423  N   ASN A 142     115.830 153.370 134.030  1.00  0.00           N
ATOM   1424  H   ASN A 142     116.560 153.630 133.390  1.00  0.00           H
ATOM   1425  CA  ASN A 142     114.470 153.330 133.390  1.00  0.00           C
ATOM   1426  CB  ASN A 142     113.420 152.320 133.900  1.00  0.00           C
ATOM   1427  CG  ASN A 142     113.830 150.940 133.510  1.00  0.00           C
ATOM   1428  OD1 ASN A 142     114.980 150.510 133.450  1.00  0.00           O
ATOM   1429  ND2 ASN A 142     112.780 150.150 133.450  1.00  0.00           N
ATOM   1430 1HD2 ASN A 142     111.870 150.430 133.750  1.00  0.00           H
ATOM   1431 2HD2 ASN A 142     112.900 149.260 133.020  1.00  0.00           H
ATOM   1432  C   ASN A 142     113.850 154.750 133.320  1.00  0.00           C
ATOM   1433  O   ASN A 142     113.300 155.250 134.340  1.00  0.00           O
ATOM   1434  N   GLY A 143     113.980 155.270 132.100  1.00  0.00           N
ATOM   1435  H   GLY A 143     114.560 154.850 131.410  1.00  0.00           H
ATOM   1436  CA  GLY A 143     113.310 156.510 131.660  1.00  0.00           C
ATOM   1437  C   GLY A 143     114.270 157.620 131.210  1.00  0.00           C
ATOM   1438  O   GLY A 143     113.930 158.730 131.360  1.00  0.00           O
ATOM   1439  N   SER A 144     115.510 157.260 130.910  1.00  0.00           N
ATOM   1440  H   SER A 144     115.840 156.330 131.020  1.00  0.00           H
ATOM   1441  CA  SER A 144     116.430 158.230 130.200  1.00  0.00           C
ATOM   1442  CB  SER A 144     117.850 158.280 130.780  1.00  0.00           C
ATOM   1443  OG  SER A 144     118.570 157.120 130.660  1.00  0.00           O
ATOM   1444  HG  SER A 144     118.080 156.350 131.060  1.00  0.00           H
ATOM   1445  C   SER A 144     116.590 157.810 128.740  1.00  0.00           C
ATOM   1446  O   SER A 144     116.770 158.720 127.890  1.00  0.00           O
ATOM   1447  N   CYS A 145     116.520 156.530 128.410  1.00  0.00           N
ATOM   1448  H   CYS A 145     116.440 155.830 129.130  1.00  0.00           H
ATOM   1449  CA  CYS A 145     116.560 155.840 127.090  1.00  0.00           C
ATOM   1450  CB  CYS A 145     116.560 154.280 127.120  1.00  0.00           C
ATOM   1451  SG  CYS A 145     115.150 153.580 128.050  1.00  0.00           S
ATOM   1452  HG  CYS A 145     115.720 153.870 129.210  1.00  0.00           H
ATOM   1453  C   CYS A 145     115.430 156.460 126.230  1.00  0.00           C
ATOM   1454  O   CYS A 145     114.320 156.630 126.700  1.00  0.00           O
ATOM   1455  N   GLY A 146     115.790 156.850 124.980  1.00  0.00           N
ATOM   1456  H   GLY A 146     116.700 156.600 124.650  1.00  0.00           H
ATOM   1457  CA  GLY A 146     114.990 157.430 123.920  1.00  0.00           C
ATOM   1458  C   GLY A 146     115.350 158.940 123.750  1.00  0.00           C
ATOM   1459  O   GLY A 146     114.820 159.610 122.800  1.00  0.00           O
ATOM   1460  N   SER A 147     116.040 159.600 124.700  1.00  0.00           N
ATOM   1461  H   SER A 147     115.800 159.500 125.670  1.00  0.00           H
ATOM   1462  CA  SER A 147     116.880 160.790 124.490  1.00  0.00           C
ATOM   1463  CB  SER A 147     117.890 160.920 125.680  1.00  0.00           C
ATOM   1464  OG  SER A 147     117.300 161.310 126.920  1.00  0.00           O
ATOM   1465  HG  SER A 147     117.030 160.580 127.540  1.00  0.00           H
ATOM   1466  C   SER A 147     117.700 160.860 123.180  1.00  0.00           C
ATOM   1467  O   SER A 147     118.520 160.010 122.940  1.00  0.00           O
ATOM   1468  N   VAL A 148     117.540 162.010 122.470  1.00  0.00           N
ATOM   1469  H   VAL A 148     117.210 162.870 122.840  1.00  0.00           H
ATOM   1470  CA  VAL A 148     117.970 162.080 121.040  1.00  0.00           C
ATOM   1471  CB  VAL A 148     116.930 162.350 120.000  1.00  0.00           C
ATOM   1472  CG1 VAL A 148     116.210 161.060 119.570  1.00  0.00           C
ATOM   1473  CG2 VAL A 148     115.870 163.410 120.100  1.00  0.00           C
ATOM   1474  C   VAL A 148     119.190 162.910 120.750  1.00  0.00           C
ATOM   1475  O   VAL A 148     119.150 164.180 120.890  1.00  0.00           O
ATOM   1476  N   GLY A 149     120.100 162.280 120.080  1.00  0.00           N
ATOM   1477  H   GLY A 149     120.040 161.280 120.000  1.00  0.00           H
ATOM   1478  CA  GLY A 149     121.270 162.980 119.530  1.00  0.00           C
ATOM   1479  C   GLY A 149     120.890 163.540 118.140  1.00  0.00           C
ATOM   1480  O   GLY A 149     120.690 162.840 117.150  1.00  0.00           O
ATOM   1481  N   PHE A 150     120.940 164.880 118.060  1.00  0.00           N
ATOM   1482  H   PHE A 150     121.190 165.410 118.870  1.00  0.00           H
ATOM   1483  CA  PHE A 150     120.580 165.630 116.860  1.00  0.00           C
ATOM   1484  CB  PHE A 150     119.120 166.060 116.970  1.00  0.00           C
ATOM   1485  CG  PHE A 150     118.840 167.290 117.810  1.00  0.00           C
ATOM   1486  CD1 PHE A 150     118.520 168.410 117.050  1.00  0.00           C
ATOM   1487  HD1 PHE A 150     118.260 168.260 116.000  1.00  0.00           H
ATOM   1488  CD2 PHE A 150     118.950 167.400 119.200  1.00  0.00           C
ATOM   1489  HD2 PHE A 150     119.180 166.530 119.820  1.00  0.00           H
ATOM   1490  CE1 PHE A 150     118.310 169.630 117.670  1.00  0.00           C
ATOM   1491  HE1 PHE A 150     117.900 170.520 117.190  1.00  0.00           H
ATOM   1492  CE2 PHE A 150     118.820 168.660 119.800  1.00  0.00           C
ATOM   1493  HE2 PHE A 150     119.160 168.750 120.830  1.00  0.00           H
ATOM   1494  CZ  PHE A 150     118.490 169.780 119.030  1.00  0.00           C
ATOM   1495  HZ  PHE A 150     118.460 170.770 119.490  1.00  0.00           H
ATOM   1496  C   PHE A 150     121.550 166.790 116.540  1.00  0.00           C
ATOM   1497  O   PHE A 150     122.350 167.150 117.380  1.00  0.00           O
ATOM   1498  N   ASN A 151     121.600 167.200 115.290  1.00  0.00           N
ATOM   1499  H   ASN A 151     121.620 166.620 114.480  1.00  0.00           H
ATOM   1500  CA  ASN A 151     122.100 168.520 114.930  1.00  0.00           C
ATOM   1501  CB  ASN A 151     123.430 168.240 114.230  1.00  0.00           C
ATOM   1502  CG  ASN A 151     124.350 169.430 114.400  1.00  0.00           C
ATOM   1503  OD1 ASN A 151     124.850 169.620 115.490  1.00  0.00           O
ATOM   1504  ND2 ASN A 151     124.660 170.170 113.360  1.00  0.00           N
ATOM   1505 1HD2 ASN A 151     124.390 169.870 112.440  1.00  0.00           H
ATOM   1506 2HD2 ASN A 151     125.200 171.010 113.460  1.00  0.00           H
ATOM   1507  C   ASN A 151     121.140 169.140 113.920  1.00  0.00           C
ATOM   1508  O   ASN A 151     120.590 168.430 113.070  1.00  0.00           O
ATOM   1509  N   ILE A 152     121.210 170.440 113.800  1.00  0.00           N
ATOM   1510  H   ILE A 152     121.760 170.960 114.460  1.00  0.00           H
ATOM   1511  CA  ILE A 152     120.510 171.180 112.790  1.00  0.00           C
ATOM   1512  CB  ILE A 152     119.600 172.270 113.150  1.00  0.00           C
ATOM   1513  CG1 ILE A 152     118.760 172.010 114.390  1.00  0.00           C
ATOM   1514  CG2 ILE A 152     118.590 172.380 112.020  1.00  0.00           C
ATOM   1515  CD  ILE A 152     118.140 173.250 114.940  1.00  0.00           C
ATOM   1516  C   ILE A 152     121.580 171.750 111.790  1.00  0.00           C
ATOM   1517  O   ILE A 152     122.190 172.830 111.980  1.00  0.00           O
ATOM   1518  N   ASP A 153     121.560 171.240 110.540  1.00  0.00           N
ATOM   1519  H   ASP A 153     120.990 170.460 110.270  1.00  0.00           H
ATOM   1520  CA  ASP A 153     122.570 171.670 109.560  1.00  0.00           C
ATOM   1521  CB  ASP A 153     123.240 170.380 109.170  1.00  0.00           C
ATOM   1522  CG  ASP A 153     124.160 169.530 110.020  1.00  0.00           C
ATOM   1523  OD1 ASP A 153     125.350 169.650 109.770  1.00  0.00           O
ATOM   1524  OD2 ASP A 153     123.690 168.600 110.670  1.00  0.00           O
ATOM   1525  C   ASP A 153     121.950 172.500 108.410  1.00  0.00           C
ATOM   1526  O   ASP A 153     121.400 171.980 107.420  1.00  0.00           O
ATOM   1527  N   TYR A 154     121.790 173.820 108.600  1.00  0.00           N
ATOM   1528  H   TYR A 154     122.000 174.150 109.520  1.00  0.00           H
ATOM   1529  CA  TYR A 154     121.250 174.860 107.730  1.00  0.00           C
ATOM   1530  CB  TYR A 154     121.780 174.960 106.260  1.00  0.00           C
ATOM   1531  CG  TYR A 154     121.170 176.070 105.400  1.00  0.00           C
ATOM   1532  CD1 TYR A 154     121.600 177.420 105.590  1.00  0.00           C
ATOM   1533  HD1 TYR A 154     122.350 177.750 106.300  1.00  0.00           H
ATOM   1534  CD2 TYR A 154     120.090 175.720 104.510  1.00  0.00           C
ATOM   1535  HD2 TYR A 154     120.060 174.650 104.290  1.00  0.00           H
ATOM   1536  CE1 TYR A 154     120.910 178.380 104.850  1.00  0.00           C
ATOM   1537  HE1 TYR A 154     121.280 179.400 104.840  1.00  0.00           H
ATOM   1538  CE2 TYR A 154     119.420 176.700 103.830  1.00  0.00           C
ATOM   1539  HE2 TYR A 154     118.540 176.410 103.250  1.00  0.00           H
ATOM   1540  CZ  TYR A 154     119.830 178.030 104.020  1.00  0.00           C
ATOM   1541  OH  TYR A 154     119.270 179.080 103.310  1.00  0.00           O
ATOM   1542  HH  TYR A 154     118.320 178.800 103.180  1.00  0.00           H
ATOM   1543  C   TYR A 154     119.730 174.710 107.720  1.00  0.00           C
ATOM   1544  O   TYR A 154     119.020 175.540 108.290  1.00  0.00           O
ATOM   1545  N   ASP A 155     119.220 173.640 107.200  1.00  0.00           N
ATOM   1546  H   ASP A 155     119.790 172.900 106.870  1.00  0.00           H
ATOM   1547  CA  ASP A 155     117.750 173.520 106.970  1.00  0.00           C
ATOM   1548  CB  ASP A 155     117.610 173.720 105.470  1.00  0.00           C
ATOM   1549  CG  ASP A 155     116.150 173.780 105.080  1.00  0.00           C
ATOM   1550  OD1 ASP A 155     115.670 172.800 104.500  1.00  0.00           O
ATOM   1551  OD2 ASP A 155     115.650 174.890 105.210  1.00  0.00           O
ATOM   1552  C   ASP A 155     117.200 172.190 107.420  1.00  0.00           C
ATOM   1553  O   ASP A 155     116.120 172.200 107.980  1.00  0.00           O
ATOM   1554  N   CYS A 156     117.760 171.080 107.020  1.00  0.00           N
ATOM   1555  H   CYS A 156     118.580 171.020 106.460  1.00  0.00           H
ATOM   1556  CA  CYS A 156     117.350 169.760 107.580  1.00  0.00           C
ATOM   1557  CB  CYS A 156     117.830 168.710 106.620  1.00  0.00           C
ATOM   1558  SG  CYS A 156     117.190 167.000 106.950  1.00  0.00           S
ATOM   1559  HG  CYS A 156     116.290 167.090 105.970  1.00  0.00           H
ATOM   1560  C   CYS A 156     117.940 169.500 108.960  1.00  0.00           C
ATOM   1561  O   CYS A 156     119.010 169.900 109.380  1.00  0.00           O
ATOM   1562  N   VAL A 157     117.150 168.690 109.680  1.00  0.00           N
ATOM   1563  H   VAL A 157     116.430 168.240 109.150  1.00  0.00           H
ATOM   1564  CA  VAL A 157     117.470 168.210 111.030  1.00  0.00           C
ATOM   1565  CB  VAL A 157     116.230 168.200 111.920  1.00  0.00           C
ATOM   1566  CG1 VAL A 157     116.470 168.060 113.380  1.00  0.00           C
ATOM   1567  CG2 VAL A 157     115.330 169.460 111.790  1.00  0.00           C
ATOM   1568  C   VAL A 157     118.140 166.840 110.970  1.00  0.00           C
ATOM   1569  O   VAL A 157     117.520 165.870 110.660  1.00  0.00           O
ATOM   1570  N   SER A 158     119.420 166.810 111.270  1.00  0.00           N
ATOM   1571  H   SER A 158     119.850 167.600 111.690  1.00  0.00           H
ATOM   1572  CA  SER A 158     120.250 165.590 111.210  1.00  0.00           C
ATOM   1573  CB  SER A 158     121.720 165.900 110.880  1.00  0.00           C
ATOM   1574  OG  SER A 158     121.840 166.770 109.700  1.00  0.00           O
ATOM   1575  HG  SER A 158     122.300 167.590 110.040  1.00  0.00           H
ATOM   1576  C   SER A 158     120.350 164.730 112.440  1.00  0.00           C
ATOM   1577  O   SER A 158     120.990 165.090 113.410  1.00  0.00           O
ATOM   1578  N   PHE A 159     119.620 163.600 112.430  1.00  0.00           N
ATOM   1579  H   PHE A 159     119.150 163.230 111.620  1.00  0.00           H
ATOM   1580  CA  PHE A 159     119.360 162.770 113.600  1.00  0.00           C
ATOM   1581  CB  PHE A 159     117.980 162.110 113.700  1.00  0.00           C
ATOM   1582  CG  PHE A 159     116.780 163.100 114.130  1.00  0.00           C
ATOM   1583  CD1 PHE A 159     116.880 163.610 115.430  1.00  0.00           C
ATOM   1584  HD1 PHE A 159     117.480 163.150 116.210  1.00  0.00           H
ATOM   1585  CD2 PHE A 159     115.790 163.510 113.230  1.00  0.00           C
ATOM   1586  HD2 PHE A 159     115.810 163.040 112.240  1.00  0.00           H
ATOM   1587  CE1 PHE A 159     115.920 164.530 115.810  1.00  0.00           C
ATOM   1588  HE1 PHE A 159     116.200 165.290 116.540  1.00  0.00           H
ATOM   1589  CE2 PHE A 159     114.820 164.380 113.670  1.00  0.00           C
ATOM   1590  HE2 PHE A 159     114.040 164.750 113.010  1.00  0.00           H
ATOM   1591  CZ  PHE A 159     114.920 164.940 114.930  1.00  0.00           C
ATOM   1592  HZ  PHE A 159     114.040 165.430 115.350  1.00  0.00           H
ATOM   1593  C   PHE A 159     120.360 161.580 113.630  1.00  0.00           C
ATOM   1594  O   PHE A 159     120.300 160.670 112.800  1.00  0.00           O
ATOM   1595  N   CYS A 160     121.290 161.740 114.540  1.00  0.00           N
ATOM   1596  H   CYS A 160     121.400 162.600 115.030  1.00  0.00           H
ATOM   1597  CA  CYS A 160     122.430 160.850 114.560  1.00  0.00           C
ATOM   1598  CB  CYS A 160     123.690 161.790 114.650  1.00  0.00           C
ATOM   1599  SG  CYS A 160     123.520 162.970 116.070  1.00  0.00           S
ATOM   1600  HG  CYS A 160     124.490 163.860 115.860  1.00  0.00           H
ATOM   1601  C   CYS A 160     122.570 159.780 115.680  1.00  0.00           C
ATOM   1602  O   CYS A 160     123.190 158.750 115.480  1.00  0.00           O
ATOM   1603  N   TYR A 161     121.980 160.060 116.860  1.00  0.00           N
ATOM   1604  H   TYR A 161     121.290 160.790 116.810  1.00  0.00           H
ATOM   1605  CA  TYR A 161     122.080 159.200 118.090  1.00  0.00           C
ATOM   1606  CB  TYR A 161     123.160 159.870 119.000  1.00  0.00           C
ATOM   1607  CG  TYR A 161     123.460 159.180 120.360  1.00  0.00           C
ATOM   1608  CD1 TYR A 161     124.200 157.990 120.390  1.00  0.00           C
ATOM   1609  HD1 TYR A 161     124.480 157.370 119.540  1.00  0.00           H
ATOM   1610  CD2 TYR A 161     122.850 159.720 121.500  1.00  0.00           C
ATOM   1611  HD2 TYR A 161     122.610 160.780 121.450  1.00  0.00           H
ATOM   1612  CE1 TYR A 161     124.320 157.390 121.610  1.00  0.00           C
ATOM   1613  HE1 TYR A 161     124.920 156.480 121.610  1.00  0.00           H
ATOM   1614  CE2 TYR A 161     122.950 159.070 122.740  1.00  0.00           C
ATOM   1615  HE2 TYR A 161     122.320 159.400 123.570  1.00  0.00           H
ATOM   1616  CZ  TYR A 161     123.750 157.900 122.790  1.00  0.00           C
ATOM   1617  OH  TYR A 161     124.370 157.660 123.940  1.00  0.00           O
ATOM   1618  HH  TYR A 161     123.770 157.350 124.680  1.00  0.00           H
ATOM   1619  C   TYR A 161     120.800 158.940 118.860  1.00  0.00           C
ATOM   1620  O   TYR A 161     120.000 159.840 119.010  1.00  0.00           O
ATOM   1621  N   MET A 162     120.550 157.730 119.380  1.00  0.00           N
ATOM   1622  H   MET A 162     121.210 156.990 119.260  1.00  0.00           H
ATOM   1623  CA  MET A 162     119.390 157.360 120.190  1.00  0.00           C
ATOM   1624  CB  MET A 162     118.410 156.650 119.280  1.00  0.00           C
ATOM   1625  CG  MET A 162     117.030 156.620 119.950  1.00  0.00           C
ATOM   1626  SD  MET A 162     115.820 155.680 119.050  1.00  0.00           S
ATOM   1627  CE  MET A 162     114.380 156.650 119.630  1.00  0.00           C
ATOM   1628  C   MET A 162     119.820 156.500 121.400  1.00  0.00           C
ATOM   1629  O   MET A 162     120.440 155.500 121.290  1.00  0.00           O
ATOM   1630  N   HIS A 163     119.540 156.850 122.670  1.00  0.00           N
ATOM   1631  H   HIS A 163     118.910 157.590 122.890  1.00  0.00           H
ATOM   1632  CA  HIS A 163     119.880 155.980 123.820  1.00  0.00           C
ATOM   1633  CB  HIS A 163     119.680 156.940 124.970  1.00  0.00           C
ATOM   1634  CG  HIS A 163     120.180 156.600 126.400  1.00  0.00           C
ATOM   1635  ND1 HIS A 163     120.640 155.370 126.780  1.00  0.00           N
ATOM   1636  CD2 HIS A 163     119.920 157.300 127.540  1.00  0.00           C
ATOM   1637  HD2 HIS A 163     119.490 158.300 127.580  1.00  0.00           H
ATOM   1638  CE1 HIS A 163     120.660 155.310 128.090  1.00  0.00           C
ATOM   1639  HE1 HIS A 163     121.020 154.520 128.750  1.00  0.00           H
ATOM   1640  NE2 HIS A 163     120.260 156.500 128.550  1.00  0.00           N
ATOM   1641  HE2 HIS A 163     120.250 156.740 129.520  1.00  0.00           H
ATOM   1642  C   HIS A 163     119.040 154.720 123.750  1.00  0.00           C
ATOM   1643  O   HIS A 163     117.870 154.930 123.420  1.00  0.00           O
ATOM   1644  N   HIS A 164     119.640 153.530 124.050  1.00  0.00           N
ATOM   1645  H   HIS A 164     120.480 153.410 124.580  1.00  0.00           H
ATOM   1646  CA  HIS A 164     118.830 152.310 123.850  1.00  0.00           C
ATOM   1647  CB  HIS A 164     119.450 151.440 122.730  1.00  0.00           C
ATOM   1648  CG  HIS A 164     118.780 151.860 121.380  1.00  0.00           C
ATOM   1649  ND1 HIS A 164     117.540 151.560 120.950  1.00  0.00           N
ATOM   1650  CD2 HIS A 164     119.240 152.730 120.470  1.00  0.00           C
ATOM   1651  HD2 HIS A 164     120.240 153.160 120.420  1.00  0.00           H
ATOM   1652  CE1 HIS A 164     117.320 152.230 119.800  1.00  0.00           C
ATOM   1653  HE1 HIS A 164     116.450 152.100 119.160  1.00  0.00           H
ATOM   1654  NE2 HIS A 164     118.410 152.870 119.510  1.00  0.00           N
ATOM   1655  HE2 HIS A 164     118.610 153.300 118.640  1.00  0.00           H
ATOM   1656  C   HIS A 164     118.360 151.410 125.020  1.00  0.00           C
ATOM   1657  O   HIS A 164     117.150 151.110 125.130  1.00  0.00           O
ATOM   1658  N   MET A 165     119.340 151.070 125.850  1.00  0.00           N
ATOM   1659  H   MET A 165     120.230 151.530 125.920  1.00  0.00           H
ATOM   1660  CA  MET A 165     119.170 150.230 127.030  1.00  0.00           C
ATOM   1661  CB  MET A 165     119.640 148.830 126.930  1.00  0.00           C
ATOM   1662  CG  MET A 165     118.790 148.000 125.970  1.00  0.00           C
ATOM   1663  SD  MET A 165     119.510 146.480 125.300  1.00  0.00           S
ATOM   1664  CE  MET A 165     119.570 145.410 126.790  1.00  0.00           C
ATOM   1665  C   MET A 165     119.830 150.810 128.320  1.00  0.00           C
ATOM   1666  O   MET A 165     120.870 151.480 128.170  1.00  0.00           O
ATOM   1667  N   GLU A 166     119.110 150.700 129.450  1.00  0.00           N
ATOM   1668  H   GLU A 166     118.140 150.470 129.370  1.00  0.00           H
ATOM   1669  CA  GLU A 166     119.510 151.220 130.750  1.00  0.00           C
ATOM   1670  CB  GLU A 166     118.560 152.240 131.370  1.00  0.00           C
ATOM   1671  CG  GLU A 166     118.390 153.510 130.490  1.00  0.00           C
ATOM   1672  CD  GLU A 166     117.220 154.390 131.050  1.00  0.00           C
ATOM   1673  OE1 GLU A 166     117.570 155.110 131.960  1.00  0.00           O
ATOM   1674  OE2 GLU A 166     116.140 154.540 130.440  1.00  0.00           O
ATOM   1675  C   GLU A 166     119.690 150.080 131.790  1.00  0.00           C
ATOM   1676  O   GLU A 166     118.780 149.450 132.280  1.00  0.00           O
ATOM   1677  N   LEU A 167     120.980 149.880 132.040  1.00  0.00           N
ATOM   1678  H   LEU A 167     121.730 150.440 131.700  1.00  0.00           H
ATOM   1679  CA  LEU A 167     121.610 148.700 132.710  1.00  0.00           C
ATOM   1680  CB  LEU A 167     122.790 148.120 131.850  1.00  0.00           C
ATOM   1681  CG  LEU A 167     122.500 147.860 130.360  1.00  0.00           C
ATOM   1682  CD1 LEU A 167     123.820 147.720 129.590  1.00  0.00           C
ATOM   1683  CD2 LEU A 167     121.620 146.660 130.230  1.00  0.00           C
ATOM   1684  C   LEU A 167     122.120 148.960 134.170  1.00  0.00           C
ATOM   1685  O   LEU A 167     122.850 149.890 134.550  1.00  0.00           O
ATOM   1686  N   PRO A 168     121.560 148.150 135.120  1.00  0.00           N
ATOM   1687  CA  PRO A 168     121.990 147.930 136.510  1.00  0.00           C
ATOM   1688  CB  PRO A 168     121.400 146.560 136.790  1.00  0.00           C
ATOM   1689  CG  PRO A 168     120.000 146.630 136.200  1.00  0.00           C
ATOM   1690  CD  PRO A 168     120.270 147.440 134.950  1.00  0.00           C
ATOM   1691  C   PRO A 168     123.510 148.140 136.640  1.00  0.00           C
ATOM   1692  O   PRO A 168     124.160 147.500 135.760  1.00  0.00           O
ATOM   1693  N   THR A 169     123.960 148.520 137.840  1.00  0.00           N
ATOM   1694  H   THR A 169     123.370 148.390 138.640  1.00  0.00           H
ATOM   1695  CA  THR A 169     125.270 149.120 138.210  1.00  0.00           C
ATOM   1696  CB  THR A 169     126.430 148.070 138.150  1.00  0.00           C
ATOM   1697  OG1 THR A 169     126.560 147.570 136.900  1.00  0.00           O
ATOM   1698  HG1 THR A 169     125.740 147.360 136.370  1.00  0.00           H
ATOM   1699  CG2 THR A 169     126.370 146.950 139.220  1.00  0.00           C
ATOM   1700  C   THR A 169     125.470 150.480 137.570  1.00  0.00           C
ATOM   1701  O   THR A 169     126.650 150.770 137.310  1.00  0.00           O
ATOM   1702  N   GLY A 170     124.370 151.200 137.370  1.00  0.00           N
ATOM   1703  H   GLY A 170     123.740 151.060 138.130  1.00  0.00           H
ATOM   1704  CA  GLY A 170     124.210 152.460 136.640  1.00  0.00           C
ATOM   1705  C   GLY A 170     125.170 152.760 135.450  1.00  0.00           C
ATOM   1706  O   GLY A 170     126.010 153.700 135.450  1.00  0.00           O
ATOM   1707  N   VAL A 171     124.830 151.980 134.460  1.00  0.00           N
ATOM   1708  H   VAL A 171     124.030 151.380 134.430  1.00  0.00           H
ATOM   1709  CA  VAL A 171     125.500 152.120 133.160  1.00  0.00           C
ATOM   1710  CB  VAL A 171     126.330 150.820 132.930  1.00  0.00           C
ATOM   1711  CG1 VAL A 171     127.770 151.290 133.180  1.00  0.00           C
ATOM   1712  CG2 VAL A 171     125.930 149.550 133.720  1.00  0.00           C
ATOM   1713  C   VAL A 171     124.440 152.300 132.050  1.00  0.00           C
ATOM   1714  O   VAL A 171     123.410 151.730 132.140  1.00  0.00           O
ATOM   1715  N   HIS A 172     124.840 153.010 130.980  1.00  0.00           N
ATOM   1716  H   HIS A 172     125.770 153.310 130.760  1.00  0.00           H
ATOM   1717  CA  HIS A 172     123.850 153.550 129.990  1.00  0.00           C
ATOM   1718  CB  HIS A 172     123.740 155.050 129.950  1.00  0.00           C
ATOM   1719  CG  HIS A 172     122.840 155.670 131.010  1.00  0.00           C
ATOM   1720  ND1 HIS A 172     122.410 156.910 130.940  1.00  0.00           N
ATOM   1721  CD2 HIS A 172     121.960 155.080 131.880  1.00  0.00           C
ATOM   1722  HD2 HIS A 172     122.040 154.030 132.160  1.00  0.00           H
ATOM   1723  CE1 HIS A 172     121.390 157.160 131.690  1.00  0.00           C
ATOM   1724  HE1 HIS A 172     120.970 158.080 132.070  1.00  0.00           H
ATOM   1725  NE2 HIS A 172     121.110 156.010 132.270  1.00  0.00           N
ATOM   1726  HE2 HIS A 172     120.390 155.820 132.940  1.00  0.00           H
ATOM   1727  C   HIS A 172     124.350 153.100 128.640  1.00  0.00           C
ATOM   1728  O   HIS A 172     125.480 153.410 128.350  1.00  0.00           O
ATOM   1729  N   ALA A 173     123.550 152.490 127.750  1.00  0.00           N
ATOM   1730  H   ALA A 173     122.610 152.270 128.020  1.00  0.00           H
ATOM   1731  CA  ALA A 173     123.970 152.190 126.390  1.00  0.00           C
ATOM   1732  CB  ALA A 173     124.040 150.640 126.260  1.00  0.00           C
ATOM   1733  C   ALA A 173     123.020 152.720 125.300  1.00  0.00           C
ATOM   1734  O   ALA A 173     121.830 152.390 125.450  1.00  0.00           O
ATOM   1735  N   GLY A 174     123.600 153.340 124.320  1.00  0.00           N
ATOM   1736  H   GLY A 174     124.580 153.530 124.430  1.00  0.00           H
ATOM   1737  CA  GLY A 174     123.040 153.900 123.110  1.00  0.00           C
ATOM   1738  C   GLY A 174     123.930 153.690 121.840  1.00  0.00           C
ATOM   1739  O   GLY A 174     125.100 153.270 121.730  1.00  0.00           O
ATOM   1740  N   THR A 175     123.230 154.030 120.750  1.00  0.00           N
ATOM   1741  H   THR A 175     122.390 154.570 120.880  1.00  0.00           H
ATOM   1742  CA  THR A 175     123.490 153.660 119.320  1.00  0.00           C
ATOM   1743  CB  THR A 175     123.470 152.110 119.180  1.00  0.00           C
ATOM   1744  OG1 THR A 175     123.550 151.720 117.770  1.00  0.00           O
ATOM   1745  HG1 THR A 175     124.140 150.920 117.670  1.00  0.00           H
ATOM   1746  CG2 THR A 175     122.200 151.400 119.730  1.00  0.00           C
ATOM   1747  C   THR A 175     122.560 154.500 118.370  1.00  0.00           C
ATOM   1748  O   THR A 175     122.180 155.560 118.780  1.00  0.00           O
ATOM   1749  N   ASP A 176     122.290 154.150 117.120  1.00  0.00           N
ATOM   1750  H   ASP A 176     122.550 153.280 116.680  1.00  0.00           H
ATOM   1751  CA  ASP A 176     121.410 154.970 116.270  1.00  0.00           C
ATOM   1752  CB  ASP A 176     122.060 154.970 114.870  1.00  0.00           C
ATOM   1753  CG  ASP A 176     121.880 153.630 114.110  1.00  0.00           C
ATOM   1754  OD1 ASP A 176     121.000 153.610 113.230  1.00  0.00           O
ATOM   1755  OD2 ASP A 176     122.440 152.580 114.510  1.00  0.00           O
ATOM   1756  C   ASP A 176     119.950 154.550 116.100  1.00  0.00           C
ATOM   1757  O   ASP A 176     119.500 153.600 116.760  1.00  0.00           O
ATOM   1758  N   LEU A 177     119.250 155.360 115.260  1.00  0.00           N
ATOM   1759  H   LEU A 177     119.610 156.260 115.030  1.00  0.00           H
ATOM   1760  CA  LEU A 177     117.880 155.140 114.770  1.00  0.00           C
ATOM   1761  CB  LEU A 177     117.440 156.470 114.050  1.00  0.00           C
ATOM   1762  CG  LEU A 177     116.750 157.600 114.850  1.00  0.00           C
ATOM   1763  CD1 LEU A 177     115.430 157.020 115.370  1.00  0.00           C
ATOM   1764  CD2 LEU A 177     117.710 158.320 115.760  1.00  0.00           C
ATOM   1765  C   LEU A 177     117.380 153.880 114.100  1.00  0.00           C
ATOM   1766  O   LEU A 177     116.180 153.830 113.730  1.00  0.00           O
ATOM   1767  N   GLU A 178     118.320 153.010 113.710  1.00  0.00           N
ATOM   1768  H   GLU A 178     119.280 153.280 113.580  1.00  0.00           H
ATOM   1769  CA  GLU A 178     118.040 151.630 113.340  1.00  0.00           C
ATOM   1770  CB  GLU A 178     118.620 151.470 111.930  1.00  0.00           C
ATOM   1771  CG  GLU A 178     118.200 150.070 111.410  1.00  0.00           C
ATOM   1772  CD  GLU A 178     116.980 150.030 110.490  1.00  0.00           C
ATOM   1773  OE1 GLU A 178     116.710 150.950 109.650  1.00  0.00           O
ATOM   1774  OE2 GLU A 178     116.310 149.000 110.500  1.00  0.00           O
ATOM   1775  C   GLU A 178     118.670 150.640 114.350  1.00  0.00           C
ATOM   1776  O   GLU A 178     117.960 149.750 114.840  1.00  0.00           O
ATOM   1777  N   GLY A 179     119.930 150.860 114.730  1.00  0.00           N
ATOM   1778  H   GLY A 179     120.520 151.640 114.510  1.00  0.00           H
ATOM   1779  CA  GLY A 179     120.560 150.010 115.770  1.00  0.00           C
ATOM   1780  C   GLY A 179     121.780 149.100 115.390  1.00  0.00           C
ATOM   1781  O   GLY A 179     121.700 148.180 114.610  1.00  0.00           O
ATOM   1782  N   ASN A 180     122.960 149.730 115.490  1.00  0.00           N
ATOM   1783  H   ASN A 180     122.960 150.690 115.760  1.00  0.00           H
ATOM   1784  CA  ASN A 180     124.240 149.140 115.250  1.00  0.00           C
ATOM   1785  CB  ASN A 180     125.110 150.180 114.460  1.00  0.00           C
ATOM   1786  CG  ASN A 180     124.600 150.160 113.030  1.00  0.00           C
ATOM   1787  OD1 ASN A 180     125.330 149.920 112.090  1.00  0.00           O
ATOM   1788  ND2 ASN A 180     123.530 150.820 112.770  1.00  0.00           N
ATOM   1789 1HD2 ASN A 180     123.060 151.390 113.440  1.00  0.00           H
ATOM   1790 2HD2 ASN A 180     123.090 150.630 111.890  1.00  0.00           H
ATOM   1791  C   ASN A 180     125.070 148.720 116.470  1.00  0.00           C
ATOM   1792  O   ASN A 180     125.400 149.530 117.350  1.00  0.00           O
ATOM   1793  N   PHE A 181     125.750 147.580 116.290  1.00  0.00           N
ATOM   1794  H   PHE A 181     125.810 147.140 115.400  1.00  0.00           H
ATOM   1795  CA  PHE A 181     126.240 146.790 117.420  1.00  0.00           C
ATOM   1796  CB  PHE A 181     125.180 145.670 117.530  1.00  0.00           C
ATOM   1797  CG  PHE A 181     123.720 146.070 117.660  1.00  0.00           C
ATOM   1798  CD1 PHE A 181     122.740 145.480 116.870  1.00  0.00           C
ATOM   1799  HD1 PHE A 181     123.000 144.750 116.100  1.00  0.00           H
ATOM   1800  CD2 PHE A 181     123.340 146.980 118.600  1.00  0.00           C
ATOM   1801  HD2 PHE A 181     124.100 147.680 118.940  1.00  0.00           H
ATOM   1802  CE1 PHE A 181     121.410 145.780 117.120  1.00  0.00           C
ATOM   1803  HE1 PHE A 181     120.690 145.350 116.420  1.00  0.00           H
ATOM   1804  CE2 PHE A 181     122.040 147.330 118.910  1.00  0.00           C
ATOM   1805  HE2 PHE A 181     121.760 148.260 119.400  1.00  0.00           H
ATOM   1806  CZ  PHE A 181     121.050 146.700 118.130  1.00  0.00           C
ATOM   1807  HZ  PHE A 181     120.010 147.020 118.140  1.00  0.00           H
ATOM   1808  C   PHE A 181     127.560 146.190 116.950  1.00  0.00           C
ATOM   1809  O   PHE A 181     127.600 145.370 115.980  1.00  0.00           O
ATOM   1810  N   TYR A 182     128.610 146.750 117.580  1.00  0.00           N
ATOM   1811  H   TYR A 182     128.640 147.650 118.020  1.00  0.00           H
ATOM   1812  CA  TYR A 182     130.000 146.270 117.310  1.00  0.00           C
ATOM   1813  CB  TYR A 182     130.890 147.480 116.890  1.00  0.00           C
ATOM   1814  CG  TYR A 182     130.370 148.240 115.640  1.00  0.00           C
ATOM   1815  CD1 TYR A 182     129.860 147.660 114.490  1.00  0.00           C
ATOM   1816  HD1 TYR A 182     129.700 146.580 114.430  1.00  0.00           H
ATOM   1817  CD2 TYR A 182     130.460 149.650 115.740  1.00  0.00           C
ATOM   1818  HD2 TYR A 182     130.950 150.100 116.600  1.00  0.00           H
ATOM   1819  CE1 TYR A 182     129.430 148.480 113.480  1.00  0.00           C
ATOM   1820  HE1 TYR A 182     129.090 148.060 112.530  1.00  0.00           H
ATOM   1821  CE2 TYR A 182     130.030 150.500 114.780  1.00  0.00           C
ATOM   1822  HE2 TYR A 182     130.130 151.580 114.880  1.00  0.00           H
ATOM   1823  CZ  TYR A 182     129.500 149.890 113.630  1.00  0.00           C
ATOM   1824  OH  TYR A 182     129.150 150.770 112.690  1.00  0.00           O
ATOM   1825  HH  TYR A 182     129.120 151.720 113.000  1.00  0.00           H
ATOM   1826  C   TYR A 182     130.630 145.610 118.570  1.00  0.00           C
ATOM   1827  O   TYR A 182     131.090 146.290 119.540  1.00  0.00           O
ATOM   1828  N   GLY A 183     130.600 144.270 118.530  1.00  0.00           N
ATOM   1829  H   GLY A 183     130.030 143.810 117.850  1.00  0.00           H
ATOM   1830  CA  GLY A 183     131.080 143.450 119.600  1.00  0.00           C
ATOM   1831  C   GLY A 183     129.940 142.750 120.320  1.00  0.00           C
ATOM   1832  O   GLY A 183     128.800 142.870 119.880  1.00  0.00           O
ATOM   1833  N   PRO A 184     130.130 142.290 121.550  1.00  0.00           N
ATOM   1834  CA  PRO A 184     129.120 141.700 122.420  1.00  0.00           C
ATOM   1835  CB  PRO A 184     129.980 140.970 123.420  1.00  0.00           C
ATOM   1836  CG  PRO A 184     131.340 141.800 123.590  1.00  0.00           C
ATOM   1837  CD  PRO A 184     131.490 142.170 122.120  1.00  0.00           C
ATOM   1838  C   PRO A 184     128.230 142.870 122.970  1.00  0.00           C
ATOM   1839  O   PRO A 184     128.290 143.200 124.140  1.00  0.00           O
ATOM   1840  N   PHE A 185     127.120 143.080 122.230  1.00  0.00           N
ATOM   1841  H   PHE A 185     126.960 142.820 121.280  1.00  0.00           H
ATOM   1842  CA  PHE A 185     126.160 144.070 122.680  1.00  0.00           C
ATOM   1843  CB  PHE A 185     125.770 144.970 121.470  1.00  0.00           C
ATOM   1844  CG  PHE A 185     124.810 146.170 121.830  1.00  0.00           C
ATOM   1845  CD1 PHE A 185     125.170 147.460 121.560  1.00  0.00           C
ATOM   1846  HD1 PHE A 185     126.150 147.590 121.100  1.00  0.00           H
ATOM   1847  CD2 PHE A 185     123.600 145.930 122.390  1.00  0.00           C
ATOM   1848  HD2 PHE A 185     123.220 144.910 122.360  1.00  0.00           H
ATOM   1849  CE1 PHE A 185     124.380 148.530 121.890  1.00  0.00           C
ATOM   1850  HE1 PHE A 185     124.610 149.570 121.670  1.00  0.00           H
ATOM   1851  CE2 PHE A 185     122.780 146.980 122.770  1.00  0.00           C
ATOM   1852  HE2 PHE A 185     121.980 146.780 123.480  1.00  0.00           H
ATOM   1853  CZ  PHE A 185     123.150 148.280 122.540  1.00  0.00           C
ATOM   1854  HZ  PHE A 185     122.360 148.960 122.850  1.00  0.00           H
ATOM   1855  C   PHE A 185     124.980 143.450 123.440  1.00  0.00           C
ATOM   1856  O   PHE A 185     124.360 142.500 123.040  1.00  0.00           O
ATOM   1857  N   VAL A 186     124.790 144.020 124.650  1.00  0.00           N
ATOM   1858  H   VAL A 186     125.230 144.890 124.840  1.00  0.00           H
ATOM   1859  CA  VAL A 186     123.880 143.520 125.710  1.00  0.00           C
ATOM   1860  CB  VAL A 186     123.780 144.560 126.870  1.00  0.00           C
ATOM   1861  CG1 VAL A 186     123.240 145.870 126.370  1.00  0.00           C
ATOM   1862  CG2 VAL A 186     122.840 144.090 128.000  1.00  0.00           C
ATOM   1863  C   VAL A 186     122.420 143.100 125.230  1.00  0.00           C
ATOM   1864  O   VAL A 186     121.740 143.740 124.470  1.00  0.00           O
ATOM   1865  N   ASP A 187     122.150 141.830 125.500  1.00  0.00           N
ATOM   1866  H   ASP A 187     122.830 141.190 125.840  1.00  0.00           H
ATOM   1867  CA  ASP A 187     120.830 141.230 125.310  1.00  0.00           C
ATOM   1868  CB  ASP A 187     120.990 139.720 125.400  1.00  0.00           C
ATOM   1869  CG  ASP A 187     122.150 139.160 126.250  1.00  0.00           C
ATOM   1870  OD1 ASP A 187     123.200 138.810 125.750  1.00  0.00           O
ATOM   1871  OD2 ASP A 187     122.020 139.250 127.470  1.00  0.00           O
ATOM   1872  C   ASP A 187     119.830 141.750 126.300  1.00  0.00           C
ATOM   1873  O   ASP A 187     118.920 142.430 125.810  1.00  0.00           O
ATOM   1874  N   ARG A 188     119.800 141.130 127.480  1.00  0.00           N
ATOM   1875  H   ARG A 188     120.590 140.650 127.860  1.00  0.00           H
ATOM   1876  CA  ARG A 188     118.860 141.510 128.550  1.00  0.00           C
ATOM   1877  CB  ARG A 188     118.310 140.280 129.310  1.00  0.00           C
ATOM   1878  CG  ARG A 188     119.450 139.470 130.000  1.00  0.00           C
ATOM   1879  CD  ARG A 188     119.110 138.110 130.540  1.00  0.00           C
ATOM   1880  NE  ARG A 188     117.950 138.190 131.420  1.00  0.00           N
ATOM   1881  HE  ARG A 188     117.480 139.070 131.450  1.00  0.00           H
ATOM   1882  CZ  ARG A 188     117.470 137.150 132.140  1.00  0.00           C
ATOM   1883  NH1 ARG A 188     118.180 136.010 132.150  1.00  0.00           N
ATOM   1884 1HH1 ARG A 188     119.090 135.970 131.720  1.00  0.00           H
ATOM   1885 2HH1 ARG A 188     117.920 135.220 132.700  1.00  0.00           H
ATOM   1886  NH2 ARG A 188     116.240 137.130 132.570  1.00  0.00           N
ATOM   1887 1HH2 ARG A 188     115.650 137.930 132.470  1.00  0.00           H
ATOM   1888 2HH2 ARG A 188     115.900 136.300 133.010  1.00  0.00           H
ATOM   1889  C   ARG A 188     119.460 142.400 129.710  1.00  0.00           C
ATOM   1890  O   ARG A 188     120.660 142.560 129.740  1.00  0.00           O
ATOM   1891  N   GLN A 189     118.590 142.970 130.510  1.00  0.00           N
ATOM   1892  H   GLN A 189     117.640 142.700 130.330  1.00  0.00           H
ATOM   1893  CA  GLN A 189     118.840 143.930 131.580  1.00  0.00           C
ATOM   1894  CB  GLN A 189     117.600 144.630 132.160  1.00  0.00           C
ATOM   1895  CG  GLN A 189     117.130 145.620 131.080  1.00  0.00           C
ATOM   1896  CD  GLN A 189     116.550 145.130 129.750  1.00  0.00           C
ATOM   1897  OE1 GLN A 189     116.160 143.980 129.580  1.00  0.00           O
ATOM   1898  NE2 GLN A 189     116.070 146.000 128.910  1.00  0.00           N
ATOM   1899 1HE2 GLN A 189     116.010 146.980 129.120  1.00  0.00           H
ATOM   1900 2HE2 GLN A 189     115.470 145.620 128.210  1.00  0.00           H
ATOM   1901  C   GLN A 189     119.640 143.490 132.810  1.00  0.00           C
ATOM   1902  O   GLN A 189     119.190 143.250 133.950  1.00  0.00           O
ATOM   1903  N   THR A 190     120.850 143.010 132.560  1.00  0.00           N
ATOM   1904  H   THR A 190     121.040 142.750 131.610  1.00  0.00           H
ATOM   1905  CA  THR A 190     121.910 142.670 133.530  1.00  0.00           C
ATOM   1906  CB  THR A 190     122.370 141.200 133.320  1.00  0.00           C
ATOM   1907  OG1 THR A 190     122.680 140.990 131.940  1.00  0.00           O
ATOM   1908  HG1 THR A 190     122.690 140.020 131.690  1.00  0.00           H
ATOM   1909  CG2 THR A 190     121.280 140.310 133.700  1.00  0.00           C
ATOM   1910  C   THR A 190     123.080 143.670 133.500  1.00  0.00           C
ATOM   1911  O   THR A 190     123.180 144.420 132.540  1.00  0.00           O
ATOM   1912  N   ALA A 191     123.920 143.690 134.540  1.00  0.00           N
ATOM   1913  H   ALA A 191     123.590 143.480 135.460  1.00  0.00           H
ATOM   1914  CA  ALA A 191     125.260 144.300 134.550  1.00  0.00           C
ATOM   1915  CB  ALA A 191     126.050 144.250 135.850  1.00  0.00           C
ATOM   1916  C   ALA A 191     126.150 143.680 133.440  1.00  0.00           C
ATOM   1917  O   ALA A 191     126.930 142.730 133.750  1.00  0.00           O
ATOM   1918  N   GLN A 192     126.120 144.280 132.280  1.00  0.00           N
ATOM   1919  H   GLN A 192     125.330 144.850 132.050  1.00  0.00           H
ATOM   1920  CA  GLN A 192     126.780 143.870 131.000  1.00  0.00           C
ATOM   1921  CB  GLN A 192     125.940 143.190 129.900  1.00  0.00           C
ATOM   1922  CG  GLN A 192     125.470 141.780 130.260  1.00  0.00           C
ATOM   1923  CD  GLN A 192     124.860 141.060 129.080  1.00  0.00           C
ATOM   1924  OE1 GLN A 192     125.470 140.800 128.030  1.00  0.00           O
ATOM   1925  NE2 GLN A 192     123.540 141.090 129.090  1.00  0.00           N
ATOM   1926 1HE2 GLN A 192     123.040 141.650 129.750  1.00  0.00           H
ATOM   1927 2HE2 GLN A 192     123.030 140.630 128.370  1.00  0.00           H
ATOM   1928  C   GLN A 192     127.480 145.010 130.310  1.00  0.00           C
ATOM   1929  O   GLN A 192     126.960 146.090 130.270  1.00  0.00           O
ATOM   1930  N   ALA A 193     128.590 144.580 129.690  1.00  0.00           N
ATOM   1931  H   ALA A 193     128.820 143.610 129.810  1.00  0.00           H
ATOM   1932  CA  ALA A 193     129.300 145.410 128.760  1.00  0.00           C
ATOM   1933  CB  ALA A 193     130.740 144.940 128.580  1.00  0.00           C
ATOM   1934  C   ALA A 193     128.610 145.270 127.360  1.00  0.00           C
ATOM   1935  O   ALA A 193     128.360 144.240 126.800  1.00  0.00           O
ATOM   1936  N   ALA A 194     128.580 146.460 126.780  1.00  0.00           N
ATOM   1937  H   ALA A 194     128.760 147.300 127.290  1.00  0.00           H
ATOM   1938  CA  ALA A 194     127.940 146.700 125.460  1.00  0.00           C
ATOM   1939  CB  ALA A 194     126.920 147.810 125.530  1.00  0.00           C
ATOM   1940  C   ALA A 194     129.080 146.970 124.430  1.00  0.00           C
ATOM   1941  O   ALA A 194     129.590 148.070 124.360  1.00  0.00           O
ATOM   1942  N   GLY A 195     129.610 145.870 123.930  1.00  0.00           N
ATOM   1943  H   GLY A 195     129.280 145.030 124.370  1.00  0.00           H
ATOM   1944  CA  GLY A 195     130.580 145.740 122.800  1.00  0.00           C
ATOM   1945  C   GLY A 195     131.870 146.510 123.030  1.00  0.00           C
ATOM   1946  O   GLY A 195     132.270 146.620 124.240  1.00  0.00           O
ATOM   1947  N   THR A 196     132.490 147.050 121.980  1.00  0.00           N
ATOM   1948  H   THR A 196     132.280 146.720 121.060  1.00  0.00           H
ATOM   1949  CA  THR A 196     133.760 147.810 122.060  1.00  0.00           C
ATOM   1950  CB  THR A 196     133.940 148.520 120.700  1.00  0.00           C
ATOM   1951  OG1 THR A 196     132.690 149.300 120.400  1.00  0.00           O
ATOM   1952  HG1 THR A 196     132.600 149.910 121.190  1.00  0.00           H
ATOM   1953  CG2 THR A 196     134.260 147.450 119.660  1.00  0.00           C
ATOM   1954  C   THR A 196     133.920 148.860 123.220  1.00  0.00           C
ATOM   1955  O   THR A 196     133.060 149.650 123.540  1.00  0.00           O
ATOM   1956  N   ASP A 197     134.940 148.700 124.030  1.00  0.00           N
ATOM   1957  H   ASP A 197     135.360 147.800 124.100  1.00  0.00           H
ATOM   1958  CA  ASP A 197     135.430 149.560 125.150  1.00  0.00           C
ATOM   1959  CB  ASP A 197     136.160 148.630 126.030  1.00  0.00           C
ATOM   1960  CG  ASP A 197     137.070 147.770 125.210  1.00  0.00           C
ATOM   1961  OD1 ASP A 197     138.160 148.170 124.760  1.00  0.00           O
ATOM   1962  OD2 ASP A 197     136.780 146.570 125.170  1.00  0.00           O
ATOM   1963  C   ASP A 197     136.240 150.850 124.860  1.00  0.00           C
ATOM   1964  O   ASP A 197     136.530 151.690 125.720  1.00  0.00           O
ATOM   1965  N   THR A 198     136.540 150.910 123.590  1.00  0.00           N
ATOM   1966  H   THR A 198     136.230 150.270 122.900  1.00  0.00           H
ATOM   1967  CA  THR A 198     137.510 151.840 123.090  1.00  0.00           C
ATOM   1968  CB  THR A 198     137.610 151.720 121.570  1.00  0.00           C
ATOM   1969  OG1 THR A 198     137.720 150.340 121.280  1.00  0.00           O
ATOM   1970  HG1 THR A 198     138.500 149.940 121.770  1.00  0.00           H
ATOM   1971  CG2 THR A 198     138.830 152.380 121.100  1.00  0.00           C
ATOM   1972  C   THR A 198     137.110 153.340 123.280  1.00  0.00           C
ATOM   1973  O   THR A 198     135.920 153.590 123.030  1.00  0.00           O
ATOM   1974  N   THR A 199     137.930 154.230 123.940  1.00  0.00           N
ATOM   1975  H   THR A 199     138.690 153.850 124.460  1.00  0.00           H
ATOM   1976  CA  THR A 199     137.590 155.680 124.120  1.00  0.00           C
ATOM   1977  CB  THR A 199     137.020 155.950 125.520  1.00  0.00           C
ATOM   1978  OG1 THR A 199     136.370 157.180 125.290  1.00  0.00           O
ATOM   1979  HG1 THR A 199     136.110 157.630 126.140  1.00  0.00           H
ATOM   1980  CG2 THR A 199     138.100 156.220 126.570  1.00  0.00           C
ATOM   1981  C   THR A 199     138.580 156.670 123.440  1.00  0.00           C
ATOM   1982  O   THR A 199     139.740 156.370 123.090  1.00  0.00           O
ATOM   1983  N   ILE A 200     138.070 157.840 123.080  1.00  0.00           N
ATOM   1984  H   ILE A 200     137.150 158.100 123.350  1.00  0.00           H
ATOM   1985  CA  ILE A 200     138.520 159.010 122.230  1.00  0.00           C
ATOM   1986  CB  ILE A 200     137.350 159.760 121.430  1.00  0.00           C
ATOM   1987  CG1 ILE A 200     136.130 159.980 122.320  1.00  0.00           C
ATOM   1988  CG2 ILE A 200     136.950 159.050 120.130  1.00  0.00           C
ATOM   1989  CD  ILE A 200     134.980 160.730 121.660  1.00  0.00           C
ATOM   1990  C   ILE A 200     139.580 159.890 122.790  1.00  0.00           C
ATOM   1991  O   ILE A 200     139.280 160.980 123.200  1.00  0.00           O
ATOM   1992  N   THR A 201     140.780 159.460 122.510  1.00  0.00           N
ATOM   1993  H   THR A 201     140.860 158.610 122.000  1.00  0.00           H
ATOM   1994  CA  THR A 201     142.070 160.050 122.910  1.00  0.00           C
ATOM   1995  CB  THR A 201     143.210 159.240 122.460  1.00  0.00           C
ATOM   1996  OG1 THR A 201     142.990 157.860 122.730  1.00  0.00           O
ATOM   1997  HG1 THR A 201     143.760 157.300 122.460  1.00  0.00           H
ATOM   1998  CG2 THR A 201     144.470 159.560 123.270  1.00  0.00           C
ATOM   1999  C   THR A 201     142.310 161.440 122.420  1.00  0.00           C
ATOM   2000  O   THR A 201     142.550 162.330 123.210  1.00  0.00           O
ATOM   2001  N   VAL A 202     142.100 161.710 121.100  1.00  0.00           N
ATOM   2002  H   VAL A 202     141.850 160.980 120.470  1.00  0.00           H
ATOM   2003  CA  VAL A 202     142.170 163.010 120.500  1.00  0.00           C
ATOM   2004  CB  VAL A 202     141.770 162.810 119.030  1.00  0.00           C
ATOM   2005  CG1 VAL A 202     140.350 162.500 118.740  1.00  0.00           C
ATOM   2006  CG2 VAL A 202     142.080 164.070 118.190  1.00  0.00           C
ATOM   2007  C   VAL A 202     141.390 164.100 121.260  1.00  0.00           C
ATOM   2008  O   VAL A 202     141.870 165.230 121.310  1.00  0.00           O
ATOM   2009  N   ASN A 203     140.350 163.750 122.000  1.00  0.00           N
ATOM   2010  H   ASN A 203     139.950 162.870 121.750  1.00  0.00           H
ATOM   2011  CA  ASN A 203     139.420 164.660 122.720  1.00  0.00           C
ATOM   2012  CB  ASN A 203     137.980 164.060 122.730  1.00  0.00           C
ATOM   2013  CG  ASN A 203     137.320 163.970 121.330  1.00  0.00           C
ATOM   2014  OD1 ASN A 203     137.950 163.970 120.290  1.00  0.00           O
ATOM   2015  ND2 ASN A 203     136.040 163.700 121.350  1.00  0.00           N
ATOM   2016 1HD2 ASN A 203     135.560 163.430 122.190  1.00  0.00           H
ATOM   2017 2HD2 ASN A 203     135.570 163.640 120.470  1.00  0.00           H
ATOM   2018  C   ASN A 203     139.960 164.880 124.170  1.00  0.00           C
ATOM   2019  O   ASN A 203     139.920 166.020 124.620  1.00  0.00           O
ATOM   2020  N   VAL A 204     140.390 163.720 124.780  1.00  0.00           N
ATOM   2021  H   VAL A 204     140.340 162.830 124.330  1.00  0.00           H
ATOM   2022  CA  VAL A 204     141.130 163.750 126.060  1.00  0.00           C
ATOM   2023  CB  VAL A 204     141.580 162.370 126.550  1.00  0.00           C
ATOM   2024  CG1 VAL A 204     141.850 162.440 128.060  1.00  0.00           C
ATOM   2025  CG2 VAL A 204     140.530 161.320 126.300  1.00  0.00           C
ATOM   2026  C   VAL A 204     142.390 164.680 125.810  1.00  0.00           C
ATOM   2027  O   VAL A 204     142.800 165.310 126.810  1.00  0.00           O
ATOM   2028  N   LEU A 205     143.180 164.550 124.700  1.00  0.00           N
ATOM   2029  H   LEU A 205     143.260 163.650 124.250  1.00  0.00           H
ATOM   2030  CA  LEU A 205     144.250 165.490 124.200  1.00  0.00           C
ATOM   2031  CB  LEU A 205     145.080 164.970 123.040  1.00  0.00           C
ATOM   2032  CG  LEU A 205     145.890 163.730 123.510  1.00  0.00           C
ATOM   2033  CD1 LEU A 205     146.580 163.120 122.230  1.00  0.00           C
ATOM   2034  CD2 LEU A 205     146.970 163.920 124.600  1.00  0.00           C
ATOM   2035  C   LEU A 205     143.840 166.990 124.000  1.00  0.00           C
ATOM   2036  O   LEU A 205     144.580 167.850 124.500  1.00  0.00           O
ATOM   2037  N   ALA A 206     142.730 167.200 123.290  1.00  0.00           N
ATOM   2038  H   ALA A 206     142.450 166.570 122.570  1.00  0.00           H
ATOM   2039  CA  ALA A 206     142.070 168.550 123.250  1.00  0.00           C
ATOM   2040  CB  ALA A 206     140.770 168.480 122.440  1.00  0.00           C
ATOM   2041  C   ALA A 206     141.810 169.180 124.610  1.00  0.00           C
ATOM   2042  O   ALA A 206     141.980 170.370 124.820  1.00  0.00           O
ATOM   2043  N   TRP A 207     141.180 168.360 125.450  1.00  0.00           N
ATOM   2044  H   TRP A 207     140.650 167.560 125.180  1.00  0.00           H
ATOM   2045  CA  TRP A 207     141.030 168.830 126.880  1.00  0.00           C
ATOM   2046  CB  TRP A 207     140.530 167.610 127.580  1.00  0.00           C
ATOM   2047  CG  TRP A 207     140.140 167.840 129.070  1.00  0.00           C
ATOM   2048  CD1 TRP A 207     139.360 168.840 129.440  1.00  0.00           C
ATOM   2049  HD1 TRP A 207     138.950 169.650 128.830  1.00  0.00           H
ATOM   2050  CD2 TRP A 207     140.420 167.050 130.130  1.00  0.00           C
ATOM   2051  NE1 TRP A 207     139.010 168.630 130.720  1.00  0.00           N
ATOM   2052  HE1 TRP A 207     138.210 169.010 131.180  1.00  0.00           H
ATOM   2053  CE2 TRP A 207     139.700 167.580 131.200  1.00  0.00           C
ATOM   2054  CE3 TRP A 207     141.270 166.000 130.320  1.00  0.00           C
ATOM   2055  HE3 TRP A 207     142.020 165.570 129.650  1.00  0.00           H
ATOM   2056  CZ2 TRP A 207     139.820 167.090 132.500  1.00  0.00           C
ATOM   2057  HZ2 TRP A 207     139.480 167.670 133.360  1.00  0.00           H
ATOM   2058  CZ3 TRP A 207     141.350 165.470 131.610  1.00  0.00           C
ATOM   2059  HZ3 TRP A 207     142.250 164.880 131.810  1.00  0.00           H
ATOM   2060  CH2 TRP A 207     140.660 165.970 132.680  1.00  0.00           C
ATOM   2061  HH2 TRP A 207     141.050 165.730 133.670  1.00  0.00           H
ATOM   2062  C   TRP A 207     142.290 169.340 127.540  1.00  0.00           C
ATOM   2063  O   TRP A 207     142.300 170.470 128.080  1.00  0.00           O
ATOM   2064  N   LEU A 208     143.400 168.510 127.500  1.00  0.00           N
ATOM   2065  H   LEU A 208     143.290 167.570 127.180  1.00  0.00           H
ATOM   2066  CA  LEU A 208     144.740 169.010 127.890  1.00  0.00           C
ATOM   2067  CB  LEU A 208     145.790 167.970 127.520  1.00  0.00           C
ATOM   2068  CG  LEU A 208     145.740 166.640 128.360  1.00  0.00           C
ATOM   2069  CD1 LEU A 208     146.890 165.680 127.970  1.00  0.00           C
ATOM   2070  CD2 LEU A 208     145.670 166.960 129.860  1.00  0.00           C
ATOM   2071  C   LEU A 208     145.110 170.350 127.270  1.00  0.00           C
ATOM   2072  O   LEU A 208     145.500 171.300 127.920  1.00  0.00           O
ATOM   2073  N   TYR A 209     144.890 170.450 126.000  1.00  0.00           N
ATOM   2074  H   TYR A 209     144.720 169.650 125.420  1.00  0.00           H
ATOM   2075  CA  TYR A 209     145.140 171.720 125.240  1.00  0.00           C
ATOM   2076  CB  TYR A 209     144.890 171.460 123.700  1.00  0.00           C
ATOM   2077  CG  TYR A 209     146.120 170.740 123.080  1.00  0.00           C
ATOM   2078  CD1 TYR A 209     147.280 171.420 123.020  1.00  0.00           C
ATOM   2079  HD1 TYR A 209     147.350 172.420 123.450  1.00  0.00           H
ATOM   2080  CD2 TYR A 209     146.100 169.520 122.380  1.00  0.00           C
ATOM   2081  HD2 TYR A 209     145.210 168.890 122.400  1.00  0.00           H
ATOM   2082  CE1 TYR A 209     148.430 171.040 122.360  1.00  0.00           C
ATOM   2083  HE1 TYR A 209     149.330 171.650 122.250  1.00  0.00           H
ATOM   2084  CE2 TYR A 209     147.240 169.100 121.690  1.00  0.00           C
ATOM   2085  HE2 TYR A 209     147.320 168.060 121.380  1.00  0.00           H
ATOM   2086  CZ  TYR A 209     148.340 169.880 121.660  1.00  0.00           C
ATOM   2087  OH  TYR A 209     149.470 169.600 120.940  1.00  0.00           O
ATOM   2088  HH  TYR A 209     150.190 170.260 121.160  1.00  0.00           H
ATOM   2089  C   TYR A 209     144.310 172.860 125.820  1.00  0.00           C
ATOM   2090  O   TYR A 209     144.850 173.900 126.060  1.00  0.00           O
ATOM   2091  N   ALA A 210     143.030 172.620 125.950  1.00  0.00           N
ATOM   2092  H   ALA A 210     142.690 171.900 125.350  1.00  0.00           H
ATOM   2093  CA  ALA A 210     142.070 173.480 126.720  1.00  0.00           C
ATOM   2094  CB  ALA A 210     140.800 172.820 127.090  1.00  0.00           C
ATOM   2095  C   ALA A 210     142.580 173.940 128.120  1.00  0.00           C
ATOM   2096  O   ALA A 210     142.660 175.100 128.510  1.00  0.00           O
ATOM   2097  N   ALA A 211     143.040 172.960 128.870  1.00  0.00           N
ATOM   2098  H   ALA A 211     142.980 171.990 128.650  1.00  0.00           H
ATOM   2099  CA  ALA A 211     143.680 173.200 130.140  1.00  0.00           C
ATOM   2100  CB  ALA A 211     143.860 171.870 130.910  1.00  0.00           C
ATOM   2101  C   ALA A 211     144.960 174.080 130.140  1.00  0.00           C
ATOM   2102  O   ALA A 211     144.990 175.140 130.740  1.00  0.00           O
ATOM   2103  N   VAL A 212     145.770 173.780 129.130  1.00  0.00           N
ATOM   2104  H   VAL A 212     145.890 172.890 128.690  1.00  0.00           H
ATOM   2105  CA  VAL A 212     146.910 174.710 128.860  1.00  0.00           C
ATOM   2106  CB  VAL A 212     147.960 174.040 127.910  1.00  0.00           C
ATOM   2107  CG1 VAL A 212     149.150 174.920 127.530  1.00  0.00           C
ATOM   2108  CG2 VAL A 212     148.420 172.650 128.480  1.00  0.00           C
ATOM   2109  C   VAL A 212     146.480 176.180 128.490  1.00  0.00           C
ATOM   2110  O   VAL A 212     147.230 177.160 128.840  1.00  0.00           O
ATOM   2111  N   ILE A 213     145.470 176.360 127.670  1.00  0.00           N
ATOM   2112  H   ILE A 213     145.180 175.650 127.020  1.00  0.00           H
ATOM   2113  CA  ILE A 213     144.970 177.670 127.310  1.00  0.00           C
ATOM   2114  CB  ILE A 213     143.960 177.630 126.120  1.00  0.00           C
ATOM   2115  CG1 ILE A 213     144.600 176.980 124.840  1.00  0.00           C
ATOM   2116  CG2 ILE A 213     143.320 178.910 125.610  1.00  0.00           C
ATOM   2117  CD  ILE A 213     143.580 176.490 123.910  1.00  0.00           C
ATOM   2118  C   ILE A 213     144.330 178.420 128.490  1.00  0.00           C
ATOM   2119  O   ILE A 213     144.670 179.540 128.900  1.00  0.00           O
ATOM   2120  N   ASN A 214     143.250 177.860 129.010  1.00  0.00           N
ATOM   2121  H   ASN A 214     142.970 176.980 128.620  1.00  0.00           H
ATOM   2122  CA  ASN A 214     142.480 178.420 130.140  1.00  0.00           C
ATOM   2123  CB  ASN A 214     141.180 177.690 130.290  1.00  0.00           C
ATOM   2124  CG  ASN A 214     140.160 178.250 131.230  1.00  0.00           C
ATOM   2125  OD1 ASN A 214     139.860 177.900 132.370  1.00  0.00           O
ATOM   2126  ND2 ASN A 214     139.470 179.370 130.890  1.00  0.00           N
ATOM   2127 1HD2 ASN A 214     139.610 179.890 130.050  1.00  0.00           H
ATOM   2128 2HD2 ASN A 214     138.750 179.620 131.540  1.00  0.00           H
ATOM   2129  C   ASN A 214     143.180 178.480 131.500  1.00  0.00           C
ATOM   2130  O   ASN A 214     143.470 179.580 132.010  1.00  0.00           O
ATOM   2131  N   GLY A 215     143.740 177.320 131.880  1.00  0.00           N
ATOM   2132  H   GLY A 215     143.940 176.580 131.240  1.00  0.00           H
ATOM   2133  CA  GLY A 215     144.410 177.140 133.220  1.00  0.00           C
ATOM   2134  C   GLY A 215     145.450 176.010 133.280  1.00  0.00           C
ATOM   2135  O   GLY A 215     146.630 176.260 133.010  1.00  0.00           O
ATOM   2136  N   ASP A 216     145.100 174.850 133.810  1.00  0.00           N
ATOM   2137  H   ASP A 216     144.150 174.700 134.120  1.00  0.00           H
ATOM   2138  CA  ASP A 216     146.070 173.690 134.190  1.00  0.00           C
ATOM   2139  CB  ASP A 216     145.170 172.570 134.640  1.00  0.00           C
ATOM   2140  CG  ASP A 216     144.880 172.760 136.120  1.00  0.00           C
ATOM   2141  OD1 ASP A 216     143.790 172.280 136.500  1.00  0.00           O
ATOM   2142  OD2 ASP A 216     145.810 173.050 136.870  1.00  0.00           O
ATOM   2143  C   ASP A 216     147.140 173.250 133.190  1.00  0.00           C
ATOM   2144  O   ASP A 216     146.870 172.610 132.140  1.00  0.00           O
ATOM   2145  N   ARG A 217     148.350 173.700 133.480  1.00  0.00           N
ATOM   2146  H   ARG A 217     148.400 174.590 133.940  1.00  0.00           H
ATOM   2147  CA  ARG A 217     149.660 173.270 132.850  1.00  0.00           C
ATOM   2148  CB  ARG A 217     150.520 174.400 132.200  1.00  0.00           C
ATOM   2149  CG  ARG A 217     149.720 175.510 131.430  1.00  0.00           C
ATOM   2150  CD  ARG A 217     150.620 176.510 130.660  1.00  0.00           C
ATOM   2151  NE  ARG A 217     149.760 177.500 129.950  1.00  0.00           N
ATOM   2152  HE  ARG A 217     148.810 177.530 130.260  1.00  0.00           H
ATOM   2153  CZ  ARG A 217     150.190 178.130 128.810  1.00  0.00           C
ATOM   2154  NH1 ARG A 217     151.350 177.930 128.140  1.00  0.00           N
ATOM   2155 1HH1 ARG A 217     152.020 177.270 128.480  1.00  0.00           H
ATOM   2156 2HH1 ARG A 217     151.540 178.500 127.330  1.00  0.00           H
ATOM   2157  NH2 ARG A 217     149.430 179.200 128.490  1.00  0.00           N
ATOM   2158 1HH2 ARG A 217     148.650 179.460 129.050  1.00  0.00           H
ATOM   2159 2HH2 ARG A 217     149.960 179.790 127.880  1.00  0.00           H
ATOM   2160  C   ARG A 217     150.540 172.350 133.660  1.00  0.00           C
ATOM   2161  O   ARG A 217     151.630 172.060 133.230  1.00  0.00           O
ATOM   2162  N   TRP A 218     150.100 171.910 134.890  1.00  0.00           N
ATOM   2163  H   TRP A 218     149.210 172.160 135.260  1.00  0.00           H
ATOM   2164  CA  TRP A 218     151.020 171.100 135.780  1.00  0.00           C
ATOM   2165  CB  TRP A 218     150.400 170.730 137.120  1.00  0.00           C
ATOM   2166  CG  TRP A 218     149.120 169.990 137.110  1.00  0.00           C
ATOM   2167  CD1 TRP A 218     147.930 170.560 137.040  1.00  0.00           C
ATOM   2168  HD1 TRP A 218     147.690 171.620 137.020  1.00  0.00           H
ATOM   2169  CD2 TRP A 218     148.910 168.600 137.130  1.00  0.00           C
ATOM   2170  NE1 TRP A 218     146.980 169.580 137.100  1.00  0.00           N
ATOM   2171  HE1 TRP A 218     145.980 169.700 137.120  1.00  0.00           H
ATOM   2172  CE2 TRP A 218     147.560 168.350 137.130  1.00  0.00           C
ATOM   2173  CE3 TRP A 218     149.770 167.510 137.180  1.00  0.00           C
ATOM   2174  HE3 TRP A 218     150.820 167.750 136.990  1.00  0.00           H
ATOM   2175  CZ2 TRP A 218     147.130 167.090 137.200  1.00  0.00           C
ATOM   2176  HZ2 TRP A 218     146.090 166.860 137.410  1.00  0.00           H
ATOM   2177  CZ3 TRP A 218     149.380 166.180 137.230  1.00  0.00           C
ATOM   2178  HZ3 TRP A 218     150.100 165.500 136.770  1.00  0.00           H
ATOM   2179  CH2 TRP A 218     147.990 166.000 137.230  1.00  0.00           C
ATOM   2180  HH2 TRP A 218     147.620 164.990 137.380  1.00  0.00           H
ATOM   2181  C   TRP A 218     151.650 169.820 135.220  1.00  0.00           C
ATOM   2182  O   TRP A 218     152.770 169.400 135.540  1.00  0.00           O
ATOM   2183  N   PHE A 219     150.920 169.150 134.350  1.00  0.00           N
ATOM   2184  H   PHE A 219     149.920 169.270 134.330  1.00  0.00           H
ATOM   2185  CA  PHE A 219     151.250 167.890 133.670  1.00  0.00           C
ATOM   2186  CB  PHE A 219     149.950 167.190 133.290  1.00  0.00           C
ATOM   2187  CG  PHE A 219     149.140 168.030 132.310  1.00  0.00           C
ATOM   2188  CD1 PHE A 219     149.560 168.040 130.980  1.00  0.00           C
ATOM   2189  HD1 PHE A 219     150.530 167.620 130.740  1.00  0.00           H
ATOM   2190  CD2 PHE A 219     148.140 168.920 132.760  1.00  0.00           C
ATOM   2191  HD2 PHE A 219     147.860 168.920 133.810  1.00  0.00           H
ATOM   2192  CE1 PHE A 219     148.940 168.880 130.090  1.00  0.00           C
ATOM   2193  HE1 PHE A 219     149.220 168.710 129.050  1.00  0.00           H
ATOM   2194  CE2 PHE A 219     147.470 169.740 131.810  1.00  0.00           C
ATOM   2195  HE2 PHE A 219     146.560 170.220 132.170  1.00  0.00           H
ATOM   2196  CZ  PHE A 219     147.880 169.690 130.520  1.00  0.00           C
ATOM   2197  HZ  PHE A 219     147.460 170.370 129.780  1.00  0.00           H
ATOM   2198  C   PHE A 219     152.470 167.860 132.690  1.00  0.00           C
ATOM   2199  O   PHE A 219     153.100 166.780 132.480  1.00  0.00           O
ATOM   2200  N   LEU A 220     152.700 168.930 131.940  1.00  0.00           N
ATOM   2201  H   LEU A 220     152.230 169.800 132.050  1.00  0.00           H
ATOM   2202  CA  LEU A 220     153.580 168.940 130.810  1.00  0.00           C
ATOM   2203  CB  LEU A 220     153.600 170.380 130.250  1.00  0.00           C
ATOM   2204  CG  LEU A 220     152.440 170.480 129.240  1.00  0.00           C
ATOM   2205  CD1 LEU A 220     152.380 171.890 128.660  1.00  0.00           C
ATOM   2206  CD2 LEU A 220     152.710 169.500 128.130  1.00  0.00           C
ATOM   2207  C   LEU A 220     155.000 168.310 130.910  1.00  0.00           C
ATOM   2208  O   LEU A 220     155.830 168.730 131.750  1.00  0.00           O
ATOM   2209  N   ASN A 221     155.140 167.160 130.220  1.00  0.00           N
ATOM   2210  H   ASN A 221     154.360 166.820 129.690  1.00  0.00           H
ATOM   2211  CA  ASN A 221     156.300 166.200 130.370  1.00  0.00           C
ATOM   2212  CB  ASN A 221     155.760 164.880 130.880  1.00  0.00           C
ATOM   2213  CG  ASN A 221     156.850 163.990 131.560  1.00  0.00           C
ATOM   2214  OD1 ASN A 221     157.850 163.780 130.970  1.00  0.00           O
ATOM   2215  ND2 ASN A 221     156.770 163.800 132.840  1.00  0.00           N
ATOM   2216 1HD2 ASN A 221     156.140 164.270 133.450  1.00  0.00           H
ATOM   2217 2HD2 ASN A 221     157.450 163.190 133.240  1.00  0.00           H
ATOM   2218  C   ASN A 221     157.200 165.960 129.080  1.00  0.00           C
ATOM   2219  O   ASN A 221     156.840 165.160 128.230  1.00  0.00           O
ATOM   2220  N   ARG A 222     158.280 166.720 128.970  1.00  0.00           N
ATOM   2221  H   ARG A 222     158.610 167.420 129.610  1.00  0.00           H
ATOM   2222  CA  ARG A 222     159.180 166.550 127.750  1.00  0.00           C
ATOM   2223  CB  ARG A 222     159.920 167.820 127.370  1.00  0.00           C
ATOM   2224  CG  ARG A 222     158.970 168.930 127.000  1.00  0.00           C
ATOM   2225  CD  ARG A 222     159.560 170.070 126.100  1.00  0.00           C
ATOM   2226  NE  ARG A 222     160.110 171.250 126.860  1.00  0.00           N
ATOM   2227  HE  ARG A 222     160.740 171.060 127.600  1.00  0.00           H
ATOM   2228  CZ  ARG A 222     159.640 172.490 126.810  1.00  0.00           C
ATOM   2229  NH1 ARG A 222     158.580 172.850 126.050  1.00  0.00           N
ATOM   2230 1HH1 ARG A 222     158.120 172.130 125.540  1.00  0.00           H
ATOM   2231 2HH1 ARG A 222     158.380 173.830 125.970  1.00  0.00           H
ATOM   2232  NH2 ARG A 222     160.340 173.370 127.480  1.00  0.00           N
ATOM   2233 1HH2 ARG A 222     161.240 173.050 127.790  1.00  0.00           H
ATOM   2234 2HH2 ARG A 222     160.010 174.260 127.770  1.00  0.00           H
ATOM   2235  C   ARG A 222     160.180 165.430 127.780  1.00  0.00           C
ATOM   2236  O   ARG A 222     161.370 165.630 127.840  1.00  0.00           O
ATOM   2237  N   PHE A 223     159.560 164.280 127.520  1.00  0.00           N
ATOM   2238  H   PHE A 223     158.580 164.150 127.390  1.00  0.00           H
ATOM   2239  CA  PHE A 223     160.270 163.020 127.260  1.00  0.00           C
ATOM   2240  CB  PHE A 223     159.970 162.130 128.420  1.00  0.00           C
ATOM   2241  CG  PHE A 223     161.060 161.060 128.490  1.00  0.00           C
ATOM   2242  CD1 PHE A 223     162.280 161.480 129.090  1.00  0.00           C
ATOM   2243  HD1 PHE A 223     162.500 162.540 129.230  1.00  0.00           H
ATOM   2244  CD2 PHE A 223     160.770 159.720 128.300  1.00  0.00           C
ATOM   2245  HD2 PHE A 223     159.930 159.470 127.650  1.00  0.00           H
ATOM   2246  CE1 PHE A 223     163.230 160.470 129.340  1.00  0.00           C
ATOM   2247  HE1 PHE A 223     164.270 160.710 129.590  1.00  0.00           H
ATOM   2248  CE2 PHE A 223     161.630 158.770 128.740  1.00  0.00           C
ATOM   2249  HE2 PHE A 223     161.270 157.740 128.780  1.00  0.00           H
ATOM   2250  CZ  PHE A 223     162.850 159.110 129.260  1.00  0.00           C
ATOM   2251  HZ  PHE A 223     163.600 158.390 129.570  1.00  0.00           H
ATOM   2252  C   PHE A 223     159.920 162.360 125.900  1.00  0.00           C
ATOM   2253  O   PHE A 223     158.750 162.090 125.590  1.00  0.00           O
ATOM   2254  N   THR A 224     161.000 161.890 125.300  1.00  0.00           N
ATOM   2255  H   THR A 224     161.900 161.930 125.740  1.00  0.00           H
ATOM   2256  CA  THR A 224     160.960 161.060 124.060  1.00  0.00           C
ATOM   2257  CB  THR A 224     162.310 160.570 123.560  1.00  0.00           C
ATOM   2258  OG1 THR A 224     163.340 161.540 123.970  1.00  0.00           O
ATOM   2259  HG1 THR A 224     163.850 161.050 124.670  1.00  0.00           H
ATOM   2260  CG2 THR A 224     162.440 160.520 122.040  1.00  0.00           C
ATOM   2261  C   THR A 224     159.950 159.900 123.850  1.00  0.00           C
ATOM   2262  O   THR A 224     160.140 158.710 124.210  1.00  0.00           O
ATOM   2263  N   THR A 225     158.870 160.260 123.220  1.00  0.00           N
ATOM   2264  H   THR A 225     158.930 161.000 122.550  1.00  0.00           H
ATOM   2265  CA  THR A 225     157.640 159.350 123.050  1.00  0.00           C
ATOM   2266  CB  THR A 225     156.500 159.810 124.030  1.00  0.00           C
ATOM   2267  OG1 THR A 225     157.110 160.060 125.280  1.00  0.00           O
ATOM   2268  HG1 THR A 225     157.620 160.920 125.300  1.00  0.00           H
ATOM   2269  CG2 THR A 225     155.500 158.700 124.300  1.00  0.00           C
ATOM   2270  C   THR A 225     157.070 159.300 121.640  1.00  0.00           C
ATOM   2271  O   THR A 225     156.390 160.210 121.230  1.00  0.00           O
ATOM   2272  N   THR A 226     157.630 158.430 120.870  1.00  0.00           N
ATOM   2273  H   THR A 226     158.220 157.710 121.240  1.00  0.00           H
ATOM   2274  CA  THR A 226     157.330 158.130 119.400  1.00  0.00           C
ATOM   2275  CB  THR A 226     158.640 157.520 118.840  1.00  0.00           C
ATOM   2276  OG1 THR A 226     158.880 156.130 119.220  1.00  0.00           O
ATOM   2277  HG1 THR A 226     158.990 156.070 120.210  1.00  0.00           H
ATOM   2278  CG2 THR A 226     159.800 158.470 119.100  1.00  0.00           C
ATOM   2279  C   THR A 226     156.100 157.200 119.290  1.00  0.00           C
ATOM   2280  O   THR A 226     156.080 156.140 119.930  1.00  0.00           O
ATOM   2281  N   LEU A 227     155.250 157.690 118.350  1.00  0.00           N
ATOM   2282  H   LEU A 227     155.590 158.110 117.510  1.00  0.00           H
ATOM   2283  CA  LEU A 227     153.800 157.290 118.290  1.00  0.00           C
ATOM   2284  CB  LEU A 227     153.110 157.860 117.060  1.00  0.00           C
ATOM   2285  CG  LEU A 227     153.010 159.360 117.190  1.00  0.00           C
ATOM   2286  CD1 LEU A 227     152.330 159.920 115.910  1.00  0.00           C
ATOM   2287  CD2 LEU A 227     152.250 160.020 118.400  1.00  0.00           C
ATOM   2288  C   LEU A 227     153.540 155.770 118.260  1.00  0.00           C
ATOM   2289  O   LEU A 227     152.670 155.300 119.030  1.00  0.00           O
ATOM   2290  N   ASN A 228     154.430 154.950 117.770  1.00  0.00           N
ATOM   2291  H   ASN A 228     155.270 155.320 117.380  1.00  0.00           H
ATOM   2292  CA  ASN A 228     154.250 153.480 117.700  1.00  0.00           C
ATOM   2293  CB  ASN A 228     155.280 152.830 116.790  1.00  0.00           C
ATOM   2294  CG  ASN A 228     156.680 153.410 117.030  1.00  0.00           C
ATOM   2295  OD1 ASN A 228     156.880 154.590 116.760  1.00  0.00           O
ATOM   2296  ND2 ASN A 228     157.520 152.620 117.650  1.00  0.00           N
ATOM   2297 1HD2 ASN A 228     157.270 151.670 117.830  1.00  0.00           H
ATOM   2298 2HD2 ASN A 228     158.430 152.870 117.990  1.00  0.00           H
ATOM   2299  C   ASN A 228     154.180 152.800 119.080  1.00  0.00           C
ATOM   2300  O   ASN A 228     153.140 152.190 119.390  1.00  0.00           O
ATOM   2301  N   ASP A 229     155.150 153.110 119.940  1.00  0.00           N
ATOM   2302  H   ASP A 229     155.880 153.680 119.560  1.00  0.00           H
ATOM   2303  CA  ASP A 229     155.260 152.660 121.360  1.00  0.00           C
ATOM   2304  CB  ASP A 229     156.520 153.250 122.010  1.00  0.00           C
ATOM   2305  CG  ASP A 229     157.700 152.360 121.700  1.00  0.00           C
ATOM   2306  OD1 ASP A 229     158.770 152.910 121.900  1.00  0.00           O
ATOM   2307  OD2 ASP A 229     157.590 151.130 121.480  1.00  0.00           O
ATOM   2308  C   ASP A 229     154.010 153.070 122.200  1.00  0.00           C
ATOM   2309  O   ASP A 229     153.370 152.160 122.720  1.00  0.00           O
ATOM   2310  N   PHE A 230     153.810 154.360 122.330  1.00  0.00           N
ATOM   2311  H   PHE A 230     154.450 155.070 122.050  1.00  0.00           H
ATOM   2312  CA  PHE A 230     152.620 154.930 122.940  1.00  0.00           C
ATOM   2313  CB  PHE A 230     152.750 156.450 122.620  1.00  0.00           C
ATOM   2314  CG  PHE A 230     151.540 157.310 123.060  1.00  0.00           C
ATOM   2315  CD1 PHE A 230     150.740 157.780 121.990  1.00  0.00           C
ATOM   2316  HD1 PHE A 230     151.210 157.730 121.010  1.00  0.00           H
ATOM   2317  CD2 PHE A 230     151.180 157.440 124.400  1.00  0.00           C
ATOM   2318  HD2 PHE A 230     151.710 156.900 125.170  1.00  0.00           H
ATOM   2319  CE1 PHE A 230     149.540 158.380 122.320  1.00  0.00           C
ATOM   2320  HE1 PHE A 230     148.980 158.900 121.540  1.00  0.00           H
ATOM   2321  CE2 PHE A 230     150.000 158.020 124.730  1.00  0.00           C
ATOM   2322  HE2 PHE A 230     149.680 157.980 125.770  1.00  0.00           H
ATOM   2323  CZ  PHE A 230     149.160 158.460 123.700  1.00  0.00           C
ATOM   2324  HZ  PHE A 230     148.310 159.050 124.040  1.00  0.00           H
ATOM   2325  C   PHE A 230     151.240 154.370 122.540  1.00  0.00           C
ATOM   2326  O   PHE A 230     150.440 154.150 123.430  1.00  0.00           O
ATOM   2327  N   ASN A 231     150.980 154.160 121.220  1.00  0.00           N
ATOM   2328  H   ASN A 231     151.620 154.550 120.560  1.00  0.00           H
ATOM   2329  CA  ASN A 231     149.700 153.580 120.740  1.00  0.00           C
ATOM   2330  CB  ASN A 231     149.730 153.430 119.170  1.00  0.00           C
ATOM   2331  CG  ASN A 231     149.790 154.780 118.410  1.00  0.00           C
ATOM   2332  OD1 ASN A 231     149.010 155.640 118.800  1.00  0.00           O
ATOM   2333  ND2 ASN A 231     150.520 155.070 117.330  1.00  0.00           N
ATOM   2334 1HD2 ASN A 231     151.120 154.350 116.980  1.00  0.00           H
ATOM   2335 2HD2 ASN A 231     150.210 155.880 116.830  1.00  0.00           H
ATOM   2336  C   ASN A 231     149.480 152.240 121.380  1.00  0.00           C
ATOM   2337  O   ASN A 231     148.350 152.000 121.820  1.00  0.00           O
ATOM   2338  N   LEU A 232     150.510 151.450 121.570  1.00  0.00           N
ATOM   2339  H   LEU A 232     151.390 151.590 121.130  1.00  0.00           H
ATOM   2340  CA  LEU A 232     150.380 150.220 122.400  1.00  0.00           C
ATOM   2341  CB  LEU A 232     151.800 149.520 122.500  1.00  0.00           C
ATOM   2342  CG  LEU A 232     152.350 149.080 121.170  1.00  0.00           C
ATOM   2343  CD1 LEU A 232     153.830 148.670 121.150  1.00  0.00           C
ATOM   2344  CD2 LEU A 232     151.510 147.930 120.690  1.00  0.00           C
ATOM   2345  C   LEU A 232     149.920 150.450 123.860  1.00  0.00           C
ATOM   2346  O   LEU A 232     149.120 149.690 124.380  1.00  0.00           O
ATOM   2347  N   VAL A 233     150.150 151.590 124.520  1.00  0.00           N
ATOM   2348  H   VAL A 233     150.500 152.400 124.050  1.00  0.00           H
ATOM   2349  CA  VAL A 233     149.710 151.800 125.950  1.00  0.00           C
ATOM   2350  CB  VAL A 233     150.470 152.950 126.560  1.00  0.00           C
ATOM   2351  CG1 VAL A 233     149.870 153.190 128.000  1.00  0.00           C
ATOM   2352  CG2 VAL A 233     151.940 152.540 126.730  1.00  0.00           C
ATOM   2353  C   VAL A 233     148.190 152.080 125.850  1.00  0.00           C
ATOM   2354  O   VAL A 233     147.350 151.910 126.750  1.00  0.00           O
ATOM   2355  N   ALA A 234     147.830 152.690 124.740  1.00  0.00           N
ATOM   2356  H   ALA A 234     148.570 152.970 124.120  1.00  0.00           H
ATOM   2357  CA  ALA A 234     146.390 153.100 124.390  1.00  0.00           C
ATOM   2358  CB  ALA A 234     146.460 154.020 123.180  1.00  0.00           C
ATOM   2359  C   ALA A 234     145.420 151.930 124.180  1.00  0.00           C
ATOM   2360  O   ALA A 234     144.390 151.850 124.810  1.00  0.00           O
ATOM   2361  N   MET A 235     145.990 150.910 123.590  1.00  0.00           N
ATOM   2362  H   MET A 235     146.870 150.980 123.120  1.00  0.00           H
ATOM   2363  CA  MET A 235     145.420 149.570 123.560  1.00  0.00           C
ATOM   2364  CB  MET A 235     146.410 148.720 122.850  1.00  0.00           C
ATOM   2365  CG  MET A 235     146.260 148.960 121.360  1.00  0.00           C
ATOM   2366  SD  MET A 235     147.580 148.170 120.420  1.00  0.00           S
ATOM   2367  CE  MET A 235     147.230 148.940 118.860  1.00  0.00           C
ATOM   2368  C   MET A 235     145.270 149.030 125.010  1.00  0.00           C
ATOM   2369  O   MET A 235     144.160 148.940 125.530  1.00  0.00           O
ATOM   2370  N   LYS A 236     146.380 149.100 125.830  1.00  0.00           N
ATOM   2371  H   LYS A 236     147.280 149.330 125.460  1.00  0.00           H
ATOM   2372  CA  LYS A 236     146.290 148.620 127.280  1.00  0.00           C
ATOM   2373  CB  LYS A 236     147.650 148.860 127.880  1.00  0.00           C
ATOM   2374  CG  LYS A 236     147.900 148.010 129.110  1.00  0.00           C
ATOM   2375  CD  LYS A 236     147.980 146.480 128.880  1.00  0.00           C
ATOM   2376  CE  LYS A 236     148.360 145.680 130.080  1.00  0.00           C
ATOM   2377  NZ  LYS A 236     149.500 146.150 130.810  1.00  0.00           N
ATOM   2378  HZ1 LYS A 236     150.290 146.250 130.200  1.00  0.00           H
ATOM   2379  HZ2 LYS A 236     149.300 147.050 131.200  1.00  0.00           H
ATOM   2380  HZ3 LYS A 236     149.740 145.570 131.590  1.00  0.00           H
ATOM   2381  C   LYS A 236     145.240 149.240 128.190  1.00  0.00           C
ATOM   2382  O   LYS A 236     144.530 148.520 128.870  1.00  0.00           O
ATOM   2383  N   TYR A 237     145.100 150.540 128.120  1.00  0.00           N
ATOM   2384  H   TYR A 237     145.780 151.200 127.810  1.00  0.00           H
ATOM   2385  CA  TYR A 237     144.050 151.170 128.980  1.00  0.00           C
ATOM   2386  CB  TYR A 237     144.620 152.490 129.600  1.00  0.00           C
ATOM   2387  CG  TYR A 237     145.590 152.400 130.810  1.00  0.00           C
ATOM   2388  CD1 TYR A 237     145.250 152.680 132.130  1.00  0.00           C
ATOM   2389  HD1 TYR A 237     144.230 152.920 132.400  1.00  0.00           H
ATOM   2390  CD2 TYR A 237     146.830 151.820 130.560  1.00  0.00           C
ATOM   2391  HD2 TYR A 237     147.160 151.600 129.540  1.00  0.00           H
ATOM   2392  CE1 TYR A 237     146.110 152.420 133.140  1.00  0.00           C
ATOM   2393  HE1 TYR A 237     145.640 152.290 134.120  1.00  0.00           H
ATOM   2394  CE2 TYR A 237     147.690 151.470 131.590  1.00  0.00           C
ATOM   2395  HE2 TYR A 237     148.670 151.120 131.270  1.00  0.00           H
ATOM   2396  CZ  TYR A 237     147.370 151.820 132.920  1.00  0.00           C
ATOM   2397  OH  TYR A 237     148.310 151.490 133.880  1.00  0.00           O
ATOM   2398  HH  TYR A 237     148.110 151.990 134.720  1.00  0.00           H
ATOM   2399  C   TYR A 237     142.780 151.590 128.270  1.00  0.00           C
ATOM   2400  O   TYR A 237     142.000 152.450 128.710  1.00  0.00           O
ATOM   2401  N   ASN A 238     142.450 150.960 127.160  1.00  0.00           N
ATOM   2402  H   ASN A 238     142.950 150.170 126.800  1.00  0.00           H
ATOM   2403  CA  ASN A 238     141.190 150.980 126.360  1.00  0.00           C
ATOM   2404  CB  ASN A 238     140.030 150.510 127.280  1.00  0.00           C
ATOM   2405  CG  ASN A 238     140.250 149.110 127.790  1.00  0.00           C
ATOM   2406  OD1 ASN A 238     140.510 148.840 128.970  1.00  0.00           O
ATOM   2407  ND2 ASN A 238     139.910 148.100 127.050  1.00  0.00           N
ATOM   2408 1HD2 ASN A 238     139.430 148.190 126.180  1.00  0.00           H
ATOM   2409 2HD2 ASN A 238     140.130 147.190 127.410  1.00  0.00           H
ATOM   2410  C   ASN A 238     140.880 152.280 125.680  1.00  0.00           C
ATOM   2411  O   ASN A 238     139.730 152.640 125.470  1.00  0.00           O
ATOM   2412  N   TYR A 239     141.920 152.900 125.140  1.00  0.00           N
ATOM   2413  H   TYR A 239     142.810 152.450 125.120  1.00  0.00           H
ATOM   2414  CA  TYR A 239     141.810 154.170 124.400  1.00  0.00           C
ATOM   2415  CB  TYR A 239     142.720 155.270 125.000  1.00  0.00           C
ATOM   2416  CG  TYR A 239     142.120 155.900 126.260  1.00  0.00           C
ATOM   2417  CD1 TYR A 239     141.620 157.200 126.090  1.00  0.00           C
ATOM   2418  HD1 TYR A 239     141.370 157.500 125.070  1.00  0.00           H
ATOM   2419  CD2 TYR A 239     142.190 155.320 127.520  1.00  0.00           C
ATOM   2420  HD2 TYR A 239     142.730 154.400 127.720  1.00  0.00           H
ATOM   2421  CE1 TYR A 239     141.210 157.950 127.250  1.00  0.00           C
ATOM   2422  HE1 TYR A 239     141.260 159.030 127.140  1.00  0.00           H
ATOM   2423  CE2 TYR A 239     141.720 155.970 128.610  1.00  0.00           C
ATOM   2424  HE2 TYR A 239     141.710 155.500 129.590  1.00  0.00           H
ATOM   2425  CZ  TYR A 239     141.150 157.230 128.480  1.00  0.00           C
ATOM   2426  OH  TYR A 239     140.270 157.830 129.370  1.00  0.00           O
ATOM   2427  HH  TYR A 239     139.690 158.440 128.830  1.00  0.00           H
ATOM   2428  C   TYR A 239     142.210 153.850 122.910  1.00  0.00           C
ATOM   2429  O   TYR A 239     142.430 152.720 122.470  1.00  0.00           O
ATOM   2430  N   GLU A 240     142.040 154.880 122.130  1.00  0.00           N
ATOM   2431  H   GLU A 240     141.450 155.590 122.530  1.00  0.00           H
ATOM   2432  CA  GLU A 240     142.290 154.960 120.690  1.00  0.00           C
ATOM   2433  CB  GLU A 240     141.290 155.890 120.030  1.00  0.00           C
ATOM   2434  CG  GLU A 240     140.850 155.490 118.640  1.00  0.00           C
ATOM   2435  CD  GLU A 240     139.810 156.350 118.000  1.00  0.00           C
ATOM   2436  OE1 GLU A 240     139.980 157.560 117.810  1.00  0.00           O
ATOM   2437  OE2 GLU A 240     138.700 155.800 117.830  1.00  0.00           O
ATOM   2438  C   GLU A 240     143.720 155.250 120.350  1.00  0.00           C
ATOM   2439  O   GLU A 240     144.390 156.130 120.900  1.00  0.00           O
ATOM   2440  N   PRO A 241     144.290 154.510 119.340  1.00  0.00           N
ATOM   2441  CA  PRO A 241     145.590 154.890 118.790  1.00  0.00           C
ATOM   2442  CB  PRO A 241     146.130 153.620 118.030  1.00  0.00           C
ATOM   2443  CG  PRO A 241     145.390 152.460 118.570  1.00  0.00           C
ATOM   2444  CD  PRO A 241     144.120 153.100 119.130  1.00  0.00           C
ATOM   2445  C   PRO A 241     145.460 155.980 117.830  1.00  0.00           C
ATOM   2446  O   PRO A 241     144.500 156.110 117.160  1.00  0.00           O
ATOM   2447  N   LEU A 242     146.600 156.730 117.680  1.00  0.00           N
ATOM   2448  H   LEU A 242     147.470 156.390 118.040  1.00  0.00           H
ATOM   2449  CA  LEU A 242     146.760 158.030 117.030  1.00  0.00           C
ATOM   2450  CB  LEU A 242     147.700 159.090 117.610  1.00  0.00           C
ATOM   2451  CG  LEU A 242     147.170 160.230 118.450  1.00  0.00           C
ATOM   2452  CD1 LEU A 242     146.500 159.710 119.690  1.00  0.00           C
ATOM   2453  CD2 LEU A 242     148.320 161.110 118.770  1.00  0.00           C
ATOM   2454  C   LEU A 242     147.190 157.800 115.630  1.00  0.00           C
ATOM   2455  O   LEU A 242     148.190 157.120 115.370  1.00  0.00           O
ATOM   2456  N   THR A 243     146.460 158.470 114.770  1.00  0.00           N
ATOM   2457  H   THR A 243     145.560 158.770 115.100  1.00  0.00           H
ATOM   2458  CA  THR A 243     146.670 158.490 113.330  1.00  0.00           C
ATOM   2459  CB  THR A 243     145.380 158.050 112.640  1.00  0.00           C
ATOM   2460  OG1 THR A 243     144.340 159.040 112.740  1.00  0.00           O
ATOM   2461  HG1 THR A 243     144.070 159.170 113.700  1.00  0.00           H
ATOM   2462  CG2 THR A 243     144.770 156.700 112.800  1.00  0.00           C
ATOM   2463  C   THR A 243     147.220 159.780 112.780  1.00  0.00           C
ATOM   2464  O   THR A 243     147.390 160.690 113.540  1.00  0.00           O
ATOM   2465  N   GLN A 244     147.530 159.740 111.460  1.00  0.00           N
ATOM   2466  H   GLN A 244     147.510 158.910 110.900  1.00  0.00           H
ATOM   2467  CA  GLN A 244     147.930 160.920 110.640  1.00  0.00           C
ATOM   2468  CB  GLN A 244     148.450 160.640 109.270  1.00  0.00           C
ATOM   2469  CG  GLN A 244     149.900 160.210 109.270  1.00  0.00           C
ATOM   2470  CD  GLN A 244     150.380 160.090 107.850  1.00  0.00           C
ATOM   2471  OE1 GLN A 244     150.890 161.010 107.170  1.00  0.00           O
ATOM   2472  NE2 GLN A 244     150.050 159.000 107.260  1.00  0.00           N
ATOM   2473 1HE2 GLN A 244     149.420 158.340 107.660  1.00  0.00           H
ATOM   2474 2HE2 GLN A 244     150.510 158.810 106.390  1.00  0.00           H
ATOM   2475  C   GLN A 244     146.860 162.020 110.600  1.00  0.00           C
ATOM   2476  O   GLN A 244     147.230 163.160 111.010  1.00  0.00           O
ATOM   2477  N   ASP A 245     145.580 161.610 110.420  1.00  0.00           N
ATOM   2478  H   ASP A 245     145.450 160.790 109.870  1.00  0.00           H
ATOM   2479  CA  ASP A 245     144.380 162.480 110.660  1.00  0.00           C
ATOM   2480  CB  ASP A 245     143.160 161.650 110.370  1.00  0.00           C
ATOM   2481  CG  ASP A 245     143.120 161.280 108.880  1.00  0.00           C
ATOM   2482  OD1 ASP A 245     143.940 160.390 108.560  1.00  0.00           O
ATOM   2483  OD2 ASP A 245     142.170 161.700 108.160  1.00  0.00           O
ATOM   2484  C   ASP A 245     144.390 163.110 112.030  1.00  0.00           C
ATOM   2485  O   ASP A 245     144.360 164.320 112.130  1.00  0.00           O
ATOM   2486  N   HIS A 246     144.640 162.330 113.090  1.00  0.00           N
ATOM   2487  H   HIS A 246     144.450 161.350 113.000  1.00  0.00           H
ATOM   2488  CA  HIS A 246     144.490 162.890 114.410  1.00  0.00           C
ATOM   2489  CB  HIS A 246     144.420 161.750 115.520  1.00  0.00           C
ATOM   2490  CG  HIS A 246     143.350 160.620 115.460  1.00  0.00           C
ATOM   2491  ND1 HIS A 246     143.560 159.290 115.560  1.00  0.00           N
ATOM   2492  CD2 HIS A 246     142.040 160.860 115.350  1.00  0.00           C
ATOM   2493  HD2 HIS A 246     141.540 161.830 115.350  1.00  0.00           H
ATOM   2494  CE1 HIS A 246     142.370 158.720 115.380  1.00  0.00           C
ATOM   2495  HE1 HIS A 246     142.210 157.690 115.060  1.00  0.00           H
ATOM   2496  NE2 HIS A 246     141.480 159.710 115.300  1.00  0.00           N
ATOM   2497  HE2 HIS A 246     140.510 159.530 115.490  1.00  0.00           H
ATOM   2498  C   HIS A 246     145.520 163.930 114.800  1.00  0.00           C
ATOM   2499  O   HIS A 246     145.150 164.950 115.340  1.00  0.00           O
ATOM   2500  N   VAL A 247     146.820 163.620 114.490  1.00  0.00           N
ATOM   2501  H   VAL A 247     147.130 162.770 114.080  1.00  0.00           H
ATOM   2502  CA  VAL A 247     147.770 164.720 114.430  1.00  0.00           C
ATOM   2503  CB  VAL A 247     149.080 163.960 114.140  1.00  0.00           C
ATOM   2504  CG1 VAL A 247     150.150 165.000 113.750  1.00  0.00           C
ATOM   2505  CG2 VAL A 247     149.560 163.290 115.450  1.00  0.00           C
ATOM   2506  C   VAL A 247     147.390 166.090 113.650  1.00  0.00           C
ATOM   2507  O   VAL A 247     147.290 167.120 114.370  1.00  0.00           O
ATOM   2508  N   ASP A 248     147.000 166.040 112.370  1.00  0.00           N
ATOM   2509  H   ASP A 248     147.190 165.230 111.800  1.00  0.00           H
ATOM   2510  CA  ASP A 248     146.510 167.220 111.600  1.00  0.00           C
ATOM   2511  CB  ASP A 248     146.280 166.890 110.170  1.00  0.00           C
ATOM   2512  CG  ASP A 248     146.230 168.170 109.310  1.00  0.00           C
ATOM   2513  OD1 ASP A 248     145.400 168.300 108.440  1.00  0.00           O
ATOM   2514  OD2 ASP A 248     147.220 168.890 109.460  1.00  0.00           O
ATOM   2515  C   ASP A 248     145.290 167.980 112.210  1.00  0.00           C
ATOM   2516  O   ASP A 248     145.310 169.200 112.370  1.00  0.00           O
ATOM   2517  N   ILE A 249     144.250 167.290 112.690  1.00  0.00           N
ATOM   2518  H   ILE A 249     144.180 166.340 112.400  1.00  0.00           H
ATOM   2519  CA  ILE A 249     143.130 167.870 113.510  1.00  0.00           C
ATOM   2520  CB  ILE A 249     141.810 167.080 113.550  1.00  0.00           C
ATOM   2521  CG1 ILE A 249     142.060 165.790 114.310  1.00  0.00           C
ATOM   2522  CG2 ILE A 249     141.240 166.830 112.150  1.00  0.00           C
ATOM   2523  CD  ILE A 249     140.740 165.070 114.640  1.00  0.00           C
ATOM   2524  C   ILE A 249     143.600 168.500 114.830  1.00  0.00           C
ATOM   2525  O   ILE A 249     143.040 169.520 115.290  1.00  0.00           O
ATOM   2526  N   LEU A 250     144.500 167.850 115.440  1.00  0.00           N
ATOM   2527  H   LEU A 250     144.790 166.930 115.170  1.00  0.00           H
ATOM   2528  CA  LEU A 250     145.140 168.400 116.670  1.00  0.00           C
ATOM   2529  CB  LEU A 250     146.090 167.490 117.400  1.00  0.00           C
ATOM   2530  CG  LEU A 250     145.380 166.670 118.580  1.00  0.00           C
ATOM   2531  CD1 LEU A 250     146.300 165.750 119.350  1.00  0.00           C
ATOM   2532  CD2 LEU A 250     144.530 167.510 119.540  1.00  0.00           C
ATOM   2533  C   LEU A 250     145.920 169.740 116.270  1.00  0.00           C
ATOM   2534  O   LEU A 250     145.830 170.700 116.980  1.00  0.00           O
ATOM   2535  N   GLY A 251     146.840 169.570 115.310  1.00  0.00           N
ATOM   2536  H   GLY A 251     147.150 168.660 115.050  1.00  0.00           H
ATOM   2537  CA  GLY A 251     147.490 170.670 114.470  1.00  0.00           C
ATOM   2538  C   GLY A 251     147.220 172.110 114.900  1.00  0.00           C
ATOM   2539  O   GLY A 251     148.210 172.800 115.280  1.00  0.00           O
ATOM   2540  N   PRO A 252     146.020 172.660 114.680  1.00  0.00           N
ATOM   2541  CA  PRO A 252     145.660 174.040 115.030  1.00  0.00           C
ATOM   2542  CB  PRO A 252     144.190 174.290 114.630  1.00  0.00           C
ATOM   2543  CG  PRO A 252     144.080 173.320 113.520  1.00  0.00           C
ATOM   2544  CD  PRO A 252     145.020 172.110 113.700  1.00  0.00           C
ATOM   2545  C   PRO A 252     146.020 174.380 116.450  1.00  0.00           C
ATOM   2546  O   PRO A 252     147.080 174.950 116.690  1.00  0.00           O
ATOM   2547  N   LEU A 253     145.450 173.590 117.460  1.00  0.00           N
ATOM   2548  H   LEU A 253     144.610 173.160 117.130  1.00  0.00           H
ATOM   2549  CA  LEU A 253     145.720 173.730 118.940  1.00  0.00           C
ATOM   2550  CB  LEU A 253     144.860 172.780 119.690  1.00  0.00           C
ATOM   2551  CG  LEU A 253     143.330 173.100 119.840  1.00  0.00           C
ATOM   2552  CD1 LEU A 253     142.610 172.060 120.610  1.00  0.00           C
ATOM   2553  CD2 LEU A 253     143.250 174.430 120.640  1.00  0.00           C
ATOM   2554  C   LEU A 253     147.190 173.460 119.290  1.00  0.00           C
ATOM   2555  O   LEU A 253     147.850 174.310 119.820  1.00  0.00           O
ATOM   2556  N   SER A 254     147.710 172.370 118.790  1.00  0.00           N
ATOM   2557  H   SER A 254     147.130 171.710 118.320  1.00  0.00           H
ATOM   2558  CA  SER A 254     149.170 172.070 118.800  1.00  0.00           C
ATOM   2559  CB  SER A 254     149.490 170.940 117.860  1.00  0.00           C
ATOM   2560  OG  SER A 254     150.450 170.070 118.430  1.00  0.00           O
ATOM   2561  HG  SER A 254     150.260 169.930 119.400  1.00  0.00           H
ATOM   2562  C   SER A 254     150.030 173.300 118.440  1.00  0.00           C
ATOM   2563  O   SER A 254     150.760 173.790 119.300  1.00  0.00           O
ATOM   2564  N   ALA A 255     149.880 173.930 117.270  1.00  0.00           N
ATOM   2565  H   ALA A 255     149.230 173.540 116.620  1.00  0.00           H
ATOM   2566  CA  ALA A 255     150.590 175.200 116.700  1.00  0.00           C
ATOM   2567  CB  ALA A 255     150.490 175.350 115.220  1.00  0.00           C
ATOM   2568  C   ALA A 255     150.030 176.480 117.340  1.00  0.00           C
ATOM   2569  O   ALA A 255     150.740 177.420 117.560  1.00  0.00           O
ATOM   2570  N   GLN A 256     148.720 176.580 117.700  1.00  0.00           N
ATOM   2571  H   GLN A 256     148.000 175.970 117.390  1.00  0.00           H
ATOM   2572  CA  GLN A 256     148.200 177.750 118.500  1.00  0.00           C
ATOM   2573  CB  GLN A 256     146.680 177.810 118.330  1.00  0.00           C
ATOM   2574  CG  GLN A 256     146.450 178.640 117.060  1.00  0.00           C
ATOM   2575  CD  GLN A 256     144.980 178.590 116.800  1.00  0.00           C
ATOM   2576  OE1 GLN A 256     144.160 178.520 117.650  1.00  0.00           O
ATOM   2577  NE2 GLN A 256     144.600 178.490 115.540  1.00  0.00           N
ATOM   2578 1HE2 GLN A 256     145.240 178.440 114.770  1.00  0.00           H
ATOM   2579 2HE2 GLN A 256     143.620 178.440 115.350  1.00  0.00           H
ATOM   2580  C   GLN A 256     148.520 177.810 120.030  1.00  0.00           C
ATOM   2581  O   GLN A 256     148.330 178.930 120.610  1.00  0.00           O
ATOM   2582  N   THR A 257     148.730 176.670 120.610  1.00  0.00           N
ATOM   2583  H   THR A 257     148.320 175.800 120.350  1.00  0.00           H
ATOM   2584  CA  THR A 257     149.300 176.510 122.010  1.00  0.00           C
ATOM   2585  CB  THR A 257     148.770 175.310 122.790  1.00  0.00           C
ATOM   2586  OG1 THR A 257     149.260 174.090 122.180  1.00  0.00           O
ATOM   2587  HG1 THR A 257     148.640 173.750 121.470  1.00  0.00           H
ATOM   2588  CG2 THR A 257     147.280 175.370 123.080  1.00  0.00           C
ATOM   2589  C   THR A 257     150.840 176.660 122.110  1.00  0.00           C
ATOM   2590  O   THR A 257     151.330 176.950 123.200  1.00  0.00           O
ATOM   2591  N   GLY A 258     151.500 176.110 121.100  1.00  0.00           N
ATOM   2592  H   GLY A 258     150.940 175.600 120.440  1.00  0.00           H
ATOM   2593  CA  GLY A 258     152.970 176.000 120.920  1.00  0.00           C
ATOM   2594  C   GLY A 258     153.500 174.610 121.270  1.00  0.00           C
ATOM   2595  O   GLY A 258     154.570 174.220 120.800  1.00  0.00           O
ATOM   2596  N   ILE A 259     152.720 173.930 122.090  1.00  0.00           N
ATOM   2597  H   ILE A 259     151.890 174.370 122.440  1.00  0.00           H
ATOM   2598  CA  ILE A 259     153.050 172.690 122.730  1.00  0.00           C
ATOM   2599  CB  ILE A 259     152.190 172.690 124.060  1.00  0.00           C
ATOM   2600  CG1 ILE A 259     152.430 173.840 125.030  1.00  0.00           C
ATOM   2601  CG2 ILE A 259     152.340 171.350 124.740  1.00  0.00           C
ATOM   2602  CD  ILE A 259     153.860 174.060 125.580  1.00  0.00           C
ATOM   2603  C   ILE A 259     152.660 171.530 121.740  1.00  0.00           C
ATOM   2604  O   ILE A 259     151.500 171.430 121.350  1.00  0.00           O
ATOM   2605  N   ALA A 260     153.640 170.690 121.420  1.00  0.00           N
ATOM   2606  H   ALA A 260     154.560 170.940 121.710  1.00  0.00           H
ATOM   2607  CA  ALA A 260     153.540 169.690 120.300  1.00  0.00           C
ATOM   2608  CB  ALA A 260     154.910 169.110 119.850  1.00  0.00           C
ATOM   2609  C   ALA A 260     152.620 168.490 120.790  1.00  0.00           C
ATOM   2610  O   ALA A 260     152.210 168.330 121.930  1.00  0.00           O
ATOM   2611  N   VAL A 261     152.050 167.790 119.830  1.00  0.00           N
ATOM   2612  H   VAL A 261     152.170 168.140 118.900  1.00  0.00           H
ATOM   2613  CA  VAL A 261     151.270 166.530 120.010  1.00  0.00           C
ATOM   2614  CB  VAL A 261     150.820 165.970 118.670  1.00  0.00           C
ATOM   2615  CG1 VAL A 261     150.330 164.480 118.730  1.00  0.00           C
ATOM   2616  CG2 VAL A 261     149.860 166.850 117.900  1.00  0.00           C
ATOM   2617  C   VAL A 261     152.060 165.460 120.820  1.00  0.00           C
ATOM   2618  O   VAL A 261     151.500 164.810 121.730  1.00  0.00           O
ATOM   2619  N   LEU A 262     153.350 165.410 120.610  1.00  0.00           N
ATOM   2620  H   LEU A 262     153.620 165.810 119.740  1.00  0.00           H
ATOM   2621  CA  LEU A 262     154.280 164.520 121.300  1.00  0.00           C
ATOM   2622  CB  LEU A 262     155.630 164.530 120.590  1.00  0.00           C
ATOM   2623  CG  LEU A 262     155.590 164.110 119.070  1.00  0.00           C
ATOM   2624  CD1 LEU A 262     157.090 164.090 118.700  1.00  0.00           C
ATOM   2625  CD2 LEU A 262     154.930 162.720 118.820  1.00  0.00           C
ATOM   2626  C   LEU A 262     154.340 164.810 122.820  1.00  0.00           C
ATOM   2627  O   LEU A 262     154.230 163.920 123.640  1.00  0.00           O
ATOM   2628  N   ASP A 263     154.550 166.100 123.090  1.00  0.00           N
ATOM   2629  H   ASP A 263     155.000 166.760 122.490  1.00  0.00           H
ATOM   2630  CA  ASP A 263     154.450 166.630 124.500  1.00  0.00           C
ATOM   2631  CB  ASP A 263     154.680 168.140 124.240  1.00  0.00           C
ATOM   2632  CG  ASP A 263     156.110 168.520 123.630  1.00  0.00           C
ATOM   2633  OD1 ASP A 263     156.700 169.520 123.990  1.00  0.00           O
ATOM   2634  OD2 ASP A 263     156.370 168.080 122.490  1.00  0.00           O
ATOM   2635  C   ASP A 263     153.120 166.330 125.280  1.00  0.00           C
ATOM   2636  O   ASP A 263     153.220 165.940 126.390  1.00  0.00           O
ATOM   2637  N   MET A 264     152.040 166.470 124.510  1.00  0.00           N
ATOM   2638  H   MET A 264     152.110 167.120 123.750  1.00  0.00           H
ATOM   2639  CA  MET A 264     150.670 166.050 125.020  1.00  0.00           C
ATOM   2640  CB  MET A 264     149.640 166.750 124.150  1.00  0.00           C
ATOM   2641  CG  MET A 264     149.800 168.250 124.410  1.00  0.00           C
ATOM   2642  SD  MET A 264     149.640 168.580 126.200  1.00  0.00           S
ATOM   2643  CE  MET A 264     149.040 170.180 125.850  1.00  0.00           C
ATOM   2644  C   MET A 264     150.460 164.560 125.230  1.00  0.00           C
ATOM   2645  O   MET A 264     150.070 164.180 126.350  1.00  0.00           O
ATOM   2646  N   CYS A 265     150.980 163.730 124.300  1.00  0.00           N
ATOM   2647  H   CYS A 265     151.250 164.100 123.410  1.00  0.00           H
ATOM   2648  CA  CYS A 265     151.000 162.270 124.330  1.00  0.00           C
ATOM   2649  CB  CYS A 265     151.460 161.580 123.020  1.00  0.00           C
ATOM   2650  SG  CYS A 265     150.450 162.000 121.550  1.00  0.00           S
ATOM   2651  HG  CYS A 265     150.540 163.320 121.620  1.00  0.00           H
ATOM   2652  C   CYS A 265     151.860 161.660 125.470  1.00  0.00           C
ATOM   2653  O   CYS A 265     151.350 160.880 126.240  1.00  0.00           O
ATOM   2654  N   ALA A 266     153.060 162.210 125.530  1.00  0.00           N
ATOM   2655  H   ALA A 266     153.320 162.840 124.800  1.00  0.00           H
ATOM   2656  CA  ALA A 266     153.990 161.880 126.670  1.00  0.00           C
ATOM   2657  CB  ALA A 266     155.270 162.660 126.430  1.00  0.00           C
ATOM   2658  C   ALA A 266     153.400 162.180 128.060  1.00  0.00           C
ATOM   2659  O   ALA A 266     153.420 161.340 128.940  1.00  0.00           O
ATOM   2660  N   SER A 267     152.630 163.270 128.080  1.00  0.00           N
ATOM   2661  H   SER A 267     152.980 164.030 127.530  1.00  0.00           H
ATOM   2662  CA  SER A 267     151.840 163.640 129.220  1.00  0.00           C
ATOM   2663  CB  SER A 267     151.320 165.070 129.270  1.00  0.00           C
ATOM   2664  OG  SER A 267     152.330 166.030 129.030  1.00  0.00           O
ATOM   2665  HG  SER A 267     152.240 166.270 128.060  1.00  0.00           H
ATOM   2666  C   SER A 267     150.590 162.820 129.520  1.00  0.00           C
ATOM   2667  O   SER A 267     150.520 162.320 130.630  1.00  0.00           O
ATOM   2668  N   LEU A 268     149.730 162.400 128.550  1.00  0.00           N
ATOM   2669  H   LEU A 268     149.620 162.840 127.660  1.00  0.00           H
ATOM   2670  CA  LEU A 268     148.630 161.370 128.730  1.00  0.00           C
ATOM   2671  CB  LEU A 268     147.710 161.350 127.550  1.00  0.00           C
ATOM   2672  CG  LEU A 268     146.460 160.490 127.650  1.00  0.00           C
ATOM   2673  CD1 LEU A 268     145.460 160.760 128.810  1.00  0.00           C
ATOM   2674  CD2 LEU A 268     145.740 160.410 126.330  1.00  0.00           C
ATOM   2675  C   LEU A 268     149.080 160.000 129.190  1.00  0.00           C
ATOM   2676  O   LEU A 268     148.480 159.360 130.090  1.00  0.00           O
ATOM   2677  N   LYS A 269     150.230 159.610 128.720  1.00  0.00           N
ATOM   2678  H   LYS A 269     150.680 160.140 128.010  1.00  0.00           H
ATOM   2679  CA  LYS A 269     150.980 158.410 129.210  1.00  0.00           C
ATOM   2680  CB  LYS A 269     152.390 158.180 128.610  1.00  0.00           C
ATOM   2681  CG  LYS A 269     152.610 156.790 127.990  1.00  0.00           C
ATOM   2682  CD  LYS A 269     153.970 156.520 127.290  1.00  0.00           C
ATOM   2683  CE  LYS A 269     155.040 155.920 128.270  1.00  0.00           C
ATOM   2684  NZ  LYS A 269     155.490 156.910 129.290  1.00  0.00           N
ATOM   2685  HZ1 LYS A 269     154.880 156.840 130.070  1.00  0.00           H
ATOM   2686  HZ2 LYS A 269     156.400 156.820 129.690  1.00  0.00           H
ATOM   2687  HZ3 LYS A 269     155.520 157.850 128.950  1.00  0.00           H
ATOM   2688  C   LYS A 269     151.320 158.490 130.740  1.00  0.00           C
ATOM   2689  O   LYS A 269     150.820 157.600 131.440  1.00  0.00           O
ATOM   2690  N   GLU A 270     152.020 159.510 131.330  1.00  0.00           N
ATOM   2691  H   GLU A 270     152.340 160.220 130.700  1.00  0.00           H
ATOM   2692  CA  GLU A 270     152.210 159.670 132.790  1.00  0.00           C
ATOM   2693  CB  GLU A 270     153.040 160.870 133.140  1.00  0.00           C
ATOM   2694  CG  GLU A 270     154.520 160.690 132.830  1.00  0.00           C
ATOM   2695  CD  GLU A 270     155.360 159.820 133.710  1.00  0.00           C
ATOM   2696  OE1 GLU A 270     156.400 159.440 133.160  1.00  0.00           O
ATOM   2697  OE2 GLU A 270     155.230 159.900 134.950  1.00  0.00           O
ATOM   2698  C   GLU A 270     150.860 159.720 133.470  1.00  0.00           C
ATOM   2699  O   GLU A 270     150.630 159.100 134.460  1.00  0.00           O
ATOM   2700  N   LEU A 271     149.910 160.430 132.850  1.00  0.00           N
ATOM   2701  H   LEU A 271     150.230 161.140 132.230  1.00  0.00           H
ATOM   2702  CA  LEU A 271     148.520 160.570 133.360  1.00  0.00           C
ATOM   2703  CB  LEU A 271     147.710 161.590 132.520  1.00  0.00           C
ATOM   2704  CG  LEU A 271     147.970 163.050 132.980  1.00  0.00           C
ATOM   2705  CD1 LEU A 271     147.470 163.960 131.850  1.00  0.00           C
ATOM   2706  CD2 LEU A 271     147.230 163.260 134.280  1.00  0.00           C
ATOM   2707  C   LEU A 271     147.750 159.230 133.610  1.00  0.00           C
ATOM   2708  O   LEU A 271     147.260 158.990 134.720  1.00  0.00           O
ATOM   2709  N   LEU A 272     147.830 158.320 132.640  1.00  0.00           N
ATOM   2710  H   LEU A 272     148.090 158.590 131.710  1.00  0.00           H
ATOM   2711  CA  LEU A 272     147.430 156.870 132.670  1.00  0.00           C
ATOM   2712  CB  LEU A 272     147.510 156.230 131.260  1.00  0.00           C
ATOM   2713  CG  LEU A 272     146.550 156.890 130.290  1.00  0.00           C
ATOM   2714  CD1 LEU A 272     146.770 156.380 128.910  1.00  0.00           C
ATOM   2715  CD2 LEU A 272     145.060 156.950 130.760  1.00  0.00           C
ATOM   2716  C   LEU A 272     148.270 156.030 133.610  1.00  0.00           C
ATOM   2717  O   LEU A 272     147.920 155.720 134.720  1.00  0.00           O
ATOM   2718  N   GLN A 273     149.550 155.870 133.220  1.00  0.00           N
ATOM   2719  H   GLN A 273     149.930 156.400 132.470  1.00  0.00           H
ATOM   2720  CA  GLN A 273     150.570 155.190 134.100  1.00  0.00           C
ATOM   2721  CB  GLN A 273     151.890 155.190 133.450  1.00  0.00           C
ATOM   2722  CG  GLN A 273     151.860 154.600 131.990  1.00  0.00           C
ATOM   2723  CD  GLN A 273     153.230 154.870 131.380  1.00  0.00           C
ATOM   2724  OE1 GLN A 273     153.790 155.930 131.450  1.00  0.00           O
ATOM   2725  NE2 GLN A 273     153.830 153.850 130.800  1.00  0.00           N
ATOM   2726 1HE2 GLN A 273     153.370 152.970 130.700  1.00  0.00           H
ATOM   2727 2HE2 GLN A 273     154.820 153.790 130.710  1.00  0.00           H
ATOM   2728  C   GLN A 273     150.680 155.560 135.570  1.00  0.00           C
ATOM   2729  O   GLN A 273     150.510 154.680 136.420  1.00  0.00           O
ATOM   2730  N   ASN A 274     150.520 156.870 135.900  1.00  0.00           N
ATOM   2731  H   ASN A 274     150.210 157.470 135.170  1.00  0.00           H
ATOM   2732  CA  ASN A 274     150.530 157.230 137.350  1.00  0.00           C
ATOM   2733  CB  ASN A 274     151.310 158.480 137.540  1.00  0.00           C
ATOM   2734  CG  ASN A 274     151.830 158.820 138.890  1.00  0.00           C
ATOM   2735  OD1 ASN A 274     152.100 157.990 139.710  1.00  0.00           O
ATOM   2736  ND2 ASN A 274     152.110 160.050 139.200  1.00  0.00           N
ATOM   2737 1HD2 ASN A 274     151.900 160.710 138.480  1.00  0.00           H
ATOM   2738 2HD2 ASN A 274     152.260 160.310 140.160  1.00  0.00           H
ATOM   2739  C   ASN A 274     149.150 157.320 138.090  1.00  0.00           C
ATOM   2740  O   ASN A 274     149.010 158.020 139.030  1.00  0.00           O
ATOM   2741  N   GLY A 275     148.150 156.680 137.460  1.00  0.00           N
ATOM   2742  H   GLY A 275     148.260 156.270 136.550  1.00  0.00           H
ATOM   2743  CA  GLY A 275     146.770 156.550 137.910  1.00  0.00           C
ATOM   2744  C   GLY A 275     146.020 157.860 138.260  1.00  0.00           C
ATOM   2745  O   GLY A 275     145.340 157.970 139.280  1.00  0.00           O
ATOM   2746  N   MET A 276     146.300 158.860 137.460  1.00  0.00           N
ATOM   2747  H   MET A 276     146.760 158.770 136.570  1.00  0.00           H
ATOM   2748  CA  MET A 276     145.830 160.280 137.660  1.00  0.00           C
ATOM   2749  CB  MET A 276     144.460 160.370 136.900  1.00  0.00           C
ATOM   2750  CG  MET A 276     144.310 161.820 136.410  1.00  0.00           C
ATOM   2751  SD  MET A 276     144.300 163.070 137.710  1.00  0.00           S
ATOM   2752  CE  MET A 276     143.730 164.180 136.450  1.00  0.00           C
ATOM   2753  C   MET A 276     145.690 160.800 139.130  1.00  0.00           C
ATOM   2754  O   MET A 276     144.660 160.990 139.780  1.00  0.00           O
ATOM   2755  N   ASN A 277     146.890 160.910 139.710  1.00  0.00           N
ATOM   2756  H   ASN A 277     147.650 161.040 139.070  1.00  0.00           H
ATOM   2757  CA  ASN A 277     147.190 161.150 141.150  1.00  0.00           C
ATOM   2758  CB  ASN A 277     148.240 160.130 141.690  1.00  0.00           C
ATOM   2759  CG  ASN A 277     147.520 158.860 142.140  1.00  0.00           C
ATOM   2760  OD1 ASN A 277     146.860 158.910 143.160  1.00  0.00           O
ATOM   2761  ND2 ASN A 277     147.590 157.720 141.470  1.00  0.00           N
ATOM   2762 1HD2 ASN A 277     148.200 157.600 140.680  1.00  0.00           H
ATOM   2763 2HD2 ASN A 277     146.870 157.050 141.640  1.00  0.00           H
ATOM   2764  C   ASN A 277     147.560 162.640 141.460  1.00  0.00           C
ATOM   2765  O   ASN A 277     148.360 163.240 140.750  1.00  0.00           O
ATOM   2766  N   GLY A 278     147.320 162.980 142.780  1.00  0.00           N
ATOM   2767  H   GLY A 278     146.880 162.350 143.410  1.00  0.00           H
ATOM   2768  CA  GLY A 278     147.680 164.310 143.250  1.00  0.00           C
ATOM   2769  C   GLY A 278     146.820 165.430 142.830  1.00  0.00           C
ATOM   2770  O   GLY A 278     146.300 166.100 143.730  1.00  0.00           O
ATOM   2771  N   ARG A 279     146.750 165.710 141.500  1.00  0.00           N
ATOM   2772  H   ARG A 279     147.290 165.180 140.840  1.00  0.00           H
ATOM   2773  CA  ARG A 279     146.100 166.970 141.120  1.00  0.00           C
ATOM   2774  CB  ARG A 279     147.180 167.860 140.520  1.00  0.00           C
ATOM   2775  CG  ARG A 279     148.130 168.500 141.540  1.00  0.00           C
ATOM   2776  CD  ARG A 279     148.890 169.690 140.850  1.00  0.00           C
ATOM   2777  NE  ARG A 279     149.730 170.250 141.870  1.00  0.00           N
ATOM   2778  HE  ARG A 279     150.580 169.740 142.020  1.00  0.00           H
ATOM   2779  CZ  ARG A 279     149.270 171.160 142.730  1.00  0.00           C
ATOM   2780  NH1 ARG A 279     148.020 171.670 142.980  1.00  0.00           N
ATOM   2781 1HH1 ARG A 279     147.180 171.430 142.500  1.00  0.00           H
ATOM   2782 2HH1 ARG A 279     147.970 172.500 143.530  1.00  0.00           H
ATOM   2783  NH2 ARG A 279     150.240 171.690 143.510  1.00  0.00           N
ATOM   2784 1HH2 ARG A 279     151.220 171.520 143.580  1.00  0.00           H
ATOM   2785 2HH2 ARG A 279     149.810 172.190 144.270  1.00  0.00           H
ATOM   2786  C   ARG A 279     144.840 166.900 140.220  1.00  0.00           C
ATOM   2787  O   ARG A 279     144.570 165.840 139.660  1.00  0.00           O
ATOM   2788  N   THR A 280     144.110 167.980 140.090  1.00  0.00           N
ATOM   2789  H   THR A 280     144.170 168.840 140.600  1.00  0.00           H
ATOM   2790  CA  THR A 280     142.980 167.880 139.100  1.00  0.00           C
ATOM   2791  CB  THR A 280     141.660 168.450 139.740  1.00  0.00           C
ATOM   2792  OG1 THR A 280     141.770 169.810 140.180  1.00  0.00           O
ATOM   2793  HG1 THR A 280     141.020 170.000 140.810  1.00  0.00           H
ATOM   2794  CG2 THR A 280     141.160 167.550 140.850  1.00  0.00           C
ATOM   2795  C   THR A 280     143.230 168.700 137.790  1.00  0.00           C
ATOM   2796  O   THR A 280     144.000 169.650 137.790  1.00  0.00           O
ATOM   2797  N   ILE A 281     142.380 168.360 136.800  1.00  0.00           N
ATOM   2798  H   ILE A 281     141.660 167.660 136.790  1.00  0.00           H
ATOM   2799  CA  ILE A 281     142.460 169.080 135.520  1.00  0.00           C
ATOM   2800  CB  ILE A 281     143.020 168.210 134.410  1.00  0.00           C
ATOM   2801  CG1 ILE A 281     144.430 167.690 134.780  1.00  0.00           C
ATOM   2802  CG2 ILE A 281     143.010 168.950 133.090  1.00  0.00           C
ATOM   2803  CD  ILE A 281     144.980 166.610 133.850  1.00  0.00           C
ATOM   2804  C   ILE A 281     141.230 169.900 135.290  1.00  0.00           C
ATOM   2805  O   ILE A 281     140.130 169.440 134.980  1.00  0.00           O
ATOM   2806  N   LEU A 282     141.420 171.160 135.600  1.00  0.00           N
ATOM   2807  H   LEU A 282     142.380 171.390 135.760  1.00  0.00           H
ATOM   2808  CA  LEU A 282     140.480 172.290 135.700  1.00  0.00           C
ATOM   2809  CB  LEU A 282     140.180 173.030 134.430  1.00  0.00           C
ATOM   2810  CG  LEU A 282     141.150 174.130 133.900  1.00  0.00           C
ATOM   2811  CD1 LEU A 282     140.650 174.780 132.650  1.00  0.00           C
ATOM   2812  CD2 LEU A 282     141.410 175.150 134.970  1.00  0.00           C
ATOM   2813  C   LEU A 282     139.130 172.000 136.420  1.00  0.00           C
ATOM   2814  O   LEU A 282     138.220 171.540 135.700  1.00  0.00           O
ATOM   2815  N   GLY A 283     139.360 171.590 137.670  1.00  0.00           N
ATOM   2816  H   GLY A 283     140.270 171.720 138.060  1.00  0.00           H
ATOM   2817  CA  GLY A 283     138.270 171.120 138.510  1.00  0.00           C
ATOM   2818  C   GLY A 283     138.060 169.630 138.390  1.00  0.00           C
ATOM   2819  O   GLY A 283     137.760 169.020 139.420  1.00  0.00           O
ATOM   2820  N   SER A 284     138.090 169.090 137.230  1.00  0.00           N
ATOM   2821  H   SER A 284     138.200 169.630 136.400  1.00  0.00           H
ATOM   2822  CA  SER A 284     137.780 167.670 137.010  1.00  0.00           C
ATOM   2823  CB  SER A 284     137.320 167.310 135.550  1.00  0.00           C
ATOM   2824  OG  SER A 284     136.040 167.800 135.350  1.00  0.00           O
ATOM   2825  HG  SER A 284     135.790 167.560 134.420  1.00  0.00           H
ATOM   2826  C   SER A 284     138.930 166.730 137.300  1.00  0.00           C
ATOM   2827  O   SER A 284     140.040 166.700 136.780  1.00  0.00           O
ATOM   2828  N   ALA A 285     138.470 165.780 138.050  1.00  0.00           N
ATOM   2829  H   ALA A 285     137.490 165.700 138.250  1.00  0.00           H
ATOM   2830  CA  ALA A 285     139.290 164.710 138.520  1.00  0.00           C
ATOM   2831  CB  ALA A 285     138.720 164.050 139.790  1.00  0.00           C
ATOM   2832  C   ALA A 285     139.700 163.630 137.540  1.00  0.00           C
ATOM   2833  O   ALA A 285     140.880 163.420 137.370  1.00  0.00           O
ATOM   2834  N   LEU A 286     138.760 162.830 137.080  1.00  0.00           N
ATOM   2835  H   LEU A 286     137.800 163.080 137.080  1.00  0.00           H
ATOM   2836  CA  LEU A 286     139.020 161.670 136.140  1.00  0.00           C
ATOM   2837  CB  LEU A 286     137.760 160.860 136.130  1.00  0.00           C
ATOM   2838  CG  LEU A 286     137.260 160.200 137.460  1.00  0.00           C
ATOM   2839  CD1 LEU A 286     135.980 159.410 137.040  1.00  0.00           C
ATOM   2840  CD2 LEU A 286     138.280 159.130 137.880  1.00  0.00           C
ATOM   2841  C   LEU A 286     139.260 162.350 134.800  1.00  0.00           C
ATOM   2842  O   LEU A 286     138.720 163.430 134.470  1.00  0.00           O
ATOM   2843  N   LEU A 287     139.650 161.430 133.860  1.00  0.00           N
ATOM   2844  H   LEU A 287     139.580 160.460 134.080  1.00  0.00           H
ATOM   2845  CA  LEU A 287     140.050 161.910 132.510  1.00  0.00           C
ATOM   2846  CB  LEU A 287     141.180 161.080 131.900  1.00  0.00           C
ATOM   2847  CG  LEU A 287     142.530 161.140 132.620  1.00  0.00           C
ATOM   2848  CD1 LEU A 287     143.160 159.820 132.170  1.00  0.00           C
ATOM   2849  CD2 LEU A 287     143.420 162.300 132.090  1.00  0.00           C
ATOM   2850  C   LEU A 287     138.850 162.010 131.530  1.00  0.00           C
ATOM   2851  O   LEU A 287     138.150 161.030 131.340  1.00  0.00           O
ATOM   2852  N   GLU A 288     138.510 163.220 131.060  1.00  0.00           N
ATOM   2853  H   GLU A 288     139.130 164.000 131.150  1.00  0.00           H
ATOM   2854  CA  GLU A 288     137.240 163.460 130.340  1.00  0.00           C
ATOM   2855  CB  GLU A 288     136.610 164.770 130.870  1.00  0.00           C
ATOM   2856  CG  GLU A 288     136.690 165.150 132.350  1.00  0.00           C
ATOM   2857  CD  GLU A 288     135.770 166.360 132.820  1.00  0.00           C
ATOM   2858  OE1 GLU A 288     136.060 167.560 132.660  1.00  0.00           O
ATOM   2859  OE2 GLU A 288     134.710 166.120 133.510  1.00  0.00           O
ATOM   2860  C   GLU A 288     137.580 163.350 128.830  1.00  0.00           C
ATOM   2861  O   GLU A 288     138.520 164.010 128.330  1.00  0.00           O
ATOM   2862  N   ASP A 289     136.650 162.740 128.120  1.00  0.00           N
ATOM   2863  H   ASP A 289     135.980 162.190 128.610  1.00  0.00           H
ATOM   2864  CA  ASP A 289     136.630 162.380 126.620  1.00  0.00           C
ATOM   2865  CB  ASP A 289     136.520 160.900 126.340  1.00  0.00           C
ATOM   2866  CG  ASP A 289     135.400 160.100 127.100  1.00  0.00           C
ATOM   2867  OD1 ASP A 289     135.600 158.870 127.130  1.00  0.00           O
ATOM   2868  OD2 ASP A 289     134.520 160.670 127.760  1.00  0.00           O
ATOM   2869  C   ASP A 289     135.490 163.170 125.970  1.00  0.00           C
ATOM   2870  O   ASP A 289     135.000 162.870 124.850  1.00  0.00           O
ATOM   2871  N   GLU A 290     135.350 164.420 126.420  1.00  0.00           N
ATOM   2872  H   GLU A 290     136.200 164.870 126.680  1.00  0.00           H
ATOM   2873  CA  GLU A 290     134.210 165.260 126.190  1.00  0.00           C
ATOM   2874  CB  GLU A 290     133.720 165.820 127.570  1.00  0.00           C
ATOM   2875  CG  GLU A 290     132.700 164.980 128.220  1.00  0.00           C
ATOM   2876  CD  GLU A 290     131.320 165.310 127.690  1.00  0.00           C
ATOM   2877  OE1 GLU A 290     130.980 164.910 126.560  1.00  0.00           O
ATOM   2878  OE2 GLU A 290     130.610 166.080 128.440  1.00  0.00           O
ATOM   2879  C   GLU A 290     134.290 166.430 125.180  1.00  0.00           C
ATOM   2880  O   GLU A 290     133.290 166.810 124.540  1.00  0.00           O
ATOM   2881  N   PHE A 291     135.500 166.780 124.780  1.00  0.00           N
ATOM   2882  H   PHE A 291     136.280 166.370 125.260  1.00  0.00           H
ATOM   2883  CA  PHE A 291     135.870 167.990 123.910  1.00  0.00           C
ATOM   2884  CB  PHE A 291     136.510 168.940 124.920  1.00  0.00           C
ATOM   2885  CG  PHE A 291     135.710 169.430 126.140  1.00  0.00           C
ATOM   2886  CD1 PHE A 291     135.940 168.790 127.350  1.00  0.00           C
ATOM   2887  HD1 PHE A 291     136.490 167.850 127.270  1.00  0.00           H
ATOM   2888  CD2 PHE A 291     134.810 170.480 126.000  1.00  0.00           C
ATOM   2889  HD2 PHE A 291     134.910 171.030 125.060  1.00  0.00           H
ATOM   2890  CE1 PHE A 291     135.240 169.230 128.470  1.00  0.00           C
ATOM   2891  HE1 PHE A 291     135.290 168.880 129.500  1.00  0.00           H
ATOM   2892  CE2 PHE A 291     134.130 170.890 127.130  1.00  0.00           C
ATOM   2893  HE2 PHE A 291     133.430 171.710 127.030  1.00  0.00           H
ATOM   2894  CZ  PHE A 291     134.370 170.300 128.380  1.00  0.00           C
ATOM   2895  HZ  PHE A 291     133.830 170.620 129.270  1.00  0.00           H
ATOM   2896  C   PHE A 291     136.780 167.690 122.720  1.00  0.00           C
ATOM   2897  O   PHE A 291     138.000 167.660 122.830  1.00  0.00           O
ATOM   2898  N   THR A 292     136.240 168.050 121.570  1.00  0.00           N
ATOM   2899  H   THR A 292     135.490 168.710 121.500  1.00  0.00           H
ATOM   2900  CA  THR A 292     136.810 167.710 120.260  1.00  0.00           C
ATOM   2901  CB  THR A 292     135.670 167.650 119.220  1.00  0.00           C
ATOM   2902  OG1 THR A 292     135.040 168.890 118.970  1.00  0.00           O
ATOM   2903  HG1 THR A 292     134.340 169.070 119.650  1.00  0.00           H
ATOM   2904  CG2 THR A 292     134.690 166.560 119.570  1.00  0.00           C
ATOM   2905  C   THR A 292     137.890 168.760 119.940  1.00  0.00           C
ATOM   2906  O   THR A 292     137.680 169.890 120.390  1.00  0.00           O
ATOM   2907  N   PRO A 293     138.840 168.460 119.040  1.00  0.00           N
ATOM   2908  CA  PRO A 293     139.770 169.590 118.720  1.00  0.00           C
ATOM   2909  CB  PRO A 293     140.890 169.160 117.820  1.00  0.00           C
ATOM   2910  CG  PRO A 293     140.970 167.640 118.190  1.00  0.00           C
ATOM   2911  CD  PRO A 293     139.530 167.250 118.550  1.00  0.00           C
ATOM   2912  C   PRO A 293     139.220 170.830 118.060  1.00  0.00           C
ATOM   2913  O   PRO A 293     139.460 171.970 118.430  1.00  0.00           O
ATOM   2914  N   PHE A 294     138.080 170.550 117.340  1.00  0.00           N
ATOM   2915  H   PHE A 294     138.020 169.670 116.860  1.00  0.00           H
ATOM   2916  CA  PHE A 294     137.060 171.530 116.910  1.00  0.00           C
ATOM   2917  CB  PHE A 294     135.990 170.760 116.140  1.00  0.00           C
ATOM   2918  CG  PHE A 294     135.130 171.790 115.300  1.00  0.00           C
ATOM   2919  CD1 PHE A 294     135.610 172.280 114.070  1.00  0.00           C
ATOM   2920  HD1 PHE A 294     136.630 172.030 113.760  1.00  0.00           H
ATOM   2921  CD2 PHE A 294     133.910 172.120 115.850  1.00  0.00           C
ATOM   2922  HD2 PHE A 294     133.460 171.500 116.630  1.00  0.00           H
ATOM   2923  CE1 PHE A 294     134.830 173.290 113.500  1.00  0.00           C
ATOM   2924  HE1 PHE A 294     135.080 173.470 112.450  1.00  0.00           H
ATOM   2925  CE2 PHE A 294     133.170 173.020 115.120  1.00  0.00           C
ATOM   2926  HE2 PHE A 294     132.120 173.220 115.340  1.00  0.00           H
ATOM   2927  CZ  PHE A 294     133.610 173.660 114.020  1.00  0.00           C
ATOM   2928  HZ  PHE A 294     133.300 174.670 113.740  1.00  0.00           H
ATOM   2929  C   PHE A 294     136.480 172.400 118.010  1.00  0.00           C
ATOM   2930  O   PHE A 294     136.710 173.600 117.980  1.00  0.00           O
ATOM   2931  N   ASP A 295     135.890 171.850 119.050  1.00  0.00           N
ATOM   2932  H   ASP A 295     135.810 170.850 119.070  1.00  0.00           H
ATOM   2933  CA  ASP A 295     135.210 172.650 120.070  1.00  0.00           C
ATOM   2934  CB  ASP A 295     134.650 171.750 121.180  1.00  0.00           C
ATOM   2935  CG  ASP A 295     133.590 170.760 120.840  1.00  0.00           C
ATOM   2936  OD1 ASP A 295     132.520 171.100 120.290  1.00  0.00           O
ATOM   2937  OD2 ASP A 295     133.770 169.600 121.280  1.00  0.00           O
ATOM   2938  C   ASP A 295     136.110 173.660 120.720  1.00  0.00           C
ATOM   2939  O   ASP A 295     135.980 174.880 120.490  1.00  0.00           O
ATOM   2940  N   VAL A 296     137.260 173.110 121.110  1.00  0.00           N
ATOM   2941  H   VAL A 296     137.480 172.200 120.750  1.00  0.00           H
ATOM   2942  CA  VAL A 296     138.260 173.860 121.760  1.00  0.00           C
ATOM   2943  CB  VAL A 296     139.210 172.890 122.460  1.00  0.00           C
ATOM   2944  CG1 VAL A 296     140.350 173.580 123.220  1.00  0.00           C
ATOM   2945  CG2 VAL A 296     138.470 171.990 123.460  1.00  0.00           C
ATOM   2946  C   VAL A 296     139.000 174.890 120.810  1.00  0.00           C
ATOM   2947  O   VAL A 296     138.990 176.040 121.190  1.00  0.00           O
ATOM   2948  N   VAL A 297     139.350 174.590 119.570  1.00  0.00           N
ATOM   2949  H   VAL A 297     139.400 173.700 119.120  1.00  0.00           H
ATOM   2950  CA  VAL A 297     139.720 175.700 118.670  1.00  0.00           C
ATOM   2951  CB  VAL A 297     140.570 175.080 117.560  1.00  0.00           C
ATOM   2952  CG1 VAL A 297     139.780 174.260 116.550  1.00  0.00           C
ATOM   2953  CG2 VAL A 297     141.440 176.130 116.850  1.00  0.00           C
ATOM   2954  C   VAL A 297     138.660 176.790 118.370  1.00  0.00           C
ATOM   2955  O   VAL A 297     138.890 177.970 118.600  1.00  0.00           O
ATOM   2956  N   ARG A 298     137.450 176.330 118.020  1.00  0.00           N
ATOM   2957  H   ARG A 298     137.330 175.380 117.710  1.00  0.00           H
ATOM   2958  CA  ARG A 298     136.260 177.230 117.930  1.00  0.00           C
ATOM   2959  CB  ARG A 298     135.000 176.340 117.830  1.00  0.00           C
ATOM   2960  CG  ARG A 298     133.880 177.040 117.100  1.00  0.00           C
ATOM   2961  CD  ARG A 298     132.740 176.110 116.840  1.00  0.00           C
ATOM   2962  NE  ARG A 298     132.110 175.670 118.060  1.00  0.00           N
ATOM   2963  HE  ARG A 298     132.580 174.970 118.590  1.00  0.00           H
ATOM   2964  CZ  ARG A 298     130.770 175.840 118.320  1.00  0.00           C
ATOM   2965  NH1 ARG A 298     129.960 176.430 117.440  1.00  0.00           N
ATOM   2966 1HH1 ARG A 298     130.280 176.700 116.530  1.00  0.00           H
ATOM   2967 2HH1 ARG A 298     129.020 176.620 117.730  1.00  0.00           H
ATOM   2968  NH2 ARG A 298     130.350 175.480 119.520  1.00  0.00           N
ATOM   2969 1HH2 ARG A 298     131.010 175.230 120.230  1.00  0.00           H
ATOM   2970 2HH2 ARG A 298     129.360 175.460 119.640  1.00  0.00           H
ATOM   2971  C   ARG A 298     135.940 178.170 119.120  1.00  0.00           C
ATOM   2972  O   ARG A 298     135.640 179.310 118.850  1.00  0.00           O
ATOM   2973  N   GLN A 299     135.870 177.650 120.330  1.00  0.00           N
ATOM   2974  H   GLN A 299     136.030 176.660 120.370  1.00  0.00           H
ATOM   2975  CA  GLN A 299     135.590 178.310 121.610  1.00  0.00           C
ATOM   2976  CB  GLN A 299     135.070 177.330 122.670  1.00  0.00           C
ATOM   2977  CG  GLN A 299     133.740 176.680 122.350  1.00  0.00           C
ATOM   2978  CD  GLN A 299     132.520 177.640 122.040  1.00  0.00           C
ATOM   2979  OE1 GLN A 299     132.350 178.350 121.050  1.00  0.00           O
ATOM   2980  NE2 GLN A 299     131.540 177.610 122.950  1.00  0.00           N
ATOM   2981 1HE2 GLN A 299     131.680 176.960 123.700  1.00  0.00           H
ATOM   2982 2HE2 GLN A 299     130.700 178.130 122.770  1.00  0.00           H
ATOM   2983  C   GLN A 299     136.740 179.120 122.260  1.00  0.00           C
ATOM   2984  O   GLN A 299     136.440 179.890 123.130  1.00  0.00           O
ATOM   2985  N   CYS A 300     138.010 178.830 121.950  1.00  0.00           N
ATOM   2986  H   CYS A 300     138.320 178.040 121.420  1.00  0.00           H
ATOM   2987  CA  CYS A 300     139.200 179.620 122.310  1.00  0.00           C
ATOM   2988  CB  CYS A 300     140.370 178.780 122.870  1.00  0.00           C
ATOM   2989  SG  CYS A 300     141.220 177.830 121.610  1.00  0.00           S
ATOM   2990  HG  CYS A 300     140.140 177.150 121.230  1.00  0.00           H
ATOM   2991  C   CYS A 300     139.710 180.610 121.300  1.00  0.00           C
ATOM   2992  O   CYS A 300     140.120 181.780 121.610  1.00  0.00           O
ATOM   2993  N   SER A 301     139.730 180.180 120.030  1.00  0.00           N
ATOM   2994  H   SER A 301     139.510 179.280 119.660  1.00  0.00           H
ATOM   2995  CA  SER A 301     140.200 181.000 118.910  1.00  0.00           C
ATOM   2996  CB  SER A 301     141.060 180.230 117.840  1.00  0.00           C
ATOM   2997  OG  SER A 301     142.430 180.500 118.140  1.00  0.00           O
ATOM   2998  HG  SER A 301     142.920 179.860 117.550  1.00  0.00           H
ATOM   2999  C   SER A 301     138.930 181.500 118.080  1.00  0.00           C
ATOM   3000  O   SER A 301     137.830 180.920 118.070  1.00  0.00           O
ATOM   3001  N   GLY A 302     138.970 182.800 118.100  1.00  0.00           N
ATOM   3002  H   GLY A 302     139.740 183.240 118.560  1.00  0.00           H
ATOM   3003  CA  GLY A 302     137.920 183.730 117.540  1.00  0.00           C
ATOM   3004  C   GLY A 302     137.360 184.630 118.650  1.00  0.00           C
ATOM   3005  O   GLY A 302     138.070 185.600 119.080  1.00  0.00           O
ATOM   3006  N   VAL A 303     136.410 184.100 119.380  1.00  0.00           N
ATOM   3007  H   VAL A 303     135.860 183.310 119.090  1.00  0.00           H
ATOM   3008  CA  VAL A 303     135.950 184.810 120.530  1.00  0.00           C
ATOM   3009  CB  VAL A 303     134.610 185.490 120.200  1.00  0.00           C
ATOM   3010  CG1 VAL A 303     133.600 184.550 119.520  1.00  0.00           C
ATOM   3011  CG2 VAL A 303     133.940 185.890 121.520  1.00  0.00           C
ATOM   3012  C   VAL A 303     135.880 183.760 121.730  1.00  0.00           C
ATOM   3013  O   VAL A 303     135.280 182.700 121.610  1.00  0.00           O
ATOM   3014  N   THR A 304     136.420 184.040 122.850  1.00  0.00           N
ATOM   3015  H   THR A 304     136.780 184.960 123.010  1.00  0.00           H
ATOM   3016  CA  THR A 304     136.730 183.120 123.900  1.00  0.00           C
ATOM   3017  CB  THR A 304     137.920 183.720 124.740  1.00  0.00           C
ATOM   3018  OG1 THR A 304     137.880 185.130 124.790  1.00  0.00           O
ATOM   3019  HG1 THR A 304     138.480 185.440 125.530  1.00  0.00           H
ATOM   3020  CG2 THR A 304     139.300 183.380 124.080  1.00  0.00           C
ATOM   3021  C   THR A 304     135.480 182.810 124.830  1.00  0.00           C
ATOM   3022  O   THR A 304     135.110 183.730 125.550  1.00  0.00           O
ATOM   3023  N   PHE A 305     134.890 181.580 124.830  1.00  0.00           N
ATOM   3024  H   PHE A 305     135.160 180.820 124.240  1.00  0.00           H
ATOM   3025  CA  PHE A 305     133.780 181.290 125.670  1.00  0.00           C
ATOM   3026  CB  PHE A 305     132.800 180.480 124.820  1.00  0.00           C
ATOM   3027  CG  PHE A 305     131.820 181.280 123.960  1.00  0.00           C
ATOM   3028  CD1 PHE A 305     130.610 181.820 124.480  1.00  0.00           C
ATOM   3029  HD1 PHE A 305     130.470 181.720 125.560  1.00  0.00           H
ATOM   3030  CD2 PHE A 305     132.110 181.600 122.640  1.00  0.00           C
ATOM   3031  HD2 PHE A 305     133.010 181.240 122.150  1.00  0.00           H
ATOM   3032  CE1 PHE A 305     129.750 182.610 123.720  1.00  0.00           C
ATOM   3033  HE1 PHE A 305     128.740 182.850 124.040  1.00  0.00           H
ATOM   3034  CE2 PHE A 305     131.210 182.360 121.870  1.00  0.00           C
ATOM   3035  HE2 PHE A 305     131.470 182.470 120.820  1.00  0.00           H
ATOM   3036  CZ  PHE A 305     130.010 182.930 122.380  1.00  0.00           C
ATOM   3037  HZ  PHE A 305     129.350 183.660 121.900  1.00  0.00           H
ATOM   3038  C   PHE A 305     134.110 180.520 126.940  1.00  0.00           C
ATOM   3039  O   PHE A 305     133.920 179.310 127.090  1.00  0.00           O
ATOM   3040  N   GLN A 306     134.900 181.180 127.850  1.00  0.00           N
ATOM   3041  H   GLN A 306     135.160 182.060 127.450  1.00  0.00           H
ATOM   3042  CA  GLN A 306     135.360 180.760 129.150  1.00  0.00           C
ATOM   3043  CB  GLN A 306     136.850 180.770 129.150  1.00  0.00           C
ATOM   3044  CG  GLN A 306     137.440 182.110 128.670  1.00  0.00           C
ATOM   3045  CD  GLN A 306     138.930 182.140 128.570  1.00  0.00           C
ATOM   3046  OE1 GLN A 306     139.560 181.500 127.710  1.00  0.00           O
ATOM   3047  NE2 GLN A 306     139.650 182.650 129.520  1.00  0.00           N
ATOM   3048 1HE2 GLN A 306     139.230 183.190 130.250  1.00  0.00           H
ATOM   3049 2HE2 GLN A 306     140.650 182.570 129.510  1.00  0.00           H
ATOM   3050  C   GLN A 306     134.880 181.390 130.460  1.00  0.00           C
ATOM   3051  O1  GLN A 306     135.250 182.500 130.930  1.00  0.00           O
ATOM   3052  O2  GLN A 306     133.890 180.820 130.950  1.00  0.00           O
ATOM   3053  C45 LIG B 307     128.080 154.880 120.610  1.00  0.00           C
ATOM   3054  C44 LIG B 307     128.020 155.630 121.910  1.00  0.00           C
ATOM   3055  C46 LIG B 307     127.930 156.930 121.990  1.00  0.00           C
ATOM   3056  H48 LIG B 307     128.150 157.620 121.180  1.00  0.00           H
ATOM   3057  O43 LIG B 307     127.420 155.100 123.020  1.00  0.00           O
ATOM   3058  N42 LIG B 307     127.040 156.150 123.850  1.00  0.00           N
ATOM   3059  C41 LIG B 307     127.470 157.240 123.230  1.00  0.00           C
ATOM   3060  C40 LIG B 307     127.680 158.460 123.790  1.00  0.00           C
ATOM   3061  O47 LIG B 307     128.770 158.930 123.690  1.00  0.00           O
ATOM   3062  N39 LIG B 307     126.640 159.180 124.240  1.00  0.00           N
ATOM   3063  H5D LIG B 307     125.700 158.910 124.050  1.00  0.00           H
ATOM   3064  C37 LIG B 307     126.840 160.550 124.840  1.00  0.00           C
ATOM   3065  C38 LIG B 307     126.130 161.570 123.940  1.00  0.00           C
ATOM   3066  C36 LIG B 307     126.120 160.630 126.200  1.00  0.00           C
ATOM   3067  O48 LIG B 307     125.010 160.160 126.320  1.00  0.00           O
ATOM   3068  N35 LIG B 307     126.740 161.420 127.100  1.00  0.00           N
ATOM   3069  H5C LIG B 307     127.380 162.130 126.790  1.00  0.00           H
ATOM   3070  C31 LIG B 307     126.390 161.470 128.540  1.00  0.00           C
ATOM   3071  C32 LIG B 307     127.610 161.440 129.500  1.00  0.00           C
ATOM   3072  C34 LIG B 307     128.130 160.040 129.740  1.00  0.00           C
ATOM   3073  C33 LIG B 307     128.710 162.400 129.150  1.00  0.00           C
ATOM   3074  C30 LIG B 307     125.380 162.520 128.960  1.00  0.00           C
ATOM   3075  O49 LIG B 307     125.390 163.610 128.390  1.00  0.00           O
ATOM   3076  N29 LIG B 307     124.230 162.050 129.550  1.00  0.00           N
ATOM   3077  H29 LIG B 307     124.140 161.120 129.910  1.00  0.00           H
ATOM   3078  C05 LIG B 307     123.060 162.960 129.730  1.00  0.00           C
ATOM   3079  C04 LIG B 307     121.760 162.110 129.920  1.00  0.00           C
ATOM   3080  C02 LIG B 307     121.100 161.620 128.620  1.00  0.00           C
ATOM   3081  C03 LIG B 307     121.840 160.340 128.240  1.00  0.00           C
ATOM   3082  C01 LIG B 307     119.670 161.470 128.980  1.00  0.00           C
ATOM   3083  C06 LIG B 307     123.210 163.850 130.990  1.00  0.00           C
ATOM   3084  O28 LIG B 307     122.540 163.610 132.020  1.00  0.00           O
ATOM   3085  N07 LIG B 307     123.870 165.000 130.840  1.00  0.00           N
ATOM   3086  H5B LIG B 307     124.300 165.090 129.930  1.00  0.00           H
ATOM   3087  C08 LIG B 307     124.210 165.890 131.930  1.00  0.00           C
ATOM   3088  C09 LIG B 307     125.700 165.840 132.180  1.00  0.00           C
ATOM   3089  C10 LIG B 307     126.090 164.600 132.950  1.00  0.00           C
ATOM   3090  C14 LIG B 307     125.660 164.650 134.350  1.00  0.00           C
ATOM   3091  C13 LIG B 307     126.480 163.590 134.900  1.00  0.00           C
ATOM   3092  N12 LIG B 307     127.770 164.130 134.500  1.00  0.00           N
ATOM   3093  H12 LIG B 307     127.940 165.060 134.820  1.00  0.00           H
ATOM   3094  H5A LIG B 307     128.620 163.640 134.690  1.00  0.00           H
ATOM   3095  C11 LIG B 307     127.630 164.400 133.050  1.00  0.00           C
ATOM   3096  O15 LIG B 307     128.580 165.430 132.680  1.00  0.00           O
ATOM   3097  H49 LIG B 307     129.340 165.140 132.100  1.00  0.00           H
ATOM   3098  C16 LIG B 307     123.620 167.290 131.670  1.00  0.00           C
ATOM   3099  C17 LIG B 307     122.160 167.440 131.630  1.00  0.00           C
ATOM   3100  C18 LIG B 307     121.480 167.270 133.000  1.00  0.00           C
ATOM   3101  O27 LIG B 307     121.670 167.950 134.040  1.00  0.00           O
ATOM   3102  O19 LIG B 307     120.770 166.120 133.040  1.00  0.00           O
ATOM   3103  C20 LIG B 307     119.360 166.330 133.220  1.00  0.00           C
ATOM   3104  C21 LIG B 307     118.660 164.970 133.270  1.00  0.00           C
ATOM   3105  C22 LIG B 307     118.600 164.270 134.500  1.00  0.00           C
ATOM   3106  H22 LIG B 307     118.920 164.580 135.490  1.00  0.00           H
ATOM   3107  C23 LIG B 307     118.110 162.940 134.380  1.00  0.00           C
ATOM   3108  H23 LIG B 307     118.090 162.410 135.330  1.00  0.00           H
ATOM   3109  C24 LIG B 307     117.650 162.370 133.190  1.00  0.00           C
ATOM   3110  H24 LIG B 307     117.120 161.420 133.180  1.00  0.00           H
ATOM   3111  C25 LIG B 307     117.650 163.130 132.020  1.00  0.00           C
ATOM   3112  H25 LIG B 307     117.400 162.730 131.040  1.00  0.00           H
ATOM   3113  C26 LIG B 307     118.120 164.470 132.080  1.00  0.00           C
ATOM   3114  H26 LIG B 307     117.880 165.110 131.230  1.00  0.00           H
TER
ENDMDL
