# Supplementary material for: Microsecond MD Simulation and Multiple-Conformation Virtual Screening to Identify Potential Anti-COVID-19 Inhibitors Against SARS-CoV-2 Main Protease
Source: Front Chem. 2021 Jan 13;8:595273. doi: 10.3389/fchem.2020.595273 (PMC7873971; doi:10.3389/fchem.2020.595273)
Supplement: Supplementary file 2 [file Data_Sheet_1.ZIP › Ns_Pose_PDB/Ns_Pose_PDB/1_micro_6LU7_complex/800ns.pdb]

REMARK    GENERATED BY TRJCONV
TITLE     model - minimized in water t= 800000.00000 step= 400000000
REMARK    THIS IS A SIMULATION BOX
CRYST1   97.895   97.895   97.895  90.00  90.00  90.00 P 1           1
MODEL        1
ATOM      1  N   SER A   1     162.710 199.030 125.640  1.00  0.00           N
ATOM      2  H1  SER A   1     162.330 199.520 126.420  1.00  0.00           H
ATOM      3  H2  SER A   1     163.310 199.720 125.220  1.00  0.00           H
ATOM      4  H3  SER A   1     162.030 198.680 125.000  1.00  0.00           H
ATOM      5  CA  SER A   1     163.500 197.940 126.190  1.00  0.00           C
ATOM      6  CB  SER A   1     162.940 196.650 125.490  1.00  0.00           C
ATOM      7  OG  SER A   1     161.560 196.620 125.860  1.00  0.00           O
ATOM      8  HG  SER A   1     161.350 195.700 126.180  1.00  0.00           H
ATOM      9  C   SER A   1     165.010 198.100 125.830  1.00  0.00           C
ATOM     10  O   SER A   1     165.290 198.100 124.600  1.00  0.00           O
ATOM     11  N   GLY A   2     165.780 197.710 126.810  1.00  0.00           N
ATOM     12  H   GLY A   2     165.370 197.420 127.670  1.00  0.00           H
ATOM     13  CA  GLY A   2     167.250 197.860 126.840  1.00  0.00           C
ATOM     14  C   GLY A   2     167.890 196.510 126.590  1.00  0.00           C
ATOM     15  O   GLY A   2     168.530 196.140 125.590  1.00  0.00           O
ATOM     16  N   PHE A   3     167.850 195.770 127.690  1.00  0.00           N
ATOM     17  H   PHE A   3     167.200 195.990 128.420  1.00  0.00           H
ATOM     18  CA  PHE A   3     168.470 194.430 127.780  1.00  0.00           C
ATOM     19  CB  PHE A   3     168.640 193.950 129.270  1.00  0.00           C
ATOM     20  CG  PHE A   3     169.980 193.340 129.570  1.00  0.00           C
ATOM     21  CD1 PHE A   3     169.970 192.350 130.540  1.00  0.00           C
ATOM     22  HD1 PHE A   3     168.990 191.940 130.810  1.00  0.00           H
ATOM     23  CD2 PHE A   3     171.180 193.970 129.260  1.00  0.00           C
ATOM     24  HD2 PHE A   3     171.280 194.670 128.430  1.00  0.00           H
ATOM     25  CE1 PHE A   3     171.140 191.990 131.190  1.00  0.00           C
ATOM     26  HE1 PHE A   3     171.070 191.020 131.690  1.00  0.00           H
ATOM     27  CE2 PHE A   3     172.340 193.670 129.990  1.00  0.00           C
ATOM     28  HE2 PHE A   3     173.320 194.100 129.790  1.00  0.00           H
ATOM     29  CZ  PHE A   3     172.320 192.620 130.900  1.00  0.00           C
ATOM     30  HZ  PHE A   3     173.260 192.200 131.250  1.00  0.00           H
ATOM     31  C   PHE A   3     167.570 193.400 127.090  1.00  0.00           C
ATOM     32  O   PHE A   3     166.380 193.260 127.190  1.00  0.00           O
ATOM     33  N   ARG A   4     168.330 192.630 126.280  1.00  0.00           N
ATOM     34  H   ARG A   4     169.300 192.800 126.120  1.00  0.00           H
ATOM     35  CA  ARG A   4     167.820 191.470 125.400  1.00  0.00           C
ATOM     36  CB  ARG A   4     168.960 190.850 124.630  1.00  0.00           C
ATOM     37  CG  ARG A   4     168.600 189.750 123.660  1.00  0.00           C
ATOM     38  CD  ARG A   4     169.780 188.990 123.090  1.00  0.00           C
ATOM     39  NE  ARG A   4     169.380 187.770 122.390  1.00  0.00           N
ATOM     40  HE  ARG A   4     168.480 187.430 122.640  1.00  0.00           H
ATOM     41  CZ  ARG A   4     170.250 187.110 121.570  1.00  0.00           C
ATOM     42  NH1 ARG A   4     171.540 187.330 121.440  1.00  0.00           N
ATOM     43 1HH1 ARG A   4     172.100 188.010 121.900  1.00  0.00           H
ATOM     44 2HH1 ARG A   4     171.870 187.210 120.510  1.00  0.00           H
ATOM     45  NH2 ARG A   4     169.720 186.030 120.910  1.00  0.00           N
ATOM     46 1HH2 ARG A   4     168.770 185.780 121.090  1.00  0.00           H
ATOM     47 2HH2 ARG A   4     170.430 185.490 120.460  1.00  0.00           H
ATOM     48  C   ARG A   4     167.040 190.370 126.150  1.00  0.00           C
ATOM     49  O   ARG A   4     167.650 189.400 126.690  1.00  0.00           O
ATOM     50  N   LYS A   5     165.720 190.470 126.160  1.00  0.00           N
ATOM     51  H   LYS A   5     165.250 191.280 125.810  1.00  0.00           H
ATOM     52  CA  LYS A   5     164.760 189.480 126.660  1.00  0.00           C
ATOM     53  CB  LYS A   5     163.700 190.140 127.570  1.00  0.00           C
ATOM     54  CG  LYS A   5     162.810 189.200 128.450  1.00  0.00           C
ATOM     55  CD  LYS A   5     161.660 189.800 129.320  1.00  0.00           C
ATOM     56  CE  LYS A   5     161.990 190.460 130.700  1.00  0.00           C
ATOM     57  NZ  LYS A   5     162.340 189.400 131.590  1.00  0.00           N
ATOM     58  HZ1 LYS A   5     161.630 188.700 131.550  1.00  0.00           H
ATOM     59  HZ2 LYS A   5     163.230 189.000 131.360  1.00  0.00           H
ATOM     60  HZ3 LYS A   5     162.330 189.670 132.550  1.00  0.00           H
ATOM     61  C   LYS A   5     164.120 188.610 125.590  1.00  0.00           C
ATOM     62  O   LYS A   5     163.240 189.080 124.850  1.00  0.00           O
ATOM     63  N   MET A   6     164.790 187.560 125.460  1.00  0.00           N
ATOM     64  H   MET A   6     165.500 187.270 126.110  1.00  0.00           H
ATOM     65  CA  MET A   6     164.490 186.570 124.400  1.00  0.00           C
ATOM     66  CB  MET A   6     165.770 186.580 123.570  1.00  0.00           C
ATOM     67  CG  MET A   6     165.470 185.690 122.360  1.00  0.00           C
ATOM     68  SD  MET A   6     166.980 185.310 121.400  1.00  0.00           S
ATOM     69  CE  MET A   6     166.160 184.460 120.050  1.00  0.00           C
ATOM     70  C   MET A   6     163.970 185.200 124.950  1.00  0.00           C
ATOM     71  O   MET A   6     164.570 184.570 125.810  1.00  0.00           O
ATOM     72  N   ALA A   7     162.910 184.740 124.320  1.00  0.00           N
ATOM     73  H   ALA A   7     162.510 185.250 123.550  1.00  0.00           H
ATOM     74  CA  ALA A   7     162.100 183.560 124.660  1.00  0.00           C
ATOM     75  CB  ALA A   7     160.870 184.010 125.350  1.00  0.00           C
ATOM     76  C   ALA A   7     161.740 182.680 123.460  1.00  0.00           C
ATOM     77  O   ALA A   7     161.360 183.260 122.420  1.00  0.00           O
ATOM     78  N   PHE A   8     161.580 181.370 123.670  1.00  0.00           N
ATOM     79  H   PHE A   8     161.930 180.950 124.510  1.00  0.00           H
ATOM     80  CA  PHE A   8     161.480 180.410 122.560  1.00  0.00           C
ATOM     81  CB  PHE A   8     162.560 179.370 122.910  1.00  0.00           C
ATOM     82  CG  PHE A   8     162.890 178.310 121.880  1.00  0.00           C
ATOM     83  CD1 PHE A   8     162.810 176.950 122.250  1.00  0.00           C
ATOM     84  HD1 PHE A   8     162.220 176.710 123.130  1.00  0.00           H
ATOM     85  CD2 PHE A   8     163.230 178.700 120.590  1.00  0.00           C
ATOM     86  HD2 PHE A   8     162.880 179.660 120.240  1.00  0.00           H
ATOM     87  CE1 PHE A   8     163.120 176.000 121.300  1.00  0.00           C
ATOM     88  HE1 PHE A   8     163.350 175.000 121.670  1.00  0.00           H
ATOM     89  CE2 PHE A   8     163.570 177.690 119.690  1.00  0.00           C
ATOM     90  HE2 PHE A   8     163.910 178.060 118.730  1.00  0.00           H
ATOM     91  CZ  PHE A   8     163.440 176.340 120.040  1.00  0.00           C
ATOM     92  HZ  PHE A   8     163.450 175.590 119.250  1.00  0.00           H
ATOM     93  C   PHE A   8     160.200 179.640 122.400  1.00  0.00           C
ATOM     94  O   PHE A   8     159.690 179.170 123.410  1.00  0.00           O
ATOM     95  N   PRO A   9     159.640 179.520 121.200  1.00  0.00           N
ATOM     96  CA  PRO A   9     158.480 178.650 120.970  1.00  0.00           C
ATOM     97  CB  PRO A   9     157.750 179.260 119.790  1.00  0.00           C
ATOM     98  CG  PRO A   9     158.470 180.610 119.450  1.00  0.00           C
ATOM     99  CD  PRO A   9     159.840 180.500 120.120  1.00  0.00           C
ATOM    100  C   PRO A   9     159.020 177.220 120.640  1.00  0.00           C
ATOM    101  O   PRO A   9     160.220 177.070 120.250  1.00  0.00           O
ATOM    102  N   SER A  10     158.180 176.210 120.580  1.00  0.00           N
ATOM    103  H   SER A  10     157.240 176.370 120.280  1.00  0.00           H
ATOM    104  CA  SER A  10     158.530 174.800 120.660  1.00  0.00           C
ATOM    105  CB  SER A  10     158.270 174.120 122.020  1.00  0.00           C
ATOM    106  OG  SER A  10     156.850 173.840 122.090  1.00  0.00           O
ATOM    107  HG  SER A  10     156.310 174.680 121.990  1.00  0.00           H
ATOM    108  C   SER A  10     158.120 173.860 119.490  1.00  0.00           C
ATOM    109  O   SER A  10     158.770 172.830 119.310  1.00  0.00           O
ATOM    110  N   GLY A  11     156.860 173.980 119.130  1.00  0.00           N
ATOM    111  H   GLY A  11     156.330 174.820 119.240  1.00  0.00           H
ATOM    112  CA  GLY A  11     156.140 173.000 118.270  1.00  0.00           C
ATOM    113  C   GLY A  11     155.200 172.150 119.100  1.00  0.00           C
ATOM    114  O   GLY A  11     153.970 172.220 118.920  1.00  0.00           O
ATOM    115  N   LYS A  12     155.740 171.720 120.240  1.00  0.00           N
ATOM    116  H   LYS A  12     156.610 172.160 120.460  1.00  0.00           H
ATOM    117  CA  LYS A  12     155.230 170.710 121.190  1.00  0.00           C
ATOM    118  CB  LYS A  12     156.370 170.380 122.170  1.00  0.00           C
ATOM    119  CG  LYS A  12     157.710 170.220 121.420  1.00  0.00           C
ATOM    120  CD  LYS A  12     158.950 170.130 122.300  1.00  0.00           C
ATOM    121  CE  LYS A  12     160.120 170.000 121.380  1.00  0.00           C
ATOM    122  NZ  LYS A  12     161.360 170.310 122.120  1.00  0.00           N
ATOM    123  HZ1 LYS A  12     161.410 171.300 122.270  1.00  0.00           H
ATOM    124  HZ2 LYS A  12     161.380 169.770 122.960  1.00  0.00           H
ATOM    125  HZ3 LYS A  12     162.220 170.180 121.630  1.00  0.00           H
ATOM    126  C   LYS A  12     154.040 171.340 121.940  1.00  0.00           C
ATOM    127  O   LYS A  12     153.020 170.700 122.030  1.00  0.00           O
ATOM    128  N   VAL A  13     154.170 172.610 122.360  1.00  0.00           N
ATOM    129  H   VAL A  13     155.070 173.030 122.240  1.00  0.00           H
ATOM    130  CA  VAL A  13     153.060 173.340 123.120  1.00  0.00           C
ATOM    131  CB  VAL A  13     153.640 174.490 124.110  1.00  0.00           C
ATOM    132  CG1 VAL A  13     152.560 174.950 125.090  1.00  0.00           C
ATOM    133  CG2 VAL A  13     154.930 174.210 124.870  1.00  0.00           C
ATOM    134  C   VAL A  13     151.970 173.890 122.230  1.00  0.00           C
ATOM    135  O   VAL A  13     150.780 173.650 122.380  1.00  0.00           O
ATOM    136  N   GLU A  14     152.470 174.600 121.270  1.00  0.00           N
ATOM    137  H   GLU A  14     153.450 174.800 121.250  1.00  0.00           H
ATOM    138  CA  GLU A  14     151.690 175.060 120.060  1.00  0.00           C
ATOM    139  CB  GLU A  14     152.520 175.880 119.010  1.00  0.00           C
ATOM    140  CG  GLU A  14     153.470 176.980 119.600  1.00  0.00           C
ATOM    141  CD  GLU A  14     154.880 176.390 119.860  1.00  0.00           C
ATOM    142  OE1 GLU A  14     155.080 175.690 120.820  1.00  0.00           O
ATOM    143  OE2 GLU A  14     155.760 176.600 119.000  1.00  0.00           O
ATOM    144  C   GLU A  14     150.860 174.010 119.390  1.00  0.00           C
ATOM    145  O   GLU A  14     149.650 174.180 119.340  1.00  0.00           O
ATOM    146  N   GLY A  15     151.360 172.810 119.300  1.00  0.00           N
ATOM    147  H   GLY A  15     152.280 172.760 119.680  1.00  0.00           H
ATOM    148  CA  GLY A  15     150.630 171.610 118.760  1.00  0.00           C
ATOM    149  C   GLY A  15     150.050 170.740 119.840  1.00  0.00           C
ATOM    150  O   GLY A  15     149.960 169.480 119.520  1.00  0.00           O
ATOM    151  N   CYS A  16     149.990 171.220 121.060  1.00  0.00           N
ATOM    152  H   CYS A  16     150.550 172.010 121.300  1.00  0.00           H
ATOM    153  CA  CYS A  16     149.130 170.700 122.150  1.00  0.00           C
ATOM    154  CB  CYS A  16     149.900 170.460 123.440  1.00  0.00           C
ATOM    155  SG  CYS A  16     151.100 169.070 123.560  1.00  0.00           S
ATOM    156  HG  CYS A  16     151.930 169.550 122.640  1.00  0.00           H
ATOM    157  C   CYS A  16     147.930 171.640 122.450  1.00  0.00           C
ATOM    158  O   CYS A  16     146.960 171.210 123.070  1.00  0.00           O
ATOM    159  N   MET A  17     148.010 172.950 122.220  1.00  0.00           N
ATOM    160  H   MET A  17     148.910 173.380 122.140  1.00  0.00           H
ATOM    161  CA  MET A  17     146.870 173.860 122.440  1.00  0.00           C
ATOM    162  CB  MET A  17     147.340 175.330 122.450  1.00  0.00           C
ATOM    163  CG  MET A  17     147.780 175.830 123.820  1.00  0.00           C
ATOM    164  SD  MET A  17     146.610 177.020 124.540  1.00  0.00           S
ATOM    165  CE  MET A  17     146.620 176.520 126.250  1.00  0.00           C
ATOM    166  C   MET A  17     145.700 173.600 121.520  1.00  0.00           C
ATOM    167  O   MET A  17     145.830 173.460 120.280  1.00  0.00           O
ATOM    168  N   VAL A  18     144.480 173.580 122.110  1.00  0.00           N
ATOM    169  H   VAL A  18     144.480 173.550 123.110  1.00  0.00           H
ATOM    170  CA  VAL A  18     143.230 173.430 121.370  1.00  0.00           C
ATOM    171  CB  VAL A  18     142.680 171.990 121.550  1.00  0.00           C
ATOM    172  CG1 VAL A  18     143.690 170.980 120.990  1.00  0.00           C
ATOM    173  CG2 VAL A  18     142.420 171.580 123.000  1.00  0.00           C
ATOM    174  C   VAL A  18     142.180 174.550 121.870  1.00  0.00           C
ATOM    175  O   VAL A  18     142.390 175.170 122.920  1.00  0.00           O
ATOM    176  N   GLN A  19     141.000 174.410 121.230  1.00  0.00           N
ATOM    177  H   GLN A  19     140.790 173.650 120.620  1.00  0.00           H
ATOM    178  CA  GLN A  19     139.980 175.430 121.350  1.00  0.00           C
ATOM    179  CB  GLN A  19     139.570 176.010 119.940  1.00  0.00           C
ATOM    180  CG  GLN A  19     138.360 176.930 119.990  1.00  0.00           C
ATOM    181  CD  GLN A  19     138.100 177.340 118.580  1.00  0.00           C
ATOM    182  OE1 GLN A  19     137.310 176.890 117.770  1.00  0.00           O
ATOM    183  NE2 GLN A  19     138.600 178.590 118.310  1.00  0.00           N
ATOM    184 1HE2 GLN A  19     139.210 179.000 118.990  1.00  0.00           H
ATOM    185 2HE2 GLN A  19     138.270 179.130 117.540  1.00  0.00           H
ATOM    186  C   GLN A  19     138.790 174.850 122.150  1.00  0.00           C
ATOM    187  O   GLN A  19     138.070 173.890 121.810  1.00  0.00           O
ATOM    188  N   VAL A  20     138.640 175.430 123.320  1.00  0.00           N
ATOM    189  H   VAL A  20     139.340 176.010 123.740  1.00  0.00           H
ATOM    190  CA  VAL A  20     137.640 174.830 124.210  1.00  0.00           C
ATOM    191  CB  VAL A  20     138.180 174.560 125.650  1.00  0.00           C
ATOM    192  CG1 VAL A  20     137.090 174.380 126.700  1.00  0.00           C
ATOM    193  CG2 VAL A  20     139.200 173.430 125.640  1.00  0.00           C
ATOM    194  C   VAL A  20     136.440 175.820 124.200  1.00  0.00           C
ATOM    195  O   VAL A  20     136.480 176.920 124.810  1.00  0.00           O
ATOM    196  N   THR A  21     135.370 175.350 123.660  1.00  0.00           N
ATOM    197  H   THR A  21     135.330 174.370 123.450  1.00  0.00           H
ATOM    198  CA  THR A  21     134.160 176.140 123.560  1.00  0.00           C
ATOM    199  CB  THR A  21     133.340 175.830 122.310  1.00  0.00           C
ATOM    200  OG1 THR A  21     134.240 175.620 121.240  1.00  0.00           O
ATOM    201  HG1 THR A  21     134.560 174.680 121.160  1.00  0.00           H
ATOM    202  CG2 THR A  21     132.390 176.870 121.780  1.00  0.00           C
ATOM    203  C   THR A  21     133.240 175.860 124.780  1.00  0.00           C
ATOM    204  O   THR A  21     132.960 174.720 125.060  1.00  0.00           O
ATOM    205  N   CYS A  22     133.060 176.860 125.600  1.00  0.00           N
ATOM    206  H   CYS A  22     133.320 177.790 125.350  1.00  0.00           H
ATOM    207  CA  CYS A  22     132.180 176.700 126.770  1.00  0.00           C
ATOM    208  CB  CYS A  22     132.850 177.270 127.950  1.00  0.00           C
ATOM    209  SG  CYS A  22     132.090 176.950 129.550  1.00  0.00           S
ATOM    210  HG  CYS A  22     131.310 175.980 129.080  1.00  0.00           H
ATOM    211  C   CYS A  22     130.750 177.250 126.430  1.00  0.00           C
ATOM    212  O   CYS A  22     130.560 178.480 126.430  1.00  0.00           O
ATOM    213  N   GLY A  23     129.960 176.340 125.810  1.00  0.00           N
ATOM    214  H   GLY A  23     130.240 175.390 125.970  1.00  0.00           H
ATOM    215  CA  GLY A  23     128.650 176.700 125.270  1.00  0.00           C
ATOM    216  C   GLY A  23     128.700 177.550 123.960  1.00  0.00           C
ATOM    217  O   GLY A  23     128.300 177.200 122.830  1.00  0.00           O
ATOM    218  N   THR A  24     128.860 178.840 124.190  1.00  0.00           N
ATOM    219  H   THR A  24     128.630 179.320 125.030  1.00  0.00           H
ATOM    220  CA  THR A  24     129.320 179.700 123.120  1.00  0.00           C
ATOM    221  CB  THR A  24     128.390 180.920 122.810  1.00  0.00           C
ATOM    222  OG1 THR A  24     128.200 181.760 123.990  1.00  0.00           O
ATOM    223  HG1 THR A  24     128.200 182.720 123.700  1.00  0.00           H
ATOM    224  CG2 THR A  24     127.110 180.500 122.030  1.00  0.00           C
ATOM    225  C   THR A  24     130.760 180.170 123.290  1.00  0.00           C
ATOM    226  O   THR A  24     131.530 180.000 122.370  1.00  0.00           O
ATOM    227  N   THR A  25     131.130 180.670 124.450  1.00  0.00           N
ATOM    228  H   THR A  25     130.580 180.540 125.280  1.00  0.00           H
ATOM    229  CA  THR A  25     132.450 181.360 124.660  1.00  0.00           C
ATOM    230  CB  THR A  25     132.380 182.070 126.030  1.00  0.00           C
ATOM    231  OG1 THR A  25     132.110 181.340 127.170  1.00  0.00           O
ATOM    232  HG1 THR A  25     132.710 180.540 127.110  1.00  0.00           H
ATOM    233  CG2 THR A  25     131.510 183.310 125.870  1.00  0.00           C
ATOM    234  C   THR A  25     133.730 180.540 124.590  1.00  0.00           C
ATOM    235  O   THR A  25     133.900 179.670 125.440  1.00  0.00           O
ATOM    236  N   THR A  26     134.470 180.890 123.560  1.00  0.00           N
ATOM    237  H   THR A  26     134.140 181.610 122.950  1.00  0.00           H
ATOM    238  CA  THR A  26     135.770 180.290 123.170  1.00  0.00           C
ATOM    239  CB  THR A  26     136.140 180.670 121.730  1.00  0.00           C
ATOM    240  OG1 THR A  26     135.730 182.040 121.440  1.00  0.00           O
ATOM    241  HG1 THR A  26     136.250 182.360 120.660  1.00  0.00           H
ATOM    242  CG2 THR A  26     135.680 179.690 120.680  1.00  0.00           C
ATOM    243  C   THR A  26     136.960 180.550 124.120  1.00  0.00           C
ATOM    244  O   THR A  26     137.450 181.690 124.200  1.00  0.00           O
ATOM    245  N   LEU A  27     137.350 179.520 124.820  1.00  0.00           N
ATOM    246  H   LEU A  27     136.850 178.660 124.770  1.00  0.00           H
ATOM    247  CA  LEU A  27     138.480 179.500 125.770  1.00  0.00           C
ATOM    248  CB  LEU A  27     138.070 179.110 127.190  1.00  0.00           C
ATOM    249  CG  LEU A  27     137.300 180.240 127.930  1.00  0.00           C
ATOM    250  CD1 LEU A  27     135.830 179.980 127.660  1.00  0.00           C
ATOM    251  CD2 LEU A  27     137.690 180.350 129.390  1.00  0.00           C
ATOM    252  C   LEU A  27     139.690 178.620 125.240  1.00  0.00           C
ATOM    253  O   LEU A  27     139.580 178.060 124.200  1.00  0.00           O
ATOM    254  N   ASN A  28     140.770 178.480 126.020  1.00  0.00           N
ATOM    255  H   ASN A  28     140.920 178.970 126.880  1.00  0.00           H
ATOM    256  CA  ASN A  28     141.980 177.710 125.580  1.00  0.00           C
ATOM    257  CB  ASN A  28     143.260 178.550 125.520  1.00  0.00           C
ATOM    258  CG  ASN A  28     143.270 179.880 124.760  1.00  0.00           C
ATOM    259  OD1 ASN A  28     143.410 179.960 123.540  1.00  0.00           O
ATOM    260  ND2 ASN A  28     142.960 180.950 125.420  1.00  0.00           N
ATOM    261 1HD2 ASN A  28     143.000 180.850 126.420  1.00  0.00           H
ATOM    262 2HD2 ASN A  28     142.810 181.830 124.970  1.00  0.00           H
ATOM    263  C   ASN A  28     142.200 176.460 126.490  1.00  0.00           C
ATOM    264  O   ASN A  28     141.930 176.530 127.670  1.00  0.00           O
ATOM    265  N   GLY A  29     142.680 175.390 125.840  1.00  0.00           N
ATOM    266  H   GLY A  29     142.920 175.510 124.870  1.00  0.00           H
ATOM    267  CA  GLY A  29     142.980 174.070 126.470  1.00  0.00           C
ATOM    268  C   GLY A  29     144.220 173.230 126.080  1.00  0.00           C
ATOM    269  O   GLY A  29     144.380 172.760 124.950  1.00  0.00           O
ATOM    270  N   LEU A  30     144.990 172.900 127.030  1.00  0.00           N
ATOM    271  H   LEU A  30     144.820 173.250 127.950  1.00  0.00           H
ATOM    272  CA  LEU A  30     146.330 172.310 126.830  1.00  0.00           C
ATOM    273  CB  LEU A  30     147.250 172.930 127.890  1.00  0.00           C
ATOM    274  CG  LEU A  30     148.670 172.530 127.810  1.00  0.00           C
ATOM    275  CD1 LEU A  30     149.360 173.170 126.580  1.00  0.00           C
ATOM    276  CD2 LEU A  30     149.320 172.980 129.110  1.00  0.00           C
ATOM    277  C   LEU A  30     146.240 170.770 126.830  1.00  0.00           C
ATOM    278  O   LEU A  30     146.270 170.180 127.920  1.00  0.00           O
ATOM    279  N   TRP A  31     146.070 170.270 125.640  1.00  0.00           N
ATOM    280  H   TRP A  31     145.890 170.810 124.810  1.00  0.00           H
ATOM    281  CA  TRP A  31     145.980 168.770 125.500  1.00  0.00           C
ATOM    282  CB  TRP A  31     145.210 168.620 124.210  1.00  0.00           C
ATOM    283  CG  TRP A  31     145.200 167.150 123.680  1.00  0.00           C
ATOM    284  CD1 TRP A  31     144.900 166.100 124.430  1.00  0.00           C
ATOM    285  HD1 TRP A  31     144.560 166.220 125.460  1.00  0.00           H
ATOM    286  CD2 TRP A  31     145.120 166.760 122.360  1.00  0.00           C
ATOM    287  NE1 TRP A  31     144.460 165.130 123.630  1.00  0.00           N
ATOM    288  HE1 TRP A  31     143.970 164.380 124.080  1.00  0.00           H
ATOM    289  CE2 TRP A  31     144.600 165.460 122.340  1.00  0.00           C
ATOM    290  CE3 TRP A  31     145.460 167.430 121.200  1.00  0.00           C
ATOM    291  HE3 TRP A  31     145.770 168.470 121.240  1.00  0.00           H
ATOM    292  CZ2 TRP A  31     144.400 164.760 121.160  1.00  0.00           C
ATOM    293  HZ2 TRP A  31     144.010 163.750 121.190  1.00  0.00           H
ATOM    294  CZ3 TRP A  31     145.270 166.750 120.030  1.00  0.00           C
ATOM    295  HZ3 TRP A  31     145.550 167.210 119.080  1.00  0.00           H
ATOM    296  CH2 TRP A  31     144.730 165.460 119.990  1.00  0.00           C
ATOM    297  HH2 TRP A  31     144.500 164.950 119.060  1.00  0.00           H
ATOM    298  C   TRP A  31     147.300 168.020 125.680  1.00  0.00           C
ATOM    299  O   TRP A  31     148.090 167.840 124.770  1.00  0.00           O
ATOM    300  N   LEU A  32     147.450 167.440 126.870  1.00  0.00           N
ATOM    301  H   LEU A  32     146.760 167.440 127.590  1.00  0.00           H
ATOM    302  CA  LEU A  32     148.670 166.600 127.140  1.00  0.00           C
ATOM    303  CB  LEU A  32     149.420 167.200 128.310  1.00  0.00           C
ATOM    304  CG  LEU A  32     150.280 168.340 127.850  1.00  0.00           C
ATOM    305  CD1 LEU A  32     150.690 169.230 129.050  1.00  0.00           C
ATOM    306  CD2 LEU A  32     151.610 167.960 127.180  1.00  0.00           C
ATOM    307  C   LEU A  32     148.290 165.140 127.390  1.00  0.00           C
ATOM    308  O   LEU A  32     147.630 164.750 128.400  1.00  0.00           O
ATOM    309  N   ASP A  33     148.860 164.200 126.540  1.00  0.00           N
ATOM    310  H   ASP A  33     149.510 164.530 125.860  1.00  0.00           H
ATOM    311  CA  ASP A  33     148.540 162.740 126.580  1.00  0.00           C
ATOM    312  CB  ASP A  33     149.360 162.060 127.740  1.00  0.00           C
ATOM    313  CG  ASP A  33     150.860 162.090 127.300  1.00  0.00           C
ATOM    314  OD1 ASP A  33     151.570 163.050 127.560  1.00  0.00           O
ATOM    315  OD2 ASP A  33     151.350 161.220 126.620  1.00  0.00           O
ATOM    316  C   ASP A  33     147.050 162.500 126.670  1.00  0.00           C
ATOM    317  O   ASP A  33     146.340 162.680 125.650  1.00  0.00           O
ATOM    318  N   ASP A  34     146.580 162.010 127.820  1.00  0.00           N
ATOM    319  H   ASP A  34     147.270 161.700 128.470  1.00  0.00           H
ATOM    320  CA  ASP A  34     145.220 161.610 128.120  1.00  0.00           C
ATOM    321  CB  ASP A  34     145.300 160.660 129.320  1.00  0.00           C
ATOM    322  CG  ASP A  34     145.850 159.310 128.920  1.00  0.00           C
ATOM    323  OD1 ASP A  34     146.970 159.010 129.300  1.00  0.00           O
ATOM    324  OD2 ASP A  34     145.040 158.470 128.530  1.00  0.00           O
ATOM    325  C   ASP A  34     144.340 162.860 128.440  1.00  0.00           C
ATOM    326  O   ASP A  34     143.130 162.750 128.320  1.00  0.00           O
ATOM    327  N   VAL A  35     144.870 163.930 129.070  1.00  0.00           N
ATOM    328  H   VAL A  35     145.810 164.260 129.020  1.00  0.00           H
ATOM    329  CA  VAL A  35     144.060 165.000 129.620  1.00  0.00           C
ATOM    330  CB  VAL A  35     144.240 165.100 131.180  1.00  0.00           C
ATOM    331  CG1 VAL A  35     145.690 165.260 131.750  1.00  0.00           C
ATOM    332  CG2 VAL A  35     143.230 166.070 131.890  1.00  0.00           C
ATOM    333  C   VAL A  35     144.140 166.400 128.910  1.00  0.00           C
ATOM    334  O   VAL A  35     145.160 166.770 128.380  1.00  0.00           O
ATOM    335  N   VAL A  36     143.100 167.240 128.880  1.00  0.00           N
ATOM    336  H   VAL A  36     142.160 166.960 129.010  1.00  0.00           H
ATOM    337  CA  VAL A  36     143.200 168.620 128.370  1.00  0.00           C
ATOM    338  CB  VAL A  36     142.120 168.940 127.390  1.00  0.00           C
ATOM    339  CG1 VAL A  36     142.370 170.350 126.780  1.00  0.00           C
ATOM    340  CG2 VAL A  36     141.880 167.850 126.300  1.00  0.00           C
ATOM    341  C   VAL A  36     143.100 169.510 129.590  1.00  0.00           C
ATOM    342  O   VAL A  36     142.110 169.480 130.330  1.00  0.00           O
ATOM    343  N   TYR A  37     144.180 170.260 129.790  1.00  0.00           N
ATOM    344  H   TYR A  37     144.970 170.110 129.200  1.00  0.00           H
ATOM    345  CA  TYR A  37     144.210 171.220 130.900  1.00  0.00           C
ATOM    346  CB  TYR A  37     145.690 171.300 131.360  1.00  0.00           C
ATOM    347  CG  TYR A  37     146.350 170.140 132.050  1.00  0.00           C
ATOM    348  CD1 TYR A  37     146.150 170.010 133.430  1.00  0.00           C
ATOM    349  HD1 TYR A  37     145.370 170.610 133.900  1.00  0.00           H
ATOM    350  CD2 TYR A  37     147.150 169.160 131.430  1.00  0.00           C
ATOM    351  HD2 TYR A  37     147.370 169.350 130.390  1.00  0.00           H
ATOM    352  CE1 TYR A  37     146.780 169.060 134.200  1.00  0.00           C
ATOM    353  HE1 TYR A  37     146.530 169.100 135.250  1.00  0.00           H
ATOM    354  CE2 TYR A  37     147.750 168.130 132.160  1.00  0.00           C
ATOM    355  HE2 TYR A  37     148.330 167.320 131.700  1.00  0.00           H
ATOM    356  CZ  TYR A  37     147.560 168.130 133.530  1.00  0.00           C
ATOM    357  OH  TYR A  37     148.200 167.260 134.330  1.00  0.00           O
ATOM    358  HH  TYR A  37     147.960 167.290 135.300  1.00  0.00           H
ATOM    359  C   TYR A  37     143.680 172.650 130.520  1.00  0.00           C
ATOM    360  O   TYR A  37     144.160 173.290 129.550  1.00  0.00           O
ATOM    361  N   CYS A  38     142.600 172.980 131.180  1.00  0.00           N
ATOM    362  H   CYS A  38     142.260 172.360 131.890  1.00  0.00           H
ATOM    363  CA  CYS A  38     141.790 174.210 130.880  1.00  0.00           C
ATOM    364  CB  CYS A  38     140.370 173.760 130.420  1.00  0.00           C
ATOM    365  SG  CYS A  38     139.440 174.900 129.310  1.00  0.00           S
ATOM    366  HG  CYS A  38     140.380 175.050 128.380  1.00  0.00           H
ATOM    367  C   CYS A  38     141.680 175.150 132.100  1.00  0.00           C
ATOM    368  O   CYS A  38     141.830 174.670 133.250  1.00  0.00           O
ATOM    369  N   PRO A  39     141.670 176.530 131.950  1.00  0.00           N
ATOM    370  CA  PRO A  39     141.780 177.470 133.060  1.00  0.00           C
ATOM    371  CB  PRO A  39     142.050 178.860 132.360  1.00  0.00           C
ATOM    372  CG  PRO A  39     141.350 178.680 131.000  1.00  0.00           C
ATOM    373  CD  PRO A  39     141.520 177.220 130.690  1.00  0.00           C
ATOM    374  C   PRO A  39     140.540 177.640 134.000  1.00  0.00           C
ATOM    375  O   PRO A  39     139.430 177.260 133.560  1.00  0.00           O
ATOM    376  N   ARG A  40     140.700 178.400 135.100  1.00  0.00           N
ATOM    377  H   ARG A  40     141.620 178.500 135.480  1.00  0.00           H
ATOM    378  CA  ARG A  40     139.560 178.670 136.030  1.00  0.00           C
ATOM    379  CB  ARG A  40     140.070 179.440 137.280  1.00  0.00           C
ATOM    380  CG  ARG A  40     139.070 179.120 138.350  1.00  0.00           C
ATOM    381  CD  ARG A  40     139.310 179.910 139.660  1.00  0.00           C
ATOM    382  NE  ARG A  40     138.120 179.880 140.420  1.00  0.00           N
ATOM    383  HE  ARG A  40     137.780 179.060 140.880  1.00  0.00           H
ATOM    384  CZ  ARG A  40     137.390 181.030 140.690  1.00  0.00           C
ATOM    385  NH1 ARG A  40     137.740 182.230 140.220  1.00  0.00           N
ATOM    386 1HH1 ARG A  40     138.620 182.400 139.770  1.00  0.00           H
ATOM    387 2HH1 ARG A  40     137.100 183.000 140.340  1.00  0.00           H
ATOM    388  NH2 ARG A  40     136.420 180.900 141.570  1.00  0.00           N
ATOM    389 1HH2 ARG A  40     136.310 180.010 142.000  1.00  0.00           H
ATOM    390 2HH2 ARG A  40     135.960 181.750 141.830  1.00  0.00           H
ATOM    391  C   ARG A  40     138.400 179.420 135.360  1.00  0.00           C
ATOM    392  O   ARG A  40     137.270 178.940 135.500  1.00  0.00           O
ATOM    393  N   HIS A  41     138.720 180.420 134.520  1.00  0.00           N
ATOM    394  H   HIS A  41     139.680 180.680 134.440  1.00  0.00           H
ATOM    395  CA  HIS A  41     137.770 181.130 133.650  1.00  0.00           C
ATOM    396  CB  HIS A  41     138.490 181.960 132.580  1.00  0.00           C
ATOM    397  CG  HIS A  41     137.790 183.320 132.160  1.00  0.00           C
ATOM    398  ND1 HIS A  41     137.930 184.510 132.830  1.00  0.00           N
ATOM    399  CD2 HIS A  41     136.710 183.320 131.410  1.00  0.00           C
ATOM    400  HD2 HIS A  41     136.230 182.490 130.880  1.00  0.00           H
ATOM    401  CE1 HIS A  41     137.010 185.280 132.270  1.00  0.00           C
ATOM    402  HE1 HIS A  41     136.840 186.300 132.620  1.00  0.00           H
ATOM    403  NE2 HIS A  41     136.330 184.610 131.380  1.00  0.00           N
ATOM    404  HE2 HIS A  41     135.870 185.040 130.610  1.00  0.00           H
ATOM    405  C   HIS A  41     136.660 180.220 133.110  1.00  0.00           C
ATOM    406  O   HIS A  41     135.460 180.670 133.160  1.00  0.00           O
ATOM    407  N   VAL A  42     136.950 179.020 132.560  1.00  0.00           N
ATOM    408  H   VAL A  42     137.890 178.690 132.600  1.00  0.00           H
ATOM    409  CA  VAL A  42     135.900 178.110 132.000  1.00  0.00           C
ATOM    410  CB  VAL A  42     136.420 176.880 131.300  1.00  0.00           C
ATOM    411  CG1 VAL A  42     137.100 175.840 132.180  1.00  0.00           C
ATOM    412  CG2 VAL A  42     135.410 176.150 130.410  1.00  0.00           C
ATOM    413  C   VAL A  42     134.760 177.720 132.960  1.00  0.00           C
ATOM    414  O   VAL A  42     133.600 177.730 132.680  1.00  0.00           O
ATOM    415  N   ILE A  43     135.160 177.290 134.150  1.00  0.00           N
ATOM    416  H   ILE A  43     136.060 177.440 134.560  1.00  0.00           H
ATOM    417  CA  ILE A  43     134.190 176.850 135.140  1.00  0.00           C
ATOM    418  CB  ILE A  43     134.870 175.820 136.010  1.00  0.00           C
ATOM    419  CG1 ILE A  43     133.790 175.110 136.830  1.00  0.00           C
ATOM    420  CG2 ILE A  43     136.010 176.370 136.830  1.00  0.00           C
ATOM    421  CD  ILE A  43     134.140 173.850 137.590  1.00  0.00           C
ATOM    422  C   ILE A  43     133.550 177.990 135.870  1.00  0.00           C
ATOM    423  O   ILE A  43     132.330 177.930 136.130  1.00  0.00           O
ATOM    424  N   CYS A  44     134.240 179.070 136.040  1.00  0.00           N
ATOM    425  H   CYS A  44     135.220 179.130 135.830  1.00  0.00           H
ATOM    426  CA  CYS A  44     133.660 180.320 136.560  1.00  0.00           C
ATOM    427  CB  CYS A  44     134.360 180.750 137.840  1.00  0.00           C
ATOM    428  SG  CYS A  44     136.160 181.050 137.500  1.00  0.00           S
ATOM    429  HG  CYS A  44     136.010 182.330 137.170  1.00  0.00           H
ATOM    430  C   CYS A  44     133.430 181.400 135.560  1.00  0.00           C
ATOM    431  O   CYS A  44     133.860 182.540 135.700  1.00  0.00           O
ATOM    432  N   THR A  45     132.350 181.200 134.800  1.00  0.00           N
ATOM    433  H   THR A  45     131.770 180.420 135.020  1.00  0.00           H
ATOM    434  CA  THR A  45     131.870 182.050 133.630  1.00  0.00           C
ATOM    435  CB  THR A  45     131.340 181.190 132.440  1.00  0.00           C
ATOM    436  OG1 THR A  45     130.480 180.140 132.820  1.00  0.00           O
ATOM    437  HG1 THR A  45     129.560 180.310 132.470  1.00  0.00           H
ATOM    438  CG2 THR A  45     132.500 180.550 131.610  1.00  0.00           C
ATOM    439  C   THR A  45     130.800 183.100 134.070  1.00  0.00           C
ATOM    440  O   THR A  45     129.550 182.930 134.080  1.00  0.00           O
ATOM    441  N   SER A  46     131.440 184.230 134.460  1.00  0.00           N
ATOM    442  H   SER A  46     132.420 184.260 134.250  1.00  0.00           H
ATOM    443  CA  SER A  46     130.770 185.320 135.290  1.00  0.00           C
ATOM    444  CB  SER A  46     131.620 186.620 135.300  1.00  0.00           C
ATOM    445  OG  SER A  46     131.910 187.240 136.570  1.00  0.00           O
ATOM    446  HG  SER A  46     132.370 188.110 136.390  1.00  0.00           H
ATOM    447  C   SER A  46     129.340 185.740 134.940  1.00  0.00           C
ATOM    448  O   SER A  46     128.600 186.160 135.820  1.00  0.00           O
ATOM    449  N   GLU A  47     129.040 185.830 133.640  1.00  0.00           N
ATOM    450  H   GLU A  47     129.780 185.930 132.970  1.00  0.00           H
ATOM    451  CA  GLU A  47     127.680 186.290 133.240  1.00  0.00           C
ATOM    452  CB  GLU A  47     127.610 187.020 131.900  1.00  0.00           C
ATOM    453  CG  GLU A  47     128.260 188.390 131.940  1.00  0.00           C
ATOM    454  CD  GLU A  47     127.840 189.270 130.770  1.00  0.00           C
ATOM    455  OE1 GLU A  47     126.580 189.330 130.650  1.00  0.00           O
ATOM    456  OE2 GLU A  47     128.670 190.040 130.160  1.00  0.00           O
ATOM    457  C   GLU A  47     126.550 185.210 133.200  1.00  0.00           C
ATOM    458  O   GLU A  47     125.450 185.490 133.670  1.00  0.00           O
ATOM    459  N   ASP A  48     126.980 184.020 132.830  1.00  0.00           N
ATOM    460  H   ASP A  48     127.910 183.920 132.500  1.00  0.00           H
ATOM    461  CA  ASP A  48     126.050 182.910 132.740  1.00  0.00           C
ATOM    462  CB  ASP A  48     126.390 182.150 131.500  1.00  0.00           C
ATOM    463  CG  ASP A  48     127.800 181.530 131.330  1.00  0.00           C
ATOM    464  OD1 ASP A  48     128.010 180.420 131.850  1.00  0.00           O
ATOM    465  OD2 ASP A  48     128.640 182.190 130.610  1.00  0.00           O
ATOM    466  C   ASP A  48     126.080 182.070 134.030  1.00  0.00           C
ATOM    467  O   ASP A  48     125.000 181.570 134.480  1.00  0.00           O
ATOM    468  N   MET A  49     127.230 181.800 134.610  1.00  0.00           N
ATOM    469  H   MET A  49     128.150 182.000 134.270  1.00  0.00           H
ATOM    470  CA  MET A  49     127.280 181.170 135.920  1.00  0.00           C
ATOM    471  CB  MET A  49     128.180 179.900 135.840  1.00  0.00           C
ATOM    472  CG  MET A  49     127.730 178.800 134.840  1.00  0.00           C
ATOM    473  SD  MET A  49     127.050 177.330 135.610  1.00  0.00           S
ATOM    474  CE  MET A  49     126.120 176.620 134.280  1.00  0.00           C
ATOM    475  C   MET A  49     127.690 182.020 137.160  1.00  0.00           C
ATOM    476  O   MET A  49     128.700 182.690 137.160  1.00  0.00           O
ATOM    477  N   LEU A  50     126.950 181.810 138.240  1.00  0.00           N
ATOM    478  H   LEU A  50     126.080 181.330 138.350  1.00  0.00           H
ATOM    479  CA  LEU A  50     127.180 182.510 139.540  1.00  0.00           C
ATOM    480  CB  LEU A  50     126.180 183.650 139.700  1.00  0.00           C
ATOM    481  CG  LEU A  50     126.490 184.880 138.880  1.00  0.00           C
ATOM    482  CD1 LEU A  50     125.230 185.410 138.260  1.00  0.00           C
ATOM    483  CD2 LEU A  50     126.970 186.110 139.620  1.00  0.00           C
ATOM    484  C   LEU A  50     127.090 181.480 140.700  1.00  0.00           C
ATOM    485  O   LEU A  50     126.000 181.310 141.300  1.00  0.00           O
ATOM    486  N   ASN A  51     128.290 181.090 141.160  1.00  0.00           N
ATOM    487  H   ASN A  51     129.090 181.690 141.110  1.00  0.00           H
ATOM    488  CA  ASN A  51     128.330 179.900 142.060  1.00  0.00           C
ATOM    489  CB  ASN A  51     127.720 178.710 141.220  1.00  0.00           C
ATOM    490  CG  ASN A  51     127.460 177.450 142.130  1.00  0.00           C
ATOM    491  OD1 ASN A  51     127.870 177.300 143.250  1.00  0.00           O
ATOM    492  ND2 ASN A  51     126.440 176.730 141.770  1.00  0.00           N
ATOM    493 1HD2 ASN A  51     125.760 177.030 141.100  1.00  0.00           H
ATOM    494 2HD2 ASN A  51     126.300 175.820 142.160  1.00  0.00           H
ATOM    495  C   ASN A  51     129.740 179.570 142.550  1.00  0.00           C
ATOM    496  O   ASN A  51     130.540 179.190 141.640  1.00  0.00           O
ATOM    497  N   PRO A  52     130.100 179.830 143.760  1.00  0.00           N
ATOM    498  CA  PRO A  52     131.330 179.260 144.380  1.00  0.00           C
ATOM    499  CB  PRO A  52     131.520 180.080 145.630  1.00  0.00           C
ATOM    500  CG  PRO A  52     130.100 180.510 145.950  1.00  0.00           C
ATOM    501  CD  PRO A  52     129.480 180.870 144.600  1.00  0.00           C
ATOM    502  C   PRO A  52     131.280 177.700 144.710  1.00  0.00           C
ATOM    503  O   PRO A  52     132.060 177.170 145.500  1.00  0.00           O
ATOM    504  N   ASN A  53     130.360 176.950 144.120  1.00  0.00           N
ATOM    505  H   ASN A  53     129.500 177.250 143.700  1.00  0.00           H
ATOM    506  CA  ASN A  53     130.560 175.450 144.060  1.00  0.00           C
ATOM    507  CB  ASN A  53     129.440 174.850 144.840  1.00  0.00           C
ATOM    508  CG  ASN A  53     129.290 173.360 144.760  1.00  0.00           C
ATOM    509  OD1 ASN A  53     130.190 172.590 144.590  1.00  0.00           O
ATOM    510  ND2 ASN A  53     128.160 172.930 145.220  1.00  0.00           N
ATOM    511 1HD2 ASN A  53     127.470 173.520 145.640  1.00  0.00           H
ATOM    512 2HD2 ASN A  53     127.970 171.960 145.110  1.00  0.00           H
ATOM    513  C   ASN A  53     131.030 174.720 142.780  1.00  0.00           C
ATOM    514  O   ASN A  53     130.190 174.490 141.950  1.00  0.00           O
ATOM    515  N   TYR A  54     132.310 174.250 142.860  1.00  0.00           N
ATOM    516  H   TYR A  54     132.930 174.560 143.580  1.00  0.00           H
ATOM    517  CA  TYR A  54     132.890 173.540 141.650  1.00  0.00           C
ATOM    518  CB  TYR A  54     134.380 173.380 141.780  1.00  0.00           C
ATOM    519  CG  TYR A  54     135.300 174.640 141.790  1.00  0.00           C
ATOM    520  CD1 TYR A  54     136.380 174.670 142.670  1.00  0.00           C
ATOM    521  HD1 TYR A  54     136.730 173.810 143.230  1.00  0.00           H
ATOM    522  CD2 TYR A  54     135.010 175.740 141.050  1.00  0.00           C
ATOM    523  HD2 TYR A  54     134.190 175.830 140.340  1.00  0.00           H
ATOM    524  CE1 TYR A  54     137.100 175.820 143.000  1.00  0.00           C
ATOM    525  HE1 TYR A  54     137.670 175.860 143.930  1.00  0.00           H
ATOM    526  CE2 TYR A  54     135.770 176.880 141.340  1.00  0.00           C
ATOM    527  HE2 TYR A  54     135.290 177.730 140.860  1.00  0.00           H
ATOM    528  CZ  TYR A  54     136.690 176.990 142.330  1.00  0.00           C
ATOM    529  OH  TYR A  54     137.030 178.250 142.670  1.00  0.00           O
ATOM    530  HH  TYR A  54     137.770 178.210 143.330  1.00  0.00           H
ATOM    531  C   TYR A  54     132.170 172.250 141.290  1.00  0.00           C
ATOM    532  O   TYR A  54     132.050 171.940 140.110  1.00  0.00           O
ATOM    533  N   GLU A  55     131.750 171.380 142.240  1.00  0.00           N
ATOM    534  H   GLU A  55     131.820 171.490 143.230  1.00  0.00           H
ATOM    535  CA  GLU A  55     130.970 170.120 141.970  1.00  0.00           C
ATOM    536  CB  GLU A  55     130.560 169.370 143.250  1.00  0.00           C
ATOM    537  CG  GLU A  55     131.560 168.180 143.460  1.00  0.00           C
ATOM    538  CD  GLU A  55     131.530 167.680 144.910  1.00  0.00           C
ATOM    539  OE1 GLU A  55     132.120 168.370 145.820  1.00  0.00           O
ATOM    540  OE2 GLU A  55     131.160 166.530 145.110  1.00  0.00           O
ATOM    541  C   GLU A  55     129.700 170.400 141.190  1.00  0.00           C
ATOM    542  O   GLU A  55     129.340 169.730 140.250  1.00  0.00           O
ATOM    543  N   ASP A  56     128.970 171.430 141.710  1.00  0.00           N
ATOM    544  H   ASP A  56     129.210 171.810 142.600  1.00  0.00           H
ATOM    545  CA  ASP A  56     127.630 171.820 141.110  1.00  0.00           C
ATOM    546  CB  ASP A  56     127.020 172.880 141.940  1.00  0.00           C
ATOM    547  CG  ASP A  56     125.520 173.150 141.720  1.00  0.00           C
ATOM    548  OD1 ASP A  56     124.810 172.170 141.390  1.00  0.00           O
ATOM    549  OD2 ASP A  56     125.080 174.270 142.030  1.00  0.00           O
ATOM    550  C   ASP A  56     127.850 172.370 139.630  1.00  0.00           C
ATOM    551  O   ASP A  56     127.340 171.750 138.700  1.00  0.00           O
ATOM    552  N   LEU A  57     128.830 173.240 139.530  1.00  0.00           N
ATOM    553  H   LEU A  57     129.350 173.570 140.320  1.00  0.00           H
ATOM    554  CA  LEU A  57     129.260 173.890 138.270  1.00  0.00           C
ATOM    555  CB  LEU A  57     130.510 174.800 138.430  1.00  0.00           C
ATOM    556  CG  LEU A  57     130.210 176.090 139.110  1.00  0.00           C
ATOM    557  CD1 LEU A  57     131.530 176.810 139.480  1.00  0.00           C
ATOM    558  CD2 LEU A  57     129.510 176.950 138.080  1.00  0.00           C
ATOM    559  C   LEU A  57     129.690 172.700 137.310  1.00  0.00           C
ATOM    560  O   LEU A  57     129.290 172.770 136.170  1.00  0.00           O
ATOM    561  N   LEU A  58     130.530 171.660 137.780  1.00  0.00           N
ATOM    562  H   LEU A  58     130.980 171.670 138.670  1.00  0.00           H
ATOM    563  CA  LEU A  58     130.830 170.460 136.950  1.00  0.00           C
ATOM    564  CB  LEU A  58     131.770 169.400 137.610  1.00  0.00           C
ATOM    565  CG  LEU A  58     133.150 170.020 137.720  1.00  0.00           C
ATOM    566  CD1 LEU A  58     134.080 169.410 138.820  1.00  0.00           C
ATOM    567  CD2 LEU A  58     133.830 169.950 136.380  1.00  0.00           C
ATOM    568  C   LEU A  58     129.570 169.770 136.340  1.00  0.00           C
ATOM    569  O   LEU A  58     129.400 169.770 135.100  1.00  0.00           O
ATOM    570  N   ILE A  59     128.640 169.450 137.210  1.00  0.00           N
ATOM    571  H   ILE A  59     128.680 169.800 138.140  1.00  0.00           H
ATOM    572  CA  ILE A  59     127.380 168.730 136.710  1.00  0.00           C
ATOM    573  CB  ILE A  59     126.710 167.890 137.820  1.00  0.00           C
ATOM    574  CG1 ILE A  59     126.040 168.720 138.930  1.00  0.00           C
ATOM    575  CG2 ILE A  59     127.840 167.110 138.530  1.00  0.00           C
ATOM    576  CD  ILE A  59     125.080 168.010 139.810  1.00  0.00           C
ATOM    577  C   ILE A  59     126.460 169.530 135.740  1.00  0.00           C
ATOM    578  O   ILE A  59     126.100 169.030 134.700  1.00  0.00           O
ATOM    579  N   ARG A  60     126.210 170.770 136.190  1.00  0.00           N
ATOM    580  H   ARG A  60     126.420 171.040 137.130  1.00  0.00           H
ATOM    581  CA  ARG A  60     125.540 171.860 135.420  1.00  0.00           C
ATOM    582  CB  ARG A  60     125.580 173.240 136.050  1.00  0.00           C
ATOM    583  CG  ARG A  60     124.670 173.210 137.300  1.00  0.00           C
ATOM    584  CD  ARG A  60     124.660 174.530 138.090  1.00  0.00           C
ATOM    585  NE  ARG A  60     123.720 174.700 139.190  1.00  0.00           N
ATOM    586  HE  ARG A  60     124.110 174.360 140.050  1.00  0.00           H
ATOM    587  CZ  ARG A  60     122.620 175.460 139.110  1.00  0.00           C
ATOM    588  NH1 ARG A  60     122.290 176.300 138.070  1.00  0.00           N
ATOM    589 1HH1 ARG A  60     122.970 176.520 137.380  1.00  0.00           H
ATOM    590 2HH1 ARG A  60     121.330 176.460 137.840  1.00  0.00           H
ATOM    591  NH2 ARG A  60     121.820 175.400 140.220  1.00  0.00           N
ATOM    592 1HH2 ARG A  60     121.970 174.710 140.930  1.00  0.00           H
ATOM    593 2HH2 ARG A  60     121.130 176.120 140.220  1.00  0.00           H
ATOM    594  C   ARG A  60     126.100 171.970 133.960  1.00  0.00           C
ATOM    595  O   ARG A  60     125.320 172.020 133.010  1.00  0.00           O
ATOM    596  N   LYS A  61     127.470 172.140 133.910  1.00  0.00           N
ATOM    597  H   LYS A  61     127.970 172.080 134.770  1.00  0.00           H
ATOM    598  CA  LYS A  61     128.130 172.230 132.570  1.00  0.00           C
ATOM    599  CB  LYS A  61     129.510 172.890 132.630  1.00  0.00           C
ATOM    600  CG  LYS A  61     129.300 174.410 132.790  1.00  0.00           C
ATOM    601  CD  LYS A  61     130.670 175.080 133.050  1.00  0.00           C
ATOM    602  CE  LYS A  61     130.420 176.560 133.370  1.00  0.00           C
ATOM    603  NZ  LYS A  61     130.610 177.420 132.160  1.00  0.00           N
ATOM    604  HZ1 LYS A  61     129.900 177.210 131.490  1.00  0.00           H
ATOM    605  HZ2 LYS A  61     130.750 178.390 132.330  1.00  0.00           H
ATOM    606  HZ3 LYS A  61     131.470 177.180 131.710  1.00  0.00           H
ATOM    607  C   LYS A  61     128.080 170.910 131.730  1.00  0.00           C
ATOM    608  O   LYS A  61     127.200 170.580 130.920  1.00  0.00           O
ATOM    609  N   SER A  62     129.070 170.060 131.990  1.00  0.00           N
ATOM    610  H   SER A  62     129.770 170.310 132.660  1.00  0.00           H
ATOM    611  CA  SER A  62     129.340 168.700 131.440  1.00  0.00           C
ATOM    612  CB  SER A  62     128.320 167.700 131.960  1.00  0.00           C
ATOM    613  OG  SER A  62     128.730 166.340 131.750  1.00  0.00           O
ATOM    614  HG  SER A  62     129.470 166.130 132.380  1.00  0.00           H
ATOM    615  C   SER A  62     129.570 168.720 129.910  1.00  0.00           C
ATOM    616  O   SER A  62     129.590 169.850 129.360  1.00  0.00           O
ATOM    617  N   ASN A  63     130.050 167.610 129.400  1.00  0.00           N
ATOM    618  H   ASN A  63     130.110 166.830 130.010  1.00  0.00           H
ATOM    619  CA  ASN A  63     130.280 167.380 127.940  1.00  0.00           C
ATOM    620  CB  ASN A  63     129.980 165.950 127.530  1.00  0.00           C
ATOM    621  CG  ASN A  63     130.650 164.870 128.530  1.00  0.00           C
ATOM    622  OD1 ASN A  63     130.470 164.870 129.730  1.00  0.00           O
ATOM    623  ND2 ASN A  63     131.030 163.790 127.970  1.00  0.00           N
ATOM    624 1HD2 ASN A  63     131.050 163.700 126.980  1.00  0.00           H
ATOM    625 2HD2 ASN A  63     131.260 163.030 128.580  1.00  0.00           H
ATOM    626  C   ASN A  63     129.660 168.240 126.840  1.00  0.00           C
ATOM    627  O   ASN A  63     130.420 168.790 126.060  1.00  0.00           O
ATOM    628  N   HIS A  64     128.310 168.390 127.010  1.00  0.00           N
ATOM    629  H   HIS A  64     127.870 168.190 127.880  1.00  0.00           H
ATOM    630  CA  HIS A  64     127.540 169.200 126.020  1.00  0.00           C
ATOM    631  CB  HIS A  64     126.080 168.800 126.190  1.00  0.00           C
ATOM    632  CG  HIS A  64     125.480 169.020 127.580  1.00  0.00           C
ATOM    633  ND1 HIS A  64     125.560 168.140 128.630  1.00  0.00           N
ATOM    634  CD2 HIS A  64     125.020 170.150 128.060  1.00  0.00           C
ATOM    635  HD2 HIS A  64     124.910 171.040 127.450  1.00  0.00           H
ATOM    636  CE1 HIS A  64     125.280 168.800 129.750  1.00  0.00           C
ATOM    637  HE1 HIS A  64     125.550 168.530 130.770  1.00  0.00           H
ATOM    638  NE2 HIS A  64     124.790 169.970 129.360  1.00  0.00           N
ATOM    639  HE2 HIS A  64     124.440 170.680 129.970  1.00  0.00           H
ATOM    640  C   HIS A  64     127.800 170.690 126.080  1.00  0.00           C
ATOM    641  O   HIS A  64     127.390 171.490 125.180  1.00  0.00           O
ATOM    642  N   ASN A  65     128.130 171.170 127.250  1.00  0.00           N
ATOM    643  H   ASN A  65     128.150 170.560 128.040  1.00  0.00           H
ATOM    644  CA  ASN A  65     128.650 172.500 127.480  1.00  0.00           C
ATOM    645  CB  ASN A  65     128.170 173.300 128.700  1.00  0.00           C
ATOM    646  CG  ASN A  65     128.930 174.640 128.990  1.00  0.00           C
ATOM    647  OD1 ASN A  65     130.110 174.880 129.260  1.00  0.00           O
ATOM    648  ND2 ASN A  65     127.990 175.610 128.890  1.00  0.00           N
ATOM    649 1HD2 ASN A  65     127.060 175.480 128.550  1.00  0.00           H
ATOM    650 2HD2 ASN A  65     128.340 176.520 129.110  1.00  0.00           H
ATOM    651  C   ASN A  65     130.150 172.740 127.160  1.00  0.00           C
ATOM    652  O   ASN A  65     130.550 173.710 126.490  1.00  0.00           O
ATOM    653  N   PHE A  66     130.890 171.700 127.560  1.00  0.00           N
ATOM    654  H   PHE A  66     130.610 171.120 128.330  1.00  0.00           H
ATOM    655  CA  PHE A  66     132.300 171.600 127.260  1.00  0.00           C
ATOM    656  CB  PHE A  66     133.120 170.890 128.380  1.00  0.00           C
ATOM    657  CG  PHE A  66     132.870 171.380 129.790  1.00  0.00           C
ATOM    658  CD1 PHE A  66     132.790 170.350 130.740  1.00  0.00           C
ATOM    659  HD1 PHE A  66     132.630 169.300 130.510  1.00  0.00           H
ATOM    660  CD2 PHE A  66     132.990 172.710 130.140  1.00  0.00           C
ATOM    661  HD2 PHE A  66     132.970 173.550 129.450  1.00  0.00           H
ATOM    662  CE1 PHE A  66     132.820 170.680 132.110  1.00  0.00           C
ATOM    663  HE1 PHE A  66     132.770 169.920 132.880  1.00  0.00           H
ATOM    664  CE2 PHE A  66     133.290 173.000 131.480  1.00  0.00           C
ATOM    665  HE2 PHE A  66     133.790 173.950 131.690  1.00  0.00           H
ATOM    666  CZ  PHE A  66     133.130 172.020 132.450  1.00  0.00           C
ATOM    667  HZ  PHE A  66     133.410 172.290 133.460  1.00  0.00           H
ATOM    668  C   PHE A  66     132.670 171.040 125.900  1.00  0.00           C
ATOM    669  O   PHE A  66     133.040 169.890 125.650  1.00  0.00           O
ATOM    670  N   LEU A  67     132.550 171.920 124.900  1.00  0.00           N
ATOM    671  H   LEU A  67     132.520 172.910 125.060  1.00  0.00           H
ATOM    672  CA  LEU A  67     132.830 171.690 123.480  1.00  0.00           C
ATOM    673  CB  LEU A  67     131.830 172.540 122.680  1.00  0.00           C
ATOM    674  CG  LEU A  67     130.360 172.170 122.760  1.00  0.00           C
ATOM    675  CD1 LEU A  67     129.570 173.410 122.260  1.00  0.00           C
ATOM    676  CD2 LEU A  67     130.110 170.900 121.990  1.00  0.00           C
ATOM    677  C   LEU A  67     134.260 171.820 123.010  1.00  0.00           C
ATOM    678  O   LEU A  67     134.750 172.830 122.400  1.00  0.00           O
ATOM    679  N   VAL A  68     135.010 170.790 123.330  1.00  0.00           N
ATOM    680  H   VAL A  68     134.620 169.910 123.580  1.00  0.00           H
ATOM    681  CA  VAL A  68     136.470 170.790 123.100  1.00  0.00           C
ATOM    682  CB  VAL A  68     137.170 169.910 124.120  1.00  0.00           C
ATOM    683  CG1 VAL A  68     138.690 170.030 123.950  1.00  0.00           C
ATOM    684  CG2 VAL A  68     136.810 170.100 125.630  1.00  0.00           C
ATOM    685  C   VAL A  68     136.900 170.370 121.670  1.00  0.00           C
ATOM    686  O   VAL A  68     136.710 169.270 121.240  1.00  0.00           O
ATOM    687  N   GLN A  69     137.310 171.380 120.920  1.00  0.00           N
ATOM    688  H   GLN A  69     137.430 172.280 121.340  1.00  0.00           H
ATOM    689  CA  GLN A  69     137.710 171.250 119.490  1.00  0.00           C
ATOM    690  CB  GLN A  69     137.070 172.240 118.570  1.00  0.00           C
ATOM    691  CG  GLN A  69     135.540 172.180 118.690  1.00  0.00           C
ATOM    692  CD  GLN A  69     134.840 173.240 117.810  1.00  0.00           C
ATOM    693  OE1 GLN A  69     134.520 174.300 118.180  1.00  0.00           O
ATOM    694  NE2 GLN A  69     134.330 172.800 116.670  1.00  0.00           N
ATOM    695 1HE2 GLN A  69     134.620 171.900 116.340  1.00  0.00           H
ATOM    696 2HE2 GLN A  69     133.480 173.210 116.350  1.00  0.00           H
ATOM    697  C   GLN A  69     139.200 171.360 119.220  1.00  0.00           C
ATOM    698  O   GLN A  69     139.850 172.180 119.840  1.00  0.00           O
ATOM    699  N   ALA A  70     139.620 170.560 118.260  1.00  0.00           N
ATOM    700  H   ALA A  70     139.120 169.770 117.920  1.00  0.00           H
ATOM    701  CA  ALA A  70     140.970 170.730 117.720  1.00  0.00           C
ATOM    702  CB  ALA A  70     141.880 169.510 118.020  1.00  0.00           C
ATOM    703  C   ALA A  70     140.750 170.820 116.260  1.00  0.00           C
ATOM    704  O   ALA A  70     140.720 169.830 115.570  1.00  0.00           O
ATOM    705  N   GLY A  71     140.930 172.050 115.770  1.00  0.00           N
ATOM    706  H   GLY A  71     141.400 172.740 116.320  1.00  0.00           H
ATOM    707  CA  GLY A  71     140.590 172.700 114.490  1.00  0.00           C
ATOM    708  C   GLY A  71     139.320 172.030 113.770  1.00  0.00           C
ATOM    709  O   GLY A  71     138.240 172.640 113.760  1.00  0.00           O
ATOM    710  N   ASN A  72     139.620 170.930 113.160  1.00  0.00           N
ATOM    711  H   ASN A  72     140.500 170.850 112.710  1.00  0.00           H
ATOM    712  CA  ASN A  72     138.680 170.040 112.510  1.00  0.00           C
ATOM    713  CB  ASN A  72     139.320 169.640 111.190  1.00  0.00           C
ATOM    714  CG  ASN A  72     138.360 169.040 110.180  1.00  0.00           C
ATOM    715  OD1 ASN A  72     138.350 167.850 109.910  1.00  0.00           O
ATOM    716  ND2 ASN A  72     137.560 169.830 109.550  1.00  0.00           N
ATOM    717 1HD2 ASN A  72     137.610 170.830 109.600  1.00  0.00           H
ATOM    718 2HD2 ASN A  72     137.050 169.330 108.860  1.00  0.00           H
ATOM    719  C   ASN A  72     137.980 168.890 113.370  1.00  0.00           C
ATOM    720  O   ASN A  72     136.840 168.520 113.150  1.00  0.00           O
ATOM    721  N   VAL A  73     138.660 168.250 114.280  1.00  0.00           N
ATOM    722  H   VAL A  73     139.400 168.730 114.760  1.00  0.00           H
ATOM    723  CA  VAL A  73     138.160 167.040 114.930  1.00  0.00           C
ATOM    724  CB  VAL A  73     139.170 165.890 114.860  1.00  0.00           C
ATOM    725  CG1 VAL A  73     140.670 166.270 114.700  1.00  0.00           C
ATOM    726  CG2 VAL A  73     138.860 164.760 115.840  1.00  0.00           C
ATOM    727  C   VAL A  73     137.860 167.450 116.370  1.00  0.00           C
ATOM    728  O   VAL A  73     138.450 168.410 116.860  1.00  0.00           O
ATOM    729  N   GLN A  74     136.650 167.120 116.760  1.00  0.00           N
ATOM    730  H   GLN A  74     135.950 166.680 116.200  1.00  0.00           H
ATOM    731  CA  GLN A  74     136.360 167.080 118.150  1.00  0.00           C
ATOM    732  CB  GLN A  74     134.910 166.790 118.440  1.00  0.00           C
ATOM    733  CG  GLN A  74     133.910 168.000 118.480  1.00  0.00           C
ATOM    734  CD  GLN A  74     132.710 167.760 119.370  1.00  0.00           C
ATOM    735  OE1 GLN A  74     132.170 166.630 119.510  1.00  0.00           O
ATOM    736  NE2 GLN A  74     132.010 168.780 119.790  1.00  0.00           N
ATOM    737 1HE2 GLN A  74     132.130 169.710 119.440  1.00  0.00           H
ATOM    738 2HE2 GLN A  74     131.180 168.540 120.300  1.00  0.00           H
ATOM    739  C   GLN A  74     137.150 166.030 118.950  1.00  0.00           C
ATOM    740  O   GLN A  74     137.270 164.850 118.600  1.00  0.00           O
ATOM    741  N   LEU A  75     137.300 166.460 120.150  1.00  0.00           N
ATOM    742  H   LEU A  75     137.150 167.440 120.310  1.00  0.00           H
ATOM    743  CA  LEU A  75     137.880 165.740 121.250  1.00  0.00           C
ATOM    744  CB  LEU A  75     139.010 166.520 121.950  1.00  0.00           C
ATOM    745  CG  LEU A  75     140.020 167.150 120.970  1.00  0.00           C
ATOM    746  CD1 LEU A  75     141.160 167.740 121.850  1.00  0.00           C
ATOM    747  CD2 LEU A  75     140.610 166.290 119.850  1.00  0.00           C
ATOM    748  C   LEU A  75     136.910 165.110 122.260  1.00  0.00           C
ATOM    749  O   LEU A  75     136.160 165.750 123.000  1.00  0.00           O
ATOM    750  N   ARG A  76     136.820 163.790 122.060  1.00  0.00           N
ATOM    751  H   ARG A  76     137.630 163.300 121.740  1.00  0.00           H
ATOM    752  CA  ARG A  76     135.860 163.030 122.820  1.00  0.00           C
ATOM    753  CB  ARG A  76     135.700 161.560 122.280  1.00  0.00           C
ATOM    754  CG  ARG A  76     135.250 161.450 120.780  1.00  0.00           C
ATOM    755  CD  ARG A  76     134.790 160.000 120.590  1.00  0.00           C
ATOM    756  NE  ARG A  76     133.600 159.690 121.410  1.00  0.00           N
ATOM    757  HE  ARG A  76     132.850 160.360 121.340  1.00  0.00           H
ATOM    758  CZ  ARG A  76     133.350 158.570 122.090  1.00  0.00           C
ATOM    759  NH1 ARG A  76     134.220 157.530 122.080  1.00  0.00           N
ATOM    760 1HH1 ARG A  76     134.950 157.470 121.400  1.00  0.00           H
ATOM    761 2HH1 ARG A  76     133.940 156.730 122.600  1.00  0.00           H
ATOM    762  NH2 ARG A  76     132.170 158.420 122.750  1.00  0.00           N
ATOM    763 1HH2 ARG A  76     131.410 159.050 122.820  1.00  0.00           H
ATOM    764 2HH2 ARG A  76     132.000 157.580 123.270  1.00  0.00           H
ATOM    765  C   ARG A  76     136.140 162.870 124.320  1.00  0.00           C
ATOM    766  O   ARG A  76     137.130 162.310 124.680  1.00  0.00           O
ATOM    767  N   VAL A  77     135.460 163.710 125.130  1.00  0.00           N
ATOM    768  H   VAL A  77     134.590 164.110 124.830  1.00  0.00           H
ATOM    769  CA  VAL A  77     135.600 163.760 126.640  1.00  0.00           C
ATOM    770  CB  VAL A  77     134.980 165.140 127.110  1.00  0.00           C
ATOM    771  CG1 VAL A  77     135.600 165.560 128.450  1.00  0.00           C
ATOM    772  CG2 VAL A  77     135.060 166.360 126.130  1.00  0.00           C
ATOM    773  C   VAL A  77     134.990 162.570 127.410  1.00  0.00           C
ATOM    774  O   VAL A  77     133.810 162.240 127.260  1.00  0.00           O
ATOM    775  N   ILE A  78     135.720 162.180 128.490  1.00  0.00           N
ATOM    776  H   ILE A  78     136.520 162.690 128.780  1.00  0.00           H
ATOM    777  CA  ILE A  78     135.470 161.080 129.410  1.00  0.00           C
ATOM    778  CB  ILE A  78     135.870 159.750 128.740  1.00  0.00           C
ATOM    779  CG1 ILE A  78     135.720 158.590 129.700  1.00  0.00           C
ATOM    780  CG2 ILE A  78     137.330 159.820 128.330  1.00  0.00           C
ATOM    781  CD  ILE A  78     135.300 157.330 128.980  1.00  0.00           C
ATOM    782  C   ILE A  78     136.020 161.420 130.800  1.00  0.00           C
ATOM    783  O   ILE A  78     137.070 160.960 131.240  1.00  0.00           O
ATOM    784  N   GLY A  79     135.410 162.350 131.490  1.00  0.00           N
ATOM    785  H   GLY A  79     134.560 162.790 131.180  1.00  0.00           H
ATOM    786  CA  GLY A  79     135.730 162.670 132.890  1.00  0.00           C
ATOM    787  C   GLY A  79     136.270 164.040 133.140  1.00  0.00           C
ATOM    788  O   GLY A  79     137.410 164.250 133.030  1.00  0.00           O
ATOM    789  N   HIS A  80     135.390 164.760 133.830  1.00  0.00           N
ATOM    790  H   HIS A  80     134.550 164.380 134.220  1.00  0.00           H
ATOM    791  CA  HIS A  80     135.460 166.220 134.000  1.00  0.00           C
ATOM    792  CB  HIS A  80     134.170 166.920 133.420  1.00  0.00           C
ATOM    793  CG  HIS A  80     132.830 166.450 133.810  1.00  0.00           C
ATOM    794  ND1 HIS A  80     132.300 166.420 135.040  1.00  0.00           N
ATOM    795  HD1 HIS A  80     132.880 166.540 135.850  1.00  0.00           H
ATOM    796  CD2 HIS A  80     131.910 166.020 132.890  1.00  0.00           C
ATOM    797  HD2 HIS A  80     132.100 166.060 131.810  1.00  0.00           H
ATOM    798  CE1 HIS A  80     131.040 166.110 134.880  1.00  0.00           C
ATOM    799  HE1 HIS A  80     130.340 165.940 135.700  1.00  0.00           H
ATOM    800  NE2 HIS A  80     130.770 165.810 133.590  1.00  0.00           N
ATOM    801  C   HIS A  80     135.780 166.580 135.470  1.00  0.00           C
ATOM    802  O   HIS A  80     134.930 166.780 136.330  1.00  0.00           O
ATOM    803  N   SER A  81     137.090 166.600 135.810  1.00  0.00           N
ATOM    804  H   SER A  81     137.790 166.630 135.090  1.00  0.00           H
ATOM    805  CA  SER A  81     137.640 166.630 137.180  1.00  0.00           C
ATOM    806  CB  SER A  81     138.850 165.650 137.230  1.00  0.00           C
ATOM    807  OG  SER A  81     138.890 165.130 138.600  1.00  0.00           O
ATOM    808  HG  SER A  81     138.260 164.360 138.720  1.00  0.00           H
ATOM    809  C   SER A  81     138.170 168.060 137.460  1.00  0.00           C
ATOM    810  O   SER A  81     138.800 168.640 136.530  1.00  0.00           O
ATOM    811  N   MET A  82     138.020 168.520 138.700  1.00  0.00           N
ATOM    812  H   MET A  82     137.410 168.070 139.360  1.00  0.00           H
ATOM    813  CA  MET A  82     138.580 169.910 139.060  1.00  0.00           C
ATOM    814  CB  MET A  82     137.460 170.740 139.640  1.00  0.00           C
ATOM    815  CG  MET A  82     137.540 172.220 139.350  1.00  0.00           C
ATOM    816  SD  MET A  82     139.160 173.000 139.840  1.00  0.00           S
ATOM    817  CE  MET A  82     138.760 174.650 139.410  1.00  0.00           C
ATOM    818  C   MET A  82     139.740 169.770 140.120  1.00  0.00           C
ATOM    819  O   MET A  82     139.580 169.090 141.160  1.00  0.00           O
ATOM    820  N   GLN A  83     140.890 170.270 139.760  1.00  0.00           N
ATOM    821  H   GLN A  83     141.010 170.800 138.930  1.00  0.00           H
ATOM    822  CA  GLN A  83     142.080 170.230 140.570  1.00  0.00           C
ATOM    823  CB  GLN A  83     143.090 169.310 139.930  1.00  0.00           C
ATOM    824  CG  GLN A  83     144.410 169.140 140.640  1.00  0.00           C
ATOM    825  CD  GLN A  83     145.200 167.900 140.200  1.00  0.00           C
ATOM    826  OE1 GLN A  83     144.610 166.860 139.990  1.00  0.00           O
ATOM    827  NE2 GLN A  83     146.490 167.830 140.450  1.00  0.00           N
ATOM    828 1HE2 GLN A  83     147.010 168.570 140.880  1.00  0.00           H
ATOM    829 2HE2 GLN A  83     147.000 167.080 140.020  1.00  0.00           H
ATOM    830  C   GLN A  83     142.590 171.620 140.890  1.00  0.00           C
ATOM    831  O   GLN A  83     142.840 172.330 139.960  1.00  0.00           O
ATOM    832  N   ASN A  84     142.340 172.090 142.110  1.00  0.00           N
ATOM    833  H   ASN A  84     142.140 171.450 142.850  1.00  0.00           H
ATOM    834  CA  ASN A  84     142.700 173.450 142.620  1.00  0.00           C
ATOM    835  CB  ASN A  84     144.110 173.630 143.130  1.00  0.00           C
ATOM    836  CG  ASN A  84     144.410 172.870 144.420  1.00  0.00           C
ATOM    837  OD1 ASN A  84     143.820 171.930 144.900  1.00  0.00           O
ATOM    838  ND2 ASN A  84     145.580 173.240 144.960  1.00  0.00           N
ATOM    839 1HD2 ASN A  84     146.060 174.020 144.570  1.00  0.00           H
ATOM    840 2HD2 ASN A  84     146.140 172.670 145.570  1.00  0.00           H
ATOM    841  C   ASN A  84     142.140 174.640 141.740  1.00  0.00           C
ATOM    842  O   ASN A  84     141.220 175.290 142.150  1.00  0.00           O
ATOM    843  N   CYS A  85     142.830 175.040 140.690  1.00  0.00           N
ATOM    844  H   CYS A  85     143.750 174.680 140.560  1.00  0.00           H
ATOM    845  CA  CYS A  85     142.400 175.990 139.630  1.00  0.00           C
ATOM    846  CB  CYS A  85     143.510 177.130 139.470  1.00  0.00           C
ATOM    847  SG  CYS A  85     143.090 178.750 138.810  1.00  0.00           S
ATOM    848  HG  CYS A  85     143.610 178.350 137.650  1.00  0.00           H
ATOM    849  C   CYS A  85     142.120 175.460 138.270  1.00  0.00           C
ATOM    850  O   CYS A  85     141.360 176.090 137.450  1.00  0.00           O
ATOM    851  N   VAL A  86     142.680 174.320 137.960  1.00  0.00           N
ATOM    852  H   VAL A  86     142.920 173.710 138.710  1.00  0.00           H
ATOM    853  CA  VAL A  86     142.650 173.760 136.610  1.00  0.00           C
ATOM    854  CB  VAL A  86     144.090 173.370 136.120  1.00  0.00           C
ATOM    855  CG1 VAL A  86     144.640 172.180 136.910  1.00  0.00           C
ATOM    856  CG2 VAL A  86     144.120 173.150 134.610  1.00  0.00           C
ATOM    857  C   VAL A  86     141.580 172.710 136.380  1.00  0.00           C
ATOM    858  O   VAL A  86     141.370 171.760 137.140  1.00  0.00           O
ATOM    859  N   LEU A  87     140.830 172.910 135.320  1.00  0.00           N
ATOM    860  H   LEU A  87     141.080 173.700 134.760  1.00  0.00           H
ATOM    861  CA  LEU A  87     139.800 171.990 134.880  1.00  0.00           C
ATOM    862  CB  LEU A  87     138.700 172.800 134.220  1.00  0.00           C
ATOM    863  CG  LEU A  87     137.440 171.950 134.170  1.00  0.00           C
ATOM    864  CD1 LEU A  87     136.800 171.610 135.600  1.00  0.00           C
ATOM    865  CD2 LEU A  87     136.430 172.610 133.220  1.00  0.00           C
ATOM    866  C   LEU A  87     140.340 170.890 133.910  1.00  0.00           C
ATOM    867  O   LEU A  87     140.900 171.170 132.840  1.00  0.00           O
ATOM    868  N   LYS A  88     140.380 169.660 134.470  1.00  0.00           N
ATOM    869  H   LYS A  88     139.870 169.500 135.320  1.00  0.00           H
ATOM    870  CA  LYS A  88     141.040 168.490 133.910  1.00  0.00           C
ATOM    871  CB  LYS A  88     141.640 167.630 135.040  1.00  0.00           C
ATOM    872  CG  LYS A  88     142.680 168.480 135.800  1.00  0.00           C
ATOM    873  CD  LYS A  88     143.360 167.600 136.810  1.00  0.00           C
ATOM    874  CE  LYS A  88     144.510 166.780 136.230  1.00  0.00           C
ATOM    875  NZ  LYS A  88     145.110 165.820 137.270  1.00  0.00           N
ATOM    876  HZ1 LYS A  88     144.410 165.490 137.900  1.00  0.00           H
ATOM    877  HZ2 LYS A  88     145.570 165.060 136.800  1.00  0.00           H
ATOM    878  HZ3 LYS A  88     145.830 166.300 137.780  1.00  0.00           H
ATOM    879  C   LYS A  88     139.910 167.710 133.180  1.00  0.00           C
ATOM    880  O   LYS A  88     139.300 166.780 133.710  1.00  0.00           O
ATOM    881  N   LEU A  89     139.820 168.140 131.960  1.00  0.00           N
ATOM    882  H   LEU A  89     140.520 168.730 131.560  1.00  0.00           H
ATOM    883  CA  LEU A  89     138.990 167.520 130.850  1.00  0.00           C
ATOM    884  CB  LEU A  89     138.560 168.510 129.750  1.00  0.00           C
ATOM    885  CG  LEU A  89     137.700 169.620 130.310  1.00  0.00           C
ATOM    886  CD1 LEU A  89     137.450 170.740 129.320  1.00  0.00           C
ATOM    887  CD2 LEU A  89     136.310 169.080 130.840  1.00  0.00           C
ATOM    888  C   LEU A  89     139.720 166.290 130.260  1.00  0.00           C
ATOM    889  O   LEU A  89     140.620 166.380 129.380  1.00  0.00           O
ATOM    890  N   LYS A  90     139.600 165.130 130.920  1.00  0.00           N
ATOM    891  H   LYS A  90     138.880 164.950 131.590  1.00  0.00           H
ATOM    892  CA  LYS A  90     140.170 163.850 130.450  1.00  0.00           C
ATOM    893  CB  LYS A  90     139.960 162.950 131.670  1.00  0.00           C
ATOM    894  CG  LYS A  90     140.560 163.400 133.010  1.00  0.00           C
ATOM    895  CD  LYS A  90     140.730 162.150 133.800  1.00  0.00           C
ATOM    896  CE  LYS A  90     140.200 162.210 135.250  1.00  0.00           C
ATOM    897  NZ  LYS A  90     140.800 161.140 135.940  1.00  0.00           N
ATOM    898  HZ1 LYS A  90     140.640 160.330 135.380  1.00  0.00           H
ATOM    899  HZ2 LYS A  90     141.790 161.240 136.010  1.00  0.00           H
ATOM    900  HZ3 LYS A  90     140.400 161.020 136.850  1.00  0.00           H
ATOM    901  C   LYS A  90     139.470 163.410 129.170  1.00  0.00           C
ATOM    902  O   LYS A  90     138.260 163.200 129.130  1.00  0.00           O
ATOM    903  N   VAL A  91     140.310 163.180 128.140  1.00  0.00           N
ATOM    904  H   VAL A  91     141.250 162.890 128.330  1.00  0.00           H
ATOM    905  CA  VAL A  91     139.810 162.740 126.840  1.00  0.00           C
ATOM    906  CB  VAL A  91     140.310 163.670 125.690  1.00  0.00           C
ATOM    907  CG1 VAL A  91     139.550 165.010 125.620  1.00  0.00           C
ATOM    908  CG2 VAL A  91     141.790 163.950 125.710  1.00  0.00           C
ATOM    909  C   VAL A  91     140.160 161.300 126.360  1.00  0.00           C
ATOM    910  O   VAL A  91     141.230 160.790 126.510  1.00  0.00           O
ATOM    911  N   ASP A  92     139.170 160.580 125.730  1.00  0.00           N
ATOM    912  H   ASP A  92     138.280 160.980 125.930  1.00  0.00           H
ATOM    913  CA  ASP A  92     139.270 159.360 124.910  1.00  0.00           C
ATOM    914  CB  ASP A  92     137.880 159.160 124.330  1.00  0.00           C
ATOM    915  CG  ASP A  92     137.600 157.770 123.750  1.00  0.00           C
ATOM    916  OD1 ASP A  92     137.990 157.610 122.600  1.00  0.00           O
ATOM    917  OD2 ASP A  92     136.610 157.160 124.230  1.00  0.00           O
ATOM    918  C   ASP A  92     140.290 159.440 123.720  1.00  0.00           C
ATOM    919  O   ASP A  92     141.180 158.600 123.560  1.00  0.00           O
ATOM    920  N   THR A  93     140.290 160.560 123.070  1.00  0.00           N
ATOM    921  H   THR A  93     139.520 161.210 123.120  1.00  0.00           H
ATOM    922  CA  THR A  93     141.230 160.950 121.980  1.00  0.00           C
ATOM    923  CB  THR A  93     140.580 161.990 121.050  1.00  0.00           C
ATOM    924  OG1 THR A  93     139.970 163.100 121.800  1.00  0.00           O
ATOM    925  HG1 THR A  93     140.640 163.840 121.730  1.00  0.00           H
ATOM    926  CG2 THR A  93     139.480 161.280 120.280  1.00  0.00           C
ATOM    927  C   THR A  93     142.550 161.570 122.500  1.00  0.00           C
ATOM    928  O   THR A  93     142.650 162.700 122.930  1.00  0.00           O
ATOM    929  N   ALA A  94     143.580 160.680 122.450  1.00  0.00           N
ATOM    930  H   ALA A  94     143.520 159.750 122.110  1.00  0.00           H
ATOM    931  CA  ALA A  94     144.860 160.910 123.120  1.00  0.00           C
ATOM    932  CB  ALA A  94     145.210 159.640 123.810  1.00  0.00           C
ATOM    933  C   ALA A  94     146.050 161.410 122.290  1.00  0.00           C
ATOM    934  O   ALA A  94     146.670 160.700 121.500  1.00  0.00           O
ATOM    935  N   ASN A  95     146.600 162.490 122.900  1.00  0.00           N
ATOM    936  H   ASN A  95     146.440 162.770 123.850  1.00  0.00           H
ATOM    937  CA  ASN A  95     147.650 163.260 122.200  1.00  0.00           C
ATOM    938  CB  ASN A  95     148.020 164.520 122.980  1.00  0.00           C
ATOM    939  CG  ASN A  95     149.010 165.440 122.180  1.00  0.00           C
ATOM    940  OD1 ASN A  95     149.450 165.190 121.050  1.00  0.00           O
ATOM    941  ND2 ASN A  95     149.200 166.630 122.690  1.00  0.00           N
ATOM    942 1HD2 ASN A  95     148.790 166.980 123.540  1.00  0.00           H
ATOM    943 2HD2 ASN A  95     149.640 167.310 122.110  1.00  0.00           H
ATOM    944  C   ASN A  95     148.870 162.370 121.910  1.00  0.00           C
ATOM    945  O   ASN A  95     149.350 161.680 122.810  1.00  0.00           O
ATOM    946  N   PRO A  96     149.320 162.340 120.610  1.00  0.00           N
ATOM    947  CA  PRO A  96     150.590 161.630 120.280  1.00  0.00           C
ATOM    948  CB  PRO A  96     150.420 161.320 118.810  1.00  0.00           C
ATOM    949  CG  PRO A  96     149.070 161.900 118.340  1.00  0.00           C
ATOM    950  CD  PRO A  96     148.530 162.760 119.490  1.00  0.00           C
ATOM    951  C   PRO A  96     151.950 162.370 120.460  1.00  0.00           C
ATOM    952  O   PRO A  96     152.930 161.680 120.800  1.00  0.00           O
ATOM    953  N   LYS A  97     151.890 163.730 120.270  1.00  0.00           N
ATOM    954  H   LYS A  97     151.030 164.210 120.460  1.00  0.00           H
ATOM    955  CA  LYS A  97     153.100 164.640 120.190  1.00  0.00           C
ATOM    956  CB  LYS A  97     153.040 165.550 118.930  1.00  0.00           C
ATOM    957  CG  LYS A  97     151.900 166.590 118.820  1.00  0.00           C
ATOM    958  CD  LYS A  97     151.880 167.410 117.520  1.00  0.00           C
ATOM    959  CE  LYS A  97     153.010 168.480 117.550  1.00  0.00           C
ATOM    960  NZ  LYS A  97     153.170 169.170 116.220  1.00  0.00           N
ATOM    961  HZ1 LYS A  97     152.310 169.600 115.930  1.00  0.00           H
ATOM    962  HZ2 LYS A  97     153.920 169.840 116.260  1.00  0.00           H
ATOM    963  HZ3 LYS A  97     153.330 168.560 115.440  1.00  0.00           H
ATOM    964  C   LYS A  97     153.320 165.410 121.510  1.00  0.00           C
ATOM    965  O   LYS A  97     153.430 166.610 121.510  1.00  0.00           O
ATOM    966  N   THR A  98     153.690 164.630 122.560  1.00  0.00           N
ATOM    967  H   THR A  98     153.970 163.680 122.500  1.00  0.00           H
ATOM    968  CA  THR A  98     154.080 165.270 123.820  1.00  0.00           C
ATOM    969  CB  THR A  98     153.140 165.010 125.010  1.00  0.00           C
ATOM    970  OG1 THR A  98     153.190 163.680 125.400  1.00  0.00           O
ATOM    971  HG1 THR A  98     152.450 163.430 126.040  1.00  0.00           H
ATOM    972  CG2 THR A  98     151.630 165.230 124.650  1.00  0.00           C
ATOM    973  C   THR A  98     155.560 165.060 124.320  1.00  0.00           C
ATOM    974  O   THR A  98     156.060 163.930 124.360  1.00  0.00           O
ATOM    975  N   PRO A  99     156.270 166.120 124.760  1.00  0.00           N
ATOM    976  CA  PRO A  99     157.600 166.060 125.350  1.00  0.00           C
ATOM    977  CB  PRO A  99     158.090 167.540 125.360  1.00  0.00           C
ATOM    978  CG  PRO A  99     156.790 168.250 125.670  1.00  0.00           C
ATOM    979  CD  PRO A  99     155.840 167.520 124.720  1.00  0.00           C
ATOM    980  C   PRO A  99     157.450 165.480 126.830  1.00  0.00           C
ATOM    981  O   PRO A  99     156.290 165.250 127.280  1.00  0.00           O
ATOM    982  N   LYS A 100     158.580 165.360 127.520  1.00  0.00           N
ATOM    983  H   LYS A 100     159.460 165.490 127.060  1.00  0.00           H
ATOM    984  CA  LYS A 100     158.470 164.900 128.880  1.00  0.00           C
ATOM    985  CB  LYS A 100     159.810 164.220 129.190  1.00  0.00           C
ATOM    986  CG  LYS A 100     160.030 163.520 130.600  1.00  0.00           C
ATOM    987  CD  LYS A 100     161.420 162.990 130.600  1.00  0.00           C
ATOM    988  CE  LYS A 100     161.680 162.350 131.920  1.00  0.00           C
ATOM    989  NZ  LYS A 100     162.980 161.660 132.050  1.00  0.00           N
ATOM    990  HZ1 LYS A 100     163.210 161.060 131.290  1.00  0.00           H
ATOM    991  HZ2 LYS A 100     163.760 162.260 132.240  1.00  0.00           H
ATOM    992  HZ3 LYS A 100     162.950 161.090 132.870  1.00  0.00           H
ATOM    993  C   LYS A 100     158.270 166.110 129.880  1.00  0.00           C
ATOM    994  O   LYS A 100     159.180 166.900 130.170  1.00  0.00           O
ATOM    995  N   TYR A 101     157.100 166.230 130.410  1.00  0.00           N
ATOM    996  H   TYR A 101     156.540 165.400 130.370  1.00  0.00           H
ATOM    997  CA  TYR A 101     156.620 167.480 131.090  1.00  0.00           C
ATOM    998  CB  TYR A 101     155.110 167.770 130.820  1.00  0.00           C
ATOM    999  CG  TYR A 101     154.190 166.530 130.770  1.00  0.00           C
ATOM   1000  CD1 TYR A 101     153.530 165.970 131.900  1.00  0.00           C
ATOM   1001  HD1 TYR A 101     153.840 166.260 132.900  1.00  0.00           H
ATOM   1002  CD2 TYR A 101     154.030 166.050 129.500  1.00  0.00           C
ATOM   1003  HD2 TYR A 101     154.610 166.410 128.650  1.00  0.00           H
ATOM   1004  CE1 TYR A 101     152.620 165.010 131.720  1.00  0.00           C
ATOM   1005  HE1 TYR A 101     152.160 164.580 132.620  1.00  0.00           H
ATOM   1006  CE2 TYR A 101     153.160 164.920 129.360  1.00  0.00           C
ATOM   1007  HE2 TYR A 101     153.210 164.370 128.420  1.00  0.00           H
ATOM   1008  CZ  TYR A 101     152.390 164.460 130.450  1.00  0.00           C
ATOM   1009  OH  TYR A 101     151.600 163.390 130.170  1.00  0.00           O
ATOM   1010  HH  TYR A 101     151.660 163.330 129.170  1.00  0.00           H
ATOM   1011  C   TYR A 101     156.830 167.470 132.650  1.00  0.00           C
ATOM   1012  O   TYR A 101     156.420 166.530 133.300  1.00  0.00           O
ATOM   1013  N   LYS A 102     157.100 168.650 133.240  1.00  0.00           N
ATOM   1014  H   LYS A 102     157.360 169.480 132.740  1.00  0.00           H
ATOM   1015  CA  LYS A 102     157.280 168.770 134.720  1.00  0.00           C
ATOM   1016  CB  LYS A 102     158.730 169.030 134.950  1.00  0.00           C
ATOM   1017  CG  LYS A 102     159.090 168.220 136.160  1.00  0.00           C
ATOM   1018  CD  LYS A 102     160.530 168.460 136.630  1.00  0.00           C
ATOM   1019  CE  LYS A 102     160.580 167.830 138.030  1.00  0.00           C
ATOM   1020  NZ  LYS A 102     161.820 168.170 138.750  1.00  0.00           N
ATOM   1021  HZ1 LYS A 102     161.760 167.750 139.660  1.00  0.00           H
ATOM   1022  HZ2 LYS A 102     162.620 167.880 138.230  1.00  0.00           H
ATOM   1023  HZ3 LYS A 102     161.960 169.120 139.020  1.00  0.00           H
ATOM   1024  C   LYS A 102     156.420 169.890 135.300  1.00  0.00           C
ATOM   1025  O   LYS A 102     156.370 170.960 134.730  1.00  0.00           O
ATOM   1026  N   PHE A 103     155.510 169.500 136.190  1.00  0.00           N
ATOM   1027  H   PHE A 103     155.480 168.590 136.590  1.00  0.00           H
ATOM   1028  CA  PHE A 103     154.650 170.490 136.800  1.00  0.00           C
ATOM   1029  CB  PHE A 103     153.360 169.880 137.400  1.00  0.00           C
ATOM   1030  CG  PHE A 103     152.460 169.430 136.290  1.00  0.00           C
ATOM   1031  CD1 PHE A 103     152.520 168.090 135.960  1.00  0.00           C
ATOM   1032  HD1 PHE A 103     153.100 167.270 136.370  1.00  0.00           H
ATOM   1033  CD2 PHE A 103     151.720 170.320 135.500  1.00  0.00           C
ATOM   1034  HD2 PHE A 103     151.900 171.390 135.600  1.00  0.00           H
ATOM   1035  CE1 PHE A 103     151.730 167.660 134.890  1.00  0.00           C
ATOM   1036  HE1 PHE A 103     151.460 166.620 134.770  1.00  0.00           H
ATOM   1037  CE2 PHE A 103     151.070 169.880 134.400  1.00  0.00           C
ATOM   1038  HE2 PHE A 103     150.280 170.490 133.950  1.00  0.00           H
ATOM   1039  CZ  PHE A 103     151.060 168.570 134.050  1.00  0.00           C
ATOM   1040  HZ  PHE A 103     150.600 168.400 133.070  1.00  0.00           H
ATOM   1041  C   PHE A 103     155.530 171.160 137.890  1.00  0.00           C
ATOM   1042  O   PHE A 103     156.150 170.410 138.630  1.00  0.00           O
ATOM   1043  N   VAL A 104     155.630 172.480 138.020  1.00  0.00           N
ATOM   1044  H   VAL A 104     155.320 173.070 137.280  1.00  0.00           H
ATOM   1045  CA  VAL A 104     156.450 173.240 139.000  1.00  0.00           C
ATOM   1046  CB  VAL A 104     157.630 173.820 138.290  1.00  0.00           C
ATOM   1047  CG1 VAL A 104     158.540 174.600 139.120  1.00  0.00           C
ATOM   1048  CG2 VAL A 104     158.510 172.660 137.770  1.00  0.00           C
ATOM   1049  C   VAL A 104     155.550 174.320 139.560  1.00  0.00           C
ATOM   1050  O   VAL A 104     155.090 175.150 138.800  1.00  0.00           O
ATOM   1051  N   ARG A 105     155.360 174.250 140.870  1.00  0.00           N
ATOM   1052  H   ARG A 105     155.640 173.530 141.500  1.00  0.00           H
ATOM   1053  CA  ARG A 105     154.580 175.280 141.520  1.00  0.00           C
ATOM   1054  CB  ARG A 105     154.370 175.060 143.060  1.00  0.00           C
ATOM   1055  CG  ARG A 105     155.640 174.890 143.960  1.00  0.00           C
ATOM   1056  CD  ARG A 105     155.270 174.830 145.450  1.00  0.00           C
ATOM   1057  NE  ARG A 105     154.480 173.600 145.870  1.00  0.00           N
ATOM   1058  HE  ARG A 105     153.970 173.040 145.220  1.00  0.00           H
ATOM   1059  CZ  ARG A 105     154.090 173.390 147.140  1.00  0.00           C
ATOM   1060  NH1 ARG A 105     154.500 173.950 148.210  1.00  0.00           N
ATOM   1061 1HH1 ARG A 105     155.260 174.600 148.150  1.00  0.00           H
ATOM   1062 2HH1 ARG A 105     154.110 173.710 149.100  1.00  0.00           H
ATOM   1063  NH2 ARG A 105     153.070 172.510 147.330  1.00  0.00           N
ATOM   1064 1HH2 ARG A 105     152.650 172.170 146.490  1.00  0.00           H
ATOM   1065 2HH2 ARG A 105     152.550 172.390 148.170  1.00  0.00           H
ATOM   1066  C   ARG A 105     155.160 176.730 141.410  1.00  0.00           C
ATOM   1067  O   ARG A 105     156.300 176.960 141.000  1.00  0.00           O
ATOM   1068  N   ILE A 106     154.220 177.710 141.530  1.00  0.00           N
ATOM   1069  H   ILE A 106     153.240 177.530 141.460  1.00  0.00           H
ATOM   1070  CA  ILE A 106     154.610 179.160 141.660  1.00  0.00           C
ATOM   1071  CB  ILE A 106     153.460 179.990 142.320  1.00  0.00           C
ATOM   1072  CG1 ILE A 106     152.690 179.220 143.390  1.00  0.00           C
ATOM   1073  CG2 ILE A 106     152.420 180.400 141.260  1.00  0.00           C
ATOM   1074  CD  ILE A 106     153.440 179.120 144.750  1.00  0.00           C
ATOM   1075  C   ILE A 106     155.960 179.530 142.360  1.00  0.00           C
ATOM   1076  O   ILE A 106     156.340 178.990 143.360  1.00  0.00           O
ATOM   1077  N   GLN A 107     156.810 180.300 141.590  1.00  0.00           N
ATOM   1078  H   GLN A 107     156.350 180.780 140.840  1.00  0.00           H
ATOM   1079  CA  GLN A 107     158.220 180.680 141.860  1.00  0.00           C
ATOM   1080  CB  GLN A 107     159.150 180.000 140.830  1.00  0.00           C
ATOM   1081  CG  GLN A 107     159.350 178.530 140.580  1.00  0.00           C
ATOM   1082  CD  GLN A 107     159.710 177.870 141.880  1.00  0.00           C
ATOM   1083  OE1 GLN A 107     160.700 178.090 142.570  1.00  0.00           O
ATOM   1084  NE2 GLN A 107     158.910 176.900 142.260  1.00  0.00           N
ATOM   1085 1HE2 GLN A 107     158.230 176.500 141.650  1.00  0.00           H
ATOM   1086 2HE2 GLN A 107     159.220 176.260 142.960  1.00  0.00           H
ATOM   1087  C   GLN A 107     158.420 182.230 141.830  1.00  0.00           C
ATOM   1088  O   GLN A 107     158.760 182.830 140.810  1.00  0.00           O
ATOM   1089  N   PRO A 108     158.230 182.910 142.940  1.00  0.00           N
ATOM   1090  CA  PRO A 108     158.340 184.410 143.030  1.00  0.00           C
ATOM   1091  CB  PRO A 108     158.260 184.770 144.500  1.00  0.00           C
ATOM   1092  CG  PRO A 108     157.410 183.630 145.070  1.00  0.00           C
ATOM   1093  CD  PRO A 108     157.910 182.400 144.260  1.00  0.00           C
ATOM   1094  C   PRO A 108     159.660 184.940 142.410  1.00  0.00           C
ATOM   1095  O   PRO A 108     160.650 184.150 142.330  1.00  0.00           O
ATOM   1096  N   GLY A 109     159.570 186.050 141.700  1.00  0.00           N
ATOM   1097  H   GLY A 109     158.650 186.360 141.440  1.00  0.00           H
ATOM   1098  CA  GLY A 109     160.770 186.600 141.040  1.00  0.00           C
ATOM   1099  C   GLY A 109     160.980 186.050 139.620  1.00  0.00           C
ATOM   1100  O   GLY A 109     161.130 186.790 138.640  1.00  0.00           O
ATOM   1101  N   GLN A 110     161.310 184.750 139.610  1.00  0.00           N
ATOM   1102  H   GLN A 110     161.170 184.280 140.490  1.00  0.00           H
ATOM   1103  CA  GLN A 110     161.660 183.980 138.380  1.00  0.00           C
ATOM   1104  CB  GLN A 110     161.890 182.440 138.610  1.00  0.00           C
ATOM   1105  CG  GLN A 110     162.850 182.310 139.750  1.00  0.00           C
ATOM   1106  CD  GLN A 110     163.230 180.850 140.160  1.00  0.00           C
ATOM   1107  OE1 GLN A 110     163.430 179.900 139.490  1.00  0.00           O
ATOM   1108  NE2 GLN A 110     163.500 180.720 141.430  1.00  0.00           N
ATOM   1109 1HE2 GLN A 110     163.490 181.500 142.050  1.00  0.00           H
ATOM   1110 2HE2 GLN A 110     163.830 179.860 141.810  1.00  0.00           H
ATOM   1111  C   GLN A 110     160.870 184.230 137.120  1.00  0.00           C
ATOM   1112  O   GLN A 110     159.640 184.310 137.060  1.00  0.00           O
ATOM   1113  N   THR A 111     161.630 184.220 135.990  1.00  0.00           N
ATOM   1114  H   THR A 111     162.430 183.610 135.970  1.00  0.00           H
ATOM   1115  CA  THR A 111     161.180 184.480 134.630  1.00  0.00           C
ATOM   1116  CB  THR A 111     162.220 185.220 133.770  1.00  0.00           C
ATOM   1117  OG1 THR A 111     163.570 184.820 134.140  1.00  0.00           O
ATOM   1118  HG1 THR A 111     164.160 185.610 134.030  1.00  0.00           H
ATOM   1119  CG2 THR A 111     161.910 186.710 133.680  1.00  0.00           C
ATOM   1120  C   THR A 111     160.840 183.200 133.910  1.00  0.00           C
ATOM   1121  O   THR A 111     161.600 182.220 133.920  1.00  0.00           O
ATOM   1122  N   PHE A 112     159.590 183.170 133.390  1.00  0.00           N
ATOM   1123  H   PHE A 112     158.920 183.860 133.640  1.00  0.00           H
ATOM   1124  CA  PHE A 112     159.210 182.040 132.520  1.00  0.00           C
ATOM   1125  CB  PHE A 112     158.190 181.050 133.140  1.00  0.00           C
ATOM   1126  CG  PHE A 112     158.830 180.140 134.260  1.00  0.00           C
ATOM   1127  CD1 PHE A 112     159.300 178.910 133.880  1.00  0.00           C
ATOM   1128  HD1 PHE A 112     158.890 178.440 132.980  1.00  0.00           H
ATOM   1129  CD2 PHE A 112     159.050 180.620 135.590  1.00  0.00           C
ATOM   1130  HD2 PHE A 112     158.770 181.650 135.810  1.00  0.00           H
ATOM   1131  CE1 PHE A 112     159.970 178.090 134.810  1.00  0.00           C
ATOM   1132  HE1 PHE A 112     160.520 177.200 134.490  1.00  0.00           H
ATOM   1133  CE2 PHE A 112     159.800 179.810 136.470  1.00  0.00           C
ATOM   1134  HE2 PHE A 112     160.080 180.140 137.470  1.00  0.00           H
ATOM   1135  CZ  PHE A 112     160.220 178.520 136.130  1.00  0.00           C
ATOM   1136  HZ  PHE A 112     160.500 177.740 136.840  1.00  0.00           H
ATOM   1137  C   PHE A 112     158.680 182.600 131.160  1.00  0.00           C
ATOM   1138  O   PHE A 112     157.910 183.550 131.070  1.00  0.00           O
ATOM   1139  N   SER A 113     158.900 181.710 130.180  1.00  0.00           N
ATOM   1140  H   SER A 113     159.170 180.760 130.380  1.00  0.00           H
ATOM   1141  CA  SER A 113     158.500 181.920 128.790  1.00  0.00           C
ATOM   1142  CB  SER A 113     159.370 181.110 127.790  1.00  0.00           C
ATOM   1143  OG  SER A 113     160.750 181.380 128.000  1.00  0.00           O
ATOM   1144  HG  SER A 113     161.080 180.890 128.810  1.00  0.00           H
ATOM   1145  C   SER A 113     157.010 181.690 128.530  1.00  0.00           C
ATOM   1146  O   SER A 113     156.550 180.570 128.460  1.00  0.00           O
ATOM   1147  N   VAL A 114     156.290 182.810 128.760  1.00  0.00           N
ATOM   1148  H   VAL A 114     156.820 183.650 128.770  1.00  0.00           H
ATOM   1149  CA  VAL A 114     154.840 182.930 128.630  1.00  0.00           C
ATOM   1150  CB  VAL A 114     154.290 184.140 129.450  1.00  0.00           C
ATOM   1151  CG1 VAL A 114     152.740 184.040 129.420  1.00  0.00           C
ATOM   1152  CG2 VAL A 114     154.830 184.080 130.930  1.00  0.00           C
ATOM   1153  C   VAL A 114     154.290 182.940 127.140  1.00  0.00           C
ATOM   1154  O   VAL A 114     154.420 184.010 126.510  1.00  0.00           O
ATOM   1155  N   LEU A 115     154.080 181.740 126.580  1.00  0.00           N
ATOM   1156  H   LEU A 115     154.230 180.860 127.030  1.00  0.00           H
ATOM   1157  CA  LEU A 115     153.310 181.550 125.320  1.00  0.00           C
ATOM   1158  CB  LEU A 115     153.230 180.020 125.010  1.00  0.00           C
ATOM   1159  CG  LEU A 115     152.710 179.600 123.640  1.00  0.00           C
ATOM   1160  CD1 LEU A 115     153.740 178.630 122.940  1.00  0.00           C
ATOM   1161  CD2 LEU A 115     151.300 179.080 123.740  1.00  0.00           C
ATOM   1162  C   LEU A 115     151.880 182.030 125.500  1.00  0.00           C
ATOM   1163  O   LEU A 115     151.200 181.470 126.380  1.00  0.00           O
ATOM   1164  N   ALA A 116     151.550 183.180 124.920  1.00  0.00           N
ATOM   1165  H   ALA A 116     152.280 183.750 124.540  1.00  0.00           H
ATOM   1166  CA  ALA A 116     150.240 183.850 124.840  1.00  0.00           C
ATOM   1167  CB  ALA A 116     150.470 185.320 124.660  1.00  0.00           C
ATOM   1168  C   ALA A 116     149.340 183.270 123.810  1.00  0.00           C
ATOM   1169  O   ALA A 116     149.630 183.260 122.590  1.00  0.00           O
ATOM   1170  N   CYS A 117     148.170 182.730 124.200  1.00  0.00           N
ATOM   1171  H   CYS A 117     147.870 182.640 125.150  1.00  0.00           H
ATOM   1172  CA  CYS A 117     147.220 182.110 123.240  1.00  0.00           C
ATOM   1173  CB  CYS A 117     147.010 180.630 123.470  1.00  0.00           C
ATOM   1174  SG  CYS A 117     146.100 179.730 122.230  1.00  0.00           S
ATOM   1175  HG  CYS A 117     144.960 179.650 122.910  1.00  0.00           H
ATOM   1176  C   CYS A 117     145.860 182.830 123.340  1.00  0.00           C
ATOM   1177  O   CYS A 117     145.200 182.660 124.320  1.00  0.00           O
ATOM   1178  N   TYR A 118     145.300 183.230 122.190  1.00  0.00           N
ATOM   1179  H   TYR A 118     145.580 182.810 121.330  1.00  0.00           H
ATOM   1180  CA  TYR A 118     143.990 183.810 121.970  1.00  0.00           C
ATOM   1181  CB  TYR A 118     144.040 185.220 121.360  1.00  0.00           C
ATOM   1182  CG  TYR A 118     144.150 185.310 119.850  1.00  0.00           C
ATOM   1183  CD1 TYR A 118     145.390 185.650 119.210  1.00  0.00           C
ATOM   1184  HD1 TYR A 118     146.320 185.290 119.650  1.00  0.00           H
ATOM   1185  CD2 TYR A 118     143.000 185.390 119.060  1.00  0.00           C
ATOM   1186  HD2 TYR A 118     142.040 185.210 119.540  1.00  0.00           H
ATOM   1187  CE1 TYR A 118     145.470 186.090 117.890  1.00  0.00           C
ATOM   1188  HE1 TYR A 118     146.440 186.200 117.400  1.00  0.00           H
ATOM   1189  CE2 TYR A 118     143.090 185.800 117.760  1.00  0.00           C
ATOM   1190  HE2 TYR A 118     142.130 185.860 117.260  1.00  0.00           H
ATOM   1191  CZ  TYR A 118     144.280 186.210 117.170  1.00  0.00           C
ATOM   1192  OH  TYR A 118     144.220 186.930 116.010  1.00  0.00           O
ATOM   1193  HH  TYR A 118     143.290 187.180 115.740  1.00  0.00           H
ATOM   1194  C   TYR A 118     142.970 182.940 121.280  1.00  0.00           C
ATOM   1195  O   TYR A 118     143.200 182.440 120.210  1.00  0.00           O
ATOM   1196  N   ASN A 119     142.010 182.550 122.100  1.00  0.00           N
ATOM   1197  H   ASN A 119     142.150 182.780 123.070  1.00  0.00           H
ATOM   1198  CA  ASN A 119     140.820 181.750 121.800  1.00  0.00           C
ATOM   1199  CB  ASN A 119     139.820 182.760 121.280  1.00  0.00           C
ATOM   1200  CG  ASN A 119     139.560 184.020 122.120  1.00  0.00           C
ATOM   1201  OD1 ASN A 119     140.230 185.030 121.970  1.00  0.00           O
ATOM   1202  ND2 ASN A 119     138.520 183.900 122.890  1.00  0.00           N
ATOM   1203 1HD2 ASN A 119     137.790 183.210 122.940  1.00  0.00           H
ATOM   1204 2HD2 ASN A 119     138.490 184.550 123.640  1.00  0.00           H
ATOM   1205  C   ASN A 119     141.000 180.530 120.870  1.00  0.00           C
ATOM   1206  O   ASN A 119     140.260 180.330 119.930  1.00  0.00           O
ATOM   1207  N   GLY A 120     142.070 179.800 121.130  1.00  0.00           N
ATOM   1208  H   GLY A 120     142.680 180.020 121.900  1.00  0.00           H
ATOM   1209  CA  GLY A 120     142.410 178.600 120.280  1.00  0.00           C
ATOM   1210  C   GLY A 120     143.740 178.760 119.530  1.00  0.00           C
ATOM   1211  O   GLY A 120     144.320 177.710 119.340  1.00  0.00           O
ATOM   1212  N   SER A 121     144.170 179.950 119.190  1.00  0.00           N
ATOM   1213  H   SER A 121     143.790 180.840 119.420  1.00  0.00           H
ATOM   1214  CA  SER A 121     145.400 180.180 118.390  1.00  0.00           C
ATOM   1215  CB  SER A 121     145.200 181.010 117.100  1.00  0.00           C
ATOM   1216  OG  SER A 121     146.300 181.030 116.220  1.00  0.00           O
ATOM   1217  HG  SER A 121     146.460 180.050 116.070  1.00  0.00           H
ATOM   1218  C   SER A 121     146.520 180.910 119.140  1.00  0.00           C
ATOM   1219  O   SER A 121     146.210 181.940 119.760  1.00  0.00           O
ATOM   1220  N   PRO A 122     147.700 180.250 119.340  1.00  0.00           N
ATOM   1221  CA  PRO A 122     148.940 180.810 119.930  1.00  0.00           C
ATOM   1222  CB  PRO A 122     149.900 179.700 119.850  1.00  0.00           C
ATOM   1223  CG  PRO A 122     149.100 178.430 119.790  1.00  0.00           C
ATOM   1224  CD  PRO A 122     147.810 178.830 119.150  1.00  0.00           C
ATOM   1225  C   PRO A 122     149.520 181.950 119.080  1.00  0.00           C
ATOM   1226  O   PRO A 122     149.730 181.810 117.870  1.00  0.00           O
ATOM   1227  N   SER A 123     149.820 183.060 119.760  1.00  0.00           N
ATOM   1228  H   SER A 123     149.500 183.140 120.710  1.00  0.00           H
ATOM   1229  CA  SER A 123     150.410 184.240 119.150  1.00  0.00           C
ATOM   1230  CB  SER A 123     149.260 185.050 118.570  1.00  0.00           C
ATOM   1231  OG  SER A 123     149.760 185.990 117.650  1.00  0.00           O
ATOM   1232  HG  SER A 123     149.270 186.830 117.890  1.00  0.00           H
ATOM   1233  C   SER A 123     151.250 185.170 120.090  1.00  0.00           C
ATOM   1234  O   SER A 123     150.760 186.230 120.480  1.00  0.00           O
ATOM   1235  N   GLY A 124     152.530 184.860 120.110  1.00  0.00           N
ATOM   1236  H   GLY A 124     152.760 183.920 119.880  1.00  0.00           H
ATOM   1237  CA  GLY A 124     153.570 185.580 120.900  1.00  0.00           C
ATOM   1238  C   GLY A 124     154.080 184.730 122.050  1.00  0.00           C
ATOM   1239  O   GLY A 124     153.290 184.170 122.850  1.00  0.00           O
ATOM   1240  N   VAL A 125     155.410 184.690 122.200  1.00  0.00           N
ATOM   1241  H   VAL A 125     156.030 184.860 121.440  1.00  0.00           H
ATOM   1242  CA  VAL A 125     156.070 184.090 123.400  1.00  0.00           C
ATOM   1243  CB  VAL A 125     156.890 182.780 123.090  1.00  0.00           C
ATOM   1244  CG1 VAL A 125     157.450 182.110 124.370  1.00  0.00           C
ATOM   1245  CG2 VAL A 125     156.230 181.690 122.190  1.00  0.00           C
ATOM   1246  C   VAL A 125     157.070 185.070 123.960  1.00  0.00           C
ATOM   1247  O   VAL A 125     157.920 185.610 123.260  1.00  0.00           O
ATOM   1248  N   TYR A 126     156.850 185.410 125.220  1.00  0.00           N
ATOM   1249  H   TYR A 126     156.030 185.020 125.660  1.00  0.00           H
ATOM   1250  CA  TYR A 126     157.520 186.470 125.950  1.00  0.00           C
ATOM   1251  CB  TYR A 126     156.540 187.630 126.190  1.00  0.00           C
ATOM   1252  CG  TYR A 126     156.940 188.980 126.960  1.00  0.00           C
ATOM   1253  CD1 TYR A 126     156.310 189.290 128.170  1.00  0.00           C
ATOM   1254  HD1 TYR A 126     155.240 189.130 128.230  1.00  0.00           H
ATOM   1255  CD2 TYR A 126     158.040 189.690 126.510  1.00  0.00           C
ATOM   1256  HD2 TYR A 126     158.250 189.640 125.440  1.00  0.00           H
ATOM   1257  CE1 TYR A 126     156.900 190.230 128.980  1.00  0.00           C
ATOM   1258  HE1 TYR A 126     156.450 190.500 129.930  1.00  0.00           H
ATOM   1259  CE2 TYR A 126     158.600 190.660 127.340  1.00  0.00           C
ATOM   1260  HE2 TYR A 126     159.340 191.330 126.910  1.00  0.00           H
ATOM   1261  CZ  TYR A 126     157.990 190.910 128.620  1.00  0.00           C
ATOM   1262  OH  TYR A 126     158.360 191.900 129.440  1.00  0.00           O
ATOM   1263  HH  TYR A 126     158.040 191.610 130.350  1.00  0.00           H
ATOM   1264  C   TYR A 126     158.010 185.890 127.320  1.00  0.00           C
ATOM   1265  O   TYR A 126     157.320 185.090 127.970  1.00  0.00           O
ATOM   1266  N   GLN A 127     159.170 186.320 127.800  1.00  0.00           N
ATOM   1267  H   GLN A 127     159.660 187.050 127.320  1.00  0.00           H
ATOM   1268  CA  GLN A 127     159.740 185.670 129.010  1.00  0.00           C
ATOM   1269  CB  GLN A 127     161.140 185.300 128.770  1.00  0.00           C
ATOM   1270  CG  GLN A 127     161.810 184.310 129.810  1.00  0.00           C
ATOM   1271  CD  GLN A 127     163.100 183.870 129.170  1.00  0.00           C
ATOM   1272  OE1 GLN A 127     164.160 184.290 129.570  1.00  0.00           O
ATOM   1273  NE2 GLN A 127     163.070 182.830 128.390  1.00  0.00           N
ATOM   1274 1HE2 GLN A 127     162.250 182.360 128.050  1.00  0.00           H
ATOM   1275 2HE2 GLN A 127     163.940 182.400 128.190  1.00  0.00           H
ATOM   1276  C   GLN A 127     159.420 186.550 130.280  1.00  0.00           C
ATOM   1277  O   GLN A 127     160.260 187.360 130.750  1.00  0.00           O
ATOM   1278  N   CYS A 128     158.190 186.490 130.810  1.00  0.00           N
ATOM   1279  H   CYS A 128     157.640 185.670 130.680  1.00  0.00           H
ATOM   1280  CA  CYS A 128     157.720 187.370 131.880  1.00  0.00           C
ATOM   1281  CB  CYS A 128     156.270 187.960 131.570  1.00  0.00           C
ATOM   1282  SG  CYS A 128     155.740 189.260 132.730  1.00  0.00           S
ATOM   1283  HG  CYS A 128     156.680 190.100 132.290  1.00  0.00           H
ATOM   1284  C   CYS A 128     157.920 186.810 133.300  1.00  0.00           C
ATOM   1285  O   CYS A 128     157.990 185.640 133.510  1.00  0.00           O
ATOM   1286  N   ALA A 129     158.230 187.770 134.200  1.00  0.00           N
ATOM   1287  H   ALA A 129     158.340 188.710 133.860  1.00  0.00           H
ATOM   1288  CA  ALA A 129     158.460 187.480 135.650  1.00  0.00           C
ATOM   1289  CB  ALA A 129     159.480 188.440 136.170  1.00  0.00           C
ATOM   1290  C   ALA A 129     157.280 187.210 136.510  1.00  0.00           C
ATOM   1291  O   ALA A 129     156.290 187.990 136.450  1.00  0.00           O
ATOM   1292  N   MET A 130     157.460 186.290 137.470  1.00  0.00           N
ATOM   1293  H   MET A 130     158.190 185.610 137.340  1.00  0.00           H
ATOM   1294  CA  MET A 130     156.380 185.820 138.380  1.00  0.00           C
ATOM   1295  CB  MET A 130     156.580 184.360 138.700  1.00  0.00           C
ATOM   1296  CG  MET A 130     155.320 183.760 139.200  1.00  0.00           C
ATOM   1297  SD  MET A 130     155.400 181.900 139.450  1.00  0.00           S
ATOM   1298  CE  MET A 130     155.680 181.450 137.760  1.00  0.00           C
ATOM   1299  C   MET A 130     156.350 186.750 139.610  1.00  0.00           C
ATOM   1300  O   MET A 130     157.110 186.630 140.570  1.00  0.00           O
ATOM   1301  N   ARG A 131     155.350 187.630 139.630  1.00  0.00           N
ATOM   1302  H   ARG A 131     154.780 187.680 138.810  1.00  0.00           H
ATOM   1303  CA  ARG A 131     155.010 188.640 140.670  1.00  0.00           C
ATOM   1304  CB  ARG A 131     154.300 189.780 140.000  1.00  0.00           C
ATOM   1305  CG  ARG A 131     155.420 190.520 139.290  1.00  0.00           C
ATOM   1306  CD  ARG A 131     154.700 191.030 138.050  1.00  0.00           C
ATOM   1307  NE  ARG A 131     155.650 191.650 137.130  1.00  0.00           N
ATOM   1308  HE  ARG A 131     156.060 192.520 137.410  1.00  0.00           H
ATOM   1309  CZ  ARG A 131     155.840 191.250 135.870  1.00  0.00           C
ATOM   1310  NH1 ARG A 131     154.960 190.270 135.440  1.00  0.00           N
ATOM   1311 1HH1 ARG A 131     154.130 190.040 135.950  1.00  0.00           H
ATOM   1312 2HH1 ARG A 131     155.280 189.670 134.710  1.00  0.00           H
ATOM   1313  NH2 ARG A 131     156.860 191.730 135.160  1.00  0.00           N
ATOM   1314 1HH2 ARG A 131     157.540 192.310 135.600  1.00  0.00           H
ATOM   1315 2HH2 ARG A 131     157.130 191.320 134.280  1.00  0.00           H
ATOM   1316  C   ARG A 131     154.310 188.170 141.920  1.00  0.00           C
ATOM   1317  O   ARG A 131     153.310 187.510 141.810  1.00  0.00           O
ATOM   1318  N   PRO A 132     154.810 188.560 143.150  1.00  0.00           N
ATOM   1319  CA  PRO A 132     154.180 188.310 144.430  1.00  0.00           C
ATOM   1320  CB  PRO A 132     155.130 188.790 145.530  1.00  0.00           C
ATOM   1321  CG  PRO A 132     156.520 188.640 144.860  1.00  0.00           C
ATOM   1322  CD  PRO A 132     156.220 188.900 143.350  1.00  0.00           C
ATOM   1323  C   PRO A 132     152.720 188.640 144.710  1.00  0.00           C
ATOM   1324  O   PRO A 132     152.190 188.320 145.760  1.00  0.00           O
ATOM   1325  N   ASN A 133     152.050 189.340 143.800  1.00  0.00           N
ATOM   1326  H   ASN A 133     152.560 189.770 143.050  1.00  0.00           H
ATOM   1327  CA  ASN A 133     150.600 189.460 143.630  1.00  0.00           C
ATOM   1328  CB  ASN A 133     150.160 190.900 143.580  1.00  0.00           C
ATOM   1329  CG  ASN A 133     150.550 191.790 144.780  1.00  0.00           C
ATOM   1330  OD1 ASN A 133     149.820 191.660 145.730  1.00  0.00           O
ATOM   1331  ND2 ASN A 133     151.660 192.410 144.720  1.00  0.00           N
ATOM   1332 1HD2 ASN A 133     152.280 192.340 143.940  1.00  0.00           H
ATOM   1333 2HD2 ASN A 133     152.040 192.770 145.580  1.00  0.00           H
ATOM   1334  C   ASN A 133     150.160 188.750 142.300  1.00  0.00           C
ATOM   1335  O   ASN A 133     150.650 189.020 141.210  1.00  0.00           O
ATOM   1336  N   PHE A 134     149.050 188.030 142.460  1.00  0.00           N
ATOM   1337  H   PHE A 134     148.450 188.300 143.210  1.00  0.00           H
ATOM   1338  CA  PHE A 134     148.350 187.110 141.490  1.00  0.00           C
ATOM   1339  CB  PHE A 134     147.220 186.260 142.070  1.00  0.00           C
ATOM   1340  CG  PHE A 134     147.620 185.190 143.120  1.00  0.00           C
ATOM   1341  CD1 PHE A 134     147.250 185.200 144.460  1.00  0.00           C
ATOM   1342  HD1 PHE A 134     146.440 185.850 144.780  1.00  0.00           H
ATOM   1343  CD2 PHE A 134     148.450 184.120 142.600  1.00  0.00           C
ATOM   1344  HD2 PHE A 134     148.640 184.050 141.530  1.00  0.00           H
ATOM   1345  CE1 PHE A 134     147.710 184.160 145.280  1.00  0.00           C
ATOM   1346  HE1 PHE A 134     147.440 184.050 146.330  1.00  0.00           H
ATOM   1347  CE2 PHE A 134     148.910 183.110 143.480  1.00  0.00           C
ATOM   1348  HE2 PHE A 134     149.430 182.220 143.130  1.00  0.00           H
ATOM   1349  CZ  PHE A 134     148.600 183.110 144.820  1.00  0.00           C
ATOM   1350  HZ  PHE A 134     149.110 182.540 145.600  1.00  0.00           H
ATOM   1351  C   PHE A 134     147.750 187.870 140.310  1.00  0.00           C
ATOM   1352  O   PHE A 134     147.630 187.300 139.230  1.00  0.00           O
ATOM   1353  N   THR A 135     147.650 189.210 140.490  1.00  0.00           N
ATOM   1354  H   THR A 135     147.810 189.760 141.320  1.00  0.00           H
ATOM   1355  CA  THR A 135     146.970 190.100 139.530  1.00  0.00           C
ATOM   1356  CB  THR A 135     145.790 190.810 140.170  1.00  0.00           C
ATOM   1357  OG1 THR A 135     146.250 191.560 141.300  1.00  0.00           O
ATOM   1358  HG1 THR A 135     146.630 192.400 140.910  1.00  0.00           H
ATOM   1359  CG2 THR A 135     144.730 189.790 140.670  1.00  0.00           C
ATOM   1360  C   THR A 135     147.920 191.080 138.850  1.00  0.00           C
ATOM   1361  O   THR A 135     148.420 191.970 139.530  1.00  0.00           O
ATOM   1362  N   ILE A 136     147.990 190.900 137.550  1.00  0.00           N
ATOM   1363  H   ILE A 136     147.450 190.240 137.020  1.00  0.00           H
ATOM   1364  CA  ILE A 136     148.890 191.700 136.660  1.00  0.00           C
ATOM   1365  CB  ILE A 136     150.050 190.800 136.120  1.00  0.00           C
ATOM   1366  CG1 ILE A 136     149.660 189.530 135.420  1.00  0.00           C
ATOM   1367  CG2 ILE A 136     151.140 190.480 137.130  1.00  0.00           C
ATOM   1368  CD  ILE A 136     149.100 189.700 133.990  1.00  0.00           C
ATOM   1369  C   ILE A 136     148.190 192.490 135.490  1.00  0.00           C
ATOM   1370  O   ILE A 136     147.110 192.030 135.130  1.00  0.00           O
ATOM   1371  N   LYS A 137     148.740 193.540 134.940  1.00  0.00           N
ATOM   1372  H   LYS A 137     149.520 194.020 135.340  1.00  0.00           H
ATOM   1373  CA  LYS A 137     148.080 194.200 133.790  1.00  0.00           C
ATOM   1374  CB  LYS A 137     148.930 195.370 133.270  1.00  0.00           C
ATOM   1375  CG  LYS A 137     148.580 196.450 134.250  1.00  0.00           C
ATOM   1376  CD  LYS A 137     149.290 197.780 133.890  1.00  0.00           C
ATOM   1377  CE  LYS A 137     148.820 198.540 132.660  1.00  0.00           C
ATOM   1378  NZ  LYS A 137     149.740 199.590 132.440  1.00  0.00           N
ATOM   1379  HZ1 LYS A 137     149.790 200.240 133.190  1.00  0.00           H
ATOM   1380  HZ2 LYS A 137     150.650 199.280 132.160  1.00  0.00           H
ATOM   1381  HZ3 LYS A 137     149.380 200.170 131.700  1.00  0.00           H
ATOM   1382  C   LYS A 137     147.830 193.240 132.640  1.00  0.00           C
ATOM   1383  O   LYS A 137     148.660 192.430 132.190  1.00  0.00           O
ATOM   1384  N   GLY A 138     146.620 193.400 132.160  1.00  0.00           N
ATOM   1385  H   GLY A 138     145.900 193.940 132.610  1.00  0.00           H
ATOM   1386  CA  GLY A 138     146.150 192.640 130.950  1.00  0.00           C
ATOM   1387  C   GLY A 138     145.100 193.350 130.100  1.00  0.00           C
ATOM   1388  O   GLY A 138     144.040 192.820 129.900  1.00  0.00           O
ATOM   1389  N   SER A 139     145.660 194.150 129.150  1.00  0.00           N
ATOM   1390  H   SER A 139     146.640 194.060 129.020  1.00  0.00           H
ATOM   1391  CA  SER A 139     144.860 194.910 128.180  1.00  0.00           C
ATOM   1392  CB  SER A 139     145.780 195.820 127.360  1.00  0.00           C
ATOM   1393  OG  SER A 139     145.040 196.470 126.280  1.00  0.00           O
ATOM   1394  HG  SER A 139     145.800 196.730 125.690  1.00  0.00           H
ATOM   1395  C   SER A 139     143.840 194.230 127.300  1.00  0.00           C
ATOM   1396  O   SER A 139     142.690 194.680 127.180  1.00  0.00           O
ATOM   1397  N   PHE A 140     144.360 193.290 126.560  1.00  0.00           N
ATOM   1398  H   PHE A 140     145.290 193.420 126.210  1.00  0.00           H
ATOM   1399  CA  PHE A 140     143.550 192.320 125.740  1.00  0.00           C
ATOM   1400  CB  PHE A 140     144.580 191.710 124.830  1.00  0.00           C
ATOM   1401  CG  PHE A 140     144.040 190.650 123.860  1.00  0.00           C
ATOM   1402  CD1 PHE A 140     144.150 190.830 122.490  1.00  0.00           C
ATOM   1403  HD1 PHE A 140     144.360 191.870 122.230  1.00  0.00           H
ATOM   1404  CD2 PHE A 140     143.490 189.420 124.270  1.00  0.00           C
ATOM   1405  HD2 PHE A 140     143.410 189.270 125.350  1.00  0.00           H
ATOM   1406  CE1 PHE A 140     143.820 189.820 121.560  1.00  0.00           C
ATOM   1407  HE1 PHE A 140     144.040 189.940 120.500  1.00  0.00           H
ATOM   1408  CE2 PHE A 140     143.080 188.410 123.400  1.00  0.00           C
ATOM   1409  HE2 PHE A 140     142.520 187.530 123.740  1.00  0.00           H
ATOM   1410  CZ  PHE A 140     143.250 188.630 122.090  1.00  0.00           C
ATOM   1411  HZ  PHE A 140     142.880 187.830 121.450  1.00  0.00           H
ATOM   1412  C   PHE A 140     142.730 191.350 126.710  1.00  0.00           C
ATOM   1413  O   PHE A 140     143.280 190.490 127.410  1.00  0.00           O
ATOM   1414  N   LEU A 141     141.420 191.410 126.460  1.00  0.00           N
ATOM   1415  H   LEU A 141     141.160 191.780 125.570  1.00  0.00           H
ATOM   1416  CA  LEU A 141     140.420 190.590 127.200  1.00  0.00           C
ATOM   1417  CB  LEU A 141     139.670 191.510 128.150  1.00  0.00           C
ATOM   1418  CG  LEU A 141     139.790 191.090 129.600  1.00  0.00           C
ATOM   1419  CD1 LEU A 141     141.230 191.350 129.970  1.00  0.00           C
ATOM   1420  CD2 LEU A 141     138.870 191.990 130.430  1.00  0.00           C
ATOM   1421  C   LEU A 141     139.380 189.880 126.320  1.00  0.00           C
ATOM   1422  O   LEU A 141     139.170 190.210 125.160  1.00  0.00           O
ATOM   1423  N   ASN A 142     139.000 188.720 126.860  1.00  0.00           N
ATOM   1424  H   ASN A 142     139.570 188.220 127.510  1.00  0.00           H
ATOM   1425  CA  ASN A 142     138.020 187.770 126.370  1.00  0.00           C
ATOM   1426  CB  ASN A 142     136.830 188.350 125.610  1.00  0.00           C
ATOM   1427  CG  ASN A 142     135.920 189.230 126.560  1.00  0.00           C
ATOM   1428  OD1 ASN A 142     136.130 190.420 126.770  1.00  0.00           O
ATOM   1429  ND2 ASN A 142     134.800 188.640 126.900  1.00  0.00           N
ATOM   1430 1HD2 ASN A 142     134.560 187.810 126.390  1.00  0.00           H
ATOM   1431 2HD2 ASN A 142     134.340 188.850 127.760  1.00  0.00           H
ATOM   1432  C   ASN A 142     138.710 186.650 125.540  1.00  0.00           C
ATOM   1433  O   ASN A 142     138.440 186.570 124.350  1.00  0.00           O
ATOM   1434  N   GLY A 143     139.450 185.740 126.190  1.00  0.00           N
ATOM   1435  H   GLY A 143     139.400 185.800 127.190  1.00  0.00           H
ATOM   1436  CA  GLY A 143     140.000 184.560 125.510  1.00  0.00           C
ATOM   1437  C   GLY A 143     141.540 184.460 125.590  1.00  0.00           C
ATOM   1438  O   GLY A 143     142.130 183.590 124.930  1.00  0.00           O
ATOM   1439  N   SER A 144     142.110 185.260 126.480  1.00  0.00           N
ATOM   1440  H   SER A 144     141.580 185.920 127.010  1.00  0.00           H
ATOM   1441  CA  SER A 144     143.540 185.210 126.830  1.00  0.00           C
ATOM   1442  CB  SER A 144     144.040 186.580 127.320  1.00  0.00           C
ATOM   1443  OG  SER A 144     143.570 186.880 128.660  1.00  0.00           O
ATOM   1444  HG  SER A 144     142.580 186.990 128.540  1.00  0.00           H
ATOM   1445  C   SER A 144     144.000 184.140 127.850  1.00  0.00           C
ATOM   1446  O   SER A 144     145.190 183.890 127.800  1.00  0.00           O
ATOM   1447  N   CYS A 145     143.070 183.740 128.690  1.00  0.00           N
ATOM   1448  H   CYS A 145     142.180 184.180 128.620  1.00  0.00           H
ATOM   1449  CA  CYS A 145     143.160 182.590 129.600  1.00  0.00           C
ATOM   1450  CB  CYS A 145     141.860 182.480 130.400  1.00  0.00           C
ATOM   1451  SG  CYS A 145     140.350 182.460 129.410  1.00  0.00           S
ATOM   1452  HG  CYS A 145     140.100 183.760 129.300  1.00  0.00           H
ATOM   1453  C   CYS A 145     143.450 181.230 128.950  1.00  0.00           C
ATOM   1454  O   CYS A 145     142.760 180.840 128.020  1.00  0.00           O
ATOM   1455  N   GLY A 146     144.310 180.460 129.650  1.00  0.00           N
ATOM   1456  H   GLY A 146     144.730 180.840 130.480  1.00  0.00           H
ATOM   1457  CA  GLY A 146     144.750 179.110 129.160  1.00  0.00           C
ATOM   1458  C   GLY A 146     146.280 179.000 128.880  1.00  0.00           C
ATOM   1459  O   GLY A 146     146.900 177.910 129.020  1.00  0.00           O
ATOM   1460  N   SER A 147     146.690 180.000 128.110  1.00  0.00           N
ATOM   1461  H   SER A 147     146.170 180.550 127.460  1.00  0.00           H
ATOM   1462  CA  SER A 147     148.080 180.440 128.030  1.00  0.00           C
ATOM   1463  CB  SER A 147     148.150 181.960 127.830  1.00  0.00           C
ATOM   1464  OG  SER A 147     147.150 182.340 126.890  1.00  0.00           O
ATOM   1465  HG  SER A 147     146.600 183.030 127.360  1.00  0.00           H
ATOM   1466  C   SER A 147     149.120 180.030 129.140  1.00  0.00           C
ATOM   1467  O   SER A 147     149.000 180.250 130.340  1.00  0.00           O
ATOM   1468  N   VAL A 148     150.240 179.610 128.690  1.00  0.00           N
ATOM   1469  H   VAL A 148     150.540 179.820 127.750  1.00  0.00           H
ATOM   1470  CA  VAL A 148     151.200 178.810 129.530  1.00  0.00           C
ATOM   1471  CB  VAL A 148     151.280 177.310 129.150  1.00  0.00           C
ATOM   1472  CG1 VAL A 148     150.110 176.520 129.700  1.00  0.00           C
ATOM   1473  CG2 VAL A 148     151.370 177.100 127.610  1.00  0.00           C
ATOM   1474  C   VAL A 148     152.590 179.500 129.620  1.00  0.00           C
ATOM   1475  O   VAL A 148     153.050 180.110 128.660  1.00  0.00           O
ATOM   1476  N   GLY A 149     153.220 179.330 130.790  1.00  0.00           N
ATOM   1477  H   GLY A 149     152.780 178.790 131.510  1.00  0.00           H
ATOM   1478  CA  GLY A 149     154.650 179.740 130.990  1.00  0.00           C
ATOM   1479  C   GLY A 149     155.710 178.620 131.260  1.00  0.00           C
ATOM   1480  O   GLY A 149     155.840 178.070 132.370  1.00  0.00           O
ATOM   1481  N   PHE A 150     156.490 178.350 130.190  1.00  0.00           N
ATOM   1482  H   PHE A 150     156.300 178.720 129.280  1.00  0.00           H
ATOM   1483  CA  PHE A 150     157.440 177.190 130.350  1.00  0.00           C
ATOM   1484  CB  PHE A 150     157.080 176.110 129.370  1.00  0.00           C
ATOM   1485  CG  PHE A 150     156.840 176.590 127.950  1.00  0.00           C
ATOM   1486  CD1 PHE A 150     157.900 176.710 127.010  1.00  0.00           C
ATOM   1487  HD1 PHE A 150     158.830 176.140 127.020  1.00  0.00           H
ATOM   1488  CD2 PHE A 150     155.540 176.960 127.570  1.00  0.00           C
ATOM   1489  HD2 PHE A 150     154.630 176.600 128.060  1.00  0.00           H
ATOM   1490  CE1 PHE A 150     157.590 177.330 125.800  1.00  0.00           C
ATOM   1491  HE1 PHE A 150     158.450 177.650 125.210  1.00  0.00           H
ATOM   1492  CE2 PHE A 150     155.260 177.490 126.310  1.00  0.00           C
ATOM   1493  HE2 PHE A 150     154.230 177.580 125.990  1.00  0.00           H
ATOM   1494  CZ  PHE A 150     156.320 177.760 125.460  1.00  0.00           C
ATOM   1495  HZ  PHE A 150     156.140 178.460 124.650  1.00  0.00           H
ATOM   1496  C   PHE A 150     158.960 177.500 130.270  1.00  0.00           C
ATOM   1497  O   PHE A 150     159.250 178.720 130.340  1.00  0.00           O
ATOM   1498  N   ASN A 151     159.700 176.610 130.850  1.00  0.00           N
ATOM   1499  H   ASN A 151     159.370 176.070 131.630  1.00  0.00           H
ATOM   1500  CA  ASN A 151     161.160 176.570 130.610  1.00  0.00           C
ATOM   1501  CB  ASN A 151     161.840 176.270 131.970  1.00  0.00           C
ATOM   1502  CG  ASN A 151     163.350 176.080 131.920  1.00  0.00           C
ATOM   1503  OD1 ASN A 151     164.170 176.960 131.900  1.00  0.00           O
ATOM   1504  ND2 ASN A 151     163.680 174.790 131.930  1.00  0.00           N
ATOM   1505 1HD2 ASN A 151     163.160 173.940 132.000  1.00  0.00           H
ATOM   1506 2HD2 ASN A 151     164.670 174.730 131.800  1.00  0.00           H
ATOM   1507  C   ASN A 151     161.440 175.390 129.650  1.00  0.00           C
ATOM   1508  O   ASN A 151     161.150 174.210 130.020  1.00  0.00           O
ATOM   1509  N   ILE A 152     162.400 175.660 128.790  1.00  0.00           N
ATOM   1510  H   ILE A 152     162.750 176.570 128.550  1.00  0.00           H
ATOM   1511  CA  ILE A 152     162.800 174.710 127.660  1.00  0.00           C
ATOM   1512  CB  ILE A 152     162.700 175.470 126.340  1.00  0.00           C
ATOM   1513  CG1 ILE A 152     162.300 174.480 125.230  1.00  0.00           C
ATOM   1514  CG2 ILE A 152     164.010 176.150 125.960  1.00  0.00           C
ATOM   1515  CD  ILE A 152     160.780 174.330 125.120  1.00  0.00           C
ATOM   1516  C   ILE A 152     164.080 173.820 127.870  1.00  0.00           C
ATOM   1517  O   ILE A 152     165.120 174.380 128.250  1.00  0.00           O
ATOM   1518  N   ASP A 153     163.900 172.510 127.800  1.00  0.00           N
ATOM   1519  H   ASP A 153     162.950 172.240 127.650  1.00  0.00           H
ATOM   1520  CA  ASP A 153     164.870 171.460 128.140  1.00  0.00           C
ATOM   1521  CB  ASP A 153     164.410 171.180 129.560  1.00  0.00           C
ATOM   1522  CG  ASP A 153     165.570 170.560 130.310  1.00  0.00           C
ATOM   1523  OD1 ASP A 153     165.460 169.370 130.660  1.00  0.00           O
ATOM   1524  OD2 ASP A 153     166.590 171.160 130.500  1.00  0.00           O
ATOM   1525  C   ASP A 153     164.610 170.160 127.320  1.00  0.00           C
ATOM   1526  O   ASP A 153     163.540 169.950 126.750  1.00  0.00           O
ATOM   1527  N   TYR A 154     165.770 169.580 126.990  1.00  0.00           N
ATOM   1528  H   TYR A 154     166.630 170.100 127.040  1.00  0.00           H
ATOM   1529  CA  TYR A 154     165.850 168.240 126.340  1.00  0.00           C
ATOM   1530  CB  TYR A 154     167.220 167.740 126.010  1.00  0.00           C
ATOM   1531  CG  TYR A 154     168.060 167.280 127.210  1.00  0.00           C
ATOM   1532  CD1 TYR A 154     168.230 168.010 128.400  1.00  0.00           C
ATOM   1533  HD1 TYR A 154     168.050 169.080 128.410  1.00  0.00           H
ATOM   1534  CD2 TYR A 154     168.460 165.950 127.230  1.00  0.00           C
ATOM   1535  HD2 TYR A 154     168.450 165.340 126.330  1.00  0.00           H
ATOM   1536  CE1 TYR A 154     168.700 167.360 129.560  1.00  0.00           C
ATOM   1537  HE1 TYR A 154     168.940 167.960 130.430  1.00  0.00           H
ATOM   1538  CE2 TYR A 154     168.980 165.320 128.310  1.00  0.00           C
ATOM   1539  HE2 TYR A 154     169.460 164.340 128.240  1.00  0.00           H
ATOM   1540  CZ  TYR A 154     169.050 166.030 129.490  1.00  0.00           C
ATOM   1541  OH  TYR A 154     169.070 165.290 130.680  1.00  0.00           O
ATOM   1542  HH  TYR A 154     168.800 164.360 130.440  1.00  0.00           H
ATOM   1543  C   TYR A 154     165.130 167.090 127.000  1.00  0.00           C
ATOM   1544  O   TYR A 154     164.570 166.200 126.360  1.00  0.00           O
ATOM   1545  N   ASP A 155     165.230 167.030 128.360  1.00  0.00           N
ATOM   1546  H   ASP A 155     165.990 167.460 128.850  1.00  0.00           H
ATOM   1547  CA  ASP A 155     164.570 165.900 129.130  1.00  0.00           C
ATOM   1548  CB  ASP A 155     165.540 165.540 130.290  1.00  0.00           C
ATOM   1549  CG  ASP A 155     165.200 164.390 131.230  1.00  0.00           C
ATOM   1550  OD1 ASP A 155     165.450 163.210 130.870  1.00  0.00           O
ATOM   1551  OD2 ASP A 155     164.590 164.610 132.280  1.00  0.00           O
ATOM   1552  C   ASP A 155     163.200 166.400 129.710  1.00  0.00           C
ATOM   1553  O   ASP A 155     162.200 166.560 128.970  1.00  0.00           O
ATOM   1554  N   CYS A 156     163.350 167.230 130.750  1.00  0.00           N
ATOM   1555  H   CYS A 156     164.070 167.910 130.670  1.00  0.00           H
ATOM   1556  CA  CYS A 156     162.160 167.620 131.560  1.00  0.00           C
ATOM   1557  CB  CYS A 156     162.470 167.500 133.010  1.00  0.00           C
ATOM   1558  SG  CYS A 156     162.400 165.820 133.720  1.00  0.00           S
ATOM   1559  HG  CYS A 156     163.390 165.380 132.950  1.00  0.00           H
ATOM   1560  C   CYS A 156     161.750 169.120 131.280  1.00  0.00           C
ATOM   1561  O   CYS A 156     162.310 170.020 131.880  1.00  0.00           O
ATOM   1562  N   VAL A 157     160.700 169.340 130.440  1.00  0.00           N
ATOM   1563  H   VAL A 157     160.210 168.530 130.110  1.00  0.00           H
ATOM   1564  CA  VAL A 157     160.240 170.690 130.120  1.00  0.00           C
ATOM   1565  CB  VAL A 157     159.560 170.580 128.720  1.00  0.00           C
ATOM   1566  CG1 VAL A 157     158.930 171.880 128.310  1.00  0.00           C
ATOM   1567  CG2 VAL A 157     160.400 169.830 127.640  1.00  0.00           C
ATOM   1568  C   VAL A 157     159.310 171.210 131.190  1.00  0.00           C
ATOM   1569  O   VAL A 157     158.370 170.620 131.600  1.00  0.00           O
ATOM   1570  N   SER A 158     159.870 172.040 132.030  1.00  0.00           N
ATOM   1571  H   SER A 158     160.850 172.200 131.930  1.00  0.00           H
ATOM   1572  CA  SER A 158     159.290 172.610 133.300  1.00  0.00           C
ATOM   1573  CB  SER A 158     160.320 173.410 134.140  1.00  0.00           C
ATOM   1574  OG  SER A 158     161.420 172.610 134.580  1.00  0.00           O
ATOM   1575  HG  SER A 158     161.360 172.550 135.580  1.00  0.00           H
ATOM   1576  C   SER A 158     158.170 173.610 133.040  1.00  0.00           C
ATOM   1577  O   SER A 158     158.420 174.790 132.770  1.00  0.00           O
ATOM   1578  N   PHE A 159     156.920 173.130 133.190  1.00  0.00           N
ATOM   1579  H   PHE A 159     156.720 172.150 133.220  1.00  0.00           H
ATOM   1580  CA  PHE A 159     155.720 173.970 133.050  1.00  0.00           C
ATOM   1581  CB  PHE A 159     154.740 173.110 132.240  1.00  0.00           C
ATOM   1582  CG  PHE A 159     154.810 172.920 130.700  1.00  0.00           C
ATOM   1583  CD1 PHE A 159     154.190 173.880 129.990  1.00  0.00           C
ATOM   1584  HD1 PHE A 159     153.770 174.750 130.490  1.00  0.00           H
ATOM   1585  CD2 PHE A 159     155.450 171.810 130.150  1.00  0.00           C
ATOM   1586  HD2 PHE A 159     155.950 171.070 130.770  1.00  0.00           H
ATOM   1587  CE1 PHE A 159     154.100 173.670 128.670  1.00  0.00           C
ATOM   1588  HE1 PHE A 159     153.790 174.490 128.020  1.00  0.00           H
ATOM   1589  CE2 PHE A 159     155.390 171.630 128.750  1.00  0.00           C
ATOM   1590  HE2 PHE A 159     155.820 170.760 128.270  1.00  0.00           H
ATOM   1591  CZ  PHE A 159     154.660 172.520 128.060  1.00  0.00           C
ATOM   1592  HZ  PHE A 159     154.500 172.440 126.990  1.00  0.00           H
ATOM   1593  C   PHE A 159     155.200 174.610 134.310  1.00  0.00           C
ATOM   1594  O   PHE A 159     154.680 173.930 135.210  1.00  0.00           O
ATOM   1595  N   CYS A 160     155.710 175.860 134.440  1.00  0.00           N
ATOM   1596  H   CYS A 160     156.240 176.360 133.760  1.00  0.00           H
ATOM   1597  CA  CYS A 160     155.480 176.520 135.730  1.00  0.00           C
ATOM   1598  CB  CYS A 160     156.540 177.540 136.230  1.00  0.00           C
ATOM   1599  SG  CYS A 160     156.340 177.940 138.000  1.00  0.00           S
ATOM   1600  HG  CYS A 160     156.190 176.700 138.460  1.00  0.00           H
ATOM   1601  C   CYS A 160     154.130 177.300 135.800  1.00  0.00           C
ATOM   1602  O   CYS A 160     153.100 176.660 136.060  1.00  0.00           O
ATOM   1603  N   TYR A 161     154.120 178.330 135.040  1.00  0.00           N
ATOM   1604  H   TYR A 161     154.720 178.340 134.240  1.00  0.00           H
ATOM   1605  CA  TYR A 161     153.050 179.320 135.020  1.00  0.00           C
ATOM   1606  CB  TYR A 161     153.510 180.770 134.770  1.00  0.00           C
ATOM   1607  CG  TYR A 161     152.410 181.840 134.820  1.00  0.00           C
ATOM   1608  CD1 TYR A 161     152.080 182.280 136.090  1.00  0.00           C
ATOM   1609  HD1 TYR A 161     152.320 181.800 137.040  1.00  0.00           H
ATOM   1610  CD2 TYR A 161     152.040 182.460 133.600  1.00  0.00           C
ATOM   1611  HD2 TYR A 161     152.300 182.110 132.610  1.00  0.00           H
ATOM   1612  CE1 TYR A 161     151.320 183.490 136.080  1.00  0.00           C
ATOM   1613  HE1 TYR A 161     150.840 183.820 137.000  1.00  0.00           H
ATOM   1614  CE2 TYR A 161     151.290 183.650 133.650  1.00  0.00           C
ATOM   1615  HE2 TYR A 161     150.740 183.950 132.770  1.00  0.00           H
ATOM   1616  CZ  TYR A 161     150.950 184.100 134.900  1.00  0.00           C
ATOM   1617  OH  TYR A 161     150.220 185.190 135.050  1.00  0.00           O
ATOM   1618  HH  TYR A 161     149.530 185.300 134.340  1.00  0.00           H
ATOM   1619  C   TYR A 161     151.940 178.920 134.090  1.00  0.00           C
ATOM   1620  O   TYR A 161     152.220 178.160 133.150  1.00  0.00           O
ATOM   1621  N   MET A 162     150.710 179.360 134.370  1.00  0.00           N
ATOM   1622  H   MET A 162     150.460 179.800 135.240  1.00  0.00           H
ATOM   1623  CA  MET A 162     149.510 179.240 133.530  1.00  0.00           C
ATOM   1624  CB  MET A 162     148.710 177.960 133.790  1.00  0.00           C
ATOM   1625  CG  MET A 162     147.400 177.760 132.990  1.00  0.00           C
ATOM   1626  SD  MET A 162     146.650 176.070 133.140  1.00  0.00           S
ATOM   1627  CE  MET A 162     145.620 175.880 131.680  1.00  0.00           C
ATOM   1628  C   MET A 162     148.610 180.510 133.830  1.00  0.00           C
ATOM   1629  O   MET A 162     148.440 180.910 134.960  1.00  0.00           O
ATOM   1630  N   HIS A 163     148.090 181.080 132.760  1.00  0.00           N
ATOM   1631  H   HIS A 163     148.420 180.870 131.840  1.00  0.00           H
ATOM   1632  CA  HIS A 163     147.000 182.090 132.840  1.00  0.00           C
ATOM   1633  CB  HIS A 163     147.020 182.990 131.570  1.00  0.00           C
ATOM   1634  CG  HIS A 163     146.050 184.190 131.590  1.00  0.00           C
ATOM   1635  ND1 HIS A 163     145.460 184.750 132.640  1.00  0.00           N
ATOM   1636  CD2 HIS A 163     145.790 184.970 130.530  1.00  0.00           C
ATOM   1637  HD2 HIS A 163     146.330 184.920 129.580  1.00  0.00           H
ATOM   1638  CE1 HIS A 163     144.740 185.790 132.220  1.00  0.00           C
ATOM   1639  HE1 HIS A 163     144.100 186.440 132.820  1.00  0.00           H
ATOM   1640  NE2 HIS A 163     144.940 185.920 130.910  1.00  0.00           N
ATOM   1641  HE2 HIS A 163     144.420 186.450 130.230  1.00  0.00           H
ATOM   1642  C   HIS A 163     145.530 181.550 132.990  1.00  0.00           C
ATOM   1643  O   HIS A 163     144.980 180.840 132.100  1.00  0.00           O
ATOM   1644  N   HIS A 164     144.960 182.010 134.090  1.00  0.00           N
ATOM   1645  H   HIS A 164     145.360 182.830 134.520  1.00  0.00           H
ATOM   1646  CA  HIS A 164     143.750 181.480 134.690  1.00  0.00           C
ATOM   1647  CB  HIS A 164     144.030 180.950 136.120  1.00  0.00           C
ATOM   1648  CG  HIS A 164     144.730 179.580 136.080  1.00  0.00           C
ATOM   1649  ND1 HIS A 164     144.110 178.480 135.780  1.00  0.00           N
ATOM   1650  CD2 HIS A 164     145.960 179.270 136.460  1.00  0.00           C
ATOM   1651  HD2 HIS A 164     146.720 179.970 136.810  1.00  0.00           H
ATOM   1652  CE1 HIS A 164     145.040 177.510 135.770  1.00  0.00           C
ATOM   1653  HE1 HIS A 164     144.890 176.440 135.610  1.00  0.00           H
ATOM   1654  NE2 HIS A 164     146.160 178.010 136.240  1.00  0.00           N
ATOM   1655  HE2 HIS A 164     147.030 177.540 136.390  1.00  0.00           H
ATOM   1656  C   HIS A 164     142.430 182.220 134.530  1.00  0.00           C
ATOM   1657  O   HIS A 164     141.420 181.600 134.340  1.00  0.00           O
ATOM   1658  N   MET A 165     142.450 183.450 135.020  1.00  0.00           N
ATOM   1659  H   MET A 165     143.250 183.970 135.320  1.00  0.00           H
ATOM   1660  CA  MET A 165     141.250 184.380 135.080  1.00  0.00           C
ATOM   1661  CB  MET A 165     140.920 184.640 136.520  1.00  0.00           C
ATOM   1662  CG  MET A 165     140.350 183.310 137.070  1.00  0.00           C
ATOM   1663  SD  MET A 165     140.270 183.420 138.930  1.00  0.00           S
ATOM   1664  CE  MET A 165     142.000 183.740 139.340  1.00  0.00           C
ATOM   1665  C   MET A 165     141.450 185.760 134.380  1.00  0.00           C
ATOM   1666  O   MET A 165     142.380 186.520 134.740  1.00  0.00           O
ATOM   1667  N   GLU A 166     140.440 186.220 133.690  1.00  0.00           N
ATOM   1668  H   GLU A 166     139.650 185.660 133.410  1.00  0.00           H
ATOM   1669  CA  GLU A 166     140.320 187.550 133.140  1.00  0.00           C
ATOM   1670  CB  GLU A 166     139.960 187.580 131.640  1.00  0.00           C
ATOM   1671  CG  GLU A 166     141.010 186.840 130.810  1.00  0.00           C
ATOM   1672  CD  GLU A 166     140.580 186.540 129.390  1.00  0.00           C
ATOM   1673  OE1 GLU A 166     140.850 187.340 128.470  1.00  0.00           O
ATOM   1674  OE2 GLU A 166     140.250 185.370 129.100  1.00  0.00           O
ATOM   1675  C   GLU A 166     139.380 188.390 133.990  1.00  0.00           C
ATOM   1676  O   GLU A 166     138.480 187.910 134.660  1.00  0.00           O
ATOM   1677  N   LEU A 167     140.020 189.510 134.350  1.00  0.00           N
ATOM   1678  H   LEU A 167     140.930 189.760 134.010  1.00  0.00           H
ATOM   1679  CA  LEU A 167     139.480 190.440 135.380  1.00  0.00           C
ATOM   1680  CB  LEU A 167     140.560 190.860 136.370  1.00  0.00           C
ATOM   1681  CG  LEU A 167     140.990 189.760 137.370  1.00  0.00           C
ATOM   1682  CD1 LEU A 167     142.020 190.470 138.280  1.00  0.00           C
ATOM   1683  CD2 LEU A 167     139.810 189.160 138.110  1.00  0.00           C
ATOM   1684  C   LEU A 167     139.130 191.800 134.700  1.00  0.00           C
ATOM   1685  O   LEU A 167     139.870 192.210 133.740  1.00  0.00           O
ATOM   1686  N   PRO A 168     137.940 192.380 135.010  1.00  0.00           N
ATOM   1687  CA  PRO A 168     137.500 193.700 134.520  1.00  0.00           C
ATOM   1688  CB  PRO A 168     136.310 194.130 135.300  1.00  0.00           C
ATOM   1689  CG  PRO A 168     135.690 192.810 135.780  1.00  0.00           C
ATOM   1690  CD  PRO A 168     136.830 191.780 135.760  1.00  0.00           C
ATOM   1691  C   PRO A 168     138.500 194.860 134.550  1.00  0.00           C
ATOM   1692  O   PRO A 168     139.280 195.000 135.500  1.00  0.00           O
ATOM   1693  N   THR A 169     138.360 195.770 133.560  1.00  0.00           N
ATOM   1694  H   THR A 169     137.530 195.830 133.010  1.00  0.00           H
ATOM   1695  CA  THR A 169     139.350 196.810 133.190  1.00  0.00           C
ATOM   1696  CB  THR A 169     139.630 197.850 134.280  1.00  0.00           C
ATOM   1697  OG1 THR A 169     140.490 197.380 135.340  1.00  0.00           O
ATOM   1698  HG1 THR A 169     140.060 196.540 135.660  1.00  0.00           H
ATOM   1699  CG2 THR A 169     138.310 198.370 134.760  1.00  0.00           C
ATOM   1700  C   THR A 169     140.620 196.530 132.410  1.00  0.00           C
ATOM   1701  O   THR A 169     141.270 197.460 131.980  1.00  0.00           O
ATOM   1702  N   GLY A 170     140.800 195.240 132.050  1.00  0.00           N
ATOM   1703  H   GLY A 170     140.100 194.570 132.290  1.00  0.00           H
ATOM   1704  CA  GLY A 170     142.080 194.800 131.450  1.00  0.00           C
ATOM   1705  C   GLY A 170     143.120 194.450 132.430  1.00  0.00           C
ATOM   1706  O   GLY A 170     144.190 195.020 132.410  1.00  0.00           O
ATOM   1707  N   VAL A 171     142.890 193.510 133.350  1.00  0.00           N
ATOM   1708  H   VAL A 171     142.100 192.910 133.240  1.00  0.00           H
ATOM   1709  CA  VAL A 171     143.830 193.040 134.360  1.00  0.00           C
ATOM   1710  CB  VAL A 171     143.410 193.470 135.810  1.00  0.00           C
ATOM   1711  CG1 VAL A 171     144.620 193.270 136.800  1.00  0.00           C
ATOM   1712  CG2 VAL A 171     142.910 194.960 135.970  1.00  0.00           C
ATOM   1713  C   VAL A 171     143.690 191.450 134.180  1.00  0.00           C
ATOM   1714  O   VAL A 171     142.580 190.940 134.030  1.00  0.00           O
ATOM   1715  N   HIS A 172     144.850 190.820 134.380  1.00  0.00           N
ATOM   1716  H   HIS A 172     145.700 191.310 134.550  1.00  0.00           H
ATOM   1717  CA  HIS A 172     144.800 189.340 134.300  1.00  0.00           C
ATOM   1718  CB  HIS A 172     145.620 188.940 133.090  1.00  0.00           C
ATOM   1719  CG  HIS A 172     145.120 189.120 131.630  1.00  0.00           C
ATOM   1720  ND1 HIS A 172     145.970 188.830 130.650  1.00  0.00           N
ATOM   1721  CD2 HIS A 172     143.990 189.660 131.210  1.00  0.00           C
ATOM   1722  HD2 HIS A 172     143.210 190.080 131.850  1.00  0.00           H
ATOM   1723  CE1 HIS A 172     145.340 189.150 129.540  1.00  0.00           C
ATOM   1724  HE1 HIS A 172     145.740 189.110 128.520  1.00  0.00           H
ATOM   1725  NE2 HIS A 172     144.110 189.650 129.870  1.00  0.00           N
ATOM   1726  HE2 HIS A 172     143.470 190.010 129.200  1.00  0.00           H
ATOM   1727  C   HIS A 172     145.380 188.650 135.550  1.00  0.00           C
ATOM   1728  O   HIS A 172     146.340 189.180 136.160  1.00  0.00           O
ATOM   1729  N   ALA A 173     144.860 187.480 135.850  1.00  0.00           N
ATOM   1730  H   ALA A 173     144.120 187.050 135.320  1.00  0.00           H
ATOM   1731  CA  ALA A 173     145.340 186.710 137.040  1.00  0.00           C
ATOM   1732  CB  ALA A 173     144.190 186.700 138.030  1.00  0.00           C
ATOM   1733  C   ALA A 173     145.660 185.240 136.740  1.00  0.00           C
ATOM   1734  O   ALA A 173     144.850 184.610 136.060  1.00  0.00           O
ATOM   1735  N   GLY A 174     146.960 184.980 136.950  1.00  0.00           N
ATOM   1736  H   GLY A 174     147.510 185.570 137.540  1.00  0.00           H
ATOM   1737  CA  GLY A 174     147.480 183.600 136.830  1.00  0.00           C
ATOM   1738  C   GLY A 174     147.860 182.910 138.180  1.00  0.00           C
ATOM   1739  O   GLY A 174     147.800 183.560 139.260  1.00  0.00           O
ATOM   1740  N   THR A 175     148.530 181.780 137.950  1.00  0.00           N
ATOM   1741  H   THR A 175     148.810 181.520 137.030  1.00  0.00           H
ATOM   1742  CA  THR A 175     149.050 180.850 138.980  1.00  0.00           C
ATOM   1743  CB  THR A 175     148.120 180.430 140.140  1.00  0.00           C
ATOM   1744  OG1 THR A 175     148.970 179.900 141.120  1.00  0.00           O
ATOM   1745  HG1 THR A 175     148.650 179.850 142.070  1.00  0.00           H
ATOM   1746  CG2 THR A 175     146.820 179.610 139.880  1.00  0.00           C
ATOM   1747  C   THR A 175     149.790 179.690 138.300  1.00  0.00           C
ATOM   1748  O   THR A 175     150.110 179.890 137.080  1.00  0.00           O
ATOM   1749  N   ASP A 176     150.200 178.610 138.940  1.00  0.00           N
ATOM   1750  H   ASP A 176     150.110 178.630 139.940  1.00  0.00           H
ATOM   1751  CA  ASP A 176     150.760 177.420 138.300  1.00  0.00           C
ATOM   1752  CB  ASP A 176     151.450 176.400 139.250  1.00  0.00           C
ATOM   1753  CG  ASP A 176     150.790 175.990 140.540  1.00  0.00           C
ATOM   1754  OD1 ASP A 176     150.750 176.830 141.430  1.00  0.00           O
ATOM   1755  OD2 ASP A 176     150.370 174.830 140.610  1.00  0.00           O
ATOM   1756  C   ASP A 176     149.880 176.530 137.390  1.00  0.00           C
ATOM   1757  O   ASP A 176     148.860 176.990 136.890  1.00  0.00           O
ATOM   1758  N   LEU A 177     150.360 175.380 137.030  1.00  0.00           N
ATOM   1759  H   LEU A 177     151.340 175.160 137.050  1.00  0.00           H
ATOM   1760  CA  LEU A 177     149.470 174.380 136.430  1.00  0.00           C
ATOM   1761  CB  LEU A 177     150.120 173.650 135.280  1.00  0.00           C
ATOM   1762  CG  LEU A 177     149.870 174.150 133.880  1.00  0.00           C
ATOM   1763  CD1 LEU A 177     151.170 174.070 133.080  1.00  0.00           C
ATOM   1764  CD2 LEU A 177     148.710 173.360 133.280  1.00  0.00           C
ATOM   1765  C   LEU A 177     148.700 173.400 137.380  1.00  0.00           C
ATOM   1766  O   LEU A 177     148.270 172.300 136.970  1.00  0.00           O
ATOM   1767  N   GLU A 178     148.650 173.730 138.680  1.00  0.00           N
ATOM   1768  H   GLU A 178     149.400 174.220 139.130  1.00  0.00           H
ATOM   1769  CA  GLU A 178     147.550 173.140 139.510  1.00  0.00           C
ATOM   1770  CB  GLU A 178     148.170 172.200 140.550  1.00  0.00           C
ATOM   1771  CG  GLU A 178     147.240 171.410 141.500  1.00  0.00           C
ATOM   1772  CD  GLU A 178     148.020 170.470 142.450  1.00  0.00           C
ATOM   1773  OE1 GLU A 178     148.250 170.820 143.560  1.00  0.00           O
ATOM   1774  OE2 GLU A 178     148.350 169.350 142.020  1.00  0.00           O
ATOM   1775  C   GLU A 178     146.750 174.250 140.200  1.00  0.00           C
ATOM   1776  O   GLU A 178     145.460 174.170 140.170  1.00  0.00           O
ATOM   1777  N   GLY A 179     147.500 175.130 140.880  1.00  0.00           N
ATOM   1778  H   GLY A 179     148.500 175.170 140.860  1.00  0.00           H
ATOM   1779  CA  GLY A 179     146.940 176.260 141.610  1.00  0.00           C
ATOM   1780  C   GLY A 179     147.320 176.280 143.100  1.00  0.00           C
ATOM   1781  O   GLY A 179     146.830 175.480 143.890  1.00  0.00           O
ATOM   1782  N   ASN A 180     148.480 176.770 143.400  1.00  0.00           N
ATOM   1783  H   ASN A 180     149.160 176.930 142.680  1.00  0.00           H
ATOM   1784  CA  ASN A 180     148.970 176.840 144.770  1.00  0.00           C
ATOM   1785  CB  ASN A 180     150.470 176.650 144.800  1.00  0.00           C
ATOM   1786  CG  ASN A 180     150.950 175.220 144.870  1.00  0.00           C
ATOM   1787  OD1 ASN A 180     151.090 174.550 145.890  1.00  0.00           O
ATOM   1788  ND2 ASN A 180     151.000 174.560 143.690  1.00  0.00           N
ATOM   1789 1HD2 ASN A 180     150.800 175.030 142.830  1.00  0.00           H
ATOM   1790 2HD2 ASN A 180     151.110 173.570 143.710  1.00  0.00           H
ATOM   1791  C   ASN A 180     148.520 178.070 145.600  1.00  0.00           C
ATOM   1792  O   ASN A 180     149.050 179.110 145.280  1.00  0.00           O
ATOM   1793  N   PHE A 181     147.740 177.930 146.680  1.00  0.00           N
ATOM   1794  H   PHE A 181     147.440 177.060 147.070  1.00  0.00           H
ATOM   1795  CA  PHE A 181     147.090 179.100 147.300  1.00  0.00           C
ATOM   1796  CB  PHE A 181     145.620 178.930 147.790  1.00  0.00           C
ATOM   1797  CG  PHE A 181     144.640 178.420 146.760  1.00  0.00           C
ATOM   1798  CD1 PHE A 181     144.240 177.090 146.730  1.00  0.00           C
ATOM   1799  HD1 PHE A 181     144.110 176.530 147.650  1.00  0.00           H
ATOM   1800  CD2 PHE A 181     144.440 179.180 145.610  1.00  0.00           C
ATOM   1801  HD2 PHE A 181     144.370 180.270 145.690  1.00  0.00           H
ATOM   1802  CE1 PHE A 181     143.620 176.560 145.580  1.00  0.00           C
ATOM   1803  HE1 PHE A 181     143.410 175.500 145.470  1.00  0.00           H
ATOM   1804  CE2 PHE A 181     143.910 178.660 144.410  1.00  0.00           C
ATOM   1805  HE2 PHE A 181     144.140 179.190 143.480  1.00  0.00           H
ATOM   1806  CZ  PHE A 181     143.360 177.340 144.410  1.00  0.00           C
ATOM   1807  HZ  PHE A 181     142.900 176.930 143.520  1.00  0.00           H
ATOM   1808  C   PHE A 181     147.930 179.910 148.330  1.00  0.00           C
ATOM   1809  O   PHE A 181     147.480 180.380 149.390  1.00  0.00           O
ATOM   1810  N   TYR A 182     149.030 180.420 147.770  1.00  0.00           N
ATOM   1811  H   TYR A 182     149.170 180.260 146.800  1.00  0.00           H
ATOM   1812  CA  TYR A 182     150.080 181.160 148.450  1.00  0.00           C
ATOM   1813  CB  TYR A 182     151.430 180.910 147.760  1.00  0.00           C
ATOM   1814  CG  TYR A 182     152.670 180.990 148.740  1.00  0.00           C
ATOM   1815  CD1 TYR A 182     153.370 182.220 148.950  1.00  0.00           C
ATOM   1816  HD1 TYR A 182     153.460 182.780 148.020  1.00  0.00           H
ATOM   1817  CD2 TYR A 182     153.020 179.950 149.590  1.00  0.00           C
ATOM   1818  HD2 TYR A 182     152.950 178.910 149.270  1.00  0.00           H
ATOM   1819  CE1 TYR A 182     154.160 182.440 150.030  1.00  0.00           C
ATOM   1820  HE1 TYR A 182     154.700 183.380 149.940  1.00  0.00           H
ATOM   1821  CE2 TYR A 182     153.870 180.170 150.690  1.00  0.00           C
ATOM   1822  HE2 TYR A 182     154.070 179.330 151.360  1.00  0.00           H
ATOM   1823  CZ  TYR A 182     154.420 181.410 150.880  1.00  0.00           C
ATOM   1824  OH  TYR A 182     155.550 181.580 151.640  1.00  0.00           O
ATOM   1825  HH  TYR A 182     155.820 180.720 152.080  1.00  0.00           H
ATOM   1826  C   TYR A 182     149.810 182.610 148.810  1.00  0.00           C
ATOM   1827  O   TYR A 182     150.320 183.540 148.120  1.00  0.00           O
ATOM   1828  N   GLY A 183     148.690 182.820 149.510  1.00  0.00           N
ATOM   1829  H   GLY A 183     148.180 181.980 149.720  1.00  0.00           H
ATOM   1830  CA  GLY A 183     148.230 184.160 149.970  1.00  0.00           C
ATOM   1831  C   GLY A 183     146.710 184.430 149.580  1.00  0.00           C
ATOM   1832  O   GLY A 183     145.940 183.490 149.300  1.00  0.00           O
ATOM   1833  N   PRO A 184     146.310 185.680 149.690  1.00  0.00           N
ATOM   1834  CA  PRO A 184     144.940 186.130 149.350  1.00  0.00           C
ATOM   1835  CB  PRO A 184     144.890 187.590 149.720  1.00  0.00           C
ATOM   1836  CG  PRO A 184     146.210 187.930 150.400  1.00  0.00           C
ATOM   1837  CD  PRO A 184     147.150 186.800 150.200  1.00  0.00           C
ATOM   1838  C   PRO A 184     144.820 185.930 147.850  1.00  0.00           C
ATOM   1839  O   PRO A 184     145.530 186.580 147.050  1.00  0.00           O
ATOM   1840  N   PHE A 185     143.960 184.970 147.440  1.00  0.00           N
ATOM   1841  H   PHE A 185     143.530 184.310 148.060  1.00  0.00           H
ATOM   1842  CA  PHE A 185     143.580 184.680 146.090  1.00  0.00           C
ATOM   1843  CB  PHE A 185     143.740 183.120 145.980  1.00  0.00           C
ATOM   1844  CG  PHE A 185     143.690 182.600 144.510  1.00  0.00           C
ATOM   1845  CD1 PHE A 185     144.820 182.610 143.660  1.00  0.00           C
ATOM   1846  HD1 PHE A 185     145.630 183.290 143.930  1.00  0.00           H
ATOM   1847  CD2 PHE A 185     142.530 182.030 144.000  1.00  0.00           C
ATOM   1848  HD2 PHE A 185     141.570 182.170 144.500  1.00  0.00           H
ATOM   1849  CE1 PHE A 185     144.840 182.120 142.380  1.00  0.00           C
ATOM   1850  HE1 PHE A 185     145.820 182.020 141.900  1.00  0.00           H
ATOM   1851  CE2 PHE A 185     142.580 181.520 142.710  1.00  0.00           C
ATOM   1852  HE2 PHE A 185     141.700 181.010 142.330  1.00  0.00           H
ATOM   1853  CZ  PHE A 185     143.730 181.510 141.890  1.00  0.00           C
ATOM   1854  HZ  PHE A 185     143.680 181.200 140.840  1.00  0.00           H
ATOM   1855  C   PHE A 185     142.130 185.180 145.760  1.00  0.00           C
ATOM   1856  O   PHE A 185     141.180 185.150 146.550  1.00  0.00           O
ATOM   1857  N   VAL A 186     141.960 185.390 144.430  1.00  0.00           N
ATOM   1858  H   VAL A 186     142.630 185.000 143.810  1.00  0.00           H
ATOM   1859  CA  VAL A 186     140.640 185.850 143.820  1.00  0.00           C
ATOM   1860  CB  VAL A 186     140.660 186.440 142.420  1.00  0.00           C
ATOM   1861  CG1 VAL A 186     139.430 187.250 142.110  1.00  0.00           C
ATOM   1862  CG2 VAL A 186     141.930 187.230 142.100  1.00  0.00           C
ATOM   1863  C   VAL A 186     139.540 184.800 143.720  1.00  0.00           C
ATOM   1864  O   VAL A 186     139.550 183.770 143.040  1.00  0.00           O
ATOM   1865  N   ASP A 187     138.570 184.940 144.580  1.00  0.00           N
ATOM   1866  H   ASP A 187     138.560 185.520 145.390  1.00  0.00           H
ATOM   1867  CA  ASP A 187     137.390 184.110 144.700  1.00  0.00           C
ATOM   1868  CB  ASP A 187     136.780 184.320 146.010  1.00  0.00           C
ATOM   1869  CG  ASP A 187     136.370 185.770 146.380  1.00  0.00           C
ATOM   1870  OD1 ASP A 187     137.150 186.690 146.300  1.00  0.00           O
ATOM   1871  OD2 ASP A 187     135.170 185.920 146.590  1.00  0.00           O
ATOM   1872  C   ASP A 187     136.500 184.390 143.490  1.00  0.00           C
ATOM   1873  O   ASP A 187     136.250 183.520 142.670  1.00  0.00           O
ATOM   1874  N   ARG A 188     135.910 185.590 143.410  1.00  0.00           N
ATOM   1875  H   ARG A 188     136.140 186.320 144.050  1.00  0.00           H
ATOM   1876  CA  ARG A 188     135.020 185.990 142.280  1.00  0.00           C
ATOM   1877  CB  ARG A 188     133.680 186.560 142.680  1.00  0.00           C
ATOM   1878  CG  ARG A 188     132.960 185.490 143.410  1.00  0.00           C
ATOM   1879  CD  ARG A 188     131.540 185.810 143.820  1.00  0.00           C
ATOM   1880  NE  ARG A 188     131.180 184.880 144.960  1.00  0.00           N
ATOM   1881  HE  ARG A 188     131.800 184.100 145.060  1.00  0.00           H
ATOM   1882  CZ  ARG A 188     130.220 184.960 145.850  1.00  0.00           C
ATOM   1883  NH1 ARG A 188     129.380 186.020 145.820  1.00  0.00           N
ATOM   1884 1HH1 ARG A 188     129.450 186.690 145.090  1.00  0.00           H
ATOM   1885 2HH1 ARG A 188     128.670 186.110 146.520  1.00  0.00           H
ATOM   1886  NH2 ARG A 188     130.110 184.030 146.790  1.00  0.00           N
ATOM   1887 1HH2 ARG A 188     130.810 183.330 146.720  1.00  0.00           H
ATOM   1888 2HH2 ARG A 188     129.340 184.010 147.430  1.00  0.00           H
ATOM   1889  C   ARG A 188     135.730 187.090 141.410  1.00  0.00           C
ATOM   1890  O   ARG A 188     136.400 187.960 142.000  1.00  0.00           O
ATOM   1891  N   GLN A 189     135.350 187.160 140.110  1.00  0.00           N
ATOM   1892  H   GLN A 189     134.410 187.040 139.800  1.00  0.00           H
ATOM   1893  CA  GLN A 189     136.260 187.870 139.170  1.00  0.00           C
ATOM   1894  CB  GLN A 189     136.490 187.210 137.850  1.00  0.00           C
ATOM   1895  CG  GLN A 189     137.050 185.760 137.920  1.00  0.00           C
ATOM   1896  CD  GLN A 189     136.920 184.960 136.580  1.00  0.00           C
ATOM   1897  OE1 GLN A 189     136.490 183.800 136.620  1.00  0.00           O
ATOM   1898  NE2 GLN A 189     137.350 185.440 135.420  1.00  0.00           N
ATOM   1899 1HE2 GLN A 189     137.710 186.370 135.370  1.00  0.00           H
ATOM   1900 2HE2 GLN A 189     137.410 184.780 134.660  1.00  0.00           H
ATOM   1901  C   GLN A 189     135.900 189.370 139.150  1.00  0.00           C
ATOM   1902  O   GLN A 189     135.170 189.770 138.250  1.00  0.00           O
ATOM   1903  N   THR A 190     136.230 190.070 140.240  1.00  0.00           N
ATOM   1904  H   THR A 190     136.520 189.450 140.980  1.00  0.00           H
ATOM   1905  CA  THR A 190     136.230 191.540 140.450  1.00  0.00           C
ATOM   1906  CB  THR A 190     135.740 191.820 141.900  1.00  0.00           C
ATOM   1907  OG1 THR A 190     136.600 191.310 142.860  1.00  0.00           O
ATOM   1908  HG1 THR A 190     136.320 191.890 143.630  1.00  0.00           H
ATOM   1909  CG2 THR A 190     134.300 191.300 142.020  1.00  0.00           C
ATOM   1910  C   THR A 190     137.640 192.150 140.270  1.00  0.00           C
ATOM   1911  O   THR A 190     138.690 191.480 140.460  1.00  0.00           O
ATOM   1912  N   ALA A 191     137.750 193.390 139.790  1.00  0.00           N
ATOM   1913  H   ALA A 191     137.000 193.990 139.510  1.00  0.00           H
ATOM   1914  CA  ALA A 191     139.040 194.030 139.580  1.00  0.00           C
ATOM   1915  CB  ALA A 191     138.800 195.300 138.760  1.00  0.00           C
ATOM   1916  C   ALA A 191     139.900 194.390 140.850  1.00  0.00           C
ATOM   1917  O   ALA A 191     140.790 195.260 140.820  1.00  0.00           O
ATOM   1918  N   GLN A 192     139.880 193.510 141.800  1.00  0.00           N
ATOM   1919  H   GLN A 192     139.330 192.710 141.570  1.00  0.00           H
ATOM   1920  CA  GLN A 192     140.750 193.600 143.040  1.00  0.00           C
ATOM   1921  CB  GLN A 192     140.180 192.670 144.100  1.00  0.00           C
ATOM   1922  CG  GLN A 192     140.040 191.240 143.650  1.00  0.00           C
ATOM   1923  CD  GLN A 192     139.550 190.330 144.740  1.00  0.00           C
ATOM   1924  OE1 GLN A 192     140.070 190.130 145.860  1.00  0.00           O
ATOM   1925  NE2 GLN A 192     138.390 189.820 144.510  1.00  0.00           N
ATOM   1926 1HE2 GLN A 192     137.960 189.880 143.600  1.00  0.00           H
ATOM   1927 2HE2 GLN A 192     137.940 189.230 145.170  1.00  0.00           H
ATOM   1928  C   GLN A 192     142.220 193.200 142.800  1.00  0.00           C
ATOM   1929  O   GLN A 192     142.590 192.630 141.830  1.00  0.00           O
ATOM   1930  N   ALA A 193     143.120 193.810 143.530  1.00  0.00           N
ATOM   1931  H   ALA A 193     142.750 194.590 144.020  1.00  0.00           H
ATOM   1932  CA  ALA A 193     144.550 193.460 143.690  1.00  0.00           C
ATOM   1933  CB  ALA A 193     145.490 194.610 143.940  1.00  0.00           C
ATOM   1934  C   ALA A 193     144.690 192.360 144.720  1.00  0.00           C
ATOM   1935  O   ALA A 193     144.340 192.380 145.900  1.00  0.00           O
ATOM   1936  N   ALA A 194     145.150 191.180 144.280  1.00  0.00           N
ATOM   1937  H   ALA A 194     145.380 191.110 143.310  1.00  0.00           H
ATOM   1938  CA  ALA A 194     145.240 189.980 145.150  1.00  0.00           C
ATOM   1939  CB  ALA A 194     144.200 188.960 144.640  1.00  0.00           C
ATOM   1940  C   ALA A 194     146.640 189.300 145.180  1.00  0.00           C
ATOM   1941  O   ALA A 194     147.280 189.110 144.130  1.00  0.00           O
ATOM   1942  N   GLY A 195     147.070 188.800 146.350  1.00  0.00           N
ATOM   1943  H   GLY A 195     146.510 188.470 147.110  1.00  0.00           H
ATOM   1944  CA  GLY A 195     148.560 188.490 146.550  1.00  0.00           C
ATOM   1945  C   GLY A 195     149.090 189.230 147.840  1.00  0.00           C
ATOM   1946  O   GLY A 195     148.350 189.860 148.640  1.00  0.00           O
ATOM   1947  N   THR A 196     150.420 189.350 147.770  1.00  0.00           N
ATOM   1948  H   THR A 196     150.780 189.020 146.900  1.00  0.00           H
ATOM   1949  CA  THR A 196     151.310 190.020 148.750  1.00  0.00           C
ATOM   1950  CB  THR A 196     152.520 189.130 149.020  1.00  0.00           C
ATOM   1951  OG1 THR A 196     152.070 187.850 149.510  1.00  0.00           O
ATOM   1952  HG1 THR A 196     151.650 187.980 150.410  1.00  0.00           H
ATOM   1953  CG2 THR A 196     153.450 189.700 150.060  1.00  0.00           C
ATOM   1954  C   THR A 196     151.760 191.390 148.160  1.00  0.00           C
ATOM   1955  O   THR A 196     152.650 191.490 147.320  1.00  0.00           O
ATOM   1956  N   ASP A 197     151.400 192.330 149.050  1.00  0.00           N
ATOM   1957  H   ASP A 197     150.710 192.170 149.750  1.00  0.00           H
ATOM   1958  CA  ASP A 197     151.530 193.770 148.650  1.00  0.00           C
ATOM   1959  CB  ASP A 197     151.070 194.650 149.860  1.00  0.00           C
ATOM   1960  CG  ASP A 197     150.060 194.030 150.840  1.00  0.00           C
ATOM   1961  OD1 ASP A 197     148.950 193.500 150.460  1.00  0.00           O
ATOM   1962  OD2 ASP A 197     150.450 193.940 152.050  1.00  0.00           O
ATOM   1963  C   ASP A 197     152.990 194.090 148.360  1.00  0.00           C
ATOM   1964  O   ASP A 197     153.420 194.800 147.430  1.00  0.00           O
ATOM   1965  N   THR A 198     153.820 193.550 149.290  1.00  0.00           N
ATOM   1966  H   THR A 198     153.530 193.160 150.160  1.00  0.00           H
ATOM   1967  CA  THR A 198     155.310 193.700 149.350  1.00  0.00           C
ATOM   1968  CB  THR A 198     156.030 193.300 150.650  1.00  0.00           C
ATOM   1969  OG1 THR A 198     155.610 191.950 150.930  1.00  0.00           O
ATOM   1970  HG1 THR A 198     156.070 191.430 150.220  1.00  0.00           H
ATOM   1971  CG2 THR A 198     155.430 194.250 151.750  1.00  0.00           C
ATOM   1972  C   THR A 198     156.000 192.880 148.180  1.00  0.00           C
ATOM   1973  O   THR A 198     156.220 191.700 148.220  1.00  0.00           O
ATOM   1974  N   THR A 199     156.450 193.600 147.160  1.00  0.00           N
ATOM   1975  H   THR A 199     156.440 194.600 147.230  1.00  0.00           H
ATOM   1976  CA  THR A 199     157.090 193.140 145.910  1.00  0.00           C
ATOM   1977  CB  THR A 199     156.460 193.790 144.650  1.00  0.00           C
ATOM   1978  OG1 THR A 199     156.790 193.080 143.470  1.00  0.00           O
ATOM   1979  HG1 THR A 199     156.210 193.300 142.690  1.00  0.00           H
ATOM   1980  CG2 THR A 199     156.900 195.270 144.430  1.00  0.00           C
ATOM   1981  C   THR A 199     158.590 193.050 145.750  1.00  0.00           C
ATOM   1982  O   THR A 199     159.280 193.640 146.570  1.00  0.00           O
ATOM   1983  N   ILE A 200     158.990 192.250 144.760  1.00  0.00           N
ATOM   1984  H   ILE A 200     158.490 192.260 143.900  1.00  0.00           H
ATOM   1985  CA  ILE A 200     160.330 191.670 144.490  1.00  0.00           C
ATOM   1986  CB  ILE A 200     160.200 190.730 143.240  1.00  0.00           C
ATOM   1987  CG1 ILE A 200     159.080 191.140 142.290  1.00  0.00           C
ATOM   1988  CG2 ILE A 200     160.110 189.270 143.700  1.00  0.00           C
ATOM   1989  CD  ILE A 200     159.050 190.330 140.950  1.00  0.00           C
ATOM   1990  C   ILE A 200     161.430 192.720 144.400  1.00  0.00           C
ATOM   1991  O   ILE A 200     161.630 193.250 143.290  1.00  0.00           O
ATOM   1992  N   THR A 201     162.180 192.930 145.500  1.00  0.00           N
ATOM   1993  H   THR A 201     161.880 192.670 146.420  1.00  0.00           H
ATOM   1994  CA  THR A 201     163.320 193.860 145.540  1.00  0.00           C
ATOM   1995  CB  THR A 201     163.820 194.040 146.970  1.00  0.00           C
ATOM   1996  OG1 THR A 201     163.500 192.850 147.750  1.00  0.00           O
ATOM   1997  HG1 THR A 201     163.070 193.140 148.610  1.00  0.00           H
ATOM   1998  CG2 THR A 201     163.550 195.370 147.640  1.00  0.00           C
ATOM   1999  C   THR A 201     164.520 193.540 144.660  1.00  0.00           C
ATOM   2000  O   THR A 201     164.920 194.370 143.910  1.00  0.00           O
ATOM   2001  N   VAL A 202     164.890 192.220 144.690  1.00  0.00           N
ATOM   2002  H   VAL A 202     164.580 191.580 145.390  1.00  0.00           H
ATOM   2003  CA  VAL A 202     166.100 191.760 143.990  1.00  0.00           C
ATOM   2004  CB  VAL A 202     166.830 190.470 144.540  1.00  0.00           C
ATOM   2005  CG1 VAL A 202     167.540 190.680 145.900  1.00  0.00           C
ATOM   2006  CG2 VAL A 202     165.800 189.400 144.700  1.00  0.00           C
ATOM   2007  C   VAL A 202     165.890 191.840 142.480  1.00  0.00           C
ATOM   2008  O   VAL A 202     166.820 192.240 141.750  1.00  0.00           O
ATOM   2009  N   ASN A 203     164.700 191.610 141.980  1.00  0.00           N
ATOM   2010  H   ASN A 203     163.920 191.350 142.540  1.00  0.00           H
ATOM   2011  CA  ASN A 203     164.430 191.810 140.570  1.00  0.00           C
ATOM   2012  CB  ASN A 203     163.050 191.350 140.170  1.00  0.00           C
ATOM   2013  CG  ASN A 203     162.800 189.880 140.100  1.00  0.00           C
ATOM   2014  OD1 ASN A 203     162.940 189.180 141.120  1.00  0.00           O
ATOM   2015  ND2 ASN A 203     162.090 189.440 139.080  1.00  0.00           N
ATOM   2016 1HD2 ASN A 203     161.770 190.100 138.400  1.00  0.00           H
ATOM   2017 2HD2 ASN A 203     161.820 188.480 139.020  1.00  0.00           H
ATOM   2018  C   ASN A 203     164.510 193.300 140.220  1.00  0.00           C
ATOM   2019  O   ASN A 203     165.190 193.680 139.230  1.00  0.00           O
ATOM   2020  N   VAL A 204     163.850 194.220 140.900  1.00  0.00           N
ATOM   2021  H   VAL A 204     163.160 194.030 141.590  1.00  0.00           H
ATOM   2022  CA  VAL A 204     164.020 195.700 140.700  1.00  0.00           C
ATOM   2023  CB  VAL A 204     162.960 196.460 141.460  1.00  0.00           C
ATOM   2024  CG1 VAL A 204     162.910 197.880 140.850  1.00  0.00           C
ATOM   2025  CG2 VAL A 204     161.570 195.910 141.120  1.00  0.00           C
ATOM   2026  C   VAL A 204     165.470 196.280 140.810  1.00  0.00           C
ATOM   2027  O   VAL A 204     165.920 197.090 139.980  1.00  0.00           O
ATOM   2028  N   LEU A 205     166.170 195.780 141.800  1.00  0.00           N
ATOM   2029  H   LEU A 205     165.870 195.220 142.570  1.00  0.00           H
ATOM   2030  CA  LEU A 205     167.660 195.980 141.820  1.00  0.00           C
ATOM   2031  CB  LEU A 205     168.260 195.480 143.120  1.00  0.00           C
ATOM   2032  CG  LEU A 205     167.990 196.370 144.400  1.00  0.00           C
ATOM   2033  CD1 LEU A 205     168.770 195.750 145.580  1.00  0.00           C
ATOM   2034  CD2 LEU A 205     168.500 197.760 144.170  1.00  0.00           C
ATOM   2035  C   LEU A 205     168.490 195.380 140.640  1.00  0.00           C
ATOM   2036  O   LEU A 205     169.200 196.140 140.040  1.00  0.00           O
ATOM   2037  N   ALA A 206     168.160 194.170 140.210  1.00  0.00           N
ATOM   2038  H   ALA A 206     167.600 193.540 140.750  1.00  0.00           H
ATOM   2039  CA  ALA A 206     168.810 193.600 139.020  1.00  0.00           C
ATOM   2040  CB  ALA A 206     168.600 192.070 138.860  1.00  0.00           C
ATOM   2041  C   ALA A 206     168.520 194.300 137.710  1.00  0.00           C
ATOM   2042  O   ALA A 206     169.400 194.530 136.910  1.00  0.00           O
ATOM   2043  N   TRP A 207     167.330 194.950 137.690  1.00  0.00           N
ATOM   2044  H   TRP A 207     166.660 194.780 138.420  1.00  0.00           H
ATOM   2045  CA  TRP A 207     166.970 195.890 136.670  1.00  0.00           C
ATOM   2046  CB  TRP A 207     165.450 196.240 136.880  1.00  0.00           C
ATOM   2047  CG  TRP A 207     164.840 197.110 135.810  1.00  0.00           C
ATOM   2048  CD1 TRP A 207     164.600 196.810 134.520  1.00  0.00           C
ATOM   2049  HD1 TRP A 207     164.860 195.840 134.100  1.00  0.00           H
ATOM   2050  CD2 TRP A 207     164.390 198.430 135.960  1.00  0.00           C
ATOM   2051  NE1 TRP A 207     164.130 197.840 133.820  1.00  0.00           N
ATOM   2052  HE1 TRP A 207     164.020 197.840 132.830  1.00  0.00           H
ATOM   2053  CE2 TRP A 207     163.980 198.840 134.730  1.00  0.00           C
ATOM   2054  CE3 TRP A 207     164.250 199.190 137.100  1.00  0.00           C
ATOM   2055  HE3 TRP A 207     164.380 198.690 138.050  1.00  0.00           H
ATOM   2056  CZ2 TRP A 207     163.350 200.090 134.640  1.00  0.00           C
ATOM   2057  HZ2 TRP A 207     163.090 200.490 133.660  1.00  0.00           H
ATOM   2058  CZ3 TRP A 207     163.620 200.440 136.990  1.00  0.00           C
ATOM   2059  HZ3 TRP A 207     163.400 200.980 137.920  1.00  0.00           H
ATOM   2060  CH2 TRP A 207     163.130 200.880 135.720  1.00  0.00           C
ATOM   2061  HH2 TRP A 207     162.590 201.810 135.590  1.00  0.00           H
ATOM   2062  C   TRP A 207     167.870 197.100 136.700  1.00  0.00           C
ATOM   2063  O   TRP A 207     168.540 197.350 135.650  1.00  0.00           O
ATOM   2064  N   LEU A 208     168.040 197.730 137.860  1.00  0.00           N
ATOM   2065  H   LEU A 208     167.430 197.640 138.650  1.00  0.00           H
ATOM   2066  CA  LEU A 208     168.940 198.920 137.980  1.00  0.00           C
ATOM   2067  CB  LEU A 208     168.730 199.510 139.410  1.00  0.00           C
ATOM   2068  CG  LEU A 208     167.450 200.350 139.610  1.00  0.00           C
ATOM   2069  CD1 LEU A 208     167.730 201.140 140.900  1.00  0.00           C
ATOM   2070  CD2 LEU A 208     167.050 201.290 138.510  1.00  0.00           C
ATOM   2071  C   LEU A 208     170.480 198.630 137.760  1.00  0.00           C
ATOM   2072  O   LEU A 208     171.170 199.450 137.130  1.00  0.00           O
ATOM   2073  N   TYR A 209     170.910 197.390 138.110  1.00  0.00           N
ATOM   2074  H   TYR A 209     170.350 196.810 138.700  1.00  0.00           H
ATOM   2075  CA  TYR A 209     172.170 196.810 137.600  1.00  0.00           C
ATOM   2076  CB  TYR A 209     172.480 195.620 138.440  1.00  0.00           C
ATOM   2077  CG  TYR A 209     173.070 195.860 139.780  1.00  0.00           C
ATOM   2078  CD1 TYR A 209     174.460 196.120 139.820  1.00  0.00           C
ATOM   2079  HD1 TYR A 209     175.040 196.110 138.900  1.00  0.00           H
ATOM   2080  CD2 TYR A 209     172.360 195.570 140.890  1.00  0.00           C
ATOM   2081  HD2 TYR A 209     171.450 194.970 140.770  1.00  0.00           H
ATOM   2082  CE1 TYR A 209     175.120 196.180 141.050  1.00  0.00           C
ATOM   2083  HE1 TYR A 209     176.160 196.490 141.190  1.00  0.00           H
ATOM   2084  CE2 TYR A 209     173.030 195.610 142.120  1.00  0.00           C
ATOM   2085  HE2 TYR A 209     172.480 195.450 143.040  1.00  0.00           H
ATOM   2086  CZ  TYR A 209     174.340 195.950 142.170  1.00  0.00           C
ATOM   2087  OH  TYR A 209     174.930 196.060 143.360  1.00  0.00           O
ATOM   2088  HH  TYR A 209     175.860 196.420 143.380  1.00  0.00           H
ATOM   2089  C   TYR A 209     172.220 196.520 136.080  1.00  0.00           C
ATOM   2090  O   TYR A 209     173.190 196.960 135.410  1.00  0.00           O
ATOM   2091  N   ALA A 210     171.300 195.700 135.510  1.00  0.00           N
ATOM   2092  H   ALA A 210     170.560 195.320 136.060  1.00  0.00           H
ATOM   2093  CA  ALA A 210     171.170 195.520 134.050  1.00  0.00           C
ATOM   2094  CB  ALA A 210     169.990 194.610 133.720  1.00  0.00           C
ATOM   2095  C   ALA A 210     171.260 196.840 133.170  1.00  0.00           C
ATOM   2096  O   ALA A 210     172.110 197.040 132.320  1.00  0.00           O
ATOM   2097  N   ALA A 211     170.550 197.840 133.730  1.00  0.00           N
ATOM   2098  H   ALA A 211     169.860 197.720 134.440  1.00  0.00           H
ATOM   2099  CA  ALA A 211     170.570 199.290 133.240  1.00  0.00           C
ATOM   2100  CB  ALA A 211     169.820 200.300 134.120  1.00  0.00           C
ATOM   2101  C   ALA A 211     171.960 199.840 133.120  1.00  0.00           C
ATOM   2102  O   ALA A 211     172.330 200.190 132.010  1.00  0.00           O
ATOM   2103  N   VAL A 212     172.800 199.640 134.150  1.00  0.00           N
ATOM   2104  H   VAL A 212     172.520 199.490 135.100  1.00  0.00           H
ATOM   2105  CA  VAL A 212     174.280 200.060 134.040  1.00  0.00           C
ATOM   2106  CB  VAL A 212     174.980 200.060 135.430  1.00  0.00           C
ATOM   2107  CG1 VAL A 212     176.440 200.540 135.330  1.00  0.00           C
ATOM   2108  CG2 VAL A 212     174.300 200.790 136.530  1.00  0.00           C
ATOM   2109  C   VAL A 212     175.140 199.290 132.970  1.00  0.00           C
ATOM   2110  O   VAL A 212     175.510 199.970 132.030  1.00  0.00           O
ATOM   2111  N   ILE A 213     174.930 197.960 132.870  1.00  0.00           N
ATOM   2112  H   ILE A 213     174.150 197.560 133.350  1.00  0.00           H
ATOM   2113  CA  ILE A 213     175.510 197.080 131.890  1.00  0.00           C
ATOM   2114  CB  ILE A 213     175.220 195.640 132.190  1.00  0.00           C
ATOM   2115  CG1 ILE A 213     175.550 195.310 133.640  1.00  0.00           C
ATOM   2116  CG2 ILE A 213     176.040 194.780 131.340  1.00  0.00           C
ATOM   2117  CD  ILE A 213     174.910 194.010 134.030  1.00  0.00           C
ATOM   2118  C   ILE A 213     174.980 197.390 130.470  1.00  0.00           C
ATOM   2119  O   ILE A 213     175.780 197.540 129.530  1.00  0.00           O
ATOM   2120  N   ASN A 214     173.690 197.700 130.300  1.00  0.00           N
ATOM   2121  H   ASN A 214     173.010 197.700 131.020  1.00  0.00           H
ATOM   2122  CA  ASN A 214     173.140 198.050 128.930  1.00  0.00           C
ATOM   2123  CB  ASN A 214     171.610 197.840 128.720  1.00  0.00           C
ATOM   2124  CG  ASN A 214     171.090 198.200 127.310  1.00  0.00           C
ATOM   2125  OD1 ASN A 214     170.320 199.070 127.080  1.00  0.00           O
ATOM   2126  ND2 ASN A 214     171.500 197.500 126.260  1.00  0.00           N
ATOM   2127 1HD2 ASN A 214     172.090 196.700 126.320  1.00  0.00           H
ATOM   2128 2HD2 ASN A 214     171.470 197.980 125.390  1.00  0.00           H
ATOM   2129  C   ASN A 214     173.510 199.470 128.570  1.00  0.00           C
ATOM   2130  O   ASN A 214     173.960 199.550 127.410  1.00  0.00           O
ATOM   2131  N   GLY A 215     173.420 200.380 129.540  1.00  0.00           N
ATOM   2132  H   GLY A 215     173.230 200.030 130.450  1.00  0.00           H
ATOM   2133  CA  GLY A 215     173.790 201.790 129.320  1.00  0.00           C
ATOM   2134  C   GLY A 215     173.470 202.770 130.420  1.00  0.00           C
ATOM   2135  O   GLY A 215     174.310 203.580 130.860  1.00  0.00           O
ATOM   2136  N   ASP A 216     172.280 202.810 130.880  1.00  0.00           N
ATOM   2137  H   ASP A 216     171.560 202.200 130.540  1.00  0.00           H
ATOM   2138  CA  ASP A 216     171.790 203.720 131.920  1.00  0.00           C
ATOM   2139  CB  ASP A 216     170.300 203.480 132.090  1.00  0.00           C
ATOM   2140  CG  ASP A 216     169.570 203.950 130.770  1.00  0.00           C
ATOM   2141  OD1 ASP A 216     168.910 203.040 130.190  1.00  0.00           O
ATOM   2142  OD2 ASP A 216     169.450 205.110 130.350  1.00  0.00           O
ATOM   2143  C   ASP A 216     172.650 203.800 133.210  1.00  0.00           C
ATOM   2144  O   ASP A 216     172.340 203.050 134.200  1.00  0.00           O
ATOM   2145  N   ARG A 217     173.630 204.730 133.340  1.00  0.00           N
ATOM   2146  H   ARG A 217     173.990 205.180 132.520  1.00  0.00           H
ATOM   2147  CA  ARG A 217     174.420 204.960 134.590  1.00  0.00           C
ATOM   2148  CB  ARG A 217     175.850 205.330 134.220  1.00  0.00           C
ATOM   2149  CG  ARG A 217     176.540 204.250 133.400  1.00  0.00           C
ATOM   2150  CD  ARG A 217     178.080 204.250 133.320  1.00  0.00           C
ATOM   2151  NE  ARG A 217     178.520 205.160 132.290  1.00  0.00           N
ATOM   2152  HE  ARG A 217     178.000 206.020 132.240  1.00  0.00           H
ATOM   2153  CZ  ARG A 217     179.330 204.830 131.300  1.00  0.00           C
ATOM   2154  NH1 ARG A 217     179.800 203.590 131.090  1.00  0.00           N
ATOM   2155 1HH1 ARG A 217     179.550 202.920 131.790  1.00  0.00           H
ATOM   2156 2HH1 ARG A 217     180.450 203.470 130.340  1.00  0.00           H
ATOM   2157  NH2 ARG A 217     179.650 205.700 130.360  1.00  0.00           N
ATOM   2158 1HH2 ARG A 217     179.300 206.630 130.300  1.00  0.00           H
ATOM   2159 2HH2 ARG A 217     180.530 205.580 129.900  1.00  0.00           H
ATOM   2160  C   ARG A 217     173.870 206.190 135.480  1.00  0.00           C
ATOM   2161  O   ARG A 217     173.420 205.830 136.550  1.00  0.00           O
ATOM   2162  N   TRP A 218     173.630 207.340 134.950  1.00  0.00           N
ATOM   2163  H   TRP A 218     173.720 207.510 133.970  1.00  0.00           H
ATOM   2164  CA  TRP A 218     173.150 208.570 135.630  1.00  0.00           C
ATOM   2165  CB  TRP A 218     172.560 209.610 134.670  1.00  0.00           C
ATOM   2166  CG  TRP A 218     171.490 208.960 133.780  1.00  0.00           C
ATOM   2167  CD1 TRP A 218     171.690 208.380 132.600  1.00  0.00           C
ATOM   2168  HD1 TRP A 218     172.630 208.550 132.070  1.00  0.00           H
ATOM   2169  CD2 TRP A 218     170.160 208.730 134.090  1.00  0.00           C
ATOM   2170  NE1 TRP A 218     170.610 207.750 132.190  1.00  0.00           N
ATOM   2171  HE1 TRP A 218     170.440 207.230 131.350  1.00  0.00           H
ATOM   2172  CE2 TRP A 218     169.650 207.950 133.070  1.00  0.00           C
ATOM   2173  CE3 TRP A 218     169.290 209.030 135.120  1.00  0.00           C
ATOM   2174  HE3 TRP A 218     169.590 209.860 135.760  1.00  0.00           H
ATOM   2175  CZ2 TRP A 218     168.420 207.330 133.100  1.00  0.00           C
ATOM   2176  HZ2 TRP A 218     168.190 206.650 132.270  1.00  0.00           H
ATOM   2177  CZ3 TRP A 218     168.030 208.500 135.120  1.00  0.00           C
ATOM   2178  HZ3 TRP A 218     167.330 208.790 135.900  1.00  0.00           H
ATOM   2179  CH2 TRP A 218     167.570 207.600 134.180  1.00  0.00           C
ATOM   2180  HH2 TRP A 218     166.600 207.110 134.170  1.00  0.00           H
ATOM   2181  C   TRP A 218     172.460 208.590 136.990  1.00  0.00           C
ATOM   2182  O   TRP A 218     172.760 209.430 137.830  1.00  0.00           O
ATOM   2183  N   PHE A 219     171.510 207.680 137.350  1.00  0.00           N
ATOM   2184  H   PHE A 219     171.470 206.870 136.770  1.00  0.00           H
ATOM   2185  CA  PHE A 219     170.750 207.630 138.610  1.00  0.00           C
ATOM   2186  CB  PHE A 219     169.490 206.690 138.580  1.00  0.00           C
ATOM   2187  CG  PHE A 219     169.790 205.200 138.270  1.00  0.00           C
ATOM   2188  CD1 PHE A 219     170.230 204.340 139.280  1.00  0.00           C
ATOM   2189  HD1 PHE A 219     170.180 204.760 140.290  1.00  0.00           H
ATOM   2190  CD2 PHE A 219     169.850 204.750 136.940  1.00  0.00           C
ATOM   2191  HD2 PHE A 219     169.380 205.390 136.190  1.00  0.00           H
ATOM   2192  CE1 PHE A 219     170.830 203.130 139.050  1.00  0.00           C
ATOM   2193  HE1 PHE A 219     171.420 202.670 139.840  1.00  0.00           H
ATOM   2194  CE2 PHE A 219     170.370 203.510 136.680  1.00  0.00           C
ATOM   2195  HE2 PHE A 219     170.440 203.130 135.660  1.00  0.00           H
ATOM   2196  CZ  PHE A 219     170.920 202.700 137.720  1.00  0.00           C
ATOM   2197  HZ  PHE A 219     171.620 201.880 137.530  1.00  0.00           H
ATOM   2198  C   PHE A 219     171.480 207.250 139.890  1.00  0.00           C
ATOM   2199  O   PHE A 219     171.090 207.670 140.960  1.00  0.00           O
ATOM   2200  N   LEU A 220     172.670 206.570 139.650  1.00  0.00           N
ATOM   2201  H   LEU A 220     172.980 206.160 138.790  1.00  0.00           H
ATOM   2202  CA  LEU A 220     173.480 206.170 140.860  1.00  0.00           C
ATOM   2203  CB  LEU A 220     174.900 205.640 140.470  1.00  0.00           C
ATOM   2204  CG  LEU A 220     174.740 204.440 139.460  1.00  0.00           C
ATOM   2205  CD1 LEU A 220     175.960 204.300 138.550  1.00  0.00           C
ATOM   2206  CD2 LEU A 220     174.680 203.120 140.270  1.00  0.00           C
ATOM   2207  C   LEU A 220     173.810 207.270 141.900  1.00  0.00           C
ATOM   2208  O   LEU A 220     174.510 208.280 141.680  1.00  0.00           O
ATOM   2209  N   ASN A 221     173.030 207.110 142.950  1.00  0.00           N
ATOM   2210  H   ASN A 221     172.670 206.200 143.160  1.00  0.00           H
ATOM   2211  CA  ASN A 221     173.020 208.030 144.080  1.00  0.00           C
ATOM   2212  CB  ASN A 221     171.760 208.890 144.270  1.00  0.00           C
ATOM   2213  CG  ASN A 221     171.730 210.190 143.460  1.00  0.00           C
ATOM   2214  OD1 ASN A 221     171.880 211.300 143.950  1.00  0.00           O
ATOM   2215  ND2 ASN A 221     171.220 210.090 142.290  1.00  0.00           N
ATOM   2216 1HD2 ASN A 221     170.920 209.200 141.940  1.00  0.00           H
ATOM   2217 2HD2 ASN A 221     171.190 210.960 141.800  1.00  0.00           H
ATOM   2218  C   ASN A 221     173.440 207.380 145.360  1.00  0.00           C
ATOM   2219  O   ASN A 221     172.810 206.480 145.860  1.00  0.00           O
ATOM   2220  N   ARG A 222     174.510 207.780 146.000  1.00  0.00           N
ATOM   2221  H   ARG A 222     175.100 208.450 145.570  1.00  0.00           H
ATOM   2222  CA  ARG A 222     175.030 207.280 147.370  1.00  0.00           C
ATOM   2223  CB  ARG A 222     176.520 206.900 147.460  1.00  0.00           C
ATOM   2224  CG  ARG A 222     176.830 206.010 148.710  1.00  0.00           C
ATOM   2225  CD  ARG A 222     178.350 205.830 148.880  1.00  0.00           C
ATOM   2226  NE  ARG A 222     179.060 205.160 147.820  1.00  0.00           N
ATOM   2227  HE  ARG A 222     178.640 204.360 147.390  1.00  0.00           H
ATOM   2228  CZ  ARG A 222     180.340 205.480 147.410  1.00  0.00           C
ATOM   2229  NH1 ARG A 222     180.970 206.460 147.970  1.00  0.00           N
ATOM   2230 1HH1 ARG A 222     180.650 207.030 148.730  1.00  0.00           H
ATOM   2231 2HH1 ARG A 222     181.780 206.730 147.470  1.00  0.00           H
ATOM   2232  NH2 ARG A 222     180.820 204.930 146.310  1.00  0.00           N
ATOM   2233 1HH2 ARG A 222     180.310 204.380 145.660  1.00  0.00           H
ATOM   2234 2HH2 ARG A 222     181.810 204.800 146.380  1.00  0.00           H
ATOM   2235  C   ARG A 222     174.600 208.200 148.460  1.00  0.00           C
ATOM   2236  O   ARG A 222     175.230 209.190 148.810  1.00  0.00           O
ATOM   2237  N   PHE A 223     173.530 207.780 149.090  1.00  0.00           N
ATOM   2238  H   PHE A 223     172.860 207.170 148.650  1.00  0.00           H
ATOM   2239  CA  PHE A 223     172.970 208.330 150.370  1.00  0.00           C
ATOM   2240  CB  PHE A 223     171.450 208.100 150.250  1.00  0.00           C
ATOM   2241  CG  PHE A 223     170.680 209.190 151.060  1.00  0.00           C
ATOM   2242  CD1 PHE A 223     170.210 210.380 150.550  1.00  0.00           C
ATOM   2243  HD1 PHE A 223     170.280 210.540 149.470  1.00  0.00           H
ATOM   2244  CD2 PHE A 223     170.380 208.860 152.370  1.00  0.00           C
ATOM   2245  HD2 PHE A 223     170.930 208.100 152.920  1.00  0.00           H
ATOM   2246  CE1 PHE A 223     169.330 211.090 151.450  1.00  0.00           C
ATOM   2247  HE1 PHE A 223     168.960 212.060 151.110  1.00  0.00           H
ATOM   2248  CE2 PHE A 223     169.530 209.610 153.220  1.00  0.00           C
ATOM   2249  HE2 PHE A 223     169.190 209.240 154.190  1.00  0.00           H
ATOM   2250  CZ  PHE A 223     169.030 210.750 152.730  1.00  0.00           C
ATOM   2251  HZ  PHE A 223     168.570 211.520 153.350  1.00  0.00           H
ATOM   2252  C   PHE A 223     173.590 207.660 151.570  1.00  0.00           C
ATOM   2253  O   PHE A 223     173.790 206.420 151.550  1.00  0.00           O
ATOM   2254  N   THR A 224     173.710 208.390 152.650  1.00  0.00           N
ATOM   2255  H   THR A 224     173.730 209.390 152.540  1.00  0.00           H
ATOM   2256  CA  THR A 224     174.360 207.790 153.880  1.00  0.00           C
ATOM   2257  CB  THR A 224     174.990 208.790 154.820  1.00  0.00           C
ATOM   2258  OG1 THR A 224     175.660 209.780 154.010  1.00  0.00           O
ATOM   2259  HG1 THR A 224     176.400 210.190 154.550  1.00  0.00           H
ATOM   2260  CG2 THR A 224     176.050 208.080 155.600  1.00  0.00           C
ATOM   2261  C   THR A 224     173.350 206.990 154.770  1.00  0.00           C
ATOM   2262  O   THR A 224     172.720 207.440 155.700  1.00  0.00           O
ATOM   2263  N   THR A 225     172.900 205.940 154.110  1.00  0.00           N
ATOM   2264  H   THR A 225     173.400 205.620 153.300  1.00  0.00           H
ATOM   2265  CA  THR A 225     171.870 205.020 154.540  1.00  0.00           C
ATOM   2266  CB  THR A 225     170.790 205.100 153.410  1.00  0.00           C
ATOM   2267  OG1 THR A 225     169.960 206.220 153.930  1.00  0.00           O
ATOM   2268  HG1 THR A 225     170.220 206.480 154.860  1.00  0.00           H
ATOM   2269  CG2 THR A 225     169.890 203.960 153.060  1.00  0.00           C
ATOM   2270  C   THR A 225     172.300 203.580 154.630  1.00  0.00           C
ATOM   2271  O   THR A 225     173.220 203.170 153.870  1.00  0.00           O
ATOM   2272  N   THR A 226     171.920 202.850 155.660  1.00  0.00           N
ATOM   2273  H   THR A 226     171.210 203.230 156.250  1.00  0.00           H
ATOM   2274  CA  THR A 226     172.260 201.380 155.870  1.00  0.00           C
ATOM   2275  CB  THR A 226     172.630 201.020 157.340  1.00  0.00           C
ATOM   2276  OG1 THR A 226     171.550 201.110 158.330  1.00  0.00           O
ATOM   2277  HG1 THR A 226     171.160 202.030 158.320  1.00  0.00           H
ATOM   2278  CG2 THR A 226     173.920 201.800 157.760  1.00  0.00           C
ATOM   2279  C   THR A 226     171.100 200.470 155.390  1.00  0.00           C
ATOM   2280  O   THR A 226     170.000 200.940 155.070  1.00  0.00           O
ATOM   2281  N   LEU A 227     171.320 199.160 155.670  1.00  0.00           N
ATOM   2282  H   LEU A 227     172.120 198.820 156.170  1.00  0.00           H
ATOM   2283  CA  LEU A 227     170.340 198.120 155.390  1.00  0.00           C
ATOM   2284  CB  LEU A 227     170.910 196.710 155.710  1.00  0.00           C
ATOM   2285  CG  LEU A 227     170.050 195.590 155.150  1.00  0.00           C
ATOM   2286  CD1 LEU A 227     170.450 195.160 153.740  1.00  0.00           C
ATOM   2287  CD2 LEU A 227     170.160 194.380 156.050  1.00  0.00           C
ATOM   2288  C   LEU A 227     169.040 198.350 156.160  1.00  0.00           C
ATOM   2289  O   LEU A 227     168.030 198.420 155.490  1.00  0.00           O
ATOM   2290  N   ASN A 228     169.100 198.700 157.420  1.00  0.00           N
ATOM   2291  H   ASN A 228     169.910 198.620 158.000  1.00  0.00           H
ATOM   2292  CA  ASN A 228     167.860 199.090 158.210  1.00  0.00           C
ATOM   2293  CB  ASN A 228     168.220 199.220 159.730  1.00  0.00           C
ATOM   2294  CG  ASN A 228     168.640 197.920 160.320  1.00  0.00           C
ATOM   2295  OD1 ASN A 228     169.380 197.100 159.850  1.00  0.00           O
ATOM   2296  ND2 ASN A 228     168.370 197.870 161.560  1.00  0.00           N
ATOM   2297 1HD2 ASN A 228     168.030 198.700 162.020  1.00  0.00           H
ATOM   2298 2HD2 ASN A 228     168.660 197.080 162.100  1.00  0.00           H
ATOM   2299  C   ASN A 228     167.110 200.250 157.620  1.00  0.00           C
ATOM   2300  O   ASN A 228     165.960 200.090 157.200  1.00  0.00           O
ATOM   2301  N   ASP A 229     167.840 201.380 157.410  1.00  0.00           N
ATOM   2302  H   ASP A 229     168.680 201.600 157.920  1.00  0.00           H
ATOM   2303  CA  ASP A 229     167.210 202.590 156.770  1.00  0.00           C
ATOM   2304  CB  ASP A 229     168.190 203.700 156.650  1.00  0.00           C
ATOM   2305  CG  ASP A 229     169.160 203.910 157.840  1.00  0.00           C
ATOM   2306  OD1 ASP A 229     170.070 203.130 158.040  1.00  0.00           O
ATOM   2307  OD2 ASP A 229     169.170 205.050 158.310  1.00  0.00           O
ATOM   2308  C   ASP A 229     166.540 202.340 155.360  1.00  0.00           C
ATOM   2309  O   ASP A 229     165.370 202.800 155.170  1.00  0.00           O
ATOM   2310  N   PHE A 230     167.210 201.590 154.530  1.00  0.00           N
ATOM   2311  H   PHE A 230     168.180 201.440 154.690  1.00  0.00           H
ATOM   2312  CA  PHE A 230     166.680 201.050 153.300  1.00  0.00           C
ATOM   2313  CB  PHE A 230     167.700 200.330 152.450  1.00  0.00           C
ATOM   2314  CG  PHE A 230     167.080 199.790 151.160  1.00  0.00           C
ATOM   2315  CD1 PHE A 230     166.790 198.420 151.190  1.00  0.00           C
ATOM   2316  HD1 PHE A 230     167.280 197.780 151.920  1.00  0.00           H
ATOM   2317  CD2 PHE A 230     166.610 200.570 150.150  1.00  0.00           C
ATOM   2318  HD2 PHE A 230     166.820 201.640 150.120  1.00  0.00           H
ATOM   2319  CE1 PHE A 230     166.020 197.860 150.120  1.00  0.00           C
ATOM   2320  HE1 PHE A 230     165.450 196.960 150.350  1.00  0.00           H
ATOM   2321  CE2 PHE A 230     165.890 200.050 149.100  1.00  0.00           C
ATOM   2322  HE2 PHE A 230     165.440 200.740 148.380  1.00  0.00           H
ATOM   2323  CZ  PHE A 230     165.650 198.670 149.130  1.00  0.00           C
ATOM   2324  HZ  PHE A 230     165.270 198.120 148.270  1.00  0.00           H
ATOM   2325  C   PHE A 230     165.340 200.260 153.500  1.00  0.00           C
ATOM   2326  O   PHE A 230     164.350 200.450 152.760  1.00  0.00           O
ATOM   2327  N   ASN A 231     165.410 199.250 154.410  1.00  0.00           N
ATOM   2328  H   ASN A 231     166.260 199.170 154.920  1.00  0.00           H
ATOM   2329  CA  ASN A 231     164.300 198.280 154.760  1.00  0.00           C
ATOM   2330  CB  ASN A 231     164.590 197.270 155.940  1.00  0.00           C
ATOM   2331  CG  ASN A 231     165.670 196.200 155.520  1.00  0.00           C
ATOM   2332  OD1 ASN A 231     165.910 195.830 154.380  1.00  0.00           O
ATOM   2333  ND2 ASN A 231     166.270 195.490 156.440  1.00  0.00           N
ATOM   2334 1HD2 ASN A 231     166.080 195.620 157.410  1.00  0.00           H
ATOM   2335 2HD2 ASN A 231     166.920 194.800 156.130  1.00  0.00           H
ATOM   2336  C   ASN A 231     163.080 199.050 155.270  1.00  0.00           C
ATOM   2337  O   ASN A 231     162.000 198.710 154.830  1.00  0.00           O
ATOM   2338  N   LEU A 232     163.260 200.020 156.080  1.00  0.00           N
ATOM   2339  H   LEU A 232     164.130 200.040 156.570  1.00  0.00           H
ATOM   2340  CA  LEU A 232     162.200 200.970 156.550  1.00  0.00           C
ATOM   2341  CB  LEU A 232     162.760 202.050 157.440  1.00  0.00           C
ATOM   2342  CG  LEU A 232     163.120 201.510 158.810  1.00  0.00           C
ATOM   2343  CD1 LEU A 232     163.910 202.480 159.630  1.00  0.00           C
ATOM   2344  CD2 LEU A 232     161.880 201.200 159.630  1.00  0.00           C
ATOM   2345  C   LEU A 232     161.410 201.630 155.320  1.00  0.00           C
ATOM   2346  O   LEU A 232     160.200 201.460 155.220  1.00  0.00           O
ATOM   2347  N   VAL A 233     162.160 202.330 154.430  1.00  0.00           N
ATOM   2348  H   VAL A 233     163.140 202.430 154.570  1.00  0.00           H
ATOM   2349  CA  VAL A 233     161.720 202.830 153.050  1.00  0.00           C
ATOM   2350  CB  VAL A 233     162.780 203.680 152.400  1.00  0.00           C
ATOM   2351  CG1 VAL A 233     162.420 204.190 151.020  1.00  0.00           C
ATOM   2352  CG2 VAL A 233     163.170 204.840 153.360  1.00  0.00           C
ATOM   2353  C   VAL A 233     161.030 201.750 152.150  1.00  0.00           C
ATOM   2354  O   VAL A 233     159.870 201.870 151.740  1.00  0.00           O
ATOM   2355  N   ALA A 234     161.760 200.690 151.870  1.00  0.00           N
ATOM   2356  H   ALA A 234     162.730 200.740 152.100  1.00  0.00           H
ATOM   2357  CA  ALA A 234     161.270 199.500 151.190  1.00  0.00           C
ATOM   2358  CB  ALA A 234     162.280 198.380 151.230  1.00  0.00           C
ATOM   2359  C   ALA A 234     159.880 199.000 151.710  1.00  0.00           C
ATOM   2360  O   ALA A 234     158.940 199.050 150.900  1.00  0.00           O
ATOM   2361  N   MET A 235     159.760 198.760 153.000  1.00  0.00           N
ATOM   2362  H   MET A 235     160.560 198.880 153.580  1.00  0.00           H
ATOM   2363  CA  MET A 235     158.520 198.420 153.710  1.00  0.00           C
ATOM   2364  CB  MET A 235     158.610 198.270 155.270  1.00  0.00           C
ATOM   2365  CG  MET A 235     159.490 197.150 155.720  1.00  0.00           C
ATOM   2366  SD  MET A 235     160.180 197.510 157.390  1.00  0.00           S
ATOM   2367  CE  MET A 235     161.240 196.130 157.700  1.00  0.00           C
ATOM   2368  C   MET A 235     157.390 199.380 153.490  1.00  0.00           C
ATOM   2369  O   MET A 235     156.400 199.010 152.790  1.00  0.00           O
ATOM   2370  N   LYS A 236     157.660 200.640 153.830  1.00  0.00           N
ATOM   2371  H   LYS A 236     158.560 200.800 154.240  1.00  0.00           H
ATOM   2372  CA  LYS A 236     156.720 201.770 153.580  1.00  0.00           C
ATOM   2373  CB  LYS A 236     157.230 203.100 154.130  1.00  0.00           C
ATOM   2374  CG  LYS A 236     156.920 203.150 155.600  1.00  0.00           C
ATOM   2375  CD  LYS A 236     156.870 204.650 156.030  1.00  0.00           C
ATOM   2376  CE  LYS A 236     156.480 204.800 157.510  1.00  0.00           C
ATOM   2377  NZ  LYS A 236     156.310 206.250 157.740  1.00  0.00           N
ATOM   2378  HZ1 LYS A 236     157.010 206.780 157.260  1.00  0.00           H
ATOM   2379  HZ2 LYS A 236     155.440 206.500 157.320  1.00  0.00           H
ATOM   2380  HZ3 LYS A 236     156.210 206.500 158.700  1.00  0.00           H
ATOM   2381  C   LYS A 236     156.340 202.040 152.110  1.00  0.00           C
ATOM   2382  O   LYS A 236     155.180 202.220 151.830  1.00  0.00           O
ATOM   2383  N   TYR A 237     157.250 201.720 151.220  1.00  0.00           N
ATOM   2384  H   TYR A 237     158.210 201.530 151.440  1.00  0.00           H
ATOM   2385  CA  TYR A 237     156.940 201.800 149.760  1.00  0.00           C
ATOM   2386  CB  TYR A 237     158.050 202.540 148.990  1.00  0.00           C
ATOM   2387  CG  TYR A 237     158.100 204.110 149.100  1.00  0.00           C
ATOM   2388  CD1 TYR A 237     158.630 204.620 150.260  1.00  0.00           C
ATOM   2389  HD1 TYR A 237     159.150 203.970 150.960  1.00  0.00           H
ATOM   2390  CD2 TYR A 237     157.600 204.920 148.140  1.00  0.00           C
ATOM   2391  HD2 TYR A 237     157.180 204.470 147.240  1.00  0.00           H
ATOM   2392  CE1 TYR A 237     158.650 206.030 150.430  1.00  0.00           C
ATOM   2393  HE1 TYR A 237     158.350 206.390 151.420  1.00  0.00           H
ATOM   2394  CE2 TYR A 237     157.600 206.300 148.320  1.00  0.00           C
ATOM   2395  HE2 TYR A 237     157.320 206.930 147.480  1.00  0.00           H
ATOM   2396  CZ  TYR A 237     158.100 206.910 149.440  1.00  0.00           C
ATOM   2397  OH  TYR A 237     158.110 208.230 149.620  1.00  0.00           O
ATOM   2398  HH  TYR A 237     157.590 208.730 148.930  1.00  0.00           H
ATOM   2399  C   TYR A 237     156.640 200.430 149.120  1.00  0.00           C
ATOM   2400  O   TYR A 237     156.560 200.430 147.860  1.00  0.00           O
ATOM   2401  N   ASN A 238     156.280 199.430 149.930  1.00  0.00           N
ATOM   2402  H   ASN A 238     156.270 199.540 150.920  1.00  0.00           H
ATOM   2403  CA  ASN A 238     155.730 198.090 149.370  1.00  0.00           C
ATOM   2404  CB  ASN A 238     154.450 198.380 148.600  1.00  0.00           C
ATOM   2405  CG  ASN A 238     153.390 199.130 149.440  1.00  0.00           C
ATOM   2406  OD1 ASN A 238     152.940 198.770 150.510  1.00  0.00           O
ATOM   2407  ND2 ASN A 238     152.920 200.210 148.870  1.00  0.00           N
ATOM   2408 1HD2 ASN A 238     153.170 200.470 147.940  1.00  0.00           H
ATOM   2409 2HD2 ASN A 238     152.270 200.760 149.390  1.00  0.00           H
ATOM   2410  C   ASN A 238     156.800 197.180 148.670  1.00  0.00           C
ATOM   2411  O   ASN A 238     156.470 196.410 147.750  1.00  0.00           O
ATOM   2412  N   TYR A 239     158.040 197.240 149.050  1.00  0.00           N
ATOM   2413  H   TYR A 239     158.360 197.930 149.700  1.00  0.00           H
ATOM   2414  CA  TYR A 239     159.080 196.330 148.570  1.00  0.00           C
ATOM   2415  CB  TYR A 239     160.140 196.870 147.650  1.00  0.00           C
ATOM   2416  CG  TYR A 239     159.600 197.370 146.310  1.00  0.00           C
ATOM   2417  CD1 TYR A 239     159.900 196.570 145.200  1.00  0.00           C
ATOM   2418  HD1 TYR A 239     160.110 195.520 145.320  1.00  0.00           H
ATOM   2419  CD2 TYR A 239     159.070 198.660 146.150  1.00  0.00           C
ATOM   2420  HD2 TYR A 239     158.880 199.270 147.020  1.00  0.00           H
ATOM   2421  CE1 TYR A 239     159.560 197.040 143.950  1.00  0.00           C
ATOM   2422  HE1 TYR A 239     159.730 196.350 143.120  1.00  0.00           H
ATOM   2423  CE2 TYR A 239     158.820 199.110 144.900  1.00  0.00           C
ATOM   2424  HE2 TYR A 239     158.730 200.180 144.730  1.00  0.00           H
ATOM   2425  CZ  TYR A 239     159.050 198.310 143.750  1.00  0.00           C
ATOM   2426  OH  TYR A 239     158.480 198.720 142.570  1.00  0.00           O
ATOM   2427  HH  TYR A 239     158.390 197.900 142.000  1.00  0.00           H
ATOM   2428  C   TYR A 239     159.840 195.510 149.590  1.00  0.00           C
ATOM   2429  O   TYR A 239     160.200 196.040 150.690  1.00  0.00           O
ATOM   2430  N   GLU A 240     160.140 194.280 149.160  1.00  0.00           N
ATOM   2431  H   GLU A 240     160.090 194.090 148.180  1.00  0.00           H
ATOM   2432  CA  GLU A 240     160.590 193.250 150.120  1.00  0.00           C
ATOM   2433  CB  GLU A 240     160.870 192.000 149.280  1.00  0.00           C
ATOM   2434  CG  GLU A 240     161.450 190.840 150.110  1.00  0.00           C
ATOM   2435  CD  GLU A 240     161.660 189.470 149.420  1.00  0.00           C
ATOM   2436  OE1 GLU A 240     162.670 188.840 149.580  1.00  0.00           O
ATOM   2437  OE2 GLU A 240     160.880 189.230 148.490  1.00  0.00           O
ATOM   2438  C   GLU A 240     161.770 193.630 150.940  1.00  0.00           C
ATOM   2439  O   GLU A 240     162.830 193.930 150.360  1.00  0.00           O
ATOM   2440  N   PRO A 241     161.740 193.520 152.260  1.00  0.00           N
ATOM   2441  CA  PRO A 241     162.900 193.900 153.120  1.00  0.00           C
ATOM   2442  CB  PRO A 241     162.400 193.820 154.560  1.00  0.00           C
ATOM   2443  CG  PRO A 241     160.890 193.930 154.500  1.00  0.00           C
ATOM   2444  CD  PRO A 241     160.610 193.250 153.150  1.00  0.00           C
ATOM   2445  C   PRO A 241     164.070 192.870 152.930  1.00  0.00           C
ATOM   2446  O   PRO A 241     163.940 191.660 152.950  1.00  0.00           O
ATOM   2447  N   LEU A 242     165.230 193.460 153.070  1.00  0.00           N
ATOM   2448  H   LEU A 242     165.330 194.360 153.500  1.00  0.00           H
ATOM   2449  CA  LEU A 242     166.510 192.830 152.760  1.00  0.00           C
ATOM   2450  CB  LEU A 242     167.320 193.710 151.820  1.00  0.00           C
ATOM   2451  CG  LEU A 242     166.930 193.940 150.370  1.00  0.00           C
ATOM   2452  CD1 LEU A 242     168.000 194.810 149.770  1.00  0.00           C
ATOM   2453  CD2 LEU A 242     166.790 192.590 149.720  1.00  0.00           C
ATOM   2454  C   LEU A 242     167.320 192.310 153.970  1.00  0.00           C
ATOM   2455  O   LEU A 242     167.350 192.950 155.010  1.00  0.00           O
ATOM   2456  N   THR A 243     167.940 191.170 153.760  1.00  0.00           N
ATOM   2457  H   THR A 243     167.910 190.780 152.840  1.00  0.00           H
ATOM   2458  CA  THR A 243     168.840 190.530 154.780  1.00  0.00           C
ATOM   2459  CB  THR A 243     168.240 189.290 155.490  1.00  0.00           C
ATOM   2460  OG1 THR A 243     168.170 188.240 154.530  1.00  0.00           O
ATOM   2461  HG1 THR A 243     167.620 188.470 153.730  1.00  0.00           H
ATOM   2462  CG2 THR A 243     166.780 189.530 155.890  1.00  0.00           C
ATOM   2463  C   THR A 243     170.270 190.260 154.280  1.00  0.00           C
ATOM   2464  O   THR A 243     170.560 190.450 153.090  1.00  0.00           O
ATOM   2465  N   GLN A 244     171.040 189.760 155.160  1.00  0.00           N
ATOM   2466  H   GLN A 244     170.960 189.840 156.150  1.00  0.00           H
ATOM   2467  CA  GLN A 244     172.260 189.050 154.820  1.00  0.00           C
ATOM   2468  CB  GLN A 244     172.900 188.320 155.970  1.00  0.00           C
ATOM   2469  CG  GLN A 244     174.180 187.550 155.750  1.00  0.00           C
ATOM   2470  CD  GLN A 244     174.950 187.150 157.050  1.00  0.00           C
ATOM   2471  OE1 GLN A 244     174.420 186.340 157.830  1.00  0.00           O
ATOM   2472  NE2 GLN A 244     176.290 187.110 156.940  1.00  0.00           N
ATOM   2473 1HE2 GLN A 244     176.650 187.500 156.100  1.00  0.00           H
ATOM   2474 2HE2 GLN A 244     176.870 186.550 157.530  1.00  0.00           H
ATOM   2475  C   GLN A 244     172.070 188.100 153.630  1.00  0.00           C
ATOM   2476  O   GLN A 244     172.790 188.400 152.700  1.00  0.00           O
ATOM   2477  N   ASP A 245     171.130 187.210 153.530  1.00  0.00           N
ATOM   2478  H   ASP A 245     170.570 186.990 154.320  1.00  0.00           H
ATOM   2479  CA  ASP A 245     171.150 186.250 152.320  1.00  0.00           C
ATOM   2480  CB  ASP A 245     169.980 185.280 152.520  1.00  0.00           C
ATOM   2481  CG  ASP A 245     169.800 184.210 151.460  1.00  0.00           C
ATOM   2482  OD1 ASP A 245     168.620 184.070 151.130  1.00  0.00           O
ATOM   2483  OD2 ASP A 245     170.850 183.600 151.140  1.00  0.00           O
ATOM   2484  C   ASP A 245     170.990 187.000 151.000  1.00  0.00           C
ATOM   2485  O   ASP A 245     171.690 186.810 150.010  1.00  0.00           O
ATOM   2486  N   HIS A 246     169.930 187.770 150.940  1.00  0.00           N
ATOM   2487  H   HIS A 246     169.120 187.700 151.510  1.00  0.00           H
ATOM   2488  CA  HIS A 246     169.670 188.730 149.860  1.00  0.00           C
ATOM   2489  CB  HIS A 246     168.670 189.670 150.520  1.00  0.00           C
ATOM   2490  CG  HIS A 246     167.330 189.050 150.870  1.00  0.00           C
ATOM   2491  ND1 HIS A 246     166.930 188.650 152.060  1.00  0.00           N
ATOM   2492  CD2 HIS A 246     166.200 189.140 150.100  1.00  0.00           C
ATOM   2493  HD2 HIS A 246     166.100 189.560 149.100  1.00  0.00           H
ATOM   2494  CE1 HIS A 246     165.610 188.490 152.110  1.00  0.00           C
ATOM   2495  HE1 HIS A 246     164.970 188.580 152.990  1.00  0.00           H
ATOM   2496  NE2 HIS A 246     165.180 188.740 150.900  1.00  0.00           N
ATOM   2497  HE2 HIS A 246     164.280 188.700 150.450  1.00  0.00           H
ATOM   2498  C   HIS A 246     170.930 189.490 149.360  1.00  0.00           C
ATOM   2499  O   HIS A 246     171.330 189.390 148.190  1.00  0.00           O
ATOM   2500  N   VAL A 247     171.640 190.220 150.250  1.00  0.00           N
ATOM   2501  H   VAL A 247     171.400 190.230 151.220  1.00  0.00           H
ATOM   2502  CA  VAL A 247     172.850 191.010 149.950  1.00  0.00           C
ATOM   2503  CB  VAL A 247     173.270 192.060 151.100  1.00  0.00           C
ATOM   2504  CG1 VAL A 247     172.080 192.990 151.410  1.00  0.00           C
ATOM   2505  CG2 VAL A 247     173.850 191.500 152.380  1.00  0.00           C
ATOM   2506  C   VAL A 247     174.100 190.170 149.640  1.00  0.00           C
ATOM   2507  O   VAL A 247     174.840 190.490 148.680  1.00  0.00           O
ATOM   2508  N   ASP A 248     174.310 189.040 150.340  1.00  0.00           N
ATOM   2509  H   ASP A 248     173.630 188.820 151.040  1.00  0.00           H
ATOM   2510  CA  ASP A 248     175.300 187.900 150.120  1.00  0.00           C
ATOM   2511  CB  ASP A 248     174.940 186.730 151.080  1.00  0.00           C
ATOM   2512  CG  ASP A 248     176.170 185.850 151.370  1.00  0.00           C
ATOM   2513  OD1 ASP A 248     176.780 186.180 152.340  1.00  0.00           O
ATOM   2514  OD2 ASP A 248     176.150 184.700 150.930  1.00  0.00           O
ATOM   2515  C   ASP A 248     175.150 187.410 148.660  1.00  0.00           C
ATOM   2516  O   ASP A 248     176.190 187.380 147.970  1.00  0.00           O
ATOM   2517  N   ILE A 249     173.970 187.000 148.150  1.00  0.00           N
ATOM   2518  H   ILE A 249     173.290 186.930 148.880  1.00  0.00           H
ATOM   2519  CA  ILE A 249     173.660 186.490 146.790  1.00  0.00           C
ATOM   2520  CB  ILE A 249     172.410 185.730 146.680  1.00  0.00           C
ATOM   2521  CG1 ILE A 249     171.050 186.350 147.000  1.00  0.00           C
ATOM   2522  CG2 ILE A 249     172.530 184.390 147.410  1.00  0.00           C
ATOM   2523  CD  ILE A 249     170.340 186.740 145.690  1.00  0.00           C
ATOM   2524  C   ILE A 249     173.780 187.470 145.720  1.00  0.00           C
ATOM   2525  O   ILE A 249     174.090 187.130 144.600  1.00  0.00           O
ATOM   2526  N   LEU A 250     173.410 188.720 146.050  1.00  0.00           N
ATOM   2527  H   LEU A 250     172.830 188.950 146.830  1.00  0.00           H
ATOM   2528  CA  LEU A 250     173.700 189.790 145.190  1.00  0.00           C
ATOM   2529  CB  LEU A 250     173.060 191.190 145.600  1.00  0.00           C
ATOM   2530  CG  LEU A 250     171.520 191.220 145.460  1.00  0.00           C
ATOM   2531  CD1 LEU A 250     170.900 192.260 146.370  1.00  0.00           C
ATOM   2532  CD2 LEU A 250     170.880 191.410 144.050  1.00  0.00           C
ATOM   2533  C   LEU A 250     175.220 190.020 144.950  1.00  0.00           C
ATOM   2534  O   LEU A 250     175.590 190.550 143.870  1.00  0.00           O
ATOM   2535  N   GLY A 251     176.040 189.460 145.820  1.00  0.00           N
ATOM   2536  H   GLY A 251     175.570 188.960 146.540  1.00  0.00           H
ATOM   2537  CA  GLY A 251     177.540 189.610 145.850  1.00  0.00           C
ATOM   2538  C   GLY A 251     178.300 189.520 144.530  1.00  0.00           C
ATOM   2539  O   GLY A 251     178.660 190.580 143.970  1.00  0.00           O
ATOM   2540  N   PRO A 252     178.210 188.340 143.890  1.00  0.00           N
ATOM   2541  CA  PRO A 252     178.610 188.110 142.510  1.00  0.00           C
ATOM   2542  CB  PRO A 252     178.200 186.650 142.130  1.00  0.00           C
ATOM   2543  CG  PRO A 252     177.970 185.980 143.480  1.00  0.00           C
ATOM   2544  CD  PRO A 252     177.520 187.160 144.390  1.00  0.00           C
ATOM   2545  C   PRO A 252     178.150 189.210 141.510  1.00  0.00           C
ATOM   2546  O   PRO A 252     178.990 189.810 140.840  1.00  0.00           O
ATOM   2547  N   LEU A 253     176.880 189.460 141.340  1.00  0.00           N
ATOM   2548  H   LEU A 253     176.270 188.720 141.610  1.00  0.00           H
ATOM   2549  CA  LEU A 253     176.240 190.580 140.520  1.00  0.00           C
ATOM   2550  CB  LEU A 253     174.770 190.640 140.860  1.00  0.00           C
ATOM   2551  CG  LEU A 253     173.770 190.920 139.700  1.00  0.00           C
ATOM   2552  CD1 LEU A 253     172.330 190.500 139.960  1.00  0.00           C
ATOM   2553  CD2 LEU A 253     173.690 192.380 139.300  1.00  0.00           C
ATOM   2554  C   LEU A 253     176.930 191.950 140.770  1.00  0.00           C
ATOM   2555  O   LEU A 253     177.280 192.720 139.850  1.00  0.00           O
ATOM   2556  N   SER A 254     176.710 192.460 142.000  1.00  0.00           N
ATOM   2557  H   SER A 254     176.250 191.880 142.680  1.00  0.00           H
ATOM   2558  CA  SER A 254     177.270 193.680 142.570  1.00  0.00           C
ATOM   2559  CB  SER A 254     177.120 193.780 144.070  1.00  0.00           C
ATOM   2560  OG  SER A 254     177.620 195.030 144.540  1.00  0.00           O
ATOM   2561  HG  SER A 254     177.470 195.710 143.830  1.00  0.00           H
ATOM   2562  C   SER A 254     178.820 193.760 142.260  1.00  0.00           C
ATOM   2563  O   SER A 254     179.280 194.690 141.590  1.00  0.00           O
ATOM   2564  N   ALA A 255     179.580 192.740 142.640  1.00  0.00           N
ATOM   2565  H   ALA A 255     179.320 191.860 143.020  1.00  0.00           H
ATOM   2566  CA  ALA A 255     181.110 192.860 142.490  1.00  0.00           C
ATOM   2567  CB  ALA A 255     181.810 191.870 143.450  1.00  0.00           C
ATOM   2568  C   ALA A 255     181.650 192.890 141.050  1.00  0.00           C
ATOM   2569  O   ALA A 255     182.630 193.550 140.880  1.00  0.00           O
ATOM   2570  N   GLN A 256     180.940 192.240 140.100  1.00  0.00           N
ATOM   2571  H   GLN A 256     180.270 191.560 140.400  1.00  0.00           H
ATOM   2572  CA  GLN A 256     181.170 192.450 138.680  1.00  0.00           C
ATOM   2573  CB  GLN A 256     180.340 191.410 137.870  1.00  0.00           C
ATOM   2574  CG  GLN A 256     180.930 189.970 138.030  1.00  0.00           C
ATOM   2575  CD  GLN A 256     179.960 188.860 137.620  1.00  0.00           C
ATOM   2576  OE1 GLN A 256     179.990 187.800 138.210  1.00  0.00           O
ATOM   2577  NE2 GLN A 256     179.150 189.020 136.540  1.00  0.00           N
ATOM   2578 1HE2 GLN A 256     179.320 189.780 135.900  1.00  0.00           H
ATOM   2579 2HE2 GLN A 256     178.450 188.330 136.380  1.00  0.00           H
ATOM   2580  C   GLN A 256     180.830 193.810 138.050  1.00  0.00           C
ATOM   2581  O   GLN A 256     181.590 194.260 137.220  1.00  0.00           O
ATOM   2582  N   THR A 257     179.750 194.400 138.500  1.00  0.00           N
ATOM   2583  H   THR A 257     179.220 193.950 139.220  1.00  0.00           H
ATOM   2584  CA  THR A 257     179.460 195.810 138.080  1.00  0.00           C
ATOM   2585  CB  THR A 257     177.950 196.030 138.070  1.00  0.00           C
ATOM   2586  OG1 THR A 257     177.660 195.930 139.460  1.00  0.00           O
ATOM   2587  HG1 THR A 257     177.280 195.030 139.640  1.00  0.00           H
ATOM   2588  CG2 THR A 257     177.010 195.030 137.310  1.00  0.00           C
ATOM   2589  C   THR A 257     180.290 196.960 138.810  1.00  0.00           C
ATOM   2590  O   THR A 257     180.460 198.110 138.290  1.00  0.00           O
ATOM   2591  N   GLY A 258     180.710 196.660 140.010  1.00  0.00           N
ATOM   2592  H   GLY A 258     180.520 195.800 140.490  1.00  0.00           H
ATOM   2593  CA  GLY A 258     181.530 197.630 140.780  1.00  0.00           C
ATOM   2594  C   GLY A 258     180.730 198.150 141.970  1.00  0.00           C
ATOM   2595  O   GLY A 258     181.110 197.890 143.120  1.00  0.00           O
ATOM   2596  N   ILE A 259     179.600 198.650 141.530  1.00  0.00           N
ATOM   2597  H   ILE A 259     179.250 198.500 140.610  1.00  0.00           H
ATOM   2598  CA  ILE A 259     178.550 199.290 142.380  1.00  0.00           C
ATOM   2599  CB  ILE A 259     177.380 199.730 141.510  1.00  0.00           C
ATOM   2600  CG1 ILE A 259     177.680 200.440 140.200  1.00  0.00           C
ATOM   2601  CG2 ILE A 259     176.310 200.340 142.400  1.00  0.00           C
ATOM   2602  CD  ILE A 259     178.190 201.860 140.480  1.00  0.00           C
ATOM   2603  C   ILE A 259     178.130 198.350 143.510  1.00  0.00           C
ATOM   2604  O   ILE A 259     177.660 197.290 143.310  1.00  0.00           O
ATOM   2605  N   ALA A 260     177.970 198.920 144.650  1.00  0.00           N
ATOM   2606  H   ALA A 260     178.160 199.890 144.760  1.00  0.00           H
ATOM   2607  CA  ALA A 260     177.630 198.170 145.890  1.00  0.00           C
ATOM   2608  CB  ALA A 260     178.230 198.970 147.020  1.00  0.00           C
ATOM   2609  C   ALA A 260     176.080 198.080 146.090  1.00  0.00           C
ATOM   2610  O   ALA A 260     175.350 198.860 145.520  1.00  0.00           O
ATOM   2611  N   VAL A 261     175.720 197.030 146.800  1.00  0.00           N
ATOM   2612  H   VAL A 261     176.230 196.480 147.470  1.00  0.00           H
ATOM   2613  CA  VAL A 261     174.230 196.890 146.940  1.00  0.00           C
ATOM   2614  CB  VAL A 261     173.720 195.540 147.420  1.00  0.00           C
ATOM   2615  CG1 VAL A 261     172.210 195.500 147.440  1.00  0.00           C
ATOM   2616  CG2 VAL A 261     174.320 194.390 146.570  1.00  0.00           C
ATOM   2617  C   VAL A 261     173.580 198.030 147.790  1.00  0.00           C
ATOM   2618  O   VAL A 261     172.520 198.610 147.480  1.00  0.00           O
ATOM   2619  N   LEU A 262     174.260 198.420 148.850  1.00  0.00           N
ATOM   2620  H   LEU A 262     174.960 197.890 149.330  1.00  0.00           H
ATOM   2621  CA  LEU A 262     174.020 199.680 149.570  1.00  0.00           C
ATOM   2622  CB  LEU A 262     175.000 199.900 150.660  1.00  0.00           C
ATOM   2623  CG  LEU A 262     174.510 199.160 151.970  1.00  0.00           C
ATOM   2624  CD1 LEU A 262     175.680 199.350 152.940  1.00  0.00           C
ATOM   2625  CD2 LEU A 262     173.210 199.630 152.510  1.00  0.00           C
ATOM   2626  C   LEU A 262     173.950 200.940 148.680  1.00  0.00           C
ATOM   2627  O   LEU A 262     172.890 201.680 148.690  1.00  0.00           O
ATOM   2628  N   ASP A 263     174.820 201.080 147.650  1.00  0.00           N
ATOM   2629  H   ASP A 263     175.740 200.680 147.660  1.00  0.00           H
ATOM   2630  CA  ASP A 263     174.700 202.130 146.610  1.00  0.00           C
ATOM   2631  CB  ASP A 263     175.990 202.040 145.750  1.00  0.00           C
ATOM   2632  CG  ASP A 263     177.290 202.740 146.320  1.00  0.00           C
ATOM   2633  OD1 ASP A 263     178.150 203.150 145.500  1.00  0.00           O
ATOM   2634  OD2 ASP A 263     177.480 202.550 147.550  1.00  0.00           O
ATOM   2635  C   ASP A 263     173.380 202.000 145.790  1.00  0.00           C
ATOM   2636  O   ASP A 263     172.680 202.970 145.530  1.00  0.00           O
ATOM   2637  N   MET A 264     173.170 200.820 145.170  1.00  0.00           N
ATOM   2638  H   MET A 264     173.750 200.030 145.390  1.00  0.00           H
ATOM   2639  CA  MET A 264     171.900 200.550 144.380  1.00  0.00           C
ATOM   2640  CB  MET A 264     171.870 199.140 143.850  1.00  0.00           C
ATOM   2641  CG  MET A 264     172.720 198.920 142.620  1.00  0.00           C
ATOM   2642  SD  MET A 264     172.550 200.250 141.330  1.00  0.00           S
ATOM   2643  CE  MET A 264     173.520 199.470 140.090  1.00  0.00           C
ATOM   2644  C   MET A 264     170.610 200.730 145.200  1.00  0.00           C
ATOM   2645  O   MET A 264     169.750 201.490 144.720  1.00  0.00           O
ATOM   2646  N   CYS A 265     170.610 200.150 146.380  1.00  0.00           N
ATOM   2647  H   CYS A 265     171.370 199.570 146.690  1.00  0.00           H
ATOM   2648  CA  CYS A 265     169.650 200.390 147.430  1.00  0.00           C
ATOM   2649  CB  CYS A 265     169.870 199.640 148.760  1.00  0.00           C
ATOM   2650  SG  CYS A 265     170.140 197.820 148.410  1.00  0.00           S
ATOM   2651  HG  CYS A 265     171.430 197.930 148.130  1.00  0.00           H
ATOM   2652  C   CYS A 265     169.340 201.840 147.670  1.00  0.00           C
ATOM   2653  O   CYS A 265     168.130 202.190 147.690  1.00  0.00           O
ATOM   2654  N   ALA A 266     170.400 202.660 147.870  1.00  0.00           N
ATOM   2655  H   ALA A 266     171.330 202.310 147.960  1.00  0.00           H
ATOM   2656  CA  ALA A 266     170.280 204.110 148.040  1.00  0.00           C
ATOM   2657  CB  ALA A 266     171.610 204.710 148.370  1.00  0.00           C
ATOM   2658  C   ALA A 266     169.670 204.870 146.820  1.00  0.00           C
ATOM   2659  O   ALA A 266     168.750 205.620 146.940  1.00  0.00           O
ATOM   2660  N   SER A 267     170.120 204.510 145.610  1.00  0.00           N
ATOM   2661  H   SER A 267     171.080 204.270 145.470  1.00  0.00           H
ATOM   2662  CA  SER A 267     169.490 204.840 144.360  1.00  0.00           C
ATOM   2663  CB  SER A 267     170.110 204.130 143.170  1.00  0.00           C
ATOM   2664  OG  SER A 267     171.520 204.450 143.210  1.00  0.00           O
ATOM   2665  HG  SER A 267     171.880 203.720 143.790  1.00  0.00           H
ATOM   2666  C   SER A 267     167.990 204.420 144.330  1.00  0.00           C
ATOM   2667  O   SER A 267     167.170 205.290 144.150  1.00  0.00           O
ATOM   2668  N   LEU A 268     167.590 203.140 144.430  1.00  0.00           N
ATOM   2669  H   LEU A 268     168.190 202.340 144.350  1.00  0.00           H
ATOM   2670  CA  LEU A 268     166.140 202.670 144.600  1.00  0.00           C
ATOM   2671  CB  LEU A 268     166.060 201.150 144.890  1.00  0.00           C
ATOM   2672  CG  LEU A 268     164.630 200.570 144.580  1.00  0.00           C
ATOM   2673  CD1 LEU A 268     164.350 200.310 143.090  1.00  0.00           C
ATOM   2674  CD2 LEU A 268     164.370 199.330 145.410  1.00  0.00           C
ATOM   2675  C   LEU A 268     165.440 203.470 145.740  1.00  0.00           C
ATOM   2676  O   LEU A 268     164.260 203.830 145.600  1.00  0.00           O
ATOM   2677  N   LYS A 269     166.040 203.690 146.920  1.00  0.00           N
ATOM   2678  H   LYS A 269     166.880 203.220 147.180  1.00  0.00           H
ATOM   2679  CA  LYS A 269     165.460 204.530 148.000  1.00  0.00           C
ATOM   2680  CB  LYS A 269     166.260 204.340 149.250  1.00  0.00           C
ATOM   2681  CG  LYS A 269     165.980 205.270 150.440  1.00  0.00           C
ATOM   2682  CD  LYS A 269     167.150 205.280 151.440  1.00  0.00           C
ATOM   2683  CE  LYS A 269     166.860 206.160 152.640  1.00  0.00           C
ATOM   2684  NZ  LYS A 269     167.230 207.610 152.570  1.00  0.00           N
ATOM   2685  HZ1 LYS A 269     168.210 207.760 152.700  1.00  0.00           H
ATOM   2686  HZ2 LYS A 269     167.110 207.890 151.620  1.00  0.00           H
ATOM   2687  HZ3 LYS A 269     166.660 208.110 153.230  1.00  0.00           H
ATOM   2688  C   LYS A 269     165.270 206.010 147.530  1.00  0.00           C
ATOM   2689  O   LYS A 269     164.250 206.550 147.870  1.00  0.00           O
ATOM   2690  N   GLU A 270     166.280 206.540 146.870  1.00  0.00           N
ATOM   2691  H   GLU A 270     167.100 206.070 146.530  1.00  0.00           H
ATOM   2692  CA  GLU A 270     166.180 207.960 146.370  1.00  0.00           C
ATOM   2693  CB  GLU A 270     167.580 208.450 145.780  1.00  0.00           C
ATOM   2694  CG  GLU A 270     168.420 209.240 146.780  1.00  0.00           C
ATOM   2695  CD  GLU A 270     167.720 210.480 147.360  1.00  0.00           C
ATOM   2696  OE1 GLU A 270     167.480 211.480 146.620  1.00  0.00           O
ATOM   2697  OE2 GLU A 270     167.830 210.590 148.590  1.00  0.00           O
ATOM   2698  C   GLU A 270     165.060 208.040 145.280  1.00  0.00           C
ATOM   2699  O   GLU A 270     164.200 208.930 145.280  1.00  0.00           O
ATOM   2700  N   LEU A 271     164.940 206.960 144.430  1.00  0.00           N
ATOM   2701  H   LEU A 271     165.660 206.270 144.340  1.00  0.00           H
ATOM   2702  CA  LEU A 271     163.870 206.940 143.370  1.00  0.00           C
ATOM   2703  CB  LEU A 271     163.930 205.720 142.450  1.00  0.00           C
ATOM   2704  CG  LEU A 271     164.910 205.940 141.350  1.00  0.00           C
ATOM   2705  CD1 LEU A 271     165.600 204.690 140.870  1.00  0.00           C
ATOM   2706  CD2 LEU A 271     164.310 206.870 140.290  1.00  0.00           C
ATOM   2707  C   LEU A 271     162.400 207.040 143.860  1.00  0.00           C
ATOM   2708  O   LEU A 271     161.770 208.070 143.670  1.00  0.00           O
ATOM   2709  N   LEU A 272     161.990 206.060 144.650  1.00  0.00           N
ATOM   2710  H   LEU A 272     162.490 205.190 144.690  1.00  0.00           H
ATOM   2711  CA  LEU A 272     160.700 206.070 145.400  1.00  0.00           C
ATOM   2712  CB  LEU A 272     160.730 204.960 146.480  1.00  0.00           C
ATOM   2713  CG  LEU A 272     160.970 203.550 145.950  1.00  0.00           C
ATOM   2714  CD1 LEU A 272     161.270 202.700 147.150  1.00  0.00           C
ATOM   2715  CD2 LEU A 272     159.650 203.020 145.270  1.00  0.00           C
ATOM   2716  C   LEU A 272     160.360 207.420 146.150  1.00  0.00           C
ATOM   2717  O   LEU A 272     159.190 207.850 146.120  1.00  0.00           O
ATOM   2718  N   GLN A 273     161.390 208.030 146.730  1.00  0.00           N
ATOM   2719  H   GLN A 273     162.290 207.620 146.880  1.00  0.00           H
ATOM   2720  CA  GLN A 273     161.210 209.280 147.520  1.00  0.00           C
ATOM   2721  CB  GLN A 273     162.440 209.540 148.440  1.00  0.00           C
ATOM   2722  CG  GLN A 273     162.360 208.540 149.650  1.00  0.00           C
ATOM   2723  CD  GLN A 273     163.450 208.820 150.720  1.00  0.00           C
ATOM   2724  OE1 GLN A 273     163.680 207.880 151.530  1.00  0.00           O
ATOM   2725  NE2 GLN A 273     164.230 209.840 150.710  1.00  0.00           N
ATOM   2726 1HE2 GLN A 273     164.260 210.390 149.880  1.00  0.00           H
ATOM   2727 2HE2 GLN A 273     164.860 209.990 151.470  1.00  0.00           H
ATOM   2728  C   GLN A 273     161.130 210.520 146.580  1.00  0.00           C
ATOM   2729  O   GLN A 273     160.400 211.480 146.920  1.00  0.00           O
ATOM   2730  N   ASN A 274     161.840 210.530 145.430  1.00  0.00           N
ATOM   2731  H   ASN A 274     162.610 209.900 145.350  1.00  0.00           H
ATOM   2732  CA  ASN A 274     161.820 211.620 144.380  1.00  0.00           C
ATOM   2733  CB  ASN A 274     163.190 211.740 143.740  1.00  0.00           C
ATOM   2734  CG  ASN A 274     164.350 212.100 144.740  1.00  0.00           C
ATOM   2735  OD1 ASN A 274     164.230 212.810 145.740  1.00  0.00           O
ATOM   2736  ND2 ASN A 274     165.550 211.560 144.480  1.00  0.00           N
ATOM   2737 1HD2 ASN A 274     165.750 211.050 143.640  1.00  0.00           H
ATOM   2738 2HD2 ASN A 274     166.300 211.690 145.120  1.00  0.00           H
ATOM   2739  C   ASN A 274     160.770 211.560 143.220  1.00  0.00           C
ATOM   2740  O   ASN A 274     160.130 212.520 142.870  1.00  0.00           O
ATOM   2741  N   GLY A 275     160.610 210.360 142.690  1.00  0.00           N
ATOM   2742  H   GLY A 275     160.940 209.500 143.080  1.00  0.00           H
ATOM   2743  CA  GLY A 275     159.880 210.130 141.380  1.00  0.00           C
ATOM   2744  C   GLY A 275     160.840 209.670 140.260  1.00  0.00           C
ATOM   2745  O   GLY A 275     162.050 209.940 140.250  1.00  0.00           O
ATOM   2746  N   MET A 276     160.130 209.470 139.110  1.00  0.00           N
ATOM   2747  H   MET A 276     159.140 209.360 138.970  1.00  0.00           H
ATOM   2748  CA  MET A 276     160.880 209.010 137.840  1.00  0.00           C
ATOM   2749  CB  MET A 276     160.580 207.600 137.380  1.00  0.00           C
ATOM   2750  CG  MET A 276     161.060 206.410 138.220  1.00  0.00           C
ATOM   2751  SD  MET A 276     160.610 206.230 139.990  1.00  0.00           S
ATOM   2752  CE  MET A 276     158.890 205.970 139.800  1.00  0.00           C
ATOM   2753  C   MET A 276     160.980 209.970 136.710  1.00  0.00           C
ATOM   2754  O   MET A 276     161.930 209.870 135.870  1.00  0.00           O
ATOM   2755  N   ASN A 277     160.260 211.090 136.910  1.00  0.00           N
ATOM   2756  H   ASN A 277     159.910 211.420 137.790  1.00  0.00           H
ATOM   2757  CA  ASN A 277     159.950 212.100 135.820  1.00  0.00           C
ATOM   2758  CB  ASN A 277     158.930 213.190 136.070  1.00  0.00           C
ATOM   2759  CG  ASN A 277     157.640 212.580 136.610  1.00  0.00           C
ATOM   2760  OD1 ASN A 277     157.380 212.680 137.780  1.00  0.00           O
ATOM   2761  ND2 ASN A 277     156.820 212.050 135.760  1.00  0.00           N
ATOM   2762 1HD2 ASN A 277     157.090 211.930 134.800  1.00  0.00           H
ATOM   2763 2HD2 ASN A 277     155.950 211.700 136.110  1.00  0.00           H
ATOM   2764  C   ASN A 277     161.200 212.790 135.220  1.00  0.00           C
ATOM   2765  O   ASN A 277     162.210 213.010 135.900  1.00  0.00           O
ATOM   2766  N   GLY A 278     161.360 212.720 133.870  1.00  0.00           N
ATOM   2767  H   GLY A 278     160.550 212.340 133.410  1.00  0.00           H
ATOM   2768  CA  GLY A 278     162.430 213.250 132.980  1.00  0.00           C
ATOM   2769  C   GLY A 278     163.380 212.360 132.230  1.00  0.00           C
ATOM   2770  O   GLY A 278     163.340 212.020 131.060  1.00  0.00           O
ATOM   2771  N   ARG A 279     164.190 211.740 133.050  1.00  0.00           N
ATOM   2772  H   ARG A 279     164.320 212.000 134.000  1.00  0.00           H
ATOM   2773  CA  ARG A 279     165.140 210.730 132.500  1.00  0.00           C
ATOM   2774  CB  ARG A 279     166.580 211.030 132.920  1.00  0.00           C
ATOM   2775  CG  ARG A 279     167.340 212.060 132.130  1.00  0.00           C
ATOM   2776  CD  ARG A 279     168.630 212.530 132.780  1.00  0.00           C
ATOM   2777  NE  ARG A 279     169.670 212.160 131.820  1.00  0.00           N
ATOM   2778  HE  ARG A 279     169.400 211.900 130.890  1.00  0.00           H
ATOM   2779  CZ  ARG A 279     170.960 212.190 131.950  1.00  0.00           C
ATOM   2780  NH1 ARG A 279     171.570 212.780 132.990  1.00  0.00           N
ATOM   2781 1HH1 ARG A 279     171.080 213.210 133.750  1.00  0.00           H
ATOM   2782 2HH1 ARG A 279     172.570 212.730 132.930  1.00  0.00           H
ATOM   2783  NH2 ARG A 279     171.680 211.530 131.010  1.00  0.00           N
ATOM   2784 1HH2 ARG A 279     171.190 211.040 130.290  1.00  0.00           H
ATOM   2785 2HH2 ARG A 279     172.650 211.350 131.210  1.00  0.00           H
ATOM   2786  C   ARG A 279     164.720 209.320 132.780  1.00  0.00           C
ATOM   2787  O   ARG A 279     164.640 208.760 133.870  1.00  0.00           O
ATOM   2788  N   THR A 280     164.260 208.710 131.660  1.00  0.00           N
ATOM   2789  H   THR A 280     164.160 209.290 130.840  1.00  0.00           H
ATOM   2790  CA  THR A 280     163.830 207.300 131.510  1.00  0.00           C
ATOM   2791  CB  THR A 280     162.910 207.040 130.310  1.00  0.00           C
ATOM   2792  OG1 THR A 280     163.640 207.200 129.100  1.00  0.00           O
ATOM   2793  HG1 THR A 280     163.140 206.720 128.380  1.00  0.00           H
ATOM   2794  CG2 THR A 280     161.660 207.950 130.410  1.00  0.00           C
ATOM   2795  C   THR A 280     164.980 206.350 131.630  1.00  0.00           C
ATOM   2796  O   THR A 280     166.080 206.500 131.120  1.00  0.00           O
ATOM   2797  N   ILE A 281     164.630 205.190 132.160  1.00  0.00           N
ATOM   2798  H   ILE A 281     163.690 204.900 132.290  1.00  0.00           H
ATOM   2799  CA  ILE A 281     165.590 204.070 132.460  1.00  0.00           C
ATOM   2800  CB  ILE A 281     165.560 203.600 133.900  1.00  0.00           C
ATOM   2801  CG1 ILE A 281     165.180 204.750 134.870  1.00  0.00           C
ATOM   2802  CG2 ILE A 281     166.970 203.190 134.270  1.00  0.00           C
ATOM   2803  CD  ILE A 281     164.960 204.240 136.300  1.00  0.00           C
ATOM   2804  C   ILE A 281     165.250 202.860 131.540  1.00  0.00           C
ATOM   2805  O   ILE A 281     164.060 202.390 131.460  1.00  0.00           O
ATOM   2806  N   LEU A 282     166.220 202.220 130.810  1.00  0.00           N
ATOM   2807  H   LEU A 282     167.170 202.530 130.830  1.00  0.00           H
ATOM   2808  CA  LEU A 282     165.950 201.180 129.790  1.00  0.00           C
ATOM   2809  CB  LEU A 282     165.760 199.820 130.510  1.00  0.00           C
ATOM   2810  CG  LEU A 282     167.080 199.300 131.170  1.00  0.00           C
ATOM   2811  CD1 LEU A 282     166.770 197.950 131.840  1.00  0.00           C
ATOM   2812  CD2 LEU A 282     168.180 199.180 130.060  1.00  0.00           C
ATOM   2813  C   LEU A 282     164.870 201.440 128.730  1.00  0.00           C
ATOM   2814  O   LEU A 282     164.410 200.470 128.100  1.00  0.00           O
ATOM   2815  N   GLY A 283     164.710 202.770 128.510  1.00  0.00           N
ATOM   2816  H   GLY A 283     165.370 203.500 128.680  1.00  0.00           H
ATOM   2817  CA  GLY A 283     163.590 203.280 127.730  1.00  0.00           C
ATOM   2818  C   GLY A 283     162.220 203.060 128.340  1.00  0.00           C
ATOM   2819  O   GLY A 283     161.210 203.400 127.700  1.00  0.00           O
ATOM   2820  N   SER A 284     162.130 202.590 129.570  1.00  0.00           N
ATOM   2821  H   SER A 284     162.960 202.420 130.100  1.00  0.00           H
ATOM   2822  CA  SER A 284     160.850 202.640 130.360  1.00  0.00           C
ATOM   2823  CB  SER A 284     160.660 201.330 131.100  1.00  0.00           C
ATOM   2824  OG  SER A 284     160.500 200.320 130.170  1.00  0.00           O
ATOM   2825  HG  SER A 284     159.970 199.630 130.660  1.00  0.00           H
ATOM   2826  C   SER A 284     161.000 203.730 131.460  1.00  0.00           C
ATOM   2827  O   SER A 284     162.070 204.110 131.820  1.00  0.00           O
ATOM   2828  N   ALA A 285     159.920 204.150 132.070  1.00  0.00           N
ATOM   2829  H   ALA A 285     159.000 203.840 131.820  1.00  0.00           H
ATOM   2830  CA  ALA A 285     159.890 205.130 133.180  1.00  0.00           C
ATOM   2831  CB  ALA A 285     159.190 206.300 132.580  1.00  0.00           C
ATOM   2832  C   ALA A 285     159.350 204.850 134.590  1.00  0.00           C
ATOM   2833  O   ALA A 285     159.320 205.700 135.490  1.00  0.00           O
ATOM   2834  N   LEU A 286     158.830 203.680 134.700  1.00  0.00           N
ATOM   2835  H   LEU A 286     158.510 203.210 133.880  1.00  0.00           H
ATOM   2836  CA  LEU A 286     158.430 203.080 136.010  1.00  0.00           C
ATOM   2837  CB  LEU A 286     156.920 202.870 135.870  1.00  0.00           C
ATOM   2838  CG  LEU A 286     156.010 204.030 135.580  1.00  0.00           C
ATOM   2839  CD1 LEU A 286     154.620 203.410 135.720  1.00  0.00           C
ATOM   2840  CD2 LEU A 286     155.990 205.070 136.720  1.00  0.00           C
ATOM   2841  C   LEU A 286     159.180 201.810 136.350  1.00  0.00           C
ATOM   2842  O   LEU A 286     159.790 201.130 135.540  1.00  0.00           O
ATOM   2843  N   LEU A 287     159.140 201.500 137.620  1.00  0.00           N
ATOM   2844  H   LEU A 287     158.690 202.080 138.300  1.00  0.00           H
ATOM   2845  CA  LEU A 287     159.980 200.450 138.200  1.00  0.00           C
ATOM   2846  CB  LEU A 287     160.010 200.640 139.710  1.00  0.00           C
ATOM   2847  CG  LEU A 287     160.670 201.910 140.220  1.00  0.00           C
ATOM   2848  CD1 LEU A 287     160.280 202.060 141.690  1.00  0.00           C
ATOM   2849  CD2 LEU A 287     162.150 202.000 140.160  1.00  0.00           C
ATOM   2850  C   LEU A 287     159.650 198.990 137.730  1.00  0.00           C
ATOM   2851  O   LEU A 287     158.640 198.380 138.170  1.00  0.00           O
ATOM   2852  N   GLU A 288     160.440 198.580 136.750  1.00  0.00           N
ATOM   2853  H   GLU A 288     160.970 199.270 136.250  1.00  0.00           H
ATOM   2854  CA  GLU A 288     160.170 197.360 136.020  1.00  0.00           C
ATOM   2855  CB  GLU A 288     160.350 197.700 134.520  1.00  0.00           C
ATOM   2856  CG  GLU A 288     159.520 196.860 133.560  1.00  0.00           C
ATOM   2857  CD  GLU A 288     159.820 197.050 132.040  1.00  0.00           C
ATOM   2858  OE1 GLU A 288     159.450 198.080 131.470  1.00  0.00           O
ATOM   2859  OE2 GLU A 288     159.990 195.970 131.430  1.00  0.00           O
ATOM   2860  C   GLU A 288     160.850 196.030 136.470  1.00  0.00           C
ATOM   2861  O   GLU A 288     161.780 195.610 135.760  1.00  0.00           O
ATOM   2862  N   ASP A 289     160.090 195.320 137.210  1.00  0.00           N
ATOM   2863  H   ASP A 289     159.150 195.600 137.370  1.00  0.00           H
ATOM   2864  CA  ASP A 289     160.380 194.040 137.870  1.00  0.00           C
ATOM   2865  CB  ASP A 289     159.300 193.880 138.900  1.00  0.00           C
ATOM   2866  CG  ASP A 289     157.850 193.790 138.420  1.00  0.00           C
ATOM   2867  OD1 ASP A 289     156.950 193.810 139.260  1.00  0.00           O
ATOM   2868  OD2 ASP A 289     157.590 193.930 137.190  1.00  0.00           O
ATOM   2869  C   ASP A 289     160.560 192.730 137.100  1.00  0.00           C
ATOM   2870  O   ASP A 289     160.550 191.630 137.680  1.00  0.00           O
ATOM   2871  N   GLU A 290     161.170 192.960 135.930  1.00  0.00           N
ATOM   2872  H   GLU A 290     161.620 193.820 135.680  1.00  0.00           H
ATOM   2873  CA  GLU A 290     161.330 191.850 134.970  1.00  0.00           C
ATOM   2874  CB  GLU A 290     161.060 192.320 133.570  1.00  0.00           C
ATOM   2875  CG  GLU A 290     159.560 192.500 133.170  1.00  0.00           C
ATOM   2876  CD  GLU A 290     158.830 191.180 132.740  1.00  0.00           C
ATOM   2877  OE1 GLU A 290     157.630 191.250 132.240  1.00  0.00           O
ATOM   2878  OE2 GLU A 290     159.490 190.120 133.010  1.00  0.00           O
ATOM   2879  C   GLU A 290     162.650 191.120 134.970  1.00  0.00           C
ATOM   2880  O   GLU A 290     162.750 190.030 134.470  1.00  0.00           O
ATOM   2881  N   PHE A 291     163.700 191.750 135.480  1.00  0.00           N
ATOM   2882  H   PHE A 291     163.780 192.690 135.800  1.00  0.00           H
ATOM   2883  CA  PHE A 291     165.030 191.150 135.400  1.00  0.00           C
ATOM   2884  CB  PHE A 291     166.160 191.960 134.830  1.00  0.00           C
ATOM   2885  CG  PHE A 291     166.260 191.880 133.280  1.00  0.00           C
ATOM   2886  CD1 PHE A 291     165.500 192.500 132.300  1.00  0.00           C
ATOM   2887  HD1 PHE A 291     164.860 193.340 132.560  1.00  0.00           H
ATOM   2888  CD2 PHE A 291     166.940 190.690 132.820  1.00  0.00           C
ATOM   2889  HD2 PHE A 291     167.510 190.070 133.510  1.00  0.00           H
ATOM   2890  CE1 PHE A 291     165.330 191.970 131.010  1.00  0.00           C
ATOM   2891  HE1 PHE A 291     164.650 192.450 130.310  1.00  0.00           H
ATOM   2892  CE2 PHE A 291     166.720 190.130 131.580  1.00  0.00           C
ATOM   2893  HE2 PHE A 291     167.110 189.150 131.310  1.00  0.00           H
ATOM   2894  CZ  PHE A 291     165.930 190.760 130.640  1.00  0.00           C
ATOM   2895  HZ  PHE A 291     165.870 190.390 129.620  1.00  0.00           H
ATOM   2896  C   PHE A 291     165.520 190.280 136.580  1.00  0.00           C
ATOM   2897  O   PHE A 291     165.820 190.860 137.620  1.00  0.00           O
ATOM   2898  N   THR A 292     165.750 189.000 136.390  1.00  0.00           N
ATOM   2899  H   THR A 292     165.930 188.480 135.560  1.00  0.00           H
ATOM   2900  CA  THR A 292     166.040 188.220 137.660  1.00  0.00           C
ATOM   2901  CB  THR A 292     165.290 186.880 137.620  1.00  0.00           C
ATOM   2902  OG1 THR A 292     165.850 186.030 136.630  1.00  0.00           O
ATOM   2903  HG1 THR A 292     165.540 186.310 135.720  1.00  0.00           H
ATOM   2904  CG2 THR A 292     163.810 187.060 137.300  1.00  0.00           C
ATOM   2905  C   THR A 292     167.520 187.940 137.860  1.00  0.00           C
ATOM   2906  O   THR A 292     168.230 187.790 136.860  1.00  0.00           O
ATOM   2907  N   PRO A 293     168.040 187.880 139.110  1.00  0.00           N
ATOM   2908  CA  PRO A 293     169.480 187.550 139.340  1.00  0.00           C
ATOM   2909  CB  PRO A 293     169.620 187.290 140.820  1.00  0.00           C
ATOM   2910  CG  PRO A 293     168.460 188.010 141.520  1.00  0.00           C
ATOM   2911  CD  PRO A 293     167.390 188.020 140.450  1.00  0.00           C
ATOM   2912  C   PRO A 293     170.160 186.410 138.540  1.00  0.00           C
ATOM   2913  O   PRO A 293     171.160 186.750 137.860  1.00  0.00           O
ATOM   2914  N   PHE A 294     169.430 185.330 138.360  1.00  0.00           N
ATOM   2915  H   PHE A 294     168.820 184.990 139.080  1.00  0.00           H
ATOM   2916  CA  PHE A 294     169.650 184.280 137.390  1.00  0.00           C
ATOM   2917  CB  PHE A 294     168.690 183.040 137.240  1.00  0.00           C
ATOM   2918  CG  PHE A 294     169.180 181.790 136.510  1.00  0.00           C
ATOM   2919  CD1 PHE A 294     170.080 181.000 137.170  1.00  0.00           C
ATOM   2920  HD1 PHE A 294     170.680 181.530 137.910  1.00  0.00           H
ATOM   2921  CD2 PHE A 294     168.650 181.330 135.300  1.00  0.00           C
ATOM   2922  HD2 PHE A 294     168.000 182.000 134.740  1.00  0.00           H
ATOM   2923  CE1 PHE A 294     170.370 179.750 136.670  1.00  0.00           C
ATOM   2924  HE1 PHE A 294     170.730 179.110 137.470  1.00  0.00           H
ATOM   2925  CE2 PHE A 294     169.010 180.120 134.820  1.00  0.00           C
ATOM   2926  HE2 PHE A 294     168.450 179.670 134.000  1.00  0.00           H
ATOM   2927  CZ  PHE A 294     169.880 179.270 135.530  1.00  0.00           C
ATOM   2928  HZ  PHE A 294     170.150 178.350 135.010  1.00  0.00           H
ATOM   2929  C   PHE A 294     169.850 184.790 135.940  1.00  0.00           C
ATOM   2930  O   PHE A 294     170.730 184.330 135.280  1.00  0.00           O
ATOM   2931  N   ASP A 295     168.920 185.580 135.440  1.00  0.00           N
ATOM   2932  H   ASP A 295     168.090 185.760 135.960  1.00  0.00           H
ATOM   2933  CA  ASP A 295     168.950 186.220 134.150  1.00  0.00           C
ATOM   2934  CB  ASP A 295     167.800 187.140 133.780  1.00  0.00           C
ATOM   2935  CG  ASP A 295     166.450 186.430 133.710  1.00  0.00           C
ATOM   2936  OD1 ASP A 295     165.480 187.060 134.180  1.00  0.00           O
ATOM   2937  OD2 ASP A 295     166.320 185.350 133.050  1.00  0.00           O
ATOM   2938  C   ASP A 295     170.240 187.020 134.010  1.00  0.00           C
ATOM   2939  O   ASP A 295     171.230 186.520 133.490  1.00  0.00           O
ATOM   2940  N   VAL A 296     170.390 188.000 134.910  1.00  0.00           N
ATOM   2941  H   VAL A 296     169.770 188.080 135.690  1.00  0.00           H
ATOM   2942  CA  VAL A 296     171.470 189.030 134.830  1.00  0.00           C
ATOM   2943  CB  VAL A 296     171.090 190.260 135.720  1.00  0.00           C
ATOM   2944  CG1 VAL A 296     172.060 191.430 135.570  1.00  0.00           C
ATOM   2945  CG2 VAL A 296     169.680 190.750 135.400  1.00  0.00           C
ATOM   2946  C   VAL A 296     172.910 188.560 135.020  1.00  0.00           C
ATOM   2947  O   VAL A 296     173.640 188.870 134.110  1.00  0.00           O
ATOM   2948  N   VAL A 297     173.240 187.620 135.910  1.00  0.00           N
ATOM   2949  H   VAL A 297     172.570 187.450 136.630  1.00  0.00           H
ATOM   2950  CA  VAL A 297     174.680 187.120 135.990  1.00  0.00           C
ATOM   2951  CB  VAL A 297     174.960 186.360 137.280  1.00  0.00           C
ATOM   2952  CG1 VAL A 297     174.650 187.270 138.400  1.00  0.00           C
ATOM   2953  CG2 VAL A 297     174.140 185.100 137.460  1.00  0.00           C
ATOM   2954  C   VAL A 297     175.150 186.430 134.770  1.00  0.00           C
ATOM   2955  O   VAL A 297     176.070 187.010 134.210  1.00  0.00           O
ATOM   2956  N   ARG A 298     174.380 185.460 134.250  1.00  0.00           N
ATOM   2957  H   ARG A 298     173.590 185.190 134.790  1.00  0.00           H
ATOM   2958  CA  ARG A 298     174.810 184.720 133.030  1.00  0.00           C
ATOM   2959  CB  ARG A 298     174.000 183.370 132.900  1.00  0.00           C
ATOM   2960  CG  ARG A 298     174.710 182.260 132.070  1.00  0.00           C
ATOM   2961  CD  ARG A 298     173.970 180.900 132.300  1.00  0.00           C
ATOM   2962  NE  ARG A 298     172.650 180.810 131.630  1.00  0.00           N
ATOM   2963  HE  ARG A 298     172.290 181.600 131.140  1.00  0.00           H
ATOM   2964  CZ  ARG A 298     171.870 179.710 131.750  1.00  0.00           C
ATOM   2965  NH1 ARG A 298     172.300 178.540 132.190  1.00  0.00           N
ATOM   2966 1HH1 ARG A 298     173.250 178.380 132.460  1.00  0.00           H
ATOM   2967 2HH1 ARG A 298     171.600 177.850 132.340  1.00  0.00           H
ATOM   2968  NH2 ARG A 298     170.550 179.840 131.520  1.00  0.00           N
ATOM   2969 1HH2 ARG A 298     170.180 180.770 131.590  1.00  0.00           H
ATOM   2970 2HH2 ARG A 298     170.060 179.020 131.220  1.00  0.00           H
ATOM   2971  C   ARG A 298     174.810 185.610 131.770  1.00  0.00           C
ATOM   2972  O   ARG A 298     175.790 185.550 131.030  1.00  0.00           O
ATOM   2973  N   GLN A 299     173.860 186.570 131.690  1.00  0.00           N
ATOM   2974  H   GLN A 299     173.170 186.540 132.410  1.00  0.00           H
ATOM   2975  CA  GLN A 299     173.760 187.610 130.560  1.00  0.00           C
ATOM   2976  CB  GLN A 299     172.390 188.340 130.410  1.00  0.00           C
ATOM   2977  CG  GLN A 299     171.340 187.330 129.890  1.00  0.00           C
ATOM   2978  CD  GLN A 299     170.030 188.050 129.400  1.00  0.00           C
ATOM   2979  OE1 GLN A 299     168.940 187.900 129.860  1.00  0.00           O
ATOM   2980  NE2 GLN A 299     170.070 188.530 128.210  1.00  0.00           N
ATOM   2981 1HE2 GLN A 299     170.920 188.440 127.690  1.00  0.00           H
ATOM   2982 2HE2 GLN A 299     169.240 188.840 127.740  1.00  0.00           H
ATOM   2983  C   GLN A 299     174.870 188.660 130.470  1.00  0.00           C
ATOM   2984  O   GLN A 299     175.200 189.180 129.400  1.00  0.00           O
ATOM   2985  N   CYS A 300     175.610 188.760 131.620  1.00  0.00           N
ATOM   2986  H   CYS A 300     175.460 188.300 132.500  1.00  0.00           H
ATOM   2987  CA  CYS A 300     176.810 189.600 131.730  1.00  0.00           C
ATOM   2988  CB  CYS A 300     176.640 190.630 132.810  1.00  0.00           C
ATOM   2989  SG  CYS A 300     176.390 190.130 134.490  1.00  0.00           S
ATOM   2990  HG  CYS A 300     175.080 190.370 134.420  1.00  0.00           H
ATOM   2991  C   CYS A 300     178.180 188.940 131.910  1.00  0.00           C
ATOM   2992  O   CYS A 300     179.190 189.260 131.220  1.00  0.00           O
ATOM   2993  N   SER A 301     178.370 187.960 132.880  1.00  0.00           N
ATOM   2994  H   SER A 301     177.550 187.820 133.430  1.00  0.00           H
ATOM   2995  CA  SER A 301     179.550 187.170 133.120  1.00  0.00           C
ATOM   2996  CB  SER A 301     179.440 186.480 134.470  1.00  0.00           C
ATOM   2997  OG  SER A 301     180.570 185.640 134.880  1.00  0.00           O
ATOM   2998  HG  SER A 301     180.250 184.940 135.520  1.00  0.00           H
ATOM   2999  C   SER A 301     179.900 186.170 132.020  1.00  0.00           C
ATOM   3000  O   SER A 301     179.040 185.690 131.250  1.00  0.00           O
ATOM   3001  N   GLY A 302     181.220 186.220 131.720  1.00  0.00           N
ATOM   3002  H   GLY A 302     181.880 186.760 132.240  1.00  0.00           H
ATOM   3003  CA  GLY A 302     181.910 185.330 130.740  1.00  0.00           C
ATOM   3004  C   GLY A 302     181.570 185.740 129.290  1.00  0.00           C
ATOM   3005  O   GLY A 302     182.340 186.440 128.680  1.00  0.00           O
ATOM   3006  N   VAL A 303     180.690 184.970 128.620  1.00  0.00           N
ATOM   3007  H   VAL A 303     180.250 184.150 128.980  1.00  0.00           H
ATOM   3008  CA  VAL A 303     180.350 185.250 127.190  1.00  0.00           C
ATOM   3009  CB  VAL A 303     180.830 184.130 126.230  1.00  0.00           C
ATOM   3010  CG1 VAL A 303     180.240 184.300 124.840  1.00  0.00           C
ATOM   3011  CG2 VAL A 303     182.350 184.010 126.110  1.00  0.00           C
ATOM   3012  C   VAL A 303     178.960 185.780 127.100  1.00  0.00           C
ATOM   3013  O   VAL A 303     178.040 185.010 127.380  1.00  0.00           O
ATOM   3014  N   THR A 304     178.840 187.000 126.590  1.00  0.00           N
ATOM   3015  H   THR A 304     179.510 187.460 126.010  1.00  0.00           H
ATOM   3016  CA  THR A 304     177.600 187.740 126.620  1.00  0.00           C
ATOM   3017  CB  THR A 304     177.860 189.250 126.520  1.00  0.00           C
ATOM   3018  OG1 THR A 304     178.940 189.560 125.590  1.00  0.00           O
ATOM   3019  HG1 THR A 304     179.030 190.550 125.590  1.00  0.00           H
ATOM   3020  CG2 THR A 304     178.080 189.750 127.900  1.00  0.00           C
ATOM   3021  C   THR A 304     176.480 187.330 125.640  1.00  0.00           C
ATOM   3022  O   THR A 304     176.520 187.680 124.460  1.00  0.00           O
ATOM   3023  N   PHE A 305     175.390 186.760 126.190  1.00  0.00           N
ATOM   3024  H   PHE A 305     175.510 186.180 127.000  1.00  0.00           H
ATOM   3025  CA  PHE A 305     174.090 186.570 125.590  1.00  0.00           C
ATOM   3026  CB  PHE A 305     173.310 185.460 126.320  1.00  0.00           C
ATOM   3027  CG  PHE A 305     172.000 185.010 125.710  1.00  0.00           C
ATOM   3028  CD1 PHE A 305     171.990 184.370 124.530  1.00  0.00           C
ATOM   3029  HD1 PHE A 305     172.930 183.860 124.310  1.00  0.00           H
ATOM   3030  CD2 PHE A 305     170.760 185.340 126.220  1.00  0.00           C
ATOM   3031  HD2 PHE A 305     170.720 185.970 127.110  1.00  0.00           H
ATOM   3032  CE1 PHE A 305     170.860 184.100 123.800  1.00  0.00           C
ATOM   3033  HE1 PHE A 305     171.050 183.390 122.990  1.00  0.00           H
ATOM   3034  CE2 PHE A 305     169.600 185.120 125.500  1.00  0.00           C
ATOM   3035  HE2 PHE A 305     168.650 185.380 125.960  1.00  0.00           H
ATOM   3036  CZ  PHE A 305     169.640 184.460 124.260  1.00  0.00           C
ATOM   3037  HZ  PHE A 305     168.650 184.220 123.890  1.00  0.00           H
ATOM   3038  C   PHE A 305     173.380 187.940 125.820  1.00  0.00           C
ATOM   3039  O   PHE A 305     172.600 188.120 126.780  1.00  0.00           O
ATOM   3040  N   GLN A 306     173.910 188.970 125.140  1.00  0.00           N
ATOM   3041  H   GLN A 306     174.440 188.660 124.350  1.00  0.00           H
ATOM   3042  CA  GLN A 306     173.430 190.370 125.150  1.00  0.00           C
ATOM   3043  CB  GLN A 306     174.410 191.250 125.930  1.00  0.00           C
ATOM   3044  CG  GLN A 306     174.170 191.510 127.390  1.00  0.00           C
ATOM   3045  CD  GLN A 306     175.070 192.480 128.020  1.00  0.00           C
ATOM   3046  OE1 GLN A 306     175.100 193.690 127.770  1.00  0.00           O
ATOM   3047  NE2 GLN A 306     175.760 192.040 129.060  1.00  0.00           N
ATOM   3048 1HE2 GLN A 306     175.640 191.080 129.320  1.00  0.00           H
ATOM   3049 2HE2 GLN A 306     176.280 192.640 129.650  1.00  0.00           H
ATOM   3050  C   GLN A 306     173.220 191.030 123.800  1.00  0.00           C
ATOM   3051  O1  GLN A 306     172.410 191.940 123.670  1.00  0.00           O
ATOM   3052  O2  GLN A 306     174.130 190.800 122.970  1.00  0.00           O
ATOM   3053  C45 LIG B 307     151.380 184.960 140.720  1.00  0.00           C
ATOM   3054  C44 LIG B 307     151.380 185.560 139.300  1.00  0.00           C
ATOM   3055  C46 LIG B 307     152.340 185.990 138.500  1.00  0.00           C
ATOM   3056  H48 LIG B 307     153.400 185.740 138.590  1.00  0.00           H
ATOM   3057  O43 LIG B 307     150.240 186.010 138.840  1.00  0.00           O
ATOM   3058  N42 LIG B 307     150.470 186.830 137.740  1.00  0.00           N
ATOM   3059  C41 LIG B 307     151.770 186.750 137.560  1.00  0.00           C
ATOM   3060  C40 LIG B 307     152.450 187.280 136.540  1.00  0.00           C
ATOM   3061  O47 LIG B 307     153.230 188.190 136.820  1.00  0.00           O
ATOM   3062  N39 LIG B 307     152.060 186.960 135.290  1.00  0.00           N
ATOM   3063  H5D LIG B 307     151.250 186.380 135.200  1.00  0.00           H
ATOM   3064  C37 LIG B 307     152.860 187.350 134.110  1.00  0.00           C
ATOM   3065  C38 LIG B 307     153.770 186.140 133.820  1.00  0.00           C
ATOM   3066  C36 LIG B 307     151.980 187.810 132.980  1.00  0.00           C
ATOM   3067  O48 LIG B 307     150.950 187.230 132.630  1.00  0.00           O
ATOM   3068  N35 LIG B 307     152.560 188.780 132.200  1.00  0.00           N
ATOM   3069  H5C LIG B 307     153.520 189.040 132.280  1.00  0.00           H
ATOM   3070  C31 LIG B 307     151.900 189.720 131.220  1.00  0.00           C
ATOM   3071  C32 LIG B 307     152.550 191.090 131.050  1.00  0.00           C
ATOM   3072  C34 LIG B 307     151.660 191.990 130.180  1.00  0.00           C
ATOM   3073  C33 LIG B 307     152.890 191.760 132.410  1.00  0.00           C
ATOM   3074  C30 LIG B 307     152.010 189.060 129.780  1.00  0.00           C
ATOM   3075  O49 LIG B 307     153.100 188.670 129.490  1.00  0.00           O
ATOM   3076  N29 LIG B 307     150.860 188.930 129.060  1.00  0.00           N
ATOM   3077  H29 LIG B 307     150.040 189.440 129.320  1.00  0.00           H
ATOM   3078  C05 LIG B 307     150.820 188.330 127.760  1.00  0.00           C
ATOM   3079  C04 LIG B 307     149.340 187.950 127.570  1.00  0.00           C
ATOM   3080  C02 LIG B 307     148.900 186.690 128.350  1.00  0.00           C
ATOM   3081  C03 LIG B 307     148.490 186.870 129.820  1.00  0.00           C
ATOM   3082  C01 LIG B 307     147.770 186.100 127.580  1.00  0.00           C
ATOM   3083  C06 LIG B 307     151.260 189.330 126.630  1.00  0.00           C
ATOM   3084  O28 LIG B 307     150.530 190.310 126.380  1.00  0.00           O
ATOM   3085  N07 LIG B 307     152.490 189.220 126.110  1.00  0.00           N
ATOM   3086  H5B LIG B 307     153.150 188.590 126.530  1.00  0.00           H
ATOM   3087  C08 LIG B 307     152.920 190.040 124.910  1.00  0.00           C
ATOM   3088  C09 LIG B 307     154.230 190.750 125.370  1.00  0.00           C
ATOM   3089  C10 LIG B 307     154.180 191.950 126.280  1.00  0.00           C
ATOM   3090  C14 LIG B 307     153.300 193.000 125.750  1.00  0.00           C
ATOM   3091  C13 LIG B 307     153.580 193.920 126.930  1.00  0.00           C
ATOM   3092  N12 LIG B 307     155.030 194.140 126.930  1.00  0.00           N
ATOM   3093  H12 LIG B 307     155.220 194.820 126.230  1.00  0.00           H
ATOM   3094  H5A LIG B 307     155.400 194.440 127.800  1.00  0.00           H
ATOM   3095  C11 LIG B 307     155.480 192.800 126.480  1.00  0.00           C
ATOM   3096  O15 LIG B 307     156.150 192.830 125.200  1.00  0.00           O
ATOM   3097  H49 LIG B 307     156.730 192.020 125.200  1.00  0.00           H
ATOM   3098  C16 LIG B 307     153.200 189.190 123.680  1.00  0.00           C
ATOM   3099  C17 LIG B 307     151.890 188.580 123.250  1.00  0.00           C
ATOM   3100  C18 LIG B 307     151.020 189.580 122.490  1.00  0.00           C
ATOM   3101  O27 LIG B 307     151.310 189.940 121.350  1.00  0.00           O
ATOM   3102  O19 LIG B 307     150.050 190.180 123.280  1.00  0.00           O
ATOM   3103  C20 LIG B 307     148.800 190.310 122.610  1.00  0.00           C
ATOM   3104  C21 LIG B 307     147.930 189.150 123.040  1.00  0.00           C
ATOM   3105  C22 LIG B 307     147.290 189.070 124.300  1.00  0.00           C
ATOM   3106  H22 LIG B 307     146.980 190.000 124.780  1.00  0.00           H
ATOM   3107  C23 LIG B 307     146.680 187.860 124.650  1.00  0.00           C
ATOM   3108  H23 LIG B 307     146.150 187.750 125.590  1.00  0.00           H
ATOM   3109  C24 LIG B 307     146.630 186.760 123.790  1.00  0.00           C
ATOM   3110  H24 LIG B 307     146.290 185.770 124.110  1.00  0.00           H
ATOM   3111  C25 LIG B 307     147.180 186.850 122.540  1.00  0.00           C
ATOM   3112  H25 LIG B 307     147.260 185.930 121.970  1.00  0.00           H
ATOM   3113  C26 LIG B 307     147.880 188.050 122.150  1.00  0.00           C
ATOM   3114  H26 LIG B 307     148.010 188.240 121.080  1.00  0.00           H
TER
ENDMDL
