# Supplementary material for: Microsecond MD Simulation and Multiple-Conformation Virtual Screening to Identify Potential Anti-COVID-19 Inhibitors Against SARS-CoV-2 Main Protease
Source: Front Chem. 2021 Jan 13;8:595273. doi: 10.3389/fchem.2020.595273 (PMC7873971; doi:10.3389/fchem.2020.595273)
Supplement: Supplementary file 2 [file Data_Sheet_1.ZIP › Ns_Pose_PDB/Ns_Pose_PDB/1_micro_6LU7_complex/850ns.pdb]

REMARK    GENERATED BY TRJCONV
TITLE     model - minimized in water t= 850000.00000 step= 425000000
REMARK    THIS IS A SIMULATION BOX
CRYST1   97.824   97.824   97.824  90.00  90.00  90.00 P 1           1
MODEL        1
ATOM      1  N   SER A   1     137.310 200.180 133.070  1.00  0.00           N
ATOM      2  H1  SER A   1     136.380 199.840 132.900  1.00  0.00           H
ATOM      3  H2  SER A   1     137.620 200.560 132.200  1.00  0.00           H
ATOM      4  H3  SER A   1     138.000 199.520 133.370  1.00  0.00           H
ATOM      5  CA  SER A   1     137.210 201.320 134.050  1.00  0.00           C
ATOM      6  CB  SER A   1     136.450 202.470 133.490  1.00  0.00           C
ATOM      7  OG  SER A   1     136.820 202.630 132.130  1.00  0.00           O
ATOM      8  HG  SER A   1     136.610 203.550 131.800  1.00  0.00           H
ATOM      9  C   SER A   1     136.590 200.750 135.310  1.00  0.00           C
ATOM     10  O   SER A   1     135.500 200.160 135.140  1.00  0.00           O
ATOM     11  N   GLY A   2     137.340 200.610 136.410  1.00  0.00           N
ATOM     12  H   GLY A   2     138.080 201.270 136.550  1.00  0.00           H
ATOM     13  CA  GLY A   2     136.850 200.080 137.670  1.00  0.00           C
ATOM     14  C   GLY A   2     137.350 198.740 137.880  1.00  0.00           C
ATOM     15  O   GLY A   2     136.880 197.750 137.290  1.00  0.00           O
ATOM     16  N   PHE A   3     138.370 198.640 138.720  1.00  0.00           N
ATOM     17  H   PHE A   3     138.720 199.420 139.240  1.00  0.00           H
ATOM     18  CA  PHE A   3     138.980 197.410 139.160  1.00  0.00           C
ATOM     19  CB  PHE A   3     140.540 197.540 139.280  1.00  0.00           C
ATOM     20  CG  PHE A   3     141.200 197.480 137.900  1.00  0.00           C
ATOM     21  CD1 PHE A   3     141.200 198.600 137.150  1.00  0.00           C
ATOM     22  HD1 PHE A   3     140.860 199.590 137.460  1.00  0.00           H
ATOM     23  CD2 PHE A   3     141.540 196.290 137.250  1.00  0.00           C
ATOM     24  HD2 PHE A   3     141.360 195.340 137.770  1.00  0.00           H
ATOM     25  CE1 PHE A   3     141.580 198.560 135.810  1.00  0.00           C
ATOM     26  HE1 PHE A   3     141.250 199.330 135.100  1.00  0.00           H
ATOM     27  CE2 PHE A   3     141.880 196.200 135.890  1.00  0.00           C
ATOM     28  HE2 PHE A   3     142.490 195.370 135.530  1.00  0.00           H
ATOM     29  CZ  PHE A   3     141.880 197.370 135.200  1.00  0.00           C
ATOM     30  HZ  PHE A   3     141.860 197.350 134.110  1.00  0.00           H
ATOM     31  C   PHE A   3     138.340 196.880 140.420  1.00  0.00           C
ATOM     32  O   PHE A   3     138.350 197.460 141.510  1.00  0.00           O
ATOM     33  N   ARG A   4     137.650 195.780 140.330  1.00  0.00           N
ATOM     34  H   ARG A   4     137.510 195.390 139.420  1.00  0.00           H
ATOM     35  CA  ARG A   4     136.800 195.200 141.420  1.00  0.00           C
ATOM     36  CB  ARG A   4     135.340 194.920 140.840  1.00  0.00           C
ATOM     37  CG  ARG A   4     134.590 196.210 140.480  1.00  0.00           C
ATOM     38  CD  ARG A   4     133.620 195.880 139.370  1.00  0.00           C
ATOM     39  NE  ARG A   4     134.180 195.500 138.070  1.00  0.00           N
ATOM     40  HE  ARG A   4     134.390 194.530 137.970  1.00  0.00           H
ATOM     41  CZ  ARG A   4     134.120 196.110 136.930  1.00  0.00           C
ATOM     42  NH1 ARG A   4     133.410 197.270 136.640  1.00  0.00           N
ATOM     43 1HH1 ARG A   4     132.820 197.760 137.270  1.00  0.00           H
ATOM     44 2HH1 ARG A   4     133.810 197.870 135.940  1.00  0.00           H
ATOM     45  NH2 ARG A   4     134.790 195.570 135.840  1.00  0.00           N
ATOM     46 1HH2 ARG A   4     135.470 194.850 135.950  1.00  0.00           H
ATOM     47 2HH2 ARG A   4     134.580 195.850 134.900  1.00  0.00           H
ATOM     48  C   ARG A   4     137.480 193.940 141.980  1.00  0.00           C
ATOM     49  O   ARG A   4     137.620 192.950 141.240  1.00  0.00           O
ATOM     50  N   LYS A   5     137.710 193.960 143.300  1.00  0.00           N
ATOM     51  H   LYS A   5     137.830 194.870 143.700  1.00  0.00           H
ATOM     52  CA  LYS A   5     137.860 192.740 144.100  1.00  0.00           C
ATOM     53  CB  LYS A   5     138.500 193.070 145.450  1.00  0.00           C
ATOM     54  CG  LYS A   5     139.910 193.630 145.440  1.00  0.00           C
ATOM     55  CD  LYS A   5     140.560 193.710 146.870  1.00  0.00           C
ATOM     56  CE  LYS A   5     141.940 194.420 146.730  1.00  0.00           C
ATOM     57  NZ  LYS A   5     142.580 194.260 148.000  1.00  0.00           N
ATOM     58  HZ1 LYS A   5     141.870 194.460 148.670  1.00  0.00           H
ATOM     59  HZ2 LYS A   5     143.040 193.380 148.100  1.00  0.00           H
ATOM     60  HZ3 LYS A   5     143.290 194.960 148.130  1.00  0.00           H
ATOM     61  C   LYS A   5     136.670 191.780 144.280  1.00  0.00           C
ATOM     62  O   LYS A   5     135.750 192.040 145.040  1.00  0.00           O
ATOM     63  N   MET A   6     136.770 190.700 143.490  1.00  0.00           N
ATOM     64  H   MET A   6     137.650 190.450 143.080  1.00  0.00           H
ATOM     65  CA  MET A   6     135.660 189.670 143.340  1.00  0.00           C
ATOM     66  CB  MET A   6     135.740 189.080 141.910  1.00  0.00           C
ATOM     67  CG  MET A   6     135.690 190.140 140.850  1.00  0.00           C
ATOM     68  SD  MET A   6     135.480 189.630 139.120  1.00  0.00           S
ATOM     69  CE  MET A   6     133.880 188.900 138.990  1.00  0.00           C
ATOM     70  C   MET A   6     135.710 188.520 144.350  1.00  0.00           C
ATOM     71  O   MET A   6     136.430 187.490 144.220  1.00  0.00           O
ATOM     72  N   ALA A   7     134.840 188.640 145.340  1.00  0.00           N
ATOM     73  H   ALA A   7     134.500 189.540 145.640  1.00  0.00           H
ATOM     74  CA  ALA A   7     134.670 187.700 146.440  1.00  0.00           C
ATOM     75  CB  ALA A   7     134.590 188.480 147.720  1.00  0.00           C
ATOM     76  C   ALA A   7     133.510 186.720 146.210  1.00  0.00           C
ATOM     77  O   ALA A   7     132.380 187.070 146.090  1.00  0.00           O
ATOM     78  N   PHE A   8     133.760 185.410 146.480  1.00  0.00           N
ATOM     79  H   PHE A   8     134.610 185.170 146.960  1.00  0.00           H
ATOM     80  CA  PHE A   8     132.730 184.320 146.320  1.00  0.00           C
ATOM     81  CB  PHE A   8     133.190 183.290 145.310  1.00  0.00           C
ATOM     82  CG  PHE A   8     133.360 183.890 143.920  1.00  0.00           C
ATOM     83  CD1 PHE A   8     134.440 184.610 143.480  1.00  0.00           C
ATOM     84  HD1 PHE A   8     135.440 184.350 143.830  1.00  0.00           H
ATOM     85  CD2 PHE A   8     132.180 184.070 143.250  1.00  0.00           C
ATOM     86  HD2 PHE A   8     131.310 183.500 143.590  1.00  0.00           H
ATOM     87  CE1 PHE A   8     134.360 185.530 142.420  1.00  0.00           C
ATOM     88  HE1 PHE A   8     135.180 186.120 142.020  1.00  0.00           H
ATOM     89  CE2 PHE A   8     132.100 184.820 142.090  1.00  0.00           C
ATOM     90  HE2 PHE A   8     131.150 184.770 141.570  1.00  0.00           H
ATOM     91  CZ  PHE A   8     133.170 185.590 141.740  1.00  0.00           C
ATOM     92  HZ  PHE A   8     133.080 186.360 140.970  1.00  0.00           H
ATOM     93  C   PHE A   8     132.440 183.540 147.600  1.00  0.00           C
ATOM     94  O   PHE A   8     133.180 182.660 148.010  1.00  0.00           O
ATOM     95  N   PRO A   9     131.160 183.660 148.030  1.00  0.00           N
ATOM     96  CA  PRO A   9     130.650 182.910 149.170  1.00  0.00           C
ATOM     97  CB  PRO A   9     129.750 183.850 149.930  1.00  0.00           C
ATOM     98  CG  PRO A   9     129.100 184.670 148.770  1.00  0.00           C
ATOM     99  CD  PRO A   9     130.230 184.790 147.740  1.00  0.00           C
ATOM    100  C   PRO A   9     129.960 181.630 148.680  1.00  0.00           C
ATOM    101  O   PRO A   9     129.800 181.390 147.470  1.00  0.00           O
ATOM    102  N   SER A  10     129.720 180.710 149.620  1.00  0.00           N
ATOM    103  H   SER A  10     129.800 181.000 150.570  1.00  0.00           H
ATOM    104  CA  SER A  10     129.250 179.360 149.300  1.00  0.00           C
ATOM    105  CB  SER A  10     130.330 178.230 149.520  1.00  0.00           C
ATOM    106  OG  SER A  10     130.650 178.100 150.930  1.00  0.00           O
ATOM    107  HG  SER A  10     130.500 178.960 151.410  1.00  0.00           H
ATOM    108  C   SER A  10     128.010 178.830 149.980  1.00  0.00           C
ATOM    109  O   SER A  10     127.340 177.920 149.390  1.00  0.00           O
ATOM    110  N   GLY A  11     127.580 179.450 151.040  1.00  0.00           N
ATOM    111  H   GLY A  11     127.840 180.410 151.160  1.00  0.00           H
ATOM    112  CA  GLY A  11     126.480 179.090 151.880  1.00  0.00           C
ATOM    113  C   GLY A  11     127.010 178.100 152.950  1.00  0.00           C
ATOM    114  O   GLY A  11     127.000 178.380 154.170  1.00  0.00           O
ATOM    115  N   LYS A  12     127.810 177.120 152.500  1.00  0.00           N
ATOM    116  H   LYS A  12     127.850 177.010 151.510  1.00  0.00           H
ATOM    117  CA  LYS A  12     128.550 176.010 153.150  1.00  0.00           C
ATOM    118  CB  LYS A  12     129.090 175.000 152.080  1.00  0.00           C
ATOM    119  CG  LYS A  12     127.900 174.470 151.290  1.00  0.00           C
ATOM    120  CD  LYS A  12     128.120 173.070 150.880  1.00  0.00           C
ATOM    121  CE  LYS A  12     126.960 172.470 150.080  1.00  0.00           C
ATOM    122  NZ  LYS A  12     127.270 171.140 149.590  1.00  0.00           N
ATOM    123  HZ1 LYS A  12     126.420 170.900 149.100  1.00  0.00           H
ATOM    124  HZ2 LYS A  12     128.020 171.090 148.940  1.00  0.00           H
ATOM    125  HZ3 LYS A  12     127.360 170.460 150.310  1.00  0.00           H
ATOM    126  C   LYS A  12     129.530 176.530 154.230  1.00  0.00           C
ATOM    127  O   LYS A  12     129.340 176.130 155.390  1.00  0.00           O
ATOM    128  N   VAL A  13     130.540 177.300 153.890  1.00  0.00           N
ATOM    129  H   VAL A  13     130.740 177.520 152.940  1.00  0.00           H
ATOM    130  CA  VAL A  13     131.540 177.660 154.920  1.00  0.00           C
ATOM    131  CB  VAL A  13     132.780 178.420 154.420  1.00  0.00           C
ATOM    132  CG1 VAL A  13     133.830 178.710 155.540  1.00  0.00           C
ATOM    133  CG2 VAL A  13     133.420 177.600 153.340  1.00  0.00           C
ATOM    134  C   VAL A  13     130.890 178.610 155.960  1.00  0.00           C
ATOM    135  O   VAL A  13     130.810 178.210 157.130  1.00  0.00           O
ATOM    136  N   GLU A  14     130.090 179.600 155.490  1.00  0.00           N
ATOM    137  H   GLU A  14     129.970 179.730 154.510  1.00  0.00           H
ATOM    138  CA  GLU A  14     129.090 180.380 156.240  1.00  0.00           C
ATOM    139  CB  GLU A  14     128.210 181.080 155.220  1.00  0.00           C
ATOM    140  CG  GLU A  14     129.010 182.000 154.310  1.00  0.00           C
ATOM    141  CD  GLU A  14     129.240 181.330 152.980  1.00  0.00           C
ATOM    142  OE1 GLU A  14     130.090 180.430 152.770  1.00  0.00           O
ATOM    143  OE2 GLU A  14     128.540 181.700 152.020  1.00  0.00           O
ATOM    144  C   GLU A  14     128.250 179.590 157.270  1.00  0.00           C
ATOM    145  O   GLU A  14     128.200 179.940 158.460  1.00  0.00           O
ATOM    146  N   GLY A  15     127.500 178.640 156.730  1.00  0.00           N
ATOM    147  H   GLY A  15     127.380 178.560 155.740  1.00  0.00           H
ATOM    148  CA  GLY A  15     126.620 177.770 157.470  1.00  0.00           C
ATOM    149  C   GLY A  15     127.360 176.850 158.420  1.00  0.00           C
ATOM    150  O   GLY A  15     126.790 176.480 159.440  1.00  0.00           O
ATOM    151  N   CYS A  16     128.580 176.490 158.150  1.00  0.00           N
ATOM    152  H   CYS A  16     128.980 176.590 157.240  1.00  0.00           H
ATOM    153  CA  CYS A  16     129.440 175.640 159.060  1.00  0.00           C
ATOM    154  CB  CYS A  16     130.180 174.580 158.240  1.00  0.00           C
ATOM    155  SG  CYS A  16     128.960 173.410 157.490  1.00  0.00           S
ATOM    156  HG  CYS A  16     128.270 173.330 158.620  1.00  0.00           H
ATOM    157  C   CYS A  16     130.250 176.490 160.120  1.00  0.00           C
ATOM    158  O   CYS A  16     130.860 175.930 160.980  1.00  0.00           O
ATOM    159  N   MET A  17     130.000 177.780 160.200  1.00  0.00           N
ATOM    160  H   MET A  17     129.420 178.210 159.510  1.00  0.00           H
ATOM    161  CA  MET A  17     130.660 178.720 161.080  1.00  0.00           C
ATOM    162  CB  MET A  17     130.790 179.970 160.200  1.00  0.00           C
ATOM    163  CG  MET A  17     131.820 180.990 160.850  1.00  0.00           C
ATOM    164  SD  MET A  17     133.370 180.170 161.410  1.00  0.00           S
ATOM    165  CE  MET A  17     134.490 180.840 160.180  1.00  0.00           C
ATOM    166  C   MET A  17     129.780 179.010 162.290  1.00  0.00           C
ATOM    167  O   MET A  17     128.620 179.410 162.220  1.00  0.00           O
ATOM    168  N   VAL A  18     130.220 178.400 163.410  1.00  0.00           N
ATOM    169  H   VAL A  18     131.120 177.970 163.400  1.00  0.00           H
ATOM    170  CA  VAL A  18     129.520 178.190 164.660  1.00  0.00           C
ATOM    171  CB  VAL A  18     129.330 176.730 165.020  1.00  0.00           C
ATOM    172  CG1 VAL A  18     128.510 175.980 163.970  1.00  0.00           C
ATOM    173  CG2 VAL A  18     130.670 176.070 165.210  1.00  0.00           C
ATOM    174  C   VAL A  18     130.040 178.970 165.810  1.00  0.00           C
ATOM    175  O   VAL A  18     131.160 179.320 165.800  1.00  0.00           O
ATOM    176  N   GLN A  19     129.160 179.320 166.800  1.00  0.00           N
ATOM    177  H   GLN A  19     128.210 179.010 166.770  1.00  0.00           H
ATOM    178  CA  GLN A  19     129.500 180.020 168.050  1.00  0.00           C
ATOM    179  CB  GLN A  19     128.270 180.520 168.770  1.00  0.00           C
ATOM    180  CG  GLN A  19     127.270 181.460 168.060  1.00  0.00           C
ATOM    181  CD  GLN A  19     126.210 181.930 169.030  1.00  0.00           C
ATOM    182  OE1 GLN A  19     126.070 183.140 169.380  1.00  0.00           O
ATOM    183  NE2 GLN A  19     125.170 181.160 169.230  1.00  0.00           N
ATOM    184 1HE2 GLN A  19     124.850 180.370 168.720  1.00  0.00           H
ATOM    185 2HE2 GLN A  19     124.730 181.420 170.090  1.00  0.00           H
ATOM    186  C   GLN A  19     130.220 179.060 169.070  1.00  0.00           C
ATOM    187  O   GLN A  19     129.580 178.210 169.740  1.00  0.00           O
ATOM    188  N   VAL A  20     131.490 179.350 169.340  1.00  0.00           N
ATOM    189  H   VAL A  20     131.940 180.210 169.100  1.00  0.00           H
ATOM    190  CA  VAL A  20     132.430 178.600 170.280  1.00  0.00           C
ATOM    191  CB  VAL A  20     133.620 177.980 169.550  1.00  0.00           C
ATOM    192  CG1 VAL A  20     134.440 177.090 170.570  1.00  0.00           C
ATOM    193  CG2 VAL A  20     133.240 177.210 168.310  1.00  0.00           C
ATOM    194  C   VAL A  20     132.730 179.330 171.640  1.00  0.00           C
ATOM    195  O   VAL A  20     133.530 180.290 171.740  1.00  0.00           O
ATOM    196  N   THR A  21     131.880 178.940 172.650  1.00  0.00           N
ATOM    197  H   THR A  21     131.010 178.510 172.440  1.00  0.00           H
ATOM    198  CA  THR A  21     132.020 179.420 174.000  1.00  0.00           C
ATOM    199  CB  THR A  21     130.650 179.360 174.760  1.00  0.00           C
ATOM    200  OG1 THR A  21     129.580 179.790 173.850  1.00  0.00           O
ATOM    201  HG1 THR A  21     129.910 180.680 173.550  1.00  0.00           H
ATOM    202  CG2 THR A  21     130.640 180.170 175.980  1.00  0.00           C
ATOM    203  C   THR A  21     133.220 178.780 174.710  1.00  0.00           C
ATOM    204  O   THR A  21     133.000 177.780 175.400  1.00  0.00           O
ATOM    205  N   CYS A  22     134.440 179.370 174.640  1.00  0.00           N
ATOM    206  H   CYS A  22     134.670 179.970 173.870  1.00  0.00           H
ATOM    207  CA  CYS A  22     135.620 178.940 175.510  1.00  0.00           C
ATOM    208  CB  CYS A  22     136.940 179.430 174.820  1.00  0.00           C
ATOM    209  SG  CYS A  22     138.460 179.010 175.740  1.00  0.00           S
ATOM    210  HG  CYS A  22     139.330 179.260 174.770  1.00  0.00           H
ATOM    211  C   CYS A  22     135.540 179.520 176.910  1.00  0.00           C
ATOM    212  O   CYS A  22     135.790 180.680 177.170  1.00  0.00           O
ATOM    213  N   GLY A  23     135.100 178.750 177.840  1.00  0.00           N
ATOM    214  H   GLY A  23     134.720 177.850 177.660  1.00  0.00           H
ATOM    215  CA  GLY A  23     134.940 179.180 179.250  1.00  0.00           C
ATOM    216  C   GLY A  23     133.790 180.180 179.440  1.00  0.00           C
ATOM    217  O   GLY A  23     132.900 179.850 180.160  1.00  0.00           O
ATOM    218  N   THR A  24     134.120 181.470 179.240  1.00  0.00           N
ATOM    219  H   THR A  24     134.920 181.580 178.650  1.00  0.00           H
ATOM    220  CA  THR A  24     133.170 182.640 179.330  1.00  0.00           C
ATOM    221  CB  THR A  24     133.670 183.680 180.340  1.00  0.00           C
ATOM    222  OG1 THR A  24     135.050 183.920 180.070  1.00  0.00           O
ATOM    223  HG1 THR A  24     135.270 184.870 180.270  1.00  0.00           H
ATOM    224  CG2 THR A  24     133.420 183.140 181.710  1.00  0.00           C
ATOM    225  C   THR A  24     133.090 183.350 177.930  1.00  0.00           C
ATOM    226  O   THR A  24     132.210 184.200 177.830  1.00  0.00           O
ATOM    227  N   THR A  25     134.140 183.430 177.130  1.00  0.00           N
ATOM    228  H   THR A  25     135.080 183.170 177.360  1.00  0.00           H
ATOM    229  CA  THR A  25     134.060 184.310 175.940  1.00  0.00           C
ATOM    230  CB  THR A  25     135.490 184.760 175.570  1.00  0.00           C
ATOM    231  OG1 THR A  25     136.150 185.400 176.680  1.00  0.00           O
ATOM    232  HG1 THR A  25     136.780 184.740 177.100  1.00  0.00           H
ATOM    233  CG2 THR A  25     135.600 185.790 174.390  1.00  0.00           C
ATOM    234  C   THR A  25     133.580 183.460 174.760  1.00  0.00           C
ATOM    235  O   THR A  25     134.150 182.460 174.350  1.00  0.00           O
ATOM    236  N   THR A  26     132.570 183.890 174.040  1.00  0.00           N
ATOM    237  H   THR A  26     132.200 184.800 174.220  1.00  0.00           H
ATOM    238  CA  THR A  26     132.150 183.200 172.820  1.00  0.00           C
ATOM    239  CB  THR A  26     130.630 183.300 172.610  1.00  0.00           C
ATOM    240  OG1 THR A  26     130.050 182.410 173.520  1.00  0.00           O
ATOM    241  HG1 THR A  26     129.160 182.770 173.810  1.00  0.00           H
ATOM    242  CG2 THR A  26     130.140 182.750 171.250  1.00  0.00           C
ATOM    243  C   THR A  26     132.900 183.790 171.560  1.00  0.00           C
ATOM    244  O   THR A  26     132.860 185.030 171.320  1.00  0.00           O
ATOM    245  N   LEU A  27     133.690 182.930 170.970  1.00  0.00           N
ATOM    246  H   LEU A  27     133.640 181.980 171.290  1.00  0.00           H
ATOM    247  CA  LEU A  27     134.560 183.180 169.750  1.00  0.00           C
ATOM    248  CB  LEU A  27     135.920 182.670 170.150  1.00  0.00           C
ATOM    249  CG  LEU A  27     136.550 183.600 171.210  1.00  0.00           C
ATOM    250  CD1 LEU A  27     137.670 182.810 171.910  1.00  0.00           C
ATOM    251  CD2 LEU A  27     136.880 185.030 170.740  1.00  0.00           C
ATOM    252  C   LEU A  27     133.810 182.470 168.550  1.00  0.00           C
ATOM    253  O   LEU A  27     132.790 181.750 168.760  1.00  0.00           O
ATOM    254  N   ASN A  28     134.550 182.240 167.460  1.00  0.00           N
ATOM    255  H   ASN A  28     135.550 182.210 167.400  1.00  0.00           H
ATOM    256  CA  ASN A  28     134.120 181.580 166.170  1.00  0.00           C
ATOM    257  CB  ASN A  28     134.670 182.310 164.910  1.00  0.00           C
ATOM    258  CG  ASN A  28     134.350 183.800 164.760  1.00  0.00           C
ATOM    259  OD1 ASN A  28     133.240 184.270 164.730  1.00  0.00           O
ATOM    260  ND2 ASN A  28     135.430 184.540 164.620  1.00  0.00           N
ATOM    261 1HD2 ASN A  28     136.340 184.150 164.760  1.00  0.00           H
ATOM    262 2HD2 ASN A  28     135.350 185.480 164.290  1.00  0.00           H
ATOM    263  C   ASN A  28     134.760 180.170 166.090  1.00  0.00           C
ATOM    264  O   ASN A  28     135.720 179.930 166.810  1.00  0.00           O
ATOM    265  N   GLY A  29     134.140 179.340 165.230  1.00  0.00           N
ATOM    266  H   GLY A  29     133.190 179.460 164.930  1.00  0.00           H
ATOM    267  CA  GLY A  29     134.720 178.020 164.830  1.00  0.00           C
ATOM    268  C   GLY A  29     134.040 177.460 163.580  1.00  0.00           C
ATOM    269  O   GLY A  29     132.850 177.600 163.470  1.00  0.00           O
ATOM    270  N   LEU A  30     134.690 176.420 163.040  1.00  0.00           N
ATOM    271  H   LEU A  30     135.680 176.320 163.120  1.00  0.00           H
ATOM    272  CA  LEU A  30     134.230 175.770 161.830  1.00  0.00           C
ATOM    273  CB  LEU A  30     135.320 175.730 160.770  1.00  0.00           C
ATOM    274  CG  LEU A  30     135.200 176.670 159.550  1.00  0.00           C
ATOM    275  CD1 LEU A  30     136.460 176.840 158.680  1.00  0.00           C
ATOM    276  CD2 LEU A  30     134.120 176.230 158.580  1.00  0.00           C
ATOM    277  C   LEU A  30     133.850 174.310 162.210  1.00  0.00           C
ATOM    278  O   LEU A  30     134.680 173.390 162.370  1.00  0.00           O
ATOM    279  N   TRP A  31     132.530 174.010 162.170  1.00  0.00           N
ATOM    280  H   TRP A  31     131.900 174.670 161.770  1.00  0.00           H
ATOM    281  CA  TRP A  31     132.060 172.680 162.530  1.00  0.00           C
ATOM    282  CB  TRP A  31     130.630 172.870 163.230  1.00  0.00           C
ATOM    283  CG  TRP A  31     129.970 171.560 163.770  1.00  0.00           C
ATOM    284  CD1 TRP A  31     130.590 170.480 164.140  1.00  0.00           C
ATOM    285  HD1 TRP A  31     131.660 170.300 164.110  1.00  0.00           H
ATOM    286  CD2 TRP A  31     128.550 171.340 163.770  1.00  0.00           C
ATOM    287  NE1 TRP A  31     129.740 169.570 164.460  1.00  0.00           N
ATOM    288  HE1 TRP A  31     129.960 168.660 164.810  1.00  0.00           H
ATOM    289  CE2 TRP A  31     128.510 170.050 164.340  1.00  0.00           C
ATOM    290  CE3 TRP A  31     127.490 172.160 163.630  1.00  0.00           C
ATOM    291  HE3 TRP A  31     127.570 173.170 163.230  1.00  0.00           H
ATOM    292  CZ2 TRP A  31     127.300 169.590 164.720  1.00  0.00           C
ATOM    293  HZ2 TRP A  31     127.190 168.870 165.530  1.00  0.00           H
ATOM    294  CZ3 TRP A  31     126.280 171.610 163.880  1.00  0.00           C
ATOM    295  HZ3 TRP A  31     125.400 172.190 163.600  1.00  0.00           H
ATOM    296  CH2 TRP A  31     126.140 170.360 164.430  1.00  0.00           C
ATOM    297  HH2 TRP A  31     125.190 170.180 164.920  1.00  0.00           H
ATOM    298  C   TRP A  31     132.070 171.790 161.290  1.00  0.00           C
ATOM    299  O   TRP A  31     131.260 171.890 160.360  1.00  0.00           O
ATOM    300  N   LEU A  32     133.170 171.000 161.220  1.00  0.00           N
ATOM    301  H   LEU A  32     133.810 170.960 161.990  1.00  0.00           H
ATOM    302  CA  LEU A  32     133.400 170.200 160.000  1.00  0.00           C
ATOM    303  CB  LEU A  32     134.760 170.550 159.390  1.00  0.00           C
ATOM    304  CG  LEU A  32     134.690 171.850 158.490  1.00  0.00           C
ATOM    305  CD1 LEU A  32     136.020 172.250 157.880  1.00  0.00           C
ATOM    306  CD2 LEU A  32     133.630 171.750 157.420  1.00  0.00           C
ATOM    307  C   LEU A  32     133.350 168.760 160.320  1.00  0.00           C
ATOM    308  O   LEU A  32     134.160 168.270 161.110  1.00  0.00           O
ATOM    309  N   ASP A  33     132.230 168.130 159.900  1.00  0.00           N
ATOM    310  H   ASP A  33     131.720 168.460 159.110  1.00  0.00           H
ATOM    311  CA  ASP A  33     131.920 166.750 160.250  1.00  0.00           C
ATOM    312  CB  ASP A  33     132.960 165.790 159.690  1.00  0.00           C
ATOM    313  CG  ASP A  33     132.710 165.620 158.220  1.00  0.00           C
ATOM    314  OD1 ASP A  33     133.570 165.840 157.350  1.00  0.00           O
ATOM    315  OD2 ASP A  33     131.580 165.260 157.840  1.00  0.00           O
ATOM    316  C   ASP A  33     131.670 166.740 161.770  1.00  0.00           C
ATOM    317  O   ASP A  33     130.640 167.240 162.180  1.00  0.00           O
ATOM    318  N   ASP A  34     132.550 166.040 162.570  1.00  0.00           N
ATOM    319  H   ASP A  34     133.080 165.230 162.330  1.00  0.00           H
ATOM    320  CA  ASP A  34     132.250 166.060 164.020  1.00  0.00           C
ATOM    321  CB  ASP A  34     132.120 164.660 164.530  1.00  0.00           C
ATOM    322  CG  ASP A  34     133.460 163.840 164.500  1.00  0.00           C
ATOM    323  OD1 ASP A  34     134.360 164.070 163.740  1.00  0.00           O
ATOM    324  OD2 ASP A  34     133.630 162.960 165.410  1.00  0.00           O
ATOM    325  C   ASP A  34     133.310 166.830 164.840  1.00  0.00           C
ATOM    326  O   ASP A  34     133.170 166.930 166.070  1.00  0.00           O
ATOM    327  N   VAL A  35     134.300 167.350 164.160  1.00  0.00           N
ATOM    328  H   VAL A  35     134.360 167.340 163.160  1.00  0.00           H
ATOM    329  CA  VAL A  35     135.370 168.170 164.830  1.00  0.00           C
ATOM    330  CB  VAL A  35     136.750 167.810 164.310  1.00  0.00           C
ATOM    331  CG1 VAL A  35     137.280 166.500 164.870  1.00  0.00           C
ATOM    332  CG2 VAL A  35     136.740 167.710 162.740  1.00  0.00           C
ATOM    333  C   VAL A  35     135.150 169.640 164.560  1.00  0.00           C
ATOM    334  O   VAL A  35     134.980 170.090 163.390  1.00  0.00           O
ATOM    335  N   VAL A  36     134.830 170.380 165.630  1.00  0.00           N
ATOM    336  H   VAL A  36     134.800 169.960 166.530  1.00  0.00           H
ATOM    337  CA  VAL A  36     134.670 171.890 165.540  1.00  0.00           C
ATOM    338  CB  VAL A  36     133.730 172.410 166.640  1.00  0.00           C
ATOM    339  CG1 VAL A  36     133.570 173.930 166.490  1.00  0.00           C
ATOM    340  CG2 VAL A  36     132.370 171.640 166.770  1.00  0.00           C
ATOM    341  C   VAL A  36     136.090 172.550 165.450  1.00  0.00           C
ATOM    342  O   VAL A  36     136.880 172.600 166.400  1.00  0.00           O
ATOM    343  N   TYR A  37     136.430 173.070 164.280  1.00  0.00           N
ATOM    344  H   TYR A  37     135.710 172.950 163.600  1.00  0.00           H
ATOM    345  CA  TYR A  37     137.740 173.710 163.960  1.00  0.00           C
ATOM    346  CB  TYR A  37     138.060 173.800 162.440  1.00  0.00           C
ATOM    347  CG  TYR A  37     138.710 172.550 161.960  1.00  0.00           C
ATOM    348  CD1 TYR A  37     140.070 172.450 162.080  1.00  0.00           C
ATOM    349  HD1 TYR A  37     140.560 173.350 162.430  1.00  0.00           H
ATOM    350  CD2 TYR A  37     138.050 171.450 161.340  1.00  0.00           C
ATOM    351  HD2 TYR A  37     136.960 171.500 161.250  1.00  0.00           H
ATOM    352  CE1 TYR A  37     140.850 171.400 161.700  1.00  0.00           C
ATOM    353  HE1 TYR A  37     141.900 171.330 161.980  1.00  0.00           H
ATOM    354  CE2 TYR A  37     138.790 170.370 160.870  1.00  0.00           C
ATOM    355  HE2 TYR A  37     138.380 169.670 160.140  1.00  0.00           H
ATOM    356  CZ  TYR A  37     140.150 170.390 161.070  1.00  0.00           C
ATOM    357  OH  TYR A  37     140.920 169.300 160.810  1.00  0.00           O
ATOM    358  HH  TYR A  37     140.300 168.570 160.520  1.00  0.00           H
ATOM    359  C   TYR A  37     137.820 175.100 164.600  1.00  0.00           C
ATOM    360  O   TYR A  37     137.120 175.990 164.090  1.00  0.00           O
ATOM    361  N   CYS A  38     138.440 175.130 165.810  1.00  0.00           N
ATOM    362  H   CYS A  38     138.710 174.280 166.270  1.00  0.00           H
ATOM    363  CA  CYS A  38     138.620 176.360 166.610  1.00  0.00           C
ATOM    364  CB  CYS A  38     138.100 176.080 168.030  1.00  0.00           C
ATOM    365  SG  CYS A  38     136.370 175.590 168.100  1.00  0.00           S
ATOM    366  HG  CYS A  38     136.580 174.470 167.420  1.00  0.00           H
ATOM    367  C   CYS A  38     140.150 176.820 166.540  1.00  0.00           C
ATOM    368  O   CYS A  38     141.060 175.950 166.560  1.00  0.00           O
ATOM    369  N   PRO A  39     140.360 178.150 166.370  1.00  0.00           N
ATOM    370  CA  PRO A  39     141.770 178.700 166.250  1.00  0.00           C
ATOM    371  CB  PRO A  39     141.550 180.020 165.470  1.00  0.00           C
ATOM    372  CG  PRO A  39     140.120 180.540 165.840  1.00  0.00           C
ATOM    373  CD  PRO A  39     139.400 179.210 165.990  1.00  0.00           C
ATOM    374  C   PRO A  39     142.490 178.990 167.570  1.00  0.00           C
ATOM    375  O   PRO A  39     142.000 178.920 168.700  1.00  0.00           O
ATOM    376  N   ARG A  40     143.740 179.360 167.420  1.00  0.00           N
ATOM    377  H   ARG A  40     144.140 179.390 166.510  1.00  0.00           H
ATOM    378  CA  ARG A  40     144.730 179.420 168.530  1.00  0.00           C
ATOM    379  CB  ARG A  40     146.200 179.520 168.010  1.00  0.00           C
ATOM    380  CG  ARG A  40     147.180 178.980 168.990  1.00  0.00           C
ATOM    381  CD  ARG A  40     148.580 179.160 168.520  1.00  0.00           C
ATOM    382  NE  ARG A  40     149.510 178.570 169.430  1.00  0.00           N
ATOM    383  HE  ARG A  40     149.570 177.580 169.460  1.00  0.00           H
ATOM    384  CZ  ARG A  40     150.410 179.310 170.100  1.00  0.00           C
ATOM    385  NH1 ARG A  40     150.370 180.640 169.960  1.00  0.00           N
ATOM    386 1HH1 ARG A  40     149.850 181.170 169.290  1.00  0.00           H
ATOM    387 2HH1 ARG A  40     151.000 181.180 170.510  1.00  0.00           H
ATOM    388  NH2 ARG A  40     151.370 178.770 170.860  1.00  0.00           N
ATOM    389 1HH2 ARG A  40     151.380 177.770 170.850  1.00  0.00           H
ATOM    390 2HH2 ARG A  40     152.150 179.230 171.300  1.00  0.00           H
ATOM    391  C   ARG A  40     144.450 180.330 169.730  1.00  0.00           C
ATOM    392  O   ARG A  40     144.750 179.870 170.840  1.00  0.00           O
ATOM    393  N   HIS A  41     143.810 181.460 169.550  1.00  0.00           N
ATOM    394  H   HIS A  41     143.940 181.900 168.660  1.00  0.00           H
ATOM    395  CA  HIS A  41     143.160 182.180 170.650  1.00  0.00           C
ATOM    396  CB  HIS A  41     142.910 183.490 169.930  1.00  0.00           C
ATOM    397  CG  HIS A  41     142.790 184.690 170.750  1.00  0.00           C
ATOM    398  ND1 HIS A  41     143.830 185.470 171.000  1.00  0.00           N
ATOM    399  CD2 HIS A  41     141.660 185.250 171.190  1.00  0.00           C
ATOM    400  HD2 HIS A  41     140.630 184.900 171.130  1.00  0.00           H
ATOM    401  CE1 HIS A  41     143.280 186.510 171.630  1.00  0.00           C
ATOM    402  HE1 HIS A  41     143.780 187.420 171.990  1.00  0.00           H
ATOM    403  NE2 HIS A  41     142.020 186.400 171.690  1.00  0.00           N
ATOM    404  HE2 HIS A  41     141.490 186.950 172.340  1.00  0.00           H
ATOM    405  C   HIS A  41     141.990 181.540 171.440  1.00  0.00           C
ATOM    406  O   HIS A  41     141.620 181.960 172.550  1.00  0.00           O
ATOM    407  N   VAL A  42     141.300 180.620 170.880  1.00  0.00           N
ATOM    408  H   VAL A  42     141.420 180.470 169.900  1.00  0.00           H
ATOM    409  CA  VAL A  42     140.350 179.750 171.630  1.00  0.00           C
ATOM    410  CB  VAL A  42     139.510 178.940 170.660  1.00  0.00           C
ATOM    411  CG1 VAL A  42     138.380 178.110 171.380  1.00  0.00           C
ATOM    412  CG2 VAL A  42     138.950 179.820 169.550  1.00  0.00           C
ATOM    413  C   VAL A  42     141.110 178.870 172.690  1.00  0.00           C
ATOM    414  O   VAL A  42     140.410 178.600 173.670  1.00  0.00           O
ATOM    415  N   ILE A  43     142.210 178.230 172.400  1.00  0.00           N
ATOM    416  H   ILE A  43     142.480 178.040 171.450  1.00  0.00           H
ATOM    417  CA  ILE A  43     142.990 177.480 173.450  1.00  0.00           C
ATOM    418  CB  ILE A  43     143.860 176.280 172.840  1.00  0.00           C
ATOM    419  CG1 ILE A  43     144.110 175.250 173.900  1.00  0.00           C
ATOM    420  CG2 ILE A  43     145.030 176.850 172.020  1.00  0.00           C
ATOM    421  CD  ILE A  43     145.060 174.130 173.510  1.00  0.00           C
ATOM    422  C   ILE A  43     143.780 178.440 174.480  1.00  0.00           C
ATOM    423  O   ILE A  43     143.580 178.330 175.690  1.00  0.00           O
ATOM    424  N   CYS A  44     144.480 179.400 173.860  1.00  0.00           N
ATOM    425  H   CYS A  44     144.600 179.470 172.870  1.00  0.00           H
ATOM    426  CA  CYS A  44     145.320 180.410 174.520  1.00  0.00           C
ATOM    427  CB  CYS A  44     146.480 180.720 173.660  1.00  0.00           C
ATOM    428  SG  CYS A  44     147.610 179.340 173.270  1.00  0.00           S
ATOM    429  HG  CYS A  44     148.110 179.180 174.500  1.00  0.00           H
ATOM    430  C   CYS A  44     144.430 181.580 174.890  1.00  0.00           C
ATOM    431  O   CYS A  44     144.910 182.680 174.570  1.00  0.00           O
ATOM    432  N   THR A  45     143.370 181.370 175.620  1.00  0.00           N
ATOM    433  H   THR A  45     143.020 180.440 175.740  1.00  0.00           H
ATOM    434  CA  THR A  45     142.510 182.450 176.110  1.00  0.00           C
ATOM    435  CB  THR A  45     141.140 182.070 176.630  1.00  0.00           C
ATOM    436  OG1 THR A  45     141.370 180.860 177.400  1.00  0.00           O
ATOM    437  HG1 THR A  45     141.680 181.210 178.280  1.00  0.00           H
ATOM    438  CG2 THR A  45     140.130 181.860 175.460  1.00  0.00           C
ATOM    439  C   THR A  45     143.190 183.520 177.000  1.00  0.00           C
ATOM    440  O   THR A  45     143.150 183.330 178.260  1.00  0.00           O
ATOM    441  N   SER A  46     143.760 184.540 176.400  1.00  0.00           N
ATOM    442  H   SER A  46     143.820 184.530 175.410  1.00  0.00           H
ATOM    443  CA  SER A  46     144.410 185.660 177.120  1.00  0.00           C
ATOM    444  CB  SER A  46     144.910 186.760 176.210  1.00  0.00           C
ATOM    445  OG  SER A  46     143.820 187.460 175.540  1.00  0.00           O
ATOM    446  HG  SER A  46     144.170 188.180 174.950  1.00  0.00           H
ATOM    447  C   SER A  46     143.730 186.290 178.340  1.00  0.00           C
ATOM    448  O   SER A  46     144.480 186.520 179.250  1.00  0.00           O
ATOM    449  N   GLU A  47     142.410 186.340 178.420  1.00  0.00           N
ATOM    450  H   GLU A  47     141.890 186.260 177.560  1.00  0.00           H
ATOM    451  CA  GLU A  47     141.660 186.760 179.650  1.00  0.00           C
ATOM    452  CB  GLU A  47     140.200 186.540 179.260  1.00  0.00           C
ATOM    453  CG  GLU A  47     139.720 187.220 177.990  1.00  0.00           C
ATOM    454  CD  GLU A  47     139.720 188.690 178.190  1.00  0.00           C
ATOM    455  OE1 GLU A  47     138.870 189.250 178.910  1.00  0.00           O
ATOM    456  OE2 GLU A  47     140.690 189.380 177.720  1.00  0.00           O
ATOM    457  C   GLU A  47     142.090 185.910 180.890  1.00  0.00           C
ATOM    458  O   GLU A  47     142.470 186.460 181.910  1.00  0.00           O
ATOM    459  N   ASP A  48     142.130 184.590 180.750  1.00  0.00           N
ATOM    460  H   ASP A  48     141.890 184.150 179.880  1.00  0.00           H
ATOM    461  CA  ASP A  48     142.430 183.610 181.800  1.00  0.00           C
ATOM    462  CB  ASP A  48     141.330 182.540 181.920  1.00  0.00           C
ATOM    463  CG  ASP A  48     140.860 182.000 180.510  1.00  0.00           C
ATOM    464  OD1 ASP A  48     141.440 181.000 180.030  1.00  0.00           O
ATOM    465  OD2 ASP A  48     139.860 182.590 180.010  1.00  0.00           O
ATOM    466  C   ASP A  48     143.860 183.060 181.810  1.00  0.00           C
ATOM    467  O   ASP A  48     144.510 182.840 182.840  1.00  0.00           O
ATOM    468  N   MET A  49     144.340 182.880 180.610  1.00  0.00           N
ATOM    469  H   MET A  49     143.810 183.240 179.840  1.00  0.00           H
ATOM    470  CA  MET A  49     145.720 182.290 180.390  1.00  0.00           C
ATOM    471  CB  MET A  49     145.590 180.750 180.250  1.00  0.00           C
ATOM    472  CG  MET A  49     145.330 179.990 181.570  1.00  0.00           C
ATOM    473  SD  MET A  49     145.200 178.180 181.360  1.00  0.00           S
ATOM    474  CE  MET A  49     143.610 178.140 180.540  1.00  0.00           C
ATOM    475  C   MET A  49     146.400 182.810 179.050  1.00  0.00           C
ATOM    476  O   MET A  49     146.150 182.330 177.960  1.00  0.00           O
ATOM    477  N   LEU A  50     147.630 183.250 179.330  1.00  0.00           N
ATOM    478  H   LEU A  50     147.900 183.470 180.270  1.00  0.00           H
ATOM    479  CA  LEU A  50     148.540 183.840 178.300  1.00  0.00           C
ATOM    480  CB  LEU A  50     149.240 185.130 178.820  1.00  0.00           C
ATOM    481  CG  LEU A  50     148.340 186.310 178.540  1.00  0.00           C
ATOM    482  CD1 LEU A  50     148.810 187.380 179.530  1.00  0.00           C
ATOM    483  CD2 LEU A  50     148.470 186.870 177.170  1.00  0.00           C
ATOM    484  C   LEU A  50     149.680 182.760 178.080  1.00  0.00           C
ATOM    485  O   LEU A  50     150.860 183.050 178.060  1.00  0.00           O
ATOM    486  N   ASN A  51     149.270 181.520 177.900  1.00  0.00           N
ATOM    487  H   ASN A  51     148.340 181.220 177.700  1.00  0.00           H
ATOM    488  CA  ASN A  51     150.280 180.370 177.850  1.00  0.00           C
ATOM    489  CB  ASN A  51     149.890 179.270 178.860  1.00  0.00           C
ATOM    490  CG  ASN A  51     150.930 178.100 179.040  1.00  0.00           C
ATOM    491  OD1 ASN A  51     152.030 178.210 178.510  1.00  0.00           O
ATOM    492  ND2 ASN A  51     150.620 177.190 179.910  1.00  0.00           N
ATOM    493 1HD2 ASN A  51     149.690 177.120 180.250  1.00  0.00           H
ATOM    494 2HD2 ASN A  51     151.350 176.520 180.080  1.00  0.00           H
ATOM    495  C   ASN A  51     150.320 179.720 176.480  1.00  0.00           C
ATOM    496  O   ASN A  51     149.320 179.610 175.780  1.00  0.00           O
ATOM    497  N   PRO A  52     151.490 179.420 175.950  1.00  0.00           N
ATOM    498  CA  PRO A  52     151.680 178.700 174.710  1.00  0.00           C
ATOM    499  CB  PRO A  52     153.100 178.990 174.240  1.00  0.00           C
ATOM    500  CG  PRO A  52     153.350 180.360 174.860  1.00  0.00           C
ATOM    501  CD  PRO A  52     152.760 180.210 176.250  1.00  0.00           C
ATOM    502  C   PRO A  52     151.440 177.200 174.920  1.00  0.00           C
ATOM    503  O   PRO A  52     151.000 176.510 174.020  1.00  0.00           O
ATOM    504  N   ASN A  53     151.860 176.710 176.060  1.00  0.00           N
ATOM    505  H   ASN A  53     152.320 177.220 176.780  1.00  0.00           H
ATOM    506  CA  ASN A  53     151.850 175.250 176.310  1.00  0.00           C
ATOM    507  CB  ASN A  53     152.590 174.980 177.640  1.00  0.00           C
ATOM    508  CG  ASN A  53     153.100 173.540 177.670  1.00  0.00           C
ATOM    509  OD1 ASN A  53     152.450 172.520 177.820  1.00  0.00           O
ATOM    510  ND2 ASN A  53     154.440 173.470 177.400  1.00  0.00           N
ATOM    511 1HD2 ASN A  53     154.960 174.320 177.290  1.00  0.00           H
ATOM    512 2HD2 ASN A  53     154.960 172.620 177.470  1.00  0.00           H
ATOM    513  C   ASN A  53     150.440 174.640 176.210  1.00  0.00           C
ATOM    514  O   ASN A  53     149.750 174.540 177.220  1.00  0.00           O
ATOM    515  N   TYR A  54     150.340 173.790 175.210  1.00  0.00           N
ATOM    516  H   TYR A  54     151.170 173.330 174.870  1.00  0.00           H
ATOM    517  CA  TYR A  54     149.080 173.160 174.760  1.00  0.00           C
ATOM    518  CB  TYR A  54     149.260 172.590 173.350  1.00  0.00           C
ATOM    519  CG  TYR A  54     149.660 173.590 172.280  1.00  0.00           C
ATOM    520  CD1 TYR A  54     149.240 174.940 172.260  1.00  0.00           C
ATOM    521  HD1 TYR A  54     148.710 175.250 173.160  1.00  0.00           H
ATOM    522  CD2 TYR A  54     150.210 173.000 171.100  1.00  0.00           C
ATOM    523  HD2 TYR A  54     150.470 171.950 171.140  1.00  0.00           H
ATOM    524  CE1 TYR A  54     149.530 175.730 171.130  1.00  0.00           C
ATOM    525  HE1 TYR A  54     149.230 176.770 171.240  1.00  0.00           H
ATOM    526  CE2 TYR A  54     150.430 173.820 170.040  1.00  0.00           C
ATOM    527  HE2 TYR A  54     150.930 173.360 169.190  1.00  0.00           H
ATOM    528  CZ  TYR A  54     150.080 175.170 170.040  1.00  0.00           C
ATOM    529  OH  TYR A  54     150.380 176.060 169.010  1.00  0.00           O
ATOM    530  HH  TYR A  54     150.880 175.470 168.370  1.00  0.00           H
ATOM    531  C   TYR A  54     148.740 171.990 175.680  1.00  0.00           C
ATOM    532  O   TYR A  54     147.610 171.880 176.090  1.00  0.00           O
ATOM    533  N   GLU A  55     149.710 171.210 176.190  1.00  0.00           N
ATOM    534  H   GLU A  55     150.620 171.270 175.800  1.00  0.00           H
ATOM    535  CA  GLU A  55     149.390 170.150 177.080  1.00  0.00           C
ATOM    536  CB  GLU A  55     150.590 169.220 177.080  1.00  0.00           C
ATOM    537  CG  GLU A  55     150.430 167.940 177.910  1.00  0.00           C
ATOM    538  CD  GLU A  55     151.510 166.890 177.470  1.00  0.00           C
ATOM    539  OE1 GLU A  55     151.580 166.470 176.260  1.00  0.00           O
ATOM    540  OE2 GLU A  55     152.310 166.530 178.400  1.00  0.00           O
ATOM    541  C   GLU A  55     149.030 170.570 178.560  1.00  0.00           C
ATOM    542  O   GLU A  55     148.010 170.130 179.030  1.00  0.00           O
ATOM    543  N   ASP A  56     149.670 171.700 178.940  1.00  0.00           N
ATOM    544  H   ASP A  56     150.570 171.960 178.590  1.00  0.00           H
ATOM    545  CA  ASP A  56     149.330 172.500 180.150  1.00  0.00           C
ATOM    546  CB  ASP A  56     150.440 173.490 180.470  1.00  0.00           C
ATOM    547  CG  ASP A  56     150.260 174.050 181.880  1.00  0.00           C
ATOM    548  OD1 ASP A  56     151.140 173.700 182.750  1.00  0.00           O
ATOM    549  OD2 ASP A  56     149.460 174.990 182.060  1.00  0.00           O
ATOM    550  C   ASP A  56     147.920 173.140 180.110  1.00  0.00           C
ATOM    551  O   ASP A  56     147.040 172.850 180.890  1.00  0.00           O
ATOM    552  N   LEU A  57     147.610 173.740 178.980  1.00  0.00           N
ATOM    553  H   LEU A  57     148.330 174.090 178.380  1.00  0.00           H
ATOM    554  CA  LEU A  57     146.310 174.360 178.700  1.00  0.00           C
ATOM    555  CB  LEU A  57     146.360 175.150 177.350  1.00  0.00           C
ATOM    556  CG  LEU A  57     147.010 176.490 177.370  1.00  0.00           C
ATOM    557  CD1 LEU A  57     147.190 176.960 175.950  1.00  0.00           C
ATOM    558  CD2 LEU A  57     146.250 177.530 178.030  1.00  0.00           C
ATOM    559  C   LEU A  57     145.130 173.440 178.750  1.00  0.00           C
ATOM    560  O   LEU A  57     144.090 173.600 179.300  1.00  0.00           O
ATOM    561  N   LEU A  58     145.360 172.240 178.040  1.00  0.00           N
ATOM    562  H   LEU A  58     146.150 172.110 177.440  1.00  0.00           H
ATOM    563  CA  LEU A  58     144.400 171.100 178.010  1.00  0.00           C
ATOM    564  CB  LEU A  58     144.660 170.160 176.810  1.00  0.00           C
ATOM    565  CG  LEU A  58     144.140 170.630 175.460  1.00  0.00           C
ATOM    566  CD1 LEU A  58     144.160 169.500 174.440  1.00  0.00           C
ATOM    567  CD2 LEU A  58     142.700 171.240 175.330  1.00  0.00           C
ATOM    568  C   LEU A  58     144.100 170.430 179.340  1.00  0.00           C
ATOM    569  O   LEU A  58     142.960 170.380 179.800  1.00  0.00           O
ATOM    570  N   ILE A  59     145.160 170.210 180.090  1.00  0.00           N
ATOM    571  H   ILE A  59     146.040 170.550 179.770  1.00  0.00           H
ATOM    572  CA  ILE A  59     145.080 169.560 181.400  1.00  0.00           C
ATOM    573  CB  ILE A  59     146.480 169.280 182.020  1.00  0.00           C
ATOM    574  CG1 ILE A  59     146.310 168.070 182.900  1.00  0.00           C
ATOM    575  CG2 ILE A  59     147.180 170.340 182.850  1.00  0.00           C
ATOM    576  CD  ILE A  59     147.480 167.540 183.760  1.00  0.00           C
ATOM    577  C   ILE A  59     144.250 170.490 182.360  1.00  0.00           C
ATOM    578  O   ILE A  59     143.500 169.980 183.200  1.00  0.00           O
ATOM    579  N   ARG A  60     144.530 171.760 182.160  1.00  0.00           N
ATOM    580  H   ARG A  60     145.330 172.010 181.630  1.00  0.00           H
ATOM    581  CA  ARG A  60     143.740 172.820 182.810  1.00  0.00           C
ATOM    582  CB  ARG A  60     144.460 174.190 182.740  1.00  0.00           C
ATOM    583  CG  ARG A  60     145.850 174.190 183.440  1.00  0.00           C
ATOM    584  CD  ARG A  60     145.870 173.980 184.970  1.00  0.00           C
ATOM    585  NE  ARG A  60     147.260 173.760 185.290  1.00  0.00           N
ATOM    586  HE  ARG A  60     147.860 174.440 184.880  1.00  0.00           H
ATOM    587  CZ  ARG A  60     147.830 172.790 185.960  1.00  0.00           C
ATOM    588  NH1 ARG A  60     147.240 171.760 186.530  1.00  0.00           N
ATOM    589 1HH1 ARG A  60     146.330 171.460 186.250  1.00  0.00           H
ATOM    590 2HH1 ARG A  60     147.740 171.180 187.170  1.00  0.00           H
ATOM    591  NH2 ARG A  60     149.130 172.970 186.240  1.00  0.00           N
ATOM    592 1HH2 ARG A  60     149.570 173.870 186.250  1.00  0.00           H
ATOM    593 2HH2 ARG A  60     149.690 172.150 186.210  1.00  0.00           H
ATOM    594  C   ARG A  60     142.270 172.970 182.270  1.00  0.00           C
ATOM    595  O   ARG A  60     141.330 172.920 183.030  1.00  0.00           O
ATOM    596  N   LYS A  61     142.080 173.360 180.970  1.00  0.00           N
ATOM    597  H   LYS A  61     142.890 173.310 180.390  1.00  0.00           H
ATOM    598  CA  LYS A  61     140.700 173.580 180.390  1.00  0.00           C
ATOM    599  CB  LYS A  61     140.760 174.180 179.060  1.00  0.00           C
ATOM    600  CG  LYS A  61     141.010 175.670 179.200  1.00  0.00           C
ATOM    601  CD  LYS A  61     141.090 176.190 177.740  1.00  0.00           C
ATOM    602  CE  LYS A  61     141.190 177.690 177.720  1.00  0.00           C
ATOM    603  NZ  LYS A  61     139.960 178.460 178.190  1.00  0.00           N
ATOM    604  HZ1 LYS A  61     140.050 179.410 177.900  1.00  0.00           H
ATOM    605  HZ2 LYS A  61     139.190 177.890 177.880  1.00  0.00           H
ATOM    606  HZ3 LYS A  61     139.910 178.520 179.190  1.00  0.00           H
ATOM    607  C   LYS A  61     139.850 172.220 180.380  1.00  0.00           C
ATOM    608  O   LYS A  61     138.820 172.210 181.060  1.00  0.00           O
ATOM    609  N   SER A  62     140.200 171.280 179.500  1.00  0.00           N
ATOM    610  H   SER A  62     141.140 171.350 179.170  1.00  0.00           H
ATOM    611  CA  SER A  62     139.510 170.060 179.160  1.00  0.00           C
ATOM    612  CB  SER A  62     139.560 169.030 180.290  1.00  0.00           C
ATOM    613  OG  SER A  62     139.190 167.710 179.760  1.00  0.00           O
ATOM    614  HG  SER A  62     139.130 167.040 180.510  1.00  0.00           H
ATOM    615  C   SER A  62     138.080 170.220 178.560  1.00  0.00           C
ATOM    616  O   SER A  62     137.580 171.330 178.450  1.00  0.00           O
ATOM    617  N   ASN A  63     137.350 169.100 178.300  1.00  0.00           N
ATOM    618  H   ASN A  63     137.490 168.170 178.650  1.00  0.00           H
ATOM    619  CA  ASN A  63     136.120 169.070 177.490  1.00  0.00           C
ATOM    620  CB  ASN A  63     135.690 167.590 177.520  1.00  0.00           C
ATOM    621  CG  ASN A  63     136.510 166.650 176.600  1.00  0.00           C
ATOM    622  OD1 ASN A  63     136.970 167.110 175.540  1.00  0.00           O
ATOM    623  ND2 ASN A  63     136.910 165.570 177.230  1.00  0.00           N
ATOM    624 1HD2 ASN A  63     136.840 165.470 178.220  1.00  0.00           H
ATOM    625 2HD2 ASN A  63     137.160 164.730 176.760  1.00  0.00           H
ATOM    626  C   ASN A  63     135.000 170.010 177.990  1.00  0.00           C
ATOM    627  O   ASN A  63     134.340 170.580 177.180  1.00  0.00           O
ATOM    628  N   HIS A  64     134.940 170.110 179.310  1.00  0.00           N
ATOM    629  H   HIS A  64     135.470 169.580 179.970  1.00  0.00           H
ATOM    630  CA  HIS A  64     133.960 170.950 180.080  1.00  0.00           C
ATOM    631  CB  HIS A  64     134.050 170.460 181.550  1.00  0.00           C
ATOM    632  CG  HIS A  64     135.410 170.590 182.190  1.00  0.00           C
ATOM    633  ND1 HIS A  64     136.350 169.640 182.070  1.00  0.00           N
ATOM    634  CD2 HIS A  64     135.890 171.540 183.010  1.00  0.00           C
ATOM    635  HD2 HIS A  64     135.440 172.500 183.250  1.00  0.00           H
ATOM    636  CE1 HIS A  64     137.370 170.020 182.890  1.00  0.00           C
ATOM    637  HE1 HIS A  64     138.220 169.370 183.060  1.00  0.00           H
ATOM    638  NE2 HIS A  64     137.060 171.180 183.440  1.00  0.00           N
ATOM    639  HE2 HIS A  64     137.640 171.830 183.940  1.00  0.00           H
ATOM    640  C   HIS A  64     134.080 172.500 180.060  1.00  0.00           C
ATOM    641  O   HIS A  64     133.230 173.180 180.560  1.00  0.00           O
ATOM    642  N   ASN A  65     135.220 172.980 179.540  1.00  0.00           N
ATOM    643  H   ASN A  65     136.040 172.430 179.410  1.00  0.00           H
ATOM    644  CA  ASN A  65     135.360 174.430 179.320  1.00  0.00           C
ATOM    645  CB  ASN A  65     136.870 174.790 179.580  1.00  0.00           C
ATOM    646  CG  ASN A  65     137.330 176.300 179.480  1.00  0.00           C
ATOM    647  OD1 ASN A  65     137.590 176.960 178.470  1.00  0.00           O
ATOM    648  ND2 ASN A  65     137.620 176.800 180.700  1.00  0.00           N
ATOM    649 1HD2 ASN A  65     137.370 176.320 181.540  1.00  0.00           H
ATOM    650 2HD2 ASN A  65     138.270 177.540 180.860  1.00  0.00           H
ATOM    651  C   ASN A  65     134.820 174.900 177.950  1.00  0.00           C
ATOM    652  O   ASN A  65     134.370 176.000 177.810  1.00  0.00           O
ATOM    653  N   PHE A  66     134.810 174.010 177.010  1.00  0.00           N
ATOM    654  H   PHE A  66     135.140 173.090 177.210  1.00  0.00           H
ATOM    655  CA  PHE A  66     134.400 174.340 175.620  1.00  0.00           C
ATOM    656  CB  PHE A  66     135.290 173.610 174.600  1.00  0.00           C
ATOM    657  CG  PHE A  66     136.820 173.640 175.020  1.00  0.00           C
ATOM    658  CD1 PHE A  66     137.350 172.420 175.370  1.00  0.00           C
ATOM    659  HD1 PHE A  66     136.690 171.590 175.590  1.00  0.00           H
ATOM    660  CD2 PHE A  66     137.620 174.780 174.920  1.00  0.00           C
ATOM    661  HD2 PHE A  66     137.150 175.770 174.870  1.00  0.00           H
ATOM    662  CE1 PHE A  66     138.700 172.410 175.630  1.00  0.00           C
ATOM    663  HE1 PHE A  66     139.130 171.490 176.010  1.00  0.00           H
ATOM    664  CE2 PHE A  66     139.000 174.720 175.030  1.00  0.00           C
ATOM    665  HE2 PHE A  66     139.650 175.510 174.650  1.00  0.00           H
ATOM    666  CZ  PHE A  66     139.530 173.520 175.440  1.00  0.00           C
ATOM    667  HZ  PHE A  66     140.610 173.380 175.530  1.00  0.00           H
ATOM    668  C   PHE A  66     132.930 174.010 175.340  1.00  0.00           C
ATOM    669  O   PHE A  66     132.550 172.840 175.200  1.00  0.00           O
ATOM    670  N   LEU A  67     132.030 174.990 175.110  1.00  0.00           N
ATOM    671  H   LEU A  67     132.230 175.940 175.330  1.00  0.00           H
ATOM    672  CA  LEU A  67     130.660 174.790 174.650  1.00  0.00           C
ATOM    673  CB  LEU A  67     129.590 175.320 175.630  1.00  0.00           C
ATOM    674  CG  LEU A  67     129.360 174.420 176.870  1.00  0.00           C
ATOM    675  CD1 LEU A  67     128.380 174.990 177.920  1.00  0.00           C
ATOM    676  CD2 LEU A  67     128.900 173.010 176.440  1.00  0.00           C
ATOM    677  C   LEU A  67     130.330 175.300 173.270  1.00  0.00           C
ATOM    678  O   LEU A  67     130.660 176.390 172.920  1.00  0.00           O
ATOM    679  N   VAL A  68     129.710 174.480 172.400  1.00  0.00           N
ATOM    680  H   VAL A  68     129.370 173.560 172.590  1.00  0.00           H
ATOM    681  CA  VAL A  68     129.500 174.880 171.000  1.00  0.00           C
ATOM    682  CB  VAL A  68     130.210 173.880 170.100  1.00  0.00           C
ATOM    683  CG1 VAL A  68     129.840 174.120 168.630  1.00  0.00           C
ATOM    684  CG2 VAL A  68     131.700 173.840 170.350  1.00  0.00           C
ATOM    685  C   VAL A  68     127.980 175.060 170.770  1.00  0.00           C
ATOM    686  O   VAL A  68     127.140 174.200 171.030  1.00  0.00           O
ATOM    687  N   GLN A  69     127.690 176.290 170.510  1.00  0.00           N
ATOM    688  H   GLN A  69     128.320 177.060 170.500  1.00  0.00           H
ATOM    689  CA  GLN A  69     126.220 176.650 170.190  1.00  0.00           C
ATOM    690  CB  GLN A  69     125.740 177.830 170.990  1.00  0.00           C
ATOM    691  CG  GLN A  69     125.280 177.360 172.380  1.00  0.00           C
ATOM    692  CD  GLN A  69     123.990 178.080 172.750  1.00  0.00           C
ATOM    693  OE1 GLN A  69     122.920 177.730 172.300  1.00  0.00           O
ATOM    694  NE2 GLN A  69     124.190 179.150 173.570  1.00  0.00           N
ATOM    695 1HE2 GLN A  69     125.100 179.270 173.960  1.00  0.00           H
ATOM    696 2HE2 GLN A  69     123.460 179.820 173.710  1.00  0.00           H
ATOM    697  C   GLN A  69     126.100 176.770 168.660  1.00  0.00           C
ATOM    698  O   GLN A  69     126.710 177.650 168.090  1.00  0.00           O
ATOM    699  N   ALA A  70     125.570 175.750 168.020  1.00  0.00           N
ATOM    700  H   ALA A  70     125.410 174.900 168.520  1.00  0.00           H
ATOM    701  CA  ALA A  70     125.310 175.600 166.580  1.00  0.00           C
ATOM    702  CB  ALA A  70     125.950 174.330 166.160  1.00  0.00           C
ATOM    703  C   ALA A  70     123.850 175.530 166.130  1.00  0.00           C
ATOM    704  O   ALA A  70     123.160 174.480 166.200  1.00  0.00           O
ATOM    705  N   GLY A  71     123.440 176.670 165.700  1.00  0.00           N
ATOM    706  H   GLY A  71     124.060 177.430 165.520  1.00  0.00           H
ATOM    707  CA  GLY A  71     122.060 176.930 165.330  1.00  0.00           C
ATOM    708  C   GLY A  71     120.970 176.990 166.350  1.00  0.00           C
ATOM    709  O   GLY A  71     120.770 177.860 167.140  1.00  0.00           O
ATOM    710  N   ASN A  72     120.300 175.840 166.450  1.00  0.00           N
ATOM    711  H   ASN A  72     120.200 175.330 165.590  1.00  0.00           H
ATOM    712  CA  ASN A  72     119.360 175.350 167.480  1.00  0.00           C
ATOM    713  CB  ASN A  72     118.310 174.400 166.920  1.00  0.00           C
ATOM    714  CG  ASN A  72     118.970 173.250 166.190  1.00  0.00           C
ATOM    715  OD1 ASN A  72     119.930 173.430 165.480  1.00  0.00           O
ATOM    716  ND2 ASN A  72     118.510 171.970 166.450  1.00  0.00           N
ATOM    717 1HD2 ASN A  72     117.650 171.860 166.940  1.00  0.00           H
ATOM    718 2HD2 ASN A  72     119.000 171.160 166.150  1.00  0.00           H
ATOM    719  C   ASN A  72     119.970 174.780 168.770  1.00  0.00           C
ATOM    720  O   ASN A  72     119.470 175.120 169.810  1.00  0.00           O
ATOM    721  N   VAL A  73     121.090 174.030 168.680  1.00  0.00           N
ATOM    722  H   VAL A  73     121.440 173.880 167.760  1.00  0.00           H
ATOM    723  CA  VAL A  73     121.590 173.200 169.820  1.00  0.00           C
ATOM    724  CB  VAL A  73     121.830 171.780 169.280  1.00  0.00           C
ATOM    725  CG1 VAL A  73     120.460 171.040 169.310  1.00  0.00           C
ATOM    726  CG2 VAL A  73     122.550 171.660 167.940  1.00  0.00           C
ATOM    727  C   VAL A  73     122.930 173.780 170.410  1.00  0.00           C
ATOM    728  O   VAL A  73     123.840 174.120 169.710  1.00  0.00           O
ATOM    729  N   GLN A  74     122.920 173.780 171.750  1.00  0.00           N
ATOM    730  H   GLN A  74     122.050 173.820 172.250  1.00  0.00           H
ATOM    731  CA  GLN A  74     124.150 173.620 172.510  1.00  0.00           C
ATOM    732  CB  GLN A  74     123.910 173.860 174.000  1.00  0.00           C
ATOM    733  CG  GLN A  74     125.220 173.740 174.770  1.00  0.00           C
ATOM    734  CD  GLN A  74     124.960 173.640 176.280  1.00  0.00           C
ATOM    735  OE1 GLN A  74     124.610 172.630 176.810  1.00  0.00           O
ATOM    736  NE2 GLN A  74     125.080 174.700 177.040  1.00  0.00           N
ATOM    737 1HE2 GLN A  74     125.320 175.600 176.690  1.00  0.00           H
ATOM    738 2HE2 GLN A  74     124.820 174.570 178.000  1.00  0.00           H
ATOM    739  C   GLN A  74     124.600 172.160 172.390  1.00  0.00           C
ATOM    740  O   GLN A  74     124.020 171.210 172.920  1.00  0.00           O
ATOM    741  N   LEU A  75     125.680 171.970 171.650  1.00  0.00           N
ATOM    742  H   LEU A  75     126.070 172.770 171.210  1.00  0.00           H
ATOM    743  CA  LEU A  75     126.530 170.760 171.570  1.00  0.00           C
ATOM    744  CB  LEU A  75     127.280 170.730 170.210  1.00  0.00           C
ATOM    745  CG  LEU A  75     126.440 170.820 168.910  1.00  0.00           C
ATOM    746  CD1 LEU A  75     127.190 171.210 167.630  1.00  0.00           C
ATOM    747  CD2 LEU A  75     125.830 169.440 168.590  1.00  0.00           C
ATOM    748  C   LEU A  75     127.540 170.600 172.710  1.00  0.00           C
ATOM    749  O   LEU A  75     128.190 171.530 173.250  1.00  0.00           O
ATOM    750  N   ARG A  76     127.870 169.380 172.920  1.00  0.00           N
ATOM    751  H   ARG A  76     127.540 168.640 172.340  1.00  0.00           H
ATOM    752  CA  ARG A  76     128.580 168.970 174.210  1.00  0.00           C
ATOM    753  CB  ARG A  76     127.650 168.120 175.020  1.00  0.00           C
ATOM    754  CG  ARG A  76     128.250 167.810 176.370  1.00  0.00           C
ATOM    755  CD  ARG A  76     128.190 169.010 177.260  1.00  0.00           C
ATOM    756  NE  ARG A  76     128.780 168.720 178.550  1.00  0.00           N
ATOM    757  HE  ARG A  76     128.800 167.770 178.860  1.00  0.00           H
ATOM    758  CZ  ARG A  76     129.450 169.650 179.230  1.00  0.00           C
ATOM    759  NH1 ARG A  76     129.750 170.910 178.850  1.00  0.00           N
ATOM    760 1HH1 ARG A  76     129.610 171.050 177.870  1.00  0.00           H
ATOM    761 2HH1 ARG A  76     130.100 171.590 179.500  1.00  0.00           H
ATOM    762  NH2 ARG A  76     129.950 169.390 180.440  1.00  0.00           N
ATOM    763 1HH2 ARG A  76     129.790 168.590 181.010  1.00  0.00           H
ATOM    764 2HH2 ARG A  76     130.450 170.130 180.900  1.00  0.00           H
ATOM    765  C   ARG A  76     129.790 168.170 173.740  1.00  0.00           C
ATOM    766  O   ARG A  76     129.740 167.330 172.870  1.00  0.00           O
ATOM    767  N   VAL A  77     130.960 168.750 173.980  1.00  0.00           N
ATOM    768  H   VAL A  77     130.940 169.460 174.690  1.00  0.00           H
ATOM    769  CA  VAL A  77     132.310 168.270 173.530  1.00  0.00           C
ATOM    770  CB  VAL A  77     133.310 169.380 173.340  1.00  0.00           C
ATOM    771  CG1 VAL A  77     134.700 168.930 172.990  1.00  0.00           C
ATOM    772  CG2 VAL A  77     132.870 170.600 172.490  1.00  0.00           C
ATOM    773  C   VAL A  77     132.900 167.120 174.370  1.00  0.00           C
ATOM    774  O   VAL A  77     133.060 167.220 175.580  1.00  0.00           O
ATOM    775  N   ILE A  78     133.200 166.090 173.600  1.00  0.00           N
ATOM    776  H   ILE A  78     133.270 166.350 172.630  1.00  0.00           H
ATOM    777  CA  ILE A  78     133.510 164.700 174.020  1.00  0.00           C
ATOM    778  CB  ILE A  78     132.410 163.730 173.620  1.00  0.00           C
ATOM    779  CG1 ILE A  78     131.820 163.720 172.200  1.00  0.00           C
ATOM    780  CG2 ILE A  78     131.310 163.650 174.700  1.00  0.00           C
ATOM    781  CD  ILE A  78     132.350 162.590 171.260  1.00  0.00           C
ATOM    782  C   ILE A  78     134.940 164.250 173.570  1.00  0.00           C
ATOM    783  O   ILE A  78     135.150 163.080 173.220  1.00  0.00           O
ATOM    784  N   GLY A  79     135.860 165.200 173.540  1.00  0.00           N
ATOM    785  H   GLY A  79     135.710 166.030 174.080  1.00  0.00           H
ATOM    786  CA  GLY A  79     137.220 165.080 172.960  1.00  0.00           C
ATOM    787  C   GLY A  79     137.840 166.380 172.520  1.00  0.00           C
ATOM    788  O   GLY A  79     137.340 167.070 171.650  1.00  0.00           O
ATOM    789  N   HIS A  80     139.050 166.590 173.100  1.00  0.00           N
ATOM    790  H   HIS A  80     139.530 165.850 173.560  1.00  0.00           H
ATOM    791  CA  HIS A  80     139.930 167.760 172.960  1.00  0.00           C
ATOM    792  CB  HIS A  80     140.110 168.600 174.270  1.00  0.00           C
ATOM    793  CG  HIS A  80     140.530 167.710 175.520  1.00  0.00           C
ATOM    794  ND1 HIS A  80     139.720 166.980 176.250  1.00  0.00           N
ATOM    795  HD1 HIS A  80     138.730 167.040 176.320  1.00  0.00           H
ATOM    796  CD2 HIS A  80     141.730 167.360 175.960  1.00  0.00           C
ATOM    797  HD2 HIS A  80     142.650 167.580 175.400  1.00  0.00           H
ATOM    798  CE1 HIS A  80     140.410 166.260 177.140  1.00  0.00           C
ATOM    799  HE1 HIS A  80     139.930 165.880 178.040  1.00  0.00           H
ATOM    800  NE2 HIS A  80     141.680 166.460 176.950  1.00  0.00           N
ATOM    801  C   HIS A  80     141.370 167.400 172.460  1.00  0.00           C
ATOM    802  O   HIS A  80     142.080 166.620 173.120  1.00  0.00           O
ATOM    803  N   SER A  81     141.490 167.600 171.130  1.00  0.00           N
ATOM    804  H   SER A  81     140.660 167.940 170.690  1.00  0.00           H
ATOM    805  CA  SER A  81     142.770 167.280 170.410  1.00  0.00           C
ATOM    806  CB  SER A  81     142.630 166.160 169.400  1.00  0.00           C
ATOM    807  OG  SER A  81     142.520 164.950 170.190  1.00  0.00           O
ATOM    808  HG  SER A  81     143.460 164.710 170.430  1.00  0.00           H
ATOM    809  C   SER A  81     143.360 168.480 169.600  1.00  0.00           C
ATOM    810  O   SER A  81     142.680 169.130 168.810  1.00  0.00           O
ATOM    811  N   MET A  82     144.490 168.910 170.200  1.00  0.00           N
ATOM    812  H   MET A  82     145.060 168.360 170.810  1.00  0.00           H
ATOM    813  CA  MET A  82     145.230 170.040 169.700  1.00  0.00           C
ATOM    814  CB  MET A  82     145.930 170.690 170.880  1.00  0.00           C
ATOM    815  CG  MET A  82     146.570 172.090 170.550  1.00  0.00           C
ATOM    816  SD  MET A  82     145.320 173.210 169.870  1.00  0.00           S
ATOM    817  CE  MET A  82     146.230 174.660 169.430  1.00  0.00           C
ATOM    818  C   MET A  82     146.170 169.600 168.600  1.00  0.00           C
ATOM    819  O   MET A  82     147.300 169.080 168.810  1.00  0.00           O
ATOM    820  N   GLN A  83     145.750 169.950 167.370  1.00  0.00           N
ATOM    821  H   GLN A  83     145.120 170.730 167.290  1.00  0.00           H
ATOM    822  CA  GLN A  83     146.510 169.560 166.210  1.00  0.00           C
ATOM    823  CB  GLN A  83     145.660 168.700 165.250  1.00  0.00           C
ATOM    824  CG  GLN A  83     145.870 167.210 165.430  1.00  0.00           C
ATOM    825  CD  GLN A  83     145.210 166.410 164.340  1.00  0.00           C
ATOM    826  OE1 GLN A  83     144.130 165.920 164.400  1.00  0.00           O
ATOM    827  NE2 GLN A  83     145.950 166.240 163.270  1.00  0.00           N
ATOM    828 1HE2 GLN A  83     146.690 166.860 163.010  1.00  0.00           H
ATOM    829 2HE2 GLN A  83     145.610 165.680 162.510  1.00  0.00           H
ATOM    830  C   GLN A  83     147.150 170.790 165.590  1.00  0.00           C
ATOM    831  O   GLN A  83     146.490 171.580 164.980  1.00  0.00           O
ATOM    832  N   ASN A  84     148.480 170.770 165.570  1.00  0.00           N
ATOM    833  H   ASN A  84     148.880 169.960 165.990  1.00  0.00           H
ATOM    834  CA  ASN A  84     149.330 171.880 165.230  1.00  0.00           C
ATOM    835  CB  ASN A  84     149.580 171.970 163.770  1.00  0.00           C
ATOM    836  CG  ASN A  84     150.780 172.870 163.300  1.00  0.00           C
ATOM    837  OD1 ASN A  84     151.130 173.870 163.910  1.00  0.00           O
ATOM    838  ND2 ASN A  84     151.300 172.610 162.130  1.00  0.00           N
ATOM    839 1HD2 ASN A  84     150.860 171.910 161.580  1.00  0.00           H
ATOM    840 2HD2 ASN A  84     152.220 172.940 161.900  1.00  0.00           H
ATOM    841  C   ASN A  84     148.890 173.240 165.810  1.00  0.00           C
ATOM    842  O   ASN A  84     149.180 173.490 167.000  1.00  0.00           O
ATOM    843  N   CYS A  85     148.270 174.170 165.060  1.00  0.00           N
ATOM    844  H   CYS A  85     148.210 173.950 164.090  1.00  0.00           H
ATOM    845  CA  CYS A  85     147.690 175.490 165.470  1.00  0.00           C
ATOM    846  CB  CYS A  85     148.120 176.660 164.510  1.00  0.00           C
ATOM    847  SG  CYS A  85     149.870 177.090 164.320  1.00  0.00           S
ATOM    848  HG  CYS A  85     150.160 175.870 163.890  1.00  0.00           H
ATOM    849  C   CYS A  85     146.150 175.520 165.730  1.00  0.00           C
ATOM    850  O   CYS A  85     145.790 176.300 166.610  1.00  0.00           O
ATOM    851  N   VAL A  86     145.500 174.350 165.470  1.00  0.00           N
ATOM    852  H   VAL A  86     145.970 173.540 165.120  1.00  0.00           H
ATOM    853  CA  VAL A  86     144.000 174.210 165.690  1.00  0.00           C
ATOM    854  CB  VAL A  86     143.120 173.790 164.540  1.00  0.00           C
ATOM    855  CG1 VAL A  86     142.980 174.840 163.430  1.00  0.00           C
ATOM    856  CG2 VAL A  86     143.520 172.440 163.910  1.00  0.00           C
ATOM    857  C   VAL A  86     143.670 173.220 166.870  1.00  0.00           C
ATOM    858  O   VAL A  86     144.220 172.120 167.060  1.00  0.00           O
ATOM    859  N   LEU A  87     142.560 173.600 167.420  1.00  0.00           N
ATOM    860  H   LEU A  87     142.180 174.450 167.060  1.00  0.00           H
ATOM    861  CA  LEU A  87     141.910 172.860 168.480  1.00  0.00           C
ATOM    862  CB  LEU A  87     141.700 173.840 169.620  1.00  0.00           C
ATOM    863  CG  LEU A  87     141.120 173.150 170.890  1.00  0.00           C
ATOM    864  CD1 LEU A  87     141.970 171.970 171.460  1.00  0.00           C
ATOM    865  CD2 LEU A  87     140.850 174.120 172.000  1.00  0.00           C
ATOM    866  C   LEU A  87     140.500 172.300 167.970  1.00  0.00           C
ATOM    867  O   LEU A  87     139.580 172.940 167.490  1.00  0.00           O
ATOM    868  N   LYS A  88     140.690 171.000 167.650  1.00  0.00           N
ATOM    869  H   LYS A  88     141.600 170.590 167.520  1.00  0.00           H
ATOM    870  CA  LYS A  88     139.630 170.100 167.200  1.00  0.00           C
ATOM    871  CB  LYS A  88     140.350 169.080 166.290  1.00  0.00           C
ATOM    872  CG  LYS A  88     140.880 169.520 164.930  1.00  0.00           C
ATOM    873  CD  LYS A  88     141.650 168.370 164.280  1.00  0.00           C
ATOM    874  CE  LYS A  88     140.650 167.460 163.620  1.00  0.00           C
ATOM    875  NZ  LYS A  88     141.150 166.120 163.240  1.00  0.00           N
ATOM    876  HZ1 LYS A  88     140.420 165.650 162.750  1.00  0.00           H
ATOM    877  HZ2 LYS A  88     141.940 166.170 162.620  1.00  0.00           H
ATOM    878  HZ3 LYS A  88     141.300 165.650 164.110  1.00  0.00           H
ATOM    879  C   LYS A  88     138.790 169.440 168.280  1.00  0.00           C
ATOM    880  O   LYS A  88     139.160 168.410 168.910  1.00  0.00           O
ATOM    881  N   LEU A  89     137.620 170.030 168.420  1.00  0.00           N
ATOM    882  H   LEU A  89     137.390 170.800 167.820  1.00  0.00           H
ATOM    883  CA  LEU A  89     136.640 169.680 169.390  1.00  0.00           C
ATOM    884  CB  LEU A  89     135.890 170.950 169.880  1.00  0.00           C
ATOM    885  CG  LEU A  89     136.620 172.020 170.650  1.00  0.00           C
ATOM    886  CD1 LEU A  89     135.850 173.360 170.820  1.00  0.00           C
ATOM    887  CD2 LEU A  89     137.030 171.400 171.990  1.00  0.00           C
ATOM    888  C   LEU A  89     135.620 168.700 168.900  1.00  0.00           C
ATOM    889  O   LEU A  89     134.860 169.030 167.960  1.00  0.00           O
ATOM    890  N   LYS A  90     135.700 167.510 169.380  1.00  0.00           N
ATOM    891  H   LYS A  90     136.370 167.330 170.110  1.00  0.00           H
ATOM    892  CA  LYS A  90     134.890 166.340 168.900  1.00  0.00           C
ATOM    893  CB  LYS A  90     135.600 165.070 169.150  1.00  0.00           C
ATOM    894  CG  LYS A  90     134.970 164.120 168.080  1.00  0.00           C
ATOM    895  CD  LYS A  90     135.970 162.960 168.040  1.00  0.00           C
ATOM    896  CE  LYS A  90     137.060 163.260 167.020  1.00  0.00           C
ATOM    897  NZ  LYS A  90     136.670 163.320 165.580  1.00  0.00           N
ATOM    898  HZ1 LYS A  90     136.340 164.240 165.370  1.00  0.00           H
ATOM    899  HZ2 LYS A  90     137.390 163.080 164.930  1.00  0.00           H
ATOM    900  HZ3 LYS A  90     135.900 162.720 165.360  1.00  0.00           H
ATOM    901  C   LYS A  90     133.500 166.340 169.650  1.00  0.00           C
ATOM    902  O   LYS A  90     133.420 166.360 170.860  1.00  0.00           O
ATOM    903  N   VAL A  91     132.520 166.830 168.900  1.00  0.00           N
ATOM    904  H   VAL A  91     132.720 166.870 167.920  1.00  0.00           H
ATOM    905  CA  VAL A  91     131.080 166.970 169.320  1.00  0.00           C
ATOM    906  CB  VAL A  91     130.280 168.110 168.700  1.00  0.00           C
ATOM    907  CG1 VAL A  91     130.690 169.450 169.270  1.00  0.00           C
ATOM    908  CG2 VAL A  91     130.350 168.140 167.140  1.00  0.00           C
ATOM    909  C   VAL A  91     130.260 165.640 169.250  1.00  0.00           C
ATOM    910  O   VAL A  91     130.570 164.760 168.480  1.00  0.00           O
ATOM    911  N   ASP A  92     129.240 165.570 170.040  1.00  0.00           N
ATOM    912  H   ASP A  92     129.140 166.310 170.700  1.00  0.00           H
ATOM    913  CA  ASP A  92     128.240 164.420 169.950  1.00  0.00           C
ATOM    914  CB  ASP A  92     127.120 164.640 170.920  1.00  0.00           C
ATOM    915  CG  ASP A  92     126.430 166.000 170.820  1.00  0.00           C
ATOM    916  OD1 ASP A  92     126.890 166.970 171.480  1.00  0.00           O
ATOM    917  OD2 ASP A  92     125.440 166.040 170.080  1.00  0.00           O
ATOM    918  C   ASP A  92     127.550 164.030 168.620  1.00  0.00           C
ATOM    919  O   ASP A  92     127.330 162.870 168.330  1.00  0.00           O
ATOM    920  N   THR A  93     127.250 165.010 167.800  1.00  0.00           N
ATOM    921  H   THR A  93     127.460 165.970 168.000  1.00  0.00           H
ATOM    922  CA  THR A  93     126.600 164.790 166.500  1.00  0.00           C
ATOM    923  CB  THR A  93     125.120 165.160 166.490  1.00  0.00           C
ATOM    924  OG1 THR A  93     124.880 166.300 167.320  1.00  0.00           O
ATOM    925  HG1 THR A  93     125.230 166.150 168.240  1.00  0.00           H
ATOM    926  CG2 THR A  93     124.240 163.980 166.800  1.00  0.00           C
ATOM    927  C   THR A  93     127.430 165.370 165.340  1.00  0.00           C
ATOM    928  O   THR A  93     128.010 166.440 165.460  1.00  0.00           O
ATOM    929  N   ALA A  94     127.230 164.830 164.140  1.00  0.00           N
ATOM    930  H   ALA A  94     127.100 163.840 164.060  1.00  0.00           H
ATOM    931  CA  ALA A  94     127.960 165.300 162.940  1.00  0.00           C
ATOM    932  CB  ALA A  94     127.970 164.190 161.950  1.00  0.00           C
ATOM    933  C   ALA A  94     127.170 166.440 162.310  1.00  0.00           C
ATOM    934  O   ALA A  94     126.040 166.790 162.590  1.00  0.00           O
ATOM    935  N   ASN A  95     127.880 167.230 161.540  1.00  0.00           N
ATOM    936  H   ASN A  95     128.870 167.070 161.470  1.00  0.00           H
ATOM    937  CA  ASN A  95     127.290 168.370 160.790  1.00  0.00           C
ATOM    938  CB  ASN A  95     128.420 169.300 160.340  1.00  0.00           C
ATOM    939  CG  ASN A  95     127.840 170.630 159.940  1.00  0.00           C
ATOM    940  OD1 ASN A  95     127.160 170.750 158.910  1.00  0.00           O
ATOM    941  ND2 ASN A  95     128.090 171.620 160.810  1.00  0.00           N
ATOM    942 1HD2 ASN A  95     128.620 171.450 161.640  1.00  0.00           H
ATOM    943 2HD2 ASN A  95     127.600 172.490 160.700  1.00  0.00           H
ATOM    944  C   ASN A  95     126.360 167.980 159.600  1.00  0.00           C
ATOM    945  O   ASN A  95     126.630 166.980 158.860  1.00  0.00           O
ATOM    946  N   PRO A  96     125.170 168.580 159.630  1.00  0.00           N
ATOM    947  CA  PRO A  96     124.290 168.340 158.490  1.00  0.00           C
ATOM    948  CB  PRO A  96     122.960 168.990 158.890  1.00  0.00           C
ATOM    949  CG  PRO A  96     123.020 168.980 160.410  1.00  0.00           C
ATOM    950  CD  PRO A  96     124.490 169.260 160.710  1.00  0.00           C
ATOM    951  C   PRO A  96     124.760 168.850 157.140  1.00  0.00           C
ATOM    952  O   PRO A  96     124.720 168.090 156.150  1.00  0.00           O
ATOM    953  N   LYS A  97     125.370 170.040 156.960  1.00  0.00           N
ATOM    954  H   LYS A  97     125.640 170.600 157.740  1.00  0.00           H
ATOM    955  CA  LYS A  97     125.750 170.660 155.680  1.00  0.00           C
ATOM    956  CB  LYS A  97     125.990 172.190 156.040  1.00  0.00           C
ATOM    957  CG  LYS A  97     124.740 173.100 156.120  1.00  0.00           C
ATOM    958  CD  LYS A  97     124.850 174.260 157.130  1.00  0.00           C
ATOM    959  CE  LYS A  97     123.870 175.350 156.840  1.00  0.00           C
ATOM    960  NZ  LYS A  97     122.430 175.060 157.110  1.00  0.00           N
ATOM    961  HZ1 LYS A  97     122.400 174.880 158.090  1.00  0.00           H
ATOM    962  HZ2 LYS A  97     121.800 175.770 156.790  1.00  0.00           H
ATOM    963  HZ3 LYS A  97     122.170 174.240 156.620  1.00  0.00           H
ATOM    964  C   LYS A  97     126.970 169.850 155.200  1.00  0.00           C
ATOM    965  O   LYS A  97     126.860 169.370 154.050  1.00  0.00           O
ATOM    966  N   THR A  98     128.130 170.080 155.890  1.00  0.00           N
ATOM    967  H   THR A  98     128.350 170.960 156.310  1.00  0.00           H
ATOM    968  CA  THR A  98     129.430 169.390 155.760  1.00  0.00           C
ATOM    969  CB  THR A  98     129.530 168.080 156.670  1.00  0.00           C
ATOM    970  OG1 THR A  98     130.930 167.730 156.730  1.00  0.00           O
ATOM    971  HG1 THR A  98     131.030 166.860 157.210  1.00  0.00           H
ATOM    972  CG2 THR A  98     128.650 166.910 156.250  1.00  0.00           C
ATOM    973  C   THR A  98     130.040 169.240 154.370  1.00  0.00           C
ATOM    974  O   THR A  98     130.110 168.090 153.870  1.00  0.00           O
ATOM    975  N   PRO A  99     130.860 170.240 153.990  1.00  0.00           N
ATOM    976  CA  PRO A  99     131.690 170.260 152.750  1.00  0.00           C
ATOM    977  CB  PRO A  99     131.850 171.700 152.390  1.00  0.00           C
ATOM    978  CG  PRO A  99     131.890 172.360 153.690  1.00  0.00           C
ATOM    979  CD  PRO A  99     130.800 171.600 154.520  1.00  0.00           C
ATOM    980  C   PRO A  99     133.010 169.510 152.770  1.00  0.00           C
ATOM    981  O   PRO A  99     133.780 169.690 153.720  1.00  0.00           O
ATOM    982  N   LYS A 100     133.280 168.890 151.630  1.00  0.00           N
ATOM    983  H   LYS A 100     132.630 168.920 150.880  1.00  0.00           H
ATOM    984  CA  LYS A 100     134.630 168.290 151.320  1.00  0.00           C
ATOM    985  CB  LYS A 100     134.500 167.870 149.870  1.00  0.00           C
ATOM    986  CG  LYS A 100     135.300 166.600 149.700  1.00  0.00           C
ATOM    987  CD  LYS A 100     135.410 166.150 148.260  1.00  0.00           C
ATOM    988  CE  LYS A 100     136.360 164.960 148.270  1.00  0.00           C
ATOM    989  NZ  LYS A 100     137.780 165.260 148.200  1.00  0.00           N
ATOM    990  HZ1 LYS A 100     137.980 165.790 147.380  1.00  0.00           H
ATOM    991  HZ2 LYS A 100     138.080 165.830 148.970  1.00  0.00           H
ATOM    992  HZ3 LYS A 100     138.270 164.400 148.070  1.00  0.00           H
ATOM    993  C   LYS A 100     135.920 169.200 151.570  1.00  0.00           C
ATOM    994  O   LYS A 100     136.050 170.210 150.910  1.00  0.00           O
ATOM    995  N   TYR A 101     136.370 169.170 152.760  1.00  0.00           N
ATOM    996  H   TYR A 101     135.770 168.720 153.430  1.00  0.00           H
ATOM    997  CA  TYR A 101     137.440 170.090 153.270  1.00  0.00           C
ATOM    998  CB  TYR A 101     137.350 170.450 154.800  1.00  0.00           C
ATOM    999  CG  TYR A 101     137.180 169.210 155.690  1.00  0.00           C
ATOM   1000  CD1 TYR A 101     138.190 168.290 155.910  1.00  0.00           C
ATOM   1001  HD1 TYR A 101     139.200 168.510 155.550  1.00  0.00           H
ATOM   1002  CD2 TYR A 101     135.880 168.970 156.200  1.00  0.00           C
ATOM   1003  HD2 TYR A 101     135.190 169.810 156.210  1.00  0.00           H
ATOM   1004  CE1 TYR A 101     137.960 167.200 156.740  1.00  0.00           C
ATOM   1005  HE1 TYR A 101     138.800 166.870 157.360  1.00  0.00           H
ATOM   1006  CE2 TYR A 101     135.630 167.830 156.950  1.00  0.00           C
ATOM   1007  HE2 TYR A 101     134.630 167.690 157.370  1.00  0.00           H
ATOM   1008  CZ  TYR A 101     136.650 166.940 157.170  1.00  0.00           C
ATOM   1009  OH  TYR A 101     136.280 165.750 157.690  1.00  0.00           O
ATOM   1010  HH  TYR A 101     135.280 165.720 157.680  1.00  0.00           H
ATOM   1011  C   TYR A 101     138.810 169.550 152.900  1.00  0.00           C
ATOM   1012  O   TYR A 101     139.200 168.440 153.180  1.00  0.00           O
ATOM   1013  N   LYS A 102     139.330 170.360 151.990  1.00  0.00           N
ATOM   1014  H   LYS A 102     138.780 171.030 151.500  1.00  0.00           H
ATOM   1015  CA  LYS A 102     140.730 170.210 151.450  1.00  0.00           C
ATOM   1016  CB  LYS A 102     140.580 170.270 149.920  1.00  0.00           C
ATOM   1017  CG  LYS A 102     141.780 169.670 149.180  1.00  0.00           C
ATOM   1018  CD  LYS A 102     141.510 169.590 147.670  1.00  0.00           C
ATOM   1019  CE  LYS A 102     142.510 168.610 147.040  1.00  0.00           C
ATOM   1020  NZ  LYS A 102     142.820 169.000 145.600  1.00  0.00           N
ATOM   1021  HZ1 LYS A 102     143.520 169.700 145.620  1.00  0.00           H
ATOM   1022  HZ2 LYS A 102     143.110 168.240 145.020  1.00  0.00           H
ATOM   1023  HZ3 LYS A 102     141.970 169.360 145.220  1.00  0.00           H
ATOM   1024  C   LYS A 102     141.660 171.270 152.040  1.00  0.00           C
ATOM   1025  O   LYS A 102     141.760 172.360 151.540  1.00  0.00           O
ATOM   1026  N   PHE A 103     142.480 170.910 153.000  1.00  0.00           N
ATOM   1027  H   PHE A 103     142.520 169.930 153.160  1.00  0.00           H
ATOM   1028  CA  PHE A 103     143.360 171.790 153.780  1.00  0.00           C
ATOM   1029  CB  PHE A 103     143.670 171.180 155.170  1.00  0.00           C
ATOM   1030  CG  PHE A 103     142.370 170.870 155.970  1.00  0.00           C
ATOM   1031  CD1 PHE A 103     141.500 171.880 156.250  1.00  0.00           C
ATOM   1032  HD1 PHE A 103     141.620 172.950 156.060  1.00  0.00           H
ATOM   1033  CD2 PHE A 103     142.190 169.570 156.480  1.00  0.00           C
ATOM   1034  HD2 PHE A 103     142.940 168.780 156.490  1.00  0.00           H
ATOM   1035  CE1 PHE A 103     140.400 171.610 157.140  1.00  0.00           C
ATOM   1036  HE1 PHE A 103     139.700 172.330 157.570  1.00  0.00           H
ATOM   1037  CE2 PHE A 103     141.150 169.340 157.300  1.00  0.00           C
ATOM   1038  HE2 PHE A 103     141.040 168.380 157.820  1.00  0.00           H
ATOM   1039  CZ  PHE A 103     140.210 170.340 157.600  1.00  0.00           C
ATOM   1040  HZ  PHE A 103     139.360 170.010 158.210  1.00  0.00           H
ATOM   1041  C   PHE A 103     144.720 171.910 153.030  1.00  0.00           C
ATOM   1042  O   PHE A 103     145.480 170.950 152.860  1.00  0.00           O
ATOM   1043  N   VAL A 104     145.000 173.190 152.770  1.00  0.00           N
ATOM   1044  H   VAL A 104     144.580 173.940 153.280  1.00  0.00           H
ATOM   1045  CA  VAL A 104     146.180 173.550 152.000  1.00  0.00           C
ATOM   1046  CB  VAL A 104     145.850 173.990 150.580  1.00  0.00           C
ATOM   1047  CG1 VAL A 104     145.220 172.810 149.900  1.00  0.00           C
ATOM   1048  CG2 VAL A 104     144.950 175.240 150.520  1.00  0.00           C
ATOM   1049  C   VAL A 104     147.030 174.640 152.760  1.00  0.00           C
ATOM   1050  O   VAL A 104     146.660 175.110 153.840  1.00  0.00           O
ATOM   1051  N   ARG A 105     147.970 175.170 151.980  1.00  0.00           N
ATOM   1052  H   ARG A 105     148.260 174.700 151.140  1.00  0.00           H
ATOM   1053  CA  ARG A 105     148.830 176.230 152.360  1.00  0.00           C
ATOM   1054  CB  ARG A 105     150.240 175.850 152.050  1.00  0.00           C
ATOM   1055  CG  ARG A 105     150.970 174.880 153.000  1.00  0.00           C
ATOM   1056  CD  ARG A 105     152.470 174.960 152.990  1.00  0.00           C
ATOM   1057  NE  ARG A 105     153.080 173.630 153.280  1.00  0.00           N
ATOM   1058  HE  ARG A 105     152.470 173.020 153.790  1.00  0.00           H
ATOM   1059  CZ  ARG A 105     154.340 173.340 152.930  1.00  0.00           C
ATOM   1060  NH1 ARG A 105     155.070 174.240 152.350  1.00  0.00           N
ATOM   1061 1HH1 ARG A 105     154.720 175.170 152.240  1.00  0.00           H
ATOM   1062 2HH1 ARG A 105     155.920 174.020 151.870  1.00  0.00           H
ATOM   1063  NH2 ARG A 105     154.870 172.100 153.230  1.00  0.00           N
ATOM   1064 1HH2 ARG A 105     154.240 171.500 153.720  1.00  0.00           H
ATOM   1065 2HH2 ARG A 105     155.810 171.880 152.990  1.00  0.00           H
ATOM   1066  C   ARG A 105     148.600 177.610 151.710  1.00  0.00           C
ATOM   1067  O   ARG A 105     147.790 177.700 150.760  1.00  0.00           O
ATOM   1068  N   ILE A 106     149.330 178.650 152.170  1.00  0.00           N
ATOM   1069  H   ILE A 106     149.810 178.610 153.050  1.00  0.00           H
ATOM   1070  CA  ILE A 106     149.250 180.030 151.620  1.00  0.00           C
ATOM   1071  CB  ILE A 106     149.730 181.110 152.640  1.00  0.00           C
ATOM   1072  CG1 ILE A 106     148.760 181.150 153.800  1.00  0.00           C
ATOM   1073  CG2 ILE A 106     150.080 182.540 152.060  1.00  0.00           C
ATOM   1074  CD  ILE A 106     147.320 181.670 153.530  1.00  0.00           C
ATOM   1075  C   ILE A 106     149.980 180.070 150.250  1.00  0.00           C
ATOM   1076  O   ILE A 106     151.140 179.610 150.100  1.00  0.00           O
ATOM   1077  N   GLN A 107     149.120 180.350 149.270  1.00  0.00           N
ATOM   1078  H   GLN A 107     148.180 180.670 149.380  1.00  0.00           H
ATOM   1079  CA  GLN A 107     149.540 180.460 147.830  1.00  0.00           C
ATOM   1080  CB  GLN A 107     148.380 179.980 146.910  1.00  0.00           C
ATOM   1081  CG  GLN A 107     148.130 178.450 147.110  1.00  0.00           C
ATOM   1082  CD  GLN A 107     147.270 177.950 145.970  1.00  0.00           C
ATOM   1083  OE1 GLN A 107     146.060 177.650 146.040  1.00  0.00           O
ATOM   1084  NE2 GLN A 107     147.860 177.860 144.870  1.00  0.00           N
ATOM   1085 1HE2 GLN A 107     148.840 178.040 144.830  1.00  0.00           H
ATOM   1086 2HE2 GLN A 107     147.360 177.590 144.050  1.00  0.00           H
ATOM   1087  C   GLN A 107     150.030 181.840 147.450  1.00  0.00           C
ATOM   1088  O   GLN A 107     149.200 182.810 147.430  1.00  0.00           O
ATOM   1089  N   PRO A 108     151.380 181.880 147.360  1.00  0.00           N
ATOM   1090  CA  PRO A 108     152.090 183.180 147.440  1.00  0.00           C
ATOM   1091  CB  PRO A 108     153.500 182.850 146.970  1.00  0.00           C
ATOM   1092  CG  PRO A 108     153.700 181.370 147.290  1.00  0.00           C
ATOM   1093  CD  PRO A 108     152.330 180.860 146.840  1.00  0.00           C
ATOM   1094  C   PRO A 108     151.470 184.320 146.590  1.00  0.00           C
ATOM   1095  O   PRO A 108     151.670 184.330 145.350  1.00  0.00           O
ATOM   1096  N   GLY A 109     150.860 185.300 147.270  1.00  0.00           N
ATOM   1097  H   GLY A 109     150.660 185.250 148.250  1.00  0.00           H
ATOM   1098  CA  GLY A 109     150.360 186.540 146.540  1.00  0.00           C
ATOM   1099  C   GLY A 109     149.100 186.380 145.700  1.00  0.00           C
ATOM   1100  O   GLY A 109     148.570 187.400 145.190  1.00  0.00           O
ATOM   1101  N   GLN A 110     148.550 185.160 145.780  1.00  0.00           N
ATOM   1102  H   GLN A 110     148.740 184.520 146.530  1.00  0.00           H
ATOM   1103  CA  GLN A 110     147.350 184.740 145.040  1.00  0.00           C
ATOM   1104  CB  GLN A 110     147.390 183.220 144.760  1.00  0.00           C
ATOM   1105  CG  GLN A 110     148.220 182.930 143.530  1.00  0.00           C
ATOM   1106  CD  GLN A 110     148.240 181.430 143.160  1.00  0.00           C
ATOM   1107  OE1 GLN A 110     149.000 180.570 143.590  1.00  0.00           O
ATOM   1108  NE2 GLN A 110     147.160 181.000 142.460  1.00  0.00           N
ATOM   1109 1HE2 GLN A 110     146.400 181.570 142.180  1.00  0.00           H
ATOM   1110 2HE2 GLN A 110     147.100 180.010 142.370  1.00  0.00           H
ATOM   1111  C   GLN A 110     146.110 185.090 145.870  1.00  0.00           C
ATOM   1112  O   GLN A 110     146.150 184.940 147.110  1.00  0.00           O
ATOM   1113  N   THR A 111     145.020 185.470 145.210  1.00  0.00           N
ATOM   1114  H   THR A 111     144.940 185.380 144.220  1.00  0.00           H
ATOM   1115  CA  THR A 111     143.750 185.980 145.810  1.00  0.00           C
ATOM   1116  CB  THR A 111     142.960 186.960 144.970  1.00  0.00           C
ATOM   1117  OG1 THR A 111     142.700 186.450 143.660  1.00  0.00           O
ATOM   1118  HG1 THR A 111     142.020 187.010 143.200  1.00  0.00           H
ATOM   1119  CG2 THR A 111     143.710 188.360 144.940  1.00  0.00           C
ATOM   1120  C   THR A 111     142.790 184.880 146.310  1.00  0.00           C
ATOM   1121  O   THR A 111     142.810 183.770 145.780  1.00  0.00           O
ATOM   1122  N   PHE A 112     142.370 185.060 147.610  1.00  0.00           N
ATOM   1123  H   PHE A 112     142.680 185.800 148.200  1.00  0.00           H
ATOM   1124  CA  PHE A 112     141.420 184.180 148.260  1.00  0.00           C
ATOM   1125  CB  PHE A 112     142.160 183.230 149.280  1.00  0.00           C
ATOM   1126  CG  PHE A 112     142.850 182.060 148.500  1.00  0.00           C
ATOM   1127  CD1 PHE A 112     142.360 180.800 148.610  1.00  0.00           C
ATOM   1128  HD1 PHE A 112     141.610 180.470 149.330  1.00  0.00           H
ATOM   1129  CD2 PHE A 112     144.160 182.260 147.980  1.00  0.00           C
ATOM   1130  HD2 PHE A 112     144.520 183.250 147.720  1.00  0.00           H
ATOM   1131  CE1 PHE A 112     143.030 179.780 148.050  1.00  0.00           C
ATOM   1132  HE1 PHE A 112     142.540 178.810 148.110  1.00  0.00           H
ATOM   1133  CE2 PHE A 112     144.880 181.220 147.540  1.00  0.00           C
ATOM   1134  HE2 PHE A 112     145.930 181.340 147.260  1.00  0.00           H
ATOM   1135  CZ  PHE A 112     144.280 179.950 147.540  1.00  0.00           C
ATOM   1136  HZ  PHE A 112     144.810 179.000 147.440  1.00  0.00           H
ATOM   1137  C   PHE A 112     140.210 184.970 148.810  1.00  0.00           C
ATOM   1138  O   PHE A 112     140.450 185.960 149.460  1.00  0.00           O
ATOM   1139  N   SER A 113     139.000 184.410 148.800  1.00  0.00           N
ATOM   1140  H   SER A 113     138.790 183.570 148.310  1.00  0.00           H
ATOM   1141  CA  SER A 113     137.830 185.050 149.500  1.00  0.00           C
ATOM   1142  CB  SER A 113     136.480 184.600 148.960  1.00  0.00           C
ATOM   1143  OG  SER A 113     136.210 184.680 147.540  1.00  0.00           O
ATOM   1144  HG  SER A 113     136.810 184.070 147.020  1.00  0.00           H
ATOM   1145  C   SER A 113     137.910 184.910 151.020  1.00  0.00           C
ATOM   1146  O   SER A 113     137.710 183.810 151.510  1.00  0.00           O
ATOM   1147  N   VAL A 114     138.050 186.020 151.720  1.00  0.00           N
ATOM   1148  H   VAL A 114     138.140 186.900 151.250  1.00  0.00           H
ATOM   1149  CA  VAL A 114     138.100 185.970 153.210  1.00  0.00           C
ATOM   1150  CB  VAL A 114     139.050 186.970 153.900  1.00  0.00           C
ATOM   1151  CG1 VAL A 114     139.170 186.620 155.390  1.00  0.00           C
ATOM   1152  CG2 VAL A 114     140.410 186.720 153.190  1.00  0.00           C
ATOM   1153  C   VAL A 114     136.700 186.290 153.780  1.00  0.00           C
ATOM   1154  O   VAL A 114     136.200 187.360 153.560  1.00  0.00           O
ATOM   1155  N   LEU A 115     136.210 185.410 154.660  1.00  0.00           N
ATOM   1156  H   LEU A 115     136.750 184.590 154.860  1.00  0.00           H
ATOM   1157  CA  LEU A 115     134.840 185.450 155.170  1.00  0.00           C
ATOM   1158  CB  LEU A 115     134.260 184.050 155.150  1.00  0.00           C
ATOM   1159  CG  LEU A 115     132.720 183.870 155.240  1.00  0.00           C
ATOM   1160  CD1 LEU A 115     132.080 183.660 153.840  1.00  0.00           C
ATOM   1161  CD2 LEU A 115     132.360 182.770 156.280  1.00  0.00           C
ATOM   1162  C   LEU A 115     134.910 185.920 156.610  1.00  0.00           C
ATOM   1163  O   LEU A 115     135.300 185.120 157.440  1.00  0.00           O
ATOM   1164  N   ALA A 116     134.760 187.210 156.780  1.00  0.00           N
ATOM   1165  H   ALA A 116     134.410 187.800 156.050  1.00  0.00           H
ATOM   1166  CA  ALA A 116     134.850 187.810 158.100  1.00  0.00           C
ATOM   1167  CB  ALA A 116     134.660 189.390 158.170  1.00  0.00           C
ATOM   1168  C   ALA A 116     133.740 187.220 159.000  1.00  0.00           C
ATOM   1169  O   ALA A 116     132.580 187.410 158.820  1.00  0.00           O
ATOM   1170  N   CYS A 117     134.250 186.570 160.060  1.00  0.00           N
ATOM   1171  H   CYS A 117     135.220 186.610 160.300  1.00  0.00           H
ATOM   1172  CA  CYS A 117     133.400 186.100 161.130  1.00  0.00           C
ATOM   1173  CB  CYS A 117     133.540 184.620 161.350  1.00  0.00           C
ATOM   1174  SG  CYS A 117     132.040 184.050 162.290  1.00  0.00           S
ATOM   1175  HG  CYS A 117     132.570 184.160 163.510  1.00  0.00           H
ATOM   1176  C   CYS A 117     133.560 186.870 162.460  1.00  0.00           C
ATOM   1177  O   CYS A 117     134.670 187.020 162.990  1.00  0.00           O
ATOM   1178  N   TYR A 118     132.390 187.260 163.000  1.00  0.00           N
ATOM   1179  H   TYR A 118     131.500 187.010 162.600  1.00  0.00           H
ATOM   1180  CA  TYR A 118     132.340 188.010 164.290  1.00  0.00           C
ATOM   1181  CB  TYR A 118     131.730 189.380 164.110  1.00  0.00           C
ATOM   1182  CG  TYR A 118     132.520 190.270 163.120  1.00  0.00           C
ATOM   1183  CD1 TYR A 118     132.260 190.350 161.770  1.00  0.00           C
ATOM   1184  HD1 TYR A 118     131.800 189.520 161.240  1.00  0.00           H
ATOM   1185  CD2 TYR A 118     133.340 191.320 163.630  1.00  0.00           C
ATOM   1186  HD2 TYR A 118     133.510 191.270 164.710  1.00  0.00           H
ATOM   1187  CE1 TYR A 118     132.720 191.370 161.030  1.00  0.00           C
ATOM   1188  HE1 TYR A 118     132.650 191.160 159.960  1.00  0.00           H
ATOM   1189  CE2 TYR A 118     133.840 192.360 162.830  1.00  0.00           C
ATOM   1190  HE2 TYR A 118     134.430 193.190 163.220  1.00  0.00           H
ATOM   1191  CZ  TYR A 118     133.490 192.410 161.480  1.00  0.00           C
ATOM   1192  OH  TYR A 118     133.450 193.620 160.860  1.00  0.00           O
ATOM   1193  HH  TYR A 118     134.030 194.260 161.360  1.00  0.00           H
ATOM   1194  C   TYR A 118     131.610 187.180 165.370  1.00  0.00           C
ATOM   1195  O   TYR A 118     130.430 187.020 165.240  1.00  0.00           O
ATOM   1196  N   ASN A 119     132.380 186.710 166.400  1.00  0.00           N
ATOM   1197  H   ASN A 119     133.380 186.660 166.300  1.00  0.00           H
ATOM   1198  CA  ASN A 119     131.880 186.030 167.620  1.00  0.00           C
ATOM   1199  CB  ASN A 119     131.570 186.990 168.750  1.00  0.00           C
ATOM   1200  CG  ASN A 119     132.650 187.980 169.160  1.00  0.00           C
ATOM   1201  OD1 ASN A 119     132.980 188.970 168.510  1.00  0.00           O
ATOM   1202  ND2 ASN A 119     133.400 187.670 170.200  1.00  0.00           N
ATOM   1203 1HD2 ASN A 119     133.140 186.810 170.630  1.00  0.00           H
ATOM   1204 2HD2 ASN A 119     134.310 188.090 170.290  1.00  0.00           H
ATOM   1205  C   ASN A 119     130.710 185.010 167.400  1.00  0.00           C
ATOM   1206  O   ASN A 119     129.720 185.020 168.100  1.00  0.00           O
ATOM   1207  N   GLY A 120     130.770 184.300 166.270  1.00  0.00           N
ATOM   1208  H   GLY A 120     131.620 184.220 165.760  1.00  0.00           H
ATOM   1209  CA  GLY A 120     129.770 183.320 165.770  1.00  0.00           C
ATOM   1210  C   GLY A 120     128.650 183.820 164.810  1.00  0.00           C
ATOM   1211  O   GLY A 120     127.670 183.150 164.710  1.00  0.00           O
ATOM   1212  N   SER A 121     128.770 184.960 164.130  1.00  0.00           N
ATOM   1213  H   SER A 121     129.440 185.620 164.480  1.00  0.00           H
ATOM   1214  CA  SER A 121     128.000 185.380 163.000  1.00  0.00           C
ATOM   1215  CB  SER A 121     127.200 186.560 163.450  1.00  0.00           C
ATOM   1216  OG  SER A 121     126.240 186.960 162.420  1.00  0.00           O
ATOM   1217  HG  SER A 121     125.620 186.190 162.330  1.00  0.00           H
ATOM   1218  C   SER A 121     128.940 185.850 161.800  1.00  0.00           C
ATOM   1219  O   SER A 121     129.850 186.600 162.010  1.00  0.00           O
ATOM   1220  N   PRO A 122     128.840 185.170 160.690  1.00  0.00           N
ATOM   1221  CA  PRO A 122     129.600 185.570 159.530  1.00  0.00           C
ATOM   1222  CB  PRO A 122     129.540 184.320 158.680  1.00  0.00           C
ATOM   1223  CG  PRO A 122     128.160 183.720 158.910  1.00  0.00           C
ATOM   1224  CD  PRO A 122     128.110 183.900 160.400  1.00  0.00           C
ATOM   1225  C   PRO A 122     128.930 186.800 158.890  1.00  0.00           C
ATOM   1226  O   PRO A 122     127.730 186.850 158.470  1.00  0.00           O
ATOM   1227  N   SER A 123     129.860 187.720 158.570  1.00  0.00           N
ATOM   1228  H   SER A 123     130.850 187.610 158.660  1.00  0.00           H
ATOM   1229  CA  SER A 123     129.530 188.980 157.890  1.00  0.00           C
ATOM   1230  CB  SER A 123     128.720 189.950 158.780  1.00  0.00           C
ATOM   1231  OG  SER A 123     128.150 190.990 158.020  1.00  0.00           O
ATOM   1232  HG  SER A 123     127.850 190.560 157.170  1.00  0.00           H
ATOM   1233  C   SER A 123     130.800 189.670 157.320  1.00  0.00           C
ATOM   1234  O   SER A 123     131.600 190.300 158.030  1.00  0.00           O
ATOM   1235  N   GLY A 124     130.740 189.780 155.990  1.00  0.00           N
ATOM   1236  H   GLY A 124     129.990 189.420 155.430  1.00  0.00           H
ATOM   1237  CA  GLY A 124     131.690 190.520 155.060  1.00  0.00           C
ATOM   1238  C   GLY A 124     132.490 189.470 154.270  1.00  0.00           C
ATOM   1239  O   GLY A 124     133.250 188.690 154.870  1.00  0.00           O
ATOM   1240  N   VAL A 125     132.180 189.400 153.000  1.00  0.00           N
ATOM   1241  H   VAL A 125     131.380 189.830 152.570  1.00  0.00           H
ATOM   1242  CA  VAL A 125     133.120 188.660 152.210  1.00  0.00           C
ATOM   1243  CB  VAL A 125     132.480 187.610 151.310  1.00  0.00           C
ATOM   1244  CG1 VAL A 125     133.640 186.670 150.890  1.00  0.00           C
ATOM   1245  CG2 VAL A 125     131.220 186.910 151.750  1.00  0.00           C
ATOM   1246  C   VAL A 125     133.960 189.670 151.360  1.00  0.00           C
ATOM   1247  O   VAL A 125     133.510 190.580 150.760  1.00  0.00           O
ATOM   1248  N   TYR A 126     135.220 189.670 151.740  1.00  0.00           N
ATOM   1249  H   TYR A 126     135.590 189.000 152.370  1.00  0.00           H
ATOM   1250  CA  TYR A 126     136.250 190.510 151.150  1.00  0.00           C
ATOM   1251  CB  TYR A 126     136.630 191.540 152.190  1.00  0.00           C
ATOM   1252  CG  TYR A 126     137.820 192.440 151.850  1.00  0.00           C
ATOM   1253  CD1 TYR A 126     139.080 192.040 152.280  1.00  0.00           C
ATOM   1254  HD1 TYR A 126     139.350 191.160 152.880  1.00  0.00           H
ATOM   1255  CD2 TYR A 126     137.680 193.340 150.860  1.00  0.00           C
ATOM   1256  HD2 TYR A 126     136.740 193.380 150.310  1.00  0.00           H
ATOM   1257  CE1 TYR A 126     140.190 192.690 151.700  1.00  0.00           C
ATOM   1258  HE1 TYR A 126     141.150 192.370 152.110  1.00  0.00           H
ATOM   1259  CE2 TYR A 126     138.680 194.030 150.350  1.00  0.00           C
ATOM   1260  HE2 TYR A 126     138.470 194.880 149.710  1.00  0.00           H
ATOM   1261  CZ  TYR A 126     139.950 193.700 150.850  1.00  0.00           C
ATOM   1262  OH  TYR A 126     140.990 194.450 150.350  1.00  0.00           O
ATOM   1263  HH  TYR A 126     141.720 194.190 150.980  1.00  0.00           H
ATOM   1264  C   TYR A 126     137.480 189.710 150.630  1.00  0.00           C
ATOM   1265  O   TYR A 126     138.070 188.850 151.220  1.00  0.00           O
ATOM   1266  N   GLN A 127     137.820 189.970 149.380  1.00  0.00           N
ATOM   1267  H   GLN A 127     137.190 190.460 148.760  1.00  0.00           H
ATOM   1268  CA  GLN A 127     139.060 189.450 148.690  1.00  0.00           C
ATOM   1269  CB  GLN A 127     138.830 189.630 147.190  1.00  0.00           C
ATOM   1270  CG  GLN A 127     139.730 188.860 146.230  1.00  0.00           C
ATOM   1271  CD  GLN A 127     139.910 189.550 144.850  1.00  0.00           C
ATOM   1272  OE1 GLN A 127     139.130 189.390 143.950  1.00  0.00           O
ATOM   1273  NE2 GLN A 127     140.940 190.390 144.660  1.00  0.00           N
ATOM   1274 1HE2 GLN A 127     141.550 190.540 145.440  1.00  0.00           H
ATOM   1275 2HE2 GLN A 127     141.050 190.630 143.700  1.00  0.00           H
ATOM   1276  C   GLN A 127     140.410 190.030 149.050  1.00  0.00           C
ATOM   1277  O   GLN A 127     140.560 191.250 148.940  1.00  0.00           O
ATOM   1278  N   CYS A 128     141.230 189.200 149.630  1.00  0.00           N
ATOM   1279  H   CYS A 128     140.930 188.240 149.560  1.00  0.00           H
ATOM   1280  CA  CYS A 128     142.660 189.520 149.840  1.00  0.00           C
ATOM   1281  CB  CYS A 128     143.000 189.780 151.310  1.00  0.00           C
ATOM   1282  SG  CYS A 128     144.670 190.480 151.700  1.00  0.00           S
ATOM   1283  HG  CYS A 128     144.620 191.600 150.980  1.00  0.00           H
ATOM   1284  C   CYS A 128     143.580 188.470 149.290  1.00  0.00           C
ATOM   1285  O   CYS A 128     143.350 187.250 149.170  1.00  0.00           O
ATOM   1286  N   ALA A 129     144.620 189.050 148.760  1.00  0.00           N
ATOM   1287  H   ALA A 129     144.590 190.040 148.680  1.00  0.00           H
ATOM   1288  CA  ALA A 129     145.880 188.510 148.360  1.00  0.00           C
ATOM   1289  CB  ALA A 129     146.610 189.490 147.480  1.00  0.00           C
ATOM   1290  C   ALA A 129     146.780 187.990 149.470  1.00  0.00           C
ATOM   1291  O   ALA A 129     147.400 188.780 150.200  1.00  0.00           O
ATOM   1292  N   MET A 130     146.850 186.650 149.490  1.00  0.00           N
ATOM   1293  H   MET A 130     146.550 186.210 148.640  1.00  0.00           H
ATOM   1294  CA  MET A 130     147.480 185.760 150.450  1.00  0.00           C
ATOM   1295  CB  MET A 130     147.150 184.350 150.090  1.00  0.00           C
ATOM   1296  CG  MET A 130     145.610 184.160 150.500  1.00  0.00           C
ATOM   1297  SD  MET A 130     145.350 184.620 152.250  1.00  0.00           S
ATOM   1298  CE  MET A 130     143.630 184.930 152.200  1.00  0.00           C
ATOM   1299  C   MET A 130     149.020 186.060 150.510  1.00  0.00           C
ATOM   1300  O   MET A 130     149.780 185.460 149.800  1.00  0.00           O
ATOM   1301  N   ARG A 131     149.450 186.760 151.590  1.00  0.00           N
ATOM   1302  H   ARG A 131     148.800 187.110 152.260  1.00  0.00           H
ATOM   1303  CA  ARG A 131     150.900 187.080 151.860  1.00  0.00           C
ATOM   1304  CB  ARG A 131     151.010 188.530 152.280  1.00  0.00           C
ATOM   1305  CG  ARG A 131     152.410 189.050 152.570  1.00  0.00           C
ATOM   1306  CD  ARG A 131     152.470 190.290 153.400  1.00  0.00           C
ATOM   1307  NE  ARG A 131     153.860 190.690 153.630  1.00  0.00           N
ATOM   1308  HE  ARG A 131     154.510 190.160 153.080  1.00  0.00           H
ATOM   1309  CZ  ARG A 131     154.370 191.780 154.270  1.00  0.00           C
ATOM   1310  NH1 ARG A 131     153.530 192.680 154.780  1.00  0.00           N
ATOM   1311 1HH1 ARG A 131     152.550 192.570 154.620  1.00  0.00           H
ATOM   1312 2HH1 ARG A 131     153.900 193.410 155.350  1.00  0.00           H
ATOM   1313  NH2 ARG A 131     155.700 191.910 154.410  1.00  0.00           N
ATOM   1314 1HH2 ARG A 131     156.290 191.230 153.970  1.00  0.00           H
ATOM   1315 2HH2 ARG A 131     156.050 192.730 154.860  1.00  0.00           H
ATOM   1316  C   ARG A 131     151.530 186.110 152.880  1.00  0.00           C
ATOM   1317  O   ARG A 131     150.930 186.010 153.930  1.00  0.00           O
ATOM   1318  N   PRO A 132     152.610 185.340 152.540  1.00  0.00           N
ATOM   1319  CA  PRO A 132     153.240 184.520 153.580  1.00  0.00           C
ATOM   1320  CB  PRO A 132     154.110 183.660 152.740  1.00  0.00           C
ATOM   1321  CG  PRO A 132     154.410 184.360 151.350  1.00  0.00           C
ATOM   1322  CD  PRO A 132     153.190 185.300 151.210  1.00  0.00           C
ATOM   1323  C   PRO A 132     153.920 185.340 154.630  1.00  0.00           C
ATOM   1324  O   PRO A 132     155.050 185.820 154.580  1.00  0.00           O
ATOM   1325  N   ASN A 133     153.080 185.640 155.630  1.00  0.00           N
ATOM   1326  H   ASN A 133     152.140 185.320 155.600  1.00  0.00           H
ATOM   1327  CA  ASN A 133     153.310 186.600 156.730  1.00  0.00           C
ATOM   1328  CB  ASN A 133     152.930 188.060 156.180  1.00  0.00           C
ATOM   1329  CG  ASN A 133     153.820 189.190 156.610  1.00  0.00           C
ATOM   1330  OD1 ASN A 133     154.900 189.380 156.060  1.00  0.00           O
ATOM   1331  ND2 ASN A 133     153.210 190.170 157.290  1.00  0.00           N
ATOM   1332 1HD2 ASN A 133     152.260 190.110 157.580  1.00  0.00           H
ATOM   1333 2HD2 ASN A 133     153.770 190.920 157.650  1.00  0.00           H
ATOM   1334  C   ASN A 133     152.410 186.180 157.850  1.00  0.00           C
ATOM   1335  O   ASN A 133     151.200 186.490 157.870  1.00  0.00           O
ATOM   1336  N   PHE A 134     153.000 185.660 158.920  1.00  0.00           N
ATOM   1337  H   PHE A 134     153.870 185.180 158.810  1.00  0.00           H
ATOM   1338  CA  PHE A 134     152.280 185.220 160.180  1.00  0.00           C
ATOM   1339  CB  PHE A 134     153.200 184.500 161.150  1.00  0.00           C
ATOM   1340  CG  PHE A 134     152.530 183.520 162.080  1.00  0.00           C
ATOM   1341  CD1 PHE A 134     152.150 182.230 161.730  1.00  0.00           C
ATOM   1342  HD1 PHE A 134     152.080 181.880 160.700  1.00  0.00           H
ATOM   1343  CD2 PHE A 134     152.280 183.930 163.390  1.00  0.00           C
ATOM   1344  HD2 PHE A 134     152.550 184.920 163.770  1.00  0.00           H
ATOM   1345  CE1 PHE A 134     151.490 181.420 162.610  1.00  0.00           C
ATOM   1346  HE1 PHE A 134     151.520 180.360 162.380  1.00  0.00           H
ATOM   1347  CE2 PHE A 134     151.470 183.110 164.180  1.00  0.00           C
ATOM   1348  HE2 PHE A 134     151.160 183.470 165.170  1.00  0.00           H
ATOM   1349  CZ  PHE A 134     151.080 181.890 163.840  1.00  0.00           C
ATOM   1350  HZ  PHE A 134     150.570 181.200 164.510  1.00  0.00           H
ATOM   1351  C   PHE A 134     151.490 186.380 160.940  1.00  0.00           C
ATOM   1352  O   PHE A 134     150.390 186.140 161.450  1.00  0.00           O
ATOM   1353  N   THR A 135     152.170 187.530 160.970  1.00  0.00           N
ATOM   1354  H   THR A 135     153.070 187.640 160.540  1.00  0.00           H
ATOM   1355  CA  THR A 135     151.530 188.790 161.590  1.00  0.00           C
ATOM   1356  CB  THR A 135     152.230 189.410 162.760  1.00  0.00           C
ATOM   1357  OG1 THR A 135     153.510 189.790 162.320  1.00  0.00           O
ATOM   1358  HG1 THR A 135     153.980 189.200 161.670  1.00  0.00           H
ATOM   1359  CG2 THR A 135     152.350 188.500 163.950  1.00  0.00           C
ATOM   1360  C   THR A 135     151.280 189.920 160.600  1.00  0.00           C
ATOM   1361  O   THR A 135     152.090 190.420 159.830  1.00  0.00           O
ATOM   1362  N   ILE A 136     149.930 190.090 160.480  1.00  0.00           N
ATOM   1363  H   ILE A 136     149.290 189.760 161.180  1.00  0.00           H
ATOM   1364  CA  ILE A 136     149.350 191.170 159.590  1.00  0.00           C
ATOM   1365  CB  ILE A 136     148.290 190.570 158.660  1.00  0.00           C
ATOM   1366  CG1 ILE A 136     147.140 189.720 159.230  1.00  0.00           C
ATOM   1367  CG2 ILE A 136     148.900 190.020 157.430  1.00  0.00           C
ATOM   1368  CD  ILE A 136     147.570 188.390 159.820  1.00  0.00           C
ATOM   1369  C   ILE A 136     148.660 192.250 160.520  1.00  0.00           C
ATOM   1370  O   ILE A 136     148.390 191.940 161.660  1.00  0.00           O
ATOM   1371  N   LYS A 137     148.420 193.470 159.990  1.00  0.00           N
ATOM   1372  H   LYS A 137     148.840 193.690 159.110  1.00  0.00           H
ATOM   1373  CA  LYS A 137     147.580 194.510 160.660  1.00  0.00           C
ATOM   1374  CB  LYS A 137     147.790 195.720 159.810  1.00  0.00           C
ATOM   1375  CG  LYS A 137     149.110 196.310 160.190  1.00  0.00           C
ATOM   1376  CD  LYS A 137     149.320 197.590 159.450  1.00  0.00           C
ATOM   1377  CE  LYS A 137     150.600 198.210 159.860  1.00  0.00           C
ATOM   1378  NZ  LYS A 137     150.630 199.410 159.080  1.00  0.00           N
ATOM   1379  HZ1 LYS A 137     151.500 199.880 159.270  1.00  0.00           H
ATOM   1380  HZ2 LYS A 137     150.490 199.370 158.100  1.00  0.00           H
ATOM   1381  HZ3 LYS A 137     149.910 200.060 159.340  1.00  0.00           H
ATOM   1382  C   LYS A 137     146.160 194.160 160.650  1.00  0.00           C
ATOM   1383  O   LYS A 137     145.560 193.580 159.750  1.00  0.00           O
ATOM   1384  N   GLY A 138     145.670 194.370 161.860  1.00  0.00           N
ATOM   1385  H   GLY A 138     146.130 195.090 162.380  1.00  0.00           H
ATOM   1386  CA  GLY A 138     144.290 193.940 162.170  1.00  0.00           C
ATOM   1387  C   GLY A 138     143.810 194.250 163.600  1.00  0.00           C
ATOM   1388  O   GLY A 138     144.400 193.780 164.640  1.00  0.00           O
ATOM   1389  N   SER A 139     142.790 195.050 163.650  1.00  0.00           N
ATOM   1390  H   SER A 139     142.270 195.300 162.840  1.00  0.00           H
ATOM   1391  CA  SER A 139     142.340 195.690 164.850  1.00  0.00           C
ATOM   1392  CB  SER A 139     142.350 197.180 164.640  1.00  0.00           C
ATOM   1393  OG  SER A 139     143.710 197.580 164.770  1.00  0.00           O
ATOM   1394  HG  SER A 139     144.310 197.390 164.000  1.00  0.00           H
ATOM   1395  C   SER A 139     141.060 195.210 165.510  1.00  0.00           C
ATOM   1396  O   SER A 139     140.070 195.930 165.470  1.00  0.00           O
ATOM   1397  N   PHE A 140     141.210 194.250 166.390  1.00  0.00           N
ATOM   1398  H   PHE A 140     142.080 193.880 166.710  1.00  0.00           H
ATOM   1399  CA  PHE A 140     140.070 193.640 167.110  1.00  0.00           C
ATOM   1400  CB  PHE A 140     139.200 192.680 166.210  1.00  0.00           C
ATOM   1401  CG  PHE A 140     137.690 192.470 166.590  1.00  0.00           C
ATOM   1402  CD1 PHE A 140     137.180 191.910 167.750  1.00  0.00           C
ATOM   1403  HD1 PHE A 140     137.740 191.360 168.510  1.00  0.00           H
ATOM   1404  CD2 PHE A 140     136.820 193.020 165.700  1.00  0.00           C
ATOM   1405  HD2 PHE A 140     137.330 193.630 164.950  1.00  0.00           H
ATOM   1406  CE1 PHE A 140     135.790 191.920 167.960  1.00  0.00           C
ATOM   1407  HE1 PHE A 140     135.410 191.350 168.810  1.00  0.00           H
ATOM   1408  CE2 PHE A 140     135.410 193.150 165.910  1.00  0.00           C
ATOM   1409  HE2 PHE A 140     134.900 193.790 165.200  1.00  0.00           H
ATOM   1410  CZ  PHE A 140     134.920 192.560 167.100  1.00  0.00           C
ATOM   1411  HZ  PHE A 140     133.890 192.710 167.410  1.00  0.00           H
ATOM   1412  C   PHE A 140     140.630 192.760 168.270  1.00  0.00           C
ATOM   1413  O   PHE A 140     141.770 192.280 168.140  1.00  0.00           O
ATOM   1414  N   LEU A 141     139.990 192.740 169.430  1.00  0.00           N
ATOM   1415  H   LEU A 141     139.280 193.410 169.640  1.00  0.00           H
ATOM   1416  CA  LEU A 141     140.270 191.820 170.520  1.00  0.00           C
ATOM   1417  CB  LEU A 141     140.830 192.500 171.760  1.00  0.00           C
ATOM   1418  CG  LEU A 141     141.640 191.520 172.540  1.00  0.00           C
ATOM   1419  CD1 LEU A 141     143.100 191.520 172.040  1.00  0.00           C
ATOM   1420  CD2 LEU A 141     141.670 191.890 174.080  1.00  0.00           C
ATOM   1421  C   LEU A 141     139.070 190.980 170.930  1.00  0.00           C
ATOM   1422  O   LEU A 141     138.000 191.480 171.250  1.00  0.00           O
ATOM   1423  N   ASN A 142     139.250 189.620 170.850  1.00  0.00           N
ATOM   1424  H   ASN A 142     140.180 189.340 170.620  1.00  0.00           H
ATOM   1425  CA  ASN A 142     138.280 188.530 171.030  1.00  0.00           C
ATOM   1426  CB  ASN A 142     137.920 188.290 172.530  1.00  0.00           C
ATOM   1427  CG  ASN A 142     139.120 188.280 173.490  1.00  0.00           C
ATOM   1428  OD1 ASN A 142     140.190 187.880 173.190  1.00  0.00           O
ATOM   1429  ND2 ASN A 142     138.840 188.720 174.720  1.00  0.00           N
ATOM   1430 1HD2 ASN A 142     137.900 189.060 174.740  1.00  0.00           H
ATOM   1431 2HD2 ASN A 142     139.520 188.910 175.430  1.00  0.00           H
ATOM   1432  C   ASN A 142     137.070 188.680 170.120  1.00  0.00           C
ATOM   1433  O   ASN A 142     135.930 188.860 170.590  1.00  0.00           O
ATOM   1434  N   GLY A 143     137.210 188.200 168.880  1.00  0.00           N
ATOM   1435  H   GLY A 143     138.160 187.980 168.660  1.00  0.00           H
ATOM   1436  CA  GLY A 143     136.100 188.140 167.920  1.00  0.00           C
ATOM   1437  C   GLY A 143     136.400 187.760 166.490  1.00  0.00           C
ATOM   1438  O   GLY A 143     135.560 187.190 165.790  1.00  0.00           O
ATOM   1439  N   SER A 144     137.420 188.370 165.920  1.00  0.00           N
ATOM   1440  H   SER A 144     138.050 188.860 166.510  1.00  0.00           H
ATOM   1441  CA  SER A 144     137.830 188.270 164.430  1.00  0.00           C
ATOM   1442  CB  SER A 144     138.790 189.390 164.000  1.00  0.00           C
ATOM   1443  OG  SER A 144     139.980 189.290 164.830  1.00  0.00           O
ATOM   1444  HG  SER A 144     139.860 189.520 165.800  1.00  0.00           H
ATOM   1445  C   SER A 144     138.560 186.930 164.170  1.00  0.00           C
ATOM   1446  O   SER A 144     138.230 186.330 163.160  1.00  0.00           O
ATOM   1447  N   CYS A 145     139.380 186.450 165.110  1.00  0.00           N
ATOM   1448  H   CYS A 145     139.650 186.990 165.910  1.00  0.00           H
ATOM   1449  CA  CYS A 145     139.970 185.080 165.120  1.00  0.00           C
ATOM   1450  CB  CYS A 145     140.680 184.530 166.420  1.00  0.00           C
ATOM   1451  SG  CYS A 145     139.640 184.660 167.930  1.00  0.00           S
ATOM   1452  HG  CYS A 145     139.700 185.980 167.940  1.00  0.00           H
ATOM   1453  C   CYS A 145     138.950 184.000 164.760  1.00  0.00           C
ATOM   1454  O   CYS A 145     137.860 184.000 165.350  1.00  0.00           O
ATOM   1455  N   GLY A 146     139.170 183.270 163.670  1.00  0.00           N
ATOM   1456  H   GLY A 146     140.040 183.260 163.180  1.00  0.00           H
ATOM   1457  CA  GLY A 146     138.130 182.370 163.130  1.00  0.00           C
ATOM   1458  C   GLY A 146     137.830 182.560 161.590  1.00  0.00           C
ATOM   1459  O   GLY A 146     137.550 181.690 160.800  1.00  0.00           O
ATOM   1460  N   SER A 147     137.980 183.830 161.270  1.00  0.00           N
ATOM   1461  H   SER A 147     138.060 184.580 161.930  1.00  0.00           H
ATOM   1462  CA  SER A 147     137.870 184.420 159.880  1.00  0.00           C
ATOM   1463  CB  SER A 147     138.180 185.920 159.870  1.00  0.00           C
ATOM   1464  OG  SER A 147     137.190 186.690 160.560  1.00  0.00           O
ATOM   1465  HG  SER A 147     137.490 186.970 161.470  1.00  0.00           H
ATOM   1466  C   SER A 147     138.680 183.670 158.860  1.00  0.00           C
ATOM   1467  O   SER A 147     139.900 183.680 158.830  1.00  0.00           O
ATOM   1468  N   VAL A 148     137.890 183.230 157.830  1.00  0.00           N
ATOM   1469  H   VAL A 148     136.950 183.560 157.710  1.00  0.00           H
ATOM   1470  CA  VAL A 148     138.410 182.210 156.910  1.00  0.00           C
ATOM   1471  CB  VAL A 148     137.670 180.880 157.170  1.00  0.00           C
ATOM   1472  CG1 VAL A 148     136.230 180.890 156.530  1.00  0.00           C
ATOM   1473  CG2 VAL A 148     138.470 179.640 156.740  1.00  0.00           C
ATOM   1474  C   VAL A 148     138.510 182.600 155.440  1.00  0.00           C
ATOM   1475  O   VAL A 148     137.590 183.250 154.930  1.00  0.00           O
ATOM   1476  N   GLY A 149     139.560 182.090 154.780  1.00  0.00           N
ATOM   1477  H   GLY A 149     140.270 181.600 155.290  1.00  0.00           H
ATOM   1478  CA  GLY A 149     139.910 182.370 153.380  1.00  0.00           C
ATOM   1479  C   GLY A 149     139.910 181.040 152.690  1.00  0.00           C
ATOM   1480  O   GLY A 149     140.940 180.340 152.730  1.00  0.00           O
ATOM   1481  N   PHE A 150     138.870 180.870 151.830  1.00  0.00           N
ATOM   1482  H   PHE A 150     138.080 181.490 151.800  1.00  0.00           H
ATOM   1483  CA  PHE A 150     138.740 179.620 151.030  1.00  0.00           C
ATOM   1484  CB  PHE A 150     137.510 178.850 151.600  1.00  0.00           C
ATOM   1485  CG  PHE A 150     136.210 179.700 151.520  1.00  0.00           C
ATOM   1486  CD1 PHE A 150     136.040 180.760 152.440  1.00  0.00           C
ATOM   1487  HD1 PHE A 150     136.550 180.970 153.370  1.00  0.00           H
ATOM   1488  CD2 PHE A 150     135.290 179.480 150.480  1.00  0.00           C
ATOM   1489  HD2 PHE A 150     135.370 178.690 149.740  1.00  0.00           H
ATOM   1490  CE1 PHE A 150     135.040 181.680 152.230  1.00  0.00           C
ATOM   1491  HE1 PHE A 150     134.830 182.390 153.020  1.00  0.00           H
ATOM   1492  CE2 PHE A 150     134.250 180.440 150.330  1.00  0.00           C
ATOM   1493  HE2 PHE A 150     133.720 180.390 149.370  1.00  0.00           H
ATOM   1494  CZ  PHE A 150     134.130 181.540 151.160  1.00  0.00           C
ATOM   1495  HZ  PHE A 150     133.280 182.210 151.060  1.00  0.00           H
ATOM   1496  C   PHE A 150     138.510 179.830 149.500  1.00  0.00           C
ATOM   1497  O   PHE A 150     137.880 180.810 149.090  1.00  0.00           O
ATOM   1498  N   ASN A 151     138.800 178.810 148.710  1.00  0.00           N
ATOM   1499  H   ASN A 151     139.520 178.160 148.950  1.00  0.00           H
ATOM   1500  CA  ASN A 151     138.530 178.760 147.280  1.00  0.00           C
ATOM   1501  CB  ASN A 151     139.860 178.980 146.560  1.00  0.00           C
ATOM   1502  CG  ASN A 151     139.880 180.180 145.600  1.00  0.00           C
ATOM   1503  OD1 ASN A 151     138.890 180.590 145.010  1.00  0.00           O
ATOM   1504  ND2 ASN A 151     141.100 180.760 145.520  1.00  0.00           N
ATOM   1505 1HD2 ASN A 151     141.790 180.250 146.030  1.00  0.00           H
ATOM   1506 2HD2 ASN A 151     141.240 181.700 145.200  1.00  0.00           H
ATOM   1507  C   ASN A 151     137.800 177.470 146.750  1.00  0.00           C
ATOM   1508  O   ASN A 151     138.170 176.340 147.020  1.00  0.00           O
ATOM   1509  N   ILE A 152     136.650 177.640 146.000  1.00  0.00           N
ATOM   1510  H   ILE A 152     136.230 178.480 145.670  1.00  0.00           H
ATOM   1511  CA  ILE A 152     135.790 176.500 145.700  1.00  0.00           C
ATOM   1512  CB  ILE A 152     134.270 176.850 145.710  1.00  0.00           C
ATOM   1513  CG1 ILE A 152     133.890 177.690 146.990  1.00  0.00           C
ATOM   1514  CG2 ILE A 152     133.430 175.580 145.680  1.00  0.00           C
ATOM   1515  CD  ILE A 152     132.920 178.880 146.740  1.00  0.00           C
ATOM   1516  C   ILE A 152     136.130 175.980 144.270  1.00  0.00           C
ATOM   1517  O   ILE A 152     136.050 176.680 143.290  1.00  0.00           O
ATOM   1518  N   ASP A 153     136.770 174.820 144.330  1.00  0.00           N
ATOM   1519  H   ASP A 153     137.190 174.470 145.160  1.00  0.00           H
ATOM   1520  CA  ASP A 153     137.210 174.050 143.140  1.00  0.00           C
ATOM   1521  CB  ASP A 153     138.680 173.540 143.210  1.00  0.00           C
ATOM   1522  CG  ASP A 153     139.730 174.710 143.120  1.00  0.00           C
ATOM   1523  OD1 ASP A 153     139.980 175.330 142.070  1.00  0.00           O
ATOM   1524  OD2 ASP A 153     140.140 175.170 144.240  1.00  0.00           O
ATOM   1525  C   ASP A 153     136.160 172.880 143.000  1.00  0.00           C
ATOM   1526  O   ASP A 153     136.420 171.840 143.600  1.00  0.00           O
ATOM   1527  N   TYR A 154     135.050 173.280 142.370  1.00  0.00           N
ATOM   1528  H   TYR A 154     134.970 174.170 141.920  1.00  0.00           H
ATOM   1529  CA  TYR A 154     133.750 172.480 142.210  1.00  0.00           C
ATOM   1530  CB  TYR A 154     133.880 171.540 141.000  1.00  0.00           C
ATOM   1531  CG  TYR A 154     134.140 172.380 139.740  1.00  0.00           C
ATOM   1532  CD1 TYR A 154     135.450 172.620 139.380  1.00  0.00           C
ATOM   1533  HD1 TYR A 154     136.190 171.970 139.870  1.00  0.00           H
ATOM   1534  CD2 TYR A 154     133.170 172.940 139.000  1.00  0.00           C
ATOM   1535  HD2 TYR A 154     132.150 172.900 139.380  1.00  0.00           H
ATOM   1536  CE1 TYR A 154     135.680 173.470 138.320  1.00  0.00           C
ATOM   1537  HE1 TYR A 154     136.690 173.620 137.920  1.00  0.00           H
ATOM   1538  CE2 TYR A 154     133.370 173.770 137.860  1.00  0.00           C
ATOM   1539  HE2 TYR A 154     132.520 174.290 137.410  1.00  0.00           H
ATOM   1540  CZ  TYR A 154     134.670 174.040 137.590  1.00  0.00           C
ATOM   1541  OH  TYR A 154     134.970 174.810 136.510  1.00  0.00           O
ATOM   1542  HH  TYR A 154     134.120 175.030 136.020  1.00  0.00           H
ATOM   1543  C   TYR A 154     133.450 171.630 143.410  1.00  0.00           C
ATOM   1544  O   TYR A 154     132.810 172.080 144.300  1.00  0.00           O
ATOM   1545  N   ASP A 155     133.940 170.400 143.510  1.00  0.00           N
ATOM   1546  H   ASP A 155     134.610 170.110 142.830  1.00  0.00           H
ATOM   1547  CA  ASP A 155     133.790 169.350 144.520  1.00  0.00           C
ATOM   1548  CB  ASP A 155     134.210 167.970 143.980  1.00  0.00           C
ATOM   1549  CG  ASP A 155     135.690 167.890 143.540  1.00  0.00           C
ATOM   1550  OD1 ASP A 155     136.520 167.550 144.350  1.00  0.00           O
ATOM   1551  OD2 ASP A 155     135.860 167.750 142.320  1.00  0.00           O
ATOM   1552  C   ASP A 155     134.490 169.440 145.900  1.00  0.00           C
ATOM   1553  O   ASP A 155     133.980 168.870 146.890  1.00  0.00           O
ATOM   1554  N   CYS A 156     135.550 170.230 145.920  1.00  0.00           N
ATOM   1555  H   CYS A 156     135.880 170.810 145.180  1.00  0.00           H
ATOM   1556  CA  CYS A 156     136.500 170.420 147.070  1.00  0.00           C
ATOM   1557  CB  CYS A 156     137.880 169.880 146.720  1.00  0.00           C
ATOM   1558  SG  CYS A 156     137.920 168.090 146.550  1.00  0.00           S
ATOM   1559  HG  CYS A 156     137.230 168.050 145.420  1.00  0.00           H
ATOM   1560  C   CYS A 156     136.630 171.890 147.430  1.00  0.00           C
ATOM   1561  O   CYS A 156     136.620 172.790 146.610  1.00  0.00           O
ATOM   1562  N   VAL A 157     136.730 172.160 148.740  1.00  0.00           N
ATOM   1563  H   VAL A 157     136.360 171.480 149.380  1.00  0.00           H
ATOM   1564  CA  VAL A 157     136.810 173.570 149.170  1.00  0.00           C
ATOM   1565  CB  VAL A 157     135.680 173.920 150.250  1.00  0.00           C
ATOM   1566  CG1 VAL A 157     135.690 175.390 150.700  1.00  0.00           C
ATOM   1567  CG2 VAL A 157     134.260 173.710 149.720  1.00  0.00           C
ATOM   1568  C   VAL A 157     138.240 173.780 149.670  1.00  0.00           C
ATOM   1569  O   VAL A 157     138.600 173.220 150.740  1.00  0.00           O
ATOM   1570  N   SER A 158     139.060 174.320 148.780  1.00  0.00           N
ATOM   1571  H   SER A 158     138.700 174.430 147.860  1.00  0.00           H
ATOM   1572  CA  SER A 158     140.530 174.460 149.050  1.00  0.00           C
ATOM   1573  CB  SER A 158     141.220 174.880 147.790  1.00  0.00           C
ATOM   1574  OG  SER A 158     140.820 174.110 146.660  1.00  0.00           O
ATOM   1575  HG  SER A 158     140.500 174.680 145.900  1.00  0.00           H
ATOM   1576  C   SER A 158     140.680 175.530 150.160  1.00  0.00           C
ATOM   1577  O   SER A 158     140.530 176.710 149.890  1.00  0.00           O
ATOM   1578  N   PHE A 159     140.490 175.100 151.380  1.00  0.00           N
ATOM   1579  H   PHE A 159     140.180 174.180 151.630  1.00  0.00           H
ATOM   1580  CA  PHE A 159     140.760 175.860 152.560  1.00  0.00           C
ATOM   1581  CB  PHE A 159     140.310 175.180 153.880  1.00  0.00           C
ATOM   1582  CG  PHE A 159     138.790 175.210 154.220  1.00  0.00           C
ATOM   1583  CD1 PHE A 159     138.060 174.020 154.310  1.00  0.00           C
ATOM   1584  HD1 PHE A 159     138.560 173.090 154.050  1.00  0.00           H
ATOM   1585  CD2 PHE A 159     138.170 176.400 154.490  1.00  0.00           C
ATOM   1586  HD2 PHE A 159     138.700 177.330 154.290  1.00  0.00           H
ATOM   1587  CE1 PHE A 159     136.680 174.160 154.510  1.00  0.00           C
ATOM   1588  HE1 PHE A 159     136.040 173.280 154.550  1.00  0.00           H
ATOM   1589  CE2 PHE A 159     136.840 176.550 154.720  1.00  0.00           C
ATOM   1590  HE2 PHE A 159     136.450 177.540 154.470  1.00  0.00           H
ATOM   1591  CZ  PHE A 159     136.110 175.410 154.690  1.00  0.00           C
ATOM   1592  HZ  PHE A 159     135.040 175.370 154.900  1.00  0.00           H
ATOM   1593  C   PHE A 159     142.210 176.320 152.720  1.00  0.00           C
ATOM   1594  O   PHE A 159     143.130 175.540 153.030  1.00  0.00           O
ATOM   1595  N   CYS A 160     142.310 177.670 152.680  1.00  0.00           N
ATOM   1596  H   CYS A 160     141.540 178.300 152.590  1.00  0.00           H
ATOM   1597  CA  CYS A 160     143.670 178.230 152.710  1.00  0.00           C
ATOM   1598  CB  CYS A 160     143.830 179.090 151.380  1.00  0.00           C
ATOM   1599  SG  CYS A 160     145.360 179.930 150.950  1.00  0.00           S
ATOM   1600  HG  CYS A 160     145.970 178.790 150.660  1.00  0.00           H
ATOM   1601  C   CYS A 160     143.990 179.090 153.970  1.00  0.00           C
ATOM   1602  O   CYS A 160     144.890 178.640 154.700  1.00  0.00           O
ATOM   1603  N   TYR A 161     143.290 180.150 154.230  1.00  0.00           N
ATOM   1604  H   TYR A 161     142.500 180.360 153.650  1.00  0.00           H
ATOM   1605  CA  TYR A 161     143.540 181.120 155.370  1.00  0.00           C
ATOM   1606  CB  TYR A 161     143.750 182.490 154.690  1.00  0.00           C
ATOM   1607  CG  TYR A 161     144.140 183.620 155.720  1.00  0.00           C
ATOM   1608  CD1 TYR A 161     145.260 183.500 156.510  1.00  0.00           C
ATOM   1609  HD1 TYR A 161     146.140 182.930 156.210  1.00  0.00           H
ATOM   1610  CD2 TYR A 161     143.250 184.640 156.070  1.00  0.00           C
ATOM   1611  HD2 TYR A 161     142.280 184.710 155.560  1.00  0.00           H
ATOM   1612  CE1 TYR A 161     145.400 184.240 157.660  1.00  0.00           C
ATOM   1613  HE1 TYR A 161     146.040 183.890 158.470  1.00  0.00           H
ATOM   1614  CE2 TYR A 161     143.460 185.460 157.150  1.00  0.00           C
ATOM   1615  HE2 TYR A 161     142.740 186.260 157.320  1.00  0.00           H
ATOM   1616  CZ  TYR A 161     144.560 185.260 157.970  1.00  0.00           C
ATOM   1617  OH  TYR A 161     144.580 185.690 159.300  1.00  0.00           O
ATOM   1618  HH  TYR A 161     144.140 186.590 159.290  1.00  0.00           H
ATOM   1619  C   TYR A 161     142.570 181.150 156.580  1.00  0.00           C
ATOM   1620  O   TYR A 161     141.390 181.090 156.360  1.00  0.00           O
ATOM   1621  N   MET A 162     143.190 181.060 157.780  1.00  0.00           N
ATOM   1622  H   MET A 162     144.160 180.980 157.980  1.00  0.00           H
ATOM   1623  CA  MET A 162     142.420 181.070 159.000  1.00  0.00           C
ATOM   1624  CB  MET A 162     142.440 179.740 159.760  1.00  0.00           C
ATOM   1625  CG  MET A 162     141.210 179.490 160.630  1.00  0.00           C
ATOM   1626  SD  MET A 162     141.440 177.840 161.430  1.00  0.00           S
ATOM   1627  CE  MET A 162     139.770 177.670 162.030  1.00  0.00           C
ATOM   1628  C   MET A 162     143.060 182.190 159.810  1.00  0.00           C
ATOM   1629  O   MET A 162     144.250 182.150 160.190  1.00  0.00           O
ATOM   1630  N   HIS A 163     142.150 182.990 160.380  1.00  0.00           N
ATOM   1631  H   HIS A 163     141.190 182.980 160.100  1.00  0.00           H
ATOM   1632  CA  HIS A 163     142.580 183.860 161.490  1.00  0.00           C
ATOM   1633  CB  HIS A 163     141.610 185.000 161.630  1.00  0.00           C
ATOM   1634  CG  HIS A 163     142.180 186.160 162.400  1.00  0.00           C
ATOM   1635  ND1 HIS A 163     143.150 186.110 163.360  1.00  0.00           N
ATOM   1636  CD2 HIS A 163     141.840 187.430 162.260  1.00  0.00           C
ATOM   1637  HD2 HIS A 163     141.040 187.810 161.630  1.00  0.00           H
ATOM   1638  CE1 HIS A 163     143.220 187.300 163.900  1.00  0.00           C
ATOM   1639  HE1 HIS A 163     143.550 187.530 164.910  1.00  0.00           H
ATOM   1640  NE2 HIS A 163     142.540 188.140 163.160  1.00  0.00           N
ATOM   1641  HE2 HIS A 163     142.580 189.130 163.200  1.00  0.00           H
ATOM   1642  C   HIS A 163     142.800 183.080 162.820  1.00  0.00           C
ATOM   1643  O   HIS A 163     141.890 182.310 163.140  1.00  0.00           O
ATOM   1644  N   HIS A 164     143.960 183.300 163.420  1.00  0.00           N
ATOM   1645  H   HIS A 164     144.430 184.180 163.370  1.00  0.00           H
ATOM   1646  CA  HIS A 164     144.260 182.470 164.640  1.00  0.00           C
ATOM   1647  CB  HIS A 164     145.580 181.610 164.430  1.00  0.00           C
ATOM   1648  CG  HIS A 164     145.180 180.180 163.950  1.00  0.00           C
ATOM   1649  ND1 HIS A 164     145.180 179.060 164.680  1.00  0.00           N
ATOM   1650  CD2 HIS A 164     144.530 179.950 162.860  1.00  0.00           C
ATOM   1651  HD2 HIS A 164     144.220 180.700 162.120  1.00  0.00           H
ATOM   1652  CE1 HIS A 164     144.640 178.110 163.990  1.00  0.00           C
ATOM   1653  HE1 HIS A 164     144.690 177.040 164.190  1.00  0.00           H
ATOM   1654  NE2 HIS A 164     144.240 178.630 162.850  1.00  0.00           N
ATOM   1655  HE2 HIS A 164     143.660 178.030 162.300  1.00  0.00           H
ATOM   1656  C   HIS A 164     144.320 183.160 166.040  1.00  0.00           C
ATOM   1657  O   HIS A 164     143.770 182.740 167.060  1.00  0.00           O
ATOM   1658  N   MET A 165     145.170 184.170 166.150  1.00  0.00           N
ATOM   1659  H   MET A 165     145.590 184.550 165.320  1.00  0.00           H
ATOM   1660  CA  MET A 165     145.480 184.840 167.410  1.00  0.00           C
ATOM   1661  CB  MET A 165     146.890 184.680 167.820  1.00  0.00           C
ATOM   1662  CG  MET A 165     147.090 183.380 168.750  1.00  0.00           C
ATOM   1663  SD  MET A 165     148.710 182.520 168.560  1.00  0.00           S
ATOM   1664  CE  MET A 165     148.910 182.670 166.840  1.00  0.00           C
ATOM   1665  C   MET A 165     145.090 186.290 167.380  1.00  0.00           C
ATOM   1666  O   MET A 165     145.680 186.980 166.560  1.00  0.00           O
ATOM   1667  N   GLU A 166     144.300 186.770 168.330  1.00  0.00           N
ATOM   1668  H   GLU A 166     143.890 186.330 169.130  1.00  0.00           H
ATOM   1669  CA  GLU A 166     144.110 188.220 168.420  1.00  0.00           C
ATOM   1670  CB  GLU A 166     142.670 188.450 168.870  1.00  0.00           C
ATOM   1671  CG  GLU A 166     141.860 188.250 167.630  1.00  0.00           C
ATOM   1672  CD  GLU A 166     140.390 188.460 167.640  1.00  0.00           C
ATOM   1673  OE1 GLU A 166     139.900 189.580 167.480  1.00  0.00           O
ATOM   1674  OE2 GLU A 166     139.650 187.430 167.860  1.00  0.00           O
ATOM   1675  C   GLU A 166     145.110 188.990 169.270  1.00  0.00           C
ATOM   1676  O   GLU A 166     144.780 189.230 170.450  1.00  0.00           O
ATOM   1677  N   LEU A 167     146.290 189.300 168.670  1.00  0.00           N
ATOM   1678  H   LEU A 167     146.650 188.750 167.920  1.00  0.00           H
ATOM   1679  CA  LEU A 167     147.320 190.120 169.310  1.00  0.00           C
ATOM   1680  CB  LEU A 167     148.560 190.220 168.410  1.00  0.00           C
ATOM   1681  CG  LEU A 167     149.300 188.900 168.150  1.00  0.00           C
ATOM   1682  CD1 LEU A 167     150.430 189.100 167.100  1.00  0.00           C
ATOM   1683  CD2 LEU A 167     149.950 188.490 169.480  1.00  0.00           C
ATOM   1684  C   LEU A 167     146.770 191.460 169.780  1.00  0.00           C
ATOM   1685  O   LEU A 167     145.920 192.090 169.160  1.00  0.00           O
ATOM   1686  N   PRO A 168     147.300 191.920 170.950  1.00  0.00           N
ATOM   1687  CA  PRO A 168     147.220 193.340 171.360  1.00  0.00           C
ATOM   1688  CB  PRO A 168     147.830 193.430 172.760  1.00  0.00           C
ATOM   1689  CG  PRO A 168     148.660 192.170 172.850  1.00  0.00           C
ATOM   1690  CD  PRO A 168     147.850 191.180 172.120  1.00  0.00           C
ATOM   1691  C   PRO A 168     147.740 194.360 170.310  1.00  0.00           C
ATOM   1692  O   PRO A 168     148.740 194.160 169.620  1.00  0.00           O
ATOM   1693  N   THR A 169     147.000 195.490 170.220  1.00  0.00           N
ATOM   1694  H   THR A 169     146.140 195.490 170.740  1.00  0.00           H
ATOM   1695  CA  THR A 169     147.250 196.710 169.430  1.00  0.00           C
ATOM   1696  CB  THR A 169     148.220 197.600 170.150  1.00  0.00           C
ATOM   1697  OG1 THR A 169     149.500 196.960 170.340  1.00  0.00           O
ATOM   1698  HG1 THR A 169     149.420 196.010 170.040  1.00  0.00           H
ATOM   1699  CG2 THR A 169     147.620 198.340 171.360  1.00  0.00           C
ATOM   1700  C   THR A 169     147.610 196.730 167.980  1.00  0.00           C
ATOM   1701  O   THR A 169     148.750 196.300 167.630  1.00  0.00           O
ATOM   1702  N   GLY A 170     146.700 197.090 167.100  1.00  0.00           N
ATOM   1703  H   GLY A 170     145.840 197.530 167.340  1.00  0.00           H
ATOM   1704  CA  GLY A 170     147.030 197.190 165.680  1.00  0.00           C
ATOM   1705  C   GLY A 170     147.260 195.950 164.810  1.00  0.00           C
ATOM   1706  O   GLY A 170     146.730 195.990 163.670  1.00  0.00           O
ATOM   1707  N   VAL A 171     148.030 194.950 165.250  1.00  0.00           N
ATOM   1708  H   VAL A 171     148.420 195.060 166.160  1.00  0.00           H
ATOM   1709  CA  VAL A 171     148.460 193.700 164.560  1.00  0.00           C
ATOM   1710  CB  VAL A 171     149.980 193.610 164.500  1.00  0.00           C
ATOM   1711  CG1 VAL A 171     150.620 194.790 163.800  1.00  0.00           C
ATOM   1712  CG2 VAL A 171     150.680 193.550 165.920  1.00  0.00           C
ATOM   1713  C   VAL A 171     147.810 192.460 165.100  1.00  0.00           C
ATOM   1714  O   VAL A 171     147.420 192.460 166.240  1.00  0.00           O
ATOM   1715  N   HIS A 172     147.550 191.470 164.260  1.00  0.00           N
ATOM   1716  H   HIS A 172     147.930 191.590 163.340  1.00  0.00           H
ATOM   1717  CA  HIS A 172     146.970 190.120 164.510  1.00  0.00           C
ATOM   1718  CB  HIS A 172     145.590 190.000 163.930  1.00  0.00           C
ATOM   1719  CG  HIS A 172     144.340 190.760 164.460  1.00  0.00           C
ATOM   1720  ND1 HIS A 172     143.240 190.820 163.770  1.00  0.00           N
ATOM   1721  CD2 HIS A 172     144.140 191.070 165.750  1.00  0.00           C
ATOM   1722  HD2 HIS A 172     144.920 191.460 166.410  1.00  0.00           H
ATOM   1723  CE1 HIS A 172     142.340 191.170 164.660  1.00  0.00           C
ATOM   1724  HE1 HIS A 172     141.290 191.420 164.460  1.00  0.00           H
ATOM   1725  NE2 HIS A 172     142.840 191.300 165.860  1.00  0.00           N
ATOM   1726  HE2 HIS A 172     142.380 191.410 166.740  1.00  0.00           H
ATOM   1727  C   HIS A 172     147.810 188.940 163.940  1.00  0.00           C
ATOM   1728  O   HIS A 172     148.470 189.070 162.970  1.00  0.00           O
ATOM   1729  N   ALA A 173     147.660 187.750 164.510  1.00  0.00           N
ATOM   1730  H   ALA A 173     146.880 187.680 165.130  1.00  0.00           H
ATOM   1731  CA  ALA A 173     148.380 186.510 164.110  1.00  0.00           C
ATOM   1732  CB  ALA A 173     149.070 185.790 165.220  1.00  0.00           C
ATOM   1733  C   ALA A 173     147.570 185.370 163.420  1.00  0.00           C
ATOM   1734  O   ALA A 173     146.510 184.830 163.810  1.00  0.00           O
ATOM   1735  N   GLY A 174     147.990 185.160 162.200  1.00  0.00           N
ATOM   1736  H   GLY A 174     148.860 185.550 161.900  1.00  0.00           H
ATOM   1737  CA  GLY A 174     147.330 184.130 161.380  1.00  0.00           C
ATOM   1738  C   GLY A 174     148.220 183.130 160.640  1.00  0.00           C
ATOM   1739  O   GLY A 174     149.200 183.610 160.090  1.00  0.00           O
ATOM   1740  N   THR A 175     147.530 182.180 160.010  1.00  0.00           N
ATOM   1741  H   THR A 175     146.530 182.180 160.060  1.00  0.00           H
ATOM   1742  CA  THR A 175     148.140 181.000 159.380  1.00  0.00           C
ATOM   1743  CB  THR A 175     148.920 180.100 160.360  1.00  0.00           C
ATOM   1744  OG1 THR A 175     149.550 179.040 159.640  1.00  0.00           O
ATOM   1745  HG1 THR A 175     150.500 179.030 159.930  1.00  0.00           H
ATOM   1746  CG2 THR A 175     148.170 179.600 161.600  1.00  0.00           C
ATOM   1747  C   THR A 175     147.010 180.210 158.670  1.00  0.00           C
ATOM   1748  O   THR A 175     145.980 180.810 158.340  1.00  0.00           O
ATOM   1749  N   ASP A 176     147.280 179.000 158.250  1.00  0.00           N
ATOM   1750  H   ASP A 176     148.230 178.690 158.270  1.00  0.00           H
ATOM   1751  CA  ASP A 176     146.360 178.070 157.610  1.00  0.00           C
ATOM   1752  CB  ASP A 176     147.150 177.320 156.580  1.00  0.00           C
ATOM   1753  CG  ASP A 176     148.250 176.450 157.160  1.00  0.00           C
ATOM   1754  OD1 ASP A 176     147.920 175.420 157.720  1.00  0.00           O
ATOM   1755  OD2 ASP A 176     149.380 176.900 157.010  1.00  0.00           O
ATOM   1756  C   ASP A 176     145.700 177.070 158.660  1.00  0.00           C
ATOM   1757  O   ASP A 176     145.990 177.090 159.870  1.00  0.00           O
ATOM   1758  N   LEU A 177     144.820 176.250 158.100  1.00  0.00           N
ATOM   1759  H   LEU A 177     144.610 176.320 157.120  1.00  0.00           H
ATOM   1760  CA  LEU A 177     143.920 175.270 158.860  1.00  0.00           C
ATOM   1761  CB  LEU A 177     142.730 174.890 157.930  1.00  0.00           C
ATOM   1762  CG  LEU A 177     141.550 175.950 158.020  1.00  0.00           C
ATOM   1763  CD1 LEU A 177     141.760 177.270 157.250  1.00  0.00           C
ATOM   1764  CD2 LEU A 177     140.160 175.400 157.770  1.00  0.00           C
ATOM   1765  C   LEU A 177     144.540 174.080 159.680  1.00  0.00           C
ATOM   1766  O   LEU A 177     143.960 173.440 160.530  1.00  0.00           O
ATOM   1767  N   GLU A 178     145.790 173.880 159.320  1.00  0.00           N
ATOM   1768  H   GLU A 178     146.160 173.950 158.390  1.00  0.00           H
ATOM   1769  CA  GLU A 178     146.760 173.220 160.210  1.00  0.00           C
ATOM   1770  CB  GLU A 178     147.660 172.270 159.400  1.00  0.00           C
ATOM   1771  CG  GLU A 178     148.590 171.480 160.260  1.00  0.00           C
ATOM   1772  CD  GLU A 178     149.550 170.580 159.480  1.00  0.00           C
ATOM   1773  OE1 GLU A 178     149.440 170.310 158.290  1.00  0.00           O
ATOM   1774  OE2 GLU A 178     150.600 170.360 160.080  1.00  0.00           O
ATOM   1775  C   GLU A 178     147.540 174.160 161.120  1.00  0.00           C
ATOM   1776  O   GLU A 178     147.460 174.140 162.350  1.00  0.00           O
ATOM   1777  N   GLY A 179     148.360 174.970 160.390  1.00  0.00           N
ATOM   1778  H   GLY A 179     148.050 175.130 159.450  1.00  0.00           H
ATOM   1779  CA  GLY A 179     149.210 175.980 160.990  1.00  0.00           C
ATOM   1780  C   GLY A 179     150.690 175.920 160.660  1.00  0.00           C
ATOM   1781  O   GLY A 179     151.510 175.970 161.580  1.00  0.00           O
ATOM   1782  N   ASN A 180     151.030 176.130 159.380  1.00  0.00           N
ATOM   1783  H   ASN A 180     150.320 176.170 158.680  1.00  0.00           H
ATOM   1784  CA  ASN A 180     152.420 176.250 158.880  1.00  0.00           C
ATOM   1785  CB  ASN A 180     152.420 176.210 157.300  1.00  0.00           C
ATOM   1786  CG  ASN A 180     152.120 174.810 156.790  1.00  0.00           C
ATOM   1787  OD1 ASN A 180     152.980 173.980 156.600  1.00  0.00           O
ATOM   1788  ND2 ASN A 180     150.850 174.500 156.580  1.00  0.00           N
ATOM   1789 1HD2 ASN A 180     150.100 175.150 156.640  1.00  0.00           H
ATOM   1790 2HD2 ASN A 180     150.580 173.570 156.320  1.00  0.00           H
ATOM   1791  C   ASN A 180     153.130 177.580 159.350  1.00  0.00           C
ATOM   1792  O   ASN A 180     152.480 178.560 159.700  1.00  0.00           O
ATOM   1793  N   PHE A 181     154.430 177.510 159.420  1.00  0.00           N
ATOM   1794  H   PHE A 181     154.900 176.760 158.970  1.00  0.00           H
ATOM   1795  CA  PHE A 181     155.280 178.550 160.080  1.00  0.00           C
ATOM   1796  CB  PHE A 181     156.480 177.800 160.700  1.00  0.00           C
ATOM   1797  CG  PHE A 181     156.260 176.900 161.900  1.00  0.00           C
ATOM   1798  CD1 PHE A 181     156.050 177.450 163.160  1.00  0.00           C
ATOM   1799  HD1 PHE A 181     155.960 178.530 163.210  1.00  0.00           H
ATOM   1800  CD2 PHE A 181     156.660 175.570 161.770  1.00  0.00           C
ATOM   1801  HD2 PHE A 181     156.810 175.040 160.830  1.00  0.00           H
ATOM   1802  CE1 PHE A 181     156.190 176.720 164.280  1.00  0.00           C
ATOM   1803  HE1 PHE A 181     155.910 177.130 165.250  1.00  0.00           H
ATOM   1804  CE2 PHE A 181     156.930 174.870 162.930  1.00  0.00           C
ATOM   1805  HE2 PHE A 181     157.130 173.800 162.880  1.00  0.00           H
ATOM   1806  CZ  PHE A 181     156.660 175.450 164.170  1.00  0.00           C
ATOM   1807  HZ  PHE A 181     156.540 174.850 165.070  1.00  0.00           H
ATOM   1808  C   PHE A 181     155.680 179.620 159.100  1.00  0.00           C
ATOM   1809  O   PHE A 181     156.830 179.590 158.610  1.00  0.00           O
ATOM   1810  N   TYR A 182     154.790 180.480 158.710  1.00  0.00           N
ATOM   1811  H   TYR A 182     154.000 180.580 159.310  1.00  0.00           H
ATOM   1812  CA  TYR A 182     154.900 181.520 157.680  1.00  0.00           C
ATOM   1813  CB  TYR A 182     153.620 181.890 156.970  1.00  0.00           C
ATOM   1814  CG  TYR A 182     152.830 180.720 156.340  1.00  0.00           C
ATOM   1815  CD1 TYR A 182     153.190 180.300 155.140  1.00  0.00           C
ATOM   1816  HD1 TYR A 182     154.090 180.700 154.680  1.00  0.00           H
ATOM   1817  CD2 TYR A 182     151.720 180.230 156.960  1.00  0.00           C
ATOM   1818  HD2 TYR A 182     151.610 180.590 157.980  1.00  0.00           H
ATOM   1819  CE1 TYR A 182     152.450 179.330 154.500  1.00  0.00           C
ATOM   1820  HE1 TYR A 182     152.850 178.830 153.620  1.00  0.00           H
ATOM   1821  CE2 TYR A 182     150.980 179.210 156.360  1.00  0.00           C
ATOM   1822  HE2 TYR A 182     149.960 179.050 156.700  1.00  0.00           H
ATOM   1823  CZ  TYR A 182     151.390 178.770 155.090  1.00  0.00           C
ATOM   1824  OH  TYR A 182     150.650 177.740 154.700  1.00  0.00           O
ATOM   1825  HH  TYR A 182     150.110 177.550 155.520  1.00  0.00           H
ATOM   1826  C   TYR A 182     155.620 182.800 158.150  1.00  0.00           C
ATOM   1827  O   TYR A 182     155.030 183.770 158.630  1.00  0.00           O
ATOM   1828  N   GLY A 183     156.930 182.640 158.220  1.00  0.00           N
ATOM   1829  H   GLY A 183     157.310 181.790 157.880  1.00  0.00           H
ATOM   1830  CA  GLY A 183     157.820 183.590 158.930  1.00  0.00           C
ATOM   1831  C   GLY A 183     158.020 183.080 160.420  1.00  0.00           C
ATOM   1832  O   GLY A 183     157.780 181.900 160.690  1.00  0.00           O
ATOM   1833  N   PRO A 184     158.190 183.980 161.400  1.00  0.00           N
ATOM   1834  CA  PRO A 184     158.320 183.600 162.760  1.00  0.00           C
ATOM   1835  CB  PRO A 184     159.080 184.770 163.480  1.00  0.00           C
ATOM   1836  CG  PRO A 184     159.910 185.270 162.320  1.00  0.00           C
ATOM   1837  CD  PRO A 184     158.930 185.260 161.160  1.00  0.00           C
ATOM   1838  C   PRO A 184     156.920 183.330 163.350  1.00  0.00           C
ATOM   1839  O   PRO A 184     156.000 184.060 162.940  1.00  0.00           O
ATOM   1840  N   PHE A 185     156.960 182.650 164.500  1.00  0.00           N
ATOM   1841  H   PHE A 185     157.850 182.540 164.940  1.00  0.00           H
ATOM   1842  CA  PHE A 185     155.840 182.040 165.290  1.00  0.00           C
ATOM   1843  CB  PHE A 185     156.130 180.570 165.660  1.00  0.00           C
ATOM   1844  CG  PHE A 185     154.770 179.940 166.010  1.00  0.00           C
ATOM   1845  CD1 PHE A 185     153.820 179.580 165.070  1.00  0.00           C
ATOM   1846  HD1 PHE A 185     154.090 179.780 164.030  1.00  0.00           H
ATOM   1847  CD2 PHE A 185     154.420 179.950 167.340  1.00  0.00           C
ATOM   1848  HD2 PHE A 185     155.100 180.290 168.120  1.00  0.00           H
ATOM   1849  CE1 PHE A 185     152.510 179.250 165.420  1.00  0.00           C
ATOM   1850  HE1 PHE A 185     151.850 178.820 164.670  1.00  0.00           H
ATOM   1851  CE2 PHE A 185     153.030 179.620 167.670  1.00  0.00           C
ATOM   1852  HE2 PHE A 185     152.720 179.770 168.710  1.00  0.00           H
ATOM   1853  CZ  PHE A 185     152.100 179.290 166.720  1.00  0.00           C
ATOM   1854  HZ  PHE A 185     151.170 178.770 166.950  1.00  0.00           H
ATOM   1855  C   PHE A 185     155.570 182.790 166.610  1.00  0.00           C
ATOM   1856  O   PHE A 185     156.480 183.150 167.370  1.00  0.00           O
ATOM   1857  N   VAL A 186     154.320 183.250 166.750  1.00  0.00           N
ATOM   1858  H   VAL A 186     153.530 183.040 166.180  1.00  0.00           H
ATOM   1859  CA  VAL A 186     153.920 184.000 167.920  1.00  0.00           C
ATOM   1860  CB  VAL A 186     152.750 184.990 167.750  1.00  0.00           C
ATOM   1861  CG1 VAL A 186     152.300 185.800 168.950  1.00  0.00           C
ATOM   1862  CG2 VAL A 186     153.120 185.930 166.600  1.00  0.00           C
ATOM   1863  C   VAL A 186     153.510 183.100 169.140  1.00  0.00           C
ATOM   1864  O   VAL A 186     152.620 182.290 169.130  1.00  0.00           O
ATOM   1865  N   ASP A 187     154.350 183.240 170.100  1.00  0.00           N
ATOM   1866  H   ASP A 187     154.990 183.990 170.250  1.00  0.00           H
ATOM   1867  CA  ASP A 187     154.330 182.460 171.380  1.00  0.00           C
ATOM   1868  CB  ASP A 187     155.630 182.590 172.150  1.00  0.00           C
ATOM   1869  CG  ASP A 187     156.080 184.000 172.570  1.00  0.00           C
ATOM   1870  OD1 ASP A 187     156.060 184.240 173.770  1.00  0.00           O
ATOM   1871  OD2 ASP A 187     156.180 184.900 171.760  1.00  0.00           O
ATOM   1872  C   ASP A 187     153.050 182.690 172.320  1.00  0.00           C
ATOM   1873  O   ASP A 187     152.080 181.950 172.180  1.00  0.00           O
ATOM   1874  N   ARG A 188     153.020 183.860 172.970  1.00  0.00           N
ATOM   1875  H   ARG A 188     153.860 184.370 173.180  1.00  0.00           H
ATOM   1876  CA  ARG A 188     151.770 184.390 173.610  1.00  0.00           C
ATOM   1877  CB  ARG A 188     151.960 184.600 175.150  1.00  0.00           C
ATOM   1878  CG  ARG A 188     153.170 185.360 175.600  1.00  0.00           C
ATOM   1879  CD  ARG A 188     153.350 185.170 177.120  1.00  0.00           C
ATOM   1880  NE  ARG A 188     154.350 186.220 177.530  1.00  0.00           N
ATOM   1881  HE  ARG A 188     153.970 187.000 178.020  1.00  0.00           H
ATOM   1882  CZ  ARG A 188     155.610 186.150 177.510  1.00  0.00           C
ATOM   1883  NH1 ARG A 188     156.210 185.050 177.090  1.00  0.00           N
ATOM   1884 1HH1 ARG A 188     155.790 184.210 176.740  1.00  0.00           H
ATOM   1885 2HH1 ARG A 188     157.200 185.120 176.970  1.00  0.00           H
ATOM   1886  NH2 ARG A 188     156.330 187.170 177.960  1.00  0.00           N
ATOM   1887 1HH2 ARG A 188     155.850 187.990 178.280  1.00  0.00           H
ATOM   1888 2HH2 ARG A 188     157.290 187.270 177.700  1.00  0.00           H
ATOM   1889  C   ARG A 188     151.170 185.610 172.920  1.00  0.00           C
ATOM   1890  O   ARG A 188     151.700 186.060 171.880  1.00  0.00           O
ATOM   1891  N   GLN A 189     149.990 185.990 173.430  1.00  0.00           N
ATOM   1892  H   GLN A 189     149.380 185.380 173.930  1.00  0.00           H
ATOM   1893  CA  GLN A 189     149.440 187.360 173.060  1.00  0.00           C
ATOM   1894  CB  GLN A 189     147.980 187.460 173.520  1.00  0.00           C
ATOM   1895  CG  GLN A 189     147.130 186.580 172.590  1.00  0.00           C
ATOM   1896  CD  GLN A 189     146.850 185.240 173.290  1.00  0.00           C
ATOM   1897  OE1 GLN A 189     147.670 184.730 174.100  1.00  0.00           O
ATOM   1898  NE2 GLN A 189     145.840 184.560 172.840  1.00  0.00           N
ATOM   1899 1HE2 GLN A 189     145.220 184.950 172.150  1.00  0.00           H
ATOM   1900 2HE2 GLN A 189     145.420 183.820 173.370  1.00  0.00           H
ATOM   1901  C   GLN A 189     150.220 188.640 173.520  1.00  0.00           C
ATOM   1902  O   GLN A 189     150.030 189.190 174.590  1.00  0.00           O
ATOM   1903  N   THR A 190     151.310 188.920 172.760  1.00  0.00           N
ATOM   1904  H   THR A 190     151.710 188.060 172.440  1.00  0.00           H
ATOM   1905  CA  THR A 190     152.100 190.190 172.820  1.00  0.00           C
ATOM   1906  CB  THR A 190     153.470 190.030 173.500  1.00  0.00           C
ATOM   1907  OG1 THR A 190     154.050 188.810 173.080  1.00  0.00           O
ATOM   1908  HG1 THR A 190     154.690 188.390 173.720  1.00  0.00           H
ATOM   1909  CG2 THR A 190     153.540 190.400 174.980  1.00  0.00           C
ATOM   1910  C   THR A 190     152.300 190.590 171.350  1.00  0.00           C
ATOM   1911  O   THR A 190     152.480 189.750 170.440  1.00  0.00           O
ATOM   1912  N   ALA A 191     152.330 191.900 171.110  1.00  0.00           N
ATOM   1913  H   ALA A 191     152.580 192.500 171.870  1.00  0.00           H
ATOM   1914  CA  ALA A 191     152.450 192.480 169.760  1.00  0.00           C
ATOM   1915  CB  ALA A 191     152.120 194.020 169.850  1.00  0.00           C
ATOM   1916  C   ALA A 191     153.860 192.190 169.140  1.00  0.00           C
ATOM   1917  O   ALA A 191     154.780 192.940 169.410  1.00  0.00           O
ATOM   1918  N   GLN A 192     153.870 191.250 168.260  1.00  0.00           N
ATOM   1919  H   GLN A 192     153.110 190.610 168.230  1.00  0.00           H
ATOM   1920  CA  GLN A 192     155.200 190.890 167.660  1.00  0.00           C
ATOM   1921  CB  GLN A 192     155.630 189.410 168.020  1.00  0.00           C
ATOM   1922  CG  GLN A 192     155.690 189.240 169.550  1.00  0.00           C
ATOM   1923  CD  GLN A 192     155.700 187.710 169.860  1.00  0.00           C
ATOM   1924  OE1 GLN A 192     156.440 186.930 169.310  1.00  0.00           O
ATOM   1925  NE2 GLN A 192     155.050 187.380 170.970  1.00  0.00           N
ATOM   1926 1HE2 GLN A 192     154.570 188.070 171.510  1.00  0.00           H
ATOM   1927 2HE2 GLN A 192     155.290 186.470 171.300  1.00  0.00           H
ATOM   1928  C   GLN A 192     155.210 191.120 166.180  1.00  0.00           C
ATOM   1929  O   GLN A 192     154.210 191.210 165.510  1.00  0.00           O
ATOM   1930  N   ALA A 193     156.390 191.520 165.640  1.00  0.00           N
ATOM   1931  H   ALA A 193     157.210 191.600 166.210  1.00  0.00           H
ATOM   1932  CA  ALA A 193     156.590 191.780 164.200  1.00  0.00           C
ATOM   1933  CB  ALA A 193     157.300 193.090 164.130  1.00  0.00           C
ATOM   1934  C   ALA A 193     157.350 190.620 163.500  1.00  0.00           C
ATOM   1935  O   ALA A 193     158.530 190.440 163.790  1.00  0.00           O
ATOM   1936  N   ALA A 194     156.450 189.720 163.100  1.00  0.00           N
ATOM   1937  H   ALA A 194     155.510 189.780 163.430  1.00  0.00           H
ATOM   1938  CA  ALA A 194     156.710 188.400 162.460  1.00  0.00           C
ATOM   1939  CB  ALA A 194     156.070 187.400 163.370  1.00  0.00           C
ATOM   1940  C   ALA A 194     156.170 188.220 161.040  1.00  0.00           C
ATOM   1941  O   ALA A 194     154.980 188.290 160.750  1.00  0.00           O
ATOM   1942  N   GLY A 195     157.120 188.190 160.060  1.00  0.00           N
ATOM   1943  H   GLY A 195     158.080 188.350 160.260  1.00  0.00           H
ATOM   1944  CA  GLY A 195     156.760 188.170 158.650  1.00  0.00           C
ATOM   1945  C   GLY A 195     157.960 187.980 157.730  1.00  0.00           C
ATOM   1946  O   GLY A 195     159.030 187.610 158.190  1.00  0.00           O
ATOM   1947  N   THR A 196     157.650 188.290 156.470  1.00  0.00           N
ATOM   1948  H   THR A 196     156.820 188.820 156.290  1.00  0.00           H
ATOM   1949  CA  THR A 196     158.620 188.280 155.340  1.00  0.00           C
ATOM   1950  CB  THR A 196     158.010 187.510 154.180  1.00  0.00           C
ATOM   1951  OG1 THR A 196     156.660 187.830 153.940  1.00  0.00           O
ATOM   1952  HG1 THR A 196     156.150 187.240 154.570  1.00  0.00           H
ATOM   1953  CG2 THR A 196     158.090 186.010 154.430  1.00  0.00           C
ATOM   1954  C   THR A 196     158.980 189.720 154.950  1.00  0.00           C
ATOM   1955  O   THR A 196     158.150 190.610 155.210  1.00  0.00           O
ATOM   1956  N   ASP A 197     160.230 189.950 154.510  1.00  0.00           N
ATOM   1957  H   ASP A 197     161.030 189.390 154.690  1.00  0.00           H
ATOM   1958  CA  ASP A 197     160.520 191.280 153.850  1.00  0.00           C
ATOM   1959  CB  ASP A 197     162.040 191.430 153.780  1.00  0.00           C
ATOM   1960  CG  ASP A 197     162.530 191.970 155.100  1.00  0.00           C
ATOM   1961  OD1 ASP A 197     162.740 191.230 156.070  1.00  0.00           O
ATOM   1962  OD2 ASP A 197     162.630 193.190 155.260  1.00  0.00           O
ATOM   1963  C   ASP A 197     160.080 191.440 152.380  1.00  0.00           C
ATOM   1964  O   ASP A 197     159.530 192.490 152.080  1.00  0.00           O
ATOM   1965  N   THR A 198     160.320 190.460 151.560  1.00  0.00           N
ATOM   1966  H   THR A 198     160.520 189.550 151.950  1.00  0.00           H
ATOM   1967  CA  THR A 198     160.060 190.560 150.110  1.00  0.00           C
ATOM   1968  CB  THR A 198     160.870 189.690 149.130  1.00  0.00           C
ATOM   1969  OG1 THR A 198     160.950 188.370 149.620  1.00  0.00           O
ATOM   1970  HG1 THR A 198     160.500 187.850 148.890  1.00  0.00           H
ATOM   1971  CG2 THR A 198     162.290 190.260 148.860  1.00  0.00           C
ATOM   1972  C   THR A 198     158.600 190.330 149.620  1.00  0.00           C
ATOM   1973  O   THR A 198     157.960 189.410 150.050  1.00  0.00           O
ATOM   1974  N   THR A 199     158.090 191.320 148.840  1.00  0.00           N
ATOM   1975  H   THR A 199     158.560 192.200 148.710  1.00  0.00           H
ATOM   1976  CA  THR A 199     156.710 191.340 148.230  1.00  0.00           C
ATOM   1977  CB  THR A 199     155.890 192.600 148.630  1.00  0.00           C
ATOM   1978  OG1 THR A 199     154.510 192.560 148.300  1.00  0.00           O
ATOM   1979  HG1 THR A 199     154.080 193.450 148.410  1.00  0.00           H
ATOM   1980  CG2 THR A 199     156.510 193.810 147.950  1.00  0.00           C
ATOM   1981  C   THR A 199     156.610 191.120 146.700  1.00  0.00           C
ATOM   1982  O   THR A 199     157.560 191.350 145.980  1.00  0.00           O
ATOM   1983  N   ILE A 200     155.500 190.590 146.230  1.00  0.00           N
ATOM   1984  H   ILE A 200     154.760 190.410 146.880  1.00  0.00           H
ATOM   1985  CA  ILE A 200     155.260 190.040 144.870  1.00  0.00           C
ATOM   1986  CB  ILE A 200     154.040 189.130 144.830  1.00  0.00           C
ATOM   1987  CG1 ILE A 200     154.210 188.040 145.900  1.00  0.00           C
ATOM   1988  CG2 ILE A 200     153.630 188.600 143.480  1.00  0.00           C
ATOM   1989  CD  ILE A 200     155.180 187.000 145.420  1.00  0.00           C
ATOM   1990  C   ILE A 200     155.240 191.090 143.710  1.00  0.00           C
ATOM   1991  O   ILE A 200     154.340 191.910 143.610  1.00  0.00           O
ATOM   1992  N   THR A 201     156.250 190.940 142.890  1.00  0.00           N
ATOM   1993  H   THR A 201     156.800 190.120 143.050  1.00  0.00           H
ATOM   1994  CA  THR A 201     156.440 191.740 141.660  1.00  0.00           C
ATOM   1995  CB  THR A 201     157.800 191.540 140.970  1.00  0.00           C
ATOM   1996  OG1 THR A 201     158.090 190.120 141.030  1.00  0.00           O
ATOM   1997  HG1 THR A 201     159.060 189.920 140.900  1.00  0.00           H
ATOM   1998  CG2 THR A 201     158.780 192.480 141.550  1.00  0.00           C
ATOM   1999  C   THR A 201     155.270 191.700 140.580  1.00  0.00           C
ATOM   2000  O   THR A 201     154.760 192.770 140.150  1.00  0.00           O
ATOM   2001  N   VAL A 202     154.850 190.540 140.110  1.00  0.00           N
ATOM   2002  H   VAL A 202     155.200 189.640 140.350  1.00  0.00           H
ATOM   2003  CA  VAL A 202     153.640 190.410 139.220  1.00  0.00           C
ATOM   2004  CB  VAL A 202     153.360 188.950 138.770  1.00  0.00           C
ATOM   2005  CG1 VAL A 202     154.500 188.500 137.810  1.00  0.00           C
ATOM   2006  CG2 VAL A 202     153.330 188.000 140.020  1.00  0.00           C
ATOM   2007  C   VAL A 202     152.350 191.220 139.490  1.00  0.00           C
ATOM   2008  O   VAL A 202     151.740 191.780 138.540  1.00  0.00           O
ATOM   2009  N   ASN A 203     151.910 191.120 140.740  1.00  0.00           N
ATOM   2010  H   ASN A 203     152.240 190.370 141.310  1.00  0.00           H
ATOM   2011  CA  ASN A 203     150.800 191.940 141.390  1.00  0.00           C
ATOM   2012  CB  ASN A 203     150.570 191.490 142.830  1.00  0.00           C
ATOM   2013  CG  ASN A 203     150.220 190.020 143.080  1.00  0.00           C
ATOM   2014  OD1 ASN A 203     150.550 189.090 142.380  1.00  0.00           O
ATOM   2015  ND2 ASN A 203     149.450 189.790 144.140  1.00  0.00           N
ATOM   2016 1HD2 ASN A 203     149.260 190.500 144.820  1.00  0.00           H
ATOM   2017 2HD2 ASN A 203     149.120 188.860 144.270  1.00  0.00           H
ATOM   2018  C   ASN A 203     150.890 193.490 141.330  1.00  0.00           C
ATOM   2019  O   ASN A 203     149.990 194.110 140.830  1.00  0.00           O
ATOM   2020  N   VAL A 204     152.040 194.000 141.610  1.00  0.00           N
ATOM   2021  H   VAL A 204     152.720 193.380 142.020  1.00  0.00           H
ATOM   2022  CA  VAL A 204     152.520 195.410 141.370  1.00  0.00           C
ATOM   2023  CB  VAL A 204     153.890 195.730 142.020  1.00  0.00           C
ATOM   2024  CG1 VAL A 204     154.200 197.220 142.100  1.00  0.00           C
ATOM   2025  CG2 VAL A 204     153.920 194.990 143.390  1.00  0.00           C
ATOM   2026  C   VAL A 204     152.450 195.720 139.830  1.00  0.00           C
ATOM   2027  O   VAL A 204     151.700 196.610 139.420  1.00  0.00           O
ATOM   2028  N   LEU A 205     153.090 194.940 138.970  1.00  0.00           N
ATOM   2029  H   LEU A 205     153.570 194.090 139.210  1.00  0.00           H
ATOM   2030  CA  LEU A 205     153.020 195.050 137.500  1.00  0.00           C
ATOM   2031  CB  LEU A 205     153.800 194.000 136.720  1.00  0.00           C
ATOM   2032  CG  LEU A 205     155.260 194.190 137.200  1.00  0.00           C
ATOM   2033  CD1 LEU A 205     156.190 193.070 136.720  1.00  0.00           C
ATOM   2034  CD2 LEU A 205     155.760 195.600 136.950  1.00  0.00           C
ATOM   2035  C   LEU A 205     151.570 195.090 136.900  1.00  0.00           C
ATOM   2036  O   LEU A 205     151.180 195.940 136.130  1.00  0.00           O
ATOM   2037  N   ALA A 206     150.820 194.140 137.380  1.00  0.00           N
ATOM   2038  H   ALA A 206     151.210 193.390 137.910  1.00  0.00           H
ATOM   2039  CA  ALA A 206     149.340 194.080 137.140  1.00  0.00           C
ATOM   2040  CB  ALA A 206     148.740 192.850 137.690  1.00  0.00           C
ATOM   2041  C   ALA A 206     148.540 195.270 137.560  1.00  0.00           C
ATOM   2042  O   ALA A 206     147.700 195.720 136.840  1.00  0.00           O
ATOM   2043  N   TRP A 207     148.930 195.910 138.680  1.00  0.00           N
ATOM   2044  H   TRP A 207     149.630 195.620 139.340  1.00  0.00           H
ATOM   2045  CA  TRP A 207     148.370 197.170 139.180  1.00  0.00           C
ATOM   2046  CB  TRP A 207     148.960 197.230 140.660  1.00  0.00           C
ATOM   2047  CG  TRP A 207     148.920 198.640 141.280  1.00  0.00           C
ATOM   2048  CD1 TRP A 207     147.790 199.250 141.680  1.00  0.00           C
ATOM   2049  HD1 TRP A 207     146.770 198.950 141.420  1.00  0.00           H
ATOM   2050  CD2 TRP A 207     150.000 199.320 141.800  1.00  0.00           C
ATOM   2051  NE1 TRP A 207     148.110 200.330 142.400  1.00  0.00           N
ATOM   2052  HE1 TRP A 207     147.450 201.040 142.630  1.00  0.00           H
ATOM   2053  CE2 TRP A 207     149.450 200.410 142.490  1.00  0.00           C
ATOM   2054  CE3 TRP A 207     151.360 199.330 141.510  1.00  0.00           C
ATOM   2055  HE3 TRP A 207     151.710 198.750 140.660  1.00  0.00           H
ATOM   2056  CZ2 TRP A 207     150.260 201.460 143.050  1.00  0.00           C
ATOM   2057  HZ2 TRP A 207     149.910 202.420 143.430  1.00  0.00           H
ATOM   2058  CZ3 TRP A 207     152.140 200.370 142.000  1.00  0.00           C
ATOM   2059  HZ3 TRP A 207     153.160 200.410 141.600  1.00  0.00           H
ATOM   2060  CH2 TRP A 207     151.590 201.450 142.710  1.00  0.00           C
ATOM   2061  HH2 TRP A 207     152.220 202.210 143.180  1.00  0.00           H
ATOM   2062  C   TRP A 207     148.810 198.310 138.250  1.00  0.00           C
ATOM   2063  O   TRP A 207     147.900 198.900 137.660  1.00  0.00           O
ATOM   2064  N   LEU A 208     150.040 198.310 137.720  1.00  0.00           N
ATOM   2065  H   LEU A 208     150.740 197.670 138.020  1.00  0.00           H
ATOM   2066  CA  LEU A 208     150.510 199.330 136.740  1.00  0.00           C
ATOM   2067  CB  LEU A 208     152.070 199.320 136.530  1.00  0.00           C
ATOM   2068  CG  LEU A 208     152.960 199.520 137.750  1.00  0.00           C
ATOM   2069  CD1 LEU A 208     154.390 199.210 137.290  1.00  0.00           C
ATOM   2070  CD2 LEU A 208     152.850 200.960 138.240  1.00  0.00           C
ATOM   2071  C   LEU A 208     149.810 199.100 135.360  1.00  0.00           C
ATOM   2072  O   LEU A 208     149.160 200.020 134.820  1.00  0.00           O
ATOM   2073  N   TYR A 209     149.830 197.870 134.890  1.00  0.00           N
ATOM   2074  H   TYR A 209     150.450 197.130 135.180  1.00  0.00           H
ATOM   2075  CA  TYR A 209     148.960 197.500 133.730  1.00  0.00           C
ATOM   2076  CB  TYR A 209     148.940 195.990 133.400  1.00  0.00           C
ATOM   2077  CG  TYR A 209     150.220 195.560 132.750  1.00  0.00           C
ATOM   2078  CD1 TYR A 209     150.420 195.860 131.420  1.00  0.00           C
ATOM   2079  HD1 TYR A 209     149.590 196.370 130.930  1.00  0.00           H
ATOM   2080  CD2 TYR A 209     151.060 194.620 133.380  1.00  0.00           C
ATOM   2081  HD2 TYR A 209     150.740 194.080 134.270  1.00  0.00           H
ATOM   2082  CE1 TYR A 209     151.450 195.290 130.690  1.00  0.00           C
ATOM   2083  HE1 TYR A 209     151.410 195.400 129.600  1.00  0.00           H
ATOM   2084  CE2 TYR A 209     152.140 194.090 132.650  1.00  0.00           C
ATOM   2085  HE2 TYR A 209     152.770 193.300 133.040  1.00  0.00           H
ATOM   2086  CZ  TYR A 209     152.290 194.460 131.310  1.00  0.00           C
ATOM   2087  OH  TYR A 209     153.380 193.960 130.580  1.00  0.00           O
ATOM   2088  HH  TYR A 209     153.370 194.330 129.650  1.00  0.00           H
ATOM   2089  C   TYR A 209     147.480 197.920 133.830  1.00  0.00           C
ATOM   2090  O   TYR A 209     146.930 198.590 132.980  1.00  0.00           O
ATOM   2091  N   ALA A 210     146.890 197.750 135.080  1.00  0.00           N
ATOM   2092  H   ALA A 210     147.320 197.260 135.840  1.00  0.00           H
ATOM   2093  CA  ALA A 210     145.540 198.110 135.460  1.00  0.00           C
ATOM   2094  CB  ALA A 210     145.190 197.480 136.780  1.00  0.00           C
ATOM   2095  C   ALA A 210     145.400 199.640 135.440  1.00  0.00           C
ATOM   2096  O   ALA A 210     144.480 200.100 134.800  1.00  0.00           O
ATOM   2097  N   ALA A 211     146.410 200.340 135.820  1.00  0.00           N
ATOM   2098  H   ALA A 211     147.200 199.910 136.260  1.00  0.00           H
ATOM   2099  CA  ALA A 211     146.440 201.800 135.840  1.00  0.00           C
ATOM   2100  CB  ALA A 211     147.780 202.300 136.430  1.00  0.00           C
ATOM   2101  C   ALA A 211     146.320 202.410 134.400  1.00  0.00           C
ATOM   2102  O   ALA A 211     145.400 203.220 134.150  1.00  0.00           O
ATOM   2103  N   VAL A 212     147.160 201.890 133.560  1.00  0.00           N
ATOM   2104  H   VAL A 212     147.960 201.360 133.850  1.00  0.00           H
ATOM   2105  CA  VAL A 212     147.150 202.060 132.060  1.00  0.00           C
ATOM   2106  CB  VAL A 212     148.380 201.330 131.400  1.00  0.00           C
ATOM   2107  CG1 VAL A 212     148.450 201.370 129.870  1.00  0.00           C
ATOM   2108  CG2 VAL A 212     149.690 201.870 131.970  1.00  0.00           C
ATOM   2109  C   VAL A 212     145.820 201.760 131.400  1.00  0.00           C
ATOM   2110  O   VAL A 212     145.280 202.570 130.620  1.00  0.00           O
ATOM   2111  N   ILE A 213     145.230 200.620 131.700  1.00  0.00           N
ATOM   2112  H   ILE A 213     145.640 199.900 132.260  1.00  0.00           H
ATOM   2113  CA  ILE A 213     143.790 200.450 131.190  1.00  0.00           C
ATOM   2114  CB  ILE A 213     143.480 198.930 131.200  1.00  0.00           C
ATOM   2115  CG1 ILE A 213     143.970 198.120 129.980  1.00  0.00           C
ATOM   2116  CG2 ILE A 213     142.030 198.620 131.440  1.00  0.00           C
ATOM   2117  CD  ILE A 213     143.960 196.610 130.020  1.00  0.00           C
ATOM   2118  C   ILE A 213     142.850 201.430 131.850  1.00  0.00           C
ATOM   2119  O   ILE A 213     142.010 201.950 131.060  1.00  0.00           O
ATOM   2120  N   ASN A 214     142.800 201.620 133.160  1.00  0.00           N
ATOM   2121  H   ASN A 214     143.280 201.050 133.830  1.00  0.00           H
ATOM   2122  CA  ASN A 214     141.860 202.670 133.640  1.00  0.00           C
ATOM   2123  CB  ASN A 214     141.870 202.470 135.160  1.00  0.00           C
ATOM   2124  CG  ASN A 214     140.510 202.740 135.830  1.00  0.00           C
ATOM   2125  OD1 ASN A 214     139.770 201.780 135.960  1.00  0.00           O
ATOM   2126  ND2 ASN A 214     140.180 204.000 136.100  1.00  0.00           N
ATOM   2127 1HD2 ASN A 214     140.760 204.800 135.950  1.00  0.00           H
ATOM   2128 2HD2 ASN A 214     139.230 204.110 136.380  1.00  0.00           H
ATOM   2129  C   ASN A 214     142.080 204.150 133.280  1.00  0.00           C
ATOM   2130  O   ASN A 214     141.190 204.720 132.600  1.00  0.00           O
ATOM   2131  N   GLY A 215     143.220 204.590 133.670  1.00  0.00           N
ATOM   2132  H   GLY A 215     143.900 204.000 134.110  1.00  0.00           H
ATOM   2133  CA  GLY A 215     143.540 206.030 133.760  1.00  0.00           C
ATOM   2134  C   GLY A 215     145.000 206.480 133.580  1.00  0.00           C
ATOM   2135  O   GLY A 215     145.410 206.780 132.460  1.00  0.00           O
ATOM   2136  N   ASP A 216     145.700 206.470 134.710  1.00  0.00           N
ATOM   2137  H   ASP A 216     145.430 206.010 135.550  1.00  0.00           H
ATOM   2138  CA  ASP A 216     147.130 206.910 134.690  1.00  0.00           C
ATOM   2139  CB  ASP A 216     147.740 207.000 136.070  1.00  0.00           C
ATOM   2140  CG  ASP A 216     146.740 207.430 137.120  1.00  0.00           C
ATOM   2141  OD1 ASP A 216     146.400 208.590 137.230  1.00  0.00           O
ATOM   2142  OD2 ASP A 216     146.090 206.550 137.740  1.00  0.00           O
ATOM   2143  C   ASP A 216     148.180 206.190 133.890  1.00  0.00           C
ATOM   2144  O   ASP A 216     148.410 205.030 134.040  1.00  0.00           O
ATOM   2145  N   ARG A 217     148.880 206.900 132.980  1.00  0.00           N
ATOM   2146  H   ARG A 217     148.650 207.870 132.940  1.00  0.00           H
ATOM   2147  CA  ARG A 217     149.930 206.360 132.120  1.00  0.00           C
ATOM   2148  CB  ARG A 217     149.690 206.860 130.700  1.00  0.00           C
ATOM   2149  CG  ARG A 217     148.660 206.080 129.910  1.00  0.00           C
ATOM   2150  CD  ARG A 217     147.940 207.080 129.070  1.00  0.00           C
ATOM   2151  NE  ARG A 217     146.830 206.420 128.410  1.00  0.00           N
ATOM   2152  HE  ARG A 217     146.560 205.500 128.690  1.00  0.00           H
ATOM   2153  CZ  ARG A 217     146.130 206.960 127.360  1.00  0.00           C
ATOM   2154  NH1 ARG A 217     146.360 208.040 126.700  1.00  0.00           N
ATOM   2155 1HH1 ARG A 217     147.210 208.570 126.780  1.00  0.00           H
ATOM   2156 2HH1 ARG A 217     145.730 208.350 126.000  1.00  0.00           H
ATOM   2157  NH2 ARG A 217     145.120 206.240 126.780  1.00  0.00           N
ATOM   2158 1HH2 ARG A 217     144.900 205.320 127.130  1.00  0.00           H
ATOM   2159 2HH2 ARG A 217     144.420 206.610 126.170  1.00  0.00           H
ATOM   2160  C   ARG A 217     151.290 206.860 132.690  1.00  0.00           C
ATOM   2161  O   ARG A 217     152.280 206.160 132.530  1.00  0.00           O
ATOM   2162  N   TRP A 218     151.300 208.090 133.270  1.00  0.00           N
ATOM   2163  H   TRP A 218     150.530 208.700 133.090  1.00  0.00           H
ATOM   2164  CA  TRP A 218     152.440 208.890 133.890  1.00  0.00           C
ATOM   2165  CB  TRP A 218     152.070 209.780 135.070  1.00  0.00           C
ATOM   2166  CG  TRP A 218     151.880 209.020 136.420  1.00  0.00           C
ATOM   2167  CD1 TRP A 218     150.770 208.540 136.970  1.00  0.00           C
ATOM   2168  HD1 TRP A 218     149.760 208.880 136.770  1.00  0.00           H
ATOM   2169  CD2 TRP A 218     152.960 208.800 137.290  1.00  0.00           C
ATOM   2170  NE1 TRP A 218     151.130 208.100 138.230  1.00  0.00           N
ATOM   2171  HE1 TRP A 218     150.450 208.110 138.960  1.00  0.00           H
ATOM   2172  CE2 TRP A 218     152.400 208.270 138.410  1.00  0.00           C
ATOM   2173  CE3 TRP A 218     154.290 209.020 137.190  1.00  0.00           C
ATOM   2174  HE3 TRP A 218     154.750 209.330 136.250  1.00  0.00           H
ATOM   2175  CZ2 TRP A 218     153.170 207.900 139.530  1.00  0.00           C
ATOM   2176  HZ2 TRP A 218     152.810 207.740 140.540  1.00  0.00           H
ATOM   2177  CZ3 TRP A 218     155.100 208.710 138.280  1.00  0.00           C
ATOM   2178  HZ3 TRP A 218     156.120 209.080 138.300  1.00  0.00           H
ATOM   2179  CH2 TRP A 218     154.530 208.140 139.390  1.00  0.00           C
ATOM   2180  HH2 TRP A 218     155.170 207.930 140.250  1.00  0.00           H
ATOM   2181  C   TRP A 218     153.790 208.220 134.110  1.00  0.00           C
ATOM   2182  O   TRP A 218     154.830 208.700 133.720  1.00  0.00           O
ATOM   2183  N   PHE A 219     153.800 207.100 134.800  1.00  0.00           N
ATOM   2184  H   PHE A 219     153.080 207.060 135.500  1.00  0.00           H
ATOM   2185  CA  PHE A 219     155.010 206.270 135.040  1.00  0.00           C
ATOM   2186  CB  PHE A 219     154.640 205.400 136.220  1.00  0.00           C
ATOM   2187  CG  PHE A 219     153.530 204.410 136.180  1.00  0.00           C
ATOM   2188  CD1 PHE A 219     153.790 203.280 135.450  1.00  0.00           C
ATOM   2189  HD1 PHE A 219     154.740 202.790 135.670  1.00  0.00           H
ATOM   2190  CD2 PHE A 219     152.200 204.890 136.260  1.00  0.00           C
ATOM   2191  HD2 PHE A 219     152.000 205.540 137.110  1.00  0.00           H
ATOM   2192  CE1 PHE A 219     152.730 202.660 134.760  1.00  0.00           C
ATOM   2193  HE1 PHE A 219     152.920 202.040 133.890  1.00  0.00           H
ATOM   2194  CE2 PHE A 219     151.220 204.300 135.530  1.00  0.00           C
ATOM   2195  HE2 PHE A 219     150.190 204.650 135.600  1.00  0.00           H
ATOM   2196  CZ  PHE A 219     151.440 203.220 134.800  1.00  0.00           C
ATOM   2197  HZ  PHE A 219     150.520 202.910 134.310  1.00  0.00           H
ATOM   2198  C   PHE A 219     155.650 205.510 133.890  1.00  0.00           C
ATOM   2199  O   PHE A 219     156.760 204.990 134.140  1.00  0.00           O
ATOM   2200  N   LEU A 220     154.960 205.410 132.750  1.00  0.00           N
ATOM   2201  H   LEU A 220     153.990 205.620 132.700  1.00  0.00           H
ATOM   2202  CA  LEU A 220     155.510 204.570 131.690  1.00  0.00           C
ATOM   2203  CB  LEU A 220     154.580 204.340 130.520  1.00  0.00           C
ATOM   2204  CG  LEU A 220     153.750 203.030 130.750  1.00  0.00           C
ATOM   2205  CD1 LEU A 220     152.550 202.990 129.770  1.00  0.00           C
ATOM   2206  CD2 LEU A 220     154.560 201.740 130.590  1.00  0.00           C
ATOM   2207  C   LEU A 220     156.990 204.870 131.290  1.00  0.00           C
ATOM   2208  O   LEU A 220     157.180 206.050 130.880  1.00  0.00           O
ATOM   2209  N   ASN A 221     157.920 203.880 131.380  1.00  0.00           N
ATOM   2210  H   ASN A 221     157.720 203.040 131.890  1.00  0.00           H
ATOM   2211  CA  ASN A 221     159.370 204.200 131.080  1.00  0.00           C
ATOM   2212  CB  ASN A 221     160.130 204.510 132.400  1.00  0.00           C
ATOM   2213  CG  ASN A 221     161.130 205.610 132.110  1.00  0.00           C
ATOM   2214  OD1 ASN A 221     162.040 205.540 131.280  1.00  0.00           O
ATOM   2215  ND2 ASN A 221     161.150 206.500 133.020  1.00  0.00           N
ATOM   2216 1HD2 ASN A 221     160.550 206.460 133.820  1.00  0.00           H
ATOM   2217 2HD2 ASN A 221     161.800 207.250 132.940  1.00  0.00           H
ATOM   2218  C   ASN A 221     160.110 203.070 130.300  1.00  0.00           C
ATOM   2219  O   ASN A 221     160.160 201.910 130.700  1.00  0.00           O
ATOM   2220  N   ARG A 222     160.790 203.460 129.220  1.00  0.00           N
ATOM   2221  H   ARG A 222     161.070 204.420 129.260  1.00  0.00           H
ATOM   2222  CA  ARG A 222     161.420 202.420 128.430  1.00  0.00           C
ATOM   2223  CB  ARG A 222     161.130 202.680 126.970  1.00  0.00           C
ATOM   2224  CG  ARG A 222     159.630 202.820 126.580  1.00  0.00           C
ATOM   2225  CD  ARG A 222     159.470 202.490 125.130  1.00  0.00           C
ATOM   2226  NE  ARG A 222     159.950 203.590 124.350  1.00  0.00           N
ATOM   2227  HE  ARG A 222     160.830 203.970 124.640  1.00  0.00           H
ATOM   2228  CZ  ARG A 222     159.320 204.250 123.370  1.00  0.00           C
ATOM   2229  NH1 ARG A 222     158.140 203.970 122.860  1.00  0.00           N
ATOM   2230 1HH1 ARG A 222     157.650 203.200 123.280  1.00  0.00           H
ATOM   2231 2HH1 ARG A 222     157.730 204.590 122.200  1.00  0.00           H
ATOM   2232  NH2 ARG A 222     159.980 205.190 122.740  1.00  0.00           N
ATOM   2233 1HH2 ARG A 222     160.950 205.410 122.860  1.00  0.00           H
ATOM   2234 2HH2 ARG A 222     159.580 205.710 121.980  1.00  0.00           H
ATOM   2235  C   ARG A 222     162.990 202.470 128.700  1.00  0.00           C
ATOM   2236  O   ARG A 222     163.810 203.130 128.040  1.00  0.00           O
ATOM   2237  N   PHE A 223     163.420 201.780 129.800  1.00  0.00           N
ATOM   2238  H   PHE A 223     162.780 201.210 130.310  1.00  0.00           H
ATOM   2239  CA  PHE A 223     164.880 201.640 129.980  1.00  0.00           C
ATOM   2240  CB  PHE A 223     165.090 201.910 131.490  1.00  0.00           C
ATOM   2241  CG  PHE A 223     166.450 201.640 132.070  1.00  0.00           C
ATOM   2242  CD1 PHE A 223     167.510 202.560 132.080  1.00  0.00           C
ATOM   2243  HD1 PHE A 223     167.430 203.450 131.460  1.00  0.00           H
ATOM   2244  CD2 PHE A 223     166.700 200.340 132.570  1.00  0.00           C
ATOM   2245  HD2 PHE A 223     165.910 199.590 132.570  1.00  0.00           H
ATOM   2246  CE1 PHE A 223     168.750 202.360 132.740  1.00  0.00           C
ATOM   2247  HE1 PHE A 223     169.340 203.210 133.080  1.00  0.00           H
ATOM   2248  CE2 PHE A 223     167.950 200.120 133.050  1.00  0.00           C
ATOM   2249  HE2 PHE A 223     168.270 199.090 133.210  1.00  0.00           H
ATOM   2250  CZ  PHE A 223     168.950 201.060 133.240  1.00  0.00           C
ATOM   2251  HZ  PHE A 223     169.870 200.760 133.720  1.00  0.00           H
ATOM   2252  C   PHE A 223     165.170 200.170 129.580  1.00  0.00           C
ATOM   2253  O   PHE A 223     164.430 199.250 129.960  1.00  0.00           O
ATOM   2254  N   THR A 224     166.280 200.090 128.850  1.00  0.00           N
ATOM   2255  H   THR A 224     166.860 200.850 128.550  1.00  0.00           H
ATOM   2256  CA  THR A 224     166.680 198.750 128.370  1.00  0.00           C
ATOM   2257  CB  THR A 224     167.390 198.830 127.040  1.00  0.00           C
ATOM   2258  OG1 THR A 224     168.320 199.930 126.970  1.00  0.00           O
ATOM   2259  HG1 THR A 224     168.690 199.850 126.040  1.00  0.00           H
ATOM   2260  CG2 THR A 224     166.400 198.790 125.860  1.00  0.00           C
ATOM   2261  C   THR A 224     167.430 197.920 129.450  1.00  0.00           C
ATOM   2262  O   THR A 224     168.670 197.830 129.500  1.00  0.00           O
ATOM   2263  N   THR A 225     166.610 197.330 130.370  1.00  0.00           N
ATOM   2264  H   THR A 225     165.670 197.670 130.370  1.00  0.00           H
ATOM   2265  CA  THR A 225     166.940 196.380 131.420  1.00  0.00           C
ATOM   2266  CB  THR A 225     165.990 196.510 132.590  1.00  0.00           C
ATOM   2267  OG1 THR A 225     166.620 195.960 133.790  1.00  0.00           O
ATOM   2268  HG1 THR A 225     167.590 196.180 133.800  1.00  0.00           H
ATOM   2269  CG2 THR A 225     164.440 196.260 132.550  1.00  0.00           C
ATOM   2270  C   THR A 225     166.880 194.880 130.930  1.00  0.00           C
ATOM   2271  O   THR A 225     165.980 194.430 130.120  1.00  0.00           O
ATOM   2272  N   THR A 226     167.880 194.150 131.330  1.00  0.00           N
ATOM   2273  H   THR A 226     168.480 194.500 132.050  1.00  0.00           H
ATOM   2274  CA  THR A 226     168.000 192.770 130.960  1.00  0.00           C
ATOM   2275  CB  THR A 226     169.200 192.540 130.050  1.00  0.00           C
ATOM   2276  OG1 THR A 226     170.360 193.230 130.610  1.00  0.00           O
ATOM   2277  HG1 THR A 226     170.900 192.640 131.210  1.00  0.00           H
ATOM   2278  CG2 THR A 226     168.960 192.890 128.660  1.00  0.00           C
ATOM   2279  C   THR A 226     167.910 191.850 132.150  1.00  0.00           C
ATOM   2280  O   THR A 226     168.820 190.990 132.320  1.00  0.00           O
ATOM   2281  N   LEU A 227     166.850 192.070 132.890  1.00  0.00           N
ATOM   2282  H   LEU A 227     166.380 192.940 132.780  1.00  0.00           H
ATOM   2283  CA  LEU A 227     166.420 191.410 134.170  1.00  0.00           C
ATOM   2284  CB  LEU A 227     166.130 189.870 134.030  1.00  0.00           C
ATOM   2285  CG  LEU A 227     164.830 189.550 133.220  1.00  0.00           C
ATOM   2286  CD1 LEU A 227     164.790 188.080 132.630  1.00  0.00           C
ATOM   2287  CD2 LEU A 227     163.580 189.820 134.050  1.00  0.00           C
ATOM   2288  C   LEU A 227     167.410 191.540 135.370  1.00  0.00           C
ATOM   2289  O   LEU A 227     166.960 191.900 136.450  1.00  0.00           O
ATOM   2290  N   ASN A 228     168.610 191.020 135.090  1.00  0.00           N
ATOM   2291  H   ASN A 228     168.740 190.710 134.150  1.00  0.00           H
ATOM   2292  CA  ASN A 228     169.710 190.970 136.100  1.00  0.00           C
ATOM   2293  CB  ASN A 228     171.000 190.830 135.340  1.00  0.00           C
ATOM   2294  CG  ASN A 228     171.340 189.470 134.730  1.00  0.00           C
ATOM   2295  OD1 ASN A 228     172.010 189.390 133.700  1.00  0.00           O
ATOM   2296  ND2 ASN A 228     170.990 188.290 135.260  1.00  0.00           N
ATOM   2297 1HD2 ASN A 228     170.620 188.120 136.170  1.00  0.00           H
ATOM   2298 2HD2 ASN A 228     171.140 187.440 134.750  1.00  0.00           H
ATOM   2299  C   ASN A 228     169.870 192.280 136.940  1.00  0.00           C
ATOM   2300  O   ASN A 228     170.080 192.270 138.150  1.00  0.00           O
ATOM   2301  N   ASP A 229     169.870 193.410 136.230  1.00  0.00           N
ATOM   2302  H   ASP A 229     169.870 193.450 135.230  1.00  0.00           H
ATOM   2303  CA  ASP A 229     169.910 194.720 136.910  1.00  0.00           C
ATOM   2304  CB  ASP A 229     170.290 195.790 135.890  1.00  0.00           C
ATOM   2305  CG  ASP A 229     169.570 195.810 134.550  1.00  0.00           C
ATOM   2306  OD1 ASP A 229     169.640 194.790 133.840  1.00  0.00           O
ATOM   2307  OD2 ASP A 229     169.220 196.900 134.190  1.00  0.00           O
ATOM   2308  C   ASP A 229     168.640 195.010 137.690  1.00  0.00           C
ATOM   2309  O   ASP A 229     168.730 195.490 138.880  1.00  0.00           O
ATOM   2310  N   PHE A 230     167.470 194.830 137.100  1.00  0.00           N
ATOM   2311  H   PHE A 230     167.510 194.850 136.110  1.00  0.00           H
ATOM   2312  CA  PHE A 230     166.140 194.950 137.710  1.00  0.00           C
ATOM   2313  CB  PHE A 230     165.040 194.570 136.720  1.00  0.00           C
ATOM   2314  CG  PHE A 230     163.580 194.710 137.250  1.00  0.00           C
ATOM   2315  CD1 PHE A 230     163.020 193.560 137.760  1.00  0.00           C
ATOM   2316  HD1 PHE A 230     163.280 192.560 137.410  1.00  0.00           H
ATOM   2317  CD2 PHE A 230     162.980 195.930 137.610  1.00  0.00           C
ATOM   2318  HD2 PHE A 230     163.730 196.690 137.830  1.00  0.00           H
ATOM   2319  CE1 PHE A 230     161.980 193.630 138.640  1.00  0.00           C
ATOM   2320  HE1 PHE A 230     161.620 192.710 139.110  1.00  0.00           H
ATOM   2321  CE2 PHE A 230     161.910 195.990 138.470  1.00  0.00           C
ATOM   2322  HE2 PHE A 230     161.600 196.920 138.940  1.00  0.00           H
ATOM   2323  CZ  PHE A 230     161.390 194.800 138.990  1.00  0.00           C
ATOM   2324  HZ  PHE A 230     160.560 194.980 139.670  1.00  0.00           H
ATOM   2325  C   PHE A 230     166.060 194.100 139.020  1.00  0.00           C
ATOM   2326  O   PHE A 230     165.630 194.660 140.100  1.00  0.00           O
ATOM   2327  N   ASN A 231     166.500 192.910 138.950  1.00  0.00           N
ATOM   2328  H   ASN A 231     166.520 192.460 138.060  1.00  0.00           H
ATOM   2329  CA  ASN A 231     166.750 191.960 140.050  1.00  0.00           C
ATOM   2330  CB  ASN A 231     167.220 190.630 139.480  1.00  0.00           C
ATOM   2331  CG  ASN A 231     166.110 189.910 138.590  1.00  0.00           C
ATOM   2332  OD1 ASN A 231     165.080 190.520 138.290  1.00  0.00           O
ATOM   2333  ND2 ASN A 231     166.300 188.840 137.990  1.00  0.00           N
ATOM   2334 1HD2 ASN A 231     167.100 188.250 138.060  1.00  0.00           H
ATOM   2335 2HD2 ASN A 231     165.500 188.520 137.480  1.00  0.00           H
ATOM   2336  C   ASN A 231     167.600 192.490 141.260  1.00  0.00           C
ATOM   2337  O   ASN A 231     167.050 192.470 142.380  1.00  0.00           O
ATOM   2338  N   LEU A 232     168.740 193.140 140.960  1.00  0.00           N
ATOM   2339  H   LEU A 232     168.930 193.260 139.990  1.00  0.00           H
ATOM   2340  CA  LEU A 232     169.590 193.870 141.890  1.00  0.00           C
ATOM   2341  CB  LEU A 232     170.630 194.660 141.210  1.00  0.00           C
ATOM   2342  CG  LEU A 232     171.840 193.790 140.800  1.00  0.00           C
ATOM   2343  CD1 LEU A 232     172.390 194.200 139.460  1.00  0.00           C
ATOM   2344  CD2 LEU A 232     172.970 193.830 141.800  1.00  0.00           C
ATOM   2345  C   LEU A 232     168.760 194.950 142.700  1.00  0.00           C
ATOM   2346  O   LEU A 232     168.490 194.670 143.860  1.00  0.00           O
ATOM   2347  N   VAL A 233     167.990 195.730 141.950  1.00  0.00           N
ATOM   2348  H   VAL A 233     168.020 195.740 140.950  1.00  0.00           H
ATOM   2349  CA  VAL A 233     167.110 196.790 142.440  1.00  0.00           C
ATOM   2350  CB  VAL A 233     166.610 197.820 141.450  1.00  0.00           C
ATOM   2351  CG1 VAL A 233     165.850 198.910 142.220  1.00  0.00           C
ATOM   2352  CG2 VAL A 233     167.790 198.570 140.830  1.00  0.00           C
ATOM   2353  C   VAL A 233     165.940 196.260 143.350  1.00  0.00           C
ATOM   2354  O   VAL A 233     165.740 196.660 144.480  1.00  0.00           O
ATOM   2355  N   ALA A 234     165.380 195.170 142.810  1.00  0.00           N
ATOM   2356  H   ALA A 234     165.620 194.870 141.890  1.00  0.00           H
ATOM   2357  CA  ALA A 234     164.310 194.370 143.430  1.00  0.00           C
ATOM   2358  CB  ALA A 234     164.130 193.170 142.540  1.00  0.00           C
ATOM   2359  C   ALA A 234     164.580 193.950 144.900  1.00  0.00           C
ATOM   2360  O   ALA A 234     164.030 194.390 145.860  1.00  0.00           O
ATOM   2361  N   MET A 235     165.630 193.180 144.980  1.00  0.00           N
ATOM   2362  H   MET A 235     166.060 192.830 144.150  1.00  0.00           H
ATOM   2363  CA  MET A 235     166.290 192.520 146.130  1.00  0.00           C
ATOM   2364  CB  MET A 235     167.370 191.520 145.690  1.00  0.00           C
ATOM   2365  CG  MET A 235     166.780 190.280 144.990  1.00  0.00           C
ATOM   2366  SD  MET A 235     167.990 188.980 144.730  1.00  0.00           S
ATOM   2367  CE  MET A 235     168.190 189.210 142.950  1.00  0.00           C
ATOM   2368  C   MET A 235     166.880 193.550 147.100  1.00  0.00           C
ATOM   2369  O   MET A 235     166.590 193.410 148.310  1.00  0.00           O
ATOM   2370  N   LYS A 236     167.480 194.630 146.680  1.00  0.00           N
ATOM   2371  H   LYS A 236     167.820 194.720 145.740  1.00  0.00           H
ATOM   2372  CA  LYS A 236     167.780 195.780 147.520  1.00  0.00           C
ATOM   2373  CB  LYS A 236     168.540 196.850 146.810  1.00  0.00           C
ATOM   2374  CG  LYS A 236     170.020 196.400 146.660  1.00  0.00           C
ATOM   2375  CD  LYS A 236     170.610 196.170 148.040  1.00  0.00           C
ATOM   2376  CE  LYS A 236     172.020 195.860 148.150  1.00  0.00           C
ATOM   2377  NZ  LYS A 236     172.290 195.900 149.610  1.00  0.00           N
ATOM   2378  HZ1 LYS A 236     172.060 196.750 150.090  1.00  0.00           H
ATOM   2379  HZ2 LYS A 236     171.750 195.130 149.980  1.00  0.00           H
ATOM   2380  HZ3 LYS A 236     173.240 195.710 149.840  1.00  0.00           H
ATOM   2381  C   LYS A 236     166.610 196.530 148.140  1.00  0.00           C
ATOM   2382  O   LYS A 236     166.720 197.190 149.180  1.00  0.00           O
ATOM   2383  N   TYR A 237     165.520 196.680 147.380  1.00  0.00           N
ATOM   2384  H   TYR A 237     165.490 196.380 146.430  1.00  0.00           H
ATOM   2385  CA  TYR A 237     164.220 197.330 147.850  1.00  0.00           C
ATOM   2386  CB  TYR A 237     163.740 198.360 146.780  1.00  0.00           C
ATOM   2387  CG  TYR A 237     164.560 199.660 146.690  1.00  0.00           C
ATOM   2388  CD1 TYR A 237     164.160 200.820 147.410  1.00  0.00           C
ATOM   2389  HD1 TYR A 237     163.530 200.770 148.300  1.00  0.00           H
ATOM   2390  CD2 TYR A 237     165.650 199.630 145.860  1.00  0.00           C
ATOM   2391  HD2 TYR A 237     166.240 198.740 145.650  1.00  0.00           H
ATOM   2392  CE1 TYR A 237     164.810 202.030 147.160  1.00  0.00           C
ATOM   2393  HE1 TYR A 237     164.580 202.860 147.820  1.00  0.00           H
ATOM   2394  CE2 TYR A 237     166.250 200.880 145.630  1.00  0.00           C
ATOM   2395  HE2 TYR A 237     166.940 200.880 144.790  1.00  0.00           H
ATOM   2396  CZ  TYR A 237     165.820 202.040 146.180  1.00  0.00           C
ATOM   2397  OH  TYR A 237     166.110 203.200 145.630  1.00  0.00           O
ATOM   2398  HH  TYR A 237     165.240 203.690 145.630  1.00  0.00           H
ATOM   2399  C   TYR A 237     163.020 196.460 148.230  1.00  0.00           C
ATOM   2400  O   TYR A 237     161.910 197.000 148.310  1.00  0.00           O
ATOM   2401  N   ASN A 238     163.350 195.260 148.750  1.00  0.00           N
ATOM   2402  H   ASN A 238     164.270 195.070 149.090  1.00  0.00           H
ATOM   2403  CA  ASN A 238     162.370 194.200 149.220  1.00  0.00           C
ATOM   2404  CB  ASN A 238     161.730 194.500 150.600  1.00  0.00           C
ATOM   2405  CG  ASN A 238     162.830 194.660 151.670  1.00  0.00           C
ATOM   2406  OD1 ASN A 238     163.880 194.000 151.650  1.00  0.00           O
ATOM   2407  ND2 ASN A 238     162.780 195.610 152.530  1.00  0.00           N
ATOM   2408 1HD2 ASN A 238     161.910 196.100 152.660  1.00  0.00           H
ATOM   2409 2HD2 ASN A 238     163.670 195.880 152.900  1.00  0.00           H
ATOM   2410  C   ASN A 238     161.330 193.710 148.250  1.00  0.00           C
ATOM   2411  O   ASN A 238     160.200 193.530 148.640  1.00  0.00           O
ATOM   2412  N   TYR A 239     161.740 193.430 147.030  1.00  0.00           N
ATOM   2413  H   TYR A 239     162.530 193.830 146.570  1.00  0.00           H
ATOM   2414  CA  TYR A 239     160.820 192.980 145.910  1.00  0.00           C
ATOM   2415  CB  TYR A 239     160.420 194.110 144.920  1.00  0.00           C
ATOM   2416  CG  TYR A 239     159.460 195.090 145.400  1.00  0.00           C
ATOM   2417  CD1 TYR A 239     158.130 195.010 145.180  1.00  0.00           C
ATOM   2418  HD1 TYR A 239     157.620 194.120 144.810  1.00  0.00           H
ATOM   2419  CD2 TYR A 239     160.030 196.180 146.020  1.00  0.00           C
ATOM   2420  HD2 TYR A 239     161.080 196.360 145.810  1.00  0.00           H
ATOM   2421  CE1 TYR A 239     157.350 196.020 145.720  1.00  0.00           C
ATOM   2422  HE1 TYR A 239     156.310 196.020 145.400  1.00  0.00           H
ATOM   2423  CE2 TYR A 239     159.230 197.150 146.580  1.00  0.00           C
ATOM   2424  HE2 TYR A 239     159.630 198.120 146.860  1.00  0.00           H
ATOM   2425  CZ  TYR A 239     157.850 197.020 146.510  1.00  0.00           C
ATOM   2426  OH  TYR A 239     157.050 197.820 147.200  1.00  0.00           O
ATOM   2427  HH  TYR A 239     156.160 197.370 147.210  1.00  0.00           H
ATOM   2428  C   TYR A 239     161.260 191.720 145.160  1.00  0.00           C
ATOM   2429  O   TYR A 239     162.430 191.640 144.950  1.00  0.00           O
ATOM   2430  N   GLU A 240     160.430 190.700 144.900  1.00  0.00           N
ATOM   2431  H   GLU A 240     159.450 190.750 145.120  1.00  0.00           H
ATOM   2432  CA  GLU A 240     160.930 189.340 144.490  1.00  0.00           C
ATOM   2433  CB  GLU A 240     159.710 188.420 144.240  1.00  0.00           C
ATOM   2434  CG  GLU A 240     159.010 188.380 145.580  1.00  0.00           C
ATOM   2435  CD  GLU A 240     159.610 187.290 146.510  1.00  0.00           C
ATOM   2436  OE1 GLU A 240     160.440 186.540 146.100  1.00  0.00           O
ATOM   2437  OE2 GLU A 240     159.070 187.140 147.580  1.00  0.00           O
ATOM   2438  C   GLU A 240     161.520 189.360 143.130  1.00  0.00           C
ATOM   2439  O   GLU A 240     160.930 189.890 142.180  1.00  0.00           O
ATOM   2440  N   PRO A 241     162.740 188.840 142.930  1.00  0.00           N
ATOM   2441  CA  PRO A 241     163.530 188.900 141.710  1.00  0.00           C
ATOM   2442  CB  PRO A 241     164.860 188.150 142.000  1.00  0.00           C
ATOM   2443  CG  PRO A 241     164.550 187.230 143.170  1.00  0.00           C
ATOM   2444  CD  PRO A 241     163.570 188.100 143.960  1.00  0.00           C
ATOM   2445  C   PRO A 241     162.700 188.260 140.520  1.00  0.00           C
ATOM   2446  O   PRO A 241     162.120 187.170 140.710  1.00  0.00           O
ATOM   2447  N   LEU A 242     162.730 188.940 139.380  1.00  0.00           N
ATOM   2448  H   LEU A 242     163.070 189.880 139.270  1.00  0.00           H
ATOM   2449  CA  LEU A 242     162.060 188.410 138.250  1.00  0.00           C
ATOM   2450  CB  LEU A 242     161.710 189.490 137.220  1.00  0.00           C
ATOM   2451  CG  LEU A 242     160.230 189.790 137.180  1.00  0.00           C
ATOM   2452  CD1 LEU A 242     159.910 190.870 138.210  1.00  0.00           C
ATOM   2453  CD2 LEU A 242     159.810 190.270 135.770  1.00  0.00           C
ATOM   2454  C   LEU A 242     162.910 187.320 137.540  1.00  0.00           C
ATOM   2455  O   LEU A 242     163.860 187.560 136.810  1.00  0.00           O
ATOM   2456  N   THR A 243     162.230 186.230 137.540  1.00  0.00           N
ATOM   2457  H   THR A 243     161.290 186.180 137.880  1.00  0.00           H
ATOM   2458  CA  THR A 243     162.720 184.960 136.900  1.00  0.00           C
ATOM   2459  CB  THR A 243     162.990 183.810 137.850  1.00  0.00           C
ATOM   2460  OG1 THR A 243     162.020 183.850 138.890  1.00  0.00           O
ATOM   2461  HG1 THR A 243     161.620 182.940 138.950  1.00  0.00           H
ATOM   2462  CG2 THR A 243     164.370 183.800 138.470  1.00  0.00           C
ATOM   2463  C   THR A 243     161.780 184.330 135.850  1.00  0.00           C
ATOM   2464  O   THR A 243     160.580 184.720 135.820  1.00  0.00           O
ATOM   2465  N   GLN A 244     162.140 183.240 135.160  1.00  0.00           N
ATOM   2466  H   GLN A 244     163.030 182.790 135.210  1.00  0.00           H
ATOM   2467  CA  GLN A 244     161.330 182.660 134.080  1.00  0.00           C
ATOM   2468  CB  GLN A 244     161.960 181.320 133.750  1.00  0.00           C
ATOM   2469  CG  GLN A 244     163.360 181.450 133.030  1.00  0.00           C
ATOM   2470  CD  GLN A 244     164.510 181.150 133.930  1.00  0.00           C
ATOM   2471  OE1 GLN A 244     164.500 181.170 135.160  1.00  0.00           O
ATOM   2472  NE2 GLN A 244     165.540 180.800 133.200  1.00  0.00           N
ATOM   2473 1HE2 GLN A 244     165.440 180.820 132.200  1.00  0.00           H
ATOM   2474 2HE2 GLN A 244     166.400 180.540 133.630  1.00  0.00           H
ATOM   2475  C   GLN A 244     159.840 182.320 134.450  1.00  0.00           C
ATOM   2476  O   GLN A 244     158.990 182.700 133.650  1.00  0.00           O
ATOM   2477  N   ASP A 245     159.600 181.450 135.500  1.00  0.00           N
ATOM   2478  H   ASP A 245     160.250 180.740 135.770  1.00  0.00           H
ATOM   2479  CA  ASP A 245     158.300 181.290 136.120  1.00  0.00           C
ATOM   2480  CB  ASP A 245     158.370 180.490 137.350  1.00  0.00           C
ATOM   2481  CG  ASP A 245     158.920 179.060 137.080  1.00  0.00           C
ATOM   2482  OD1 ASP A 245     158.100 178.210 136.860  1.00  0.00           O
ATOM   2483  OD2 ASP A 245     160.170 178.890 136.890  1.00  0.00           O
ATOM   2484  C   ASP A 245     157.440 182.590 136.280  1.00  0.00           C
ATOM   2485  O   ASP A 245     156.500 182.700 135.450  1.00  0.00           O
ATOM   2486  N   HIS A 246     157.960 183.600 136.930  1.00  0.00           N
ATOM   2487  H   HIS A 246     158.750 183.480 137.520  1.00  0.00           H
ATOM   2488  CA  HIS A 246     157.360 184.930 137.050  1.00  0.00           C
ATOM   2489  CB  HIS A 246     158.220 185.920 137.990  1.00  0.00           C
ATOM   2490  CG  HIS A 246     158.160 185.540 139.460  1.00  0.00           C
ATOM   2491  ND1 HIS A 246     157.200 185.280 140.280  1.00  0.00           N
ATOM   2492  CD2 HIS A 246     159.270 185.420 140.190  1.00  0.00           C
ATOM   2493  HD2 HIS A 246     160.270 185.480 139.770  1.00  0.00           H
ATOM   2494  CE1 HIS A 246     157.640 185.090 141.490  1.00  0.00           C
ATOM   2495  HE1 HIS A 246     157.050 185.050 142.410  1.00  0.00           H
ATOM   2496  NE2 HIS A 246     158.990 185.170 141.450  1.00  0.00           N
ATOM   2497  HE2 HIS A 246     159.610 185.240 142.230  1.00  0.00           H
ATOM   2498  C   HIS A 246     157.020 185.700 135.740  1.00  0.00           C
ATOM   2499  O   HIS A 246     155.880 185.970 135.480  1.00  0.00           O
ATOM   2500  N   VAL A 247     157.930 185.630 134.800  1.00  0.00           N
ATOM   2501  H   VAL A 247     158.870 185.360 135.050  1.00  0.00           H
ATOM   2502  CA  VAL A 247     157.770 186.180 133.420  1.00  0.00           C
ATOM   2503  CB  VAL A 247     159.030 186.180 132.540  1.00  0.00           C
ATOM   2504  CG1 VAL A 247     158.880 186.570 131.040  1.00  0.00           C
ATOM   2505  CG2 VAL A 247     160.140 186.860 133.360  1.00  0.00           C
ATOM   2506  C   VAL A 247     156.620 185.460 132.750  1.00  0.00           C
ATOM   2507  O   VAL A 247     155.750 186.050 132.120  1.00  0.00           O
ATOM   2508  N   ASP A 248     156.550 184.100 132.890  1.00  0.00           N
ATOM   2509  H   ASP A 248     157.330 183.520 133.130  1.00  0.00           H
ATOM   2510  CA  ASP A 248     155.380 183.330 132.390  1.00  0.00           C
ATOM   2511  CB  ASP A 248     155.810 181.890 132.510  1.00  0.00           C
ATOM   2512  CG  ASP A 248     154.880 180.860 131.870  1.00  0.00           C
ATOM   2513  OD1 ASP A 248     153.980 180.320 132.570  1.00  0.00           O
ATOM   2514  OD2 ASP A 248     155.070 180.660 130.670  1.00  0.00           O
ATOM   2515  C   ASP A 248     154.100 183.610 133.140  1.00  0.00           C
ATOM   2516  O   ASP A 248     153.030 183.540 132.560  1.00  0.00           O
ATOM   2517  N   ILE A 249     154.020 183.700 134.430  1.00  0.00           N
ATOM   2518  H   ILE A 249     154.820 183.390 134.950  1.00  0.00           H
ATOM   2519  CA  ILE A 249     152.870 184.310 135.200  1.00  0.00           C
ATOM   2520  CB  ILE A 249     152.960 184.290 136.770  1.00  0.00           C
ATOM   2521  CG1 ILE A 249     153.760 183.070 137.330  1.00  0.00           C
ATOM   2522  CG2 ILE A 249     151.600 184.560 137.370  1.00  0.00           C
ATOM   2523  CD  ILE A 249     153.700 182.880 138.850  1.00  0.00           C
ATOM   2524  C   ILE A 249     152.490 185.640 134.580  1.00  0.00           C
ATOM   2525  O   ILE A 249     151.340 185.800 134.230  1.00  0.00           O
ATOM   2526  N   LEU A 250     153.390 186.520 134.180  1.00  0.00           N
ATOM   2527  H   LEU A 250     154.380 186.470 134.310  1.00  0.00           H
ATOM   2528  CA  LEU A 250     153.130 187.880 133.570  1.00  0.00           C
ATOM   2529  CB  LEU A 250     154.340 188.800 133.760  1.00  0.00           C
ATOM   2530  CG  LEU A 250     154.140 190.300 133.610  1.00  0.00           C
ATOM   2531  CD1 LEU A 250     153.260 190.590 134.820  1.00  0.00           C
ATOM   2532  CD2 LEU A 250     155.420 191.180 133.680  1.00  0.00           C
ATOM   2533  C   LEU A 250     152.620 187.660 132.130  1.00  0.00           C
ATOM   2534  O   LEU A 250     151.700 188.280 131.640  1.00  0.00           O
ATOM   2535  N   GLY A 251     153.260 186.770 131.450  1.00  0.00           N
ATOM   2536  H   GLY A 251     154.160 186.480 131.780  1.00  0.00           H
ATOM   2537  CA  GLY A 251     152.870 186.070 130.230  1.00  0.00           C
ATOM   2538  C   GLY A 251     151.480 186.500 129.610  1.00  0.00           C
ATOM   2539  O   GLY A 251     151.470 187.540 128.920  1.00  0.00           O
ATOM   2540  N   PRO A 252     150.280 185.960 130.020  1.00  0.00           N
ATOM   2541  CA  PRO A 252     148.950 186.380 129.460  1.00  0.00           C
ATOM   2542  CB  PRO A 252     147.980 185.840 130.520  1.00  0.00           C
ATOM   2543  CG  PRO A 252     148.700 184.560 130.950  1.00  0.00           C
ATOM   2544  CD  PRO A 252     150.160 184.840 130.920  1.00  0.00           C
ATOM   2545  C   PRO A 252     148.800 187.890 129.330  1.00  0.00           C
ATOM   2546  O   PRO A 252     148.190 188.280 128.280  1.00  0.00           O
ATOM   2547  N   LEU A 253     149.250 188.700 130.240  1.00  0.00           N
ATOM   2548  H   LEU A 253     149.950 188.400 130.880  1.00  0.00           H
ATOM   2549  CA  LEU A 253     149.130 190.130 130.240  1.00  0.00           C
ATOM   2550  CB  LEU A 253     149.520 190.810 131.540  1.00  0.00           C
ATOM   2551  CG  LEU A 253     148.520 190.650 132.680  1.00  0.00           C
ATOM   2552  CD1 LEU A 253     147.140 191.240 132.360  1.00  0.00           C
ATOM   2553  CD2 LEU A 253     148.350 189.280 133.300  1.00  0.00           C
ATOM   2554  C   LEU A 253     150.000 190.870 129.140  1.00  0.00           C
ATOM   2555  O   LEU A 253     149.450 191.670 128.380  1.00  0.00           O
ATOM   2556  N   SER A 254     151.310 190.660 129.180  1.00  0.00           N
ATOM   2557  H   SER A 254     151.800 190.190 129.920  1.00  0.00           H
ATOM   2558  CA  SER A 254     152.250 191.180 128.110  1.00  0.00           C
ATOM   2559  CB  SER A 254     153.670 190.690 128.400  1.00  0.00           C
ATOM   2560  OG  SER A 254     154.070 190.910 129.670  1.00  0.00           O
ATOM   2561  HG  SER A 254     153.960 191.840 130.030  1.00  0.00           H
ATOM   2562  C   SER A 254     151.780 190.850 126.720  1.00  0.00           C
ATOM   2563  O   SER A 254     152.180 191.660 125.920  1.00  0.00           O
ATOM   2564  N   ALA A 255     151.270 189.650 126.470  1.00  0.00           N
ATOM   2565  H   ALA A 255     151.410 189.020 127.230  1.00  0.00           H
ATOM   2566  CA  ALA A 255     150.760 189.150 125.140  1.00  0.00           C
ATOM   2567  CB  ALA A 255     150.390 187.650 125.320  1.00  0.00           C
ATOM   2568  C   ALA A 255     149.590 189.940 124.640  1.00  0.00           C
ATOM   2569  O   ALA A 255     149.810 190.670 123.730  1.00  0.00           O
ATOM   2570  N   GLN A 256     148.560 189.800 125.400  1.00  0.00           N
ATOM   2571  H   GLN A 256     148.590 189.130 126.140  1.00  0.00           H
ATOM   2572  CA  GLN A 256     147.270 190.500 125.200  1.00  0.00           C
ATOM   2573  CB  GLN A 256     146.350 190.120 126.360  1.00  0.00           C
ATOM   2574  CG  GLN A 256     145.680 188.720 126.310  1.00  0.00           C
ATOM   2575  CD  GLN A 256     145.230 188.170 127.610  1.00  0.00           C
ATOM   2576  OE1 GLN A 256     144.790 188.880 128.510  1.00  0.00           O
ATOM   2577  NE2 GLN A 256     145.450 186.870 127.700  1.00  0.00           N
ATOM   2578 1HE2 GLN A 256     145.910 186.360 126.980  1.00  0.00           H
ATOM   2579 2HE2 GLN A 256     145.250 186.410 128.570  1.00  0.00           H
ATOM   2580  C   GLN A 256     147.250 192.030 125.080  1.00  0.00           C
ATOM   2581  O   GLN A 256     146.840 192.630 124.100  1.00  0.00           O
ATOM   2582  N   THR A 257     147.680 192.720 126.140  1.00  0.00           N
ATOM   2583  H   THR A 257     148.020 192.230 126.950  1.00  0.00           H
ATOM   2584  CA  THR A 257     147.650 194.190 126.340  1.00  0.00           C
ATOM   2585  CB  THR A 257     147.880 194.620 127.790  1.00  0.00           C
ATOM   2586  OG1 THR A 257     149.250 194.420 128.250  1.00  0.00           O
ATOM   2587  HG1 THR A 257     149.480 193.450 128.370  1.00  0.00           H
ATOM   2588  CG2 THR A 257     146.740 194.320 128.710  1.00  0.00           C
ATOM   2589  C   THR A 257     148.480 195.090 125.450  1.00  0.00           C
ATOM   2590  O   THR A 257     147.880 195.990 124.840  1.00  0.00           O
ATOM   2591  N   GLY A 258     149.720 194.700 125.130  1.00  0.00           N
ATOM   2592  H   GLY A 258     150.100 193.910 125.610  1.00  0.00           H
ATOM   2593  CA  GLY A 258     150.580 195.430 124.160  1.00  0.00           C
ATOM   2594  C   GLY A 258     152.030 195.620 124.680  1.00  0.00           C
ATOM   2595  O   GLY A 258     152.970 195.010 124.120  1.00  0.00           O
ATOM   2596  N   ILE A 259     152.030 196.450 125.760  1.00  0.00           N
ATOM   2597  H   ILE A 259     151.260 197.080 125.770  1.00  0.00           H
ATOM   2598  CA  ILE A 259     153.230 196.810 126.540  1.00  0.00           C
ATOM   2599  CB  ILE A 259     152.950 197.980 127.480  1.00  0.00           C
ATOM   2600  CG1 ILE A 259     152.530 199.180 126.700  1.00  0.00           C
ATOM   2601  CG2 ILE A 259     154.260 198.310 128.210  1.00  0.00           C
ATOM   2602  CD  ILE A 259     151.530 200.000 127.480  1.00  0.00           C
ATOM   2603  C   ILE A 259     153.820 195.540 127.190  1.00  0.00           C
ATOM   2604  O   ILE A 259     153.320 194.990 128.160  1.00  0.00           O
ATOM   2605  N   ALA A 260     155.160 195.410 127.010  1.00  0.00           N
ATOM   2606  H   ALA A 260     155.750 196.050 126.510  1.00  0.00           H
ATOM   2607  CA  ALA A 260     155.840 194.170 127.460  1.00  0.00           C
ATOM   2608  CB  ALA A 260     156.600 193.650 126.260  1.00  0.00           C
ATOM   2609  C   ALA A 260     156.700 194.050 128.720  1.00  0.00           C
ATOM   2610  O   ALA A 260     157.340 195.020 129.080  1.00  0.00           O
ATOM   2611  N   VAL A 261     156.760 192.900 129.300  1.00  0.00           N
ATOM   2612  H   VAL A 261     156.460 192.110 128.770  1.00  0.00           H
ATOM   2613  CA  VAL A 261     157.530 192.470 130.490  1.00  0.00           C
ATOM   2614  CB  VAL A 261     158.100 191.040 130.470  1.00  0.00           C
ATOM   2615  CG1 VAL A 261     158.690 190.630 131.840  1.00  0.00           C
ATOM   2616  CG2 VAL A 261     157.180 190.060 129.800  1.00  0.00           C
ATOM   2617  C   VAL A 261     158.660 193.440 130.950  1.00  0.00           C
ATOM   2618  O   VAL A 261     158.420 194.130 131.960  1.00  0.00           O
ATOM   2619  N   LEU A 262     159.710 193.520 130.110  1.00  0.00           N
ATOM   2620  H   LEU A 262     159.780 192.970 129.280  1.00  0.00           H
ATOM   2621  CA  LEU A 262     160.840 194.410 130.360  1.00  0.00           C
ATOM   2622  CB  LEU A 262     162.020 194.010 129.490  1.00  0.00           C
ATOM   2623  CG  LEU A 262     162.520 192.610 129.910  1.00  0.00           C
ATOM   2624  CD1 LEU A 262     163.580 192.100 128.960  1.00  0.00           C
ATOM   2625  CD2 LEU A 262     163.060 192.640 131.300  1.00  0.00           C
ATOM   2626  C   LEU A 262     160.660 195.960 130.450  1.00  0.00           C
ATOM   2627  O   LEU A 262     161.270 196.690 131.270  1.00  0.00           O
ATOM   2628  N   ASP A 263     159.700 196.500 129.660  1.00  0.00           N
ATOM   2629  H   ASP A 263     159.190 195.870 129.070  1.00  0.00           H
ATOM   2630  CA  ASP A 263     159.110 197.870 129.690  1.00  0.00           C
ATOM   2631  CB  ASP A 263     158.190 198.320 128.570  1.00  0.00           C
ATOM   2632  CG  ASP A 263     158.890 198.680 127.250  1.00  0.00           C
ATOM   2633  OD1 ASP A 263     159.860 198.050 126.840  1.00  0.00           O
ATOM   2634  OD2 ASP A 263     158.440 199.590 126.570  1.00  0.00           O
ATOM   2635  C   ASP A 263     158.490 198.040 131.140  1.00  0.00           C
ATOM   2636  O   ASP A 263     158.790 199.090 131.780  1.00  0.00           O
ATOM   2637  N   MET A 264     157.800 197.050 131.690  1.00  0.00           N
ATOM   2638  H   MET A 264     157.620 196.230 131.140  1.00  0.00           H
ATOM   2639  CA  MET A 264     157.210 197.030 133.020  1.00  0.00           C
ATOM   2640  CB  MET A 264     156.010 196.070 133.130  1.00  0.00           C
ATOM   2641  CG  MET A 264     154.730 196.660 132.650  1.00  0.00           C
ATOM   2642  SD  MET A 264     154.470 198.370 133.340  1.00  0.00           S
ATOM   2643  CE  MET A 264     152.920 198.770 132.590  1.00  0.00           C
ATOM   2644  C   MET A 264     158.260 197.010 134.160  1.00  0.00           C
ATOM   2645  O   MET A 264     158.380 198.030 134.890  1.00  0.00           O
ATOM   2646  N   CYS A 265     159.110 196.050 134.110  1.00  0.00           N
ATOM   2647  H   CYS A 265     159.000 195.260 133.500  1.00  0.00           H
ATOM   2648  CA  CYS A 265     160.400 196.110 134.900  1.00  0.00           C
ATOM   2649  CB  CYS A 265     161.500 195.190 134.390  1.00  0.00           C
ATOM   2650  SG  CYS A 265     161.170 193.400 134.660  1.00  0.00           S
ATOM   2651  HG  CYS A 265     160.950 193.390 135.970  1.00  0.00           H
ATOM   2652  C   CYS A 265     161.200 197.480 134.990  1.00  0.00           C
ATOM   2653  O   CYS A 265     161.430 197.990 136.110  1.00  0.00           O
ATOM   2654  N   ALA A 266     161.200 198.150 133.870  1.00  0.00           N
ATOM   2655  H   ALA A 266     161.000 197.700 132.990  1.00  0.00           H
ATOM   2656  CA  ALA A 266     161.970 199.400 133.810  1.00  0.00           C
ATOM   2657  CB  ALA A 266     162.290 199.870 132.380  1.00  0.00           C
ATOM   2658  C   ALA A 266     161.210 200.570 134.540  1.00  0.00           C
ATOM   2659  O   ALA A 266     161.820 201.250 135.350  1.00  0.00           O
ATOM   2660  N   SER A 267     159.920 200.610 134.430  1.00  0.00           N
ATOM   2661  H   SER A 267     159.530 199.940 133.790  1.00  0.00           H
ATOM   2662  CA  SER A 267     158.950 201.450 135.190  1.00  0.00           C
ATOM   2663  CB  SER A 267     157.550 201.250 134.650  1.00  0.00           C
ATOM   2664  OG  SER A 267     157.450 201.460 133.220  1.00  0.00           O
ATOM   2665  HG  SER A 267     157.940 200.690 132.800  1.00  0.00           H
ATOM   2666  C   SER A 267     159.080 201.290 136.620  1.00  0.00           C
ATOM   2667  O   SER A 267     159.230 202.310 137.300  1.00  0.00           O
ATOM   2668  N   LEU A 268     159.020 200.030 137.170  1.00  0.00           N
ATOM   2669  H   LEU A 268     159.100 199.180 136.650  1.00  0.00           H
ATOM   2670  CA  LEU A 268     159.200 199.700 138.610  1.00  0.00           C
ATOM   2671  CB  LEU A 268     158.860 198.190 138.880  1.00  0.00           C
ATOM   2672  CG  LEU A 268     158.710 197.870 140.410  1.00  0.00           C
ATOM   2673  CD1 LEU A 268     157.490 198.540 141.020  1.00  0.00           C
ATOM   2674  CD2 LEU A 268     158.560 196.320 140.610  1.00  0.00           C
ATOM   2675  C   LEU A 268     160.620 200.120 139.130  1.00  0.00           C
ATOM   2676  O   LEU A 268     160.720 200.840 140.110  1.00  0.00           O
ATOM   2677  N   LYS A 269     161.680 199.880 138.350  1.00  0.00           N
ATOM   2678  H   LYS A 269     161.700 199.230 137.600  1.00  0.00           H
ATOM   2679  CA  LYS A 269     163.010 200.470 138.690  1.00  0.00           C
ATOM   2680  CB  LYS A 269     163.970 200.040 137.560  1.00  0.00           C
ATOM   2681  CG  LYS A 269     165.380 199.790 138.040  1.00  0.00           C
ATOM   2682  CD  LYS A 269     166.040 199.410 136.730  1.00  0.00           C
ATOM   2683  CE  LYS A 269     167.570 199.330 136.960  1.00  0.00           C
ATOM   2684  NZ  LYS A 269     168.150 200.670 136.950  1.00  0.00           N
ATOM   2685  HZ1 LYS A 269     167.990 201.210 136.110  1.00  0.00           H
ATOM   2686  HZ2 LYS A 269     168.040 201.200 137.790  1.00  0.00           H
ATOM   2687  HZ3 LYS A 269     169.120 200.440 136.970  1.00  0.00           H
ATOM   2688  C   LYS A 269     163.060 202.030 138.840  1.00  0.00           C
ATOM   2689  O   LYS A 269     163.660 202.420 139.860  1.00  0.00           O
ATOM   2690  N   GLU A 270     162.520 202.790 137.940  1.00  0.00           N
ATOM   2691  H   GLU A 270     162.090 202.300 137.170  1.00  0.00           H
ATOM   2692  CA  GLU A 270     162.430 204.280 137.990  1.00  0.00           C
ATOM   2693  CB  GLU A 270     161.950 204.790 136.600  1.00  0.00           C
ATOM   2694  CG  GLU A 270     162.910 204.440 135.480  1.00  0.00           C
ATOM   2695  CD  GLU A 270     164.240 205.090 135.610  1.00  0.00           C
ATOM   2696  OE1 GLU A 270     164.410 206.310 135.380  1.00  0.00           O
ATOM   2697  OE2 GLU A 270     165.270 204.530 135.990  1.00  0.00           O
ATOM   2698  C   GLU A 270     161.630 204.730 139.240  1.00  0.00           C
ATOM   2699  O   GLU A 270     162.030 205.730 139.890  1.00  0.00           O
ATOM   2700  N   LEU A 271     160.450 204.170 139.430  1.00  0.00           N
ATOM   2701  H   LEU A 271     160.120 203.600 138.680  1.00  0.00           H
ATOM   2702  CA  LEU A 271     159.520 204.280 140.590  1.00  0.00           C
ATOM   2703  CB  LEU A 271     158.380 203.240 140.560  1.00  0.00           C
ATOM   2704  CG  LEU A 271     157.030 203.620 139.940  1.00  0.00           C
ATOM   2705  CD1 LEU A 271     156.030 202.460 139.820  1.00  0.00           C
ATOM   2706  CD2 LEU A 271     156.340 204.630 140.830  1.00  0.00           C
ATOM   2707  C   LEU A 271     160.190 204.000 141.930  1.00  0.00           C
ATOM   2708  O   LEU A 271     159.750 204.510 142.980  1.00  0.00           O
ATOM   2709  N   LEU A 272     160.960 202.910 141.990  1.00  0.00           N
ATOM   2710  H   LEU A 272     160.940 202.170 141.320  1.00  0.00           H
ATOM   2711  CA  LEU A 272     161.930 202.660 143.040  1.00  0.00           C
ATOM   2712  CB  LEU A 272     162.350 201.200 143.000  1.00  0.00           C
ATOM   2713  CG  LEU A 272     161.310 200.180 143.590  1.00  0.00           C
ATOM   2714  CD1 LEU A 272     161.940 198.750 143.550  1.00  0.00           C
ATOM   2715  CD2 LEU A 272     160.910 200.500 145.030  1.00  0.00           C
ATOM   2716  C   LEU A 272     163.110 203.600 143.280  1.00  0.00           C
ATOM   2717  O   LEU A 272     163.400 203.950 144.460  1.00  0.00           O
ATOM   2718  N   GLN A 273     163.950 203.850 142.270  1.00  0.00           N
ATOM   2719  H   GLN A 273     163.810 203.430 141.370  1.00  0.00           H
ATOM   2720  CA  GLN A 273     165.150 204.670 142.420  1.00  0.00           C
ATOM   2721  CB  GLN A 273     166.100 204.440 141.240  1.00  0.00           C
ATOM   2722  CG  GLN A 273     166.700 203.070 141.430  1.00  0.00           C
ATOM   2723  CD  GLN A 273     167.620 202.740 140.280  1.00  0.00           C
ATOM   2724  OE1 GLN A 273     167.150 202.350 139.210  1.00  0.00           O
ATOM   2725  NE2 GLN A 273     168.850 202.930 140.540  1.00  0.00           N
ATOM   2726 1HE2 GLN A 273     169.090 203.270 141.450  1.00  0.00           H
ATOM   2727 2HE2 GLN A 273     169.530 202.780 139.820  1.00  0.00           H
ATOM   2728  C   GLN A 273     164.930 206.150 142.670  1.00  0.00           C
ATOM   2729  O   GLN A 273     165.860 206.910 142.710  1.00  0.00           O
ATOM   2730  N   ASN A 274     163.780 206.620 142.240  1.00  0.00           N
ATOM   2731  H   ASN A 274     163.340 206.130 141.480  1.00  0.00           H
ATOM   2732  CA  ASN A 274     163.370 207.990 142.560  1.00  0.00           C
ATOM   2733  CB  ASN A 274     163.270 208.770 141.290  1.00  0.00           C
ATOM   2734  CG  ASN A 274     164.580 208.960 140.380  1.00  0.00           C
ATOM   2735  OD1 ASN A 274     165.460 209.760 140.730  1.00  0.00           O
ATOM   2736  ND2 ASN A 274     164.580 208.360 139.180  1.00  0.00           N
ATOM   2737 1HD2 ASN A 274     163.790 207.910 138.780  1.00  0.00           H
ATOM   2738 2HD2 ASN A 274     165.480 208.200 138.780  1.00  0.00           H
ATOM   2739  C   ASN A 274     162.040 208.080 143.370  1.00  0.00           C
ATOM   2740  O   ASN A 274     161.090 207.340 142.930  1.00  0.00           O
ATOM   2741  N   GLY A 275     162.040 208.940 144.350  1.00  0.00           N
ATOM   2742  H   GLY A 275     162.800 209.540 144.590  1.00  0.00           H
ATOM   2743  CA  GLY A 275     160.940 209.090 145.340  1.00  0.00           C
ATOM   2744  C   GLY A 275     160.160 210.410 144.990  1.00  0.00           C
ATOM   2745  O   GLY A 275     160.570 211.520 145.320  1.00  0.00           O
ATOM   2746  N   MET A 276     159.140 210.240 144.160  1.00  0.00           N
ATOM   2747  H   MET A 276     158.860 209.340 143.830  1.00  0.00           H
ATOM   2748  CA  MET A 276     158.120 211.300 143.870  1.00  0.00           C
ATOM   2749  CB  MET A 276     157.320 210.950 142.580  1.00  0.00           C
ATOM   2750  CG  MET A 276     158.090 211.090 141.260  1.00  0.00           C
ATOM   2751  SD  MET A 276     157.090 211.300 139.750  1.00  0.00           S
ATOM   2752  CE  MET A 276     158.350 211.120 138.520  1.00  0.00           C
ATOM   2753  C   MET A 276     157.100 211.770 144.930  1.00  0.00           C
ATOM   2754  O   MET A 276     156.450 210.890 145.560  1.00  0.00           O
ATOM   2755  N   ASN A 277     156.740 213.040 145.000  1.00  0.00           N
ATOM   2756  H   ASN A 277     157.010 213.700 144.290  1.00  0.00           H
ATOM   2757  CA  ASN A 277     155.910 213.500 146.160  1.00  0.00           C
ATOM   2758  CB  ASN A 277     156.210 214.950 146.530  1.00  0.00           C
ATOM   2759  CG  ASN A 277     157.290 215.040 147.620  1.00  0.00           C
ATOM   2760  OD1 ASN A 277     157.500 214.050 148.290  1.00  0.00           O
ATOM   2761  ND2 ASN A 277     158.000 216.170 147.780  1.00  0.00           N
ATOM   2762 1HD2 ASN A 277     157.650 216.880 147.170  1.00  0.00           H
ATOM   2763 2HD2 ASN A 277     158.790 216.270 148.380  1.00  0.00           H
ATOM   2764  C   ASN A 277     154.380 213.270 145.950  1.00  0.00           C
ATOM   2765  O   ASN A 277     153.750 213.920 145.120  1.00  0.00           O
ATOM   2766  N   GLY A 278     153.910 212.160 146.500  1.00  0.00           N
ATOM   2767  H   GLY A 278     154.550 211.420 146.720  1.00  0.00           H
ATOM   2768  CA  GLY A 278     152.540 211.700 146.690  1.00  0.00           C
ATOM   2769  C   GLY A 278     151.730 211.550 145.370  1.00  0.00           C
ATOM   2770  O   GLY A 278     150.840 212.380 145.150  1.00  0.00           O
ATOM   2771  N   ARG A 279     151.990 210.570 144.560  1.00  0.00           N
ATOM   2772  H   ARG A 279     152.540 209.830 144.960  1.00  0.00           H
ATOM   2773  CA  ARG A 279     151.530 210.590 143.190  1.00  0.00           C
ATOM   2774  CB  ARG A 279     152.630 210.740 142.200  1.00  0.00           C
ATOM   2775  CG  ARG A 279     152.250 211.850 141.170  1.00  0.00           C
ATOM   2776  CD  ARG A 279     153.410 212.070 140.230  1.00  0.00           C
ATOM   2777  NE  ARG A 279     152.920 212.350 138.910  1.00  0.00           N
ATOM   2778  HE  ARG A 279     151.920 212.270 138.910  1.00  0.00           H
ATOM   2779  CZ  ARG A 279     153.560 212.560 137.780  1.00  0.00           C
ATOM   2780  NH1 ARG A 279     154.870 212.390 137.720  1.00  0.00           N
ATOM   2781 1HH1 ARG A 279     155.390 212.090 138.520  1.00  0.00           H
ATOM   2782 2HH1 ARG A 279     155.320 212.740 136.900  1.00  0.00           H
ATOM   2783  NH2 ARG A 279     152.990 212.600 136.620  1.00  0.00           N
ATOM   2784 1HH2 ARG A 279     152.010 212.460 136.480  1.00  0.00           H
ATOM   2785 2HH2 ARG A 279     153.480 213.220 135.990  1.00  0.00           H
ATOM   2786  C   ARG A 279     150.840 209.210 142.970  1.00  0.00           C
ATOM   2787  O   ARG A 279     151.450 208.150 142.890  1.00  0.00           O
ATOM   2788  N   THR A 280     149.560 209.350 142.660  1.00  0.00           N
ATOM   2789  H   THR A 280     149.240 210.290 142.640  1.00  0.00           H
ATOM   2790  CA  THR A 280     148.650 208.170 142.460  1.00  0.00           C
ATOM   2791  CB  THR A 280     147.220 208.450 142.990  1.00  0.00           C
ATOM   2792  OG1 THR A 280     146.450 209.400 142.220  1.00  0.00           O
ATOM   2793  HG1 THR A 280     146.140 209.000 141.360  1.00  0.00           H
ATOM   2794  CG2 THR A 280     147.240 208.810 144.450  1.00  0.00           C
ATOM   2795  C   THR A 280     148.660 207.430 141.110  1.00  0.00           C
ATOM   2796  O   THR A 280     149.030 207.970 140.070  1.00  0.00           O
ATOM   2797  N   ILE A 281     148.670 206.100 141.220  1.00  0.00           N
ATOM   2798  H   ILE A 281     148.730 205.720 142.140  1.00  0.00           H
ATOM   2799  CA  ILE A 281     148.670 204.990 140.190  1.00  0.00           C
ATOM   2800  CB  ILE A 281     150.040 204.220 140.280  1.00  0.00           C
ATOM   2801  CG1 ILE A 281     151.330 205.080 140.110  1.00  0.00           C
ATOM   2802  CG2 ILE A 281     150.000 203.090 139.240  1.00  0.00           C
ATOM   2803  CD  ILE A 281     152.520 204.210 140.320  1.00  0.00           C
ATOM   2804  C   ILE A 281     147.500 204.070 140.520  1.00  0.00           C
ATOM   2805  O   ILE A 281     147.540 203.330 141.520  1.00  0.00           O
ATOM   2806  N   LEU A 282     146.360 204.350 139.800  1.00  0.00           N
ATOM   2807  H   LEU A 282     146.450 205.020 139.060  1.00  0.00           H
ATOM   2808  CA  LEU A 282     145.030 203.670 140.080  1.00  0.00           C
ATOM   2809  CB  LEU A 282     145.140 202.140 139.830  1.00  0.00           C
ATOM   2810  CG  LEU A 282     143.890 201.290 139.590  1.00  0.00           C
ATOM   2811  CD1 LEU A 282     143.160 201.670 138.340  1.00  0.00           C
ATOM   2812  CD2 LEU A 282     144.320 199.820 139.620  1.00  0.00           C
ATOM   2813  C   LEU A 282     144.400 204.030 141.380  1.00  0.00           C
ATOM   2814  O   LEU A 282     143.250 204.390 141.350  1.00  0.00           O
ATOM   2815  N   GLY A 283     144.980 203.600 142.510  1.00  0.00           N
ATOM   2816  H   GLY A 283     145.860 203.130 142.420  1.00  0.00           H
ATOM   2817  CA  GLY A 283     144.530 203.970 143.890  1.00  0.00           C
ATOM   2818  C   GLY A 283     145.520 204.720 144.730  1.00  0.00           C
ATOM   2819  O   GLY A 283     145.480 205.950 144.740  1.00  0.00           O
ATOM   2820  N   SER A 284     146.290 204.000 145.520  1.00  0.00           N
ATOM   2821  H   SER A 284     146.250 203.030 145.290  1.00  0.00           H
ATOM   2822  CA  SER A 284     147.300 204.550 146.450  1.00  0.00           C
ATOM   2823  CB  SER A 284     147.570 203.530 147.610  1.00  0.00           C
ATOM   2824  OG  SER A 284     148.670 203.770 148.540  1.00  0.00           O
ATOM   2825  HG  SER A 284     148.840 202.980 149.120  1.00  0.00           H
ATOM   2826  C   SER A 284     148.640 204.970 145.870  1.00  0.00           C
ATOM   2827  O   SER A 284     148.880 204.800 144.650  1.00  0.00           O
ATOM   2828  N   ALA A 285     149.290 205.860 146.570  1.00  0.00           N
ATOM   2829  H   ALA A 285     148.980 206.250 147.430  1.00  0.00           H
ATOM   2830  CA  ALA A 285     150.670 206.300 146.120  1.00  0.00           C
ATOM   2831  CB  ALA A 285     151.070 207.540 146.910  1.00  0.00           C
ATOM   2832  C   ALA A 285     151.710 205.170 146.370  1.00  0.00           C
ATOM   2833  O   ALA A 285     152.850 205.240 145.960  1.00  0.00           O
ATOM   2834  N   LEU A 286     151.320 204.260 147.210  1.00  0.00           N
ATOM   2835  H   LEU A 286     150.450 204.310 147.700  1.00  0.00           H
ATOM   2836  CA  LEU A 286     152.230 203.200 147.550  1.00  0.00           C
ATOM   2837  CB  LEU A 286     151.980 202.680 149.010  1.00  0.00           C
ATOM   2838  CG  LEU A 286     152.400 203.670 150.090  1.00  0.00           C
ATOM   2839  CD1 LEU A 286     151.860 203.210 151.430  1.00  0.00           C
ATOM   2840  CD2 LEU A 286     153.930 203.610 150.100  1.00  0.00           C
ATOM   2841  C   LEU A 286     152.050 202.010 146.570  1.00  0.00           C
ATOM   2842  O   LEU A 286     151.140 201.980 145.740  1.00  0.00           O
ATOM   2843  N   LEU A 287     153.160 201.330 146.420  1.00  0.00           N
ATOM   2844  H   LEU A 287     153.960 201.320 147.020  1.00  0.00           H
ATOM   2845  CA  LEU A 287     153.180 200.130 145.480  1.00  0.00           C
ATOM   2846  CB  LEU A 287     154.660 199.710 145.260  1.00  0.00           C
ATOM   2847  CG  LEU A 287     155.640 200.720 144.710  1.00  0.00           C
ATOM   2848  CD1 LEU A 287     157.040 200.020 144.710  1.00  0.00           C
ATOM   2849  CD2 LEU A 287     155.310 201.070 143.260  1.00  0.00           C
ATOM   2850  C   LEU A 287     152.240 199.000 146.020  1.00  0.00           C
ATOM   2851  O   LEU A 287     152.640 198.010 146.680  1.00  0.00           O
ATOM   2852  N   GLU A 288     151.040 199.120 145.460  1.00  0.00           N
ATOM   2853  H   GLU A 288     150.870 199.850 144.800  1.00  0.00           H
ATOM   2854  CA  GLU A 288     149.960 198.130 145.740  1.00  0.00           C
ATOM   2855  CB  GLU A 288     148.580 198.670 145.410  1.00  0.00           C
ATOM   2856  CG  GLU A 288     148.250 200.060 146.020  1.00  0.00           C
ATOM   2857  CD  GLU A 288     146.770 200.420 146.020  1.00  0.00           C
ATOM   2858  OE1 GLU A 288     145.990 199.760 146.800  1.00  0.00           O
ATOM   2859  OE2 GLU A 288     146.320 201.210 145.160  1.00  0.00           O
ATOM   2860  C   GLU A 288     150.090 196.770 145.000  1.00  0.00           C
ATOM   2861  O   GLU A 288     150.250 196.790 143.780  1.00  0.00           O
ATOM   2862  N   ASP A 289     150.350 195.810 145.870  1.00  0.00           N
ATOM   2863  H   ASP A 289     150.550 196.020 146.830  1.00  0.00           H
ATOM   2864  CA  ASP A 289     150.600 194.310 145.680  1.00  0.00           C
ATOM   2865  CB  ASP A 289     151.810 193.870 146.500  1.00  0.00           C
ATOM   2866  CG  ASP A 289     151.860 194.340 147.960  1.00  0.00           C
ATOM   2867  OD1 ASP A 289     152.980 194.690 148.440  1.00  0.00           O
ATOM   2868  OD2 ASP A 289     150.780 194.240 148.650  1.00  0.00           O
ATOM   2869  C   ASP A 289     149.350 193.390 146.050  1.00  0.00           C
ATOM   2870  O   ASP A 289     149.510 192.200 146.360  1.00  0.00           O
ATOM   2871  N   GLU A 290     148.160 193.850 145.620  1.00  0.00           N
ATOM   2872  H   GLU A 290     148.190 194.480 144.840  1.00  0.00           H
ATOM   2873  CA  GLU A 290     146.840 193.260 145.890  1.00  0.00           C
ATOM   2874  CB  GLU A 290     145.990 194.110 146.780  1.00  0.00           C
ATOM   2875  CG  GLU A 290     146.380 193.960 148.210  1.00  0.00           C
ATOM   2876  CD  GLU A 290     145.460 193.030 149.030  1.00  0.00           C
ATOM   2877  OE1 GLU A 290     144.820 192.130 148.470  1.00  0.00           O
ATOM   2878  OE2 GLU A 290     145.570 193.050 150.280  1.00  0.00           O
ATOM   2879  C   GLU A 290     146.020 192.700 144.740  1.00  0.00           C
ATOM   2880  O   GLU A 290     145.840 191.510 144.750  1.00  0.00           O
ATOM   2881  N   PHE A 291     146.040 193.420 143.680  1.00  0.00           N
ATOM   2882  H   PHE A 291     146.530 194.290 143.650  1.00  0.00           H
ATOM   2883  CA  PHE A 291     145.440 192.920 142.410  1.00  0.00           C
ATOM   2884  CB  PHE A 291     144.870 194.070 141.510  1.00  0.00           C
ATOM   2885  CG  PHE A 291     143.610 194.710 142.130  1.00  0.00           C
ATOM   2886  CD1 PHE A 291     142.440 194.060 141.950  1.00  0.00           C
ATOM   2887  HD1 PHE A 291     142.340 193.090 141.460  1.00  0.00           H
ATOM   2888  CD2 PHE A 291     143.680 196.000 142.600  1.00  0.00           C
ATOM   2889  HD2 PHE A 291     144.610 196.540 142.440  1.00  0.00           H
ATOM   2890  CE1 PHE A 291     141.240 194.640 142.210  1.00  0.00           C
ATOM   2891  HE1 PHE A 291     140.370 194.100 141.840  1.00  0.00           H
ATOM   2892  CE2 PHE A 291     142.490 196.640 143.010  1.00  0.00           C
ATOM   2893  HE2 PHE A 291     142.630 197.430 143.750  1.00  0.00           H
ATOM   2894  CZ  PHE A 291     141.240 195.970 142.740  1.00  0.00           C
ATOM   2895  HZ  PHE A 291     140.370 196.590 142.580  1.00  0.00           H
ATOM   2896  C   PHE A 291     146.400 192.100 141.530  1.00  0.00           C
ATOM   2897  O   PHE A 291     147.460 192.550 141.110  1.00  0.00           O
ATOM   2898  N   THR A 292     146.030 190.820 141.400  1.00  0.00           N
ATOM   2899  H   THR A 292     145.100 190.630 141.700  1.00  0.00           H
ATOM   2900  CA  THR A 292     146.840 189.790 140.630  1.00  0.00           C
ATOM   2901  CB  THR A 292     146.570 188.390 141.240  1.00  0.00           C
ATOM   2902  OG1 THR A 292     145.280 187.890 140.910  1.00  0.00           O
ATOM   2903  HG1 THR A 292     144.530 188.440 141.290  1.00  0.00           H
ATOM   2904  CG2 THR A 292     146.800 188.330 142.770  1.00  0.00           C
ATOM   2905  C   THR A 292     146.880 189.760 139.120  1.00  0.00           C
ATOM   2906  O   THR A 292     146.030 190.410 138.510  1.00  0.00           O
ATOM   2907  N   PRO A 293     147.760 188.990 138.450  1.00  0.00           N
ATOM   2908  CA  PRO A 293     147.660 188.740 136.970  1.00  0.00           C
ATOM   2909  CB  PRO A 293     148.960 187.860 136.690  1.00  0.00           C
ATOM   2910  CG  PRO A 293     149.930 188.510 137.600  1.00  0.00           C
ATOM   2911  CD  PRO A 293     149.170 188.940 138.880  1.00  0.00           C
ATOM   2912  C   PRO A 293     146.280 188.100 136.670  1.00  0.00           C
ATOM   2913  O   PRO A 293     145.490 188.680 135.900  1.00  0.00           O
ATOM   2914  N   PHE A 294     145.990 187.030 137.390  1.00  0.00           N
ATOM   2915  H   PHE A 294     146.730 186.380 137.600  1.00  0.00           H
ATOM   2916  CA  PHE A 294     144.630 186.530 137.530  1.00  0.00           C
ATOM   2917  CB  PHE A 294     144.490 185.550 138.710  1.00  0.00           C
ATOM   2918  CG  PHE A 294     143.210 184.790 138.880  1.00  0.00           C
ATOM   2919  CD1 PHE A 294     142.250 185.330 139.740  1.00  0.00           C
ATOM   2920  HD1 PHE A 294     142.460 186.270 140.260  1.00  0.00           H
ATOM   2921  CD2 PHE A 294     143.030 183.420 138.640  1.00  0.00           C
ATOM   2922  HD2 PHE A 294     143.800 182.890 138.090  1.00  0.00           H
ATOM   2923  CE1 PHE A 294     141.140 184.670 140.180  1.00  0.00           C
ATOM   2924  HE1 PHE A 294     140.570 185.060 141.030  1.00  0.00           H
ATOM   2925  CE2 PHE A 294     141.900 182.720 139.030  1.00  0.00           C
ATOM   2926  HE2 PHE A 294     141.800 181.700 138.650  1.00  0.00           H
ATOM   2927  CZ  PHE A 294     140.930 183.380 139.710  1.00  0.00           C
ATOM   2928  HZ  PHE A 294     140.170 182.730 140.140  1.00  0.00           H
ATOM   2929  C   PHE A 294     143.510 187.650 137.640  1.00  0.00           C
ATOM   2930  O   PHE A 294     142.590 187.660 136.790  1.00  0.00           O
ATOM   2931  N   ASP A 295     143.540 188.450 138.690  1.00  0.00           N
ATOM   2932  H   ASP A 295     144.090 188.290 139.510  1.00  0.00           H
ATOM   2933  CA  ASP A 295     142.580 189.550 138.870  1.00  0.00           C
ATOM   2934  CB  ASP A 295     142.950 190.430 140.030  1.00  0.00           C
ATOM   2935  CG  ASP A 295     142.550 190.050 141.450  1.00  0.00           C
ATOM   2936  OD1 ASP A 295     143.210 189.170 141.930  1.00  0.00           O
ATOM   2937  OD2 ASP A 295     141.690 190.850 141.940  1.00  0.00           O
ATOM   2938  C   ASP A 295     142.380 190.510 137.720  1.00  0.00           C
ATOM   2939  O   ASP A 295     141.300 190.790 137.370  1.00  0.00           O
ATOM   2940  N   VAL A 296     143.490 190.910 137.060  1.00  0.00           N
ATOM   2941  H   VAL A 296     144.410 190.650 137.330  1.00  0.00           H
ATOM   2942  CA  VAL A 296     143.480 191.930 135.960  1.00  0.00           C
ATOM   2943  CB  VAL A 296     144.800 192.670 136.160  1.00  0.00           C
ATOM   2944  CG1 VAL A 296     145.050 193.470 134.860  1.00  0.00           C
ATOM   2945  CG2 VAL A 296     144.740 193.550 137.410  1.00  0.00           C
ATOM   2946  C   VAL A 296     143.110 191.270 134.630  1.00  0.00           C
ATOM   2947  O   VAL A 296     142.270 191.850 134.010  1.00  0.00           O
ATOM   2948  N   VAL A 297     143.600 190.050 134.310  1.00  0.00           N
ATOM   2949  H   VAL A 297     144.300 189.530 134.800  1.00  0.00           H
ATOM   2950  CA  VAL A 297     143.110 189.370 133.090  1.00  0.00           C
ATOM   2951  CB  VAL A 297     144.020 188.150 132.910  1.00  0.00           C
ATOM   2952  CG1 VAL A 297     143.750 187.090 133.980  1.00  0.00           C
ATOM   2953  CG2 VAL A 297     143.980 187.680 131.480  1.00  0.00           C
ATOM   2954  C   VAL A 297     141.590 189.050 133.170  1.00  0.00           C
ATOM   2955  O   VAL A 297     140.840 189.540 132.300  1.00  0.00           O
ATOM   2956  N   ARG A 298     141.150 188.700 134.410  1.00  0.00           N
ATOM   2957  H   ARG A 298     141.820 188.470 135.120  1.00  0.00           H
ATOM   2958  CA  ARG A 298     139.720 188.560 134.720  1.00  0.00           C
ATOM   2959  CB  ARG A 298     139.460 187.680 135.930  1.00  0.00           C
ATOM   2960  CG  ARG A 298     139.780 186.230 135.620  1.00  0.00           C
ATOM   2961  CD  ARG A 298     139.670 185.500 136.980  1.00  0.00           C
ATOM   2962  NE  ARG A 298     138.350 185.340 137.470  1.00  0.00           N
ATOM   2963  HE  ARG A 298     138.030 186.200 137.860  1.00  0.00           H
ATOM   2964  CZ  ARG A 298     137.540 184.300 137.290  1.00  0.00           C
ATOM   2965  NH1 ARG A 298     137.900 183.300 136.450  1.00  0.00           N
ATOM   2966 1HH1 ARG A 298     138.640 183.260 135.780  1.00  0.00           H
ATOM   2967 2HH1 ARG A 298     137.350 182.470 136.480  1.00  0.00           H
ATOM   2968  NH2 ARG A 298     136.480 184.080 138.080  1.00  0.00           N
ATOM   2969 1HH2 ARG A 298     136.420 184.680 138.880  1.00  0.00           H
ATOM   2970 2HH2 ARG A 298     135.680 183.520 137.850  1.00  0.00           H
ATOM   2971  C   ARG A 298     138.860 189.840 134.740  1.00  0.00           C
ATOM   2972  O   ARG A 298     137.700 189.750 134.390  1.00  0.00           O
ATOM   2973  N   GLN A 299     139.380 190.910 135.280  1.00  0.00           N
ATOM   2974  H   GLN A 299     140.270 190.940 135.750  1.00  0.00           H
ATOM   2975  CA  GLN A 299     138.690 192.260 135.290  1.00  0.00           C
ATOM   2976  CB  GLN A 299     139.360 193.150 136.320  1.00  0.00           C
ATOM   2977  CG  GLN A 299     138.880 192.990 137.730  1.00  0.00           C
ATOM   2978  CD  GLN A 299     137.370 193.300 137.930  1.00  0.00           C
ATOM   2979  OE1 GLN A 299     136.920 194.460 137.810  1.00  0.00           O
ATOM   2980  NE2 GLN A 299     136.590 192.210 137.780  1.00  0.00           N
ATOM   2981 1HE2 GLN A 299     137.040 191.350 137.540  1.00  0.00           H
ATOM   2982 2HE2 GLN A 299     135.630 192.220 138.080  1.00  0.00           H
ATOM   2983  C   GLN A 299     138.620 192.970 133.910  1.00  0.00           C
ATOM   2984  O   GLN A 299     137.680 193.600 133.470  1.00  0.00           O
ATOM   2985  N   CYS A 300     139.720 192.960 133.210  1.00  0.00           N
ATOM   2986  H   CYS A 300     140.540 192.470 133.510  1.00  0.00           H
ATOM   2987  CA  CYS A 300     139.940 193.850 132.020  1.00  0.00           C
ATOM   2988  CB  CYS A 300     140.580 195.150 132.470  1.00  0.00           C
ATOM   2989  SG  CYS A 300     142.350 195.090 132.880  1.00  0.00           S
ATOM   2990  HG  CYS A 300     142.570 196.350 132.500  1.00  0.00           H
ATOM   2991  C   CYS A 300     140.600 193.250 130.820  1.00  0.00           C
ATOM   2992  O   CYS A 300     140.160 193.770 129.800  1.00  0.00           O
ATOM   2993  N   SER A 301     141.290 192.130 130.800  1.00  0.00           N
ATOM   2994  H   SER A 301     141.470 191.560 131.600  1.00  0.00           H
ATOM   2995  CA  SER A 301     142.060 191.760 129.600  1.00  0.00           C
ATOM   2996  CB  SER A 301     143.570 191.820 129.890  1.00  0.00           C
ATOM   2997  OG  SER A 301     144.310 191.520 128.740  1.00  0.00           O
ATOM   2998  HG  SER A 301     144.340 190.530 128.690  1.00  0.00           H
ATOM   2999  C   SER A 301     141.500 190.490 129.040  1.00  0.00           C
ATOM   3000  O   SER A 301     141.990 189.450 129.400  1.00  0.00           O
ATOM   3001  N   GLY A 302     140.940 190.640 127.790  1.00  0.00           N
ATOM   3002  H   GLY A 302     141.000 191.520 127.320  1.00  0.00           H
ATOM   3003  CA  GLY A 302     140.200 189.510 127.130  1.00  0.00           C
ATOM   3004  C   GLY A 302     138.770 189.290 127.540  1.00  0.00           C
ATOM   3005  O   GLY A 302     138.030 190.220 127.720  1.00  0.00           O
ATOM   3006  N   VAL A 303     138.350 188.020 127.680  1.00  0.00           N
ATOM   3007  H   VAL A 303     138.910 187.300 127.280  1.00  0.00           H
ATOM   3008  CA  VAL A 303     137.200 187.580 128.430  1.00  0.00           C
ATOM   3009  CB  VAL A 303     137.050 186.060 128.350  1.00  0.00           C
ATOM   3010  CG1 VAL A 303     136.800 185.680 126.850  1.00  0.00           C
ATOM   3011  CG2 VAL A 303     138.340 185.360 128.840  1.00  0.00           C
ATOM   3012  C   VAL A 303     137.170 188.060 129.890  1.00  0.00           C
ATOM   3013  O   VAL A 303     137.940 187.760 130.820  1.00  0.00           O
ATOM   3014  N   THR A 304     136.270 189.080 129.980  1.00  0.00           N
ATOM   3015  H   THR A 304     136.040 189.670 129.210  1.00  0.00           H
ATOM   3016  CA  THR A 304     136.020 189.770 131.240  1.00  0.00           C
ATOM   3017  CB  THR A 304     135.870 191.260 130.990  1.00  0.00           C
ATOM   3018  OG1 THR A 304     134.740 191.370 130.150  1.00  0.00           O
ATOM   3019  HG1 THR A 304     134.360 192.260 130.410  1.00  0.00           H
ATOM   3020  CG2 THR A 304     137.220 191.730 130.460  1.00  0.00           C
ATOM   3021  C   THR A 304     134.800 189.280 132.040  1.00  0.00           C
ATOM   3022  O   THR A 304     133.910 188.680 131.500  1.00  0.00           O
ATOM   3023  N   PHE A 305     135.080 189.290 133.340  1.00  0.00           N
ATOM   3024  H   PHE A 305     136.000 189.410 133.720  1.00  0.00           H
ATOM   3025  CA  PHE A 305     134.120 188.740 134.330  1.00  0.00           C
ATOM   3026  CB  PHE A 305     134.890 187.650 135.170  1.00  0.00           C
ATOM   3027  CG  PHE A 305     135.200 186.320 134.530  1.00  0.00           C
ATOM   3028  CD1 PHE A 305     134.460 185.150 134.710  1.00  0.00           C
ATOM   3029  HD1 PHE A 305     133.710 185.230 135.490  1.00  0.00           H
ATOM   3030  CD2 PHE A 305     136.450 186.250 133.900  1.00  0.00           C
ATOM   3031  HD2 PHE A 305     136.990 187.160 133.640  1.00  0.00           H
ATOM   3032  CE1 PHE A 305     134.950 183.950 134.290  1.00  0.00           C
ATOM   3033  HE1 PHE A 305     134.470 183.040 134.630  1.00  0.00           H
ATOM   3034  CE2 PHE A 305     136.950 185.040 133.510  1.00  0.00           C
ATOM   3035  HE2 PHE A 305     137.600 185.110 132.640  1.00  0.00           H
ATOM   3036  CZ  PHE A 305     136.210 183.870 133.670  1.00  0.00           C
ATOM   3037  HZ  PHE A 305     136.600 182.890 133.420  1.00  0.00           H
ATOM   3038  C   PHE A 305     133.380 189.740 135.300  1.00  0.00           C
ATOM   3039  O   PHE A 305     133.950 190.160 136.330  1.00  0.00           O
ATOM   3040  N   GLN A 306     132.110 189.930 135.010  1.00  0.00           N
ATOM   3041  H   GLN A 306     131.740 189.470 134.200  1.00  0.00           H
ATOM   3042  CA  GLN A 306     131.140 190.740 135.760  1.00  0.00           C
ATOM   3043  CB  GLN A 306     130.880 192.060 135.010  1.00  0.00           C
ATOM   3044  CG  GLN A 306     131.860 193.230 135.300  1.00  0.00           C
ATOM   3045  CD  GLN A 306     131.630 194.460 134.420  1.00  0.00           C
ATOM   3046  OE1 GLN A 306     132.260 194.580 133.360  1.00  0.00           O
ATOM   3047  NE2 GLN A 306     130.830 195.400 134.810  1.00  0.00           N
ATOM   3048 1HE2 GLN A 306     130.330 195.320 135.670  1.00  0.00           H
ATOM   3049 2HE2 GLN A 306     130.610 196.190 134.220  1.00  0.00           H
ATOM   3050  C   GLN A 306     129.820 189.920 135.880  1.00  0.00           C
ATOM   3051  O1  GLN A 306     129.160 190.260 136.900  1.00  0.00           O
ATOM   3052  O2  GLN A 306     129.360 189.150 135.000  1.00  0.00           O
ATOM   3053  C45 LIG B 307     150.040 183.330 156.530  1.00  0.00           C
ATOM   3054  C44 LIG B 307     148.890 184.390 156.490  1.00  0.00           C
ATOM   3055  C46 LIG B 307     148.490 185.240 155.470  1.00  0.00           C
ATOM   3056  H48 LIG B 307     148.630 184.980 154.420  1.00  0.00           H
ATOM   3057  O43 LIG B 307     148.450 185.040 157.680  1.00  0.00           O
ATOM   3058  N42 LIG B 307     147.930 186.240 157.270  1.00  0.00           N
ATOM   3059  C41 LIG B 307     147.950 186.350 155.940  1.00  0.00           C
ATOM   3060  C40 LIG B 307     147.250 187.280 155.310  1.00  0.00           C
ATOM   3061  O47 LIG B 307     147.750 188.200 154.600  1.00  0.00           O
ATOM   3062  N39 LIG B 307     145.930 187.230 155.580  1.00  0.00           N
ATOM   3063  H5D LIG B 307     145.480 186.540 156.150  1.00  0.00           H
ATOM   3064  C37 LIG B 307     145.070 188.270 154.930  1.00  0.00           C
ATOM   3065  C38 LIG B 307     143.760 187.610 154.430  1.00  0.00           C
ATOM   3066  C36 LIG B 307     144.730 189.360 155.890  1.00  0.00           C
ATOM   3067  O48 LIG B 307     144.400 189.240 157.020  1.00  0.00           O
ATOM   3068  N35 LIG B 307     144.820 190.520 155.260  1.00  0.00           N
ATOM   3069  H5C LIG B 307     145.450 190.700 154.510  1.00  0.00           H
ATOM   3070  C31 LIG B 307     144.280 191.850 155.810  1.00  0.00           C
ATOM   3071  C32 LIG B 307     145.140 193.040 155.340  1.00  0.00           C
ATOM   3072  C34 LIG B 307     144.720 194.260 156.180  1.00  0.00           C
ATOM   3073  C33 LIG B 307     146.670 192.880 155.610  1.00  0.00           C
ATOM   3074  C30 LIG B 307     142.810 192.010 155.470  1.00  0.00           C
ATOM   3075  O49 LIG B 307     142.400 192.340 154.400  1.00  0.00           O
ATOM   3076  N29 LIG B 307     142.010 191.890 156.560  1.00  0.00           N
ATOM   3077  H29 LIG B 307     142.290 191.800 157.520  1.00  0.00           H
ATOM   3078  C05 LIG B 307     140.540 192.040 156.420  1.00  0.00           C
ATOM   3079  C04 LIG B 307     139.860 191.510 157.710  1.00  0.00           C
ATOM   3080  C02 LIG B 307     139.960 190.000 157.980  1.00  0.00           C
ATOM   3081  C03 LIG B 307     140.410 189.730 159.370  1.00  0.00           C
ATOM   3082  C01 LIG B 307     138.640 189.300 157.650  1.00  0.00           C
ATOM   3083  C06 LIG B 307     140.200 193.540 156.260  1.00  0.00           C
ATOM   3084  O28 LIG B 307     140.550 194.290 157.140  1.00  0.00           O
ATOM   3085  N07 LIG B 307     139.660 193.940 155.120  1.00  0.00           N
ATOM   3086  H5B LIG B 307     139.630 193.320 154.330  1.00  0.00           H
ATOM   3087  C08 LIG B 307     139.070 195.260 155.000  1.00  0.00           C
ATOM   3088  C09 LIG B 307     139.670 196.040 153.860  1.00  0.00           C
ATOM   3089  C10 LIG B 307     141.070 196.490 154.240  1.00  0.00           C
ATOM   3090  C14 LIG B 307     141.220 197.660 155.170  1.00  0.00           C
ATOM   3091  C13 LIG B 307     142.240 198.550 154.590  1.00  0.00           C
ATOM   3092  N12 LIG B 307     143.010 197.710 153.630  1.00  0.00           N
ATOM   3093  H12 LIG B 307     143.320 198.360 152.940  1.00  0.00           H
ATOM   3094  H5A LIG B 307     143.770 197.210 154.030  1.00  0.00           H
ATOM   3095  C11 LIG B 307     141.940 196.850 153.040  1.00  0.00           C
ATOM   3096  O15 LIG B 307     141.190 197.480 151.980  1.00  0.00           O
ATOM   3097  H49 LIG B 307     141.210 196.960 151.120  1.00  0.00           H
ATOM   3098  C16 LIG B 307     137.550 195.280 154.850  1.00  0.00           C
ATOM   3099  C17 LIG B 307     136.640 195.100 156.090  1.00  0.00           C
ATOM   3100  C18 LIG B 307     136.690 193.650 156.710  1.00  0.00           C
ATOM   3101  O27 LIG B 307     136.220 192.720 156.050  1.00  0.00           O
ATOM   3102  O19 LIG B 307     137.340 193.490 157.900  1.00  0.00           O
ATOM   3103  C20 LIG B 307     136.470 193.600 158.930  1.00  0.00           C
ATOM   3104  C21 LIG B 307     137.240 194.130 160.090  1.00  0.00           C
ATOM   3105  C22 LIG B 307     137.960 193.230 160.880  1.00  0.00           C
ATOM   3106  H22 LIG B 307     138.100 192.250 160.430  1.00  0.00           H
ATOM   3107  C23 LIG B 307     138.820 193.700 161.940  1.00  0.00           C
ATOM   3108  H23 LIG B 307     139.450 192.960 162.450  1.00  0.00           H
ATOM   3109  C24 LIG B 307     138.930 195.080 162.120  1.00  0.00           C
ATOM   3110  H24 LIG B 307     139.090 195.490 163.120  1.00  0.00           H
ATOM   3111  C25 LIG B 307     138.230 196.050 161.300  1.00  0.00           C
ATOM   3112  H25 LIG B 307     138.300 197.130 161.460  1.00  0.00           H
ATOM   3113  C26 LIG B 307     137.390 195.490 160.260  1.00  0.00           C
ATOM   3114  H26 LIG B 307     136.820 196.230 159.700  1.00  0.00           H
TER
ENDMDL
