# Supplementary material for: Microsecond MD Simulation and Multiple-Conformation Virtual Screening to Identify Potential Anti-COVID-19 Inhibitors Against SARS-CoV-2 Main Protease
Source: Front Chem. 2021 Jan 13;8:595273. doi: 10.3389/fchem.2020.595273 (PMC7873971; doi:10.3389/fchem.2020.595273)
Supplement: Supplementary file 2 [file Data_Sheet_1.ZIP › Ns_Pose_PDB/Ns_Pose_PDB/1_micro_6LU7_complex/900ns.pdb]

REMARK    GENERATED BY TRJCONV
TITLE     model - minimized in water t= 900000.00000 step= 450000000
REMARK    THIS IS A SIMULATION BOX
CRYST1   97.891   97.891   97.891  90.00  90.00  90.00 P 1           1
MODEL        1
ATOM      1  N   SER A   1     132.630 195.590 137.690  1.00  0.00           N
ATOM      2  H1  SER A   1     132.640 196.130 138.520  1.00  0.00           H
ATOM      3  H2  SER A   1     133.400 195.720 137.070  1.00  0.00           H
ATOM      4  H3  SER A   1     131.830 195.960 137.220  1.00  0.00           H
ATOM      5  CA  SER A   1     132.430 194.110 137.870  1.00  0.00           C
ATOM      6  CB  SER A   1     131.330 193.500 137.010  1.00  0.00           C
ATOM      7  OG  SER A   1     131.490 194.000 135.710  1.00  0.00           O
ATOM      8  HG  SER A   1     130.840 193.570 135.080  1.00  0.00           H
ATOM      9  C   SER A   1     133.830 193.410 137.660  1.00  0.00           C
ATOM     10  O   SER A   1     134.750 194.090 137.120  1.00  0.00           O
ATOM     11  N   GLY A   2     133.950 192.170 138.060  1.00  0.00           N
ATOM     12  H   GLY A   2     133.450 191.770 138.830  1.00  0.00           H
ATOM     13  CA  GLY A   2     135.120 191.350 137.680  1.00  0.00           C
ATOM     14  C   GLY A   2     135.050 189.790 137.910  1.00  0.00           C
ATOM     15  O   GLY A   2     134.570 189.010 137.040  1.00  0.00           O
ATOM     16  N   PHE A   3     135.570 189.310 139.070  1.00  0.00           N
ATOM     17  H   PHE A   3     135.800 189.950 139.810  1.00  0.00           H
ATOM     18  CA  PHE A   3     135.640 187.880 139.440  1.00  0.00           C
ATOM     19  CB  PHE A   3     136.060 187.790 140.880  1.00  0.00           C
ATOM     20  CG  PHE A   3     136.600 186.430 141.430  1.00  0.00           C
ATOM     21  CD1 PHE A   3     136.080 186.000 142.660  1.00  0.00           C
ATOM     22  HD1 PHE A   3     135.660 186.730 143.350  1.00  0.00           H
ATOM     23  CD2 PHE A   3     137.430 185.690 140.640  1.00  0.00           C
ATOM     24  HD2 PHE A   3     137.880 186.050 139.710  1.00  0.00           H
ATOM     25  CE1 PHE A   3     136.380 184.670 143.170  1.00  0.00           C
ATOM     26  HE1 PHE A   3     136.050 184.310 144.150  1.00  0.00           H
ATOM     27  CE2 PHE A   3     137.640 184.390 141.120  1.00  0.00           C
ATOM     28  HE2 PHE A   3     138.410 183.750 140.680  1.00  0.00           H
ATOM     29  CZ  PHE A   3     137.220 183.910 142.370  1.00  0.00           C
ATOM     30  HZ  PHE A   3     137.470 182.910 142.720  1.00  0.00           H
ATOM     31  C   PHE A   3     134.370 187.040 139.120  1.00  0.00           C
ATOM     32  O   PHE A   3     133.260 187.580 138.980  1.00  0.00           O
ATOM     33  N   ARG A   4     134.440 185.720 139.370  1.00  0.00           N
ATOM     34  H   ARG A   4     135.300 185.300 139.650  1.00  0.00           H
ATOM     35  CA  ARG A   4     133.420 184.790 139.030  1.00  0.00           C
ATOM     36  CB  ARG A   4     134.130 183.410 138.960  1.00  0.00           C
ATOM     37  CG  ARG A   4     133.560 182.180 138.190  1.00  0.00           C
ATOM     38  CD  ARG A   4     133.190 182.460 136.730  1.00  0.00           C
ATOM     39  NE  ARG A   4     132.430 181.350 136.100  1.00  0.00           N
ATOM     40  HE  ARG A   4     133.070 180.610 135.870  1.00  0.00           H
ATOM     41  CZ  ARG A   4     131.190 181.300 135.880  1.00  0.00           C
ATOM     42  NH1 ARG A   4     130.330 182.330 136.120  1.00  0.00           N
ATOM     43 1HH1 ARG A   4     130.530 183.160 136.630  1.00  0.00           H
ATOM     44 2HH1 ARG A   4     129.440 182.270 135.670  1.00  0.00           H
ATOM     45  NH2 ARG A   4     130.620 180.130 135.530  1.00  0.00           N
ATOM     46 1HH2 ARG A   4     131.140 179.290 135.430  1.00  0.00           H
ATOM     47 2HH2 ARG A   4     129.700 180.120 135.150  1.00  0.00           H
ATOM     48  C   ARG A   4     132.240 184.830 139.980  1.00  0.00           C
ATOM     49  O   ARG A   4     132.350 184.430 141.120  1.00  0.00           O
ATOM     50  N   LYS A   5     131.040 185.050 139.440  1.00  0.00           N
ATOM     51  H   LYS A   5     130.880 185.230 138.470  1.00  0.00           H
ATOM     52  CA  LYS A   5     129.770 184.950 140.230  1.00  0.00           C
ATOM     53  CB  LYS A   5     128.870 186.210 140.190  1.00  0.00           C
ATOM     54  CG  LYS A   5     129.550 187.250 141.130  1.00  0.00           C
ATOM     55  CD  LYS A   5     129.020 188.650 140.950  1.00  0.00           C
ATOM     56  CE  LYS A   5     129.460 189.640 142.000  1.00  0.00           C
ATOM     57  NZ  LYS A   5     128.900 189.470 143.330  1.00  0.00           N
ATOM     58  HZ1 LYS A   5     129.200 188.620 143.770  1.00  0.00           H
ATOM     59  HZ2 LYS A   5     129.100 190.200 143.980  1.00  0.00           H
ATOM     60  HZ3 LYS A   5     127.900 189.470 143.350  1.00  0.00           H
ATOM     61  C   LYS A   5     128.830 183.810 139.720  1.00  0.00           C
ATOM     62  O   LYS A   5     128.200 183.880 138.670  1.00  0.00           O
ATOM     63  N   MET A   6     128.550 182.910 140.630  1.00  0.00           N
ATOM     64  H   MET A   6     129.130 182.840 141.440  1.00  0.00           H
ATOM     65  CA  MET A   6     127.630 181.730 140.400  1.00  0.00           C
ATOM     66  CB  MET A   6     128.190 180.480 140.990  1.00  0.00           C
ATOM     67  CG  MET A   6     128.900 179.700 139.900  1.00  0.00           C
ATOM     68  SD  MET A   6     130.420 180.460 139.330  1.00  0.00           S
ATOM     69  CE  MET A   6     131.260 180.530 140.860  1.00  0.00           C
ATOM     70  C   MET A   6     126.240 181.990 141.060  1.00  0.00           C
ATOM     71  O   MET A   6     126.010 181.910 142.250  1.00  0.00           O
ATOM     72  N   ALA A   7     125.330 182.360 140.200  1.00  0.00           N
ATOM     73  H   ALA A   7     125.560 182.550 139.250  1.00  0.00           H
ATOM     74  CA  ALA A   7     123.970 182.510 140.490  1.00  0.00           C
ATOM     75  CB  ALA A   7     123.540 183.920 140.330  1.00  0.00           C
ATOM     76  C   ALA A   7     123.050 181.640 139.570  1.00  0.00           C
ATOM     77  O   ALA A   7     123.460 181.320 138.440  1.00  0.00           O
ATOM     78  N   PHE A   8     121.870 181.260 140.040  1.00  0.00           N
ATOM     79  H   PHE A   8     121.570 181.650 140.910  1.00  0.00           H
ATOM     80  CA  PHE A   8     121.030 180.240 139.410  1.00  0.00           C
ATOM     81  CB  PHE A   8     121.000 179.010 140.280  1.00  0.00           C
ATOM     82  CG  PHE A   8     122.380 178.350 140.190  1.00  0.00           C
ATOM     83  CD1 PHE A   8     123.320 178.450 141.210  1.00  0.00           C
ATOM     84  HD1 PHE A   8     123.060 178.640 142.240  1.00  0.00           H
ATOM     85  CD2 PHE A   8     122.790 177.980 138.880  1.00  0.00           C
ATOM     86  HD2 PHE A   8     122.030 177.510 138.260  1.00  0.00           H
ATOM     87  CE1 PHE A   8     124.700 178.350 140.880  1.00  0.00           C
ATOM     88  HE1 PHE A   8     125.430 178.680 141.620  1.00  0.00           H
ATOM     89  CE2 PHE A   8     124.160 177.930 138.600  1.00  0.00           C
ATOM     90  HE2 PHE A   8     124.490 178.070 137.570  1.00  0.00           H
ATOM     91  CZ  PHE A   8     125.100 178.090 139.590  1.00  0.00           C
ATOM     92  HZ  PHE A   8     126.130 178.430 139.410  1.00  0.00           H
ATOM     93  C   PHE A   8     119.600 180.740 139.200  1.00  0.00           C
ATOM     94  O   PHE A   8     118.990 181.360 140.060  1.00  0.00           O
ATOM     95  N   PRO A   9     119.230 180.500 137.930  1.00  0.00           N
ATOM     96  CA  PRO A   9     117.830 180.560 137.470  1.00  0.00           C
ATOM     97  CB  PRO A   9     117.810 180.470 135.920  1.00  0.00           C
ATOM     98  CG  PRO A   9     119.170 181.120 135.590  1.00  0.00           C
ATOM     99  CD  PRO A   9     120.010 180.490 136.700  1.00  0.00           C
ATOM    100  C   PRO A   9     117.040 179.500 138.140  1.00  0.00           C
ATOM    101  O   PRO A   9     117.450 178.360 138.250  1.00  0.00           O
ATOM    102  N   SER A  10     115.790 179.810 138.290  1.00  0.00           N
ATOM    103  H   SER A  10     115.380 180.610 137.840  1.00  0.00           H
ATOM    104  CA  SER A  10     114.890 179.090 139.270  1.00  0.00           C
ATOM    105  CB  SER A  10     114.250 180.050 140.370  1.00  0.00           C
ATOM    106  OG  SER A  10     113.100 180.700 139.810  1.00  0.00           O
ATOM    107  HG  SER A  10     113.320 181.200 138.970  1.00  0.00           H
ATOM    108  C   SER A  10     113.780 178.260 138.480  1.00  0.00           C
ATOM    109  O   SER A  10     113.530 177.110 138.830  1.00  0.00           O
ATOM    110  N   GLY A  11     113.240 178.790 137.380  1.00  0.00           N
ATOM    111  H   GLY A  11     113.720 179.380 136.730  1.00  0.00           H
ATOM    112  CA  GLY A  11     112.050 178.290 136.750  1.00  0.00           C
ATOM    113  C   GLY A  11     110.760 178.990 137.280  1.00  0.00           C
ATOM    114  O   GLY A  11     109.970 179.640 136.580  1.00  0.00           O
ATOM    115  N   LYS A  12     110.520 178.740 138.580  1.00  0.00           N
ATOM    116  H   LYS A  12     111.250 178.230 139.030  1.00  0.00           H
ATOM    117  CA  LYS A  12     109.350 179.290 139.310  1.00  0.00           C
ATOM    118  CB  LYS A  12     109.240 178.610 140.690  1.00  0.00           C
ATOM    119  CG  LYS A  12     108.740 177.200 140.530  1.00  0.00           C
ATOM    120  CD  LYS A  12     108.860 176.470 141.880  1.00  0.00           C
ATOM    121  CE  LYS A  12     108.770 174.940 141.650  1.00  0.00           C
ATOM    122  NZ  LYS A  12     110.030 174.420 141.020  1.00  0.00           N
ATOM    123  HZ1 LYS A  12     110.250 173.460 141.210  1.00  0.00           H
ATOM    124  HZ2 LYS A  12     109.990 174.540 140.030  1.00  0.00           H
ATOM    125  HZ3 LYS A  12     110.720 175.020 141.420  1.00  0.00           H
ATOM    126  C   LYS A  12     109.300 180.840 139.490  1.00  0.00           C
ATOM    127  O   LYS A  12     108.220 181.320 139.090  1.00  0.00           O
ATOM    128  N   VAL A  13     110.350 181.560 139.890  1.00  0.00           N
ATOM    129  H   VAL A  13     111.220 181.090 140.040  1.00  0.00           H
ATOM    130  CA  VAL A  13     110.410 183.030 139.890  1.00  0.00           C
ATOM    131  CB  VAL A  13     111.580 183.580 140.600  1.00  0.00           C
ATOM    132  CG1 VAL A  13     111.350 185.010 140.990  1.00  0.00           C
ATOM    133  CG2 VAL A  13     111.910 182.670 141.780  1.00  0.00           C
ATOM    134  C   VAL A  13     110.240 183.680 138.460  1.00  0.00           C
ATOM    135  O   VAL A  13     109.350 184.480 138.360  1.00  0.00           O
ATOM    136  N   GLU A  14     110.800 183.140 137.410  1.00  0.00           N
ATOM    137  H   GLU A  14     111.630 182.600 137.560  1.00  0.00           H
ATOM    138  CA  GLU A  14     110.510 183.360 135.960  1.00  0.00           C
ATOM    139  CB  GLU A  14     111.320 182.320 135.140  1.00  0.00           C
ATOM    140  CG  GLU A  14     112.870 182.690 135.350  1.00  0.00           C
ATOM    141  CD  GLU A  14     113.710 181.920 136.380  1.00  0.00           C
ATOM    142  OE1 GLU A  14     113.630 182.150 137.630  1.00  0.00           O
ATOM    143  OE2 GLU A  14     114.490 181.060 135.920  1.00  0.00           O
ATOM    144  C   GLU A  14     108.930 183.260 135.780  1.00  0.00           C
ATOM    145  O   GLU A  14     108.350 184.310 135.600  1.00  0.00           O
ATOM    146  N   GLY A  15     108.310 182.090 135.930  1.00  0.00           N
ATOM    147  H   GLY A  15     108.860 181.270 136.070  1.00  0.00           H
ATOM    148  CA  GLY A  15     106.880 181.800 135.750  1.00  0.00           C
ATOM    149  C   GLY A  15     105.970 182.630 136.650  1.00  0.00           C
ATOM    150  O   GLY A  15     104.950 182.990 136.090  1.00  0.00           O
ATOM    151  N   CYS A  16     106.420 182.910 137.840  1.00  0.00           N
ATOM    152  H   CYS A  16     107.370 182.650 138.000  1.00  0.00           H
ATOM    153  CA  CYS A  16     105.820 183.970 138.650  1.00  0.00           C
ATOM    154  CB  CYS A  16     106.420 184.010 140.050  1.00  0.00           C
ATOM    155  SG  CYS A  16     105.650 182.750 141.170  1.00  0.00           S
ATOM    156  HG  CYS A  16     104.480 183.350 141.340  1.00  0.00           H
ATOM    157  C   CYS A  16     105.820 185.390 138.120  1.00  0.00           C
ATOM    158  O   CYS A  16     104.940 186.150 138.530  1.00  0.00           O
ATOM    159  N   MET A  17     106.860 185.860 137.470  1.00  0.00           N
ATOM    160  H   MET A  17     107.610 185.270 137.170  1.00  0.00           H
ATOM    161  CA  MET A  17     106.870 187.220 136.890  1.00  0.00           C
ATOM    162  CB  MET A  17     108.230 187.540 136.220  1.00  0.00           C
ATOM    163  CG  MET A  17     109.260 188.050 137.210  1.00  0.00           C
ATOM    164  SD  MET A  17     108.770 189.770 137.590  1.00  0.00           S
ATOM    165  CE  MET A  17     109.120 189.740 139.360  1.00  0.00           C
ATOM    166  C   MET A  17     105.740 187.510 135.900  1.00  0.00           C
ATOM    167  O   MET A  17     105.620 186.910 134.860  1.00  0.00           O
ATOM    168  N   VAL A  18     104.750 188.310 136.370  1.00  0.00           N
ATOM    169  H   VAL A  18     104.840 188.690 137.290  1.00  0.00           H
ATOM    170  CA  VAL A  18     103.600 188.830 135.560  1.00  0.00           C
ATOM    171  CB  VAL A  18     102.250 188.510 136.240  1.00  0.00           C
ATOM    172  CG1 VAL A  18     102.040 187.020 136.110  1.00  0.00           C
ATOM    173  CG2 VAL A  18     102.030 188.870 137.670  1.00  0.00           C
ATOM    174  C   VAL A  18     103.770 190.300 135.240  1.00  0.00           C
ATOM    175  O   VAL A  18     104.370 191.030 136.020  1.00  0.00           O
ATOM    176  N   GLN A  19     103.040 190.670 134.130  1.00  0.00           N
ATOM    177  H   GLN A  19     102.720 190.000 133.460  1.00  0.00           H
ATOM    178  CA  GLN A  19     103.250 192.020 133.560  1.00  0.00           C
ATOM    179  CB  GLN A  19     103.170 191.860 132.060  1.00  0.00           C
ATOM    180  CG  GLN A  19     103.170 193.210 131.300  1.00  0.00           C
ATOM    181  CD  GLN A  19     102.860 193.150 129.800  1.00  0.00           C
ATOM    182  OE1 GLN A  19     103.530 192.500 129.070  1.00  0.00           O
ATOM    183  NE2 GLN A  19     101.930 193.990 129.310  1.00  0.00           N
ATOM    184 1HE2 GLN A  19     101.340 194.580 129.870  1.00  0.00           H
ATOM    185 2HE2 GLN A  19     101.960 194.010 128.310  1.00  0.00           H
ATOM    186  C   GLN A  19     102.080 192.950 134.040  1.00  0.00           C
ATOM    187  O   GLN A  19     100.960 192.760 133.610  1.00  0.00           O
ATOM    188  N   VAL A  20     102.370 194.040 134.780  1.00  0.00           N
ATOM    189  H   VAL A  20     103.300 194.170 135.110  1.00  0.00           H
ATOM    190  CA  VAL A  20     101.360 194.960 135.280  1.00  0.00           C
ATOM    191  CB  VAL A  20     101.740 195.260 136.750  1.00  0.00           C
ATOM    192  CG1 VAL A  20     100.730 196.290 137.430  1.00  0.00           C
ATOM    193  CG2 VAL A  20     101.840 194.070 137.590  1.00  0.00           C
ATOM    194  C   VAL A  20     101.300 196.190 134.400  1.00  0.00           C
ATOM    195  O   VAL A  20     102.090 197.110 134.460  1.00  0.00           O
ATOM    196  N   THR A  21     100.400 196.180 133.430  1.00  0.00           N
ATOM    197  H   THR A  21      99.600 195.580 133.480  1.00  0.00           H
ATOM    198  CA  THR A  21     100.130 197.240 132.440  1.00  0.00           C
ATOM    199  CB  THR A  21      99.540 196.750 131.130  1.00  0.00           C
ATOM    200  OG1 THR A  21     100.170 195.600 130.560  1.00  0.00           O
ATOM    201  HG1 THR A  21      99.380 195.020 130.360  1.00  0.00           H
ATOM    202  CG2 THR A  21      99.400 197.730 130.010  1.00  0.00           C
ATOM    203  C   THR A  21      99.170 198.250 133.120  1.00  0.00           C
ATOM    204  O   THR A  21      97.960 198.150 133.180  1.00  0.00           O
ATOM    205  N   CYS A  22      99.900 199.080 133.890  1.00  0.00           N
ATOM    206  H   CYS A  22     100.880 199.140 133.700  1.00  0.00           H
ATOM    207  CA  CYS A  22      99.420 200.100 134.850  1.00  0.00           C
ATOM    208  CB  CYS A  22     100.350 200.630 135.960  1.00  0.00           C
ATOM    209  SG  CYS A  22      99.560 201.840 137.090  1.00  0.00           S
ATOM    210  HG  CYS A  22      98.650 200.930 137.430  1.00  0.00           H
ATOM    211  C   CYS A  22      98.880 201.230 134.060  1.00  0.00           C
ATOM    212  O   CYS A  22      99.400 202.330 134.080  1.00  0.00           O
ATOM    213  N   GLY A  23      97.570 201.090 133.770  1.00  0.00           N
ATOM    214  H   GLY A  23      97.030 200.390 134.230  1.00  0.00           H
ATOM    215  CA  GLY A  23      96.940 201.790 132.690  1.00  0.00           C
ATOM    216  C   GLY A  23      97.650 201.420 131.400  1.00  0.00           C
ATOM    217  O   GLY A  23      97.190 200.570 130.630  1.00  0.00           O
ATOM    218  N   THR A  24      98.490 202.410 131.000  1.00  0.00           N
ATOM    219  H   THR A  24      98.560 203.210 131.590  1.00  0.00           H
ATOM    220  CA  THR A  24      99.340 202.330 129.760  1.00  0.00           C
ATOM    221  CB  THR A  24      99.480 203.690 129.050  1.00  0.00           C
ATOM    222  OG1 THR A  24     100.170 204.610 129.900  1.00  0.00           O
ATOM    223  HG1 THR A  24     100.800 205.060 129.270  1.00  0.00           H
ATOM    224  CG2 THR A  24      98.110 204.320 128.620  1.00  0.00           C
ATOM    225  C   THR A  24     100.710 201.640 129.810  1.00  0.00           C
ATOM    226  O   THR A  24     100.940 200.640 129.090  1.00  0.00           O
ATOM    227  N   THR A  25     101.560 202.080 130.710  1.00  0.00           N
ATOM    228  H   THR A  25     101.180 202.710 131.390  1.00  0.00           H
ATOM    229  CA  THR A  25     102.930 201.670 131.010  1.00  0.00           C
ATOM    230  CB  THR A  25     103.530 202.560 132.140  1.00  0.00           C
ATOM    231  OG1 THR A  25     103.150 203.890 131.890  1.00  0.00           O
ATOM    232  HG1 THR A  25     103.660 204.230 131.100  1.00  0.00           H
ATOM    233  CG2 THR A  25     105.020 202.540 132.190  1.00  0.00           C
ATOM    234  C   THR A  25     102.930 200.270 131.590  1.00  0.00           C
ATOM    235  O   THR A  25     102.120 199.850 132.450  1.00  0.00           O
ATOM    236  N   THR A  26     104.000 199.540 131.220  1.00  0.00           N
ATOM    237  H   THR A  26     104.510 199.910 130.440  1.00  0.00           H
ATOM    238  CA  THR A  26     104.130 198.100 131.630  1.00  0.00           C
ATOM    239  CB  THR A  26     104.440 197.270 130.370  1.00  0.00           C
ATOM    240  OG1 THR A  26     105.420 197.610 129.430  1.00  0.00           O
ATOM    241  HG1 THR A  26     105.240 196.980 128.670  1.00  0.00           H
ATOM    242  CG2 THR A  26     103.150 197.120 129.580  1.00  0.00           C
ATOM    243  C   THR A  26     105.220 197.960 132.610  1.00  0.00           C
ATOM    244  O   THR A  26     106.290 198.540 132.530  1.00  0.00           O
ATOM    245  N   LEU A  27     104.760 197.530 133.770  1.00  0.00           N
ATOM    246  H   LEU A  27     103.830 197.180 133.780  1.00  0.00           H
ATOM    247  CA  LEU A  27     105.730 197.290 134.960  1.00  0.00           C
ATOM    248  CB  LEU A  27     105.400 198.170 136.160  1.00  0.00           C
ATOM    249  CG  LEU A  27     105.490 199.670 135.770  1.00  0.00           C
ATOM    250  CD1 LEU A  27     105.030 200.690 136.790  1.00  0.00           C
ATOM    251  CD2 LEU A  27     106.960 200.040 135.500  1.00  0.00           C
ATOM    252  C   LEU A  27     105.650 195.800 135.260  1.00  0.00           C
ATOM    253  O   LEU A  27     105.020 195.030 134.520  1.00  0.00           O
ATOM    254  N   ASN A  28     106.250 195.300 136.310  1.00  0.00           N
ATOM    255  H   ASN A  28     106.690 195.770 137.080  1.00  0.00           H
ATOM    256  CA  ASN A  28     106.490 193.840 136.600  1.00  0.00           C
ATOM    257  CB  ASN A  28     108.020 193.570 136.820  1.00  0.00           C
ATOM    258  CG  ASN A  28     108.960 193.630 135.640  1.00  0.00           C
ATOM    259  OD1 ASN A  28     108.800 192.900 134.650  1.00  0.00           O
ATOM    260  ND2 ASN A  28     109.980 194.460 135.720  1.00  0.00           N
ATOM    261 1HD2 ASN A  28     109.960 195.080 136.500  1.00  0.00           H
ATOM    262 2HD2 ASN A  28     110.730 194.450 135.060  1.00  0.00           H
ATOM    263  C   ASN A  28     105.810 193.600 137.930  1.00  0.00           C
ATOM    264  O   ASN A  28     105.480 194.550 138.590  1.00  0.00           O
ATOM    265  N   GLY A  29     105.340 192.360 138.160  1.00  0.00           N
ATOM    266  H   GLY A  29     105.230 191.730 137.390  1.00  0.00           H
ATOM    267  CA  GLY A  29     104.770 191.800 139.430  1.00  0.00           C
ATOM    268  C   GLY A  29     105.160 190.320 139.670  1.00  0.00           C
ATOM    269  O   GLY A  29     104.990 189.470 138.790  1.00  0.00           O
ATOM    270  N   LEU A  30     105.150 189.870 140.880  1.00  0.00           N
ATOM    271  H   LEU A  30     104.930 190.550 141.570  1.00  0.00           H
ATOM    272  CA  LEU A  30     105.410 188.450 141.330  1.00  0.00           C
ATOM    273  CB  LEU A  30     106.300 188.680 142.520  1.00  0.00           C
ATOM    274  CG  LEU A  30     107.000 187.370 142.930  1.00  0.00           C
ATOM    275  CD1 LEU A  30     107.990 186.980 141.850  1.00  0.00           C
ATOM    276  CD2 LEU A  30     107.610 187.670 144.310  1.00  0.00           C
ATOM    277  C   LEU A  30     104.060 187.910 141.790  1.00  0.00           C
ATOM    278  O   LEU A  30     103.430 188.350 142.750  1.00  0.00           O
ATOM    279  N   TRP A  31     103.650 186.880 141.030  1.00  0.00           N
ATOM    280  H   TRP A  31     103.900 186.750 140.070  1.00  0.00           H
ATOM    281  CA  TRP A  31     102.450 186.140 141.310  1.00  0.00           C
ATOM    282  CB  TRP A  31     101.850 185.540 140.080  1.00  0.00           C
ATOM    283  CG  TRP A  31     100.320 185.310 140.100  1.00  0.00           C
ATOM    284  CD1 TRP A  31      99.440 185.340 141.080  1.00  0.00           C
ATOM    285  HD1 TRP A  31      99.640 185.780 142.050  1.00  0.00           H
ATOM    286  CD2 TRP A  31      99.670 184.790 139.010  1.00  0.00           C
ATOM    287  NE1 TRP A  31      98.270 184.890 140.610  1.00  0.00           N
ATOM    288  HE1 TRP A  31      97.460 184.860 141.190  1.00  0.00           H
ATOM    289  CE2 TRP A  31      98.380 184.490 139.390  1.00  0.00           C
ATOM    290  CE3 TRP A  31     100.210 184.380 137.750  1.00  0.00           C
ATOM    291  HE3 TRP A  31     101.190 184.570 137.330  1.00  0.00           H
ATOM    292  CZ2 TRP A  31      97.550 183.800 138.540  1.00  0.00           C
ATOM    293  HZ2 TRP A  31      96.490 183.730 138.790  1.00  0.00           H
ATOM    294  CZ3 TRP A  31      99.350 183.690 136.910  1.00  0.00           C
ATOM    295  HZ3 TRP A  31      99.690 183.320 135.950  1.00  0.00           H
ATOM    296  CH2 TRP A  31      98.060 183.300 137.350  1.00  0.00           C
ATOM    297  HH2 TRP A  31      97.560 182.500 136.810  1.00  0.00           H
ATOM    298  C   TRP A  31     102.680 184.970 142.320  1.00  0.00           C
ATOM    299  O   TRP A  31     103.250 183.970 141.930  1.00  0.00           O
ATOM    300  N   LEU A  32     101.940 185.030 143.450  1.00  0.00           N
ATOM    301  H   LEU A  32     101.300 185.790 143.580  1.00  0.00           H
ATOM    302  CA  LEU A  32     102.090 183.970 144.490  1.00  0.00           C
ATOM    303  CB  LEU A  32     102.750 184.470 145.760  1.00  0.00           C
ATOM    304  CG  LEU A  32     104.220 184.860 145.510  1.00  0.00           C
ATOM    305  CD1 LEU A  32     104.810 185.470 146.790  1.00  0.00           C
ATOM    306  CD2 LEU A  32     105.030 183.750 144.870  1.00  0.00           C
ATOM    307  C   LEU A  32     100.640 183.590 144.890  1.00  0.00           C
ATOM    308  O   LEU A  32      99.970 184.340 145.650  1.00  0.00           O
ATOM    309  N   ASP A  33     100.300 182.400 144.480  1.00  0.00           N
ATOM    310  H   ASP A  33     100.950 181.640 144.400  1.00  0.00           H
ATOM    311  CA  ASP A  33      98.920 181.840 144.480  1.00  0.00           C
ATOM    312  CB  ASP A  33      98.380 181.220 145.800  1.00  0.00           C
ATOM    313  CG  ASP A  33      99.030 179.860 146.130  1.00  0.00           C
ATOM    314  OD1 ASP A  33     100.090 179.900 146.650  1.00  0.00           O
ATOM    315  OD2 ASP A  33      98.490 178.740 145.940  1.00  0.00           O
ATOM    316  C   ASP A  33      97.940 182.880 143.820  1.00  0.00           C
ATOM    317  O   ASP A  33      97.920 182.960 142.600  1.00  0.00           O
ATOM    318  N   ASP A  34      97.270 183.640 144.650  1.00  0.00           N
ATOM    319  H   ASP A  34      97.330 183.350 145.610  1.00  0.00           H
ATOM    320  CA  ASP A  34      96.160 184.530 144.290  1.00  0.00           C
ATOM    321  CB  ASP A  34      94.930 183.890 144.980  1.00  0.00           C
ATOM    322  CG  ASP A  34      95.030 183.910 146.520  1.00  0.00           C
ATOM    323  OD1 ASP A  34      94.270 184.640 147.140  1.00  0.00           O
ATOM    324  OD2 ASP A  34      95.840 183.060 147.050  1.00  0.00           O
ATOM    325  C   ASP A  34      96.330 186.080 144.590  1.00  0.00           C
ATOM    326  O   ASP A  34      95.460 186.970 144.440  1.00  0.00           O
ATOM    327  N   VAL A  35      97.590 186.390 144.990  1.00  0.00           N
ATOM    328  H   VAL A  35      98.250 185.660 145.180  1.00  0.00           H
ATOM    329  CA  VAL A  35      98.110 187.730 145.190  1.00  0.00           C
ATOM    330  CB  VAL A  35      98.490 187.920 146.680  1.00  0.00           C
ATOM    331  CG1 VAL A  35      99.570 187.050 147.310  1.00  0.00           C
ATOM    332  CG2 VAL A  35      98.890 189.400 147.090  1.00  0.00           C
ATOM    333  C   VAL A  35      99.310 188.120 144.330  1.00  0.00           C
ATOM    334  O   VAL A  35     100.170 187.240 144.120  1.00  0.00           O
ATOM    335  N   VAL A  36      99.110 189.290 143.680  1.00  0.00           N
ATOM    336  H   VAL A  36      98.210 189.720 143.590  1.00  0.00           H
ATOM    337  CA  VAL A  36     100.220 189.800 142.810  1.00  0.00           C
ATOM    338  CB  VAL A  36      99.750 190.330 141.430  1.00  0.00           C
ATOM    339  CG1 VAL A  36     100.850 190.860 140.530  1.00  0.00           C
ATOM    340  CG2 VAL A  36      98.860 189.380 140.640  1.00  0.00           C
ATOM    341  C   VAL A  36     101.020 190.780 143.670  1.00  0.00           C
ATOM    342  O   VAL A  36     100.480 191.770 144.130  1.00  0.00           O
ATOM    343  N   TYR A  37     102.280 190.440 143.890  1.00  0.00           N
ATOM    344  H   TYR A  37     102.690 189.600 143.550  1.00  0.00           H
ATOM    345  CA  TYR A  37     103.190 191.410 144.510  1.00  0.00           C
ATOM    346  CB  TYR A  37     104.380 190.710 145.300  1.00  0.00           C
ATOM    347  CG  TYR A  37     104.040 189.840 146.520  1.00  0.00           C
ATOM    348  CD1 TYR A  37     104.170 190.440 147.770  1.00  0.00           C
ATOM    349  HD1 TYR A  37     104.810 191.310 147.860  1.00  0.00           H
ATOM    350  CD2 TYR A  37     103.410 188.620 146.510  1.00  0.00           C
ATOM    351  HD2 TYR A  37     103.230 188.210 145.520  1.00  0.00           H
ATOM    352  CE1 TYR A  37     103.440 189.970 148.810  1.00  0.00           C
ATOM    353  HE1 TYR A  37     103.310 190.720 149.590  1.00  0.00           H
ATOM    354  CE2 TYR A  37     102.860 187.990 147.600  1.00  0.00           C
ATOM    355  HE2 TYR A  37     102.500 186.960 147.580  1.00  0.00           H
ATOM    356  CZ  TYR A  37     102.850 188.760 148.730  1.00  0.00           C
ATOM    357  OH  TYR A  37     102.250 188.380 149.870  1.00  0.00           O
ATOM    358  HH  TYR A  37     102.140 187.390 149.790  1.00  0.00           H
ATOM    359  C   TYR A  37     103.690 192.490 143.550  1.00  0.00           C
ATOM    360  O   TYR A  37     104.110 192.120 142.440  1.00  0.00           O
ATOM    361  N   CYS A  38     103.350 193.760 143.890  1.00  0.00           N
ATOM    362  H   CYS A  38     103.000 194.040 144.790  1.00  0.00           H
ATOM    363  CA  CYS A  38     103.830 194.850 143.140  1.00  0.00           C
ATOM    364  CB  CYS A  38     102.680 195.480 142.350  1.00  0.00           C
ATOM    365  SG  CYS A  38     102.170 194.300 141.030  1.00  0.00           S
ATOM    366  HG  CYS A  38     103.330 194.270 140.390  1.00  0.00           H
ATOM    367  C   CYS A  38     104.590 196.030 143.820  1.00  0.00           C
ATOM    368  O   CYS A  38     104.110 196.570 144.740  1.00  0.00           O
ATOM    369  N   PRO A  39     105.680 196.510 143.190  1.00  0.00           N
ATOM    370  CA  PRO A  39     106.590 197.520 143.770  1.00  0.00           C
ATOM    371  CB  PRO A  39     107.660 197.700 142.710  1.00  0.00           C
ATOM    372  CG  PRO A  39     106.940 197.360 141.420  1.00  0.00           C
ATOM    373  CD  PRO A  39     106.010 196.210 141.760  1.00  0.00           C
ATOM    374  C   PRO A  39     105.910 198.830 144.120  1.00  0.00           C
ATOM    375  O   PRO A  39     104.890 199.170 143.490  1.00  0.00           O
ATOM    376  N   ARG A  40     106.570 199.750 144.900  1.00  0.00           N
ATOM    377  H   ARG A  40     107.270 199.340 145.480  1.00  0.00           H
ATOM    378  CA  ARG A  40     105.970 201.040 145.350  1.00  0.00           C
ATOM    379  CB  ARG A  40     106.970 201.780 146.310  1.00  0.00           C
ATOM    380  CG  ARG A  40     106.360 202.910 147.130  1.00  0.00           C
ATOM    381  CD  ARG A  40     107.410 203.570 148.070  1.00  0.00           C
ATOM    382  NE  ARG A  40     106.800 204.490 149.050  1.00  0.00           N
ATOM    383  HE  ARG A  40     106.190 204.070 149.730  1.00  0.00           H
ATOM    384  CZ  ARG A  40     107.220 205.690 149.320  1.00  0.00           C
ATOM    385  NH1 ARG A  40     108.280 206.250 148.710  1.00  0.00           N
ATOM    386 1HH1 ARG A  40     108.650 205.830 147.880  1.00  0.00           H
ATOM    387 2HH1 ARG A  40     108.710 207.070 149.090  1.00  0.00           H
ATOM    388  NH2 ARG A  40     106.350 206.420 150.030  1.00  0.00           N
ATOM    389 1HH2 ARG A  40     105.520 205.930 150.310  1.00  0.00           H
ATOM    390 2HH2 ARG A  40     106.530 207.360 150.300  1.00  0.00           H
ATOM    391  C   ARG A  40     105.670 201.930 144.100  1.00  0.00           C
ATOM    392  O   ARG A  40     104.630 202.590 143.960  1.00  0.00           O
ATOM    393  N   HIS A  41     106.480 201.700 143.020  1.00  0.00           N
ATOM    394  H   HIS A  41     107.170 200.980 143.120  1.00  0.00           H
ATOM    395  CA  HIS A  41     106.440 202.420 141.730  1.00  0.00           C
ATOM    396  CB  HIS A  41     107.550 201.980 140.830  1.00  0.00           C
ATOM    397  CG  HIS A  41     107.980 202.930 139.690  1.00  0.00           C
ATOM    398  ND1 HIS A  41     108.840 203.940 139.610  1.00  0.00           N
ATOM    399  CD2 HIS A  41     107.610 202.560 138.490  1.00  0.00           C
ATOM    400  HD2 HIS A  41     106.810 201.850 138.290  1.00  0.00           H
ATOM    401  CE1 HIS A  41     109.130 204.000 138.310  1.00  0.00           C
ATOM    402  HE1 HIS A  41     109.840 204.720 137.900  1.00  0.00           H
ATOM    403  NE2 HIS A  41     108.340 203.190 137.560  1.00  0.00           N
ATOM    404  HE2 HIS A  41     108.550 202.870 136.640  1.00  0.00           H
ATOM    405  C   HIS A  41     105.080 202.330 140.990  1.00  0.00           C
ATOM    406  O   HIS A  41     104.840 203.170 140.070  1.00  0.00           O
ATOM    407  N   VAL A  42     104.200 201.360 141.300  1.00  0.00           N
ATOM    408  H   VAL A  42     104.590 200.610 141.830  1.00  0.00           H
ATOM    409  CA  VAL A  42     102.850 201.160 140.730  1.00  0.00           C
ATOM    410  CB  VAL A  42     102.460 199.700 141.010  1.00  0.00           C
ATOM    411  CG1 VAL A  42     101.020 199.330 140.570  1.00  0.00           C
ATOM    412  CG2 VAL A  42     103.390 198.720 140.270  1.00  0.00           C
ATOM    413  C   VAL A  42     101.760 202.190 141.070  1.00  0.00           C
ATOM    414  O   VAL A  42     100.900 202.470 140.270  1.00  0.00           O
ATOM    415  N   ILE A  43     101.780 202.580 142.340  1.00  0.00           N
ATOM    416  H   ILE A  43     102.540 202.360 142.960  1.00  0.00           H
ATOM    417  CA  ILE A  43     100.820 203.570 142.890  1.00  0.00           C
ATOM    418  CB  ILE A  43     100.880 203.490 144.470  1.00  0.00           C
ATOM    419  CG1 ILE A  43     100.620 202.090 144.990  1.00  0.00           C
ATOM    420  CG2 ILE A  43      99.910 204.490 145.110  1.00  0.00           C
ATOM    421  CD  ILE A  43     101.850 201.300 145.360  1.00  0.00           C
ATOM    422  C   ILE A  43     101.180 204.970 142.300  1.00  0.00           C
ATOM    423  O   ILE A  43     100.520 205.390 141.370  1.00  0.00           O
ATOM    424  N   CYS A  44     102.350 205.520 142.620  1.00  0.00           N
ATOM    425  H   CYS A  44     102.940 205.120 143.320  1.00  0.00           H
ATOM    426  CA  CYS A  44     102.950 206.760 141.980  1.00  0.00           C
ATOM    427  CB  CYS A  44     103.910 207.440 142.920  1.00  0.00           C
ATOM    428  SG  CYS A  44     104.720 209.010 142.450  1.00  0.00           S
ATOM    429  HG  CYS A  44     105.650 208.480 141.660  1.00  0.00           H
ATOM    430  C   CYS A  44     103.610 206.410 140.660  1.00  0.00           C
ATOM    431  O   CYS A  44     104.800 206.130 140.660  1.00  0.00           O
ATOM    432  N   THR A  45     102.900 206.580 139.550  1.00  0.00           N
ATOM    433  H   THR A  45     102.020 207.050 139.470  1.00  0.00           H
ATOM    434  CA  THR A  45     103.480 206.210 138.270  1.00  0.00           C
ATOM    435  CB  THR A  45     102.470 205.470 137.380  1.00  0.00           C
ATOM    436  OG1 THR A  45     101.080 205.770 137.490  1.00  0.00           O
ATOM    437  HG1 THR A  45     100.750 205.920 136.560  1.00  0.00           H
ATOM    438  CG2 THR A  45     102.770 203.990 137.740  1.00  0.00           C
ATOM    439  C   THR A  45     104.190 207.360 137.590  1.00  0.00           C
ATOM    440  O   THR A  45     103.660 208.520 137.530  1.00  0.00           O
ATOM    441  N   SER A  46     105.320 207.080 137.040  1.00  0.00           N
ATOM    442  H   SER A  46     105.630 206.130 137.050  1.00  0.00           H
ATOM    443  CA  SER A  46     106.180 208.090 136.310  1.00  0.00           C
ATOM    444  CB  SER A  46     107.560 207.560 135.950  1.00  0.00           C
ATOM    445  OG  SER A  46     107.410 206.430 135.160  1.00  0.00           O
ATOM    446  HG  SER A  46     108.310 206.160 134.830  1.00  0.00           H
ATOM    447  C   SER A  46     105.510 208.750 135.100  1.00  0.00           C
ATOM    448  O   SER A  46     105.630 210.010 135.030  1.00  0.00           O
ATOM    449  N   GLU A  47     105.040 208.050 134.170  1.00  0.00           N
ATOM    450  H   GLU A  47     105.080 207.060 134.220  1.00  0.00           H
ATOM    451  CA  GLU A  47     104.510 208.650 132.980  1.00  0.00           C
ATOM    452  CB  GLU A  47     104.150 207.680 131.850  1.00  0.00           C
ATOM    453  CG  GLU A  47     105.250 206.750 131.270  1.00  0.00           C
ATOM    454  CD  GLU A  47     104.840 206.190 129.890  1.00  0.00           C
ATOM    455  OE1 GLU A  47     104.750 204.920 129.770  1.00  0.00           O
ATOM    456  OE2 GLU A  47     104.700 206.960 128.930  1.00  0.00           O
ATOM    457  C   GLU A  47     103.310 209.590 133.170  1.00  0.00           C
ATOM    458  O   GLU A  47     103.220 210.660 132.620  1.00  0.00           O
ATOM    459  N   ASP A  48     102.340 209.020 133.860  1.00  0.00           N
ATOM    460  H   ASP A  48     102.290 208.020 133.910  1.00  0.00           H
ATOM    461  CA  ASP A  48     101.040 209.680 134.260  1.00  0.00           C
ATOM    462  CB  ASP A  48      99.920 208.690 133.970  1.00  0.00           C
ATOM    463  CG  ASP A  48     100.160 207.430 134.760  1.00  0.00           C
ATOM    464  OD1 ASP A  48      99.520 207.260 135.840  1.00  0.00           O
ATOM    465  OD2 ASP A  48     100.740 206.500 134.250  1.00  0.00           O
ATOM    466  C   ASP A  48     101.100 210.250 135.710  1.00  0.00           C
ATOM    467  O   ASP A  48     101.800 211.170 135.970  1.00  0.00           O
ATOM    468  N   MET A  49     100.160 209.790 136.550  1.00  0.00           N
ATOM    469  H   MET A  49      99.750 208.900 136.330  1.00  0.00           H
ATOM    470  CA  MET A  49      99.790 210.400 137.800  1.00  0.00           C
ATOM    471  CB  MET A  49      98.410 209.870 138.300  1.00  0.00           C
ATOM    472  CG  MET A  49      97.310 210.210 137.270  1.00  0.00           C
ATOM    473  SD  MET A  49      95.870 209.110 137.420  1.00  0.00           S
ATOM    474  CE  MET A  49      95.080 209.870 138.850  1.00  0.00           C
ATOM    475  C   MET A  49     100.890 210.310 138.880  1.00  0.00           C
ATOM    476  O   MET A  49     101.060 209.290 139.540  1.00  0.00           O
ATOM    477  N   LEU A  50     101.450 211.510 139.040  1.00  0.00           N
ATOM    478  H   LEU A  50     101.260 212.250 138.390  1.00  0.00           H
ATOM    479  CA  LEU A  50     102.540 211.850 139.970  1.00  0.00           C
ATOM    480  CB  LEU A  50     103.630 212.560 139.220  1.00  0.00           C
ATOM    481  CG  LEU A  50     105.020 212.550 139.930  1.00  0.00           C
ATOM    482  CD1 LEU A  50     105.720 211.180 139.760  1.00  0.00           C
ATOM    483  CD2 LEU A  50     105.930 213.630 139.400  1.00  0.00           C
ATOM    484  C   LEU A  50     102.100 212.600 141.240  1.00  0.00           C
ATOM    485  O   LEU A  50     102.010 213.840 141.250  1.00  0.00           O
ATOM    486  N   ASN A  51     101.730 211.870 142.290  1.00  0.00           N
ATOM    487  H   ASN A  51     101.980 210.910 142.350  1.00  0.00           H
ATOM    488  CA  ASN A  51     101.450 212.500 143.570  1.00  0.00           C
ATOM    489  CB  ASN A  51      99.950 212.850 143.550  1.00  0.00           C
ATOM    490  CG  ASN A  51      99.730 213.520 144.940  1.00  0.00           C
ATOM    491  OD1 ASN A  51      99.320 212.870 145.880  1.00  0.00           O
ATOM    492  ND2 ASN A  51      99.810 214.810 144.940  1.00  0.00           N
ATOM    493 1HD2 ASN A  51      99.870 215.330 144.080  1.00  0.00           H
ATOM    494 2HD2 ASN A  51      99.740 215.270 145.820  1.00  0.00           H
ATOM    495  C   ASN A  51     102.010 211.660 144.720  1.00  0.00           C
ATOM    496  O   ASN A  51     102.080 210.390 144.610  1.00  0.00           O
ATOM    497  N   PRO A  52     102.530 212.320 145.790  1.00  0.00           N
ATOM    498  CA  PRO A  52     103.060 211.550 146.990  1.00  0.00           C
ATOM    499  CB  PRO A  52     104.300 212.360 147.410  1.00  0.00           C
ATOM    500  CG  PRO A  52     103.820 213.810 147.050  1.00  0.00           C
ATOM    501  CD  PRO A  52     103.090 213.700 145.740  1.00  0.00           C
ATOM    502  C   PRO A  52     102.110 211.460 148.190  1.00  0.00           C
ATOM    503  O   PRO A  52     102.470 211.080 149.360  1.00  0.00           O
ATOM    504  N   ASN A  53     100.800 211.720 148.000  1.00  0.00           N
ATOM    505  H   ASN A  53     100.460 212.120 147.150  1.00  0.00           H
ATOM    506  CA  ASN A  53      99.790 211.340 148.980  1.00  0.00           C
ATOM    507  CB  ASN A  53      98.700 212.380 149.380  1.00  0.00           C
ATOM    508  CG  ASN A  53      99.240 213.530 150.210  1.00  0.00           C
ATOM    509  OD1 ASN A  53     100.190 214.180 149.860  1.00  0.00           O
ATOM    510  ND2 ASN A  53      98.440 214.050 151.090  1.00  0.00           N
ATOM    511 1HD2 ASN A  53      97.450 213.890 151.150  1.00  0.00           H
ATOM    512 2HD2 ASN A  53      98.770 214.870 151.550  1.00  0.00           H
ATOM    513  C   ASN A  53      99.250 209.890 148.630  1.00  0.00           C
ATOM    514  O   ASN A  53      98.260 209.750 147.930  1.00  0.00           O
ATOM    515  N   TYR A  54      99.930 208.830 149.130  1.00  0.00           N
ATOM    516  H   TYR A  54     100.450 208.950 149.970  1.00  0.00           H
ATOM    517  CA  TYR A  54      99.850 207.370 148.670  1.00  0.00           C
ATOM    518  CB  TYR A  54     100.990 206.600 149.420  1.00  0.00           C
ATOM    519  CG  TYR A  54     102.220 206.560 148.480  1.00  0.00           C
ATOM    520  CD1 TYR A  54     102.590 205.390 147.780  1.00  0.00           C
ATOM    521  HD1 TYR A  54     101.840 204.590 147.780  1.00  0.00           H
ATOM    522  CD2 TYR A  54     102.930 207.700 148.270  1.00  0.00           C
ATOM    523  HD2 TYR A  54     102.760 208.520 148.970  1.00  0.00           H
ATOM    524  CE1 TYR A  54     103.780 205.340 147.060  1.00  0.00           C
ATOM    525  HE1 TYR A  54     104.010 204.520 146.380  1.00  0.00           H
ATOM    526  CE2 TYR A  54     104.100 207.720 147.530  1.00  0.00           C
ATOM    527  HE2 TYR A  54     104.680 208.640 147.370  1.00  0.00           H
ATOM    528  CZ  TYR A  54     104.580 206.510 147.030  1.00  0.00           C
ATOM    529  OH  TYR A  54     105.830 206.380 146.590  1.00  0.00           O
ATOM    530  HH  TYR A  54     106.190 207.310 146.520  1.00  0.00           H
ATOM    531  C   TYR A  54      98.530 206.630 148.730  1.00  0.00           C
ATOM    532  O   TYR A  54      98.060 206.220 147.620  1.00  0.00           O
ATOM    533  N   GLU A  55      97.800 206.570 149.880  1.00  0.00           N
ATOM    534  H   GLU A  55      98.350 206.630 150.720  1.00  0.00           H
ATOM    535  CA  GLU A  55      96.450 205.940 149.920  1.00  0.00           C
ATOM    536  CB  GLU A  55      96.280 205.430 151.340  1.00  0.00           C
ATOM    537  CG  GLU A  55      95.720 204.080 151.590  1.00  0.00           C
ATOM    538  CD  GLU A  55      95.440 203.830 153.010  1.00  0.00           C
ATOM    539  OE1 GLU A  55      96.390 203.510 153.710  1.00  0.00           O
ATOM    540  OE2 GLU A  55      94.230 203.730 153.310  1.00  0.00           O
ATOM    541  C   GLU A  55      95.230 206.760 149.360  1.00  0.00           C
ATOM    542  O   GLU A  55      94.280 206.240 148.810  1.00  0.00           O
ATOM    543  N   ASP A  56      95.400 208.080 149.330  1.00  0.00           N
ATOM    544  H   ASP A  56      95.740 208.500 150.170  1.00  0.00           H
ATOM    545  CA  ASP A  56      94.670 209.070 148.490  1.00  0.00           C
ATOM    546  CB  ASP A  56      95.020 210.450 149.010  1.00  0.00           C
ATOM    547  CG  ASP A  56      94.180 211.500 148.270  1.00  0.00           C
ATOM    548  OD1 ASP A  56      93.020 211.130 148.060  1.00  0.00           O
ATOM    549  OD2 ASP A  56      94.810 212.380 147.640  1.00  0.00           O
ATOM    550  C   ASP A  56      94.830 208.880 146.990  1.00  0.00           C
ATOM    551  O   ASP A  56      93.820 208.480 146.330  1.00  0.00           O
ATOM    552  N   LEU A  57      96.120 208.820 146.600  1.00  0.00           N
ATOM    553  H   LEU A  57      96.770 209.350 147.140  1.00  0.00           H
ATOM    554  CA  LEU A  57      96.530 208.520 145.250  1.00  0.00           C
ATOM    555  CB  LEU A  57      98.020 208.660 144.960  1.00  0.00           C
ATOM    556  CG  LEU A  57      98.230 208.600 143.440  1.00  0.00           C
ATOM    557  CD1 LEU A  57      97.640 209.780 142.640  1.00  0.00           C
ATOM    558  CD2 LEU A  57      99.720 208.610 143.250  1.00  0.00           C
ATOM    559  C   LEU A  57      95.980 207.150 144.750  1.00  0.00           C
ATOM    560  O   LEU A  57      95.180 207.120 143.830  1.00  0.00           O
ATOM    561  N   LEU A  58      96.210 206.030 145.540  1.00  0.00           N
ATOM    562  H   LEU A  58      96.830 206.080 146.320  1.00  0.00           H
ATOM    563  CA  LEU A  58      95.740 204.650 145.240  1.00  0.00           C
ATOM    564  CB  LEU A  58      95.990 203.780 146.510  1.00  0.00           C
ATOM    565  CG  LEU A  58      96.000 202.260 146.220  1.00  0.00           C
ATOM    566  CD1 LEU A  58      96.840 201.870 144.990  1.00  0.00           C
ATOM    567  CD2 LEU A  58      96.560 201.700 147.510  1.00  0.00           C
ATOM    568  C   LEU A  58      94.260 204.690 144.990  1.00  0.00           C
ATOM    569  O   LEU A  58      93.810 204.180 143.990  1.00  0.00           O
ATOM    570  N   ILE A  59      93.450 205.340 145.830  1.00  0.00           N
ATOM    571  H   ILE A  59      93.760 205.690 146.710  1.00  0.00           H
ATOM    572  CA  ILE A  59      91.990 205.320 145.660  1.00  0.00           C
ATOM    573  CB  ILE A  59      91.300 205.640 146.990  1.00  0.00           C
ATOM    574  CG1 ILE A  59      91.520 204.580 148.020  1.00  0.00           C
ATOM    575  CG2 ILE A  59      89.910 206.160 146.860  1.00  0.00           C
ATOM    576  CD  ILE A  59      91.580 203.150 147.500  1.00  0.00           C
ATOM    577  C   ILE A  59      91.540 206.160 144.490  1.00  0.00           C
ATOM    578  O   ILE A  59      90.620 205.740 143.780  1.00  0.00           O
ATOM    579  N   ARG A  60      92.170 207.350 144.150  1.00  0.00           N
ATOM    580  H   ARG A  60      92.920 207.780 144.660  1.00  0.00           H
ATOM    581  CA  ARG A  60      91.770 208.040 142.900  1.00  0.00           C
ATOM    582  CB  ARG A  60      92.370 209.460 142.770  1.00  0.00           C
ATOM    583  CG  ARG A  60      92.520 210.230 144.110  1.00  0.00           C
ATOM    584  CD  ARG A  60      93.340 211.460 143.810  1.00  0.00           C
ATOM    585  NE  ARG A  60      93.250 212.280 144.990  1.00  0.00           N
ATOM    586  HE  ARG A  60      93.790 212.030 145.790  1.00  0.00           H
ATOM    587  CZ  ARG A  60      92.370 213.300 145.160  1.00  0.00           C
ATOM    588  NH1 ARG A  60      91.600 213.720 144.200  1.00  0.00           N
ATOM    589 1HH1 ARG A  60      91.420 213.170 143.390  1.00  0.00           H
ATOM    590 2HH1 ARG A  60      91.320 214.680 144.230  1.00  0.00           H
ATOM    591  NH2 ARG A  60      92.420 214.110 146.230  1.00  0.00           N
ATOM    592 1HH2 ARG A  60      93.060 213.960 146.990  1.00  0.00           H
ATOM    593 2HH2 ARG A  60      91.830 214.910 146.290  1.00  0.00           H
ATOM    594  C   ARG A  60      92.130 207.260 141.610  1.00  0.00           C
ATOM    595  O   ARG A  60      91.440 207.350 140.530  1.00  0.00           O
ATOM    596  N   LYS A  61      93.170 206.410 141.710  1.00  0.00           N
ATOM    597  H   LYS A  61      93.930 206.650 142.310  1.00  0.00           H
ATOM    598  CA  LYS A  61      93.550 205.500 140.630  1.00  0.00           C
ATOM    599  CB  LYS A  61      94.910 204.920 140.930  1.00  0.00           C
ATOM    600  CG  LYS A  61      95.980 205.890 140.620  1.00  0.00           C
ATOM    601  CD  LYS A  61      97.270 205.060 140.420  1.00  0.00           C
ATOM    602  CE  LYS A  61      98.090 205.650 139.300  1.00  0.00           C
ATOM    603  NZ  LYS A  61      99.100 204.610 138.930  1.00  0.00           N
ATOM    604  HZ1 LYS A  61      99.670 204.900 138.160  1.00  0.00           H
ATOM    605  HZ2 LYS A  61      99.680 204.480 139.730  1.00  0.00           H
ATOM    606  HZ3 LYS A  61      98.470 203.900 138.630  1.00  0.00           H
ATOM    607  C   LYS A  61      92.600 204.320 140.390  1.00  0.00           C
ATOM    608  O   LYS A  61      92.130 204.180 139.270  1.00  0.00           O
ATOM    609  N   SER A  62      92.420 203.470 141.410  1.00  0.00           N
ATOM    610  H   SER A  62      92.870 203.670 142.280  1.00  0.00           H
ATOM    611  CA  SER A  62      91.420 202.380 141.500  1.00  0.00           C
ATOM    612  CB  SER A  62      89.910 202.880 141.320  1.00  0.00           C
ATOM    613  OG  SER A  62      89.510 203.300 142.670  1.00  0.00           O
ATOM    614  HG  SER A  62      89.820 204.250 142.720  1.00  0.00           H
ATOM    615  C   SER A  62      91.530 201.110 140.610  1.00  0.00           C
ATOM    616  O   SER A  62      91.690 201.260 139.430  1.00  0.00           O
ATOM    617  N   ASN A  63      91.260 199.880 141.150  1.00  0.00           N
ATOM    618  H   ASN A  63      91.240 199.730 142.140  1.00  0.00           H
ATOM    619  CA  ASN A  63      91.330 198.470 140.530  1.00  0.00           C
ATOM    620  CB  ASN A  63      89.870 197.870 140.590  1.00  0.00           C
ATOM    621  CG  ASN A  63      89.130 197.700 141.900  1.00  0.00           C
ATOM    622  OD1 ASN A  63      88.580 198.590 142.520  1.00  0.00           O
ATOM    623  ND2 ASN A  63      89.140 196.550 142.500  1.00  0.00           N
ATOM    624 1HD2 ASN A  63      89.600 195.780 142.070  1.00  0.00           H
ATOM    625 2HD2 ASN A  63      88.490 196.270 143.210  1.00  0.00           H
ATOM    626  C   ASN A  63      91.930 198.410 139.080  1.00  0.00           C
ATOM    627  O   ASN A  63      93.060 197.950 138.850  1.00  0.00           O
ATOM    628  N   HIS A  64      91.060 198.670 138.160  1.00  0.00           N
ATOM    629  H   HIS A  64      90.210 199.150 138.390  1.00  0.00           H
ATOM    630  CA  HIS A  64      91.200 198.610 136.640  1.00  0.00           C
ATOM    631  CB  HIS A  64      89.990 199.200 135.950  1.00  0.00           C
ATOM    632  CG  HIS A  64      88.680 198.610 136.420  1.00  0.00           C
ATOM    633  ND1 HIS A  64      88.200 198.700 137.660  1.00  0.00           N
ATOM    634  CD2 HIS A  64      87.840 197.750 135.760  1.00  0.00           C
ATOM    635  HD2 HIS A  64      87.920 197.440 134.720  1.00  0.00           H
ATOM    636  CE1 HIS A  64      87.100 197.980 137.720  1.00  0.00           C
ATOM    637  HE1 HIS A  64      86.480 197.800 138.610  1.00  0.00           H
ATOM    638  NE2 HIS A  64      86.860 197.410 136.540  1.00  0.00           N
ATOM    639  HE2 HIS A  64      86.270 196.620 136.420  1.00  0.00           H
ATOM    640  C   HIS A  64      92.440 199.210 136.050  1.00  0.00           C
ATOM    641  O   HIS A  64      92.780 198.930 134.950  1.00  0.00           O
ATOM    642  N   ASN A  65      92.990 200.350 136.610  1.00  0.00           N
ATOM    643  H   ASN A  65      92.470 200.750 137.370  1.00  0.00           H
ATOM    644  CA  ASN A  65      94.310 200.940 136.290  1.00  0.00           C
ATOM    645  CB  ASN A  65      94.690 201.940 137.450  1.00  0.00           C
ATOM    646  CG  ASN A  65      96.040 202.680 137.300  1.00  0.00           C
ATOM    647  OD1 ASN A  65      96.900 202.680 138.210  1.00  0.00           O
ATOM    648  ND2 ASN A  65      96.120 203.570 136.370  1.00  0.00           N
ATOM    649 1HD2 ASN A  65      95.380 204.020 135.870  1.00  0.00           H
ATOM    650 2HD2 ASN A  65      97.040 203.970 136.290  1.00  0.00           H
ATOM    651  C   ASN A  65      95.400 199.820 136.170  1.00  0.00           C
ATOM    652  O   ASN A  65      96.140 199.620 135.240  1.00  0.00           O
ATOM    653  N   PHE A  66      95.290 198.870 137.160  1.00  0.00           N
ATOM    654  H   PHE A  66      94.720 198.720 137.970  1.00  0.00           H
ATOM    655  CA  PHE A  66      96.090 197.640 137.070  1.00  0.00           C
ATOM    656  CB  PHE A  66      96.370 197.040 138.440  1.00  0.00           C
ATOM    657  CG  PHE A  66      96.540 198.050 139.590  1.00  0.00           C
ATOM    658  CD1 PHE A  66      97.550 198.970 139.590  1.00  0.00           C
ATOM    659  HD1 PHE A  66      98.500 198.660 139.160  1.00  0.00           H
ATOM    660  CD2 PHE A  66      95.530 198.220 140.560  1.00  0.00           C
ATOM    661  HD2 PHE A  66      94.680 197.540 140.590  1.00  0.00           H
ATOM    662  CE1 PHE A  66      97.680 200.010 140.470  1.00  0.00           C
ATOM    663  HE1 PHE A  66      98.650 200.500 140.430  1.00  0.00           H
ATOM    664  CE2 PHE A  66      95.600 199.340 141.410  1.00  0.00           C
ATOM    665  HE2 PHE A  66      94.800 199.490 142.140  1.00  0.00           H
ATOM    666  CZ  PHE A  66      96.630 200.230 141.350  1.00  0.00           C
ATOM    667  HZ  PHE A  66      96.640 201.170 141.910  1.00  0.00           H
ATOM    668  C   PHE A  66      95.490 196.550 136.170  1.00  0.00           C
ATOM    669  O   PHE A  66      94.690 195.750 136.580  1.00  0.00           O
ATOM    670  N   LEU A  67      96.050 196.540 134.960  1.00  0.00           N
ATOM    671  H   LEU A  67      96.670 197.270 134.650  1.00  0.00           H
ATOM    672  CA  LEU A  67      95.810 195.480 134.010  1.00  0.00           C
ATOM    673  CB  LEU A  67      95.770 196.010 132.610  1.00  0.00           C
ATOM    674  CG  LEU A  67      95.310 194.980 131.580  1.00  0.00           C
ATOM    675  CD1 LEU A  67      93.890 194.550 131.890  1.00  0.00           C
ATOM    676  CD2 LEU A  67      95.340 195.440 130.140  1.00  0.00           C
ATOM    677  C   LEU A  67      97.040 194.550 134.200  1.00  0.00           C
ATOM    678  O   LEU A  67      98.160 194.900 133.940  1.00  0.00           O
ATOM    679  N   VAL A  68      96.740 193.330 134.660  1.00  0.00           N
ATOM    680  H   VAL A  68      95.780 193.080 134.770  1.00  0.00           H
ATOM    681  CA  VAL A  68      97.740 192.280 134.830  1.00  0.00           C
ATOM    682  CB  VAL A  68      97.760 191.820 136.320  1.00  0.00           C
ATOM    683  CG1 VAL A  68      98.900 190.870 136.590  1.00  0.00           C
ATOM    684  CG2 VAL A  68      97.770 193.010 137.250  1.00  0.00           C
ATOM    685  C   VAL A  68      97.680 191.150 133.780  1.00  0.00           C
ATOM    686  O   VAL A  68      96.920 190.200 133.990  1.00  0.00           O
ATOM    687  N   GLN A  69      98.610 191.270 132.840  1.00  0.00           N
ATOM    688  H   GLN A  69      99.280 192.010 132.850  1.00  0.00           H
ATOM    689  CA  GLN A  69      98.640 190.310 131.750  1.00  0.00           C
ATOM    690  CB  GLN A  69      98.950 191.100 130.430  1.00  0.00           C
ATOM    691  CG  GLN A  69      97.890 192.200 130.150  1.00  0.00           C
ATOM    692  CD  GLN A  69      98.110 193.150 128.990  1.00  0.00           C
ATOM    693  OE1 GLN A  69      98.250 194.360 129.240  1.00  0.00           O
ATOM    694  NE2 GLN A  69      98.180 192.600 127.770  1.00  0.00           N
ATOM    695 1HE2 GLN A  69      98.200 191.600 127.720  1.00  0.00           H
ATOM    696 2HE2 GLN A  69      98.220 193.210 126.980  1.00  0.00           H
ATOM    697  C   GLN A  69      99.630 189.160 132.040  1.00  0.00           C
ATOM    698  O   GLN A  69     100.830 189.410 132.110  1.00  0.00           O
ATOM    699  N   ALA A  70      99.000 188.050 132.430  1.00  0.00           N
ATOM    700  H   ALA A  70      98.010 188.000 132.540  1.00  0.00           H
ATOM    701  CA  ALA A  70      99.660 186.760 132.650  1.00  0.00           C
ATOM    702  CB  ALA A  70      98.730 186.070 133.700  1.00  0.00           C
ATOM    703  C   ALA A  70      99.800 185.930 131.320  1.00  0.00           C
ATOM    704  O   ALA A  70      99.040 185.010 131.150  1.00  0.00           O
ATOM    705  N   GLY A  71     100.560 186.440 130.380  1.00  0.00           N
ATOM    706  H   GLY A  71     101.050 187.290 130.560  1.00  0.00           H
ATOM    707  CA  GLY A  71     100.700 185.840 129.040  1.00  0.00           C
ATOM    708  C   GLY A  71      99.500 186.120 128.090  1.00  0.00           C
ATOM    709  O   GLY A  71      99.380 187.230 127.540  1.00  0.00           O
ATOM    710  N   ASN A  72      98.510 185.250 128.180  1.00  0.00           N
ATOM    711  H   ASN A  72      98.680 184.370 128.630  1.00  0.00           H
ATOM    712  CA  ASN A  72      97.170 185.370 127.570  1.00  0.00           C
ATOM    713  CB  ASN A  72      96.720 184.230 126.720  1.00  0.00           C
ATOM    714  CG  ASN A  72      96.830 182.880 127.480  1.00  0.00           C
ATOM    715  OD1 ASN A  72      97.920 182.300 127.490  1.00  0.00           O
ATOM    716  ND2 ASN A  72      95.790 182.360 128.110  1.00  0.00           N
ATOM    717 1HD2 ASN A  72      94.920 182.780 127.830  1.00  0.00           H
ATOM    718 2HD2 ASN A  72      95.870 181.660 128.810  1.00  0.00           H
ATOM    719  C   ASN A  72      96.060 185.790 128.560  1.00  0.00           C
ATOM    720  O   ASN A  72      94.990 186.260 128.180  1.00  0.00           O
ATOM    721  N   VAL A  73      96.320 185.540 129.850  1.00  0.00           N
ATOM    722  H   VAL A  73      97.220 185.370 130.250  1.00  0.00           H
ATOM    723  CA  VAL A  73      95.310 185.880 130.880  1.00  0.00           C
ATOM    724  CB  VAL A  73      95.210 184.740 131.910  1.00  0.00           C
ATOM    725  CG1 VAL A  73      94.160 185.030 132.990  1.00  0.00           C
ATOM    726  CG2 VAL A  73      95.090 183.370 131.290  1.00  0.00           C
ATOM    727  C   VAL A  73      95.410 187.260 131.590  1.00  0.00           C
ATOM    728  O   VAL A  73      96.290 187.500 132.360  1.00  0.00           O
ATOM    729  N   GLN A  74      94.290 188.000 131.600  1.00  0.00           N
ATOM    730  H   GLN A  74      93.470 187.670 131.140  1.00  0.00           H
ATOM    731  CA  GLN A  74      94.080 189.260 132.320  1.00  0.00           C
ATOM    732  CB  GLN A  74      93.370 190.330 131.450  1.00  0.00           C
ATOM    733  CG  GLN A  74      94.120 190.780 130.210  1.00  0.00           C
ATOM    734  CD  GLN A  74      93.190 191.560 129.220  1.00  0.00           C
ATOM    735  OE1 GLN A  74      92.870 192.730 129.510  1.00  0.00           O
ATOM    736  NE2 GLN A  74      92.800 190.970 128.160  1.00  0.00           N
ATOM    737 1HE2 GLN A  74      92.940 190.000 127.950  1.00  0.00           H
ATOM    738 2HE2 GLN A  74      92.500 191.500 127.370  1.00  0.00           H
ATOM    739  C   GLN A  74      93.460 189.090 133.670  1.00  0.00           C
ATOM    740  O   GLN A  74      92.470 188.470 133.840  1.00  0.00           O
ATOM    741  N   LEU A  75      94.370 189.200 134.640  1.00  0.00           N
ATOM    742  H   LEU A  75      95.270 189.600 134.500  1.00  0.00           H
ATOM    743  CA  LEU A  75      94.020 188.940 136.060  1.00  0.00           C
ATOM    744  CB  LEU A  75      95.250 188.850 136.950  1.00  0.00           C
ATOM    745  CG  LEU A  75      95.980 187.490 136.780  1.00  0.00           C
ATOM    746  CD1 LEU A  75      97.390 187.610 137.370  1.00  0.00           C
ATOM    747  CD2 LEU A  75      95.290 186.330 137.590  1.00  0.00           C
ATOM    748  C   LEU A  75      93.200 190.130 136.680  1.00  0.00           C
ATOM    749  O   LEU A  75      93.700 191.250 136.850  1.00  0.00           O
ATOM    750  N   ARG A  76      91.940 189.840 136.930  1.00  0.00           N
ATOM    751  H   ARG A  76      91.510 188.930 136.910  1.00  0.00           H
ATOM    752  CA  ARG A  76      90.960 190.820 137.440  1.00  0.00           C
ATOM    753  CB  ARG A  76      89.600 190.100 137.280  1.00  0.00           C
ATOM    754  CG  ARG A  76      88.460 191.080 137.610  1.00  0.00           C
ATOM    755  CD  ARG A  76      87.130 190.320 137.750  1.00  0.00           C
ATOM    756  NE  ARG A  76      86.480 190.330 136.420  1.00  0.00           N
ATOM    757  HE  ARG A  76      86.910 189.880 135.640  1.00  0.00           H
ATOM    758  CZ  ARG A  76      85.350 190.970 136.020  1.00  0.00           C
ATOM    759  NH1 ARG A  76      84.650 191.850 136.780  1.00  0.00           N
ATOM    760 1HH1 ARG A  76      84.940 192.280 137.630  1.00  0.00           H
ATOM    761 2HH1 ARG A  76      83.720 192.030 136.460  1.00  0.00           H
ATOM    762  NH2 ARG A  76      85.060 190.970 134.700  1.00  0.00           N
ATOM    763 1HH2 ARG A  76      85.710 190.550 134.060  1.00  0.00           H
ATOM    764 2HH2 ARG A  76      84.140 191.250 134.450  1.00  0.00           H
ATOM    765  C   ARG A  76      91.050 191.280 138.870  1.00  0.00           C
ATOM    766  O   ARG A  76      90.960 190.480 139.790  1.00  0.00           O
ATOM    767  N   VAL A  77      91.410 192.530 139.110  1.00  0.00           N
ATOM    768  H   VAL A  77      91.010 193.270 138.570  1.00  0.00           H
ATOM    769  CA  VAL A  77      91.870 192.970 140.460  1.00  0.00           C
ATOM    770  CB  VAL A  77      92.850 194.110 140.390  1.00  0.00           C
ATOM    771  CG1 VAL A  77      93.230 194.750 141.760  1.00  0.00           C
ATOM    772  CG2 VAL A  77      94.090 193.640 139.620  1.00  0.00           C
ATOM    773  C   VAL A  77      90.600 193.190 141.330  1.00  0.00           C
ATOM    774  O   VAL A  77      89.820 194.120 141.150  1.00  0.00           O
ATOM    775  N   ILE A  78      90.560 192.370 142.360  1.00  0.00           N
ATOM    776  H   ILE A  78      91.380 191.860 142.600  1.00  0.00           H
ATOM    777  CA  ILE A  78      89.360 192.490 143.330  1.00  0.00           C
ATOM    778  CB  ILE A  78      88.560 191.150 143.520  1.00  0.00           C
ATOM    779  CG1 ILE A  78      89.550 190.010 143.600  1.00  0.00           C
ATOM    780  CG2 ILE A  78      87.570 190.910 142.350  1.00  0.00           C
ATOM    781  CD  ILE A  78      89.540 189.400 145.040  1.00  0.00           C
ATOM    782  C   ILE A  78      89.760 193.060 144.680  1.00  0.00           C
ATOM    783  O   ILE A  78      88.900 193.610 145.420  1.00  0.00           O
ATOM    784  N   GLY A  79      91.000 192.870 145.030  1.00  0.00           N
ATOM    785  H   GLY A  79      91.680 192.290 144.580  1.00  0.00           H
ATOM    786  CA  GLY A  79      91.610 193.540 146.240  1.00  0.00           C
ATOM    787  C   GLY A  79      92.970 194.240 145.930  1.00  0.00           C
ATOM    788  O   GLY A  79      93.780 193.810 145.100  1.00  0.00           O
ATOM    789  N   HIS A  80      93.050 195.350 146.620  1.00  0.00           N
ATOM    790  H   HIS A  80      92.590 195.500 147.500  1.00  0.00           H
ATOM    791  CA  HIS A  80      94.350 196.080 146.580  1.00  0.00           C
ATOM    792  CB  HIS A  80      94.440 197.100 145.410  1.00  0.00           C
ATOM    793  CG  HIS A  80      93.260 198.020 145.330  1.00  0.00           C
ATOM    794  ND1 HIS A  80      93.230 199.100 146.090  1.00  0.00           N
ATOM    795  HD1 HIS A  80      93.550 199.160 147.040  1.00  0.00           H
ATOM    796  CD2 HIS A  80      92.580 198.290 144.240  1.00  0.00           C
ATOM    797  HD2 HIS A  80      92.230 197.640 143.440  1.00  0.00           H
ATOM    798  CE1 HIS A  80      92.670 200.100 145.390  1.00  0.00           C
ATOM    799  HE1 HIS A  80      92.900 201.140 145.580  1.00  0.00           H
ATOM    800  NE2 HIS A  80      92.180 199.530 144.290  1.00  0.00           N
ATOM    801  C   HIS A  80      94.840 196.680 147.900  1.00  0.00           C
ATOM    802  O   HIS A  80      94.700 197.870 148.130  1.00  0.00           O
ATOM    803  N   SER A  81      95.660 195.850 148.590  1.00  0.00           N
ATOM    804  H   SER A  81      96.070 195.020 148.210  1.00  0.00           H
ATOM    805  CA  SER A  81      96.170 196.150 149.960  1.00  0.00           C
ATOM    806  CB  SER A  81      96.070 194.920 150.890  1.00  0.00           C
ATOM    807  OG  SER A  81      94.800 194.350 150.950  1.00  0.00           O
ATOM    808  HG  SER A  81      94.130 195.100 150.960  1.00  0.00           H
ATOM    809  C   SER A  81      97.630 196.630 149.920  1.00  0.00           C
ATOM    810  O   SER A  81      98.480 196.070 149.240  1.00  0.00           O
ATOM    811  N   MET A  82      97.880 197.730 150.660  1.00  0.00           N
ATOM    812  H   MET A  82      97.330 197.970 151.460  1.00  0.00           H
ATOM    813  CA  MET A  82      99.220 198.400 150.650  1.00  0.00           C
ATOM    814  CB  MET A  82      99.020 199.860 150.340  1.00  0.00           C
ATOM    815  CG  MET A  82     100.350 200.630 150.220  1.00  0.00           C
ATOM    816  SD  MET A  82     101.690 199.870 149.210  1.00  0.00           S
ATOM    817  CE  MET A  82     102.980 201.140 149.390  1.00  0.00           C
ATOM    818  C   MET A  82     100.020 198.120 151.960  1.00  0.00           C
ATOM    819  O   MET A  82      99.850 198.790 152.950  1.00  0.00           O
ATOM    820  N   GLN A  83     101.020 197.280 151.850  1.00  0.00           N
ATOM    821  H   GLN A  83     101.380 196.980 150.970  1.00  0.00           H
ATOM    822  CA  GLN A  83     101.920 196.870 152.930  1.00  0.00           C
ATOM    823  CB  GLN A  83     101.980 195.320 152.920  1.00  0.00           C
ATOM    824  CG  GLN A  83     102.650 194.840 154.160  1.00  0.00           C
ATOM    825  CD  GLN A  83     102.740 193.280 154.280  1.00  0.00           C
ATOM    826  OE1 GLN A  83     102.340 192.460 153.410  1.00  0.00           O
ATOM    827  NE2 GLN A  83     103.410 192.910 155.370  1.00  0.00           N
ATOM    828 1HE2 GLN A  83     103.620 193.580 156.090  1.00  0.00           H
ATOM    829 2HE2 GLN A  83     103.950 192.070 155.420  1.00  0.00           H
ATOM    830  C   GLN A  83     103.340 197.520 152.740  1.00  0.00           C
ATOM    831  O   GLN A  83     104.110 197.110 151.880  1.00  0.00           O
ATOM    832  N   ASN A  84     103.620 198.380 153.710  1.00  0.00           N
ATOM    833  H   ASN A  84     103.010 198.460 154.500  1.00  0.00           H
ATOM    834  CA  ASN A  84     104.810 199.290 153.770  1.00  0.00           C
ATOM    835  CB  ASN A  84     106.020 198.590 154.520  1.00  0.00           C
ATOM    836  CG  ASN A  84     105.770 198.250 155.980  1.00  0.00           C
ATOM    837  OD1 ASN A  84     104.750 198.390 156.620  1.00  0.00           O
ATOM    838  ND2 ASN A  84     106.900 198.190 156.630  1.00  0.00           N
ATOM    839 1HD2 ASN A  84     107.810 198.210 156.220  1.00  0.00           H
ATOM    840 2HD2 ASN A  84     106.730 198.190 157.620  1.00  0.00           H
ATOM    841  C   ASN A  84     105.330 199.870 152.430  1.00  0.00           C
ATOM    842  O   ASN A  84     105.170 201.060 152.130  1.00  0.00           O
ATOM    843  N   CYS A  85     106.050 199.030 151.650  1.00  0.00           N
ATOM    844  H   CYS A  85     106.300 198.100 151.910  1.00  0.00           H
ATOM    845  CA  CYS A  85     106.700 199.390 150.310  1.00  0.00           C
ATOM    846  CB  CYS A  85     108.210 199.070 150.390  1.00  0.00           C
ATOM    847  SG  CYS A  85     109.130 199.970 149.150  1.00  0.00           S
ATOM    848  HG  CYS A  85     108.910 198.980 148.290  1.00  0.00           H
ATOM    849  C   CYS A  85     106.010 198.760 149.090  1.00  0.00           C
ATOM    850  O   CYS A  85     106.180 199.170 147.980  1.00  0.00           O
ATOM    851  N   VAL A  86     105.300 197.650 149.310  1.00  0.00           N
ATOM    852  H   VAL A  86     105.000 197.450 150.240  1.00  0.00           H
ATOM    853  CA  VAL A  86     104.730 196.730 148.290  1.00  0.00           C
ATOM    854  CB  VAL A  86     105.260 195.310 148.560  1.00  0.00           C
ATOM    855  CG1 VAL A  86     104.660 194.770 149.920  1.00  0.00           C
ATOM    856  CG2 VAL A  86     105.270 194.370 147.370  1.00  0.00           C
ATOM    857  C   VAL A  86     103.210 196.860 148.250  1.00  0.00           C
ATOM    858  O   VAL A  86     102.520 196.980 149.270  1.00  0.00           O
ATOM    859  N   LEU A  87     102.680 196.900 147.060  1.00  0.00           N
ATOM    860  H   LEU A  87     103.320 197.150 146.330  1.00  0.00           H
ATOM    861  CA  LEU A  87     101.250 196.820 146.720  1.00  0.00           C
ATOM    862  CB  LEU A  87     101.060 197.490 145.350  1.00  0.00           C
ATOM    863  CG  LEU A  87      99.600 197.900 145.230  1.00  0.00           C
ATOM    864  CD1 LEU A  87      99.220 198.980 146.240  1.00  0.00           C
ATOM    865  CD2 LEU A  87      99.470 198.300 143.770  1.00  0.00           C
ATOM    866  C   LEU A  87     100.860 195.370 146.630  1.00  0.00           C
ATOM    867  O   LEU A  87     101.560 194.630 145.960  1.00  0.00           O
ATOM    868  N   LYS A  88      99.780 194.930 147.160  1.00  0.00           N
ATOM    869  H   LYS A  88      99.300 195.500 147.830  1.00  0.00           H
ATOM    870  CA  LYS A  88      99.330 193.540 147.190  1.00  0.00           C
ATOM    871  CB  LYS A  88      99.330 192.830 148.570  1.00  0.00           C
ATOM    872  CG  LYS A  88     100.740 192.830 149.120  1.00  0.00           C
ATOM    873  CD  LYS A  88     100.710 192.450 150.630  1.00  0.00           C
ATOM    874  CE  LYS A  88      99.990 191.120 150.900  1.00  0.00           C
ATOM    875  NZ  LYS A  88      99.980 190.800 152.370  1.00  0.00           N
ATOM    876  HZ1 LYS A  88      99.420 191.550 152.720  1.00  0.00           H
ATOM    877  HZ2 LYS A  88      99.640 189.880 152.570  1.00  0.00           H
ATOM    878  HZ3 LYS A  88     100.930 190.820 152.690  1.00  0.00           H
ATOM    879  C   LYS A  88      97.990 193.280 146.450  1.00  0.00           C
ATOM    880  O   LYS A  88      96.890 193.540 147.000  1.00  0.00           O
ATOM    881  N   LEU A  89      98.190 193.060 145.150  1.00  0.00           N
ATOM    882  H   LEU A  89      99.090 192.880 144.750  1.00  0.00           H
ATOM    883  CA  LEU A  89      97.000 192.850 144.230  1.00  0.00           C
ATOM    884  CB  LEU A  89      97.350 193.060 142.710  1.00  0.00           C
ATOM    885  CG  LEU A  89      98.050 194.390 142.390  1.00  0.00           C
ATOM    886  CD1 LEU A  89      98.460 194.510 140.910  1.00  0.00           C
ATOM    887  CD2 LEU A  89      97.150 195.620 142.820  1.00  0.00           C
ATOM    888  C   LEU A  89      96.350 191.480 144.290  1.00  0.00           C
ATOM    889  O   LEU A  89      96.750 190.500 143.640  1.00  0.00           O
ATOM    890  N   LYS A  90      95.350 191.520 145.130  1.00  0.00           N
ATOM    891  H   LYS A  90      94.960 192.350 145.530  1.00  0.00           H
ATOM    892  CA  LYS A  90      94.570 190.250 145.260  1.00  0.00           C
ATOM    893  CB  LYS A  90      93.770 190.240 146.600  1.00  0.00           C
ATOM    894  CG  LYS A  90      93.930 188.820 147.180  1.00  0.00           C
ATOM    895  CD  LYS A  90      92.840 188.540 148.330  1.00  0.00           C
ATOM    896  CE  LYS A  90      92.790 187.140 148.830  1.00  0.00           C
ATOM    897  NZ  LYS A  90      91.740 186.880 149.830  1.00  0.00           N
ATOM    898  HZ1 LYS A  90      91.870 187.470 150.630  1.00  0.00           H
ATOM    899  HZ2 LYS A  90      90.760 186.980 149.650  1.00  0.00           H
ATOM    900  HZ3 LYS A  90      91.980 185.960 150.130  1.00  0.00           H
ATOM    901  C   LYS A  90      93.530 190.040 144.140  1.00  0.00           C
ATOM    902  O   LYS A  90      92.660 190.900 143.860  1.00  0.00           O
ATOM    903  N   VAL A  91      93.630 188.930 143.510  1.00  0.00           N
ATOM    904  H   VAL A  91      94.270 188.180 143.680  1.00  0.00           H
ATOM    905  CA  VAL A  91      93.070 188.810 142.140  1.00  0.00           C
ATOM    906  CB  VAL A  91      94.210 188.860 141.090  1.00  0.00           C
ATOM    907  CG1 VAL A  91      94.970 190.200 140.970  1.00  0.00           C
ATOM    908  CG2 VAL A  91      95.310 187.790 141.320  1.00  0.00           C
ATOM    909  C   VAL A  91      92.210 187.570 141.870  1.00  0.00           C
ATOM    910  O   VAL A  91      92.250 186.580 142.590  1.00  0.00           O
ATOM    911  N   ASP A  92      91.520 187.520 140.760  1.00  0.00           N
ATOM    912  H   ASP A  92      91.540 188.250 140.080  1.00  0.00           H
ATOM    913  CA  ASP A  92      90.600 186.380 140.400  1.00  0.00           C
ATOM    914  CB  ASP A  92      89.720 186.830 139.230  1.00  0.00           C
ATOM    915  CG  ASP A  92      90.350 186.720 137.850  1.00  0.00           C
ATOM    916  OD1 ASP A  92      89.760 186.280 136.910  1.00  0.00           O
ATOM    917  OD2 ASP A  92      91.530 187.120 137.740  1.00  0.00           O
ATOM    918  C   ASP A  92      90.980 184.900 140.430  1.00  0.00           C
ATOM    919  O   ASP A  92      90.270 183.980 140.770  1.00  0.00           O
ATOM    920  N   THR A  93      92.160 184.630 139.980  1.00  0.00           N
ATOM    921  H   THR A  93      92.690 185.320 139.490  1.00  0.00           H
ATOM    922  CA  THR A  93      92.750 183.290 139.970  1.00  0.00           C
ATOM    923  CB  THR A  93      92.790 182.600 138.580  1.00  0.00           C
ATOM    924  OG1 THR A  93      93.540 183.300 137.520  1.00  0.00           O
ATOM    925  HG1 THR A  93      92.970 184.040 137.150  1.00  0.00           H
ATOM    926  CG2 THR A  93      91.460 182.120 138.060  1.00  0.00           C
ATOM    927  C   THR A  93      94.070 183.010 140.660  1.00  0.00           C
ATOM    928  O   THR A  93      94.850 183.900 140.910  1.00  0.00           O
ATOM    929  N   ALA A  94      94.160 181.800 141.220  1.00  0.00           N
ATOM    930  H   ALA A  94      93.310 181.290 141.340  1.00  0.00           H
ATOM    931  CA  ALA A  94      95.330 181.140 141.790  1.00  0.00           C
ATOM    932  CB  ALA A  94      94.930 179.940 142.690  1.00  0.00           C
ATOM    933  C   ALA A  94      96.190 180.680 140.650  1.00  0.00           C
ATOM    934  O   ALA A  94      95.770 179.970 139.760  1.00  0.00           O
ATOM    935  N   ASN A  95      97.470 180.880 140.810  1.00  0.00           N
ATOM    936  H   ASN A  95      97.800 181.420 141.580  1.00  0.00           H
ATOM    937  CA  ASN A  95      98.530 180.420 139.850  1.00  0.00           C
ATOM    938  CB  ASN A  95      99.790 181.040 140.460  1.00  0.00           C
ATOM    939  CG  ASN A  95     101.020 180.710 139.610  1.00  0.00           C
ATOM    940  OD1 ASN A  95     101.180 179.770 138.830  1.00  0.00           O
ATOM    941  ND2 ASN A  95     101.850 181.680 139.640  1.00  0.00           N
ATOM    942 1HD2 ASN A  95     101.810 182.550 140.140  1.00  0.00           H
ATOM    943 2HD2 ASN A  95     102.610 181.620 139.000  1.00  0.00           H
ATOM    944  C   ASN A  95      98.650 178.850 139.850  1.00  0.00           C
ATOM    945  O   ASN A  95      98.930 178.270 140.890  1.00  0.00           O
ATOM    946  N   PRO A  96      98.460 178.210 138.680  1.00  0.00           N
ATOM    947  CA  PRO A  96      98.760 176.790 138.280  1.00  0.00           C
ATOM    948  CB  PRO A  96      98.730 176.810 136.850  1.00  0.00           C
ATOM    949  CG  PRO A  96      97.560 177.720 136.510  1.00  0.00           C
ATOM    950  CD  PRO A  96      97.790 178.870 137.510  1.00  0.00           C
ATOM    951  C   PRO A  96     100.040 176.170 138.800  1.00  0.00           C
ATOM    952  O   PRO A  96     100.060 174.960 139.060  1.00  0.00           O
ATOM    953  N   LYS A  97     101.100 176.940 138.990  1.00  0.00           N
ATOM    954  H   LYS A  97     100.970 177.910 138.790  1.00  0.00           H
ATOM    955  CA  LYS A  97     102.370 176.590 139.560  1.00  0.00           C
ATOM    956  CB  LYS A  97     103.310 176.200 138.410  1.00  0.00           C
ATOM    957  CG  LYS A  97     104.520 175.520 138.950  1.00  0.00           C
ATOM    958  CD  LYS A  97     105.250 174.940 137.820  1.00  0.00           C
ATOM    959  CE  LYS A  97     106.600 174.310 138.290  1.00  0.00           C
ATOM    960  NZ  LYS A  97     107.320 173.760 137.080  1.00  0.00           N
ATOM    961  HZ1 LYS A  97     106.700 173.250 136.490  1.00  0.00           H
ATOM    962  HZ2 LYS A  97     107.550 174.520 136.480  1.00  0.00           H
ATOM    963  HZ3 LYS A  97     108.180 173.320 137.340  1.00  0.00           H
ATOM    964  C   LYS A  97     102.910 177.640 140.400  1.00  0.00           C
ATOM    965  O   LYS A  97     103.490 178.620 140.030  1.00  0.00           O
ATOM    966  N   THR A  98     102.750 177.350 141.730  1.00  0.00           N
ATOM    967  H   THR A  98     102.180 176.550 141.910  1.00  0.00           H
ATOM    968  CA  THR A  98     103.000 178.410 142.750  1.00  0.00           C
ATOM    969  CB  THR A  98     101.720 178.560 143.570  1.00  0.00           C
ATOM    970  OG1 THR A  98     101.780 179.810 144.320  1.00  0.00           O
ATOM    971  HG1 THR A  98     101.270 179.580 145.150  1.00  0.00           H
ATOM    972  CG2 THR A  98     101.270 177.450 144.540  1.00  0.00           C
ATOM    973  C   THR A  98     104.070 177.840 143.610  1.00  0.00           C
ATOM    974  O   THR A  98     104.000 176.700 143.940  1.00  0.00           O
ATOM    975  N   PRO A  99     105.170 178.560 143.790  1.00  0.00           N
ATOM    976  CA  PRO A  99     106.240 178.100 144.610  1.00  0.00           C
ATOM    977  CB  PRO A  99     107.450 179.040 144.470  1.00  0.00           C
ATOM    978  CG  PRO A  99     106.820 180.360 144.040  1.00  0.00           C
ATOM    979  CD  PRO A  99     105.590 179.900 143.230  1.00  0.00           C
ATOM    980  C   PRO A  99     105.890 177.910 146.080  1.00  0.00           C
ATOM    981  O   PRO A  99     104.880 178.450 146.610  1.00  0.00           O
ATOM    982  N   LYS A 100     106.800 177.400 146.800  1.00  0.00           N
ATOM    983  H   LYS A 100     107.460 176.790 146.360  1.00  0.00           H
ATOM    984  CA  LYS A 100     106.730 177.370 148.270  1.00  0.00           C
ATOM    985  CB  LYS A 100     107.210 176.110 148.980  1.00  0.00           C
ATOM    986  CG  LYS A 100     106.310 174.970 148.550  1.00  0.00           C
ATOM    987  CD  LYS A 100     107.050 173.730 149.140  1.00  0.00           C
ATOM    988  CE  LYS A 100     106.520 172.350 148.880  1.00  0.00           C
ATOM    989  NZ  LYS A 100     107.310 171.300 149.530  1.00  0.00           N
ATOM    990  HZ1 LYS A 100     107.410 171.390 150.520  1.00  0.00           H
ATOM    991  HZ2 LYS A 100     106.860 170.410 149.400  1.00  0.00           H
ATOM    992  HZ3 LYS A 100     108.240 171.430 149.200  1.00  0.00           H
ATOM    993  C   LYS A 100     107.450 178.610 148.840  1.00  0.00           C
ATOM    994  O   LYS A 100     108.640 178.470 149.130  1.00  0.00           O
ATOM    995  N   TYR A 101     106.820 179.750 148.700  1.00  0.00           N
ATOM    996  H   TYR A 101     106.030 179.840 148.090  1.00  0.00           H
ATOM    997  CA  TYR A 101     107.250 181.090 149.080  1.00  0.00           C
ATOM    998  CB  TYR A 101     106.480 182.230 148.460  1.00  0.00           C
ATOM    999  CG  TYR A 101     104.940 182.140 148.430  1.00  0.00           C
ATOM   1000  CD1 TYR A 101     104.270 182.680 149.510  1.00  0.00           C
ATOM   1001  HD1 TYR A 101     104.810 183.450 150.070  1.00  0.00           H
ATOM   1002  CD2 TYR A 101     104.320 181.280 147.490  1.00  0.00           C
ATOM   1003  HD2 TYR A 101     104.890 181.180 146.580  1.00  0.00           H
ATOM   1004  CE1 TYR A 101     102.940 182.280 149.660  1.00  0.00           C
ATOM   1005  HE1 TYR A 101     102.470 182.530 150.610  1.00  0.00           H
ATOM   1006  CE2 TYR A 101     102.970 180.970 147.620  1.00  0.00           C
ATOM   1007  HE2 TYR A 101     102.420 180.490 146.820  1.00  0.00           H
ATOM   1008  CZ  TYR A 101     102.300 181.460 148.740  1.00  0.00           C
ATOM   1009  OH  TYR A 101     100.930 181.290 148.810  1.00  0.00           O
ATOM   1010  HH  TYR A 101     100.610 180.870 147.970  1.00  0.00           H
ATOM   1011  C   TYR A 101     107.450 181.280 150.600  1.00  0.00           C
ATOM   1012  O   TYR A 101     106.510 181.000 151.360  1.00  0.00           O
ATOM   1013  N   LYS A 102     108.660 181.790 150.880  1.00  0.00           N
ATOM   1014  H   LYS A 102     109.320 181.910 150.140  1.00  0.00           H
ATOM   1015  CA  LYS A 102     109.110 182.170 152.190  1.00  0.00           C
ATOM   1016  CB  LYS A 102     110.130 181.290 152.910  1.00  0.00           C
ATOM   1017  CG  LYS A 102     109.500 179.930 153.230  1.00  0.00           C
ATOM   1018  CD  LYS A 102     110.590 179.150 153.930  1.00  0.00           C
ATOM   1019  CE  LYS A 102     110.180 177.650 153.940  1.00  0.00           C
ATOM   1020  NZ  LYS A 102     111.360 176.940 154.510  1.00  0.00           N
ATOM   1021  HZ1 LYS A 102     111.380 176.990 155.510  1.00  0.00           H
ATOM   1022  HZ2 LYS A 102     111.350 176.000 154.150  1.00  0.00           H
ATOM   1023  HZ3 LYS A 102     112.160 177.400 154.120  1.00  0.00           H
ATOM   1024  C   LYS A 102     109.590 183.580 152.100  1.00  0.00           C
ATOM   1025  O   LYS A 102     110.320 183.900 151.140  1.00  0.00           O
ATOM   1026  N   PHE A 103     109.160 184.400 153.030  1.00  0.00           N
ATOM   1027  H   PHE A 103     108.570 184.050 153.760  1.00  0.00           H
ATOM   1028  CA  PHE A 103     109.410 185.880 153.080  1.00  0.00           C
ATOM   1029  CB  PHE A 103     108.040 186.640 153.480  1.00  0.00           C
ATOM   1030  CG  PHE A 103     107.070 186.670 152.330  1.00  0.00           C
ATOM   1031  CD1 PHE A 103     107.550 187.070 151.040  1.00  0.00           C
ATOM   1032  HD1 PHE A 103     108.520 187.490 150.790  1.00  0.00           H
ATOM   1033  CD2 PHE A 103     105.770 186.380 152.560  1.00  0.00           C
ATOM   1034  HD2 PHE A 103     105.350 186.320 153.570  1.00  0.00           H
ATOM   1035  CE1 PHE A 103     106.660 187.120 149.960  1.00  0.00           C
ATOM   1036  HE1 PHE A 103     106.920 187.690 149.080  1.00  0.00           H
ATOM   1037  CE2 PHE A 103     104.870 186.340 151.490  1.00  0.00           C
ATOM   1038  HE2 PHE A 103     103.810 186.170 151.640  1.00  0.00           H
ATOM   1039  CZ  PHE A 103     105.360 186.790 150.220  1.00  0.00           C
ATOM   1040  HZ  PHE A 103     104.620 187.030 149.450  1.00  0.00           H
ATOM   1041  C   PHE A 103     110.510 186.290 154.050  1.00  0.00           C
ATOM   1042  O   PHE A 103     110.230 186.260 155.270  1.00  0.00           O
ATOM   1043  N   VAL A 104     111.710 186.570 153.630  1.00  0.00           N
ATOM   1044  H   VAL A 104     111.930 186.830 152.690  1.00  0.00           H
ATOM   1045  CA  VAL A 104     112.880 186.940 154.520  1.00  0.00           C
ATOM   1046  CB  VAL A 104     114.110 186.120 154.200  1.00  0.00           C
ATOM   1047  CG1 VAL A 104     113.990 184.810 154.910  1.00  0.00           C
ATOM   1048  CG2 VAL A 104     114.240 185.930 152.740  1.00  0.00           C
ATOM   1049  C   VAL A 104     113.320 188.400 154.560  1.00  0.00           C
ATOM   1050  O   VAL A 104     113.080 189.150 153.630  1.00  0.00           O
ATOM   1051  N   ARG A 105     113.820 188.910 155.700  1.00  0.00           N
ATOM   1052  H   ARG A 105     113.910 188.450 156.580  1.00  0.00           H
ATOM   1053  CA  ARG A 105     114.290 190.360 155.740  1.00  0.00           C
ATOM   1054  CB  ARG A 105     113.770 191.040 157.040  1.00  0.00           C
ATOM   1055  CG  ARG A 105     112.280 191.150 157.390  1.00  0.00           C
ATOM   1056  CD  ARG A 105     112.170 191.830 158.740  1.00  0.00           C
ATOM   1057  NE  ARG A 105     110.720 192.000 159.100  1.00  0.00           N
ATOM   1058  HE  ARG A 105     110.170 192.290 158.320  1.00  0.00           H
ATOM   1059  CZ  ARG A 105     110.090 191.540 160.150  1.00  0.00           C
ATOM   1060  NH1 ARG A 105     110.790 190.800 161.040  1.00  0.00           N
ATOM   1061 1HH1 ARG A 105     111.720 190.490 160.860  1.00  0.00           H
ATOM   1062 2HH1 ARG A 105     110.440 190.570 161.950  1.00  0.00           H
ATOM   1063  NH2 ARG A 105     108.730 191.600 160.200  1.00  0.00           N
ATOM   1064 1HH2 ARG A 105     108.300 192.070 159.430  1.00  0.00           H
ATOM   1065 2HH2 ARG A 105     108.360 191.150 161.010  1.00  0.00           H
ATOM   1066  C   ARG A 105     115.840 190.500 155.850  1.00  0.00           C
ATOM   1067  O   ARG A 105     116.450 189.820 156.670  1.00  0.00           O
ATOM   1068  N   ILE A 106     116.400 191.450 155.050  1.00  0.00           N
ATOM   1069  H   ILE A 106     115.870 192.190 154.630  1.00  0.00           H
ATOM   1070  CA  ILE A 106     117.840 191.510 154.710  1.00  0.00           C
ATOM   1071  CB  ILE A 106     118.030 192.270 153.380  1.00  0.00           C
ATOM   1072  CG1 ILE A 106     117.580 193.760 153.500  1.00  0.00           C
ATOM   1073  CG2 ILE A 106     117.420 191.450 152.230  1.00  0.00           C
ATOM   1074  CD  ILE A 106     117.460 194.500 152.240  1.00  0.00           C
ATOM   1075  C   ILE A 106     118.730 192.050 155.860  1.00  0.00           C
ATOM   1076  O   ILE A 106     118.300 192.560 156.910  1.00  0.00           O
ATOM   1077  N   GLN A 107     119.990 191.720 155.700  1.00  0.00           N
ATOM   1078  H   GLN A 107     120.260 190.850 155.310  1.00  0.00           H
ATOM   1079  CA  GLN A 107     121.070 192.220 156.530  1.00  0.00           C
ATOM   1080  CB  GLN A 107     121.400 191.160 157.560  1.00  0.00           C
ATOM   1081  CG  GLN A 107     120.440 190.960 158.780  1.00  0.00           C
ATOM   1082  CD  GLN A 107     120.760 189.600 159.430  1.00  0.00           C
ATOM   1083  OE1 GLN A 107     121.780 189.350 160.030  1.00  0.00           O
ATOM   1084  NE2 GLN A 107     120.130 188.600 158.910  1.00  0.00           N
ATOM   1085 1HE2 GLN A 107     119.590 188.620 158.070  1.00  0.00           H
ATOM   1086 2HE2 GLN A 107     120.250 187.710 159.360  1.00  0.00           H
ATOM   1087  C   GLN A 107     122.300 192.680 155.720  1.00  0.00           C
ATOM   1088  O   GLN A 107     122.390 192.310 154.590  1.00  0.00           O
ATOM   1089  N   PRO A 108     122.940 193.740 156.170  1.00  0.00           N
ATOM   1090  CA  PRO A 108     123.970 194.540 155.430  1.00  0.00           C
ATOM   1091  CB  PRO A 108     124.510 195.480 156.490  1.00  0.00           C
ATOM   1092  CG  PRO A 108     123.240 195.910 157.120  1.00  0.00           C
ATOM   1093  CD  PRO A 108     122.400 194.590 157.260  1.00  0.00           C
ATOM   1094  C   PRO A 108     125.120 193.600 155.080  1.00  0.00           C
ATOM   1095  O   PRO A 108     125.470 192.690 155.790  1.00  0.00           O
ATOM   1096  N   GLY A 109     125.230 193.450 153.780  1.00  0.00           N
ATOM   1097  H   GLY A 109     124.670 193.950 153.120  1.00  0.00           H
ATOM   1098  CA  GLY A 109     126.290 192.620 153.190  1.00  0.00           C
ATOM   1099  C   GLY A 109     126.050 191.270 152.440  1.00  0.00           C
ATOM   1100  O   GLY A 109     126.740 190.900 151.520  1.00  0.00           O
ATOM   1101  N   GLN A 110     124.940 190.570 152.800  1.00  0.00           N
ATOM   1102  H   GLN A 110     124.130 191.010 153.170  1.00  0.00           H
ATOM   1103  CA  GLN A 110     124.560 189.280 152.260  1.00  0.00           C
ATOM   1104  CB  GLN A 110     123.130 189.010 152.740  1.00  0.00           C
ATOM   1105  CG  GLN A 110     122.920 189.040 154.260  1.00  0.00           C
ATOM   1106  CD  GLN A 110     121.550 188.680 154.740  1.00  0.00           C
ATOM   1107  OE1 GLN A 110     120.630 189.370 154.400  1.00  0.00           O
ATOM   1108  NE2 GLN A 110     121.420 187.700 155.590  1.00  0.00           N
ATOM   1109 1HE2 GLN A 110     122.240 187.190 155.850  1.00  0.00           H
ATOM   1110 2HE2 GLN A 110     120.460 187.480 155.760  1.00  0.00           H
ATOM   1111  C   GLN A 110     124.560 189.200 150.710  1.00  0.00           C
ATOM   1112  O   GLN A 110     124.100 190.180 150.090  1.00  0.00           O
ATOM   1113  N   THR A 111     124.930 188.070 150.110  1.00  0.00           N
ATOM   1114  H   THR A 111     125.560 187.450 150.580  1.00  0.00           H
ATOM   1115  CA  THR A 111     124.730 187.770 148.670  1.00  0.00           C
ATOM   1116  CB  THR A 111     125.810 187.050 147.900  1.00  0.00           C
ATOM   1117  OG1 THR A 111     126.270 185.830 148.510  1.00  0.00           O
ATOM   1118  HG1 THR A 111     127.140 185.620 148.080  1.00  0.00           H
ATOM   1119  CG2 THR A 111     126.820 188.080 147.440  1.00  0.00           C
ATOM   1120  C   THR A 111     123.430 187.020 148.390  1.00  0.00           C
ATOM   1121  O   THR A 111     123.000 186.180 149.200  1.00  0.00           O
ATOM   1122  N   PHE A 112     122.660 187.760 147.560  1.00  0.00           N
ATOM   1123  H   PHE A 112     122.780 188.740 147.400  1.00  0.00           H
ATOM   1124  CA  PHE A 112     121.380 187.290 147.060  1.00  0.00           C
ATOM   1125  CB  PHE A 112     120.210 187.900 147.870  1.00  0.00           C
ATOM   1126  CG  PHE A 112     120.010 187.510 149.320  1.00  0.00           C
ATOM   1127  CD1 PHE A 112     119.130 186.570 149.730  1.00  0.00           C
ATOM   1128  HD1 PHE A 112     118.940 185.840 148.940  1.00  0.00           H
ATOM   1129  CD2 PHE A 112     120.350 188.540 150.190  1.00  0.00           C
ATOM   1130  HD2 PHE A 112     121.180 189.220 150.020  1.00  0.00           H
ATOM   1131  CE1 PHE A 112     118.400 186.690 150.880  1.00  0.00           C
ATOM   1132  HE1 PHE A 112     117.720 185.880 151.110  1.00  0.00           H
ATOM   1133  CE2 PHE A 112     119.650 188.590 151.380  1.00  0.00           C
ATOM   1134  HE2 PHE A 112     119.730 189.520 151.950  1.00  0.00           H
ATOM   1135  CZ  PHE A 112     118.690 187.680 151.780  1.00  0.00           C
ATOM   1136  HZ  PHE A 112     118.170 187.780 152.730  1.00  0.00           H
ATOM   1137  C   PHE A 112     121.100 187.540 145.580  1.00  0.00           C
ATOM   1138  O   PHE A 112     121.730 188.400 144.940  1.00  0.00           O
ATOM   1139  N   SER A 113     120.450 186.520 144.970  1.00  0.00           N
ATOM   1140  H   SER A 113     119.950 185.840 145.510  1.00  0.00           H
ATOM   1141  CA  SER A 113     120.430 186.290 143.480  1.00  0.00           C
ATOM   1142  CB  SER A 113     120.180 184.820 143.260  1.00  0.00           C
ATOM   1143  OG  SER A 113     121.360 184.100 143.710  1.00  0.00           O
ATOM   1144  HG  SER A 113     121.120 183.170 143.430  1.00  0.00           H
ATOM   1145  C   SER A 113     119.330 187.140 142.800  1.00  0.00           C
ATOM   1146  O   SER A 113     118.110 186.870 143.070  1.00  0.00           O
ATOM   1147  N   VAL A 114     119.610 188.300 142.270  1.00  0.00           N
ATOM   1148  H   VAL A 114     120.470 188.450 141.780  1.00  0.00           H
ATOM   1149  CA  VAL A 114     118.570 189.250 141.850  1.00  0.00           C
ATOM   1150  CB  VAL A 114     118.790 190.720 142.250  1.00  0.00           C
ATOM   1151  CG1 VAL A 114     120.050 191.320 141.600  1.00  0.00           C
ATOM   1152  CG2 VAL A 114     117.560 191.550 141.960  1.00  0.00           C
ATOM   1153  C   VAL A 114     118.200 188.980 140.370  1.00  0.00           C
ATOM   1154  O   VAL A 114     119.030 188.940 139.460  1.00  0.00           O
ATOM   1155  N   LEU A 115     116.960 188.580 140.110  1.00  0.00           N
ATOM   1156  H   LEU A 115     116.410 188.270 140.880  1.00  0.00           H
ATOM   1157  CA  LEU A 115     116.310 188.430 138.840  1.00  0.00           C
ATOM   1158  CB  LEU A 115     114.890 187.810 138.950  1.00  0.00           C
ATOM   1159  CG  LEU A 115     114.180 187.180 137.670  1.00  0.00           C
ATOM   1160  CD1 LEU A 115     114.710 185.850 137.250  1.00  0.00           C
ATOM   1161  CD2 LEU A 115     112.680 187.120 138.010  1.00  0.00           C
ATOM   1162  C   LEU A 115     116.200 189.820 138.170  1.00  0.00           C
ATOM   1163  O   LEU A 115     115.240 190.510 138.490  1.00  0.00           O
ATOM   1164  N   ALA A 116     116.910 189.920 137.020  1.00  0.00           N
ATOM   1165  H   ALA A 116     117.690 189.370 136.700  1.00  0.00           H
ATOM   1166  CA  ALA A 116     116.850 191.220 136.310  1.00  0.00           C
ATOM   1167  CB  ALA A 116     118.240 191.250 135.670  1.00  0.00           C
ATOM   1168  C   ALA A 116     115.730 191.260 135.290  1.00  0.00           C
ATOM   1169  O   ALA A 116     115.940 190.950 134.080  1.00  0.00           O
ATOM   1170  N   CYS A 117     114.580 191.830 135.690  1.00  0.00           N
ATOM   1171  H   CYS A 117     114.550 192.360 136.540  1.00  0.00           H
ATOM   1172  CA  CYS A 117     113.310 191.640 134.840  1.00  0.00           C
ATOM   1173  CB  CYS A 117     112.140 191.160 135.600  1.00  0.00           C
ATOM   1174  SG  CYS A 117     110.890 190.510 134.440  1.00  0.00           S
ATOM   1175  HG  CYS A 117     109.800 190.850 135.120  1.00  0.00           H
ATOM   1176  C   CYS A 117     112.940 192.950 134.120  1.00  0.00           C
ATOM   1177  O   CYS A 117     112.630 193.950 134.790  1.00  0.00           O
ATOM   1178  N   TYR A 118     112.650 192.870 132.840  1.00  0.00           N
ATOM   1179  H   TYR A 118     112.620 192.020 132.300  1.00  0.00           H
ATOM   1180  CA  TYR A 118     112.280 194.120 132.140  1.00  0.00           C
ATOM   1181  CB  TYR A 118     113.260 194.370 131.030  1.00  0.00           C
ATOM   1182  CG  TYR A 118     114.670 194.440 131.550  1.00  0.00           C
ATOM   1183  CD1 TYR A 118     115.490 193.340 131.730  1.00  0.00           C
ATOM   1184  HD1 TYR A 118     115.260 192.450 131.140  1.00  0.00           H
ATOM   1185  CD2 TYR A 118     115.160 195.630 131.950  1.00  0.00           C
ATOM   1186  HD2 TYR A 118     114.580 196.550 131.800  1.00  0.00           H
ATOM   1187  CE1 TYR A 118     116.750 193.430 132.270  1.00  0.00           C
ATOM   1188  HE1 TYR A 118     117.290 192.510 132.500  1.00  0.00           H
ATOM   1189  CE2 TYR A 118     116.430 195.740 132.570  1.00  0.00           C
ATOM   1190  HE2 TYR A 118     116.660 196.700 133.030  1.00  0.00           H
ATOM   1191  CZ  TYR A 118     117.210 194.640 132.780  1.00  0.00           C
ATOM   1192  OH  TYR A 118     118.420 194.630 133.440  1.00  0.00           O
ATOM   1193  HH  TYR A 118     118.920 193.880 133.020  1.00  0.00           H
ATOM   1194  C   TYR A 118     110.910 193.810 131.490  1.00  0.00           C
ATOM   1195  O   TYR A 118     110.880 192.870 130.690  1.00  0.00           O
ATOM   1196  N   ASN A 119     109.880 194.610 131.820  1.00  0.00           N
ATOM   1197  H   ASN A 119     110.050 195.440 132.340  1.00  0.00           H
ATOM   1198  CA  ASN A 119     108.450 194.550 131.390  1.00  0.00           C
ATOM   1199  CB  ASN A 119     108.300 195.370 130.060  1.00  0.00           C
ATOM   1200  CG  ASN A 119     108.930 196.750 130.000  1.00  0.00           C
ATOM   1201  OD1 ASN A 119     110.090 196.960 129.660  1.00  0.00           O
ATOM   1202  ND2 ASN A 119     108.110 197.740 130.080  1.00  0.00           N
ATOM   1203 1HD2 ASN A 119     107.120 197.660 130.170  1.00  0.00           H
ATOM   1204 2HD2 ASN A 119     108.470 198.670 130.180  1.00  0.00           H
ATOM   1205  C   ASN A 119     108.030 193.100 131.110  1.00  0.00           C
ATOM   1206  O   ASN A 119     107.520 192.800 130.040  1.00  0.00           O
ATOM   1207  N   GLY A 120     108.000 192.210 132.160  1.00  0.00           N
ATOM   1208  H   GLY A 120     108.180 192.590 133.070  1.00  0.00           H
ATOM   1209  CA  GLY A 120     107.560 190.790 132.210  1.00  0.00           C
ATOM   1210  C   GLY A 120     108.640 189.710 132.110  1.00  0.00           C
ATOM   1211  O   GLY A 120     108.490 188.600 132.450  1.00  0.00           O
ATOM   1212  N   SER A 121     109.600 190.130 131.280  1.00  0.00           N
ATOM   1213  H   SER A 121     109.600 191.130 131.190  1.00  0.00           H
ATOM   1214  CA  SER A 121     110.620 189.240 130.580  1.00  0.00           C
ATOM   1215  CB  SER A 121     110.990 189.490 129.160  1.00  0.00           C
ATOM   1216  OG  SER A 121     110.090 188.860 128.200  1.00  0.00           O
ATOM   1217  HG  SER A 121     110.270 187.880 128.280  1.00  0.00           H
ATOM   1218  C   SER A 121     111.930 189.230 131.370  1.00  0.00           C
ATOM   1219  O   SER A 121     112.600 190.230 131.490  1.00  0.00           O
ATOM   1220  N   PRO A 122     112.340 188.110 131.990  1.00  0.00           N
ATOM   1221  CA  PRO A 122     113.560 187.950 132.830  1.00  0.00           C
ATOM   1222  CB  PRO A 122     113.470 186.540 133.440  1.00  0.00           C
ATOM   1223  CG  PRO A 122     111.990 186.160 133.350  1.00  0.00           C
ATOM   1224  CD  PRO A 122     111.600 186.800 132.030  1.00  0.00           C
ATOM   1225  C   PRO A 122     114.760 187.980 131.900  1.00  0.00           C
ATOM   1226  O   PRO A 122     114.750 187.350 130.830  1.00  0.00           O
ATOM   1227  N   SER A 123     115.880 188.640 132.300  1.00  0.00           N
ATOM   1228  H   SER A 123     115.930 189.140 133.170  1.00  0.00           H
ATOM   1229  CA  SER A 123     117.130 188.710 131.490  1.00  0.00           C
ATOM   1230  CB  SER A 123     117.020 189.900 130.500  1.00  0.00           C
ATOM   1231  OG  SER A 123     118.180 189.940 129.590  1.00  0.00           O
ATOM   1232  HG  SER A 123     118.960 190.470 129.920  1.00  0.00           H
ATOM   1233  C   SER A 123     118.400 188.770 132.300  1.00  0.00           C
ATOM   1234  O   SER A 123     119.060 189.840 132.370  1.00  0.00           O
ATOM   1235  N   GLY A 124     118.720 187.670 132.890  1.00  0.00           N
ATOM   1236  H   GLY A 124     118.180 186.830 132.820  1.00  0.00           H
ATOM   1237  CA  GLY A 124     119.980 187.590 133.640  1.00  0.00           C
ATOM   1238  C   GLY A 124     119.790 187.510 135.210  1.00  0.00           C
ATOM   1239  O   GLY A 124     119.010 188.270 135.780  1.00  0.00           O
ATOM   1240  N   VAL A 125     120.450 186.610 135.890  1.00  0.00           N
ATOM   1241  H   VAL A 125     121.120 186.080 135.370  1.00  0.00           H
ATOM   1242  CA  VAL A 125     120.300 186.390 137.360  1.00  0.00           C
ATOM   1243  CB  VAL A 125     120.000 184.930 137.760  1.00  0.00           C
ATOM   1244  CG1 VAL A 125     120.070 184.700 139.300  1.00  0.00           C
ATOM   1245  CG2 VAL A 125     118.550 184.480 137.360  1.00  0.00           C
ATOM   1246  C   VAL A 125     121.630 186.800 138.010  1.00  0.00           C
ATOM   1247  O   VAL A 125     122.640 186.180 137.960  1.00  0.00           O
ATOM   1248  N   TYR A 126     121.610 187.930 138.750  1.00  0.00           N
ATOM   1249  H   TYR A 126     120.760 188.410 138.970  1.00  0.00           H
ATOM   1250  CA  TYR A 126     122.910 188.420 139.300  1.00  0.00           C
ATOM   1251  CB  TYR A 126     123.310 189.660 138.470  1.00  0.00           C
ATOM   1252  CG  TYR A 126     124.670 190.350 138.830  1.00  0.00           C
ATOM   1253  CD1 TYR A 126     124.590 191.240 139.880  1.00  0.00           C
ATOM   1254  HD1 TYR A 126     123.770 191.260 140.600  1.00  0.00           H
ATOM   1255  CD2 TYR A 126     125.880 190.000 138.280  1.00  0.00           C
ATOM   1256  HD2 TYR A 126     125.980 189.310 137.450  1.00  0.00           H
ATOM   1257  CE1 TYR A 126     125.760 191.740 140.420  1.00  0.00           C
ATOM   1258  HE1 TYR A 126     125.720 192.320 141.340  1.00  0.00           H
ATOM   1259  CE2 TYR A 126     127.050 190.600 138.830  1.00  0.00           C
ATOM   1260  HE2 TYR A 126     128.050 190.300 138.520  1.00  0.00           H
ATOM   1261  CZ  TYR A 126     126.980 191.450 139.860  1.00  0.00           C
ATOM   1262  OH  TYR A 126     128.130 192.180 140.200  1.00  0.00           O
ATOM   1263  HH  TYR A 126     127.930 192.600 141.090  1.00  0.00           H
ATOM   1264  C   TYR A 126     123.060 188.390 140.830  1.00  0.00           C
ATOM   1265  O   TYR A 126     122.450 189.140 141.590  1.00  0.00           O
ATOM   1266  N   GLN A 127     123.970 187.550 141.250  1.00  0.00           N
ATOM   1267  H   GLN A 127     124.500 187.090 140.550  1.00  0.00           H
ATOM   1268  CA  GLN A 127     124.380 187.540 142.660  1.00  0.00           C
ATOM   1269  CB  GLN A 127     125.150 186.290 142.810  1.00  0.00           C
ATOM   1270  CG  GLN A 127     125.300 185.820 144.240  1.00  0.00           C
ATOM   1271  CD  GLN A 127     126.250 184.620 144.230  1.00  0.00           C
ATOM   1272  OE1 GLN A 127     127.400 184.740 143.910  1.00  0.00           O
ATOM   1273  NE2 GLN A 127     125.780 183.480 144.730  1.00  0.00           N
ATOM   1274 1HE2 GLN A 127     124.940 183.460 145.270  1.00  0.00           H
ATOM   1275 2HE2 GLN A 127     126.190 182.640 144.390  1.00  0.00           H
ATOM   1276  C   GLN A 127     125.080 188.800 143.170  1.00  0.00           C
ATOM   1277  O   GLN A 127     126.200 189.040 142.910  1.00  0.00           O
ATOM   1278  N   CYS A 128     124.390 189.650 143.910  1.00  0.00           N
ATOM   1279  H   CYS A 128     123.470 189.430 144.230  1.00  0.00           H
ATOM   1280  CA  CYS A 128     124.940 190.990 144.380  1.00  0.00           C
ATOM   1281  CB  CYS A 128     124.250 192.110 143.550  1.00  0.00           C
ATOM   1282  SG  CYS A 128     124.960 193.730 143.820  1.00  0.00           S
ATOM   1283  HG  CYS A 128     126.160 193.240 143.520  1.00  0.00           H
ATOM   1284  C   CYS A 128     124.620 191.200 145.840  1.00  0.00           C
ATOM   1285  O   CYS A 128     123.810 190.500 146.420  1.00  0.00           O
ATOM   1286  N   ALA A 129     125.510 192.000 146.440  1.00  0.00           N
ATOM   1287  H   ALA A 129     126.280 192.460 146.000  1.00  0.00           H
ATOM   1288  CA  ALA A 129     125.510 192.170 147.930  1.00  0.00           C
ATOM   1289  CB  ALA A 129     126.950 192.540 148.440  1.00  0.00           C
ATOM   1290  C   ALA A 129     124.560 193.200 148.380  1.00  0.00           C
ATOM   1291  O   ALA A 129     124.510 194.260 147.670  1.00  0.00           O
ATOM   1292  N   MET A 130     123.860 192.940 149.470  1.00  0.00           N
ATOM   1293  H   MET A 130     124.110 192.120 149.990  1.00  0.00           H
ATOM   1294  CA  MET A 130     122.750 193.820 149.890  1.00  0.00           C
ATOM   1295  CB  MET A 130     121.640 193.000 150.580  1.00  0.00           C
ATOM   1296  CG  MET A 130     120.920 192.030 149.540  1.00  0.00           C
ATOM   1297  SD  MET A 130     120.170 193.060 148.210  1.00  0.00           S
ATOM   1298  CE  MET A 130     119.790 191.780 147.030  1.00  0.00           C
ATOM   1299  C   MET A 130     123.210 195.010 150.700  1.00  0.00           C
ATOM   1300  O   MET A 130     123.590 194.880 151.840  1.00  0.00           O
ATOM   1301  N   ARG A 131     123.220 196.140 149.990  1.00  0.00           N
ATOM   1302  H   ARG A 131     122.930 196.120 149.030  1.00  0.00           H
ATOM   1303  CA  ARG A 131     123.660 197.510 150.570  1.00  0.00           C
ATOM   1304  CB  ARG A 131     124.080 198.360 149.350  1.00  0.00           C
ATOM   1305  CG  ARG A 131     125.320 197.790 148.690  1.00  0.00           C
ATOM   1306  CD  ARG A 131     125.640 198.280 147.290  1.00  0.00           C
ATOM   1307  NE  ARG A 131     126.950 197.690 146.940  1.00  0.00           N
ATOM   1308  HE  ARG A 131     127.760 198.230 147.180  1.00  0.00           H
ATOM   1309  CZ  ARG A 131     127.140 196.550 146.230  1.00  0.00           C
ATOM   1310  NH1 ARG A 131     126.080 195.850 145.890  1.00  0.00           N
ATOM   1311 1HH1 ARG A 131     125.140 196.110 146.110  1.00  0.00           H
ATOM   1312 2HH1 ARG A 131     126.270 195.060 145.300  1.00  0.00           H
ATOM   1313  NH2 ARG A 131     128.290 195.920 146.100  1.00  0.00           N
ATOM   1314 1HH2 ARG A 131     129.100 196.260 146.580  1.00  0.00           H
ATOM   1315 2HH2 ARG A 131     128.410 195.360 145.280  1.00  0.00           H
ATOM   1316  C   ARG A 131     122.550 198.310 151.250  1.00  0.00           C
ATOM   1317  O   ARG A 131     121.370 198.420 150.780  1.00  0.00           O
ATOM   1318  N   PRO A 132     122.680 198.680 152.520  1.00  0.00           N
ATOM   1319  CA  PRO A 132     121.650 199.450 153.230  1.00  0.00           C
ATOM   1320  CB  PRO A 132     122.090 199.290 154.700  1.00  0.00           C
ATOM   1321  CG  PRO A 132     123.600 199.330 154.560  1.00  0.00           C
ATOM   1322  CD  PRO A 132     123.960 198.480 153.290  1.00  0.00           C
ATOM   1323  C   PRO A 132     121.530 200.970 152.840  1.00  0.00           C
ATOM   1324  O   PRO A 132     121.770 201.900 153.630  1.00  0.00           O
ATOM   1325  N   ASN A 133     121.300 201.130 151.560  1.00  0.00           N
ATOM   1326  H   ASN A 133     121.400 200.430 150.850  1.00  0.00           H
ATOM   1327  CA  ASN A 133     120.920 202.420 150.960  1.00  0.00           C
ATOM   1328  CB  ASN A 133     122.130 203.060 150.260  1.00  0.00           C
ATOM   1329  CG  ASN A 133     121.970 204.630 150.080  1.00  0.00           C
ATOM   1330  OD1 ASN A 133     121.220 205.080 149.200  1.00  0.00           O
ATOM   1331  ND2 ASN A 133     122.660 205.430 150.890  1.00  0.00           N
ATOM   1332 1HD2 ASN A 133     123.130 205.150 151.730  1.00  0.00           H
ATOM   1333 2HD2 ASN A 133     122.760 206.370 150.580  1.00  0.00           H
ATOM   1334  C   ASN A 133     119.810 202.170 149.920  1.00  0.00           C
ATOM   1335  O   ASN A 133     120.000 201.470 148.940  1.00  0.00           O
ATOM   1336  N   PHE A 134     118.740 202.870 150.180  1.00  0.00           N
ATOM   1337  H   PHE A 134     118.720 203.370 151.040  1.00  0.00           H
ATOM   1338  CA  PHE A 134     117.490 202.730 149.400  1.00  0.00           C
ATOM   1339  CB  PHE A 134     116.320 203.380 150.170  1.00  0.00           C
ATOM   1340  CG  PHE A 134     114.980 203.260 149.410  1.00  0.00           C
ATOM   1341  CD1 PHE A 134     114.440 204.360 148.720  1.00  0.00           C
ATOM   1342  HD1 PHE A 134     114.970 205.300 148.600  1.00  0.00           H
ATOM   1343  CD2 PHE A 134     114.300 202.120 149.470  1.00  0.00           C
ATOM   1344  HD2 PHE A 134     114.720 201.310 150.060  1.00  0.00           H
ATOM   1345  CE1 PHE A 134     113.180 204.350 148.140  1.00  0.00           C
ATOM   1346  HE1 PHE A 134     112.730 205.280 147.810  1.00  0.00           H
ATOM   1347  CE2 PHE A 134     113.020 202.070 148.950  1.00  0.00           C
ATOM   1348  HE2 PHE A 134     112.350 201.220 149.070  1.00  0.00           H
ATOM   1349  CZ  PHE A 134     112.460 203.190 148.350  1.00  0.00           C
ATOM   1350  HZ  PHE A 134     111.470 203.070 147.900  1.00  0.00           H
ATOM   1351  C   PHE A 134     117.660 203.300 148.020  1.00  0.00           C
ATOM   1352  O   PHE A 134     117.450 202.520 147.100  1.00  0.00           O
ATOM   1353  N   THR A 135     118.410 204.350 147.880  1.00  0.00           N
ATOM   1354  H   THR A 135     118.890 204.670 148.700  1.00  0.00           H
ATOM   1355  CA  THR A 135     118.790 205.110 146.690  1.00  0.00           C
ATOM   1356  CB  THR A 135     118.950 206.630 146.890  1.00  0.00           C
ATOM   1357  OG1 THR A 135     119.740 207.010 148.000  1.00  0.00           O
ATOM   1358  HG1 THR A 135     120.590 206.490 148.110  1.00  0.00           H
ATOM   1359  CG2 THR A 135     117.670 207.390 146.810  1.00  0.00           C
ATOM   1360  C   THR A 135     120.090 204.570 146.080  1.00  0.00           C
ATOM   1361  O   THR A 135     121.180 205.190 146.080  1.00  0.00           O
ATOM   1362  N   ILE A 136     119.860 203.660 145.190  1.00  0.00           N
ATOM   1363  H   ILE A 136     118.950 203.370 144.890  1.00  0.00           H
ATOM   1364  CA  ILE A 136     120.970 202.870 144.580  1.00  0.00           C
ATOM   1365  CB  ILE A 136     120.800 201.310 144.730  1.00  0.00           C
ATOM   1366  CG1 ILE A 136     119.410 200.850 144.320  1.00  0.00           C
ATOM   1367  CG2 ILE A 136     121.200 200.840 146.140  1.00  0.00           C
ATOM   1368  CD  ILE A 136     119.490 199.400 143.790  1.00  0.00           C
ATOM   1369  C   ILE A 136     121.270 203.170 143.070  1.00  0.00           C
ATOM   1370  O   ILE A 136     120.330 203.410 142.330  1.00  0.00           O
ATOM   1371  N   LYS A 137     122.560 202.930 142.730  1.00  0.00           N
ATOM   1372  H   LYS A 137     123.320 202.890 143.370  1.00  0.00           H
ATOM   1373  CA  LYS A 137     123.060 202.980 141.360  1.00  0.00           C
ATOM   1374  CB  LYS A 137     124.610 202.840 141.300  1.00  0.00           C
ATOM   1375  CG  LYS A 137     125.080 202.600 139.850  1.00  0.00           C
ATOM   1376  CD  LYS A 137     126.530 203.050 139.700  1.00  0.00           C
ATOM   1377  CE  LYS A 137     126.750 204.500 139.960  1.00  0.00           C
ATOM   1378  NZ  LYS A 137     128.160 204.690 139.560  1.00  0.00           N
ATOM   1379  HZ1 LYS A 137     128.800 204.510 140.310  1.00  0.00           H
ATOM   1380  HZ2 LYS A 137     128.320 204.080 138.790  1.00  0.00           H
ATOM   1381  HZ3 LYS A 137     128.330 205.640 139.330  1.00  0.00           H
ATOM   1382  C   LYS A 137     122.280 202.040 140.390  1.00  0.00           C
ATOM   1383  O   LYS A 137     122.390 200.820 140.540  1.00  0.00           O
ATOM   1384  N   GLY A 138     121.610 202.660 139.370  1.00  0.00           N
ATOM   1385  H   GLY A 138     121.610 203.660 139.320  1.00  0.00           H
ATOM   1386  CA  GLY A 138     120.900 201.990 138.340  1.00  0.00           C
ATOM   1387  C   GLY A 138     121.380 202.440 136.970  1.00  0.00           C
ATOM   1388  O   GLY A 138     122.100 203.460 136.880  1.00  0.00           O
ATOM   1389  N   SER A 139     120.600 202.020 135.940  1.00  0.00           N
ATOM   1390  H   SER A 139     119.870 201.380 136.170  1.00  0.00           H
ATOM   1391  CA  SER A 139     120.670 202.380 134.540  1.00  0.00           C
ATOM   1392  CB  SER A 139     121.410 201.250 133.830  1.00  0.00           C
ATOM   1393  OG  SER A 139     121.780 201.600 132.550  1.00  0.00           O
ATOM   1394  HG  SER A 139     122.410 202.390 132.550  1.00  0.00           H
ATOM   1395  C   SER A 139     119.260 202.580 133.910  1.00  0.00           C
ATOM   1396  O   SER A 139     118.920 203.560 133.330  1.00  0.00           O
ATOM   1397  N   PHE A 140     118.570 201.430 133.920  1.00  0.00           N
ATOM   1398  H   PHE A 140     118.880 200.550 134.280  1.00  0.00           H
ATOM   1399  CA  PHE A 140     117.120 201.320 133.410  1.00  0.00           C
ATOM   1400  CB  PHE A 140     116.620 199.910 133.440  1.00  0.00           C
ATOM   1401  CG  PHE A 140     115.540 199.720 132.320  1.00  0.00           C
ATOM   1402  CD1 PHE A 140     114.170 199.860 132.510  1.00  0.00           C
ATOM   1403  HD1 PHE A 140     113.730 200.420 133.330  1.00  0.00           H
ATOM   1404  CD2 PHE A 140     116.030 199.180 131.090  1.00  0.00           C
ATOM   1405  HD2 PHE A 140     117.100 199.010 131.010  1.00  0.00           H
ATOM   1406  CE1 PHE A 140     113.360 199.440 131.520  1.00  0.00           C
ATOM   1407  HE1 PHE A 140     112.310 199.720 131.430  1.00  0.00           H
ATOM   1408  CE2 PHE A 140     115.130 198.810 130.060  1.00  0.00           C
ATOM   1409  HE2 PHE A 140     115.520 198.410 129.130  1.00  0.00           H
ATOM   1410  CZ  PHE A 140     113.740 198.860 130.290  1.00  0.00           C
ATOM   1411  HZ  PHE A 140     113.020 198.270 129.720  1.00  0.00           H
ATOM   1412  C   PHE A 140     116.000 202.200 133.940  1.00  0.00           C
ATOM   1413  O   PHE A 140     115.930 202.350 135.150  1.00  0.00           O
ATOM   1414  N   LEU A 141     115.250 202.860 133.090  1.00  0.00           N
ATOM   1415  H   LEU A 141     115.520 202.960 132.130  1.00  0.00           H
ATOM   1416  CA  LEU A 141     114.160 203.720 133.550  1.00  0.00           C
ATOM   1417  CB  LEU A 141     114.450 205.140 133.030  1.00  0.00           C
ATOM   1418  CG  LEU A 141     114.160 206.140 134.140  1.00  0.00           C
ATOM   1419  CD1 LEU A 141     115.190 206.260 135.190  1.00  0.00           C
ATOM   1420  CD2 LEU A 141     113.690 207.500 133.700  1.00  0.00           C
ATOM   1421  C   LEU A 141     112.790 203.140 133.150  1.00  0.00           C
ATOM   1422  O   LEU A 141     112.610 202.860 131.970  1.00  0.00           O
ATOM   1423  N   ASN A 142     111.900 202.880 134.050  1.00  0.00           N
ATOM   1424  H   ASN A 142     112.270 202.710 134.970  1.00  0.00           H
ATOM   1425  CA  ASN A 142     110.430 202.730 133.890  1.00  0.00           C
ATOM   1426  CB  ASN A 142     109.540 203.720 133.140  1.00  0.00           C
ATOM   1427  CG  ASN A 142     109.770 205.150 133.700  1.00  0.00           C
ATOM   1428  OD1 ASN A 142     110.080 205.350 134.870  1.00  0.00           O
ATOM   1429  ND2 ASN A 142     109.750 206.150 132.900  1.00  0.00           N
ATOM   1430 1HD2 ASN A 142     109.520 206.120 131.930  1.00  0.00           H
ATOM   1431 2HD2 ASN A 142     109.960 207.030 133.340  1.00  0.00           H
ATOM   1432  C   ASN A 142     110.150 201.390 133.170  1.00  0.00           C
ATOM   1433  O   ASN A 142     110.110 201.310 131.910  1.00  0.00           O
ATOM   1434  N   GLY A 143     110.120 200.300 133.900  1.00  0.00           N
ATOM   1435  H   GLY A 143     109.980 200.360 134.890  1.00  0.00           H
ATOM   1436  CA  GLY A 143     109.940 198.920 133.390  1.00  0.00           C
ATOM   1437  C   GLY A 143     110.800 197.720 133.880  1.00  0.00           C
ATOM   1438  O   GLY A 143     110.530 196.600 133.460  1.00  0.00           O
ATOM   1439  N   SER A 144     111.850 198.060 134.600  1.00  0.00           N
ATOM   1440  H   SER A 144     112.330 198.920 134.450  1.00  0.00           H
ATOM   1441  CA  SER A 144     112.580 197.060 135.410  1.00  0.00           C
ATOM   1442  CB  SER A 144     114.060 197.250 135.340  1.00  0.00           C
ATOM   1443  OG  SER A 144     114.520 198.440 136.060  1.00  0.00           O
ATOM   1444  HG  SER A 144     113.940 199.220 135.800  1.00  0.00           H
ATOM   1445  C   SER A 144     112.090 196.880 136.910  1.00  0.00           C
ATOM   1446  O   SER A 144     112.190 195.720 137.350  1.00  0.00           O
ATOM   1447  N   CYS A 145     111.470 197.860 137.570  1.00  0.00           N
ATOM   1448  H   CYS A 145     111.320 198.770 137.160  1.00  0.00           H
ATOM   1449  CA  CYS A 145     110.870 197.660 138.870  1.00  0.00           C
ATOM   1450  CB  CYS A 145     110.210 198.970 139.390  1.00  0.00           C
ATOM   1451  SG  CYS A 145     108.990 199.550 138.190  1.00  0.00           S
ATOM   1452  HG  CYS A 145     109.760 200.140 137.280  1.00  0.00           H
ATOM   1453  C   CYS A 145     109.940 196.430 139.000  1.00  0.00           C
ATOM   1454  O   CYS A 145     108.960 196.270 138.260  1.00  0.00           O
ATOM   1455  N   GLY A 146     110.080 195.820 140.190  1.00  0.00           N
ATOM   1456  H   GLY A 146     110.540 196.280 140.940  1.00  0.00           H
ATOM   1457  CA  GLY A 146     109.460 194.520 140.480  1.00  0.00           C
ATOM   1458  C   GLY A 146     110.430 193.350 140.520  1.00  0.00           C
ATOM   1459  O   GLY A 146     110.310 192.450 141.280  1.00  0.00           O
ATOM   1460  N   SER A 147     111.450 193.450 139.700  1.00  0.00           N
ATOM   1461  H   SER A 147     111.240 193.700 138.760  1.00  0.00           H
ATOM   1462  CA  SER A 147     112.690 192.630 139.820  1.00  0.00           C
ATOM   1463  CB  SER A 147     113.910 193.220 139.150  1.00  0.00           C
ATOM   1464  OG  SER A 147     113.670 193.370 137.800  1.00  0.00           O
ATOM   1465  HG  SER A 147     113.380 194.320 137.700  1.00  0.00           H
ATOM   1466  C   SER A 147     113.080 192.340 141.310  1.00  0.00           C
ATOM   1467  O   SER A 147     113.350 193.240 142.090  1.00  0.00           O
ATOM   1468  N   VAL A 148     113.300 191.070 141.570  1.00  0.00           N
ATOM   1469  H   VAL A 148     113.240 190.360 140.860  1.00  0.00           H
ATOM   1470  CA  VAL A 148     113.400 190.510 142.970  1.00  0.00           C
ATOM   1471  CB  VAL A 148     112.250 189.530 143.260  1.00  0.00           C
ATOM   1472  CG1 VAL A 148     111.000 190.290 143.630  1.00  0.00           C
ATOM   1473  CG2 VAL A 148     112.100 188.490 142.110  1.00  0.00           C
ATOM   1474  C   VAL A 148     114.750 189.800 143.250  1.00  0.00           C
ATOM   1475  O   VAL A 148     115.150 188.990 142.440  1.00  0.00           O
ATOM   1476  N   GLY A 149     115.060 189.720 144.530  1.00  0.00           N
ATOM   1477  H   GLY A 149     114.600 190.240 145.250  1.00  0.00           H
ATOM   1478  CA  GLY A 149     116.270 189.090 145.030  1.00  0.00           C
ATOM   1479  C   GLY A 149     115.930 187.870 145.870  1.00  0.00           C
ATOM   1480  O   GLY A 149     115.190 188.030 146.850  1.00  0.00           O
ATOM   1481  N   PHE A 150     116.440 186.740 145.430  1.00  0.00           N
ATOM   1482  H   PHE A 150     117.030 186.740 144.620  1.00  0.00           H
ATOM   1483  CA  PHE A 150     116.120 185.490 146.020  1.00  0.00           C
ATOM   1484  CB  PHE A 150     115.380 184.640 144.920  1.00  0.00           C
ATOM   1485  CG  PHE A 150     116.060 184.470 143.580  1.00  0.00           C
ATOM   1486  CD1 PHE A 150     116.700 183.250 143.420  1.00  0.00           C
ATOM   1487  HD1 PHE A 150     117.150 182.730 144.270  1.00  0.00           H
ATOM   1488  CD2 PHE A 150     115.680 185.220 142.480  1.00  0.00           C
ATOM   1489  HD2 PHE A 150     115.510 186.270 142.710  1.00  0.00           H
ATOM   1490  CE1 PHE A 150     116.760 182.720 142.130  1.00  0.00           C
ATOM   1491  HE1 PHE A 150     117.430 181.880 141.930  1.00  0.00           H
ATOM   1492  CE2 PHE A 150     115.830 184.680 141.220  1.00  0.00           C
ATOM   1493  HE2 PHE A 150     115.290 185.170 140.410  1.00  0.00           H
ATOM   1494  CZ  PHE A 150     116.310 183.410 141.050  1.00  0.00           C
ATOM   1495  HZ  PHE A 150     116.450 182.930 140.080  1.00  0.00           H
ATOM   1496  C   PHE A 150     117.320 184.700 146.580  1.00  0.00           C
ATOM   1497  O   PHE A 150     118.460 185.130 146.460  1.00  0.00           O
ATOM   1498  N   ASN A 151     116.840 183.700 147.320  1.00  0.00           N
ATOM   1499  H   ASN A 151     115.870 183.750 147.580  1.00  0.00           H
ATOM   1500  CA  ASN A 151     117.660 182.600 147.860  1.00  0.00           C
ATOM   1501  CB  ASN A 151     117.910 182.760 149.360  1.00  0.00           C
ATOM   1502  CG  ASN A 151     119.160 182.070 149.890  1.00  0.00           C
ATOM   1503  OD1 ASN A 151     119.200 180.810 149.940  1.00  0.00           O
ATOM   1504  ND2 ASN A 151     120.120 182.720 150.510  1.00  0.00           N
ATOM   1505 1HD2 ASN A 151     120.050 183.670 150.800  1.00  0.00           H
ATOM   1506 2HD2 ASN A 151     120.780 182.130 150.980  1.00  0.00           H
ATOM   1507  C   ASN A 151     116.920 181.220 147.610  1.00  0.00           C
ATOM   1508  O   ASN A 151     115.830 180.960 148.150  1.00  0.00           O
ATOM   1509  N   ILE A 152     117.380 180.470 146.600  1.00  0.00           N
ATOM   1510  H   ILE A 152     118.310 180.570 146.240  1.00  0.00           H
ATOM   1511  CA  ILE A 152     116.650 179.240 146.160  1.00  0.00           C
ATOM   1512  CB  ILE A 152     116.380 179.160 144.610  1.00  0.00           C
ATOM   1513  CG1 ILE A 152     117.700 179.130 143.810  1.00  0.00           C
ATOM   1514  CG2 ILE A 152     115.190 179.970 144.010  1.00  0.00           C
ATOM   1515  CD  ILE A 152     117.600 178.720 142.320  1.00  0.00           C
ATOM   1516  C   ILE A 152     117.210 177.880 146.670  1.00  0.00           C
ATOM   1517  O   ILE A 152     118.390 177.580 146.510  1.00  0.00           O
ATOM   1518  N   ASP A 153     116.290 177.040 147.140  1.00  0.00           N
ATOM   1519  H   ASP A 153     115.460 177.490 147.470  1.00  0.00           H
ATOM   1520  CA  ASP A 153     116.380 175.620 147.560  1.00  0.00           C
ATOM   1521  CB  ASP A 153     115.800 175.410 148.970  1.00  0.00           C
ATOM   1522  CG  ASP A 153     115.870 173.970 149.520  1.00  0.00           C
ATOM   1523  OD1 ASP A 153     114.750 173.480 149.490  1.00  0.00           O
ATOM   1524  OD2 ASP A 153     116.940 173.400 149.610  1.00  0.00           O
ATOM   1525  C   ASP A 153     115.660 174.670 146.600  1.00  0.00           C
ATOM   1526  O   ASP A 153     114.610 175.000 146.070  1.00  0.00           O
ATOM   1527  N   TYR A 154     116.150 173.480 146.310  1.00  0.00           N
ATOM   1528  H   TYR A 154     116.990 173.140 146.730  1.00  0.00           H
ATOM   1529  CA  TYR A 154     115.470 172.500 145.450  1.00  0.00           C
ATOM   1530  CB  TYR A 154     116.300 171.190 145.370  1.00  0.00           C
ATOM   1531  CG  TYR A 154     115.600 169.900 144.780  1.00  0.00           C
ATOM   1532  CD1 TYR A 154     115.680 168.750 145.560  1.00  0.00           C
ATOM   1533  HD1 TYR A 154     115.990 168.820 146.600  1.00  0.00           H
ATOM   1534  CD2 TYR A 154     115.120 169.790 143.440  1.00  0.00           C
ATOM   1535  HD2 TYR A 154     115.030 170.670 142.800  1.00  0.00           H
ATOM   1536  CE1 TYR A 154     115.220 167.510 145.050  1.00  0.00           C
ATOM   1537  HE1 TYR A 154     115.330 166.620 145.650  1.00  0.00           H
ATOM   1538  CE2 TYR A 154     114.680 168.590 142.920  1.00  0.00           C
ATOM   1539  HE2 TYR A 154     114.400 168.540 141.870  1.00  0.00           H
ATOM   1540  CZ  TYR A 154     114.650 167.480 143.730  1.00  0.00           C
ATOM   1541  OH  TYR A 154     113.990 166.320 143.260  1.00  0.00           O
ATOM   1542  HH  TYR A 154     114.070 165.550 143.890  1.00  0.00           H
ATOM   1543  C   TYR A 154     113.970 172.190 145.770  1.00  0.00           C
ATOM   1544  O   TYR A 154     113.170 172.010 144.860  1.00  0.00           O
ATOM   1545  N   ASP A 155     113.680 172.420 147.000  1.00  0.00           N
ATOM   1546  H   ASP A 155     114.350 172.560 147.730  1.00  0.00           H
ATOM   1547  CA  ASP A 155     112.270 172.260 147.430  1.00  0.00           C
ATOM   1548  CB  ASP A 155     112.270 171.570 148.800  1.00  0.00           C
ATOM   1549  CG  ASP A 155     110.880 171.210 149.290  1.00  0.00           C
ATOM   1550  OD1 ASP A 155     110.530 170.020 149.460  1.00  0.00           O
ATOM   1551  OD2 ASP A 155     110.220 172.180 149.670  1.00  0.00           O
ATOM   1552  C   ASP A 155     111.520 173.630 147.510  1.00  0.00           C
ATOM   1553  O   ASP A 155     110.670 173.990 146.650  1.00  0.00           O
ATOM   1554  N   CYS A 156     112.080 174.570 148.370  1.00  0.00           N
ATOM   1555  H   CYS A 156     113.020 174.460 148.690  1.00  0.00           H
ATOM   1556  CA  CYS A 156     111.390 175.830 148.810  1.00  0.00           C
ATOM   1557  CB  CYS A 156     111.440 175.810 150.360  1.00  0.00           C
ATOM   1558  SG  CYS A 156     110.250 174.770 151.260  1.00  0.00           S
ATOM   1559  HG  CYS A 156     110.590 173.640 150.650  1.00  0.00           H
ATOM   1560  C   CYS A 156     112.120 177.110 148.330  1.00  0.00           C
ATOM   1561  O   CYS A 156     113.330 177.190 148.240  1.00  0.00           O
ATOM   1562  N   VAL A 157     111.350 178.120 148.100  1.00  0.00           N
ATOM   1563  H   VAL A 157     110.470 178.290 148.560  1.00  0.00           H
ATOM   1564  CA  VAL A 157     111.810 179.280 147.370  1.00  0.00           C
ATOM   1565  CB  VAL A 157     110.960 179.460 146.090  1.00  0.00           C
ATOM   1566  CG1 VAL A 157     111.360 180.650 145.200  1.00  0.00           C
ATOM   1567  CG2 VAL A 157     111.060 178.190 145.230  1.00  0.00           C
ATOM   1568  C   VAL A 157     111.690 180.500 148.240  1.00  0.00           C
ATOM   1569  O   VAL A 157     110.560 180.920 148.580  1.00  0.00           O
ATOM   1570  N   SER A 158     112.830 181.050 148.640  1.00  0.00           N
ATOM   1571  H   SER A 158     113.670 180.560 148.400  1.00  0.00           H
ATOM   1572  CA  SER A 158     112.900 182.250 149.510  1.00  0.00           C
ATOM   1573  CB  SER A 158     113.740 182.140 150.750  1.00  0.00           C
ATOM   1574  OG  SER A 158     113.220 181.330 151.770  1.00  0.00           O
ATOM   1575  HG  SER A 158     113.090 180.410 151.390  1.00  0.00           H
ATOM   1576  C   SER A 158     113.100 183.620 148.900  1.00  0.00           C
ATOM   1577  O   SER A 158     114.080 183.870 148.190  1.00  0.00           O
ATOM   1578  N   PHE A 159     112.120 184.390 148.990  1.00  0.00           N
ATOM   1579  H   PHE A 159     111.260 184.040 149.370  1.00  0.00           H
ATOM   1580  CA  PHE A 159     112.020 185.810 148.530  1.00  0.00           C
ATOM   1581  CB  PHE A 159     110.640 186.130 147.890  1.00  0.00           C
ATOM   1582  CG  PHE A 159     110.350 185.260 146.700  1.00  0.00           C
ATOM   1583  CD1 PHE A 159     111.060 185.490 145.510  1.00  0.00           C
ATOM   1584  HD1 PHE A 159     112.070 185.890 145.440  1.00  0.00           H
ATOM   1585  CD2 PHE A 159     109.380 184.290 146.770  1.00  0.00           C
ATOM   1586  HD2 PHE A 159     109.030 183.980 147.760  1.00  0.00           H
ATOM   1587  CE1 PHE A 159     110.710 184.800 144.370  1.00  0.00           C
ATOM   1588  HE1 PHE A 159     111.380 184.840 143.510  1.00  0.00           H
ATOM   1589  CE2 PHE A 159     108.990 183.590 145.610  1.00  0.00           C
ATOM   1590  HE2 PHE A 159     108.120 182.950 145.720  1.00  0.00           H
ATOM   1591  CZ  PHE A 159     109.650 183.860 144.450  1.00  0.00           C
ATOM   1592  HZ  PHE A 159     109.300 183.390 143.530  1.00  0.00           H
ATOM   1593  C   PHE A 159     112.480 186.830 149.620  1.00  0.00           C
ATOM   1594  O   PHE A 159     111.890 186.980 150.690  1.00  0.00           O
ATOM   1595  N   CYS A 160     113.380 187.720 149.260  1.00  0.00           N
ATOM   1596  H   CYS A 160     113.690 187.790 148.310  1.00  0.00           H
ATOM   1597  CA  CYS A 160     113.870 188.830 150.120  1.00  0.00           C
ATOM   1598  CB  CYS A 160     115.360 188.620 150.430  1.00  0.00           C
ATOM   1599  SG  CYS A 160     116.650 188.670 149.160  1.00  0.00           S
ATOM   1600  HG  CYS A 160     116.150 187.500 148.750  1.00  0.00           H
ATOM   1601  C   CYS A 160     113.680 190.250 149.560  1.00  0.00           C
ATOM   1602  O   CYS A 160     112.690 190.890 149.920  1.00  0.00           O
ATOM   1603  N   TYR A 161     114.550 190.550 148.530  1.00  0.00           N
ATOM   1604  H   TYR A 161     115.270 189.960 148.150  1.00  0.00           H
ATOM   1605  CA  TYR A 161     114.690 191.920 148.020  1.00  0.00           C
ATOM   1606  CB  TYR A 161     116.170 192.100 147.740  1.00  0.00           C
ATOM   1607  CG  TYR A 161     116.570 193.250 146.880  1.00  0.00           C
ATOM   1608  CD1 TYR A 161     116.690 194.530 147.430  1.00  0.00           C
ATOM   1609  HD1 TYR A 161     116.660 194.680 148.510  1.00  0.00           H
ATOM   1610  CD2 TYR A 161     116.910 193.090 145.480  1.00  0.00           C
ATOM   1611  HD2 TYR A 161     116.840 192.110 145.010  1.00  0.00           H
ATOM   1612  CE1 TYR A 161     116.960 195.640 146.650  1.00  0.00           C
ATOM   1613  HE1 TYR A 161     116.890 196.650 147.050  1.00  0.00           H
ATOM   1614  CE2 TYR A 161     117.190 194.170 144.730  1.00  0.00           C
ATOM   1615  HE2 TYR A 161     117.450 194.050 143.680  1.00  0.00           H
ATOM   1616  CZ  TYR A 161     117.120 195.440 145.310  1.00  0.00           C
ATOM   1617  OH  TYR A 161     117.160 196.440 144.450  1.00  0.00           O
ATOM   1618  HH  TYR A 161     117.050 196.130 143.500  1.00  0.00           H
ATOM   1619  C   TYR A 161     113.770 192.170 146.790  1.00  0.00           C
ATOM   1620  O   TYR A 161     113.280 191.180 146.180  1.00  0.00           O
ATOM   1621  N   MET A 162     113.250 193.360 146.730  1.00  0.00           N
ATOM   1622  H   MET A 162     113.110 193.940 147.530  1.00  0.00           H
ATOM   1623  CA  MET A 162     112.680 193.900 145.440  1.00  0.00           C
ATOM   1624  CB  MET A 162     111.150 193.890 145.650  1.00  0.00           C
ATOM   1625  CG  MET A 162     110.440 194.290 144.410  1.00  0.00           C
ATOM   1626  SD  MET A 162     108.700 194.540 144.860  1.00  0.00           S
ATOM   1627  CE  MET A 162     107.940 193.150 144.130  1.00  0.00           C
ATOM   1628  C   MET A 162     113.310 195.240 145.000  1.00  0.00           C
ATOM   1629  O   MET A 162     113.630 196.040 145.870  1.00  0.00           O
ATOM   1630  N   HIS A 163     113.340 195.500 143.660  1.00  0.00           N
ATOM   1631  H   HIS A 163     113.240 194.750 143.000  1.00  0.00           H
ATOM   1632  CA  HIS A 163     113.590 196.870 143.150  1.00  0.00           C
ATOM   1633  CB  HIS A 163     114.080 196.950 141.700  1.00  0.00           C
ATOM   1634  CG  HIS A 163     115.560 197.090 141.500  1.00  0.00           C
ATOM   1635  ND1 HIS A 163     116.480 196.140 141.580  1.00  0.00           N
ATOM   1636  CD2 HIS A 163     116.080 198.210 141.180  1.00  0.00           C
ATOM   1637  HD2 HIS A 163     115.490 199.060 140.830  1.00  0.00           H
ATOM   1638  CE1 HIS A 163     117.620 196.760 141.300  1.00  0.00           C
ATOM   1639  HE1 HIS A 163     118.560 196.250 141.120  1.00  0.00           H
ATOM   1640  NE2 HIS A 163     117.390 198.040 141.060  1.00  0.00           N
ATOM   1641  HE2 HIS A 163     117.970 198.690 140.550  1.00  0.00           H
ATOM   1642  C   HIS A 163     112.180 197.640 143.180  1.00  0.00           C
ATOM   1643  O   HIS A 163     111.310 197.380 142.360  1.00  0.00           O
ATOM   1644  N   HIS A 164     112.020 198.550 144.110  1.00  0.00           N
ATOM   1645  H   HIS A 164     112.810 198.930 144.590  1.00  0.00           H
ATOM   1646  CA  HIS A 164     110.710 199.200 144.410  1.00  0.00           C
ATOM   1647  CB  HIS A 164     110.720 199.460 145.910  1.00  0.00           C
ATOM   1648  CG  HIS A 164     110.070 198.300 146.620  1.00  0.00           C
ATOM   1649  ND1 HIS A 164     108.760 198.140 146.680  1.00  0.00           N
ATOM   1650  CD2 HIS A 164     110.720 197.240 146.980  1.00  0.00           C
ATOM   1651  HD2 HIS A 164     111.750 197.190 147.320  1.00  0.00           H
ATOM   1652  CE1 HIS A 164     108.530 196.910 147.190  1.00  0.00           C
ATOM   1653  HE1 HIS A 164     107.560 196.430 147.340  1.00  0.00           H
ATOM   1654  NE2 HIS A 164     109.770 196.410 147.460  1.00  0.00           N
ATOM   1655  HE2 HIS A 164     109.890 195.570 147.980  1.00  0.00           H
ATOM   1656  C   HIS A 164     110.420 200.410 143.550  1.00  0.00           C
ATOM   1657  O   HIS A 164     109.420 200.380 142.850  1.00  0.00           O
ATOM   1658  N   MET A 165     111.310 201.420 143.380  1.00  0.00           N
ATOM   1659  H   MET A 165     112.280 201.240 143.560  1.00  0.00           H
ATOM   1660  CA  MET A 165     111.050 202.530 142.410  1.00  0.00           C
ATOM   1661  CB  MET A 165     110.580 203.840 143.040  1.00  0.00           C
ATOM   1662  CG  MET A 165     109.780 203.810 144.360  1.00  0.00           C
ATOM   1663  SD  MET A 165     109.750 205.360 145.320  1.00  0.00           S
ATOM   1664  CE  MET A 165     108.430 206.250 144.470  1.00  0.00           C
ATOM   1665  C   MET A 165     112.170 202.710 141.350  1.00  0.00           C
ATOM   1666  O   MET A 165     113.320 202.410 141.630  1.00  0.00           O
ATOM   1667  N   GLU A 166     111.840 203.310 140.200  1.00  0.00           N
ATOM   1668  H   GLU A 166     110.910 203.470 139.890  1.00  0.00           H
ATOM   1669  CA  GLU A 166     112.870 203.710 139.190  1.00  0.00           C
ATOM   1670  CB  GLU A 166     112.640 203.070 137.820  1.00  0.00           C
ATOM   1671  CG  GLU A 166     112.580 201.510 137.900  1.00  0.00           C
ATOM   1672  CD  GLU A 166     111.960 200.920 136.640  1.00  0.00           C
ATOM   1673  OE1 GLU A 166     112.770 200.570 135.700  1.00  0.00           O
ATOM   1674  OE2 GLU A 166     110.750 200.730 136.600  1.00  0.00           O
ATOM   1675  C   GLU A 166     112.890 205.230 139.140  1.00  0.00           C
ATOM   1676  O   GLU A 166     111.990 205.860 138.550  1.00  0.00           O
ATOM   1677  N   LEU A 167     113.910 205.800 139.790  1.00  0.00           N
ATOM   1678  H   LEU A 167     114.810 205.370 139.870  1.00  0.00           H
ATOM   1679  CA  LEU A 167     113.940 207.270 139.970  1.00  0.00           C
ATOM   1680  CB  LEU A 167     114.680 207.530 141.290  1.00  0.00           C
ATOM   1681  CG  LEU A 167     114.110 206.690 142.420  1.00  0.00           C
ATOM   1682  CD1 LEU A 167     114.850 207.000 143.760  1.00  0.00           C
ATOM   1683  CD2 LEU A 167     112.610 206.920 142.630  1.00  0.00           C
ATOM   1684  C   LEU A 167     114.890 207.880 138.840  1.00  0.00           C
ATOM   1685  O   LEU A 167     115.870 207.300 138.380  1.00  0.00           O
ATOM   1686  N   PRO A 168     114.450 209.060 138.300  1.00  0.00           N
ATOM   1687  CA  PRO A 168     115.060 209.770 137.100  1.00  0.00           C
ATOM   1688  CB  PRO A 168     114.390 211.110 137.080  1.00  0.00           C
ATOM   1689  CG  PRO A 168     112.960 210.730 137.440  1.00  0.00           C
ATOM   1690  CD  PRO A 168     113.170 209.790 138.600  1.00  0.00           C
ATOM   1691  C   PRO A 168     116.530 210.000 137.120  1.00  0.00           C
ATOM   1692  O   PRO A 168     117.160 209.980 138.170  1.00  0.00           O
ATOM   1693  N   THR A 169     117.100 210.160 135.910  1.00  0.00           N
ATOM   1694  H   THR A 169     116.590 210.240 135.060  1.00  0.00           H
ATOM   1695  CA  THR A 169     118.580 210.180 135.700  1.00  0.00           C
ATOM   1696  CB  THR A 169     119.380 211.410 136.080  1.00  0.00           C
ATOM   1697  OG1 THR A 169     119.160 211.590 137.470  1.00  0.00           O
ATOM   1698  HG1 THR A 169     118.230 211.380 137.760  1.00  0.00           H
ATOM   1699  CG2 THR A 169     119.040 212.580 135.170  1.00  0.00           C
ATOM   1700  C   THR A 169     119.360 208.900 136.120  1.00  0.00           C
ATOM   1701  O   THR A 169     120.470 208.950 136.610  1.00  0.00           O
ATOM   1702  N   GLY A 170     118.690 207.730 135.900  1.00  0.00           N
ATOM   1703  H   GLY A 170     117.840 207.640 135.380  1.00  0.00           H
ATOM   1704  CA  GLY A 170     119.290 206.390 136.220  1.00  0.00           C
ATOM   1705  C   GLY A 170     119.720 206.160 137.640  1.00  0.00           C
ATOM   1706  O   GLY A 170     120.940 205.870 137.840  1.00  0.00           O
ATOM   1707  N   VAL A 171     118.730 206.300 138.540  1.00  0.00           N
ATOM   1708  H   VAL A 171     117.800 206.460 138.220  1.00  0.00           H
ATOM   1709  CA  VAL A 171     118.880 206.130 139.980  1.00  0.00           C
ATOM   1710  CB  VAL A 171     118.640 207.460 140.630  1.00  0.00           C
ATOM   1711  CG1 VAL A 171     118.520 207.390 142.180  1.00  0.00           C
ATOM   1712  CG2 VAL A 171     119.740 208.490 140.310  1.00  0.00           C
ATOM   1713  C   VAL A 171     117.700 205.090 140.300  1.00  0.00           C
ATOM   1714  O   VAL A 171     116.560 205.180 139.790  1.00  0.00           O
ATOM   1715  N   HIS A 172     118.050 203.960 140.850  1.00  0.00           N
ATOM   1716  H   HIS A 172     118.900 203.800 141.340  1.00  0.00           H
ATOM   1717  CA  HIS A 172     117.010 202.940 141.190  1.00  0.00           C
ATOM   1718  CB  HIS A 172     117.480 201.570 140.780  1.00  0.00           C
ATOM   1719  CG  HIS A 172     117.240 201.120 139.390  1.00  0.00           C
ATOM   1720  ND1 HIS A 172     117.910 200.220 138.750  1.00  0.00           N
ATOM   1721  CD2 HIS A 172     116.140 201.440 138.680  1.00  0.00           C
ATOM   1722  HD2 HIS A 172     115.190 201.670 139.160  1.00  0.00           H
ATOM   1723  CE1 HIS A 172     117.240 199.930 137.580  1.00  0.00           C
ATOM   1724  HE1 HIS A 172     117.390 199.120 136.870  1.00  0.00           H
ATOM   1725  NE2 HIS A 172     116.160 200.730 137.520  1.00  0.00           N
ATOM   1726  HE2 HIS A 172     115.440 200.710 136.830  1.00  0.00           H
ATOM   1727  C   HIS A 172     116.710 202.880 142.750  1.00  0.00           C
ATOM   1728  O   HIS A 172     117.670 203.180 143.450  1.00  0.00           O
ATOM   1729  N   ALA A 173     115.550 202.470 143.210  1.00  0.00           N
ATOM   1730  H   ALA A 173     114.800 202.450 142.560  1.00  0.00           H
ATOM   1731  CA  ALA A 173     115.250 202.340 144.640  1.00  0.00           C
ATOM   1732  CB  ALA A 173     114.050 203.280 144.900  1.00  0.00           C
ATOM   1733  C   ALA A 173     114.830 200.940 145.040  1.00  0.00           C
ATOM   1734  O   ALA A 173     114.260 200.200 144.220  1.00  0.00           O
ATOM   1735  N   GLY A 174     115.230 200.500 146.220  1.00  0.00           N
ATOM   1736  H   GLY A 174     115.820 201.070 146.800  1.00  0.00           H
ATOM   1737  CA  GLY A 174     114.810 199.150 146.740  1.00  0.00           C
ATOM   1738  C   GLY A 174     115.160 198.840 148.200  1.00  0.00           C
ATOM   1739  O   GLY A 174     115.650 199.650 148.930  1.00  0.00           O
ATOM   1740  N   THR A 175     114.560 197.720 148.620  1.00  0.00           N
ATOM   1741  H   THR A 175     114.190 197.110 147.920  1.00  0.00           H
ATOM   1742  CA  THR A 175     114.340 197.130 149.980  1.00  0.00           C
ATOM   1743  CB  THR A 175     113.570 198.160 150.910  1.00  0.00           C
ATOM   1744  OG1 THR A 175     113.310 197.600 152.230  1.00  0.00           O
ATOM   1745  HG1 THR A 175     113.590 198.190 152.990  1.00  0.00           H
ATOM   1746  CG2 THR A 175     112.170 198.520 150.430  1.00  0.00           C
ATOM   1747  C   THR A 175     113.590 195.750 149.890  1.00  0.00           C
ATOM   1748  O   THR A 175     113.500 195.260 148.740  1.00  0.00           O
ATOM   1749  N   ASP A 176     112.980 195.290 150.950  1.00  0.00           N
ATOM   1750  H   ASP A 176     112.920 195.830 151.790  1.00  0.00           H
ATOM   1751  CA  ASP A 176     112.330 194.010 150.880  1.00  0.00           C
ATOM   1752  CB  ASP A 176     112.550 193.390 152.250  1.00  0.00           C
ATOM   1753  CG  ASP A 176     111.790 194.090 153.480  1.00  0.00           C
ATOM   1754  OD1 ASP A 176     110.730 193.500 153.830  1.00  0.00           O
ATOM   1755  OD2 ASP A 176     112.410 194.900 154.160  1.00  0.00           O
ATOM   1756  C   ASP A 176     110.860 193.900 150.430  1.00  0.00           C
ATOM   1757  O   ASP A 176     110.390 194.800 149.720  1.00  0.00           O
ATOM   1758  N   LEU A 177     110.490 192.610 150.410  1.00  0.00           N
ATOM   1759  H   LEU A 177     111.180 191.890 150.440  1.00  0.00           H
ATOM   1760  CA  LEU A 177     109.120 192.140 150.170  1.00  0.00           C
ATOM   1761  CB  LEU A 177     109.350 190.570 149.990  1.00  0.00           C
ATOM   1762  CG  LEU A 177     109.020 190.030 148.580  1.00  0.00           C
ATOM   1763  CD1 LEU A 177     107.650 190.520 148.060  1.00  0.00           C
ATOM   1764  CD2 LEU A 177     110.170 190.270 147.600  1.00  0.00           C
ATOM   1765  C   LEU A 177     108.020 192.540 151.120  1.00  0.00           C
ATOM   1766  O   LEU A 177     106.900 192.200 150.770  1.00  0.00           O
ATOM   1767  N   GLU A 178     108.360 193.150 152.230  1.00  0.00           N
ATOM   1768  H   GLU A 178     109.290 192.960 152.580  1.00  0.00           H
ATOM   1769  CA  GLU A 178     107.510 194.080 152.990  1.00  0.00           C
ATOM   1770  CB  GLU A 178     107.730 193.600 154.420  1.00  0.00           C
ATOM   1771  CG  GLU A 178     106.870 194.030 155.630  1.00  0.00           C
ATOM   1772  CD  GLU A 178     107.360 193.320 156.910  1.00  0.00           C
ATOM   1773  OE1 GLU A 178     108.560 193.070 157.050  1.00  0.00           O
ATOM   1774  OE2 GLU A 178     106.500 193.100 157.800  1.00  0.00           O
ATOM   1775  C   GLU A 178     107.810 195.560 152.730  1.00  0.00           C
ATOM   1776  O   GLU A 178     107.140 196.270 152.000  1.00  0.00           O
ATOM   1777  N   GLY A 179     108.910 195.950 153.340  1.00  0.00           N
ATOM   1778  H   GLY A 179     109.450 195.270 153.820  1.00  0.00           H
ATOM   1779  CA  GLY A 179     109.560 197.270 153.310  1.00  0.00           C
ATOM   1780  C   GLY A 179     110.080 197.840 154.680  1.00  0.00           C
ATOM   1781  O   GLY A 179     109.320 198.490 155.330  1.00  0.00           O
ATOM   1782  N   ASN A 180     111.380 198.140 154.530  1.00  0.00           N
ATOM   1783  H   ASN A 180     111.840 197.550 153.860  1.00  0.00           H
ATOM   1784  CA  ASN A 180     112.240 198.910 155.400  1.00  0.00           C
ATOM   1785  CB  ASN A 180     112.950 197.930 156.410  1.00  0.00           C
ATOM   1786  CG  ASN A 180     113.780 198.610 157.470  1.00  0.00           C
ATOM   1787  OD1 ASN A 180     114.290 199.680 157.410  1.00  0.00           O
ATOM   1788  ND2 ASN A 180     113.710 198.010 158.680  1.00  0.00           N
ATOM   1789 1HD2 ASN A 180     113.160 197.170 158.720  1.00  0.00           H
ATOM   1790 2HD2 ASN A 180     113.950 198.520 159.500  1.00  0.00           H
ATOM   1791  C   ASN A 180     113.100 199.860 154.620  1.00  0.00           C
ATOM   1792  O   ASN A 180     114.210 199.590 154.070  1.00  0.00           O
ATOM   1793  N   PHE A 181     112.740 201.170 154.900  1.00  0.00           N
ATOM   1794  H   PHE A 181     112.120 201.410 155.650  1.00  0.00           H
ATOM   1795  CA  PHE A 181     113.370 202.290 154.200  1.00  0.00           C
ATOM   1796  CB  PHE A 181     112.440 203.460 154.310  1.00  0.00           C
ATOM   1797  CG  PHE A 181     111.170 203.260 153.470  1.00  0.00           C
ATOM   1798  CD1 PHE A 181     109.960 203.190 154.080  1.00  0.00           C
ATOM   1799  HD1 PHE A 181     109.870 203.290 155.160  1.00  0.00           H
ATOM   1800  CD2 PHE A 181     111.240 203.090 152.110  1.00  0.00           C
ATOM   1801  HD2 PHE A 181     112.230 203.070 151.650  1.00  0.00           H
ATOM   1802  CE1 PHE A 181     108.760 203.000 153.390  1.00  0.00           C
ATOM   1803  HE1 PHE A 181     107.820 202.910 153.940  1.00  0.00           H
ATOM   1804  CE2 PHE A 181     110.090 202.870 151.370  1.00  0.00           C
ATOM   1805  HE2 PHE A 181     110.160 202.620 150.310  1.00  0.00           H
ATOM   1806  CZ  PHE A 181     108.840 202.850 152.010  1.00  0.00           C
ATOM   1807  HZ  PHE A 181     107.970 202.540 151.430  1.00  0.00           H
ATOM   1808  C   PHE A 181     114.750 202.690 154.770  1.00  0.00           C
ATOM   1809  O   PHE A 181     114.980 203.650 155.520  1.00  0.00           O
ATOM   1810  N   TYR A 182     115.750 201.990 154.230  1.00  0.00           N
ATOM   1811  H   TYR A 182     115.600 201.160 153.690  1.00  0.00           H
ATOM   1812  CA  TYR A 182     117.260 202.200 154.530  1.00  0.00           C
ATOM   1813  CB  TYR A 182     118.120 201.070 154.040  1.00  0.00           C
ATOM   1814  CG  TYR A 182     117.720 199.740 154.720  1.00  0.00           C
ATOM   1815  CD1 TYR A 182     117.860 199.620 156.090  1.00  0.00           C
ATOM   1816  HD1 TYR A 182     118.580 200.250 156.610  1.00  0.00           H
ATOM   1817  CD2 TYR A 182     117.140 198.690 153.960  1.00  0.00           C
ATOM   1818  HD2 TYR A 182     117.090 198.690 152.870  1.00  0.00           H
ATOM   1819  CE1 TYR A 182     117.450 198.460 156.740  1.00  0.00           C
ATOM   1820  HE1 TYR A 182     117.240 198.630 157.790  1.00  0.00           H
ATOM   1821  CE2 TYR A 182     116.820 197.500 154.620  1.00  0.00           C
ATOM   1822  HE2 TYR A 182     116.420 196.710 153.980  1.00  0.00           H
ATOM   1823  CZ  TYR A 182     116.960 197.370 156.030  1.00  0.00           C
ATOM   1824  OH  TYR A 182     117.090 196.160 156.580  1.00  0.00           O
ATOM   1825  HH  TYR A 182     117.850 196.250 157.220  1.00  0.00           H
ATOM   1826  C   TYR A 182     117.950 203.510 154.050  1.00  0.00           C
ATOM   1827  O   TYR A 182     118.560 203.570 152.940  1.00  0.00           O
ATOM   1828  N   GLY A 183     118.390 204.290 155.030  1.00  0.00           N
ATOM   1829  H   GLY A 183     118.200 204.030 155.980  1.00  0.00           H
ATOM   1830  CA  GLY A 183     119.160 205.590 154.840  1.00  0.00           C
ATOM   1831  C   GLY A 183     118.400 206.740 154.160  1.00  0.00           C
ATOM   1832  O   GLY A 183     117.510 207.360 154.790  1.00  0.00           O
ATOM   1833  N   PRO A 184     118.750 207.240 152.930  1.00  0.00           N
ATOM   1834  CA  PRO A 184     117.910 208.260 152.180  1.00  0.00           C
ATOM   1835  CB  PRO A 184     118.780 208.610 150.990  1.00  0.00           C
ATOM   1836  CG  PRO A 184     120.170 208.280 151.510  1.00  0.00           C
ATOM   1837  CD  PRO A 184     120.080 207.040 152.400  1.00  0.00           C
ATOM   1838  C   PRO A 184     116.570 207.670 151.660  1.00  0.00           C
ATOM   1839  O   PRO A 184     116.380 206.530 151.160  1.00  0.00           O
ATOM   1840  N   PHE A 185     115.600 208.500 151.990  1.00  0.00           N
ATOM   1841  H   PHE A 185     115.760 209.320 152.540  1.00  0.00           H
ATOM   1842  CA  PHE A 185     114.170 208.230 151.690  1.00  0.00           C
ATOM   1843  CB  PHE A 185     113.380 208.240 153.030  1.00  0.00           C
ATOM   1844  CG  PHE A 185     111.940 207.970 153.020  1.00  0.00           C
ATOM   1845  CD1 PHE A 185     111.110 209.060 153.240  1.00  0.00           C
ATOM   1846  HD1 PHE A 185     111.450 209.870 153.880  1.00  0.00           H
ATOM   1847  CD2 PHE A 185     111.380 206.800 152.480  1.00  0.00           C
ATOM   1848  HD2 PHE A 185     111.870 205.840 152.620  1.00  0.00           H
ATOM   1849  CE1 PHE A 185     109.790 208.970 152.800  1.00  0.00           C
ATOM   1850  HE1 PHE A 185     109.120 209.810 152.990  1.00  0.00           H
ATOM   1851  CE2 PHE A 185     110.070 206.810 151.990  1.00  0.00           C
ATOM   1852  HE2 PHE A 185     109.640 205.930 151.510  1.00  0.00           H
ATOM   1853  CZ  PHE A 185     109.280 207.850 152.180  1.00  0.00           C
ATOM   1854  HZ  PHE A 185     108.280 207.830 151.750  1.00  0.00           H
ATOM   1855  C   PHE A 185     113.550 209.290 150.710  1.00  0.00           C
ATOM   1856  O   PHE A 185     114.160 210.350 150.540  1.00  0.00           O
ATOM   1857  N   VAL A 186     112.440 208.980 150.110  1.00  0.00           N
ATOM   1858  H   VAL A 186     111.810 208.470 150.690  1.00  0.00           H
ATOM   1859  CA  VAL A 186     111.900 209.790 148.950  1.00  0.00           C
ATOM   1860  CB  VAL A 186     112.760 209.560 147.700  1.00  0.00           C
ATOM   1861  CG1 VAL A 186     112.720 208.130 147.190  1.00  0.00           C
ATOM   1862  CG2 VAL A 186     112.270 210.520 146.600  1.00  0.00           C
ATOM   1863  C   VAL A 186     110.500 209.260 148.800  1.00  0.00           C
ATOM   1864  O   VAL A 186     110.310 208.060 149.050  1.00  0.00           O
ATOM   1865  N   ASP A 187     109.520 210.160 148.660  1.00  0.00           N
ATOM   1866  H   ASP A 187     109.750 211.130 148.700  1.00  0.00           H
ATOM   1867  CA  ASP A 187     108.150 209.690 148.390  1.00  0.00           C
ATOM   1868  CB  ASP A 187     107.310 210.700 149.130  1.00  0.00           C
ATOM   1869  CG  ASP A 187     107.130 210.540 150.630  1.00  0.00           C
ATOM   1870  OD1 ASP A 187     106.470 209.630 151.140  1.00  0.00           O
ATOM   1871  OD2 ASP A 187     107.600 211.400 151.300  1.00  0.00           O
ATOM   1872  C   ASP A 187     107.840 209.590 146.910  1.00  0.00           C
ATOM   1873  O   ASP A 187     107.070 208.690 146.520  1.00  0.00           O
ATOM   1874  N   ARG A 188     108.330 210.540 146.110  1.00  0.00           N
ATOM   1875  H   ARG A 188     108.790 211.350 146.470  1.00  0.00           H
ATOM   1876  CA  ARG A 188     108.120 210.470 144.680  1.00  0.00           C
ATOM   1877  CB  ARG A 188     107.170 211.540 144.110  1.00  0.00           C
ATOM   1878  CG  ARG A 188     107.600 213.020 144.330  1.00  0.00           C
ATOM   1879  CD  ARG A 188     106.730 214.020 143.610  1.00  0.00           C
ATOM   1880  NE  ARG A 188     107.060 215.460 143.670  1.00  0.00           N
ATOM   1881  HE  ARG A 188     106.820 215.950 144.510  1.00  0.00           H
ATOM   1882  CZ  ARG A 188     107.850 216.080 142.750  1.00  0.00           C
ATOM   1883  NH1 ARG A 188     108.240 215.440 141.640  1.00  0.00           N
ATOM   1884 1HH1 ARG A 188     107.900 214.510 141.470  1.00  0.00           H
ATOM   1885 2HH1 ARG A 188     108.920 215.890 141.060  1.00  0.00           H
ATOM   1886  NH2 ARG A 188     108.660 217.080 143.160  1.00  0.00           N
ATOM   1887 1HH2 ARG A 188     108.560 217.290 144.130  1.00  0.00           H
ATOM   1888 2HH2 ARG A 188     109.270 217.650 142.610  1.00  0.00           H
ATOM   1889  C   ARG A 188     109.420 210.520 143.840  1.00  0.00           C
ATOM   1890  O   ARG A 188     110.310 211.310 144.060  1.00  0.00           O
ATOM   1891  N   GLN A 189     109.270 209.850 142.680  1.00  0.00           N
ATOM   1892  H   GLN A 189     108.400 209.520 142.330  1.00  0.00           H
ATOM   1893  CA  GLN A 189     110.330 209.770 141.690  1.00  0.00           C
ATOM   1894  CB  GLN A 189     109.950 208.960 140.440  1.00  0.00           C
ATOM   1895  CG  GLN A 189     109.370 207.520 140.730  1.00  0.00           C
ATOM   1896  CD  GLN A 189     107.800 207.430 140.630  1.00  0.00           C
ATOM   1897  OE1 GLN A 189     107.100 208.340 141.100  1.00  0.00           O
ATOM   1898  NE2 GLN A 189     107.300 206.260 140.170  1.00  0.00           N
ATOM   1899 1HE2 GLN A 189     107.790 205.410 140.000  1.00  0.00           H
ATOM   1900 2HE2 GLN A 189     106.300 206.230 140.090  1.00  0.00           H
ATOM   1901  C   GLN A 189     110.910 211.040 141.140  1.00  0.00           C
ATOM   1902  O   GLN A 189     110.210 211.620 140.300  1.00  0.00           O
ATOM   1903  N   THR A 190     111.960 211.580 141.700  1.00  0.00           N
ATOM   1904  H   THR A 190     112.070 211.420 142.680  1.00  0.00           H
ATOM   1905  CA  THR A 190     112.790 212.700 141.170  1.00  0.00           C
ATOM   1906  CB  THR A 190     112.700 213.900 142.160  1.00  0.00           C
ATOM   1907  OG1 THR A 190     112.880 213.450 143.440  1.00  0.00           O
ATOM   1908  HG1 THR A 190     112.530 214.140 144.060  1.00  0.00           H
ATOM   1909  CG2 THR A 190     111.420 214.690 142.140  1.00  0.00           C
ATOM   1910  C   THR A 190     114.280 212.330 140.980  1.00  0.00           C
ATOM   1911  O   THR A 190     114.650 211.180 141.160  1.00  0.00           O
ATOM   1912  N   ALA A 191     114.990 213.290 140.370  1.00  0.00           N
ATOM   1913  H   ALA A 191     114.590 214.130 140.010  1.00  0.00           H
ATOM   1914  CA  ALA A 191     116.390 213.070 140.020  1.00  0.00           C
ATOM   1915  CB  ALA A 191     116.810 214.360 139.250  1.00  0.00           C
ATOM   1916  C   ALA A 191     117.260 213.050 141.310  1.00  0.00           C
ATOM   1917  O   ALA A 191     117.710 214.090 141.820  1.00  0.00           O
ATOM   1918  N   GLN A 192     117.500 211.830 141.800  1.00  0.00           N
ATOM   1919  H   GLN A 192     117.300 211.010 141.270  1.00  0.00           H
ATOM   1920  CA  GLN A 192     118.090 211.630 143.150  1.00  0.00           C
ATOM   1921  CB  GLN A 192     117.270 210.430 143.640  1.00  0.00           C
ATOM   1922  CG  GLN A 192     115.890 210.910 144.170  1.00  0.00           C
ATOM   1923  CD  GLN A 192     115.970 211.770 145.360  1.00  0.00           C
ATOM   1924  OE1 GLN A 192     116.570 211.290 146.240  1.00  0.00           O
ATOM   1925  NE2 GLN A 192     115.220 212.810 145.360  1.00  0.00           N
ATOM   1926 1HE2 GLN A 192     114.520 212.850 144.640  1.00  0.00           H
ATOM   1927 2HE2 GLN A 192     115.540 213.660 145.780  1.00  0.00           H
ATOM   1928  C   GLN A 192     119.560 211.330 143.080  1.00  0.00           C
ATOM   1929  O   GLN A 192     120.060 211.140 141.900  1.00  0.00           O
ATOM   1930  N   ALA A 193     120.150 211.320 144.300  1.00  0.00           N
ATOM   1931  H   ALA A 193     119.650 211.530 145.140  1.00  0.00           H
ATOM   1932  CA  ALA A 193     121.630 211.100 144.470  1.00  0.00           C
ATOM   1933  CB  ALA A 193     122.050 211.850 145.710  1.00  0.00           C
ATOM   1934  C   ALA A 193     121.870 209.550 144.600  1.00  0.00           C
ATOM   1935  O   ALA A 193     121.510 208.930 145.540  1.00  0.00           O
ATOM   1936  N   ALA A 194     122.190 208.970 143.470  1.00  0.00           N
ATOM   1937  H   ALA A 194     122.120 209.400 142.570  1.00  0.00           H
ATOM   1938  CA  ALA A 194     122.710 207.600 143.480  1.00  0.00           C
ATOM   1939  CB  ALA A 194     123.160 207.100 142.140  1.00  0.00           C
ATOM   1940  C   ALA A 194     123.900 207.270 144.490  1.00  0.00           C
ATOM   1941  O   ALA A 194     125.000 207.760 144.450  1.00  0.00           O
ATOM   1942  N   GLY A 195     123.590 206.150 145.220  1.00  0.00           N
ATOM   1943  H   GLY A 195     122.670 205.760 145.190  1.00  0.00           H
ATOM   1944  CA  GLY A 195     124.580 205.300 145.980  1.00  0.00           C
ATOM   1945  C   GLY A 195     125.420 205.940 147.110  1.00  0.00           C
ATOM   1946  O   GLY A 195     126.650 205.730 147.180  1.00  0.00           O
ATOM   1947  N   THR A 196     124.720 206.570 148.030  1.00  0.00           N
ATOM   1948  H   THR A 196     123.740 206.630 147.860  1.00  0.00           H
ATOM   1949  CA  THR A 196     125.350 207.310 149.090  1.00  0.00           C
ATOM   1950  CB  THR A 196     124.450 208.460 149.460  1.00  0.00           C
ATOM   1951  OG1 THR A 196     123.160 207.900 149.810  1.00  0.00           O
ATOM   1952  HG1 THR A 196     122.560 208.630 149.500  1.00  0.00           H
ATOM   1953  CG2 THR A 196     124.350 209.420 148.290  1.00  0.00           C
ATOM   1954  C   THR A 196     125.730 206.440 150.240  1.00  0.00           C
ATOM   1955  O   THR A 196     125.580 206.800 151.400  1.00  0.00           O
ATOM   1956  N   ASP A 197     126.310 205.290 149.910  1.00  0.00           N
ATOM   1957  H   ASP A 197     126.580 205.150 148.950  1.00  0.00           H
ATOM   1958  CA  ASP A 197     126.630 204.250 150.900  1.00  0.00           C
ATOM   1959  CB  ASP A 197     126.450 202.910 150.160  1.00  0.00           C
ATOM   1960  CG  ASP A 197     127.590 202.620 149.210  1.00  0.00           C
ATOM   1961  OD1 ASP A 197     128.650 202.130 149.750  1.00  0.00           O
ATOM   1962  OD2 ASP A 197     127.470 202.680 148.010  1.00  0.00           O
ATOM   1963  C   ASP A 197     128.000 204.430 151.660  1.00  0.00           C
ATOM   1964  O   ASP A 197     128.570 205.510 151.530  1.00  0.00           O
ATOM   1965  N   THR A 198     128.180 203.640 152.730  1.00  0.00           N
ATOM   1966  H   THR A 198     127.360 203.170 153.070  1.00  0.00           H
ATOM   1967  CA  THR A 198     129.460 203.440 153.460  1.00  0.00           C
ATOM   1968  CB  THR A 198     129.350 203.820 154.970  1.00  0.00           C
ATOM   1969  OG1 THR A 198     128.310 203.030 155.600  1.00  0.00           O
ATOM   1970  HG1 THR A 198     128.510 202.050 155.530  1.00  0.00           H
ATOM   1971  CG2 THR A 198     129.020 205.320 155.200  1.00  0.00           C
ATOM   1972  C   THR A 198     130.170 202.040 153.300  1.00  0.00           C
ATOM   1973  O   THR A 198     130.860 201.570 154.240  1.00  0.00           O
ATOM   1974  N   THR A 199     130.200 201.490 152.100  1.00  0.00           N
ATOM   1975  H   THR A 199     129.470 201.780 151.480  1.00  0.00           H
ATOM   1976  CA  THR A 199     131.080 200.380 151.640  1.00  0.00           C
ATOM   1977  CB  THR A 199     132.500 200.890 151.190  1.00  0.00           C
ATOM   1978  OG1 THR A 199     132.530 202.260 150.780  1.00  0.00           O
ATOM   1979  HG1 THR A 199     132.500 202.870 151.570  1.00  0.00           H
ATOM   1980  CG2 THR A 199     133.190 199.980 150.220  1.00  0.00           C
ATOM   1981  C   THR A 199     131.340 199.210 152.670  1.00  0.00           C
ATOM   1982  O   THR A 199     132.190 199.370 153.520  1.00  0.00           O
ATOM   1983  N   ILE A 200     130.890 198.050 152.300  1.00  0.00           N
ATOM   1984  H   ILE A 200     130.430 197.860 151.430  1.00  0.00           H
ATOM   1985  CA  ILE A 200     130.910 196.870 153.170  1.00  0.00           C
ATOM   1986  CB  ILE A 200     129.820 195.910 152.670  1.00  0.00           C
ATOM   1987  CG1 ILE A 200     128.490 196.500 152.210  1.00  0.00           C
ATOM   1988  CG2 ILE A 200     129.560 194.920 153.790  1.00  0.00           C
ATOM   1989  CD  ILE A 200     127.850 195.770 151.040  1.00  0.00           C
ATOM   1990  C   ILE A 200     132.280 196.260 153.270  1.00  0.00           C
ATOM   1991  O   ILE A 200     132.780 195.500 152.430  1.00  0.00           O
ATOM   1992  N   THR A 201     132.970 196.830 154.260  1.00  0.00           N
ATOM   1993  H   THR A 201     132.690 197.620 154.810  1.00  0.00           H
ATOM   1994  CA  THR A 201     134.340 196.370 154.520  1.00  0.00           C
ATOM   1995  CB  THR A 201     134.980 197.070 155.750  1.00  0.00           C
ATOM   1996  OG1 THR A 201     134.010 197.350 156.740  1.00  0.00           O
ATOM   1997  HG1 THR A 201     134.300 198.110 157.320  1.00  0.00           H
ATOM   1998  CG2 THR A 201     135.660 198.400 155.370  1.00  0.00           C
ATOM   1999  C   THR A 201     134.680 194.920 154.700  1.00  0.00           C
ATOM   2000  O   THR A 201     135.720 194.600 154.150  1.00  0.00           O
ATOM   2001  N   VAL A 202     133.780 194.040 155.170  1.00  0.00           N
ATOM   2002  H   VAL A 202     132.920 194.360 155.580  1.00  0.00           H
ATOM   2003  CA  VAL A 202     133.990 192.550 155.070  1.00  0.00           C
ATOM   2004  CB  VAL A 202     133.240 191.750 156.170  1.00  0.00           C
ATOM   2005  CG1 VAL A 202     133.550 192.160 157.620  1.00  0.00           C
ATOM   2006  CG2 VAL A 202     131.730 191.840 155.970  1.00  0.00           C
ATOM   2007  C   VAL A 202     134.120 191.990 153.660  1.00  0.00           C
ATOM   2008  O   VAL A 202     134.970 191.130 153.430  1.00  0.00           O
ATOM   2009  N   ASN A 203     133.090 192.190 152.880  1.00  0.00           N
ATOM   2010  H   ASN A 203     132.240 192.520 153.300  1.00  0.00           H
ATOM   2011  CA  ASN A 203     133.100 192.030 151.420  1.00  0.00           C
ATOM   2012  CB  ASN A 203     131.810 192.740 150.810  1.00  0.00           C
ATOM   2013  CG  ASN A 203     130.430 192.080 151.230  1.00  0.00           C
ATOM   2014  OD1 ASN A 203     130.340 191.580 152.320  1.00  0.00           O
ATOM   2015  ND2 ASN A 203     129.360 192.080 150.460  1.00  0.00           N
ATOM   2016 1HD2 ASN A 203     129.420 192.420 149.520  1.00  0.00           H
ATOM   2017 2HD2 ASN A 203     128.460 191.850 150.820  1.00  0.00           H
ATOM   2018  C   ASN A 203     134.320 192.490 150.630  1.00  0.00           C
ATOM   2019  O   ASN A 203     134.770 191.840 149.680  1.00  0.00           O
ATOM   2020  N   VAL A 204     134.760 193.710 151.020  1.00  0.00           N
ATOM   2021  H   VAL A 204     134.160 194.340 151.510  1.00  0.00           H
ATOM   2022  CA  VAL A 204     136.000 194.310 150.490  1.00  0.00           C
ATOM   2023  CB  VAL A 204     136.270 195.760 151.020  1.00  0.00           C
ATOM   2024  CG1 VAL A 204     137.460 196.300 150.320  1.00  0.00           C
ATOM   2025  CG2 VAL A 204     135.100 196.760 150.770  1.00  0.00           C
ATOM   2026  C   VAL A 204     137.280 193.420 150.890  1.00  0.00           C
ATOM   2027  O   VAL A 204     137.950 192.860 150.020  1.00  0.00           O
ATOM   2028  N   LEU A 205     137.390 193.200 152.210  1.00  0.00           N
ATOM   2029  H   LEU A 205     136.810 193.570 152.940  1.00  0.00           H
ATOM   2030  CA  LEU A 205     138.460 192.300 152.770  1.00  0.00           C
ATOM   2031  CB  LEU A 205     138.310 192.360 154.340  1.00  0.00           C
ATOM   2032  CG  LEU A 205     139.190 193.440 154.970  1.00  0.00           C
ATOM   2033  CD1 LEU A 205     138.320 194.100 156.000  1.00  0.00           C
ATOM   2034  CD2 LEU A 205     140.390 192.760 155.640  1.00  0.00           C
ATOM   2035  C   LEU A 205     138.480 190.840 152.340  1.00  0.00           C
ATOM   2036  O   LEU A 205     139.620 190.360 152.070  1.00  0.00           O
ATOM   2037  N   ALA A 206     137.310 190.240 152.200  1.00  0.00           N
ATOM   2038  H   ALA A 206     136.480 190.640 152.600  1.00  0.00           H
ATOM   2039  CA  ALA A 206     137.090 188.960 151.480  1.00  0.00           C
ATOM   2040  CB  ALA A 206     135.640 188.390 151.560  1.00  0.00           C
ATOM   2041  C   ALA A 206     137.470 188.860 150.010  1.00  0.00           C
ATOM   2042  O   ALA A 206     138.180 187.910 149.700  1.00  0.00           O
ATOM   2043  N   TRP A 207     137.000 189.740 149.150  1.00  0.00           N
ATOM   2044  H   TRP A 207     136.030 190.000 149.190  1.00  0.00           H
ATOM   2045  CA  TRP A 207     137.630 189.990 147.840  1.00  0.00           C
ATOM   2046  CB  TRP A 207     137.030 191.330 147.270  1.00  0.00           C
ATOM   2047  CG  TRP A 207     137.460 191.460 145.850  1.00  0.00           C
ATOM   2048  CD1 TRP A 207     137.140 190.640 144.870  1.00  0.00           C
ATOM   2049  HD1 TRP A 207     136.700 189.650 145.000  1.00  0.00           H
ATOM   2050  CD2 TRP A 207     137.700 192.700 145.410  1.00  0.00           C
ATOM   2051  NE1 TRP A 207     137.190 191.340 143.730  1.00  0.00           N
ATOM   2052  HE1 TRP A 207     136.950 191.010 142.820  1.00  0.00           H
ATOM   2053  CE2 TRP A 207     137.600 192.580 144.030  1.00  0.00           C
ATOM   2054  CE3 TRP A 207     137.990 193.970 145.980  1.00  0.00           C
ATOM   2055  HE3 TRP A 207     138.060 194.080 147.060  1.00  0.00           H
ATOM   2056  CZ2 TRP A 207     137.820 193.700 143.250  1.00  0.00           C
ATOM   2057  HZ2 TRP A 207     137.910 193.570 142.170  1.00  0.00           H
ATOM   2058  CZ3 TRP A 207     138.250 195.050 145.120  1.00  0.00           C
ATOM   2059  HZ3 TRP A 207     138.510 196.020 145.530  1.00  0.00           H
ATOM   2060  CH2 TRP A 207     138.130 194.920 143.750  1.00  0.00           C
ATOM   2061  HH2 TRP A 207     138.470 195.680 143.050  1.00  0.00           H
ATOM   2062  C   TRP A 207     139.170 190.120 147.910  1.00  0.00           C
ATOM   2063  O   TRP A 207     139.860 189.420 147.160  1.00  0.00           O
ATOM   2064  N   LEU A 208     139.660 191.010 148.790  1.00  0.00           N
ATOM   2065  H   LEU A 208     139.120 191.760 149.160  1.00  0.00           H
ATOM   2066  CA  LEU A 208     141.150 191.110 148.950  1.00  0.00           C
ATOM   2067  CB  LEU A 208     141.390 192.150 150.000  1.00  0.00           C
ATOM   2068  CG  LEU A 208     141.830 193.440 149.400  1.00  0.00           C
ATOM   2069  CD1 LEU A 208     140.700 194.140 148.640  1.00  0.00           C
ATOM   2070  CD2 LEU A 208     142.400 194.380 150.500  1.00  0.00           C
ATOM   2071  C   LEU A 208     141.860 189.800 149.320  1.00  0.00           C
ATOM   2072  O   LEU A 208     142.950 189.450 148.830  1.00  0.00           O
ATOM   2073  N   TYR A 209     141.270 189.070 150.260  1.00  0.00           N
ATOM   2074  H   TYR A 209     140.470 189.410 150.760  1.00  0.00           H
ATOM   2075  CA  TYR A 209     141.590 187.620 150.490  1.00  0.00           C
ATOM   2076  CB  TYR A 209     140.850 187.020 151.640  1.00  0.00           C
ATOM   2077  CG  TYR A 209     141.420 187.480 153.000  1.00  0.00           C
ATOM   2078  CD1 TYR A 209     142.630 187.070 153.440  1.00  0.00           C
ATOM   2079  HD1 TYR A 209     143.220 186.410 152.800  1.00  0.00           H
ATOM   2080  CD2 TYR A 209     140.590 188.070 153.920  1.00  0.00           C
ATOM   2081  HD2 TYR A 209     139.670 188.470 153.500  1.00  0.00           H
ATOM   2082  CE1 TYR A 209     143.030 187.360 154.700  1.00  0.00           C
ATOM   2083  HE1 TYR A 209     144.020 186.960 154.940  1.00  0.00           H
ATOM   2084  CE2 TYR A 209     140.930 188.330 155.250  1.00  0.00           C
ATOM   2085  HE2 TYR A 209     140.120 188.740 155.850  1.00  0.00           H
ATOM   2086  CZ  TYR A 209     142.240 188.080 155.610  1.00  0.00           C
ATOM   2087  OH  TYR A 209     142.820 188.630 156.710  1.00  0.00           O
ATOM   2088  HH  TYR A 209     143.710 188.200 156.880  1.00  0.00           H
ATOM   2089  C   TYR A 209     141.510 186.600 149.340  1.00  0.00           C
ATOM   2090  O   TYR A 209     142.390 185.750 149.160  1.00  0.00           O
ATOM   2091  N   ALA A 210     140.460 186.610 148.510  1.00  0.00           N
ATOM   2092  H   ALA A 210     139.580 187.020 148.760  1.00  0.00           H
ATOM   2093  CA  ALA A 210     140.380 185.980 147.180  1.00  0.00           C
ATOM   2094  CB  ALA A 210     138.980 186.050 146.610  1.00  0.00           C
ATOM   2095  C   ALA A 210     141.410 186.400 146.160  1.00  0.00           C
ATOM   2096  O   ALA A 210     141.950 185.550 145.440  1.00  0.00           O
ATOM   2097  N   ALA A 211     141.680 187.720 146.060  1.00  0.00           N
ATOM   2098  H   ALA A 211     140.980 188.370 146.380  1.00  0.00           H
ATOM   2099  CA  ALA A 211     142.700 188.310 145.230  1.00  0.00           C
ATOM   2100  CB  ALA A 211     142.700 189.840 145.410  1.00  0.00           C
ATOM   2101  C   ALA A 211     144.050 187.740 145.500  1.00  0.00           C
ATOM   2102  O   ALA A 211     144.540 187.150 144.520  1.00  0.00           O
ATOM   2103  N   VAL A 212     144.660 187.940 146.610  1.00  0.00           N
ATOM   2104  H   VAL A 212     144.350 188.600 147.290  1.00  0.00           H
ATOM   2105  CA  VAL A 212     145.840 187.150 147.170  1.00  0.00           C
ATOM   2106  CB  VAL A 212     145.920 187.340 148.680  1.00  0.00           C
ATOM   2107  CG1 VAL A 212     146.810 186.310 149.330  1.00  0.00           C
ATOM   2108  CG2 VAL A 212     146.440 188.700 149.150  1.00  0.00           C
ATOM   2109  C   VAL A 212     146.070 185.770 146.500  1.00  0.00           C
ATOM   2110  O   VAL A 212     147.170 185.470 146.010  1.00  0.00           O
ATOM   2111  N   ILE A 213     145.090 184.900 146.560  1.00  0.00           N
ATOM   2112  H   ILE A 213     144.220 185.120 146.990  1.00  0.00           H
ATOM   2113  CA  ILE A 213     145.250 183.530 146.030  1.00  0.00           C
ATOM   2114  CB  ILE A 213     144.330 182.560 146.720  1.00  0.00           C
ATOM   2115  CG1 ILE A 213     143.910 182.920 148.100  1.00  0.00           C
ATOM   2116  CG2 ILE A 213     145.060 181.250 146.840  1.00  0.00           C
ATOM   2117  CD  ILE A 213     142.560 182.280 148.470  1.00  0.00           C
ATOM   2118  C   ILE A 213     144.960 183.370 144.500  1.00  0.00           C
ATOM   2119  O   ILE A 213     145.780 183.100 143.650  1.00  0.00           O
ATOM   2120  N   ASN A 214     143.760 183.860 144.180  1.00  0.00           N
ATOM   2121  H   ASN A 214     143.160 184.320 144.830  1.00  0.00           H
ATOM   2122  CA  ASN A 214     143.230 183.750 142.830  1.00  0.00           C
ATOM   2123  CB  ASN A 214     141.700 183.710 142.820  1.00  0.00           C
ATOM   2124  CG  ASN A 214     141.260 182.290 142.510  1.00  0.00           C
ATOM   2125  OD1 ASN A 214     141.160 181.400 143.330  1.00  0.00           O
ATOM   2126  ND2 ASN A 214     141.150 181.940 141.250  1.00  0.00           N
ATOM   2127 1HD2 ASN A 214     141.260 182.530 140.440  1.00  0.00           H
ATOM   2128 2HD2 ASN A 214     140.730 181.050 141.080  1.00  0.00           H
ATOM   2129  C   ASN A 214     143.900 184.720 141.830  1.00  0.00           C
ATOM   2130  O   ASN A 214     143.950 184.390 140.650  1.00  0.00           O
ATOM   2131  N   GLY A 215     144.430 185.930 142.180  1.00  0.00           N
ATOM   2132  H   GLY A 215     144.430 186.240 143.130  1.00  0.00           H
ATOM   2133  CA  GLY A 215     145.080 186.880 141.240  1.00  0.00           C
ATOM   2134  C   GLY A 215     146.090 187.840 141.780  1.00  0.00           C
ATOM   2135  O   GLY A 215     147.240 187.430 141.970  1.00  0.00           O
ATOM   2136  N   ASP A 216     145.580 189.020 141.870  1.00  0.00           N
ATOM   2137  H   ASP A 216     144.880 189.290 141.210  1.00  0.00           H
ATOM   2138  CA  ASP A 216     146.280 190.200 142.280  1.00  0.00           C
ATOM   2139  CB  ASP A 216     145.460 191.450 141.720  1.00  0.00           C
ATOM   2140  CG  ASP A 216     145.180 191.280 140.310  1.00  0.00           C
ATOM   2141  OD1 ASP A 216     146.050 191.470 139.440  1.00  0.00           O
ATOM   2142  OD2 ASP A 216     144.020 190.940 140.110  1.00  0.00           O
ATOM   2143  C   ASP A 216     146.570 190.310 143.760  1.00  0.00           C
ATOM   2144  O   ASP A 216     145.650 190.580 144.510  1.00  0.00           O
ATOM   2145  N   ARG A 217     147.850 190.280 144.120  1.00  0.00           N
ATOM   2146  H   ARG A 217     148.560 189.860 143.550  1.00  0.00           H
ATOM   2147  CA  ARG A 217     148.320 190.350 145.530  1.00  0.00           C
ATOM   2148  CB  ARG A 217     149.320 189.190 145.820  1.00  0.00           C
ATOM   2149  CG  ARG A 217     149.780 189.110 147.250  1.00  0.00           C
ATOM   2150  CD  ARG A 217     150.760 187.850 147.310  1.00  0.00           C
ATOM   2151  NE  ARG A 217     150.170 186.550 146.830  1.00  0.00           N
ATOM   2152  HE  ARG A 217     150.200 186.400 145.850  1.00  0.00           H
ATOM   2153  CZ  ARG A 217     150.060 185.450 147.600  1.00  0.00           C
ATOM   2154  NH1 ARG A 217     150.540 185.450 148.840  1.00  0.00           N
ATOM   2155 1HH1 ARG A 217     150.920 186.280 149.240  1.00  0.00           H
ATOM   2156 2HH1 ARG A 217     150.700 184.530 149.210  1.00  0.00           H
ATOM   2157  NH2 ARG A 217     149.350 184.380 147.180  1.00  0.00           N
ATOM   2158 1HH2 ARG A 217     149.070 184.390 146.220  1.00  0.00           H
ATOM   2159 2HH2 ARG A 217     149.190 183.580 147.750  1.00  0.00           H
ATOM   2160  C   ARG A 217     149.000 191.740 145.810  1.00  0.00           C
ATOM   2161  O   ARG A 217     148.870 192.210 146.930  1.00  0.00           O
ATOM   2162  N   TRP A 218     149.600 192.330 144.810  1.00  0.00           N
ATOM   2163  H   TRP A 218     149.780 191.920 143.920  1.00  0.00           H
ATOM   2164  CA  TRP A 218     150.380 193.560 144.820  1.00  0.00           C
ATOM   2165  CB  TRP A 218     150.270 194.320 143.480  1.00  0.00           C
ATOM   2166  CG  TRP A 218     148.900 194.850 143.080  1.00  0.00           C
ATOM   2167  CD1 TRP A 218     147.980 194.240 142.320  1.00  0.00           C
ATOM   2168  HD1 TRP A 218     147.950 193.220 141.950  1.00  0.00           H
ATOM   2169  CD2 TRP A 218     148.370 196.080 143.430  1.00  0.00           C
ATOM   2170  NE1 TRP A 218     146.940 195.060 142.180  1.00  0.00           N
ATOM   2171  HE1 TRP A 218     146.110 194.810 141.670  1.00  0.00           H
ATOM   2172  CE2 TRP A 218     147.100 196.190 142.820  1.00  0.00           C
ATOM   2173  CE3 TRP A 218     148.950 197.250 143.950  1.00  0.00           C
ATOM   2174  HE3 TRP A 218     150.020 197.210 144.140  1.00  0.00           H
ATOM   2175  CZ2 TRP A 218     146.300 197.350 143.000  1.00  0.00           C
ATOM   2176  HZ2 TRP A 218     145.250 197.310 142.720  1.00  0.00           H
ATOM   2177  CZ3 TRP A 218     148.170 198.340 144.130  1.00  0.00           C
ATOM   2178  HZ3 TRP A 218     148.600 199.180 144.680  1.00  0.00           H
ATOM   2179  CH2 TRP A 218     146.820 198.430 143.700  1.00  0.00           C
ATOM   2180  HH2 TRP A 218     146.200 199.280 143.980  1.00  0.00           H
ATOM   2181  C   TRP A 218     150.280 194.590 145.910  1.00  0.00           C
ATOM   2182  O   TRP A 218     151.280 195.100 146.470  1.00  0.00           O
ATOM   2183  N   PHE A 219     149.080 194.850 146.380  1.00  0.00           N
ATOM   2184  H   PHE A 219     148.240 194.500 145.980  1.00  0.00           H
ATOM   2185  CA  PHE A 219     148.820 195.750 147.520  1.00  0.00           C
ATOM   2186  CB  PHE A 219     147.320 196.020 147.600  1.00  0.00           C
ATOM   2187  CG  PHE A 219     146.540 194.730 147.520  1.00  0.00           C
ATOM   2188  CD1 PHE A 219     146.260 193.930 148.660  1.00  0.00           C
ATOM   2189  HD1 PHE A 219     146.500 194.310 149.650  1.00  0.00           H
ATOM   2190  CD2 PHE A 219     146.070 194.360 146.300  1.00  0.00           C
ATOM   2191  HD2 PHE A 219     146.330 194.950 145.420  1.00  0.00           H
ATOM   2192  CE1 PHE A 219     145.470 192.770 148.520  1.00  0.00           C
ATOM   2193  HE1 PHE A 219     145.250 192.140 149.370  1.00  0.00           H
ATOM   2194  CE2 PHE A 219     145.290 193.180 146.120  1.00  0.00           C
ATOM   2195  HE2 PHE A 219     145.160 192.740 145.130  1.00  0.00           H
ATOM   2196  CZ  PHE A 219     145.000 192.400 147.220  1.00  0.00           C
ATOM   2197  HZ  PHE A 219     144.240 191.640 147.060  1.00  0.00           H
ATOM   2198  C   PHE A 219     149.230 195.270 148.880  1.00  0.00           C
ATOM   2199  O   PHE A 219     149.680 196.040 149.710  1.00  0.00           O
ATOM   2200  N   LEU A 220     149.140 193.930 149.090  1.00  0.00           N
ATOM   2201  H   LEU A 220     148.660 193.400 148.400  1.00  0.00           H
ATOM   2202  CA  LEU A 220     149.490 193.210 150.380  1.00  0.00           C
ATOM   2203  CB  LEU A 220     149.470 191.710 150.300  1.00  0.00           C
ATOM   2204  CG  LEU A 220     149.650 190.960 151.660  1.00  0.00           C
ATOM   2205  CD1 LEU A 220     148.440 191.220 152.630  1.00  0.00           C
ATOM   2206  CD2 LEU A 220     149.880 189.450 151.550  1.00  0.00           C
ATOM   2207  C   LEU A 220     150.810 193.750 150.990  1.00  0.00           C
ATOM   2208  O   LEU A 220     151.910 193.300 150.720  1.00  0.00           O
ATOM   2209  N   ASN A 221     150.510 194.480 152.110  1.00  0.00           N
ATOM   2210  H   ASN A 221     149.560 194.560 152.420  1.00  0.00           H
ATOM   2211  CA  ASN A 221     151.580 195.060 152.940  1.00  0.00           C
ATOM   2212  CB  ASN A 221     151.660 196.590 152.770  1.00  0.00           C
ATOM   2213  CG  ASN A 221     152.570 196.970 151.670  1.00  0.00           C
ATOM   2214  OD1 ASN A 221     153.630 197.550 151.880  1.00  0.00           O
ATOM   2215  ND2 ASN A 221     152.390 196.510 150.440  1.00  0.00           N
ATOM   2216 1HD2 ASN A 221     151.620 195.950 150.130  1.00  0.00           H
ATOM   2217 2HD2 ASN A 221     153.030 196.840 149.750  1.00  0.00           H
ATOM   2218  C   ASN A 221     151.240 194.790 154.430  1.00  0.00           C
ATOM   2219  O   ASN A 221     150.320 195.400 154.960  1.00  0.00           O
ATOM   2220  N   ARG A 222     151.860 193.780 155.070  1.00  0.00           N
ATOM   2221  H   ARG A 222     152.390 193.090 154.570  1.00  0.00           H
ATOM   2222  CA  ARG A 222     151.700 193.340 156.480  1.00  0.00           C
ATOM   2223  CB  ARG A 222     152.320 191.950 156.570  1.00  0.00           C
ATOM   2224  CG  ARG A 222     151.620 190.770 155.940  1.00  0.00           C
ATOM   2225  CD  ARG A 222     152.240 189.550 156.530  1.00  0.00           C
ATOM   2226  NE  ARG A 222     151.610 188.300 156.040  1.00  0.00           N
ATOM   2227  HE  ARG A 222     151.560 188.160 155.050  1.00  0.00           H
ATOM   2228  CZ  ARG A 222     151.150 187.310 156.850  1.00  0.00           C
ATOM   2229  NH1 ARG A 222     151.330 187.350 158.200  1.00  0.00           N
ATOM   2230 1HH1 ARG A 222     151.800 188.180 158.520  1.00  0.00           H
ATOM   2231 2HH1 ARG A 222     150.940 186.680 158.830  1.00  0.00           H
ATOM   2232  NH2 ARG A 222     150.610 186.200 156.340  1.00  0.00           N
ATOM   2233 1HH2 ARG A 222     150.390 186.070 155.370  1.00  0.00           H
ATOM   2234 2HH2 ARG A 222     150.600 185.350 156.870  1.00  0.00           H
ATOM   2235  C   ARG A 222     152.360 194.360 157.400  1.00  0.00           C
ATOM   2236  O   ARG A 222     153.590 194.450 157.430  1.00  0.00           O
ATOM   2237  N   PHE A 223     151.490 195.130 158.110  1.00  0.00           N
ATOM   2238  H   PHE A 223     150.510 195.200 157.930  1.00  0.00           H
ATOM   2239  CA  PHE A 223     151.990 195.900 159.220  1.00  0.00           C
ATOM   2240  CB  PHE A 223     152.200 197.320 158.750  1.00  0.00           C
ATOM   2241  CG  PHE A 223     152.870 198.200 159.760  1.00  0.00           C
ATOM   2242  CD1 PHE A 223     152.240 199.300 160.420  1.00  0.00           C
ATOM   2243  HD1 PHE A 223     151.240 199.600 160.140  1.00  0.00           H
ATOM   2244  CD2 PHE A 223     154.120 197.830 160.200  1.00  0.00           C
ATOM   2245  HD2 PHE A 223     154.490 196.850 159.880  1.00  0.00           H
ATOM   2246  CE1 PHE A 223     152.840 200.120 161.360  1.00  0.00           C
ATOM   2247  HE1 PHE A 223     152.400 201.090 161.580  1.00  0.00           H
ATOM   2248  CE2 PHE A 223     154.720 198.610 161.190  1.00  0.00           C
ATOM   2249  HE2 PHE A 223     155.750 198.360 161.410  1.00  0.00           H
ATOM   2250  CZ  PHE A 223     154.110 199.730 161.740  1.00  0.00           C
ATOM   2251  HZ  PHE A 223     154.700 200.460 162.300  1.00  0.00           H
ATOM   2252  C   PHE A 223     151.110 195.920 160.490  1.00  0.00           C
ATOM   2253  O   PHE A 223     149.880 195.880 160.410  1.00  0.00           O
ATOM   2254  N   THR A 224     151.640 195.850 161.730  1.00  0.00           N
ATOM   2255  H   THR A 224     152.550 195.510 161.960  1.00  0.00           H
ATOM   2256  CA  THR A 224     150.890 195.910 163.010  1.00  0.00           C
ATOM   2257  CB  THR A 224     151.650 195.380 164.250  1.00  0.00           C
ATOM   2258  OG1 THR A 224     152.420 194.260 163.860  1.00  0.00           O
ATOM   2259  HG1 THR A 224     153.200 194.300 164.470  1.00  0.00           H
ATOM   2260  CG2 THR A 224     150.740 194.880 165.360  1.00  0.00           C
ATOM   2261  C   THR A 224     150.390 197.340 163.320  1.00  0.00           C
ATOM   2262  O   THR A 224     150.980 198.100 164.060  1.00  0.00           O
ATOM   2263  N   THR A 225     149.270 197.600 162.600  1.00  0.00           N
ATOM   2264  H   THR A 225     148.860 196.910 162.010  1.00  0.00           H
ATOM   2265  CA  THR A 225     148.680 198.970 162.560  1.00  0.00           C
ATOM   2266  CB  THR A 225     147.930 199.240 161.210  1.00  0.00           C
ATOM   2267  OG1 THR A 225     147.780 200.610 160.980  1.00  0.00           O
ATOM   2268  HG1 THR A 225     148.550 201.020 160.500  1.00  0.00           H
ATOM   2269  CG2 THR A 225     146.600 198.460 161.110  1.00  0.00           C
ATOM   2270  C   THR A 225     147.870 199.300 163.830  1.00  0.00           C
ATOM   2271  O   THR A 225     147.440 198.330 164.410  1.00  0.00           O
ATOM   2272  N   THR A 226     147.400 200.560 164.000  1.00  0.00           N
ATOM   2273  H   THR A 226     147.520 201.110 163.170  1.00  0.00           H
ATOM   2274  CA  THR A 226     146.540 201.060 165.040  1.00  0.00           C
ATOM   2275  CB  THR A 226     146.950 202.440 165.450  1.00  0.00           C
ATOM   2276  OG1 THR A 226     147.200 203.330 164.290  1.00  0.00           O
ATOM   2277  HG1 THR A 226     146.960 204.250 164.600  1.00  0.00           H
ATOM   2278  CG2 THR A 226     148.070 202.310 166.450  1.00  0.00           C
ATOM   2279  C   THR A 226     145.090 201.120 164.490  1.00  0.00           C
ATOM   2280  O   THR A 226     144.640 201.990 163.760  1.00  0.00           O
ATOM   2281  N   LEU A 227     144.300 200.180 164.980  1.00  0.00           N
ATOM   2282  H   LEU A 227     144.650 199.500 165.620  1.00  0.00           H
ATOM   2283  CA  LEU A 227     142.920 199.990 164.610  1.00  0.00           C
ATOM   2284  CB  LEU A 227     142.260 198.790 165.450  1.00  0.00           C
ATOM   2285  CG  LEU A 227     140.850 198.400 164.990  1.00  0.00           C
ATOM   2286  CD1 LEU A 227     140.850 197.650 163.620  1.00  0.00           C
ATOM   2287  CD2 LEU A 227     139.930 197.720 165.950  1.00  0.00           C
ATOM   2288  C   LEU A 227     142.000 201.320 164.750  1.00  0.00           C
ATOM   2289  O   LEU A 227     141.410 201.670 163.720  1.00  0.00           O
ATOM   2290  N   ASN A 228     142.290 202.160 165.750  1.00  0.00           N
ATOM   2291  H   ASN A 228     142.660 201.800 166.610  1.00  0.00           H
ATOM   2292  CA  ASN A 228     141.640 203.500 165.720  1.00  0.00           C
ATOM   2293  CB  ASN A 228     141.760 204.090 167.110  1.00  0.00           C
ATOM   2294  CG  ASN A 228     140.580 203.560 167.990  1.00  0.00           C
ATOM   2295  OD1 ASN A 228     139.510 204.150 168.140  1.00  0.00           O
ATOM   2296  ND2 ASN A 228     140.820 202.490 168.670  1.00  0.00           N
ATOM   2297 1HD2 ASN A 228     141.680 202.020 168.490  1.00  0.00           H
ATOM   2298 2HD2 ASN A 228     140.190 202.140 169.370  1.00  0.00           H
ATOM   2299  C   ASN A 228     142.020 204.550 164.710  1.00  0.00           C
ATOM   2300  O   ASN A 228     141.180 205.200 164.110  1.00  0.00           O
ATOM   2301  N   ASP A 229     143.290 204.710 164.490  1.00  0.00           N
ATOM   2302  H   ASP A 229     143.980 204.220 165.010  1.00  0.00           H
ATOM   2303  CA  ASP A 229     143.790 205.500 163.370  1.00  0.00           C
ATOM   2304  CB  ASP A 229     145.310 205.690 163.420  1.00  0.00           C
ATOM   2305  CG  ASP A 229     145.710 206.300 164.760  1.00  0.00           C
ATOM   2306  OD1 ASP A 229     146.420 205.630 165.470  1.00  0.00           O
ATOM   2307  OD2 ASP A 229     145.690 207.550 164.950  1.00  0.00           O
ATOM   2308  C   ASP A 229     143.430 204.980 161.960  1.00  0.00           C
ATOM   2309  O   ASP A 229     142.850 205.730 161.140  1.00  0.00           O
ATOM   2310  N   PHE A 230     143.540 203.670 161.780  1.00  0.00           N
ATOM   2311  H   PHE A 230     143.790 203.060 162.530  1.00  0.00           H
ATOM   2312  CA  PHE A 230     142.900 203.080 160.570  1.00  0.00           C
ATOM   2313  CB  PHE A 230     143.340 201.600 160.440  1.00  0.00           C
ATOM   2314  CG  PHE A 230     142.420 200.950 159.320  1.00  0.00           C
ATOM   2315  CD1 PHE A 230     141.430 200.120 159.810  1.00  0.00           C
ATOM   2316  HD1 PHE A 230     141.340 199.830 160.860  1.00  0.00           H
ATOM   2317  CD2 PHE A 230     142.550 201.150 157.940  1.00  0.00           C
ATOM   2318  HD2 PHE A 230     143.310 201.890 157.710  1.00  0.00           H
ATOM   2319  CE1 PHE A 230     140.470 199.590 158.960  1.00  0.00           C
ATOM   2320  HE1 PHE A 230     139.850 198.830 159.440  1.00  0.00           H
ATOM   2321  CE2 PHE A 230     141.610 200.550 157.030  1.00  0.00           C
ATOM   2322  HE2 PHE A 230     141.620 200.760 155.960  1.00  0.00           H
ATOM   2323  CZ  PHE A 230     140.600 199.770 157.540  1.00  0.00           C
ATOM   2324  HZ  PHE A 230     140.110 198.990 156.970  1.00  0.00           H
ATOM   2325  C   PHE A 230     141.390 203.320 160.450  1.00  0.00           C
ATOM   2326  O   PHE A 230     140.930 203.870 159.470  1.00  0.00           O
ATOM   2327  N   ASN A 231     140.650 203.060 161.490  1.00  0.00           N
ATOM   2328  H   ASN A 231     141.060 202.510 162.220  1.00  0.00           H
ATOM   2329  CA  ASN A 231     139.170 203.350 161.530  1.00  0.00           C
ATOM   2330  CB  ASN A 231     138.610 202.910 162.910  1.00  0.00           C
ATOM   2331  CG  ASN A 231     138.030 201.470 162.940  1.00  0.00           C
ATOM   2332  OD1 ASN A 231     138.090 200.610 162.040  1.00  0.00           O
ATOM   2333  ND2 ASN A 231     137.450 201.210 164.080  1.00  0.00           N
ATOM   2334 1HD2 ASN A 231     137.320 201.870 164.810  1.00  0.00           H
ATOM   2335 2HD2 ASN A 231     137.010 200.320 164.220  1.00  0.00           H
ATOM   2336  C   ASN A 231     138.870 204.850 161.170  1.00  0.00           C
ATOM   2337  O   ASN A 231     137.950 205.080 160.400  1.00  0.00           O
ATOM   2338  N   LEU A 232     139.630 205.790 161.720  1.00  0.00           N
ATOM   2339  H   LEU A 232     140.240 205.590 162.490  1.00  0.00           H
ATOM   2340  CA  LEU A 232     139.580 207.220 161.310  1.00  0.00           C
ATOM   2341  CB  LEU A 232     140.460 208.100 162.120  1.00  0.00           C
ATOM   2342  CG  LEU A 232     139.610 208.580 163.310  1.00  0.00           C
ATOM   2343  CD1 LEU A 232     140.460 208.880 164.510  1.00  0.00           C
ATOM   2344  CD2 LEU A 232     139.030 209.910 162.870  1.00  0.00           C
ATOM   2345  C   LEU A 232     139.830 207.460 159.830  1.00  0.00           C
ATOM   2346  O   LEU A 232     138.960 208.070 159.230  1.00  0.00           O
ATOM   2347  N   VAL A 233     140.830 206.800 159.300  1.00  0.00           N
ATOM   2348  H   VAL A 233     141.510 206.410 159.920  1.00  0.00           H
ATOM   2349  CA  VAL A 233     141.060 206.800 157.830  1.00  0.00           C
ATOM   2350  CB  VAL A 233     142.460 206.270 157.470  1.00  0.00           C
ATOM   2351  CG1 VAL A 233     142.510 205.800 155.990  1.00  0.00           C
ATOM   2352  CG2 VAL A 233     143.570 207.360 157.710  1.00  0.00           C
ATOM   2353  C   VAL A 233     139.890 206.180 157.080  1.00  0.00           C
ATOM   2354  O   VAL A 233     139.370 206.760 156.190  1.00  0.00           O
ATOM   2355  N   ALA A 234     139.470 204.970 157.490  1.00  0.00           N
ATOM   2356  H   ALA A 234     140.010 204.460 158.160  1.00  0.00           H
ATOM   2357  CA  ALA A 234     138.280 204.230 156.910  1.00  0.00           C
ATOM   2358  CB  ALA A 234     138.030 202.990 157.810  1.00  0.00           C
ATOM   2359  C   ALA A 234     136.970 205.120 156.870  1.00  0.00           C
ATOM   2360  O   ALA A 234     136.520 205.260 155.710  1.00  0.00           O
ATOM   2361  N   MET A 235     136.670 205.880 157.950  1.00  0.00           N
ATOM   2362  H   MET A 235     137.410 205.840 158.630  1.00  0.00           H
ATOM   2363  CA  MET A 235     135.570 206.810 158.090  1.00  0.00           C
ATOM   2364  CB  MET A 235     135.560 207.380 159.510  1.00  0.00           C
ATOM   2365  CG  MET A 235     135.140 206.500 160.680  1.00  0.00           C
ATOM   2366  SD  MET A 235     135.570 207.190 162.300  1.00  0.00           S
ATOM   2367  CE  MET A 235     135.390 205.870 163.500  1.00  0.00           C
ATOM   2368  C   MET A 235     135.640 207.950 157.070  1.00  0.00           C
ATOM   2369  O   MET A 235     134.830 207.980 156.180  1.00  0.00           O
ATOM   2370  N   LYS A 236     136.870 208.520 156.870  1.00  0.00           N
ATOM   2371  H   LYS A 236     137.600 208.250 157.500  1.00  0.00           H
ATOM   2372  CA  LYS A 236     137.220 209.680 155.940  1.00  0.00           C
ATOM   2373  CB  LYS A 236     138.570 210.370 156.250  1.00  0.00           C
ATOM   2374  CG  LYS A 236     138.480 211.090 157.620  1.00  0.00           C
ATOM   2375  CD  LYS A 236     139.850 211.770 157.690  1.00  0.00           C
ATOM   2376  CE  LYS A 236     140.120 212.130 159.170  1.00  0.00           C
ATOM   2377  NZ  LYS A 236     141.430 212.740 159.350  1.00  0.00           N
ATOM   2378  HZ1 LYS A 236     141.680 212.820 160.320  1.00  0.00           H
ATOM   2379  HZ2 LYS A 236     142.180 212.280 158.880  1.00  0.00           H
ATOM   2380  HZ3 LYS A 236     141.380 213.610 158.860  1.00  0.00           H
ATOM   2381  C   LYS A 236     136.980 209.430 154.400  1.00  0.00           C
ATOM   2382  O   LYS A 236     136.790 210.300 153.570  1.00  0.00           O
ATOM   2383  N   TYR A 237     137.270 208.220 154.050  1.00  0.00           N
ATOM   2384  H   TYR A 237     137.680 207.500 154.620  1.00  0.00           H
ATOM   2385  CA  TYR A 237     137.040 207.650 152.720  1.00  0.00           C
ATOM   2386  CB  TYR A 237     138.190 206.720 152.180  1.00  0.00           C
ATOM   2387  CG  TYR A 237     139.500 207.460 152.020  1.00  0.00           C
ATOM   2388  CD1 TYR A 237     139.760 208.130 150.870  1.00  0.00           C
ATOM   2389  HD1 TYR A 237     138.940 208.130 150.150  1.00  0.00           H
ATOM   2390  CD2 TYR A 237     140.480 207.330 153.020  1.00  0.00           C
ATOM   2391  HD2 TYR A 237     140.260 206.690 153.880  1.00  0.00           H
ATOM   2392  CE1 TYR A 237     141.010 208.790 150.750  1.00  0.00           C
ATOM   2393  HE1 TYR A 237     141.180 209.410 149.870  1.00  0.00           H
ATOM   2394  CE2 TYR A 237     141.710 207.950 152.920  1.00  0.00           C
ATOM   2395  HE2 TYR A 237     142.470 207.980 153.700  1.00  0.00           H
ATOM   2396  CZ  TYR A 237     141.960 208.720 151.770  1.00  0.00           C
ATOM   2397  OH  TYR A 237     143.170 209.350 151.520  1.00  0.00           O
ATOM   2398  HH  TYR A 237     143.800 208.830 152.090  1.00  0.00           H
ATOM   2399  C   TYR A 237     135.680 206.920 152.510  1.00  0.00           C
ATOM   2400  O   TYR A 237     135.440 206.250 151.440  1.00  0.00           O
ATOM   2401  N   ASN A 238     134.820 206.920 153.530  1.00  0.00           N
ATOM   2402  H   ASN A 238     134.910 207.530 154.310  1.00  0.00           H
ATOM   2403  CA  ASN A 238     133.490 206.300 153.740  1.00  0.00           C
ATOM   2404  CB  ASN A 238     132.520 206.970 152.740  1.00  0.00           C
ATOM   2405  CG  ASN A 238     132.230 208.430 153.120  1.00  0.00           C
ATOM   2406  OD1 ASN A 238     131.990 208.730 154.310  1.00  0.00           O
ATOM   2407  ND2 ASN A 238     131.910 209.190 152.150  1.00  0.00           N
ATOM   2408 1HD2 ASN A 238     131.690 208.860 151.230  1.00  0.00           H
ATOM   2409 2HD2 ASN A 238     131.740 210.160 152.340  1.00  0.00           H
ATOM   2410  C   ASN A 238     133.470 204.780 153.600  1.00  0.00           C
ATOM   2411  O   ASN A 238     132.650 204.240 152.830  1.00  0.00           O
ATOM   2412  N   TYR A 239     134.350 204.070 154.360  1.00  0.00           N
ATOM   2413  H   TYR A 239     134.980 204.530 154.990  1.00  0.00           H
ATOM   2414  CA  TYR A 239     134.370 202.570 154.480  1.00  0.00           C
ATOM   2415  CB  TYR A 239     135.750 201.950 154.110  1.00  0.00           C
ATOM   2416  CG  TYR A 239     136.260 202.150 152.660  1.00  0.00           C
ATOM   2417  CD1 TYR A 239     136.130 201.150 151.680  1.00  0.00           C
ATOM   2418  HD1 TYR A 239     135.730 200.200 152.020  1.00  0.00           H
ATOM   2419  CD2 TYR A 239     136.630 203.380 152.220  1.00  0.00           C
ATOM   2420  HD2 TYR A 239     137.130 204.120 152.840  1.00  0.00           H
ATOM   2421  CE1 TYR A 239     136.330 201.350 150.280  1.00  0.00           C
ATOM   2422  HE1 TYR A 239     136.400 200.430 149.690  1.00  0.00           H
ATOM   2423  CE2 TYR A 239     136.810 203.580 150.820  1.00  0.00           C
ATOM   2424  HE2 TYR A 239     137.170 204.570 150.570  1.00  0.00           H
ATOM   2425  CZ  TYR A 239     136.630 202.600 149.840  1.00  0.00           C
ATOM   2426  OH  TYR A 239     136.990 202.980 148.580  1.00  0.00           O
ATOM   2427  HH  TYR A 239     136.920 203.980 148.570  1.00  0.00           H
ATOM   2428  C   TYR A 239     133.990 202.160 155.900  1.00  0.00           C
ATOM   2429  O   TYR A 239     134.460 202.750 156.860  1.00  0.00           O
ATOM   2430  N   GLU A 240     133.150 201.050 155.990  1.00  0.00           N
ATOM   2431  H   GLU A 240     132.790 200.510 155.230  1.00  0.00           H
ATOM   2432  CA  GLU A 240     132.660 200.670 157.320  1.00  0.00           C
ATOM   2433  CB  GLU A 240     131.630 199.540 157.230  1.00  0.00           C
ATOM   2434  CG  GLU A 240     130.580 199.360 158.310  1.00  0.00           C
ATOM   2435  CD  GLU A 240     129.760 198.050 158.130  1.00  0.00           C
ATOM   2436  OE1 GLU A 240     129.750 197.280 159.100  1.00  0.00           O
ATOM   2437  OE2 GLU A 240     129.140 197.920 157.070  1.00  0.00           O
ATOM   2438  C   GLU A 240     133.730 200.210 158.370  1.00  0.00           C
ATOM   2439  O   GLU A 240     134.590 199.420 158.140  1.00  0.00           O
ATOM   2440  N   PRO A 241     133.860 200.960 159.470  1.00  0.00           N
ATOM   2441  CA  PRO A 241     134.920 200.650 160.500  1.00  0.00           C
ATOM   2442  CB  PRO A 241     134.770 201.740 161.520  1.00  0.00           C
ATOM   2443  CG  PRO A 241     134.160 202.910 160.750  1.00  0.00           C
ATOM   2444  CD  PRO A 241     133.180 202.260 159.740  1.00  0.00           C
ATOM   2445  C   PRO A 241     134.740 199.250 161.120  1.00  0.00           C
ATOM   2446  O   PRO A 241     133.660 198.940 161.710  1.00  0.00           O
ATOM   2447  N   LEU A 242     135.960 198.720 161.200  1.00  0.00           N
ATOM   2448  H   LEU A 242     136.750 199.330 161.270  1.00  0.00           H
ATOM   2449  CA  LEU A 242     136.120 197.380 161.790  1.00  0.00           C
ATOM   2450  CB  LEU A 242     137.440 196.700 161.370  1.00  0.00           C
ATOM   2451  CG  LEU A 242     137.480 196.510 159.850  1.00  0.00           C
ATOM   2452  CD1 LEU A 242     138.890 196.050 159.480  1.00  0.00           C
ATOM   2453  CD2 LEU A 242     136.650 195.340 159.540  1.00  0.00           C
ATOM   2454  C   LEU A 242     136.020 197.490 163.290  1.00  0.00           C
ATOM   2455  O   LEU A 242     136.480 198.480 163.910  1.00  0.00           O
ATOM   2456  N   THR A 243     135.120 196.680 163.870  1.00  0.00           N
ATOM   2457  H   THR A 243     134.440 196.240 163.280  1.00  0.00           H
ATOM   2458  CA  THR A 243     135.000 196.510 165.330  1.00  0.00           C
ATOM   2459  CB  THR A 243     133.730 197.070 166.000  1.00  0.00           C
ATOM   2460  OG1 THR A 243     132.580 196.280 165.590  1.00  0.00           O
ATOM   2461  HG1 THR A 243     132.550 196.210 164.600  1.00  0.00           H
ATOM   2462  CG2 THR A 243     133.480 198.500 165.430  1.00  0.00           C
ATOM   2463  C   THR A 243     135.220 195.060 165.660  1.00  0.00           C
ATOM   2464  O   THR A 243     135.440 194.250 164.760  1.00  0.00           O
ATOM   2465  N   GLN A 244     135.240 194.790 166.950  1.00  0.00           N
ATOM   2466  H   GLN A 244     135.250 195.560 167.580  1.00  0.00           H
ATOM   2467  CA  GLN A 244     135.420 193.400 167.400  1.00  0.00           C
ATOM   2468  CB  GLN A 244     135.490 193.240 168.940  1.00  0.00           C
ATOM   2469  CG  GLN A 244     134.270 193.690 169.790  1.00  0.00           C
ATOM   2470  CD  GLN A 244     133.890 195.140 169.720  1.00  0.00           C
ATOM   2471  OE1 GLN A 244     134.690 195.990 169.360  1.00  0.00           O
ATOM   2472  NE2 GLN A 244     132.690 195.600 170.010  1.00  0.00           N
ATOM   2473 1HE2 GLN A 244     132.030 194.920 170.320  1.00  0.00           H
ATOM   2474 2HE2 GLN A 244     132.380 196.530 169.820  1.00  0.00           H
ATOM   2475  C   GLN A 244     134.610 192.230 166.780  1.00  0.00           C
ATOM   2476  O   GLN A 244     135.330 191.280 166.440  1.00  0.00           O
ATOM   2477  N   ASP A 245     133.330 192.580 166.550  1.00  0.00           N
ATOM   2478  H   ASP A 245     132.770 193.140 167.170  1.00  0.00           H
ATOM   2479  CA  ASP A 245     132.380 191.770 165.750  1.00  0.00           C
ATOM   2480  CB  ASP A 245     130.970 192.420 165.700  1.00  0.00           C
ATOM   2481  CG  ASP A 245     130.480 192.330 167.220  1.00  0.00           C
ATOM   2482  OD1 ASP A 245     129.660 191.390 167.370  1.00  0.00           O
ATOM   2483  OD2 ASP A 245     130.760 193.240 168.010  1.00  0.00           O
ATOM   2484  C   ASP A 245     132.900 191.510 164.250  1.00  0.00           C
ATOM   2485  O   ASP A 245     133.320 190.370 164.050  1.00  0.00           O
ATOM   2486  N   HIS A 246     133.260 192.580 163.530  1.00  0.00           N
ATOM   2487  H   HIS A 246     133.110 193.520 163.820  1.00  0.00           H
ATOM   2488  CA  HIS A 246     133.770 192.460 162.150  1.00  0.00           C
ATOM   2489  CB  HIS A 246     134.170 193.870 161.680  1.00  0.00           C
ATOM   2490  CG  HIS A 246     133.060 195.010 161.650  1.00  0.00           C
ATOM   2491  ND1 HIS A 246     132.630 195.640 162.720  1.00  0.00           N
ATOM   2492  CD2 HIS A 246     132.370 195.520 160.580  1.00  0.00           C
ATOM   2493  HD2 HIS A 246     132.740 195.420 159.560  1.00  0.00           H
ATOM   2494  CE1 HIS A 246     131.690 196.490 162.310  1.00  0.00           C
ATOM   2495  HE1 HIS A 246     130.970 197.020 162.950  1.00  0.00           H
ATOM   2496  NE2 HIS A 246     131.480 196.380 160.980  1.00  0.00           N
ATOM   2497  HE2 HIS A 246     130.880 196.930 160.400  1.00  0.00           H
ATOM   2498  C   HIS A 246     135.010 191.560 162.120  1.00  0.00           C
ATOM   2499  O   HIS A 246     135.030 190.490 161.520  1.00  0.00           O
ATOM   2500  N   VAL A 247     136.010 192.020 162.940  1.00  0.00           N
ATOM   2501  H   VAL A 247     136.030 192.900 163.410  1.00  0.00           H
ATOM   2502  CA  VAL A 247     137.270 191.320 163.270  1.00  0.00           C
ATOM   2503  CB  VAL A 247     138.150 192.180 164.230  1.00  0.00           C
ATOM   2504  CG1 VAL A 247     139.490 191.480 164.570  1.00  0.00           C
ATOM   2505  CG2 VAL A 247     138.570 193.450 163.530  1.00  0.00           C
ATOM   2506  C   VAL A 247     137.080 189.780 163.650  1.00  0.00           C
ATOM   2507  O   VAL A 247     137.870 188.980 163.110  1.00  0.00           O
ATOM   2508  N   ASP A 248     136.170 189.450 164.550  1.00  0.00           N
ATOM   2509  H   ASP A 248     135.620 190.180 164.960  1.00  0.00           H
ATOM   2510  CA  ASP A 248     135.650 188.100 164.870  1.00  0.00           C
ATOM   2511  CB  ASP A 248     134.630 188.150 166.030  1.00  0.00           C
ATOM   2512  CG  ASP A 248     134.340 186.810 166.690  1.00  0.00           C
ATOM   2513  OD1 ASP A 248     133.600 185.980 166.130  1.00  0.00           O
ATOM   2514  OD2 ASP A 248     134.980 186.610 167.790  1.00  0.00           O
ATOM   2515  C   ASP A 248     135.100 187.350 163.620  1.00  0.00           C
ATOM   2516  O   ASP A 248     135.640 186.300 163.310  1.00  0.00           O
ATOM   2517  N   ILE A 249     134.230 188.020 162.800  1.00  0.00           N
ATOM   2518  H   ILE A 249     133.860 188.930 162.940  1.00  0.00           H
ATOM   2519  CA  ILE A 249     133.590 187.360 161.560  1.00  0.00           C
ATOM   2520  CB  ILE A 249     132.520 188.240 160.970  1.00  0.00           C
ATOM   2521  CG1 ILE A 249     131.370 188.720 161.890  1.00  0.00           C
ATOM   2522  CG2 ILE A 249     131.870 187.530 159.770  1.00  0.00           C
ATOM   2523  CD  ILE A 249     130.370 189.600 161.090  1.00  0.00           C
ATOM   2524  C   ILE A 249     134.780 187.080 160.520  1.00  0.00           C
ATOM   2525  O   ILE A 249     134.800 186.060 159.880  1.00  0.00           O
ATOM   2526  N   LEU A 250     135.670 188.030 160.250  1.00  0.00           N
ATOM   2527  H   LEU A 250     135.620 188.960 160.600  1.00  0.00           H
ATOM   2528  CA  LEU A 250     136.810 187.800 159.350  1.00  0.00           C
ATOM   2529  CB  LEU A 250     137.770 189.030 159.250  1.00  0.00           C
ATOM   2530  CG  LEU A 250     137.030 190.160 158.500  1.00  0.00           C
ATOM   2531  CD1 LEU A 250     138.080 191.250 158.480  1.00  0.00           C
ATOM   2532  CD2 LEU A 250     136.710 189.870 157.070  1.00  0.00           C
ATOM   2533  C   LEU A 250     137.710 186.640 159.880  1.00  0.00           C
ATOM   2534  O   LEU A 250     138.510 186.040 159.120  1.00  0.00           O
ATOM   2535  N   GLY A 251     137.620 186.360 161.190  1.00  0.00           N
ATOM   2536  H   GLY A 251     137.240 187.050 161.810  1.00  0.00           H
ATOM   2537  CA  GLY A 251     138.320 185.260 161.920  1.00  0.00           C
ATOM   2538  C   GLY A 251     138.750 184.080 161.050  1.00  0.00           C
ATOM   2539  O   GLY A 251     139.830 184.000 160.540  1.00  0.00           O
ATOM   2540  N   PRO A 252     137.800 183.150 160.810  1.00  0.00           N
ATOM   2541  CA  PRO A 252     138.180 181.880 160.100  1.00  0.00           C
ATOM   2542  CB  PRO A 252     136.910 181.080 160.010  1.00  0.00           C
ATOM   2543  CG  PRO A 252     136.150 181.650 161.250  1.00  0.00           C
ATOM   2544  CD  PRO A 252     136.450 183.120 161.220  1.00  0.00           C
ATOM   2545  C   PRO A 252     138.800 182.010 158.690  1.00  0.00           C
ATOM   2546  O   PRO A 252     139.910 181.560 158.450  1.00  0.00           O
ATOM   2547  N   LEU A 253     138.360 183.020 158.000  1.00  0.00           N
ATOM   2548  H   LEU A 253     137.610 183.580 158.350  1.00  0.00           H
ATOM   2549  CA  LEU A 253     138.910 183.340 156.650  1.00  0.00           C
ATOM   2550  CB  LEU A 253     138.080 184.500 156.020  1.00  0.00           C
ATOM   2551  CG  LEU A 253     138.280 184.850 154.550  1.00  0.00           C
ATOM   2552  CD1 LEU A 253     138.040 183.700 153.510  1.00  0.00           C
ATOM   2553  CD2 LEU A 253     137.530 186.180 154.350  1.00  0.00           C
ATOM   2554  C   LEU A 253     140.360 183.810 156.780  1.00  0.00           C
ATOM   2555  O   LEU A 253     141.270 183.310 156.090  1.00  0.00           O
ATOM   2556  N   SER A 254     140.560 184.770 157.650  1.00  0.00           N
ATOM   2557  H   SER A 254     139.800 185.210 158.120  1.00  0.00           H
ATOM   2558  CA  SER A 254     141.890 185.260 158.140  1.00  0.00           C
ATOM   2559  CB  SER A 254     141.930 186.370 159.290  1.00  0.00           C
ATOM   2560  OG  SER A 254     143.280 186.600 159.750  1.00  0.00           O
ATOM   2561  HG  SER A 254     143.670 187.150 159.010  1.00  0.00           H
ATOM   2562  C   SER A 254     142.790 184.080 158.620  1.00  0.00           C
ATOM   2563  O   SER A 254     143.720 183.800 157.870  1.00  0.00           O
ATOM   2564  N   ALA A 255     142.200 183.200 159.450  1.00  0.00           N
ATOM   2565  H   ALA A 255     141.270 183.210 159.810  1.00  0.00           H
ATOM   2566  CA  ALA A 255     142.900 181.950 159.910  1.00  0.00           C
ATOM   2567  CB  ALA A 255     142.230 181.210 161.030  1.00  0.00           C
ATOM   2568  C   ALA A 255     143.280 180.970 158.750  1.00  0.00           C
ATOM   2569  O   ALA A 255     144.490 180.760 158.560  1.00  0.00           O
ATOM   2570  N   GLN A 256     142.270 180.610 157.910  1.00  0.00           N
ATOM   2571  H   GLN A 256     141.420 181.100 158.060  1.00  0.00           H
ATOM   2572  CA  GLN A 256     142.420 179.810 156.640  1.00  0.00           C
ATOM   2573  CB  GLN A 256     141.040 179.650 155.920  1.00  0.00           C
ATOM   2574  CG  GLN A 256     139.990 178.770 156.630  1.00  0.00           C
ATOM   2575  CD  GLN A 256     138.660 178.780 156.000  1.00  0.00           C
ATOM   2576  OE1 GLN A 256     138.280 179.590 155.160  1.00  0.00           O
ATOM   2577  NE2 GLN A 256     137.750 178.040 156.500  1.00  0.00           N
ATOM   2578 1HE2 GLN A 256     137.930 177.440 157.280  1.00  0.00           H
ATOM   2579 2HE2 GLN A 256     136.890 178.030 156.000  1.00  0.00           H
ATOM   2580  C   GLN A 256     143.520 180.290 155.680  1.00  0.00           C
ATOM   2581  O   GLN A 256     144.160 179.510 154.980  1.00  0.00           O
ATOM   2582  N   THR A 257     143.600 181.580 155.400  1.00  0.00           N
ATOM   2583  H   THR A 257     142.930 182.280 155.650  1.00  0.00           H
ATOM   2584  CA  THR A 257     144.730 182.200 154.630  1.00  0.00           C
ATOM   2585  CB  THR A 257     144.300 183.510 154.010  1.00  0.00           C
ATOM   2586  OG1 THR A 257     143.720 184.300 155.040  1.00  0.00           O
ATOM   2587  HG1 THR A 257     142.770 184.230 155.320  1.00  0.00           H
ATOM   2588  CG2 THR A 257     143.410 183.360 152.780  1.00  0.00           C
ATOM   2589  C   THR A 257     146.010 182.570 155.310  1.00  0.00           C
ATOM   2590  O   THR A 257     147.090 182.720 154.690  1.00  0.00           O
ATOM   2591  N   GLY A 258     145.960 182.780 156.600  1.00  0.00           N
ATOM   2592  H   GLY A 258     145.050 182.980 156.970  1.00  0.00           H
ATOM   2593  CA  GLY A 258     147.120 183.100 157.400  1.00  0.00           C
ATOM   2594  C   GLY A 258     147.600 184.600 157.400  1.00  0.00           C
ATOM   2595  O   GLY A 258     148.790 184.890 157.710  1.00  0.00           O
ATOM   2596  N   ILE A 259     146.750 185.530 156.990  1.00  0.00           N
ATOM   2597  H   ILE A 259     145.810 185.290 156.750  1.00  0.00           H
ATOM   2598  CA  ILE A 259     147.100 186.980 156.960  1.00  0.00           C
ATOM   2599  CB  ILE A 259     147.060 187.470 155.510  1.00  0.00           C
ATOM   2600  CG1 ILE A 259     147.920 186.580 154.610  1.00  0.00           C
ATOM   2601  CG2 ILE A 259     147.420 188.910 155.420  1.00  0.00           C
ATOM   2602  CD  ILE A 259     147.620 186.830 153.120  1.00  0.00           C
ATOM   2603  C   ILE A 259     146.070 187.620 157.940  1.00  0.00           C
ATOM   2604  O   ILE A 259     144.850 187.630 157.730  1.00  0.00           O
ATOM   2605  N   ALA A 260     146.740 188.400 158.760  1.00  0.00           N
ATOM   2606  H   ALA A 260     147.670 188.760 158.690  1.00  0.00           H
ATOM   2607  CA  ALA A 260     146.060 188.820 159.970  1.00  0.00           C
ATOM   2608  CB  ALA A 260     147.030 188.920 161.160  1.00  0.00           C
ATOM   2609  C   ALA A 260     145.230 190.170 159.770  1.00  0.00           C
ATOM   2610  O   ALA A 260     145.520 190.910 158.850  1.00  0.00           O
ATOM   2611  N   VAL A 261     144.180 190.400 160.610  1.00  0.00           N
ATOM   2612  H   VAL A 261     144.030 189.930 161.480  1.00  0.00           H
ATOM   2613  CA  VAL A 261     143.280 191.540 160.380  1.00  0.00           C
ATOM   2614  CB  VAL A 261     142.190 191.510 161.450  1.00  0.00           C
ATOM   2615  CG1 VAL A 261     141.150 192.580 161.230  1.00  0.00           C
ATOM   2616  CG2 VAL A 261     141.360 190.230 161.400  1.00  0.00           C
ATOM   2617  C   VAL A 261     144.020 192.880 160.350  1.00  0.00           C
ATOM   2618  O   VAL A 261     143.730 193.720 159.490  1.00  0.00           O
ATOM   2619  N   LEU A 262     145.100 193.030 161.130  1.00  0.00           N
ATOM   2620  H   LEU A 262     145.360 192.420 161.870  1.00  0.00           H
ATOM   2621  CA  LEU A 262     145.800 194.290 161.010  1.00  0.00           C
ATOM   2622  CB  LEU A 262     146.560 194.530 162.300  1.00  0.00           C
ATOM   2623  CG  LEU A 262     145.640 194.760 163.530  1.00  0.00           C
ATOM   2624  CD1 LEU A 262     146.570 194.870 164.710  1.00  0.00           C
ATOM   2625  CD2 LEU A 262     144.760 196.040 163.290  1.00  0.00           C
ATOM   2626  C   LEU A 262     146.660 194.350 159.720  1.00  0.00           C
ATOM   2627  O   LEU A 262     146.940 195.460 159.220  1.00  0.00           O
ATOM   2628  N   ASP A 263     147.360 193.200 159.380  1.00  0.00           N
ATOM   2629  H   ASP A 263     147.700 192.580 160.080  1.00  0.00           H
ATOM   2630  CA  ASP A 263     148.160 193.120 158.140  1.00  0.00           C
ATOM   2631  CB  ASP A 263     148.570 191.680 157.760  1.00  0.00           C
ATOM   2632  CG  ASP A 263     149.270 190.850 158.820  1.00  0.00           C
ATOM   2633  OD1 ASP A 263     149.920 191.360 159.710  1.00  0.00           O
ATOM   2634  OD2 ASP A 263     149.320 189.620 158.550  1.00  0.00           O
ATOM   2635  C   ASP A 263     147.300 193.660 156.930  1.00  0.00           C
ATOM   2636  O   ASP A 263     147.800 194.340 156.010  1.00  0.00           O
ATOM   2637  N   MET A 264     146.040 193.110 156.910  1.00  0.00           N
ATOM   2638  H   MET A 264     145.820 192.360 157.520  1.00  0.00           H
ATOM   2639  CA  MET A 264     144.960 193.390 155.930  1.00  0.00           C
ATOM   2640  CB  MET A 264     143.870 192.280 155.940  1.00  0.00           C
ATOM   2641  CG  MET A 264     144.290 191.160 154.960  1.00  0.00           C
ATOM   2642  SD  MET A 264     145.000 191.720 153.350  1.00  0.00           S
ATOM   2643  CE  MET A 264     144.890 190.280 152.260  1.00  0.00           C
ATOM   2644  C   MET A 264     144.390 194.850 155.950  1.00  0.00           C
ATOM   2645  O   MET A 264     144.160 195.420 154.860  1.00  0.00           O
ATOM   2646  N   CYS A 265     144.290 195.450 157.150  1.00  0.00           N
ATOM   2647  H   CYS A 265     144.110 194.870 157.940  1.00  0.00           H
ATOM   2648  CA  CYS A 265     143.900 196.890 157.340  1.00  0.00           C
ATOM   2649  CB  CYS A 265     143.480 197.110 158.840  1.00  0.00           C
ATOM   2650  SG  CYS A 265     142.130 196.040 159.280  1.00  0.00           S
ATOM   2651  HG  CYS A 265     142.730 194.850 159.310  1.00  0.00           H
ATOM   2652  C   CYS A 265     145.010 197.880 157.000  1.00  0.00           C
ATOM   2653  O   CYS A 265     144.670 198.930 156.450  1.00  0.00           O
ATOM   2654  N   ALA A 266     146.280 197.600 157.360  1.00  0.00           N
ATOM   2655  H   ALA A 266     146.510 196.870 158.010  1.00  0.00           H
ATOM   2656  CA  ALA A 266     147.440 198.400 156.820  1.00  0.00           C
ATOM   2657  CB  ALA A 266     148.780 198.040 157.400  1.00  0.00           C
ATOM   2658  C   ALA A 266     147.630 198.300 155.330  1.00  0.00           C
ATOM   2659  O   ALA A 266     147.980 199.340 154.710  1.00  0.00           O
ATOM   2660  N   SER A 267     147.340 197.140 154.740  1.00  0.00           N
ATOM   2661  H   SER A 267     147.490 196.270 155.210  1.00  0.00           H
ATOM   2662  CA  SER A 267     147.300 197.010 153.240  1.00  0.00           C
ATOM   2663  CB  SER A 267     146.940 195.560 152.780  1.00  0.00           C
ATOM   2664  OG  SER A 267     147.890 194.640 153.260  1.00  0.00           O
ATOM   2665  HG  SER A 267     147.540 194.220 154.100  1.00  0.00           H
ATOM   2666  C   SER A 267     146.180 197.880 152.610  1.00  0.00           C
ATOM   2667  O   SER A 267     146.490 198.620 151.650  1.00  0.00           O
ATOM   2668  N   LEU A 268     144.940 197.940 153.170  1.00  0.00           N
ATOM   2669  H   LEU A 268     144.700 197.270 153.870  1.00  0.00           H
ATOM   2670  CA  LEU A 268     143.940 198.970 152.920  1.00  0.00           C
ATOM   2671  CB  LEU A 268     142.710 198.650 153.770  1.00  0.00           C
ATOM   2672  CG  LEU A 268     141.610 197.700 153.170  1.00  0.00           C
ATOM   2673  CD1 LEU A 268     140.420 197.690 154.150  1.00  0.00           C
ATOM   2674  CD2 LEU A 268     141.230 198.000 151.720  1.00  0.00           C
ATOM   2675  C   LEU A 268     144.310 200.420 153.210  1.00  0.00           C
ATOM   2676  O   LEU A 268     144.060 201.250 152.320  1.00  0.00           O
ATOM   2677  N   LYS A 269     144.780 200.770 154.380  1.00  0.00           N
ATOM   2678  H   LYS A 269     144.610 200.150 155.150  1.00  0.00           H
ATOM   2679  CA  LYS A 269     145.350 202.080 154.650  1.00  0.00           C
ATOM   2680  CB  LYS A 269     145.930 202.080 156.040  1.00  0.00           C
ATOM   2681  CG  LYS A 269     146.370 203.450 156.590  1.00  0.00           C
ATOM   2682  CD  LYS A 269     146.740 203.500 158.080  1.00  0.00           C
ATOM   2683  CE  LYS A 269     146.700 204.890 158.680  1.00  0.00           C
ATOM   2684  NZ  LYS A 269     147.770 205.000 159.700  1.00  0.00           N
ATOM   2685  HZ1 LYS A 269     148.670 204.930 159.290  1.00  0.00           H
ATOM   2686  HZ2 LYS A 269     147.650 205.890 160.150  1.00  0.00           H
ATOM   2687  HZ3 LYS A 269     147.670 204.230 160.330  1.00  0.00           H
ATOM   2688  C   LYS A 269     146.350 202.610 153.580  1.00  0.00           C
ATOM   2689  O   LYS A 269     146.070 203.630 153.000  1.00  0.00           O
ATOM   2690  N   GLU A 270     147.220 201.680 153.140  1.00  0.00           N
ATOM   2691  H   GLU A 270     147.210 200.780 153.580  1.00  0.00           H
ATOM   2692  CA  GLU A 270     148.250 201.830 152.080  1.00  0.00           C
ATOM   2693  CB  GLU A 270     149.240 200.750 152.000  1.00  0.00           C
ATOM   2694  CG  GLU A 270     150.520 201.060 152.840  1.00  0.00           C
ATOM   2695  CD  GLU A 270     151.060 202.430 152.530  1.00  0.00           C
ATOM   2696  OE1 GLU A 270     151.070 203.370 153.380  1.00  0.00           O
ATOM   2697  OE2 GLU A 270     151.770 202.610 151.520  1.00  0.00           O
ATOM   2698  C   GLU A 270     147.590 202.020 150.680  1.00  0.00           C
ATOM   2699  O   GLU A 270     147.900 203.020 150.010  1.00  0.00           O
ATOM   2700  N   LEU A 271     146.520 201.280 150.410  1.00  0.00           N
ATOM   2701  H   LEU A 271     146.390 200.360 150.800  1.00  0.00           H
ATOM   2702  CA  LEU A 271     145.590 201.570 149.270  1.00  0.00           C
ATOM   2703  CB  LEU A 271     144.560 200.410 149.170  1.00  0.00           C
ATOM   2704  CG  LEU A 271     145.070 199.080 148.570  1.00  0.00           C
ATOM   2705  CD1 LEU A 271     143.840 198.180 148.440  1.00  0.00           C
ATOM   2706  CD2 LEU A 271     145.760 199.330 147.240  1.00  0.00           C
ATOM   2707  C   LEU A 271     144.850 202.870 149.290  1.00  0.00           C
ATOM   2708  O   LEU A 271     145.070 203.650 148.370  1.00  0.00           O
ATOM   2709  N   LEU A 272     144.210 203.220 150.330  1.00  0.00           N
ATOM   2710  H   LEU A 272     144.290 202.630 151.130  1.00  0.00           H
ATOM   2711  CA  LEU A 272     143.480 204.490 150.500  1.00  0.00           C
ATOM   2712  CB  LEU A 272     142.640 204.470 151.780  1.00  0.00           C
ATOM   2713  CG  LEU A 272     141.640 203.340 151.890  1.00  0.00           C
ATOM   2714  CD1 LEU A 272     140.830 203.520 153.200  1.00  0.00           C
ATOM   2715  CD2 LEU A 272     140.750 203.170 150.700  1.00  0.00           C
ATOM   2716  C   LEU A 272     144.450 205.700 150.640  1.00  0.00           C
ATOM   2717  O   LEU A 272     144.120 206.770 150.120  1.00  0.00           O
ATOM   2718  N   GLN A 273     145.710 205.520 151.060  1.00  0.00           N
ATOM   2719  H   GLN A 273     145.890 204.610 151.420  1.00  0.00           H
ATOM   2720  CA  GLN A 273     146.690 206.590 151.220  1.00  0.00           C
ATOM   2721  CB  GLN A 273     147.690 206.490 152.400  1.00  0.00           C
ATOM   2722  CG  GLN A 273     146.940 206.570 153.750  1.00  0.00           C
ATOM   2723  CD  GLN A 273     146.150 207.830 154.050  1.00  0.00           C
ATOM   2724  OE1 GLN A 273     144.950 208.090 153.780  1.00  0.00           O
ATOM   2725  NE2 GLN A 273     146.780 208.810 154.730  1.00  0.00           N
ATOM   2726 1HE2 GLN A 273     147.740 208.670 154.980  1.00  0.00           H
ATOM   2727 2HE2 GLN A 273     146.270 209.620 155.030  1.00  0.00           H
ATOM   2728  C   GLN A 273     147.590 206.750 149.950  1.00  0.00           C
ATOM   2729  O   GLN A 273     147.690 207.900 149.430  1.00  0.00           O
ATOM   2730  N   ASN A 274     148.200 205.700 149.450  1.00  0.00           N
ATOM   2731  H   ASN A 274     148.020 204.830 149.900  1.00  0.00           H
ATOM   2732  CA  ASN A 274     149.130 205.710 148.250  1.00  0.00           C
ATOM   2733  CB  ASN A 274     150.500 205.190 148.790  1.00  0.00           C
ATOM   2734  CG  ASN A 274     151.180 205.930 149.950  1.00  0.00           C
ATOM   2735  OD1 ASN A 274     151.800 206.980 149.830  1.00  0.00           O
ATOM   2736  ND2 ASN A 274     151.380 205.390 151.150  1.00  0.00           N
ATOM   2737 1HD2 ASN A 274     151.380 204.430 151.450  1.00  0.00           H
ATOM   2738 2HD2 ASN A 274     151.360 206.110 151.840  1.00  0.00           H
ATOM   2739  C   ASN A 274     148.790 204.750 147.070  1.00  0.00           C
ATOM   2740  O   ASN A 274     148.390 205.320 146.060  1.00  0.00           O
ATOM   2741  N   GLY A 275     148.380 203.520 147.310  1.00  0.00           N
ATOM   2742  H   GLY A 275     148.340 203.170 148.250  1.00  0.00           H
ATOM   2743  CA  GLY A 275     148.200 202.480 146.240  1.00  0.00           C
ATOM   2744  C   GLY A 275     147.160 202.620 145.150  1.00  0.00           C
ATOM   2745  O   GLY A 275     147.250 202.090 144.050  1.00  0.00           O
ATOM   2746  N   MET A 276     146.010 203.190 145.480  1.00  0.00           N
ATOM   2747  H   MET A 276     145.920 203.910 146.170  1.00  0.00           H
ATOM   2748  CA  MET A 276     144.790 203.030 144.630  1.00  0.00           C
ATOM   2749  CB  MET A 276     143.690 202.440 145.490  1.00  0.00           C
ATOM   2750  CG  MET A 276     142.630 201.940 144.500  1.00  0.00           C
ATOM   2751  SD  MET A 276     143.240 200.970 143.060  1.00  0.00           S
ATOM   2752  CE  MET A 276     142.910 199.320 143.690  1.00  0.00           C
ATOM   2753  C   MET A 276     144.360 204.120 143.700  1.00  0.00           C
ATOM   2754  O   MET A 276     143.460 204.940 143.970  1.00  0.00           O
ATOM   2755  N   ASN A 277     144.880 203.870 142.520  1.00  0.00           N
ATOM   2756  H   ASN A 277     145.670 203.270 142.390  1.00  0.00           H
ATOM   2757  CA  ASN A 277     144.530 204.710 141.320  1.00  0.00           C
ATOM   2758  CB  ASN A 277     145.810 205.470 140.960  1.00  0.00           C
ATOM   2759  CG  ASN A 277     147.160 204.790 140.840  1.00  0.00           C
ATOM   2760  OD1 ASN A 277     147.490 203.980 141.710  1.00  0.00           O
ATOM   2761  ND2 ASN A 277     148.020 205.270 139.950  1.00  0.00           N
ATOM   2762 1HD2 ASN A 277     147.840 206.040 139.330  1.00  0.00           H
ATOM   2763 2HD2 ASN A 277     148.980 204.970 139.970  1.00  0.00           H
ATOM   2764  C   ASN A 277     143.880 203.920 140.160  1.00  0.00           C
ATOM   2765  O   ASN A 277     144.210 204.060 138.920  1.00  0.00           O
ATOM   2766  N   GLY A 278     142.820 203.150 140.460  1.00  0.00           N
ATOM   2767  H   GLY A 278     142.510 203.030 141.400  1.00  0.00           H
ATOM   2768  CA  GLY A 278     142.180 202.250 139.490  1.00  0.00           C
ATOM   2769  C   GLY A 278     143.150 201.220 138.860  1.00  0.00           C
ATOM   2770  O   GLY A 278     143.210 201.150 137.610  1.00  0.00           O
ATOM   2771  N   ARG A 279     143.680 200.350 139.710  1.00  0.00           N
ATOM   2772  H   ARG A 279     143.140 200.260 140.540  1.00  0.00           H
ATOM   2773  CA  ARG A 279     144.690 199.320 139.400  1.00  0.00           C
ATOM   2774  CB  ARG A 279     146.080 199.590 140.050  1.00  0.00           C
ATOM   2775  CG  ARG A 279     146.520 201.020 139.990  1.00  0.00           C
ATOM   2776  CD  ARG A 279     146.940 201.290 138.560  1.00  0.00           C
ATOM   2777  NE  ARG A 279     147.140 202.640 138.080  1.00  0.00           N
ATOM   2778  HE  ARG A 279     147.720 203.130 138.730  1.00  0.00           H
ATOM   2779  CZ  ARG A 279     146.590 203.220 136.980  1.00  0.00           C
ATOM   2780  NH1 ARG A 279     145.540 202.790 136.250  1.00  0.00           N
ATOM   2781 1HH1 ARG A 279     145.100 201.930 136.500  1.00  0.00           H
ATOM   2782 2HH1 ARG A 279     145.360 203.320 135.420  1.00  0.00           H
ATOM   2783  NH2 ARG A 279     147.260 204.220 136.300  1.00  0.00           N
ATOM   2784 1HH2 ARG A 279     148.110 204.590 136.660  1.00  0.00           H
ATOM   2785 2HH2 ARG A 279     147.020 204.280 135.330  1.00  0.00           H
ATOM   2786  C   ARG A 279     144.140 197.930 139.790  1.00  0.00           C
ATOM   2787  O   ARG A 279     143.500 197.770 140.830  1.00  0.00           O
ATOM   2788  N   THR A 280     144.210 196.910 138.940  1.00  0.00           N
ATOM   2789  H   THR A 280     145.040 196.720 138.410  1.00  0.00           H
ATOM   2790  CA  THR A 280     143.260 195.760 139.080  1.00  0.00           C
ATOM   2791  CB  THR A 280     142.680 195.240 137.740  1.00  0.00           C
ATOM   2792  OG1 THR A 280     143.620 194.460 137.060  1.00  0.00           O
ATOM   2793  HG1 THR A 280     143.860 194.830 136.160  1.00  0.00           H
ATOM   2794  CG2 THR A 280     142.080 196.380 136.840  1.00  0.00           C
ATOM   2795  C   THR A 280     143.520 194.700 140.130  1.00  0.00           C
ATOM   2796  O   THR A 280     144.580 194.530 140.640  1.00  0.00           O
ATOM   2797  N   ILE A 281     142.340 194.580 140.790  1.00  0.00           N
ATOM   2798  H   ILE A 281     141.680 195.330 140.740  1.00  0.00           H
ATOM   2799  CA  ILE A 281     141.930 193.480 141.690  1.00  0.00           C
ATOM   2800  CB  ILE A 281     141.340 193.990 143.000  1.00  0.00           C
ATOM   2801  CG1 ILE A 281     142.230 195.130 143.600  1.00  0.00           C
ATOM   2802  CG2 ILE A 281     141.230 192.750 143.960  1.00  0.00           C
ATOM   2803  CD  ILE A 281     141.990 195.390 145.080  1.00  0.00           C
ATOM   2804  C   ILE A 281     140.900 192.500 140.970  1.00  0.00           C
ATOM   2805  O   ILE A 281     139.810 192.940 140.670  1.00  0.00           O
ATOM   2806  N   LEU A 282     141.360 191.320 140.480  1.00  0.00           N
ATOM   2807  H   LEU A 282     142.330 191.110 140.510  1.00  0.00           H
ATOM   2808  CA  LEU A 282     140.510 190.210 139.930  1.00  0.00           C
ATOM   2809  CB  LEU A 282     139.540 189.660 140.970  1.00  0.00           C
ATOM   2810  CG  LEU A 282     140.150 188.910 142.190  1.00  0.00           C
ATOM   2811  CD1 LEU A 282     138.940 188.300 142.910  1.00  0.00           C
ATOM   2812  CD2 LEU A 282     141.070 187.850 141.700  1.00  0.00           C
ATOM   2813  C   LEU A 282     139.590 190.530 138.710  1.00  0.00           C
ATOM   2814  O   LEU A 282     138.630 189.820 138.370  1.00  0.00           O
ATOM   2815  N   GLY A 283     140.080 191.560 137.930  1.00  0.00           N
ATOM   2816  H   GLY A 283     141.020 191.870 137.980  1.00  0.00           H
ATOM   2817  CA  GLY A 283     139.210 192.330 136.910  1.00  0.00           C
ATOM   2818  C   GLY A 283     138.850 193.810 137.250  1.00  0.00           C
ATOM   2819  O   GLY A 283     139.270 194.690 136.530  1.00  0.00           O
ATOM   2820  N   SER A 284     138.330 194.010 138.450  1.00  0.00           N
ATOM   2821  H   SER A 284     138.380 193.270 139.120  1.00  0.00           H
ATOM   2822  CA  SER A 284     137.830 195.360 138.950  1.00  0.00           C
ATOM   2823  CB  SER A 284     137.040 195.250 140.250  1.00  0.00           C
ATOM   2824  OG  SER A 284     136.160 194.120 140.230  1.00  0.00           O
ATOM   2825  HG  SER A 284     135.250 194.310 140.600  1.00  0.00           H
ATOM   2826  C   SER A 284     138.920 196.330 139.300  1.00  0.00           C
ATOM   2827  O   SER A 284     139.930 195.830 139.920  1.00  0.00           O
ATOM   2828  N   ALA A 285     138.880 197.560 138.820  1.00  0.00           N
ATOM   2829  H   ALA A 285     138.260 197.860 138.090  1.00  0.00           H
ATOM   2830  CA  ALA A 285     139.960 198.560 138.970  1.00  0.00           C
ATOM   2831  CB  ALA A 285     139.690 199.690 137.970  1.00  0.00           C
ATOM   2832  C   ALA A 285     140.030 199.220 140.410  1.00  0.00           C
ATOM   2833  O   ALA A 285     141.130 199.490 140.960  1.00  0.00           O
ATOM   2834  N   LEU A 286     138.840 199.280 140.990  1.00  0.00           N
ATOM   2835  H   LEU A 286     138.100 198.630 140.810  1.00  0.00           H
ATOM   2836  CA  LEU A 286     138.570 199.870 142.340  1.00  0.00           C
ATOM   2837  CB  LEU A 286     137.540 201.040 142.160  1.00  0.00           C
ATOM   2838  CG  LEU A 286     138.120 202.430 141.670  1.00  0.00           C
ATOM   2839  CD1 LEU A 286     137.020 203.480 141.870  1.00  0.00           C
ATOM   2840  CD2 LEU A 286     139.320 202.900 142.410  1.00  0.00           C
ATOM   2841  C   LEU A 286     138.020 198.970 143.370  1.00  0.00           C
ATOM   2842  O   LEU A 286     137.360 198.030 142.930  1.00  0.00           O
ATOM   2843  N   LEU A 287     138.010 199.500 144.590  1.00  0.00           N
ATOM   2844  H   LEU A 287     138.020 200.500 144.670  1.00  0.00           H
ATOM   2845  CA  LEU A 287     137.540 198.650 145.720  1.00  0.00           C
ATOM   2846  CB  LEU A 287     137.790 199.360 147.040  1.00  0.00           C
ATOM   2847  CG  LEU A 287     139.280 199.350 147.410  1.00  0.00           C
ATOM   2848  CD1 LEU A 287     139.310 200.110 148.690  1.00  0.00           C
ATOM   2849  CD2 LEU A 287     139.900 197.960 147.650  1.00  0.00           C
ATOM   2850  C   LEU A 287     136.030 198.320 145.630  1.00  0.00           C
ATOM   2851  O   LEU A 287     135.180 199.200 145.660  1.00  0.00           O
ATOM   2852  N   GLU A 288     135.700 197.130 145.160  1.00  0.00           N
ATOM   2853  H   GLU A 288     136.340 196.620 144.590  1.00  0.00           H
ATOM   2854  CA  GLU A 288     134.290 196.660 145.140  1.00  0.00           C
ATOM   2855  CB  GLU A 288     133.950 195.830 143.880  1.00  0.00           C
ATOM   2856  CG  GLU A 288     134.210 196.730 142.590  1.00  0.00           C
ATOM   2857  CD  GLU A 288     133.670 196.010 141.310  1.00  0.00           C
ATOM   2858  OE1 GLU A 288     133.870 194.830 141.150  1.00  0.00           O
ATOM   2859  OE2 GLU A 288     132.870 196.630 140.520  1.00  0.00           O
ATOM   2860  C   GLU A 288     134.050 195.870 146.360  1.00  0.00           C
ATOM   2861  O   GLU A 288     134.860 195.090 146.860  1.00  0.00           O
ATOM   2862  N   ASP A 289     132.820 196.060 146.770  1.00  0.00           N
ATOM   2863  H   ASP A 289     132.250 196.800 146.420  1.00  0.00           H
ATOM   2864  CA  ASP A 289     132.130 195.310 147.890  1.00  0.00           C
ATOM   2865  CB  ASP A 289     131.480 196.290 148.830  1.00  0.00           C
ATOM   2866  CG  ASP A 289     130.550 197.380 148.310  1.00  0.00           C
ATOM   2867  OD1 ASP A 289     129.850 197.930 149.130  1.00  0.00           O
ATOM   2868  OD2 ASP A 289     130.660 197.870 147.220  1.00  0.00           O
ATOM   2869  C   ASP A 289     131.060 194.230 147.520  1.00  0.00           C
ATOM   2870  O   ASP A 289     130.080 194.000 148.260  1.00  0.00           O
ATOM   2871  N   GLU A 290     131.520 193.300 146.710  1.00  0.00           N
ATOM   2872  H   GLU A 290     132.460 192.960 146.810  1.00  0.00           H
ATOM   2873  CA  GLU A 290     130.530 192.380 146.060  1.00  0.00           C
ATOM   2874  CB  GLU A 290     130.730 192.540 144.610  1.00  0.00           C
ATOM   2875  CG  GLU A 290     129.740 193.580 144.090  1.00  0.00           C
ATOM   2876  CD  GLU A 290     128.370 192.970 143.880  1.00  0.00           C
ATOM   2877  OE1 GLU A 290     128.000 192.620 142.730  1.00  0.00           O
ATOM   2878  OE2 GLU A 290     127.640 193.220 144.880  1.00  0.00           O
ATOM   2879  C   GLU A 290     130.560 190.890 146.500  1.00  0.00           C
ATOM   2880  O   GLU A 290     129.580 190.230 146.300  1.00  0.00           O
ATOM   2881  N   PHE A 291     131.740 190.410 147.010  1.00  0.00           N
ATOM   2882  H   PHE A 291     132.630 190.860 146.880  1.00  0.00           H
ATOM   2883  CA  PHE A 291     131.990 189.030 147.410  1.00  0.00           C
ATOM   2884  CB  PHE A 291     133.320 188.470 146.860  1.00  0.00           C
ATOM   2885  CG  PHE A 291     133.410 188.460 145.320  1.00  0.00           C
ATOM   2886  CD1 PHE A 291     133.890 189.620 144.680  1.00  0.00           C
ATOM   2887  HD1 PHE A 291     134.530 190.330 145.210  1.00  0.00           H
ATOM   2888  CD2 PHE A 291     132.760 187.540 144.540  1.00  0.00           C
ATOM   2889  HD2 PHE A 291     132.240 186.740 145.040  1.00  0.00           H
ATOM   2890  CE1 PHE A 291     133.720 189.790 143.290  1.00  0.00           C
ATOM   2891  HE1 PHE A 291     134.110 190.690 142.810  1.00  0.00           H
ATOM   2892  CE2 PHE A 291     132.580 187.770 143.160  1.00  0.00           C
ATOM   2893  HE2 PHE A 291     132.300 186.960 142.490  1.00  0.00           H
ATOM   2894  CZ  PHE A 291     133.050 188.860 142.520  1.00  0.00           C
ATOM   2895  HZ  PHE A 291     132.990 189.130 141.470  1.00  0.00           H
ATOM   2896  C   PHE A 291     132.060 188.900 148.890  1.00  0.00           C
ATOM   2897  O   PHE A 291     132.970 189.280 149.570  1.00  0.00           O
ATOM   2898  N   THR A 292     130.970 188.410 149.470  1.00  0.00           N
ATOM   2899  H   THR A 292     130.280 187.980 148.900  1.00  0.00           H
ATOM   2900  CA  THR A 292     130.900 188.150 150.910  1.00  0.00           C
ATOM   2901  CB  THR A 292     129.550 187.530 151.290  1.00  0.00           C
ATOM   2902  OG1 THR A 292     129.360 186.160 150.830  1.00  0.00           O
ATOM   2903  HG1 THR A 292     129.050 186.260 149.890  1.00  0.00           H
ATOM   2904  CG2 THR A 292     128.390 188.360 150.820  1.00  0.00           C
ATOM   2905  C   THR A 292     132.030 187.190 151.340  1.00  0.00           C
ATOM   2906  O   THR A 292     132.490 186.380 150.470  1.00  0.00           O
ATOM   2907  N   PRO A 293     132.370 187.090 152.630  1.00  0.00           N
ATOM   2908  CA  PRO A 293     133.050 185.940 153.210  1.00  0.00           C
ATOM   2909  CB  PRO A 293     132.880 186.280 154.720  1.00  0.00           C
ATOM   2910  CG  PRO A 293     133.030 187.770 154.770  1.00  0.00           C
ATOM   2911  CD  PRO A 293     132.350 188.250 153.470  1.00  0.00           C
ATOM   2912  C   PRO A 293     132.510 184.530 152.770  1.00  0.00           C
ATOM   2913  O   PRO A 293     133.280 183.870 152.070  1.00  0.00           O
ATOM   2914  N   PHE A 294     131.190 184.330 152.770  1.00  0.00           N
ATOM   2915  H   PHE A 294     130.580 185.130 152.750  1.00  0.00           H
ATOM   2916  CA  PHE A 294     130.620 183.050 152.440  1.00  0.00           C
ATOM   2917  CB  PHE A 294     129.150 183.160 152.870  1.00  0.00           C
ATOM   2918  CG  PHE A 294     129.010 183.440 154.380  1.00  0.00           C
ATOM   2919  CD1 PHE A 294     128.870 184.710 154.870  1.00  0.00           C
ATOM   2920  HD1 PHE A 294     128.590 185.520 154.190  1.00  0.00           H
ATOM   2921  CD2 PHE A 294     129.510 182.450 155.270  1.00  0.00           C
ATOM   2922  HD2 PHE A 294     129.640 181.420 154.920  1.00  0.00           H
ATOM   2923  CE1 PHE A 294     129.160 185.030 156.170  1.00  0.00           C
ATOM   2924  HE1 PHE A 294     129.410 186.060 156.400  1.00  0.00           H
ATOM   2925  CE2 PHE A 294     129.640 182.770 156.580  1.00  0.00           C
ATOM   2926  HE2 PHE A 294     129.970 181.960 157.230  1.00  0.00           H
ATOM   2927  CZ  PHE A 294     129.430 184.080 157.100  1.00  0.00           C
ATOM   2928  HZ  PHE A 294     129.600 184.290 158.160  1.00  0.00           H
ATOM   2929  C   PHE A 294     130.750 182.670 150.920  1.00  0.00           C
ATOM   2930  O   PHE A 294     131.250 181.540 150.750  1.00  0.00           O
ATOM   2931  N   ASP A 295     130.690 183.660 149.990  1.00  0.00           N
ATOM   2932  H   ASP A 295     130.180 184.500 150.140  1.00  0.00           H
ATOM   2933  CA  ASP A 295     131.120 183.550 148.570  1.00  0.00           C
ATOM   2934  CB  ASP A 295     130.890 184.910 147.930  1.00  0.00           C
ATOM   2935  CG  ASP A 295     129.450 185.360 147.780  1.00  0.00           C
ATOM   2936  OD1 ASP A 295     128.530 184.490 147.910  1.00  0.00           O
ATOM   2937  OD2 ASP A 295     129.200 186.560 148.050  1.00  0.00           O
ATOM   2938  C   ASP A 295     132.600 183.080 148.380  1.00  0.00           C
ATOM   2939  O   ASP A 295     132.820 182.040 147.680  1.00  0.00           O
ATOM   2940  N   VAL A 296     133.500 183.710 149.040  1.00  0.00           N
ATOM   2941  H   VAL A 296     133.300 184.500 149.620  1.00  0.00           H
ATOM   2942  CA  VAL A 296     135.000 183.460 148.920  1.00  0.00           C
ATOM   2943  CB  VAL A 296     135.650 184.710 149.510  1.00  0.00           C
ATOM   2944  CG1 VAL A 296     137.130 184.410 149.240  1.00  0.00           C
ATOM   2945  CG2 VAL A 296     135.360 185.880 148.660  1.00  0.00           C
ATOM   2946  C   VAL A 296     135.280 182.050 149.490  1.00  0.00           C
ATOM   2947  O   VAL A 296     136.000 181.280 148.800  1.00  0.00           O
ATOM   2948  N   VAL A 297     134.860 181.780 150.730  1.00  0.00           N
ATOM   2949  H   VAL A 297     134.120 182.300 151.150  1.00  0.00           H
ATOM   2950  CA  VAL A 297     135.210 180.530 151.370  1.00  0.00           C
ATOM   2951  CB  VAL A 297     134.700 180.540 152.880  1.00  0.00           C
ATOM   2952  CG1 VAL A 297     134.980 179.220 153.650  1.00  0.00           C
ATOM   2953  CG2 VAL A 297     135.250 181.710 153.700  1.00  0.00           C
ATOM   2954  C   VAL A 297     134.670 179.320 150.610  1.00  0.00           C
ATOM   2955  O   VAL A 297     135.220 178.230 150.810  1.00  0.00           O
ATOM   2956  N   ARG A 298     133.460 179.420 150.050  1.00  0.00           N
ATOM   2957  H   ARG A 298     132.720 179.950 150.460  1.00  0.00           H
ATOM   2958  CA  ARG A 298     132.950 178.390 149.070  1.00  0.00           C
ATOM   2959  CB  ARG A 298     131.460 178.550 148.750  1.00  0.00           C
ATOM   2960  CG  ARG A 298     130.550 178.390 149.950  1.00  0.00           C
ATOM   2961  CD  ARG A 298     129.120 178.090 149.410  1.00  0.00           C
ATOM   2962  NE  ARG A 298     128.730 179.330 148.600  1.00  0.00           N
ATOM   2963  HE  ARG A 298     128.730 179.290 147.600  1.00  0.00           H
ATOM   2964  CZ  ARG A 298     128.400 180.520 149.070  1.00  0.00           C
ATOM   2965  NH1 ARG A 298     128.280 180.680 150.390  1.00  0.00           N
ATOM   2966 1HH1 ARG A 298     128.430 179.910 151.000  1.00  0.00           H
ATOM   2967 2HH1 ARG A 298     128.000 181.570 150.750  1.00  0.00           H
ATOM   2968  NH2 ARG A 298     128.250 181.590 148.340  1.00  0.00           N
ATOM   2969 1HH2 ARG A 298     128.330 181.510 147.350  1.00  0.00           H
ATOM   2970 2HH2 ARG A 298     127.970 182.480 148.690  1.00  0.00           H
ATOM   2971  C   ARG A 298     133.720 178.200 147.760  1.00  0.00           C
ATOM   2972  O   ARG A 298     134.280 177.140 147.420  1.00  0.00           O
ATOM   2973  N   GLN A 299     133.840 179.350 147.100  1.00  0.00           N
ATOM   2974  H   GLN A 299     133.150 180.070 147.090  1.00  0.00           H
ATOM   2975  CA  GLN A 299     134.660 179.420 145.860  1.00  0.00           C
ATOM   2976  CB  GLN A 299     134.680 180.810 145.180  1.00  0.00           C
ATOM   2977  CG  GLN A 299     133.560 181.040 144.270  1.00  0.00           C
ATOM   2978  CD  GLN A 299     133.600 182.450 143.640  1.00  0.00           C
ATOM   2979  OE1 GLN A 299     133.020 183.410 144.120  1.00  0.00           O
ATOM   2980  NE2 GLN A 299     134.280 182.690 142.560  1.00  0.00           N
ATOM   2981 1HE2 GLN A 299     134.860 182.040 142.070  1.00  0.00           H
ATOM   2982 2HE2 GLN A 299     134.220 183.630 142.220  1.00  0.00           H
ATOM   2983  C   GLN A 299     136.100 178.990 145.960  1.00  0.00           C
ATOM   2984  O   GLN A 299     136.490 178.070 145.200  1.00  0.00           O
ATOM   2985  N   CYS A 300     136.810 179.480 146.950  1.00  0.00           N
ATOM   2986  H   CYS A 300     136.330 179.980 147.670  1.00  0.00           H
ATOM   2987  CA  CYS A 300     138.240 179.240 147.090  1.00  0.00           C
ATOM   2988  CB  CYS A 300     139.040 180.520 146.780  1.00  0.00           C
ATOM   2989  SG  CYS A 300     138.740 180.930 145.040  1.00  0.00           S
ATOM   2990  HG  CYS A 300     139.870 181.570 144.750  1.00  0.00           H
ATOM   2991  C   CYS A 300     138.630 178.700 148.390  1.00  0.00           C
ATOM   2992  O   CYS A 300     138.330 179.330 149.400  1.00  0.00           O
ATOM   2993  N   SER A 301     139.430 177.620 148.300  1.00  0.00           N
ATOM   2994  H   SER A 301     139.550 177.050 147.480  1.00  0.00           H
ATOM   2995  CA  SER A 301     140.110 176.940 149.420  1.00  0.00           C
ATOM   2996  CB  SER A 301     140.700 175.530 149.030  1.00  0.00           C
ATOM   2997  OG  SER A 301     141.140 174.710 150.120  1.00  0.00           O
ATOM   2998  HG  SER A 301     141.820 174.120 149.680  1.00  0.00           H
ATOM   2999  C   SER A 301     141.250 177.790 149.950  1.00  0.00           C
ATOM   3000  O   SER A 301     142.220 178.070 149.280  1.00  0.00           O
ATOM   3001  N   GLY A 302     140.970 178.260 151.140  1.00  0.00           N
ATOM   3002  H   GLY A 302     140.010 178.330 151.420  1.00  0.00           H
ATOM   3003  CA  GLY A 302     141.900 179.120 151.880  1.00  0.00           C
ATOM   3004  C   GLY A 302     143.180 178.330 152.270  1.00  0.00           C
ATOM   3005  O   GLY A 302     143.340 177.470 153.170  1.00  0.00           O
ATOM   3006  N   VAL A 303     144.220 178.740 151.510  1.00  0.00           N
ATOM   3007  H   VAL A 303     144.220 179.520 150.890  1.00  0.00           H
ATOM   3008  CA  VAL A 303     145.550 178.140 151.750  1.00  0.00           C
ATOM   3009  CB  VAL A 303     146.010 177.200 150.610  1.00  0.00           C
ATOM   3010  CG1 VAL A 303     144.910 176.190 150.270  1.00  0.00           C
ATOM   3011  CG2 VAL A 303     146.250 177.980 149.350  1.00  0.00           C
ATOM   3012  C   VAL A 303     146.600 179.140 152.290  1.00  0.00           C
ATOM   3013  O   VAL A 303     146.890 180.060 151.540  1.00  0.00           O
ATOM   3014  N   THR A 304     147.380 178.710 153.280  1.00  0.00           N
ATOM   3015  H   THR A 304     147.490 177.720 153.370  1.00  0.00           H
ATOM   3016  CA  THR A 304     148.350 179.520 154.090  1.00  0.00           C
ATOM   3017  CB  THR A 304     148.760 178.830 155.410  1.00  0.00           C
ATOM   3018  OG1 THR A 304     149.240 177.520 155.160  1.00  0.00           O
ATOM   3019  HG1 THR A 304     149.270 177.360 154.170  1.00  0.00           H
ATOM   3020  CG2 THR A 304     147.750 178.930 156.540  1.00  0.00           C
ATOM   3021  C   THR A 304     149.530 180.060 153.370  1.00  0.00           C
ATOM   3022  O   THR A 304     150.220 179.280 152.680  1.00  0.00           O
ATOM   3023  N   PHE A 305     149.350 181.360 153.220  1.00  0.00           N
ATOM   3024  H   PHE A 305     148.470 181.770 153.470  1.00  0.00           H
ATOM   3025  CA  PHE A 305     150.370 182.380 152.850  1.00  0.00           C
ATOM   3026  CB  PHE A 305     149.740 183.400 152.020  1.00  0.00           C
ATOM   3027  CG  PHE A 305     149.280 182.880 150.630  1.00  0.00           C
ATOM   3028  CD1 PHE A 305     150.200 182.180 149.890  1.00  0.00           C
ATOM   3029  HD1 PHE A 305     151.230 182.520 149.910  1.00  0.00           H
ATOM   3030  CD2 PHE A 305     147.940 182.810 150.300  1.00  0.00           C
ATOM   3031  HD2 PHE A 305     147.250 183.520 150.760  1.00  0.00           H
ATOM   3032  CE1 PHE A 305     149.670 181.450 148.770  1.00  0.00           C
ATOM   3033  HE1 PHE A 305     150.330 180.880 148.120  1.00  0.00           H
ATOM   3034  CE2 PHE A 305     147.460 182.020 149.300  1.00  0.00           C
ATOM   3035  HE2 PHE A 305     146.440 181.690 149.470  1.00  0.00           H
ATOM   3036  CZ  PHE A 305     148.310 181.350 148.500  1.00  0.00           C
ATOM   3037  HZ  PHE A 305     147.870 180.960 147.590  1.00  0.00           H
ATOM   3038  C   PHE A 305     150.990 183.090 154.050  1.00  0.00           C
ATOM   3039  O   PHE A 305     150.330 183.310 155.020  1.00  0.00           O
ATOM   3040  N   GLN A 306     152.320 183.050 153.950  1.00  0.00           N
ATOM   3041  H   GLN A 306     152.850 182.580 153.250  1.00  0.00           H
ATOM   3042  CA  GLN A 306     153.190 183.670 154.960  1.00  0.00           C
ATOM   3043  CB  GLN A 306     154.310 182.700 155.490  1.00  0.00           C
ATOM   3044  CG  GLN A 306     153.710 181.590 156.450  1.00  0.00           C
ATOM   3045  CD  GLN A 306     154.740 180.600 157.000  1.00  0.00           C
ATOM   3046  OE1 GLN A 306     155.940 180.790 157.110  1.00  0.00           O
ATOM   3047  NE2 GLN A 306     154.260 179.360 157.100  1.00  0.00           N
ATOM   3048 1HE2 GLN A 306     153.320 179.020 157.040  1.00  0.00           H
ATOM   3049 2HE2 GLN A 306     154.840 178.550 157.070  1.00  0.00           H
ATOM   3050  C   GLN A 306     153.810 184.950 154.340  1.00  0.00           C
ATOM   3051  O1  GLN A 306     153.700 186.040 154.910  1.00  0.00           O
ATOM   3052  O2  GLN A 306     154.580 184.910 153.360  1.00  0.00           O
ATOM   3053  C45 LIG B 307     118.040 197.780 150.240  1.00  0.00           C
ATOM   3054  C44 LIG B 307     118.710 197.790 148.850  1.00  0.00           C
ATOM   3055  C46 LIG B 307     119.580 196.850 148.470  1.00  0.00           C
ATOM   3056  H48 LIG B 307     119.660 195.830 148.840  1.00  0.00           H
ATOM   3057  O43 LIG B 307     118.540 198.760 147.910  1.00  0.00           O
ATOM   3058  N42 LIG B 307     119.280 198.310 146.830  1.00  0.00           N
ATOM   3059  C41 LIG B 307     119.930 197.180 147.190  1.00  0.00           C
ATOM   3060  C40 LIG B 307     120.980 196.640 146.550  1.00  0.00           C
ATOM   3061  O47 LIG B 307     122.140 196.860 146.960  1.00  0.00           O
ATOM   3062  N39 LIG B 307     120.720 196.010 145.360  1.00  0.00           N
ATOM   3063  H5D LIG B 307     119.770 195.760 145.200  1.00  0.00           H
ATOM   3064  C37 LIG B 307     121.650 195.420 144.420  1.00  0.00           C
ATOM   3065  C38 LIG B 307     121.130 193.990 144.160  1.00  0.00           C
ATOM   3066  C36 LIG B 307     121.690 196.200 143.150  1.00  0.00           C
ATOM   3067  O48 LIG B 307     120.690 196.190 142.410  1.00  0.00           O
ATOM   3068  N35 LIG B 307     122.920 196.500 142.700  1.00  0.00           N
ATOM   3069  H5C LIG B 307     123.710 196.230 143.250  1.00  0.00           H
ATOM   3070  C31 LIG B 307     123.170 197.260 141.380  1.00  0.00           C
ATOM   3071  C32 LIG B 307     124.670 197.770 141.430  1.00  0.00           C
ATOM   3072  C34 LIG B 307     125.060 198.600 140.220  1.00  0.00           C
ATOM   3073  C33 LIG B 307     125.040 198.580 142.670  1.00  0.00           C
ATOM   3074  C30 LIG B 307     122.890 196.440 140.140  1.00  0.00           C
ATOM   3075  O49 LIG B 307     123.690 195.580 139.810  1.00  0.00           O
ATOM   3076  N29 LIG B 307     121.880 196.830 139.330  1.00  0.00           N
ATOM   3077  H29 LIG B 307     121.170 197.460 139.660  1.00  0.00           H
ATOM   3078  C05 LIG B 307     121.660 196.140 138.010  1.00  0.00           C
ATOM   3079  C04 LIG B 307     120.220 195.750 137.690  1.00  0.00           C
ATOM   3080  C02 LIG B 307     119.730 194.610 138.670  1.00  0.00           C
ATOM   3081  C03 LIG B 307     118.270 194.420 138.550  1.00  0.00           C
ATOM   3082  C01 LIG B 307     120.540 193.320 138.340  1.00  0.00           C
ATOM   3083  C06 LIG B 307     122.070 197.070 136.870  1.00  0.00           C
ATOM   3084  O28 LIG B 307     121.410 198.080 136.670  1.00  0.00           O
ATOM   3085  N07 LIG B 307     122.910 196.620 135.950  1.00  0.00           N
ATOM   3086  H5B LIG B 307     123.460 195.840 136.230  1.00  0.00           H
ATOM   3087  C08 LIG B 307     123.320 197.530 134.830  1.00  0.00           C
ATOM   3088  C09 LIG B 307     124.800 197.830 134.760  1.00  0.00           C
ATOM   3089  C10 LIG B 307     125.300 198.690 135.970  1.00  0.00           C
ATOM   3090  C14 LIG B 307     125.170 200.130 135.500  1.00  0.00           C
ATOM   3091  C13 LIG B 307     126.430 200.480 134.760  1.00  0.00           C
ATOM   3092  N12 LIG B 307     127.450 199.830 135.580  1.00  0.00           N
ATOM   3093  H12 LIG B 307     128.300 199.690 135.070  1.00  0.00           H
ATOM   3094  H5A LIG B 307     127.640 200.410 136.360  1.00  0.00           H
ATOM   3095  C11 LIG B 307     126.820 198.640 136.200  1.00  0.00           C
ATOM   3096  O15 LIG B 307     127.550 197.480 135.820  1.00  0.00           O
ATOM   3097  H49 LIG B 307     127.660 197.340 134.830  1.00  0.00           H
ATOM   3098  C16 LIG B 307     122.910 196.740 133.540  1.00  0.00           C
ATOM   3099  C17 LIG B 307     121.380 196.780 133.240  1.00  0.00           C
ATOM   3100  C18 LIG B 307     121.160 195.900 132.020  1.00  0.00           C
ATOM   3101  O27 LIG B 307     121.700 194.820 131.730  1.00  0.00           O
ATOM   3102  O19 LIG B 307     120.050 196.250 131.350  1.00  0.00           O
ATOM   3103  C20 LIG B 307     120.210 196.200 129.910  1.00  0.00           C
ATOM   3104  C21 LIG B 307     118.900 195.730 129.260  1.00  0.00           C
ATOM   3105  C22 LIG B 307     118.780 194.340 128.980  1.00  0.00           C
ATOM   3106  H22 LIG B 307     119.210 193.580 129.630  1.00  0.00           H
ATOM   3107  C23 LIG B 307     117.760 193.890 128.090  1.00  0.00           C
ATOM   3108  H23 LIG B 307     117.510 192.830 128.040  1.00  0.00           H
ATOM   3109  C24 LIG B 307     116.810 194.780 127.650  1.00  0.00           C
ATOM   3110  H24 LIG B 307     116.020 194.430 126.980  1.00  0.00           H
ATOM   3111  C25 LIG B 307     116.860 196.120 127.980  1.00  0.00           C
ATOM   3112  H25 LIG B 307     115.970 196.690 127.740  1.00  0.00           H
ATOM   3113  C26 LIG B 307     117.900 196.640 128.800  1.00  0.00           C
ATOM   3114  H26 LIG B 307     118.100 197.690 129.040  1.00  0.00           H
TER
ENDMDL
