# Supplementary material for: Microsecond MD Simulation and Multiple-Conformation Virtual Screening to Identify Potential Anti-COVID-19 Inhibitors Against SARS-CoV-2 Main Protease
Source: Front Chem. 2021 Jan 13;8:595273. doi: 10.3389/fchem.2020.595273 (PMC7873971; doi:10.3389/fchem.2020.595273)
Supplement: Supplementary file 2 [file Data_Sheet_1.ZIP › Ns_Pose_PDB/Ns_Pose_PDB/1_micro_6LU7_complex/950ns.pdb]

REMARK    GENERATED BY TRJCONV
TITLE     model - minimized in water t= 950000.00000 step= 475000000
REMARK    THIS IS A SIMULATION BOX
CRYST1   97.895   97.895   97.895  90.00  90.00  90.00 P 1           1
MODEL        1
ATOM      1  N   SER A   1      83.080 160.130 114.500  1.00  0.00           N
ATOM      2  H1  SER A   1      83.070 160.930 113.890  1.00  0.00           H
ATOM      3  H2  SER A   1      82.460 160.370 115.250  1.00  0.00           H
ATOM      4  H3  SER A   1      83.950 159.880 114.920  1.00  0.00           H
ATOM      5  CA  SER A   1      82.510 158.960 113.840  1.00  0.00           C
ATOM      6  CB  SER A   1      81.060 159.270 113.590  1.00  0.00           C
ATOM      7  OG  SER A   1      80.430 159.730 114.790  1.00  0.00           O
ATOM      8  HG  SER A   1      79.440 159.630 114.820  1.00  0.00           H
ATOM      9  C   SER A   1      83.230 158.690 112.480  1.00  0.00           C
ATOM     10  O   SER A   1      83.610 159.590 111.790  1.00  0.00           O
ATOM     11  N   GLY A   2      83.540 157.390 112.390  1.00  0.00           N
ATOM     12  H   GLY A   2      83.260 156.750 113.100  1.00  0.00           H
ATOM     13  CA  GLY A   2      84.400 156.850 111.300  1.00  0.00           C
ATOM     14  C   GLY A   2      85.560 156.100 111.920  1.00  0.00           C
ATOM     15  O   GLY A   2      85.330 155.270 112.840  1.00  0.00           O
ATOM     16  N   PHE A   3      86.770 156.510 111.610  1.00  0.00           N
ATOM     17  H   PHE A   3      86.900 156.960 110.730  1.00  0.00           H
ATOM     18  CA  PHE A   3      87.990 156.050 112.420  1.00  0.00           C
ATOM     19  CB  PHE A   3      89.180 156.220 111.490  1.00  0.00           C
ATOM     20  CG  PHE A   3      88.940 155.440 110.190  1.00  0.00           C
ATOM     21  CD1 PHE A   3      89.220 156.010 108.980  1.00  0.00           C
ATOM     22  HD1 PHE A   3      89.800 156.930 108.940  1.00  0.00           H
ATOM     23  CD2 PHE A   3      88.310 154.230 110.190  1.00  0.00           C
ATOM     24  HD2 PHE A   3      88.350 153.580 111.070  1.00  0.00           H
ATOM     25  CE1 PHE A   3      88.820 155.400 107.810  1.00  0.00           C
ATOM     26  HE1 PHE A   3      89.230 155.560 106.810  1.00  0.00           H
ATOM     27  CE2 PHE A   3      87.810 153.680 109.040  1.00  0.00           C
ATOM     28  HE2 PHE A   3      87.270 152.730 109.030  1.00  0.00           H
ATOM     29  CZ  PHE A   3      88.060 154.280 107.840  1.00  0.00           C
ATOM     30  HZ  PHE A   3      87.800 153.700 106.960  1.00  0.00           H
ATOM     31  C   PHE A   3      88.150 156.750 113.760  1.00  0.00           C
ATOM     32  O   PHE A   3      87.270 157.520 114.190  1.00  0.00           O
ATOM     33  N   ARG A   4      89.350 156.590 114.360  1.00  0.00           N
ATOM     34  H   ARG A   4      90.160 156.480 113.790  1.00  0.00           H
ATOM     35  CA  ARG A   4      89.540 156.940 115.770  1.00  0.00           C
ATOM     36  CB  ARG A   4      90.070 155.750 116.680  1.00  0.00           C
ATOM     37  CG  ARG A   4      91.550 155.500 116.380  1.00  0.00           C
ATOM     38  CD  ARG A   4      92.020 154.340 117.240  1.00  0.00           C
ATOM     39  NE  ARG A   4      93.440 153.990 117.220  1.00  0.00           N
ATOM     40  HE  ARG A   4      94.030 154.740 116.910  1.00  0.00           H
ATOM     41  CZ  ARG A   4      94.050 152.820 117.500  1.00  0.00           C
ATOM     42  NH1 ARG A   4      93.340 151.800 117.980  1.00  0.00           N
ATOM     43 1HH1 ARG A   4      92.340 151.830 118.060  1.00  0.00           H
ATOM     44 2HH1 ARG A   4      93.840 151.030 118.380  1.00  0.00           H
ATOM     45  NH2 ARG A   4      95.370 152.660 117.290  1.00  0.00           N
ATOM     46 1HH2 ARG A   4      95.960 153.340 116.870  1.00  0.00           H
ATOM     47 2HH2 ARG A   4      95.830 152.050 117.940  1.00  0.00           H
ATOM     48  C   ARG A   4      90.240 158.280 115.900  1.00  0.00           C
ATOM     49  O   ARG A   4      90.800 158.810 114.970  1.00  0.00           O
ATOM     50  N   LYS A   5      90.130 158.760 117.150  1.00  0.00           N
ATOM     51  H   LYS A   5      89.440 158.320 117.710  1.00  0.00           H
ATOM     52  CA  LYS A   5      90.830 159.990 117.570  1.00  0.00           C
ATOM     53  CB  LYS A   5      89.720 160.890 117.970  1.00  0.00           C
ATOM     54  CG  LYS A   5      89.070 161.710 116.900  1.00  0.00           C
ATOM     55  CD  LYS A   5      89.960 162.730 116.210  1.00  0.00           C
ATOM     56  CE  LYS A   5      89.210 163.430 115.100  1.00  0.00           C
ATOM     57  NZ  LYS A   5      89.990 164.410 114.390  1.00  0.00           N
ATOM     58  HZ1 LYS A   5      90.010 165.270 114.890  1.00  0.00           H
ATOM     59  HZ2 LYS A   5      90.880 163.970 114.270  1.00  0.00           H
ATOM     60  HZ3 LYS A   5      89.790 164.610 113.430  1.00  0.00           H
ATOM     61  C   LYS A   5      91.880 159.680 118.650  1.00  0.00           C
ATOM     62  O   LYS A   5      91.630 159.970 119.820  1.00  0.00           O
ATOM     63  N   MET A   6      93.100 159.190 118.310  1.00  0.00           N
ATOM     64  H   MET A   6      93.340 158.950 117.370  1.00  0.00           H
ATOM     65  CA  MET A   6      94.090 158.750 119.310  1.00  0.00           C
ATOM     66  CB  MET A   6      94.440 157.270 119.380  1.00  0.00           C
ATOM     67  CG  MET A   6      93.460 156.490 120.280  1.00  0.00           C
ATOM     68  SD  MET A   6      94.000 154.740 120.500  1.00  0.00           S
ATOM     69  CE  MET A   6      95.590 155.060 121.400  1.00  0.00           C
ATOM     70  C   MET A   6      95.320 159.650 119.390  1.00  0.00           C
ATOM     71  O   MET A   6      96.240 159.480 118.570  1.00  0.00           O
ATOM     72  N   ALA A   7      95.190 160.830 119.970  1.00  0.00           N
ATOM     73  H   ALA A   7      94.250 161.150 120.110  1.00  0.00           H
ATOM     74  CA  ALA A   7      96.220 161.840 120.320  1.00  0.00           C
ATOM     75  CB  ALA A   7      95.570 163.050 121.080  1.00  0.00           C
ATOM     76  C   ALA A   7      97.350 161.260 121.190  1.00  0.00           C
ATOM     77  O   ALA A   7      97.300 160.210 121.840  1.00  0.00           O
ATOM     78  N   PHE A   8      98.470 162.020 121.030  1.00  0.00           N
ATOM     79  H   PHE A   8      98.430 162.920 120.600  1.00  0.00           H
ATOM     80  CA  PHE A   8      99.800 161.670 121.710  1.00  0.00           C
ATOM     81  CB  PHE A   8     100.980 161.480 120.670  1.00  0.00           C
ATOM     82  CG  PHE A   8     102.250 160.790 121.150  1.00  0.00           C
ATOM     83  CD1 PHE A   8     102.270 159.380 121.100  1.00  0.00           C
ATOM     84  HD1 PHE A   8     101.320 158.840 121.060  1.00  0.00           H
ATOM     85  CD2 PHE A   8     103.390 161.520 121.580  1.00  0.00           C
ATOM     86  HD2 PHE A   8     103.290 162.610 121.590  1.00  0.00           H
ATOM     87  CE1 PHE A   8     103.420 158.740 121.620  1.00  0.00           C
ATOM     88  HE1 PHE A   8     103.460 157.650 121.660  1.00  0.00           H
ATOM     89  CE2 PHE A   8     104.470 160.850 122.060  1.00  0.00           C
ATOM     90  HE2 PHE A   8     105.380 161.250 122.500  1.00  0.00           H
ATOM     91  CZ  PHE A   8     104.480 159.480 122.080  1.00  0.00           C
ATOM     92  HZ  PHE A   8     105.270 159.000 122.680  1.00  0.00           H
ATOM     93  C   PHE A   8     100.220 162.570 122.920  1.00  0.00           C
ATOM     94  O   PHE A   8     100.580 163.730 122.740  1.00  0.00           O
ATOM     95  N   PRO A   9      99.960 162.100 124.130  1.00  0.00           N
ATOM     96  CA  PRO A   9     100.250 162.880 125.390  1.00  0.00           C
ATOM     97  CB  PRO A   9      99.680 161.950 126.460  1.00  0.00           C
ATOM     98  CG  PRO A   9      98.530 161.170 125.810  1.00  0.00           C
ATOM     99  CD  PRO A   9      99.020 160.980 124.370  1.00  0.00           C
ATOM    100  C   PRO A   9     101.730 163.040 125.740  1.00  0.00           C
ATOM    101  O   PRO A   9     102.520 162.190 125.370  1.00  0.00           O
ATOM    102  N   SER A  10     102.070 163.890 126.620  1.00  0.00           N
ATOM    103  H   SER A  10     101.430 164.460 127.140  1.00  0.00           H
ATOM    104  CA  SER A  10     103.480 164.050 126.990  1.00  0.00           C
ATOM    105  CB  SER A  10     104.070 165.400 126.570  1.00  0.00           C
ATOM    106  OG  SER A  10     103.630 166.430 127.400  1.00  0.00           O
ATOM    107  HG  SER A  10     102.660 166.600 127.220  1.00  0.00           H
ATOM    108  C   SER A  10     103.880 163.890 128.450  1.00  0.00           C
ATOM    109  O   SER A  10     105.060 163.550 128.700  1.00  0.00           O
ATOM    110  N   GLY A  11     103.100 164.310 129.450  1.00  0.00           N
ATOM    111  H   GLY A  11     102.140 164.540 129.310  1.00  0.00           H
ATOM    112  CA  GLY A  11     103.520 164.420 130.880  1.00  0.00           C
ATOM    113  C   GLY A  11     104.230 165.800 131.170  1.00  0.00           C
ATOM    114  O   GLY A  11     103.890 166.520 132.120  1.00  0.00           O
ATOM    115  N   LYS A  12     104.870 166.320 130.130  1.00  0.00           N
ATOM    116  H   LYS A  12     104.680 166.000 129.200  1.00  0.00           H
ATOM    117  CA  LYS A  12     105.620 167.550 130.220  1.00  0.00           C
ATOM    118  CB  LYS A  12     106.860 167.510 129.260  1.00  0.00           C
ATOM    119  CG  LYS A  12     107.910 166.400 129.580  1.00  0.00           C
ATOM    120  CD  LYS A  12     109.320 166.950 129.900  1.00  0.00           C
ATOM    121  CE  LYS A  12     110.280 166.070 130.690  1.00  0.00           C
ATOM    122  NZ  LYS A  12     110.600 164.820 129.980  1.00  0.00           N
ATOM    123  HZ1 LYS A  12     109.810 164.560 129.430  1.00  0.00           H
ATOM    124  HZ2 LYS A  12     111.280 165.020 129.280  1.00  0.00           H
ATOM    125  HZ3 LYS A  12     110.880 164.160 130.680  1.00  0.00           H
ATOM    126  C   LYS A  12     104.750 168.780 129.910  1.00  0.00           C
ATOM    127  O   LYS A  12     104.680 169.710 130.760  1.00  0.00           O
ATOM    128  N   VAL A  13     103.980 168.850 128.810  1.00  0.00           N
ATOM    129  H   VAL A  13     103.930 168.010 128.270  1.00  0.00           H
ATOM    130  CA  VAL A  13     103.000 169.900 128.520  1.00  0.00           C
ATOM    131  CB  VAL A  13     102.450 169.700 127.130  1.00  0.00           C
ATOM    132  CG1 VAL A  13     101.480 170.810 126.780  1.00  0.00           C
ATOM    133  CG2 VAL A  13     103.440 169.610 125.990  1.00  0.00           C
ATOM    134  C   VAL A  13     101.940 170.080 129.630  1.00  0.00           C
ATOM    135  O   VAL A  13     101.790 171.140 130.260  1.00  0.00           O
ATOM    136  N   GLU A  14     101.500 168.920 130.130  1.00  0.00           N
ATOM    137  H   GLU A  14     101.740 168.140 129.560  1.00  0.00           H
ATOM    138  CA  GLU A  14     100.560 168.630 131.290  1.00  0.00           C
ATOM    139  CB  GLU A  14     100.220 167.130 131.460  1.00  0.00           C
ATOM    140  CG  GLU A  14      99.500 166.790 130.140  1.00  0.00           C
ATOM    141  CD  GLU A  14     100.340 166.030 129.080  1.00  0.00           C
ATOM    142  OE1 GLU A  14     101.160 166.630 128.430  1.00  0.00           O
ATOM    143  OE2 GLU A  14     100.250 164.810 129.070  1.00  0.00           O
ATOM    144  C   GLU A  14     101.020 169.240 132.640  1.00  0.00           C
ATOM    145  O   GLU A  14     100.320 170.120 133.220  1.00  0.00           O
ATOM    146  N   GLY A  15     102.160 168.850 133.100  1.00  0.00           N
ATOM    147  H   GLY A  15     102.520 167.990 132.750  1.00  0.00           H
ATOM    148  CA  GLY A  15     102.910 169.560 134.170  1.00  0.00           C
ATOM    149  C   GLY A  15     103.190 171.060 134.030  1.00  0.00           C
ATOM    150  O   GLY A  15     103.620 171.680 134.980  1.00  0.00           O
ATOM    151  N   CYS A  16     103.350 171.550 132.820  1.00  0.00           N
ATOM    152  H   CYS A  16     103.550 171.020 132.000  1.00  0.00           H
ATOM    153  CA  CYS A  16     103.400 172.980 132.560  1.00  0.00           C
ATOM    154  CB  CYS A  16     104.090 173.100 131.160  1.00  0.00           C
ATOM    155  SG  CYS A  16     105.780 172.390 131.180  1.00  0.00           S
ATOM    156  HG  CYS A  16     105.360 171.140 130.970  1.00  0.00           H
ATOM    157  C   CYS A  16     102.130 173.820 132.620  1.00  0.00           C
ATOM    158  O   CYS A  16     102.210 175.050 132.630  1.00  0.00           O
ATOM    159  N   MET A  17     100.950 173.190 132.320  1.00  0.00           N
ATOM    160  H   MET A  17     100.970 172.340 131.790  1.00  0.00           H
ATOM    161  CA  MET A  17      99.620 173.870 132.460  1.00  0.00           C
ATOM    162  CB  MET A  17      98.360 173.210 131.900  1.00  0.00           C
ATOM    163  CG  MET A  17      98.650 172.970 130.400  1.00  0.00           C
ATOM    164  SD  MET A  17      97.060 173.330 129.520  1.00  0.00           S
ATOM    165  CE  MET A  17      97.090 175.140 129.570  1.00  0.00           C
ATOM    166  C   MET A  17      99.330 174.270 133.940  1.00  0.00           C
ATOM    167  O   MET A  17      99.420 173.500 134.860  1.00  0.00           O
ATOM    168  N   VAL A  18      99.100 175.570 134.100  1.00  0.00           N
ATOM    169  H   VAL A  18      98.820 176.120 133.320  1.00  0.00           H
ATOM    170  CA  VAL A  18      99.110 176.310 135.360  1.00  0.00           C
ATOM    171  CB  VAL A  18     100.420 176.980 135.640  1.00  0.00           C
ATOM    172  CG1 VAL A  18     101.500 175.950 135.800  1.00  0.00           C
ATOM    173  CG2 VAL A  18     100.670 178.130 134.670  1.00  0.00           C
ATOM    174  C   VAL A  18      97.990 177.330 135.520  1.00  0.00           C
ATOM    175  O   VAL A  18      97.280 177.580 134.590  1.00  0.00           O
ATOM    176  N   GLN A  19      97.750 177.860 136.730  1.00  0.00           N
ATOM    177  H   GLN A  19      98.370 177.890 137.510  1.00  0.00           H
ATOM    178  CA  GLN A  19      96.700 178.880 136.860  1.00  0.00           C
ATOM    179  CB  GLN A  19      95.760 178.300 137.940  1.00  0.00           C
ATOM    180  CG  GLN A  19      96.180 178.120 139.430  1.00  0.00           C
ATOM    181  CD  GLN A  19      95.020 177.790 140.370  1.00  0.00           C
ATOM    182  OE1 GLN A  19      94.640 176.640 140.590  1.00  0.00           O
ATOM    183  NE2 GLN A  19      94.380 178.890 140.740  1.00  0.00           N
ATOM    184 1HE2 GLN A  19      94.620 179.780 140.350  1.00  0.00           H
ATOM    185 2HE2 GLN A  19      93.830 178.910 141.570  1.00  0.00           H
ATOM    186  C   GLN A  19      96.940 180.360 137.080  1.00  0.00           C
ATOM    187  O   GLN A  19      97.830 180.720 137.920  1.00  0.00           O
ATOM    188  N   VAL A  20      96.140 181.220 136.330  1.00  0.00           N
ATOM    189  H   VAL A  20      95.410 180.850 135.760  1.00  0.00           H
ATOM    190  CA  VAL A  20      96.200 182.660 136.440  1.00  0.00           C
ATOM    191  CB  VAL A  20      96.580 183.290 135.020  1.00  0.00           C
ATOM    192  CG1 VAL A  20      96.420 184.840 135.110  1.00  0.00           C
ATOM    193  CG2 VAL A  20      98.030 182.940 134.600  1.00  0.00           C
ATOM    194  C   VAL A  20      94.820 183.140 137.010  1.00  0.00           C
ATOM    195  O   VAL A  20      93.850 183.150 136.290  1.00  0.00           O
ATOM    196  N   THR A  21      94.940 183.220 138.320  1.00  0.00           N
ATOM    197  H   THR A  21      95.810 183.210 138.820  1.00  0.00           H
ATOM    198  CA  THR A  21      93.960 183.910 139.140  1.00  0.00           C
ATOM    199  CB  THR A  21      94.020 183.410 140.570  1.00  0.00           C
ATOM    200  OG1 THR A  21      94.280 182.030 140.670  1.00  0.00           O
ATOM    201  HG1 THR A  21      94.030 181.660 141.570  1.00  0.00           H
ATOM    202  CG2 THR A  21      92.680 183.620 141.260  1.00  0.00           C
ATOM    203  C   THR A  21      94.140 185.470 139.030  1.00  0.00           C
ATOM    204  O   THR A  21      94.620 186.210 139.920  1.00  0.00           O
ATOM    205  N   CYS A  22      93.700 185.910 137.810  1.00  0.00           N
ATOM    206  H   CYS A  22      93.190 185.360 137.150  1.00  0.00           H
ATOM    207  CA  CYS A  22      93.740 187.330 137.340  1.00  0.00           C
ATOM    208  CB  CYS A  22      93.590 187.310 135.800  1.00  0.00           C
ATOM    209  SG  CYS A  22      94.130 188.880 135.010  1.00  0.00           S
ATOM    210  HG  CYS A  22      93.650 189.660 135.980  1.00  0.00           H
ATOM    211  C   CYS A  22      92.660 188.160 138.080  1.00  0.00           C
ATOM    212  O   CYS A  22      91.450 188.170 137.790  1.00  0.00           O
ATOM    213  N   GLY A  23      93.210 188.820 139.120  1.00  0.00           N
ATOM    214  H   GLY A  23      94.170 189.090 139.230  1.00  0.00           H
ATOM    215  CA  GLY A  23      92.420 189.560 140.130  1.00  0.00           C
ATOM    216  C   GLY A  23      91.560 188.610 140.990  1.00  0.00           C
ATOM    217  O   GLY A  23      91.970 188.260 142.120  1.00  0.00           O
ATOM    218  N   THR A  24      90.470 188.110 140.430  1.00  0.00           N
ATOM    219  H   THR A  24      90.020 188.530 139.640  1.00  0.00           H
ATOM    220  CA  THR A  24      89.660 186.980 141.040  1.00  0.00           C
ATOM    221  CB  THR A  24      88.350 187.410 141.710  1.00  0.00           C
ATOM    222  OG1 THR A  24      87.490 188.130 140.830  1.00  0.00           O
ATOM    223  HG1 THR A  24      86.900 187.460 140.370  1.00  0.00           H
ATOM    224  CG2 THR A  24      88.780 188.230 142.950  1.00  0.00           C
ATOM    225  C   THR A  24      89.470 185.700 140.170  1.00  0.00           C
ATOM    226  O   THR A  24      89.490 184.600 140.710  1.00  0.00           O
ATOM    227  N   THR A  25      89.590 185.910 138.880  1.00  0.00           N
ATOM    228  H   THR A  25      90.070 186.700 138.500  1.00  0.00           H
ATOM    229  CA  THR A  25      89.130 184.910 137.920  1.00  0.00           C
ATOM    230  CB  THR A  25      88.470 185.620 136.660  1.00  0.00           C
ATOM    231  OG1 THR A  25      87.950 184.670 135.700  1.00  0.00           O
ATOM    232  HG1 THR A  25      87.290 185.080 135.060  1.00  0.00           H
ATOM    233  CG2 THR A  25      89.320 186.670 135.890  1.00  0.00           C
ATOM    234  C   THR A  25      90.210 183.900 137.610  1.00  0.00           C
ATOM    235  O   THR A  25      91.250 184.300 137.130  1.00  0.00           O
ATOM    236  N   THR A  26      89.950 182.700 138.070  1.00  0.00           N
ATOM    237  H   THR A  26      89.650 182.570 139.010  1.00  0.00           H
ATOM    238  CA  THR A  26      90.670 181.470 137.580  1.00  0.00           C
ATOM    239  CB  THR A  26      90.310 180.210 138.340  1.00  0.00           C
ATOM    240  OG1 THR A  26      88.880 179.970 138.570  1.00  0.00           O
ATOM    241  HG1 THR A  26      88.480 180.370 139.400  1.00  0.00           H
ATOM    242  CG2 THR A  26      91.110 180.110 139.680  1.00  0.00           C
ATOM    243  C   THR A  26      90.700 181.200 136.080  1.00  0.00           C
ATOM    244  O   THR A  26      89.700 180.770 135.580  1.00  0.00           O
ATOM    245  N   LEU A  27      91.830 181.380 135.450  1.00  0.00           N
ATOM    246  H   LEU A  27      92.490 182.100 135.670  1.00  0.00           H
ATOM    247  CA  LEU A  27      92.000 180.990 134.020  1.00  0.00           C
ATOM    248  CB  LEU A  27      92.030 182.310 133.130  1.00  0.00           C
ATOM    249  CG  LEU A  27      90.660 183.070 133.210  1.00  0.00           C
ATOM    250  CD1 LEU A  27      90.630 184.470 132.500  1.00  0.00           C
ATOM    251  CD2 LEU A  27      89.510 182.250 132.500  1.00  0.00           C
ATOM    252  C   LEU A  27      93.260 180.200 133.730  1.00  0.00           C
ATOM    253  O   LEU A  27      94.100 180.190 134.650  1.00  0.00           O
ATOM    254  N   ASN A  28      93.660 179.870 132.490  1.00  0.00           N
ATOM    255  H   ASN A  28      93.320 180.330 131.670  1.00  0.00           H
ATOM    256  CA  ASN A  28      94.730 178.870 132.200  1.00  0.00           C
ATOM    257  CB  ASN A  28      94.410 177.790 131.220  1.00  0.00           C
ATOM    258  CG  ASN A  28      93.110 176.940 131.460  1.00  0.00           C
ATOM    259  OD1 ASN A  28      93.060 176.140 132.330  1.00  0.00           O
ATOM    260  ND2 ASN A  28      92.090 177.200 130.760  1.00  0.00           N
ATOM    261 1HD2 ASN A  28      92.080 178.030 130.210  1.00  0.00           H
ATOM    262 2HD2 ASN A  28      91.330 176.560 130.670  1.00  0.00           H
ATOM    263  C   ASN A  28      95.960 179.540 131.670  1.00  0.00           C
ATOM    264  O   ASN A  28      95.970 180.170 130.600  1.00  0.00           O
ATOM    265  N   GLY A  29      97.110 179.150 132.260  1.00  0.00           N
ATOM    266  H   GLY A  29      97.100 178.520 133.040  1.00  0.00           H
ATOM    267  CA  GLY A  29      98.510 179.420 131.780  1.00  0.00           C
ATOM    268  C   GLY A  29      99.230 178.150 131.320  1.00  0.00           C
ATOM    269  O   GLY A  29      98.830 176.990 131.440  1.00  0.00           O
ATOM    270  N   LEU A  30     100.250 178.480 130.560  1.00  0.00           N
ATOM    271  H   LEU A  30     100.140 179.370 130.100  1.00  0.00           H
ATOM    272  CA  LEU A  30     101.320 177.450 130.090  1.00  0.00           C
ATOM    273  CB  LEU A  30     101.220 177.250 128.600  1.00  0.00           C
ATOM    274  CG  LEU A  30     102.070 176.120 127.990  1.00  0.00           C
ATOM    275  CD1 LEU A  30     101.580 174.730 128.360  1.00  0.00           C
ATOM    276  CD2 LEU A  30     102.190 176.090 126.450  1.00  0.00           C
ATOM    277  C   LEU A  30     102.830 177.880 130.380  1.00  0.00           C
ATOM    278  O   LEU A  30     103.360 178.800 129.830  1.00  0.00           O
ATOM    279  N   TRP A  31     103.250 177.430 131.570  1.00  0.00           N
ATOM    280  H   TRP A  31     102.770 176.660 131.990  1.00  0.00           H
ATOM    281  CA  TRP A  31     104.600 177.780 132.220  1.00  0.00           C
ATOM    282  CB  TRP A  31     104.480 177.450 133.720  1.00  0.00           C
ATOM    283  CG  TRP A  31     105.720 177.480 134.630  1.00  0.00           C
ATOM    284  CD1 TRP A  31     106.650 178.490 134.700  1.00  0.00           C
ATOM    285  HD1 TRP A  31     106.780 179.330 134.020  1.00  0.00           H
ATOM    286  CD2 TRP A  31     106.000 176.770 135.760  1.00  0.00           C
ATOM    287  NE1 TRP A  31     107.370 178.430 135.830  1.00  0.00           N
ATOM    288  HE1 TRP A  31     107.880 179.160 136.270  1.00  0.00           H
ATOM    289  CE2 TRP A  31     106.990 177.350 136.490  1.00  0.00           C
ATOM    290  CE3 TRP A  31     105.430 175.610 136.360  1.00  0.00           C
ATOM    291  HE3 TRP A  31     104.440 175.210 136.130  1.00  0.00           H
ATOM    292  CZ2 TRP A  31     107.390 176.890 137.740  1.00  0.00           C
ATOM    293  HZ2 TRP A  31     108.060 177.480 138.370  1.00  0.00           H
ATOM    294  CZ3 TRP A  31     105.880 175.170 137.610  1.00  0.00           C
ATOM    295  HZ3 TRP A  31     105.410 174.320 138.100  1.00  0.00           H
ATOM    296  CH2 TRP A  31     106.850 175.800 138.330  1.00  0.00           C
ATOM    297  HH2 TRP A  31     107.080 175.410 139.320  1.00  0.00           H
ATOM    298  C   TRP A  31     105.810 177.090 131.490  1.00  0.00           C
ATOM    299  O   TRP A  31     106.030 175.910 131.740  1.00  0.00           O
ATOM    300  N   LEU A  32     106.570 177.750 130.680  1.00  0.00           N
ATOM    301  H   LEU A  32     106.400 178.720 130.480  1.00  0.00           H
ATOM    302  CA  LEU A  32     107.700 177.110 129.950  1.00  0.00           C
ATOM    303  CB  LEU A  32     107.410 177.250 128.450  1.00  0.00           C
ATOM    304  CG  LEU A  32     106.270 176.310 127.930  1.00  0.00           C
ATOM    305  CD1 LEU A  32     105.930 176.600 126.510  1.00  0.00           C
ATOM    306  CD2 LEU A  32     106.750 174.860 127.960  1.00  0.00           C
ATOM    307  C   LEU A  32     108.980 177.850 130.270  1.00  0.00           C
ATOM    308  O   LEU A  32     109.060 179.100 130.300  1.00  0.00           O
ATOM    309  N   ASP A  33     109.920 177.090 130.910  1.00  0.00           N
ATOM    310  H   ASP A  33     109.900 176.100 130.770  1.00  0.00           H
ATOM    311  CA  ASP A  33     111.060 177.610 131.650  1.00  0.00           C
ATOM    312  CB  ASP A  33     112.310 178.020 130.810  1.00  0.00           C
ATOM    313  CG  ASP A  33     112.980 176.820 130.130  1.00  0.00           C
ATOM    314  OD1 ASP A  33     114.210 176.960 129.910  1.00  0.00           O
ATOM    315  OD2 ASP A  33     112.240 176.100 129.490  1.00  0.00           O
ATOM    316  C   ASP A  33     110.590 178.720 132.630  1.00  0.00           C
ATOM    317  O   ASP A  33     109.920 178.430 133.680  1.00  0.00           O
ATOM    318  N   ASP A  34     111.060 179.940 132.450  1.00  0.00           N
ATOM    319  H   ASP A  34     111.930 180.000 131.970  1.00  0.00           H
ATOM    320  CA  ASP A  34     110.660 181.120 133.270  1.00  0.00           C
ATOM    321  CB  ASP A  34     111.860 182.060 133.620  1.00  0.00           C
ATOM    322  CG  ASP A  34     112.700 182.160 132.320  1.00  0.00           C
ATOM    323  OD1 ASP A  34     112.290 182.960 131.490  1.00  0.00           O
ATOM    324  OD2 ASP A  34     113.710 181.460 132.060  1.00  0.00           O
ATOM    325  C   ASP A  34     109.610 181.980 132.510  1.00  0.00           C
ATOM    326  O   ASP A  34     109.100 182.920 133.090  1.00  0.00           O
ATOM    327  N   VAL A  35     108.920 181.490 131.480  1.00  0.00           N
ATOM    328  H   VAL A  35     109.280 180.690 131.010  1.00  0.00           H
ATOM    329  CA  VAL A  35     107.890 182.170 130.690  1.00  0.00           C
ATOM    330  CB  VAL A  35     108.320 182.470 129.220  1.00  0.00           C
ATOM    331  CG1 VAL A  35     107.390 183.250 128.400  1.00  0.00           C
ATOM    332  CG2 VAL A  35     109.570 183.310 129.370  1.00  0.00           C
ATOM    333  C   VAL A  35     106.520 181.470 130.800  1.00  0.00           C
ATOM    334  O   VAL A  35     106.260 180.440 130.190  1.00  0.00           O
ATOM    335  N   VAL A  36     105.620 182.150 131.440  1.00  0.00           N
ATOM    336  H   VAL A  36     105.720 183.010 131.950  1.00  0.00           H
ATOM    337  CA  VAL A  36     104.110 181.830 131.440  1.00  0.00           C
ATOM    338  CB  VAL A  36     103.580 182.420 132.800  1.00  0.00           C
ATOM    339  CG1 VAL A  36     101.980 182.370 132.910  1.00  0.00           C
ATOM    340  CG2 VAL A  36     104.220 181.810 134.030  1.00  0.00           C
ATOM    341  C   VAL A  36     103.320 182.440 130.260  1.00  0.00           C
ATOM    342  O   VAL A  36     103.030 183.650 130.260  1.00  0.00           O
ATOM    343  N   TYR A  37     102.850 181.540 129.430  1.00  0.00           N
ATOM    344  H   TYR A  37     103.120 180.580 129.380  1.00  0.00           H
ATOM    345  CA  TYR A  37     102.040 181.870 128.240  1.00  0.00           C
ATOM    346  CB  TYR A  37     102.270 180.750 127.230  1.00  0.00           C
ATOM    347  CG  TYR A  37     103.640 180.880 126.570  1.00  0.00           C
ATOM    348  CD1 TYR A  37     103.760 181.470 125.260  1.00  0.00           C
ATOM    349  HD1 TYR A  37     102.890 181.560 124.610  1.00  0.00           H
ATOM    350  CD2 TYR A  37     104.810 180.430 127.200  1.00  0.00           C
ATOM    351  HD2 TYR A  37     104.890 180.140 128.250  1.00  0.00           H
ATOM    352  CE1 TYR A  37     105.040 181.580 124.670  1.00  0.00           C
ATOM    353  HE1 TYR A  37     105.170 182.200 123.780  1.00  0.00           H
ATOM    354  CE2 TYR A  37     106.060 180.580 126.590  1.00  0.00           C
ATOM    355  HE2 TYR A  37     107.020 180.400 127.080  1.00  0.00           H
ATOM    356  CZ  TYR A  37     106.150 181.050 125.320  1.00  0.00           C
ATOM    357  OH  TYR A  37     107.310 180.780 124.640  1.00  0.00           O
ATOM    358  HH  TYR A  37     107.260 181.100 123.690  1.00  0.00           H
ATOM    359  C   TYR A  37     100.550 181.900 128.520  1.00  0.00           C
ATOM    360  O   TYR A  37      99.930 180.970 129.040  1.00  0.00           O
ATOM    361  N   CYS A  38     100.100 183.150 128.480  1.00  0.00           N
ATOM    362  H   CYS A  38     100.750 183.800 128.070  1.00  0.00           H
ATOM    363  CA  CYS A  38      98.750 183.620 128.770  1.00  0.00           C
ATOM    364  CB  CYS A  38      98.840 184.710 129.790  1.00  0.00           C
ATOM    365  SG  CYS A  38      99.740 184.270 131.330  1.00  0.00           S
ATOM    366  HG  CYS A  38      98.830 183.460 131.850  1.00  0.00           H
ATOM    367  C   CYS A  38      97.980 183.990 127.470  1.00  0.00           C
ATOM    368  O   CYS A  38      98.390 184.580 126.440  1.00  0.00           O
ATOM    369  N   PRO A  39      96.740 183.470 127.430  1.00  0.00           N
ATOM    370  CA  PRO A  39      95.660 183.660 126.420  1.00  0.00           C
ATOM    371  CB  PRO A  39      94.440 182.890 126.870  1.00  0.00           C
ATOM    372  CG  PRO A  39      94.660 182.760 128.340  1.00  0.00           C
ATOM    373  CD  PRO A  39      96.170 182.530 128.450  1.00  0.00           C
ATOM    374  C   PRO A  39      95.390 185.220 126.430  1.00  0.00           C
ATOM    375  O   PRO A  39      95.380 185.880 127.460  1.00  0.00           O
ATOM    376  N   ARG A  40      94.860 185.600 125.300  1.00  0.00           N
ATOM    377  H   ARG A  40      94.940 185.040 124.470  1.00  0.00           H
ATOM    378  CA  ARG A  40      94.290 186.960 125.090  1.00  0.00           C
ATOM    379  CB  ARG A  40      93.690 187.070 123.660  1.00  0.00           C
ATOM    380  CG  ARG A  40      93.420 188.520 123.100  1.00  0.00           C
ATOM    381  CD  ARG A  40      92.610 188.350 121.820  1.00  0.00           C
ATOM    382  NE  ARG A  40      92.420 189.580 121.010  1.00  0.00           N
ATOM    383  HE  ARG A  40      91.810 190.230 121.460  1.00  0.00           H
ATOM    384  CZ  ARG A  40      93.180 190.010 119.970  1.00  0.00           C
ATOM    385  NH1 ARG A  40      94.100 189.300 119.330  1.00  0.00           N
ATOM    386 1HH1 ARG A  40      94.270 188.360 119.620  1.00  0.00           H
ATOM    387 2HH1 ARG A  40      94.450 189.660 118.470  1.00  0.00           H
ATOM    388  NH2 ARG A  40      93.030 191.220 119.500  1.00  0.00           N
ATOM    389 1HH2 ARG A  40      92.350 191.730 120.020  1.00  0.00           H
ATOM    390 2HH2 ARG A  40      93.580 191.670 118.800  1.00  0.00           H
ATOM    391  C   ARG A  40      93.100 187.400 126.040  1.00  0.00           C
ATOM    392  O   ARG A  40      92.890 188.580 126.300  1.00  0.00           O
ATOM    393  N   HIS A  41      92.390 186.410 126.550  1.00  0.00           N
ATOM    394  H   HIS A  41      92.420 185.560 126.030  1.00  0.00           H
ATOM    395  CA  HIS A  41      91.390 186.450 127.610  1.00  0.00           C
ATOM    396  CB  HIS A  41      90.720 185.100 127.570  1.00  0.00           C
ATOM    397  CG  HIS A  41      89.260 185.180 128.020  1.00  0.00           C
ATOM    398  ND1 HIS A  41      88.220 185.300 127.180  1.00  0.00           N
ATOM    399  CD2 HIS A  41      88.810 185.020 129.290  1.00  0.00           C
ATOM    400  HD2 HIS A  41      89.500 184.850 130.110  1.00  0.00           H
ATOM    401  CE1 HIS A  41      87.120 185.260 127.950  1.00  0.00           C
ATOM    402  HE1 HIS A  41      86.100 185.530 127.690  1.00  0.00           H
ATOM    403  NE2 HIS A  41      87.490 185.120 129.240  1.00  0.00           N
ATOM    404  HE2 HIS A  41      86.850 185.180 130.000  1.00  0.00           H
ATOM    405  C   HIS A  41      91.870 186.790 129.010  1.00  0.00           C
ATOM    406  O   HIS A  41      91.030 186.910 129.900  1.00  0.00           O
ATOM    407  N   VAL A  42      93.140 186.680 129.310  1.00  0.00           N
ATOM    408  H   VAL A  42      93.740 186.080 128.790  1.00  0.00           H
ATOM    409  CA  VAL A  42      93.740 187.160 130.580  1.00  0.00           C
ATOM    410  CB  VAL A  42      95.030 186.450 130.910  1.00  0.00           C
ATOM    411  CG1 VAL A  42      95.710 187.010 132.160  1.00  0.00           C
ATOM    412  CG2 VAL A  42      94.810 184.970 131.320  1.00  0.00           C
ATOM    413  C   VAL A  42      93.940 188.690 130.500  1.00  0.00           C
ATOM    414  O   VAL A  42      93.590 189.340 131.480  1.00  0.00           O
ATOM    415  N   ILE A  43      94.410 189.290 129.410  1.00  0.00           N
ATOM    416  H   ILE A  43      94.860 188.820 128.650  1.00  0.00           H
ATOM    417  CA  ILE A  43      94.470 190.760 129.200  1.00  0.00           C
ATOM    418  CB  ILE A  43      95.350 191.240 128.050  1.00  0.00           C
ATOM    419  CG1 ILE A  43      95.940 190.070 127.270  1.00  0.00           C
ATOM    420  CG2 ILE A  43      96.470 192.050 128.630  1.00  0.00           C
ATOM    421  CD  ILE A  43      96.670 190.400 125.970  1.00  0.00           C
ATOM    422  C   ILE A  43      93.090 191.520 129.160  1.00  0.00           C
ATOM    423  O   ILE A  43      92.890 192.320 130.110  1.00  0.00           O
ATOM    424  N   CYS A  44      92.210 191.300 128.130  1.00  0.00           N
ATOM    425  H   CYS A  44      92.450 190.660 127.410  1.00  0.00           H
ATOM    426  CA  CYS A  44      90.770 191.740 128.260  1.00  0.00           C
ATOM    427  CB  CYS A  44      90.230 191.920 126.890  1.00  0.00           C
ATOM    428  SG  CYS A  44      88.490 192.560 126.930  1.00  0.00           S
ATOM    429  HG  CYS A  44      88.270 192.230 125.660  1.00  0.00           H
ATOM    430  C   CYS A  44      89.890 190.730 129.010  1.00  0.00           C
ATOM    431  O   CYS A  44      89.860 189.570 128.670  1.00  0.00           O
ATOM    432  N   THR A  45      89.260 191.120 130.150  1.00  0.00           N
ATOM    433  H   THR A  45      89.150 192.080 130.410  1.00  0.00           H
ATOM    434  CA  THR A  45      88.560 190.130 131.050  1.00  0.00           C
ATOM    435  CB  THR A  45      89.220 189.940 132.390  1.00  0.00           C
ATOM    436  OG1 THR A  45      89.830 191.110 132.860  1.00  0.00           O
ATOM    437  HG1 THR A  45      89.510 191.270 133.790  1.00  0.00           H
ATOM    438  CG2 THR A  45      90.280 188.820 132.400  1.00  0.00           C
ATOM    439  C   THR A  45      87.110 190.540 131.330  1.00  0.00           C
ATOM    440  O   THR A  45      86.670 191.570 131.790  1.00  0.00           O
ATOM    441  N   SER A  46      86.360 189.530 130.830  1.00  0.00           N
ATOM    442  H   SER A  46      86.810 188.700 130.510  1.00  0.00           H
ATOM    443  CA  SER A  46      84.860 189.370 130.700  1.00  0.00           C
ATOM    444  CB  SER A  46      84.450 187.890 130.830  1.00  0.00           C
ATOM    445  OG  SER A  46      85.260 187.020 130.050  1.00  0.00           O
ATOM    446  HG  SER A  46      84.670 186.620 129.340  1.00  0.00           H
ATOM    447  C   SER A  46      83.960 190.120 131.650  1.00  0.00           C
ATOM    448  O   SER A  46      82.830 190.610 131.290  1.00  0.00           O
ATOM    449  N   GLU A  47      84.290 190.150 132.940  1.00  0.00           N
ATOM    450  H   GLU A  47      84.980 189.490 133.240  1.00  0.00           H
ATOM    451  CA  GLU A  47      83.540 190.780 134.000  1.00  0.00           C
ATOM    452  CB  GLU A  47      83.190 189.810 135.180  1.00  0.00           C
ATOM    453  CG  GLU A  47      81.870 189.080 135.030  1.00  0.00           C
ATOM    454  CD  GLU A  47      81.680 187.980 136.080  1.00  0.00           C
ATOM    455  OE1 GLU A  47      81.100 186.950 135.670  1.00  0.00           O
ATOM    456  OE2 GLU A  47      81.760 188.200 137.320  1.00  0.00           O
ATOM    457  C   GLU A  47      84.160 192.010 134.660  1.00  0.00           C
ATOM    458  O   GLU A  47      83.550 193.090 134.640  1.00  0.00           O
ATOM    459  N   ASP A  48      85.490 191.850 134.890  1.00  0.00           N
ATOM    460  H   ASP A  48      85.940 191.050 134.480  1.00  0.00           H
ATOM    461  CA  ASP A  48      86.180 193.000 135.530  1.00  0.00           C
ATOM    462  CB  ASP A  48      87.190 192.440 136.550  1.00  0.00           C
ATOM    463  CG  ASP A  48      88.330 191.490 135.970  1.00  0.00           C
ATOM    464  OD1 ASP A  48      88.080 190.270 136.090  1.00  0.00           O
ATOM    465  OD2 ASP A  48      89.290 191.960 135.360  1.00  0.00           O
ATOM    466  C   ASP A  48      86.650 194.130 134.600  1.00  0.00           C
ATOM    467  O   ASP A  48      86.320 195.300 134.750  1.00  0.00           O
ATOM    468  N   MET A  49      87.710 193.790 133.810  1.00  0.00           N
ATOM    469  H   MET A  49      88.220 192.940 133.920  1.00  0.00           H
ATOM    470  CA  MET A  49      88.420 194.790 132.890  1.00  0.00           C
ATOM    471  CB  MET A  49      89.870 194.930 133.240  1.00  0.00           C
ATOM    472  CG  MET A  49      90.100 195.630 134.590  1.00  0.00           C
ATOM    473  SD  MET A  49      91.800 195.850 135.070  1.00  0.00           S
ATOM    474  CE  MET A  49      91.520 195.280 136.730  1.00  0.00           C
ATOM    475  C   MET A  49      88.240 194.350 131.470  1.00  0.00           C
ATOM    476  O   MET A  49      89.110 194.220 130.640  1.00  0.00           O
ATOM    477  N   LEU A  50      86.970 194.520 131.050  1.00  0.00           N
ATOM    478  H   LEU A  50      86.290 194.930 131.660  1.00  0.00           H
ATOM    479  CA  LEU A  50      86.460 194.200 129.680  1.00  0.00           C
ATOM    480  CB  LEU A  50      85.010 193.740 129.840  1.00  0.00           C
ATOM    481  CG  LEU A  50      84.370 193.390 128.450  1.00  0.00           C
ATOM    482  CD1 LEU A  50      84.670 191.950 127.940  1.00  0.00           C
ATOM    483  CD2 LEU A  50      82.830 193.700 128.450  1.00  0.00           C
ATOM    484  C   LEU A  50      86.680 195.360 128.670  1.00  0.00           C
ATOM    485  O   LEU A  50      85.830 196.270 128.620  1.00  0.00           O
ATOM    486  N   ASN A  51      87.820 195.320 128.010  1.00  0.00           N
ATOM    487  H   ASN A  51      88.240 194.430 127.820  1.00  0.00           H
ATOM    488  CA  ASN A  51      88.140 196.410 127.010  1.00  0.00           C
ATOM    489  CB  ASN A  51      88.880 197.510 127.750  1.00  0.00           C
ATOM    490  CG  ASN A  51      89.220 198.810 127.010  1.00  0.00           C
ATOM    491  OD1 ASN A  51      90.300 198.910 126.400  1.00  0.00           O
ATOM    492  ND2 ASN A  51      88.300 199.810 127.010  1.00  0.00           N
ATOM    493 1HD2 ASN A  51      87.450 199.790 127.530  1.00  0.00           H
ATOM    494 2HD2 ASN A  51      88.510 200.660 126.540  1.00  0.00           H
ATOM    495  C   ASN A  51      89.000 195.980 125.770  1.00  0.00           C
ATOM    496  O   ASN A  51      89.910 195.130 125.870  1.00  0.00           O
ATOM    497  N   PRO A  52      88.850 196.600 124.580  1.00  0.00           N
ATOM    498  CA  PRO A  52      89.760 196.450 123.410  1.00  0.00           C
ATOM    499  CB  PRO A  52      89.330 197.520 122.480  1.00  0.00           C
ATOM    500  CG  PRO A  52      87.850 197.320 122.680  1.00  0.00           C
ATOM    501  CD  PRO A  52      87.590 197.150 124.210  1.00  0.00           C
ATOM    502  C   PRO A  52      91.310 196.700 123.670  1.00  0.00           C
ATOM    503  O   PRO A  52      92.090 195.930 123.060  1.00  0.00           O
ATOM    504  N   ASN A  53      91.620 197.920 124.120  1.00  0.00           N
ATOM    505  H   ASN A  53      90.980 198.410 124.710  1.00  0.00           H
ATOM    506  CA  ASN A  53      93.040 198.400 124.080  1.00  0.00           C
ATOM    507  CB  ASN A  53      93.220 199.840 124.460  1.00  0.00           C
ATOM    508  CG  ASN A  53      94.560 200.440 124.110  1.00  0.00           C
ATOM    509  OD1 ASN A  53      95.580 199.710 124.000  1.00  0.00           O
ATOM    510  ND2 ASN A  53      94.560 201.720 124.060  1.00  0.00           N
ATOM    511 1HD2 ASN A  53      93.780 202.320 124.270  1.00  0.00           H
ATOM    512 2HD2 ASN A  53      95.290 202.210 123.600  1.00  0.00           H
ATOM    513  C   ASN A  53      93.990 197.660 125.070  1.00  0.00           C
ATOM    514  O   ASN A  53      94.030 197.930 126.280  1.00  0.00           O
ATOM    515  N   TYR A  54      94.630 196.680 124.560  1.00  0.00           N
ATOM    516  H   TYR A  54      94.470 196.420 123.610  1.00  0.00           H
ATOM    517  CA  TYR A  54      95.540 195.760 125.340  1.00  0.00           C
ATOM    518  CB  TYR A  54      96.010 194.570 124.600  1.00  0.00           C
ATOM    519  CG  TYR A  54      94.920 193.760 124.020  1.00  0.00           C
ATOM    520  CD1 TYR A  54      93.920 193.350 124.850  1.00  0.00           C
ATOM    521  HD1 TYR A  54      94.000 193.390 125.940  1.00  0.00           H
ATOM    522  CD2 TYR A  54      94.820 193.560 122.660  1.00  0.00           C
ATOM    523  HD2 TYR A  54      95.590 194.070 122.080  1.00  0.00           H
ATOM    524  CE1 TYR A  54      92.770 192.800 124.370  1.00  0.00           C
ATOM    525  HE1 TYR A  54      91.840 192.820 124.940  1.00  0.00           H
ATOM    526  CE2 TYR A  54      93.660 192.900 122.100  1.00  0.00           C
ATOM    527  HE2 TYR A  54      93.580 193.000 121.020  1.00  0.00           H
ATOM    528  CZ  TYR A  54      92.720 192.480 122.980  1.00  0.00           C
ATOM    529  OH  TYR A  54      91.740 191.630 122.570  1.00  0.00           O
ATOM    530  HH  TYR A  54      90.950 191.810 123.150  1.00  0.00           H
ATOM    531  C   TYR A  54      96.750 196.310 126.010  1.00  0.00           C
ATOM    532  O   TYR A  54      96.940 196.010 127.210  1.00  0.00           O
ATOM    533  N   GLU A  55      97.480 197.140 125.250  1.00  0.00           N
ATOM    534  H   GLU A  55      97.430 196.940 124.270  1.00  0.00           H
ATOM    535  CA  GLU A  55      98.550 198.050 125.810  1.00  0.00           C
ATOM    536  CB  GLU A  55      99.150 198.850 124.630  1.00  0.00           C
ATOM    537  CG  GLU A  55     100.380 199.720 125.040  1.00  0.00           C
ATOM    538  CD  GLU A  55     101.170 200.270 123.830  1.00  0.00           C
ATOM    539  OE1 GLU A  55     100.890 201.360 123.300  1.00  0.00           O
ATOM    540  OE2 GLU A  55     102.100 199.540 123.450  1.00  0.00           O
ATOM    541  C   GLU A  55      98.030 198.800 127.070  1.00  0.00           C
ATOM    542  O   GLU A  55      98.460 198.610 128.170  1.00  0.00           O
ATOM    543  N   ASP A  56      96.990 199.590 126.890  1.00  0.00           N
ATOM    544  H   ASP A  56      96.630 199.760 125.970  1.00  0.00           H
ATOM    545  CA  ASP A  56      96.280 200.280 128.030  1.00  0.00           C
ATOM    546  CB  ASP A  56      95.210 201.130 127.350  1.00  0.00           C
ATOM    547  CG  ASP A  56      94.260 201.940 128.220  1.00  0.00           C
ATOM    548  OD1 ASP A  56      93.060 202.100 127.940  1.00  0.00           O
ATOM    549  OD2 ASP A  56      94.790 202.660 129.110  1.00  0.00           O
ATOM    550  C   ASP A  56      95.760 199.430 129.210  1.00  0.00           C
ATOM    551  O   ASP A  56      95.970 199.750 130.390  1.00  0.00           O
ATOM    552  N   LEU A  57      95.040 198.340 128.870  1.00  0.00           N
ATOM    553  H   LEU A  57      94.680 198.450 127.940  1.00  0.00           H
ATOM    554  CA  LEU A  57      94.670 197.240 129.830  1.00  0.00           C
ATOM    555  CB  LEU A  57      94.050 196.170 129.020  1.00  0.00           C
ATOM    556  CG  LEU A  57      92.510 196.310 128.860  1.00  0.00           C
ATOM    557  CD1 LEU A  57      92.080 195.300 127.900  1.00  0.00           C
ATOM    558  CD2 LEU A  57      91.880 196.150 130.240  1.00  0.00           C
ATOM    559  C   LEU A  57      95.830 196.590 130.600  1.00  0.00           C
ATOM    560  O   LEU A  57      95.810 196.450 131.840  1.00  0.00           O
ATOM    561  N   LEU A  58      96.940 196.340 129.890  1.00  0.00           N
ATOM    562  H   LEU A  58      97.000 196.350 128.890  1.00  0.00           H
ATOM    563  CA  LEU A  58      98.250 195.940 130.510  1.00  0.00           C
ATOM    564  CB  LEU A  58      99.220 195.400 129.390  1.00  0.00           C
ATOM    565  CG  LEU A  58     100.520 194.760 129.800  1.00  0.00           C
ATOM    566  CD1 LEU A  58     100.150 193.490 130.530  1.00  0.00           C
ATOM    567  CD2 LEU A  58     101.550 194.480 128.680  1.00  0.00           C
ATOM    568  C   LEU A  58      98.970 196.960 131.370  1.00  0.00           C
ATOM    569  O   LEU A  58      99.250 196.650 132.530  1.00  0.00           O
ATOM    570  N   ILE A  59      98.920 198.220 131.040  1.00  0.00           N
ATOM    571  H   ILE A  59      98.570 198.510 130.150  1.00  0.00           H
ATOM    572  CA  ILE A  59      99.460 199.280 131.940  1.00  0.00           C
ATOM    573  CB  ILE A  59      99.520 200.630 131.180  1.00  0.00           C
ATOM    574  CG1 ILE A  59     100.730 200.580 130.310  1.00  0.00           C
ATOM    575  CG2 ILE A  59      99.370 201.910 132.120  1.00  0.00           C
ATOM    576  CD  ILE A  59     100.660 201.600 129.160  1.00  0.00           C
ATOM    577  C   ILE A  59      98.690 199.410 133.210  1.00  0.00           C
ATOM    578  O   ILE A  59      99.220 199.620 134.300  1.00  0.00           O
ATOM    579  N   ARG A  60      97.320 199.280 133.090  1.00  0.00           N
ATOM    580  H   ARG A  60      96.870 199.570 132.240  1.00  0.00           H
ATOM    581  CA  ARG A  60      96.360 199.060 134.210  1.00  0.00           C
ATOM    582  CB  ARG A  60      94.900 199.030 133.710  1.00  0.00           C
ATOM    583  CG  ARG A  60      94.470 200.430 133.190  1.00  0.00           C
ATOM    584  CD  ARG A  60      93.250 200.350 132.280  1.00  0.00           C
ATOM    585  NE  ARG A  60      93.080 201.600 131.480  1.00  0.00           N
ATOM    586  HE  ARG A  60      93.770 201.630 130.760  1.00  0.00           H
ATOM    587  CZ  ARG A  60      92.010 202.350 131.560  1.00  0.00           C
ATOM    588  NH1 ARG A  60      90.950 202.020 132.280  1.00  0.00           N
ATOM    589 1HH1 ARG A  60      90.940 201.270 132.940  1.00  0.00           H
ATOM    590 2HH1 ARG A  60      90.100 202.380 131.880  1.00  0.00           H
ATOM    591  NH2 ARG A  60      91.670 203.160 130.540  1.00  0.00           N
ATOM    592 1HH2 ARG A  60      92.290 203.170 129.750  1.00  0.00           H
ATOM    593 2HH2 ARG A  60      90.910 203.780 130.720  1.00  0.00           H
ATOM    594  C   ARG A  60      96.610 197.890 135.100  1.00  0.00           C
ATOM    595  O   ARG A  60      96.960 198.080 136.270  1.00  0.00           O
ATOM    596  N   LYS A  61      96.610 196.680 134.460  1.00  0.00           N
ATOM    597  H   LYS A  61      96.200 196.560 133.560  1.00  0.00           H
ATOM    598  CA  LYS A  61      96.730 195.450 135.270  1.00  0.00           C
ATOM    599  CB  LYS A  61      96.320 194.110 134.610  1.00  0.00           C
ATOM    600  CG  LYS A  61      94.780 194.120 134.400  1.00  0.00           C
ATOM    601  CD  LYS A  61      94.320 192.780 133.780  1.00  0.00           C
ATOM    602  CE  LYS A  61      92.770 192.650 133.760  1.00  0.00           C
ATOM    603  NZ  LYS A  61      92.480 191.270 133.430  1.00  0.00           N
ATOM    604  HZ1 LYS A  61      92.930 190.580 133.990  1.00  0.00           H
ATOM    605  HZ2 LYS A  61      91.490 191.110 133.450  1.00  0.00           H
ATOM    606  HZ3 LYS A  61      92.760 191.100 132.490  1.00  0.00           H
ATOM    607  C   LYS A  61      98.060 195.160 135.860  1.00  0.00           C
ATOM    608  O   LYS A  61      98.100 194.500 136.900  1.00  0.00           O
ATOM    609  N   SER A  62      99.070 195.820 135.210  1.00  0.00           N
ATOM    610  H   SER A  62      98.980 196.230 134.310  1.00  0.00           H
ATOM    611  CA  SER A  62     100.470 195.880 135.550  1.00  0.00           C
ATOM    612  CB  SER A  62     100.850 197.380 135.800  1.00  0.00           C
ATOM    613  OG  SER A  62     102.310 197.640 135.710  1.00  0.00           O
ATOM    614  HG  SER A  62     102.450 198.430 135.110  1.00  0.00           H
ATOM    615  C   SER A  62     100.750 195.230 136.930  1.00  0.00           C
ATOM    616  O   SER A  62     100.890 195.880 137.920  1.00  0.00           O
ATOM    617  N   ASN A  63     101.250 193.960 136.800  1.00  0.00           N
ATOM    618  H   ASN A  63     101.470 193.670 135.870  1.00  0.00           H
ATOM    619  CA  ASN A  63     101.730 193.120 137.940  1.00  0.00           C
ATOM    620  CB  ASN A  63     103.010 193.780 138.560  1.00  0.00           C
ATOM    621  CG  ASN A  63     103.910 192.720 139.190  1.00  0.00           C
ATOM    622  OD1 ASN A  63     103.640 192.010 140.140  1.00  0.00           O
ATOM    623  ND2 ASN A  63     105.080 192.470 138.630  1.00  0.00           N
ATOM    624 1HD2 ASN A  63     105.430 193.040 137.890  1.00  0.00           H
ATOM    625 2HD2 ASN A  63     105.660 191.730 138.980  1.00  0.00           H
ATOM    626  C   ASN A  63     100.620 192.730 138.990  1.00  0.00           C
ATOM    627  O   ASN A  63     100.450 191.540 139.310  1.00  0.00           O
ATOM    628  N   HIS A  64     100.070 193.690 139.720  1.00  0.00           N
ATOM    629  H   HIS A  64     100.390 194.630 139.730  1.00  0.00           H
ATOM    630  CA  HIS A  64      99.010 193.400 140.730  1.00  0.00           C
ATOM    631  CB  HIS A  64      98.420 194.700 141.260  1.00  0.00           C
ATOM    632  CG  HIS A  64      97.670 195.530 140.210  1.00  0.00           C
ATOM    633  ND1 HIS A  64      96.390 195.600 140.060  1.00  0.00           N
ATOM    634  CD2 HIS A  64      98.290 196.320 139.360  1.00  0.00           C
ATOM    635  HD2 HIS A  64      99.370 196.470 139.390  1.00  0.00           H
ATOM    636  CE1 HIS A  64      96.140 196.340 139.000  1.00  0.00           C
ATOM    637  HE1 HIS A  64      95.270 196.740 138.490  1.00  0.00           H
ATOM    638  NE2 HIS A  64      97.350 196.810 138.560  1.00  0.00           N
ATOM    639  HE2 HIS A  64      97.540 197.390 137.770  1.00  0.00           H
ATOM    640  C   HIS A  64      97.860 192.360 140.430  1.00  0.00           C
ATOM    641  O   HIS A  64      97.630 191.520 141.250  1.00  0.00           O
ATOM    642  N   ASN A  65      97.260 192.470 139.270  1.00  0.00           N
ATOM    643  H   ASN A  65      97.450 193.320 138.770  1.00  0.00           H
ATOM    644  CA  ASN A  65      96.210 191.610 138.780  1.00  0.00           C
ATOM    645  CB  ASN A  65      95.660 192.200 137.470  1.00  0.00           C
ATOM    646  CG  ASN A  65      94.160 191.890 137.340  1.00  0.00           C
ATOM    647  OD1 ASN A  65      93.870 190.840 136.810  1.00  0.00           O
ATOM    648  ND2 ASN A  65      93.280 192.420 138.130  1.00  0.00           N
ATOM    649 1HD2 ASN A  65      93.610 192.950 138.910  1.00  0.00           H
ATOM    650 2HD2 ASN A  65      92.300 192.300 137.950  1.00  0.00           H
ATOM    651  C   ASN A  65      96.630 190.110 138.620  1.00  0.00           C
ATOM    652  O   ASN A  65      96.120 189.290 139.360  1.00  0.00           O
ATOM    653  N   PHE A  66      97.770 189.870 138.000  1.00  0.00           N
ATOM    654  H   PHE A  66      98.400 190.620 137.780  1.00  0.00           H
ATOM    655  CA  PHE A  66      98.350 188.540 137.670  1.00  0.00           C
ATOM    656  CB  PHE A  66      99.420 188.850 136.570  1.00  0.00           C
ATOM    657  CG  PHE A  66      99.060 189.670 135.290  1.00  0.00           C
ATOM    658  CD1 PHE A  66      97.940 189.420 134.560  1.00  0.00           C
ATOM    659  HD1 PHE A  66      97.450 188.450 134.700  1.00  0.00           H
ATOM    660  CD2 PHE A  66      99.810 190.790 134.940  1.00  0.00           C
ATOM    661  HD2 PHE A  66     100.650 191.190 135.510  1.00  0.00           H
ATOM    662  CE1 PHE A  66      97.530 190.230 133.490  1.00  0.00           C
ATOM    663  HE1 PHE A  66      96.560 190.050 133.030  1.00  0.00           H
ATOM    664  CE2 PHE A  66      99.470 191.620 133.850  1.00  0.00           C
ATOM    665  HE2 PHE A  66     100.090 192.500 133.680  1.00  0.00           H
ATOM    666  CZ  PHE A  66      98.260 191.400 133.130  1.00  0.00           C
ATOM    667  HZ  PHE A  66      98.040 191.860 132.160  1.00  0.00           H
ATOM    668  C   PHE A  66      98.900 187.760 138.860  1.00  0.00           C
ATOM    669  O   PHE A  66     100.140 187.670 138.950  1.00  0.00           O
ATOM    670  N   LEU A  67      98.050 187.180 139.670  1.00  0.00           N
ATOM    671  H   LEU A  67      97.130 187.560 139.830  1.00  0.00           H
ATOM    672  CA  LEU A  67      98.450 186.060 140.580  1.00  0.00           C
ATOM    673  CB  LEU A  67      97.300 185.810 141.540  1.00  0.00           C
ATOM    674  CG  LEU A  67      97.600 185.000 142.790  1.00  0.00           C
ATOM    675  CD1 LEU A  67      98.690 185.640 143.650  1.00  0.00           C
ATOM    676  CD2 LEU A  67      96.290 184.730 143.610  1.00  0.00           C
ATOM    677  C   LEU A  67      98.630 184.790 139.810  1.00  0.00           C
ATOM    678  O   LEU A  67      97.670 184.180 139.350  1.00  0.00           O
ATOM    679  N   VAL A  68      99.820 184.610 139.370  1.00  0.00           N
ATOM    680  H   VAL A  68     100.510 185.170 139.810  1.00  0.00           H
ATOM    681  CA  VAL A  68     100.270 183.300 138.750  1.00  0.00           C
ATOM    682  CB  VAL A  68     101.510 183.470 137.860  1.00  0.00           C
ATOM    683  CG1 VAL A  68     101.610 182.300 136.910  1.00  0.00           C
ATOM    684  CG2 VAL A  68     101.490 184.830 137.050  1.00  0.00           C
ATOM    685  C   VAL A  68     100.550 182.170 139.800  1.00  0.00           C
ATOM    686  O   VAL A  68     101.540 182.290 140.540  1.00  0.00           O
ATOM    687  N   GLN A  69      99.750 181.140 139.780  1.00  0.00           N
ATOM    688  H   GLN A  69      99.050 181.080 139.070  1.00  0.00           H
ATOM    689  CA  GLN A  69      99.860 179.960 140.670  1.00  0.00           C
ATOM    690  CB  GLN A  69      98.530 179.840 141.470  1.00  0.00           C
ATOM    691  CG  GLN A  69      98.490 178.760 142.600  1.00  0.00           C
ATOM    692  CD  GLN A  69      97.160 178.650 143.280  1.00  0.00           C
ATOM    693  OE1 GLN A  69      96.390 179.550 143.580  1.00  0.00           O
ATOM    694  NE2 GLN A  69      96.950 177.490 143.840  1.00  0.00           N
ATOM    695 1HE2 GLN A  69      97.620 176.760 143.720  1.00  0.00           H
ATOM    696 2HE2 GLN A  69      96.120 177.310 144.370  1.00  0.00           H
ATOM    697  C   GLN A  69     100.270 178.690 139.910  1.00  0.00           C
ATOM    698  O   GLN A  69      99.540 178.260 139.030  1.00  0.00           O
ATOM    699  N   ALA A  70     101.370 178.050 140.260  1.00  0.00           N
ATOM    700  H   ALA A  70     102.080 178.410 140.860  1.00  0.00           H
ATOM    701  CA  ALA A  70     101.770 176.740 139.680  1.00  0.00           C
ATOM    702  CB  ALA A  70     103.250 176.780 139.300  1.00  0.00           C
ATOM    703  C   ALA A  70     101.620 175.650 140.720  1.00  0.00           C
ATOM    704  O   ALA A  70     102.440 175.600 141.600  1.00  0.00           O
ATOM    705  N   GLY A  71     100.460 174.890 140.640  1.00  0.00           N
ATOM    706  H   GLY A  71      99.850 174.840 139.850  1.00  0.00           H
ATOM    707  CA  GLY A  71     100.110 173.830 141.630  1.00  0.00           C
ATOM    708  C   GLY A  71      99.660 174.420 142.980  1.00  0.00           C
ATOM    709  O   GLY A  71      98.510 174.820 143.180  1.00  0.00           O
ATOM    710  N   ASN A  72     100.610 174.530 143.920  1.00  0.00           N
ATOM    711  H   ASN A  72     101.550 174.180 143.870  1.00  0.00           H
ATOM    712  CA  ASN A  72     100.290 175.120 145.220  1.00  0.00           C
ATOM    713  CB  ASN A  72     100.570 174.140 146.390  1.00  0.00           C
ATOM    714  CG  ASN A  72     100.300 174.600 147.840  1.00  0.00           C
ATOM    715  OD1 ASN A  72     101.160 174.680 148.640  1.00  0.00           O
ATOM    716  ND2 ASN A  72      99.060 174.780 148.130  1.00  0.00           N
ATOM    717 1HD2 ASN A  72      98.350 174.650 147.440  1.00  0.00           H
ATOM    718 2HD2 ASN A  72      98.860 175.280 148.980  1.00  0.00           H
ATOM    719  C   ASN A  72     100.990 176.510 145.430  1.00  0.00           C
ATOM    720  O   ASN A  72     100.440 177.440 146.030  1.00  0.00           O
ATOM    721  N   VAL A  73     102.190 176.590 144.800  1.00  0.00           N
ATOM    722  H   VAL A  73     102.610 175.940 144.170  1.00  0.00           H
ATOM    723  CA  VAL A  73     103.060 177.760 144.960  1.00  0.00           C
ATOM    724  CB  VAL A  73     104.610 177.450 144.970  1.00  0.00           C
ATOM    725  CG1 VAL A  73     104.840 176.810 146.330  1.00  0.00           C
ATOM    726  CG2 VAL A  73     104.990 176.620 143.720  1.00  0.00           C
ATOM    727  C   VAL A  73     102.800 178.920 143.960  1.00  0.00           C
ATOM    728  O   VAL A  73     102.470 178.610 142.800  1.00  0.00           O
ATOM    729  N   GLN A  74     102.800 180.210 144.450  1.00  0.00           N
ATOM    730  H   GLN A  74     102.660 180.310 145.440  1.00  0.00           H
ATOM    731  CA  GLN A  74     102.710 181.380 143.570  1.00  0.00           C
ATOM    732  CB  GLN A  74     102.020 182.440 144.390  1.00  0.00           C
ATOM    733  CG  GLN A  74     101.800 183.760 143.610  1.00  0.00           C
ATOM    734  CD  GLN A  74     102.540 184.880 144.260  1.00  0.00           C
ATOM    735  OE1 GLN A  74     102.850 184.880 145.390  1.00  0.00           O
ATOM    736  NE2 GLN A  74     102.740 185.940 143.450  1.00  0.00           N
ATOM    737 1HE2 GLN A  74     102.440 185.980 142.490  1.00  0.00           H
ATOM    738 2HE2 GLN A  74     103.380 186.640 143.780  1.00  0.00           H
ATOM    739  C   GLN A  74     104.070 181.890 143.070  1.00  0.00           C
ATOM    740  O   GLN A  74     105.090 181.890 143.720  1.00  0.00           O
ATOM    741  N   LEU A  75     104.110 182.150 141.740  1.00  0.00           N
ATOM    742  H   LEU A  75     103.320 181.940 141.170  1.00  0.00           H
ATOM    743  CA  LEU A  75     105.360 182.560 141.060  1.00  0.00           C
ATOM    744  CB  LEU A  75     105.350 181.910 139.670  1.00  0.00           C
ATOM    745  CG  LEU A  75     104.960 180.430 139.470  1.00  0.00           C
ATOM    746  CD1 LEU A  75     105.240 179.950 138.030  1.00  0.00           C
ATOM    747  CD2 LEU A  75     105.880 179.500 140.380  1.00  0.00           C
ATOM    748  C   LEU A  75     105.300 184.070 140.840  1.00  0.00           C
ATOM    749  O   LEU A  75     104.340 184.690 140.290  1.00  0.00           O
ATOM    750  N   ARG A  76     106.470 184.670 141.020  1.00  0.00           N
ATOM    751  H   ARG A  76     107.380 184.280 140.970  1.00  0.00           H
ATOM    752  CA  ARG A  76     106.560 186.120 141.090  1.00  0.00           C
ATOM    753  CB  ARG A  76     107.660 186.420 142.180  1.00  0.00           C
ATOM    754  CG  ARG A  76     107.300 185.700 143.470  1.00  0.00           C
ATOM    755  CD  ARG A  76     108.390 185.580 144.570  1.00  0.00           C
ATOM    756  NE  ARG A  76     108.150 184.320 145.320  1.00  0.00           N
ATOM    757  HE  ARG A  76     108.950 183.720 145.400  1.00  0.00           H
ATOM    758  CZ  ARG A  76     107.130 184.020 146.220  1.00  0.00           C
ATOM    759  NH1 ARG A  76     106.330 185.020 146.580  1.00  0.00           N
ATOM    760 1HH1 ARG A  76     106.530 185.940 146.260  1.00  0.00           H
ATOM    761 2HH1 ARG A  76     105.510 184.830 147.120  1.00  0.00           H
ATOM    762  NH2 ARG A  76     106.760 182.780 146.500  1.00  0.00           N
ATOM    763 1HH2 ARG A  76     107.270 182.020 146.090  1.00  0.00           H
ATOM    764 2HH2 ARG A  76     106.090 182.560 147.210  1.00  0.00           H
ATOM    765  C   ARG A  76     106.920 186.740 139.730  1.00  0.00           C
ATOM    766  O   ARG A  76     108.020 186.590 139.130  1.00  0.00           O
ATOM    767  N   VAL A  77     106.080 187.720 139.330  1.00  0.00           N
ATOM    768  H   VAL A  77     105.310 188.090 139.860  1.00  0.00           H
ATOM    769  CA  VAL A  77     106.160 188.490 138.050  1.00  0.00           C
ATOM    770  CB  VAL A  77     104.810 188.990 137.580  1.00  0.00           C
ATOM    771  CG1 VAL A  77     104.840 189.630 136.200  1.00  0.00           C
ATOM    772  CG2 VAL A  77     103.580 188.030 137.720  1.00  0.00           C
ATOM    773  C   VAL A  77     107.250 189.540 138.110  1.00  0.00           C
ATOM    774  O   VAL A  77     107.300 190.400 139.000  1.00  0.00           O
ATOM    775  N   ILE A  78     108.110 189.470 137.080  1.00  0.00           N
ATOM    776  H   ILE A  78     108.060 188.660 136.490  1.00  0.00           H
ATOM    777  CA  ILE A  78     109.150 190.480 136.690  1.00  0.00           C
ATOM    778  CB  ILE A  78     110.520 189.790 136.450  1.00  0.00           C
ATOM    779  CG1 ILE A  78     110.760 188.660 137.520  1.00  0.00           C
ATOM    780  CG2 ILE A  78     111.760 190.770 136.370  1.00  0.00           C
ATOM    781  CD  ILE A  78     111.760 187.650 136.900  1.00  0.00           C
ATOM    782  C   ILE A  78     108.750 191.350 135.550  1.00  0.00           C
ATOM    783  O   ILE A  78     108.400 192.540 135.800  1.00  0.00           O
ATOM    784  N   GLY A  79     108.890 190.900 134.270  1.00  0.00           N
ATOM    785  H   GLY A  79     109.370 190.040 134.070  1.00  0.00           H
ATOM    786  CA  GLY A  79     108.480 191.650 133.070  1.00  0.00           C
ATOM    787  C   GLY A  79     107.340 191.050 132.270  1.00  0.00           C
ATOM    788  O   GLY A  79     107.050 189.850 132.410  1.00  0.00           O
ATOM    789  N   HIS A  80     106.730 191.900 131.520  1.00  0.00           N
ATOM    790  H   HIS A  80     107.290 192.660 131.190  1.00  0.00           H
ATOM    791  CA  HIS A  80     105.490 191.750 130.770  1.00  0.00           C
ATOM    792  CB  HIS A  80     104.510 192.830 131.240  1.00  0.00           C
ATOM    793  CG  HIS A  80     104.150 192.940 132.770  1.00  0.00           C
ATOM    794  ND1 HIS A  80     104.810 193.490 133.800  1.00  0.00           N
ATOM    795  HD1 HIS A  80     105.780 193.740 133.790  1.00  0.00           H
ATOM    796  CD2 HIS A  80     102.910 192.680 133.190  1.00  0.00           C
ATOM    797  HD2 HIS A  80     102.250 191.990 132.670  1.00  0.00           H
ATOM    798  CE1 HIS A  80     104.010 193.480 134.850  1.00  0.00           C
ATOM    799  HE1 HIS A  80     104.280 194.140 135.690  1.00  0.00           H
ATOM    800  NE2 HIS A  80     102.880 192.960 134.470  1.00  0.00           N
ATOM    801  C   HIS A  80     105.710 191.940 129.260  1.00  0.00           C
ATOM    802  O   HIS A  80     105.620 193.060 128.700  1.00  0.00           O
ATOM    803  N   SER A  81     105.740 190.790 128.650  1.00  0.00           N
ATOM    804  H   SER A  81     105.660 189.960 129.200  1.00  0.00           H
ATOM    805  CA  SER A  81     106.000 190.690 127.270  1.00  0.00           C
ATOM    806  CB  SER A  81     107.010 189.600 126.970  1.00  0.00           C
ATOM    807  OG  SER A  81     108.330 189.910 127.390  1.00  0.00           O
ATOM    808  HG  SER A  81     108.630 190.650 126.790  1.00  0.00           H
ATOM    809  C   SER A  81     104.690 190.410 126.480  1.00  0.00           C
ATOM    810  O   SER A  81     104.090 189.370 126.580  1.00  0.00           O
ATOM    811  N   MET A  82     104.230 191.470 125.790  1.00  0.00           N
ATOM    812  H   MET A  82     104.730 192.340 125.720  1.00  0.00           H
ATOM    813  CA  MET A  82     102.980 191.400 125.080  1.00  0.00           C
ATOM    814  CB  MET A  82     102.100 192.620 125.410  1.00  0.00           C
ATOM    815  CG  MET A  82     100.610 192.530 125.050  1.00  0.00           C
ATOM    816  SD  MET A  82     100.450 192.370 123.210  1.00  0.00           S
ATOM    817  CE  MET A  82      98.740 191.860 123.180  1.00  0.00           C
ATOM    818  C   MET A  82     103.300 191.210 123.620  1.00  0.00           C
ATOM    819  O   MET A  82     104.200 191.920 123.130  1.00  0.00           O
ATOM    820  N   GLN A  83     103.090 190.010 123.070  1.00  0.00           N
ATOM    821  H   GLN A  83     102.490 189.340 123.490  1.00  0.00           H
ATOM    822  CA  GLN A  83     103.440 189.760 121.710  1.00  0.00           C
ATOM    823  CB  GLN A  83     104.460 188.620 121.830  1.00  0.00           C
ATOM    824  CG  GLN A  83     104.900 188.090 120.450  1.00  0.00           C
ATOM    825  CD  GLN A  83     106.430 187.660 120.570  1.00  0.00           C
ATOM    826  OE1 GLN A  83     106.990 187.410 121.610  1.00  0.00           O
ATOM    827  NE2 GLN A  83     106.900 187.240 119.460  1.00  0.00           N
ATOM    828 1HE2 GLN A  83     106.410 187.070 118.600  1.00  0.00           H
ATOM    829 2HE2 GLN A  83     107.890 187.180 119.400  1.00  0.00           H
ATOM    830  C   GLN A  83     102.220 189.230 120.940  1.00  0.00           C
ATOM    831  O   GLN A  83     101.560 188.320 121.450  1.00  0.00           O
ATOM    832  N   ASN A  84     101.760 190.090 120.040  1.00  0.00           N
ATOM    833  H   ASN A  84     102.160 190.990 119.890  1.00  0.00           H
ATOM    834  CA  ASN A  84     100.640 189.930 119.060  1.00  0.00           C
ATOM    835  CB  ASN A  84     101.190 189.050 117.930  1.00  0.00           C
ATOM    836  CG  ASN A  84     102.370 189.690 117.270  1.00  0.00           C
ATOM    837  OD1 ASN A  84     103.470 189.190 117.260  1.00  0.00           O
ATOM    838  ND2 ASN A  84     102.070 190.710 116.470  1.00  0.00           N
ATOM    839 1HD2 ASN A  84     101.140 191.030 116.340  1.00  0.00           H
ATOM    840 2HD2 ASN A  84     102.850 191.060 115.940  1.00  0.00           H
ATOM    841  C   ASN A  84      99.240 189.660 119.600  1.00  0.00           C
ATOM    842  O   ASN A  84      98.380 190.530 119.710  1.00  0.00           O
ATOM    843  N   CYS A  85      99.080 188.350 119.990  1.00  0.00           N
ATOM    844  H   CYS A  85      99.830 187.700 119.860  1.00  0.00           H
ATOM    845  CA  CYS A  85      97.880 187.810 120.680  1.00  0.00           C
ATOM    846  CB  CYS A  85      97.160 186.780 119.810  1.00  0.00           C
ATOM    847  SG  CYS A  85      95.510 186.260 120.400  1.00  0.00           S
ATOM    848  HG  CYS A  85      95.870 185.370 121.320  1.00  0.00           H
ATOM    849  C   CYS A  85      98.190 187.250 122.050  1.00  0.00           C
ATOM    850  O   CYS A  85      97.350 187.360 122.960  1.00  0.00           O
ATOM    851  N   VAL A  86      99.440 186.740 122.280  1.00  0.00           N
ATOM    852  H   VAL A  86     100.170 187.040 121.660  1.00  0.00           H
ATOM    853  CA  VAL A  86      99.810 186.090 123.530  1.00  0.00           C
ATOM    854  CB  VAL A  86     100.790 184.960 123.200  1.00  0.00           C
ATOM    855  CG1 VAL A  86     102.070 185.560 122.600  1.00  0.00           C
ATOM    856  CG2 VAL A  86     101.190 184.050 124.380  1.00  0.00           C
ATOM    857  C   VAL A  86     100.400 187.050 124.580  1.00  0.00           C
ATOM    858  O   VAL A  86     101.080 188.000 124.210  1.00  0.00           O
ATOM    859  N   LEU A  87     100.270 186.880 125.900  1.00  0.00           N
ATOM    860  H   LEU A  87      99.540 186.260 126.190  1.00  0.00           H
ATOM    861  CA  LEU A  87     100.880 187.590 127.020  1.00  0.00           C
ATOM    862  CB  LEU A  87      99.800 187.980 128.030  1.00  0.00           C
ATOM    863  CG  LEU A  87     100.370 188.970 129.060  1.00  0.00           C
ATOM    864  CD1 LEU A  87     100.670 190.360 128.350  1.00  0.00           C
ATOM    865  CD2 LEU A  87      99.410 189.010 130.270  1.00  0.00           C
ATOM    866  C   LEU A  87     101.940 186.620 127.600  1.00  0.00           C
ATOM    867  O   LEU A  87     101.590 185.450 127.760  1.00  0.00           O
ATOM    868  N   LYS A  88     103.200 187.030 127.670  1.00  0.00           N
ATOM    869  H   LYS A  88     103.480 187.910 127.300  1.00  0.00           H
ATOM    870  CA  LYS A  88     104.290 186.250 128.210  1.00  0.00           C
ATOM    871  CB  LYS A  88     105.520 186.240 127.250  1.00  0.00           C
ATOM    872  CG  LYS A  88     105.150 185.620 125.880  1.00  0.00           C
ATOM    873  CD  LYS A  88     106.330 185.710 124.900  1.00  0.00           C
ATOM    874  CE  LYS A  88     105.860 185.060 123.590  1.00  0.00           C
ATOM    875  NZ  LYS A  88     107.020 184.870 122.790  1.00  0.00           N
ATOM    876  HZ1 LYS A  88     107.810 184.410 123.210  1.00  0.00           H
ATOM    877  HZ2 LYS A  88     106.860 184.210 122.050  1.00  0.00           H
ATOM    878  HZ3 LYS A  88     107.370 185.720 122.400  1.00  0.00           H
ATOM    879  C   LYS A  88     104.700 186.900 129.510  1.00  0.00           C
ATOM    880  O   LYS A  88     105.220 187.970 129.660  1.00  0.00           O
ATOM    881  N   LEU A  89     104.200 186.280 130.600  1.00  0.00           N
ATOM    882  H   LEU A  89     103.620 185.470 130.520  1.00  0.00           H
ATOM    883  CA  LEU A  89     104.630 186.670 131.990  1.00  0.00           C
ATOM    884  CB  LEU A  89     103.550 186.280 133.070  1.00  0.00           C
ATOM    885  CG  LEU A  89     102.250 187.020 132.850  1.00  0.00           C
ATOM    886  CD1 LEU A  89     101.240 186.540 133.890  1.00  0.00           C
ATOM    887  CD2 LEU A  89     102.330 188.510 133.030  1.00  0.00           C
ATOM    888  C   LEU A  89     105.920 186.060 132.480  1.00  0.00           C
ATOM    889  O   LEU A  89     106.080 184.870 132.520  1.00  0.00           O
ATOM    890  N   LYS A  90     106.960 186.920 132.620  1.00  0.00           N
ATOM    891  H   LYS A  90     106.830 187.910 132.650  1.00  0.00           H
ATOM    892  CA  LYS A  90     108.350 186.530 133.040  1.00  0.00           C
ATOM    893  CB  LYS A  90     109.290 187.590 132.610  1.00  0.00           C
ATOM    894  CG  LYS A  90     109.480 187.450 131.070  1.00  0.00           C
ATOM    895  CD  LYS A  90     110.460 188.450 130.500  1.00  0.00           C
ATOM    896  CE  LYS A  90     110.580 188.150 128.980  1.00  0.00           C
ATOM    897  NZ  LYS A  90     111.290 189.210 128.280  1.00  0.00           N
ATOM    898  HZ1 LYS A  90     110.780 190.020 128.550  1.00  0.00           H
ATOM    899  HZ2 LYS A  90     112.240 189.190 128.610  1.00  0.00           H
ATOM    900  HZ3 LYS A  90     111.220 188.990 127.310  1.00  0.00           H
ATOM    901  C   LYS A  90     108.430 186.340 134.550  1.00  0.00           C
ATOM    902  O   LYS A  90     108.160 187.340 135.250  1.00  0.00           O
ATOM    903  N   VAL A  91     108.450 185.080 134.940  1.00  0.00           N
ATOM    904  H   VAL A  91     108.680 184.330 134.320  1.00  0.00           H
ATOM    905  CA  VAL A  91     108.400 184.720 136.340  1.00  0.00           C
ATOM    906  CB  VAL A  91     107.300 183.680 136.800  1.00  0.00           C
ATOM    907  CG1 VAL A  91     105.920 183.990 136.250  1.00  0.00           C
ATOM    908  CG2 VAL A  91     107.730 182.280 136.280  1.00  0.00           C
ATOM    909  C   VAL A  91     109.830 184.270 136.780  1.00  0.00           C
ATOM    910  O   VAL A  91     110.650 183.730 136.070  1.00  0.00           O
ATOM    911  N   ASP A  92     110.010 184.400 138.080  1.00  0.00           N
ATOM    912  H   ASP A  92     109.400 185.040 138.550  1.00  0.00           H
ATOM    913  CA  ASP A  92     111.260 184.030 138.770  1.00  0.00           C
ATOM    914  CB  ASP A  92     111.290 184.560 140.230  1.00  0.00           C
ATOM    915  CG  ASP A  92     110.240 184.190 141.300  1.00  0.00           C
ATOM    916  OD1 ASP A  92     110.570 184.560 142.460  1.00  0.00           O
ATOM    917  OD2 ASP A  92     109.270 183.440 140.960  1.00  0.00           O
ATOM    918  C   ASP A  92     111.570 182.500 138.790  1.00  0.00           C
ATOM    919  O   ASP A  92     112.640 182.180 138.150  1.00  0.00           O
ATOM    920  N   THR A  93     110.620 181.700 139.220  1.00  0.00           N
ATOM    921  H   THR A  93     110.030 182.130 139.910  1.00  0.00           H
ATOM    922  CA  THR A  93     110.750 180.240 139.240  1.00  0.00           C
ATOM    923  CB  THR A  93     109.990 179.670 140.430  1.00  0.00           C
ATOM    924  OG1 THR A  93     110.690 180.130 141.580  1.00  0.00           O
ATOM    925  HG1 THR A  93     110.070 180.250 142.350  1.00  0.00           H
ATOM    926  CG2 THR A  93     110.070 178.130 140.530  1.00  0.00           C
ATOM    927  C   THR A  93     110.570 179.370 137.960  1.00  0.00           C
ATOM    928  O   THR A  93     109.590 179.330 137.210  1.00  0.00           O
ATOM    929  N   ALA A  94     111.670 178.690 137.660  1.00  0.00           N
ATOM    930  H   ALA A  94     112.470 178.970 138.190  1.00  0.00           H
ATOM    931  CA  ALA A  94     111.870 177.840 136.510  1.00  0.00           C
ATOM    932  CB  ALA A  94     113.380 177.580 136.320  1.00  0.00           C
ATOM    933  C   ALA A  94     111.120 176.550 136.570  1.00  0.00           C
ATOM    934  O   ALA A  94     111.150 175.840 137.590  1.00  0.00           O
ATOM    935  N   ASN A  95     110.310 176.290 135.500  1.00  0.00           N
ATOM    936  H   ASN A  95     109.910 177.010 134.940  1.00  0.00           H
ATOM    937  CA  ASN A  95     109.640 174.960 135.370  1.00  0.00           C
ATOM    938  CB  ASN A  95     108.880 174.970 134.060  1.00  0.00           C
ATOM    939  CG  ASN A  95     107.890 173.810 133.970  1.00  0.00           C
ATOM    940  OD1 ASN A  95     107.980 172.660 134.370  1.00  0.00           O
ATOM    941  ND2 ASN A  95     106.860 174.050 133.280  1.00  0.00           N
ATOM    942 1HD2 ASN A  95     106.620 174.950 132.920  1.00  0.00           H
ATOM    943 2HD2 ASN A  95     106.510 173.300 132.730  1.00  0.00           H
ATOM    944  C   ASN A  95     110.630 173.770 135.390  1.00  0.00           C
ATOM    945  O   ASN A  95     111.470 173.680 134.490  1.00  0.00           O
ATOM    946  N   PRO A  96     110.480 172.920 136.460  1.00  0.00           N
ATOM    947  CA  PRO A  96     111.300 171.720 136.750  1.00  0.00           C
ATOM    948  CB  PRO A  96     110.870 171.410 138.190  1.00  0.00           C
ATOM    949  CG  PRO A  96     109.390 171.850 138.250  1.00  0.00           C
ATOM    950  CD  PRO A  96     109.450 173.160 137.560  1.00  0.00           C
ATOM    951  C   PRO A  96     111.010 170.520 135.830  1.00  0.00           C
ATOM    952  O   PRO A  96     111.810 169.590 135.810  1.00  0.00           O
ATOM    953  N   LYS A  97     110.050 170.660 134.910  1.00  0.00           N
ATOM    954  H   LYS A  97     109.470 171.470 134.990  1.00  0.00           H
ATOM    955  CA  LYS A  97     109.730 169.580 133.860  1.00  0.00           C
ATOM    956  CB  LYS A  97     108.690 168.610 134.490  1.00  0.00           C
ATOM    957  CG  LYS A  97     107.450 169.280 134.990  1.00  0.00           C
ATOM    958  CD  LYS A  97     106.450 168.410 135.770  1.00  0.00           C
ATOM    959  CE  LYS A  97     106.020 167.070 135.150  1.00  0.00           C
ATOM    960  NZ  LYS A  97     105.180 166.320 136.090  1.00  0.00           N
ATOM    961  HZ1 LYS A  97     104.860 165.470 135.670  1.00  0.00           H
ATOM    962  HZ2 LYS A  97     105.650 166.230 136.970  1.00  0.00           H
ATOM    963  HZ3 LYS A  97     104.370 166.900 136.140  1.00  0.00           H
ATOM    964  C   LYS A  97     109.290 170.370 132.620  1.00  0.00           C
ATOM    965  O   LYS A  97     108.170 170.210 132.120  1.00  0.00           O
ATOM    966  N   THR A  98     110.290 170.860 131.870  1.00  0.00           N
ATOM    967  H   THR A  98     111.180 170.410 131.830  1.00  0.00           H
ATOM    968  CA  THR A  98     110.100 171.750 130.650  1.00  0.00           C
ATOM    969  CB  THR A  98     110.680 173.200 130.950  1.00  0.00           C
ATOM    970  OG1 THR A  98     110.560 174.100 129.840  1.00  0.00           O
ATOM    971  HG1 THR A  98     111.270 174.790 129.920  1.00  0.00           H
ATOM    972  CG2 THR A  98     112.140 173.120 131.330  1.00  0.00           C
ATOM    973  C   THR A  98     110.490 171.160 129.310  1.00  0.00           C
ATOM    974  O   THR A  98     111.660 170.640 129.240  1.00  0.00           O
ATOM    975  N   PRO A  99     109.520 171.060 128.410  1.00  0.00           N
ATOM    976  CA  PRO A  99     109.810 170.430 127.110  1.00  0.00           C
ATOM    977  CB  PRO A  99     108.430 170.270 126.480  1.00  0.00           C
ATOM    978  CG  PRO A  99     107.490 171.190 127.210  1.00  0.00           C
ATOM    979  CD  PRO A  99     108.050 171.200 128.630  1.00  0.00           C
ATOM    980  C   PRO A  99     110.800 171.160 126.230  1.00  0.00           C
ATOM    981  O   PRO A  99     111.230 172.250 126.570  1.00  0.00           O
ATOM    982  N   LYS A 100     111.210 170.500 125.130  1.00  0.00           N
ATOM    983  H   LYS A 100     110.850 169.580 124.960  1.00  0.00           H
ATOM    984  CA  LYS A 100     112.130 171.060 124.090  1.00  0.00           C
ATOM    985  CB  LYS A 100     113.080 170.090 123.400  1.00  0.00           C
ATOM    986  CG  LYS A 100     114.300 170.770 122.810  1.00  0.00           C
ATOM    987  CD  LYS A 100     115.210 169.810 122.180  1.00  0.00           C
ATOM    988  CE  LYS A 100     116.290 170.640 121.540  1.00  0.00           C
ATOM    989  NZ  LYS A 100     117.380 169.830 120.920  1.00  0.00           N
ATOM    990  HZ1 LYS A 100     118.050 170.530 120.660  1.00  0.00           H
ATOM    991  HZ2 LYS A 100     117.870 169.360 121.660  1.00  0.00           H
ATOM    992  HZ3 LYS A 100     117.200 169.150 120.210  1.00  0.00           H
ATOM    993  C   LYS A 100     111.240 171.620 123.010  1.00  0.00           C
ATOM    994  O   LYS A 100     110.620 170.910 122.240  1.00  0.00           O
ATOM    995  N   TYR A 101     110.960 172.920 123.110  1.00  0.00           N
ATOM    996  H   TYR A 101     111.540 173.520 123.660  1.00  0.00           H
ATOM    997  CA  TYR A 101     109.950 173.640 122.220  1.00  0.00           C
ATOM    998  CB  TYR A 101     108.940 174.440 123.030  1.00  0.00           C
ATOM    999  CG  TYR A 101     109.620 175.260 124.130  1.00  0.00           C
ATOM   1000  CD1 TYR A 101     110.090 176.530 124.000  1.00  0.00           C
ATOM   1001  HD1 TYR A 101     109.840 177.060 123.080  1.00  0.00           H
ATOM   1002  CD2 TYR A 101     109.780 174.650 125.370  1.00  0.00           C
ATOM   1003  HD2 TYR A 101     109.460 173.610 125.420  1.00  0.00           H
ATOM   1004  CE1 TYR A 101     110.730 177.170 125.030  1.00  0.00           C
ATOM   1005  HE1 TYR A 101     111.220 178.120 124.820  1.00  0.00           H
ATOM   1006  CE2 TYR A 101     110.340 175.330 126.500  1.00  0.00           C
ATOM   1007  HE2 TYR A 101     110.070 174.980 127.490  1.00  0.00           H
ATOM   1008  CZ  TYR A 101     110.750 176.590 126.290  1.00  0.00           C
ATOM   1009  OH  TYR A 101     110.970 177.320 127.370  1.00  0.00           O
ATOM   1010  HH  TYR A 101     111.510 176.760 128.000  1.00  0.00           H
ATOM   1011  C   TYR A 101     110.310 174.620 121.050  1.00  0.00           C
ATOM   1012  O   TYR A 101     111.310 175.360 121.050  1.00  0.00           O
ATOM   1013  N   LYS A 102     109.340 174.570 120.070  1.00  0.00           N
ATOM   1014  H   LYS A 102     108.660 173.850 120.140  1.00  0.00           H
ATOM   1015  CA  LYS A 102     109.430 175.410 118.870  1.00  0.00           C
ATOM   1016  CB  LYS A 102     110.110 174.770 117.600  1.00  0.00           C
ATOM   1017  CG  LYS A 102     109.380 173.800 116.640  1.00  0.00           C
ATOM   1018  CD  LYS A 102     110.200 173.020 115.630  1.00  0.00           C
ATOM   1019  CE  LYS A 102     109.330 172.190 114.760  1.00  0.00           C
ATOM   1020  NZ  LYS A 102     110.170 171.490 113.770  1.00  0.00           N
ATOM   1021  HZ1 LYS A 102     110.730 170.730 114.110  1.00  0.00           H
ATOM   1022  HZ2 LYS A 102     109.630 171.040 113.060  1.00  0.00           H
ATOM   1023  HZ3 LYS A 102     110.760 172.170 113.330  1.00  0.00           H
ATOM   1024  C   LYS A 102     108.080 176.020 118.570  1.00  0.00           C
ATOM   1025  O   LYS A 102     107.110 175.270 118.370  1.00  0.00           O
ATOM   1026  N   PHE A 103     108.020 177.340 118.350  1.00  0.00           N
ATOM   1027  H   PHE A 103     108.880 177.830 118.220  1.00  0.00           H
ATOM   1028  CA  PHE A 103     106.710 178.000 118.040  1.00  0.00           C
ATOM   1029  CB  PHE A 103     106.570 179.300 118.890  1.00  0.00           C
ATOM   1030  CG  PHE A 103     106.380 178.910 120.310  1.00  0.00           C
ATOM   1031  CD1 PHE A 103     105.150 178.590 120.850  1.00  0.00           C
ATOM   1032  HD1 PHE A 103     104.280 178.750 120.210  1.00  0.00           H
ATOM   1033  CD2 PHE A 103     107.490 178.860 121.070  1.00  0.00           C
ATOM   1034  HD2 PHE A 103     108.390 179.220 120.580  1.00  0.00           H
ATOM   1035  CE1 PHE A 103     105.120 178.180 122.170  1.00  0.00           C
ATOM   1036  HE1 PHE A 103     104.190 177.850 122.630  1.00  0.00           H
ATOM   1037  CE2 PHE A 103     107.450 178.550 122.440  1.00  0.00           C
ATOM   1038  HE2 PHE A 103     108.210 178.790 123.180  1.00  0.00           H
ATOM   1039  CZ  PHE A 103     106.250 178.150 122.950  1.00  0.00           C
ATOM   1040  HZ  PHE A 103     106.270 178.010 124.030  1.00  0.00           H
ATOM   1041  C   PHE A 103     106.350 178.190 116.550  1.00  0.00           C
ATOM   1042  O   PHE A 103     107.120 178.790 115.760  1.00  0.00           O
ATOM   1043  N   VAL A 104     105.280 177.540 116.170  1.00  0.00           N
ATOM   1044  H   VAL A 104     104.870 176.900 116.820  1.00  0.00           H
ATOM   1045  CA  VAL A 104     104.680 177.560 114.870  1.00  0.00           C
ATOM   1046  CB  VAL A 104     104.910 176.310 114.030  1.00  0.00           C
ATOM   1047  CG1 VAL A 104     106.410 176.040 113.810  1.00  0.00           C
ATOM   1048  CG2 VAL A 104     104.360 174.990 114.620  1.00  0.00           C
ATOM   1049  C   VAL A 104     103.220 178.120 114.700  1.00  0.00           C
ATOM   1050  O   VAL A 104     102.320 177.860 115.530  1.00  0.00           O
ATOM   1051  N   ARG A 105     102.990 178.620 113.480  1.00  0.00           N
ATOM   1052  H   ARG A 105     103.700 178.790 112.800  1.00  0.00           H
ATOM   1053  CA  ARG A 105     101.590 178.960 112.970  1.00  0.00           C
ATOM   1054  CB  ARG A 105     101.650 179.820 111.680  1.00  0.00           C
ATOM   1055  CG  ARG A 105     102.430 179.240 110.480  1.00  0.00           C
ATOM   1056  CD  ARG A 105     102.430 179.900 109.110  1.00  0.00           C
ATOM   1057  NE  ARG A 105     101.030 179.690 108.630  1.00  0.00           N
ATOM   1058  HE  ARG A 105     100.270 180.090 109.150  1.00  0.00           H
ATOM   1059  CZ  ARG A 105     100.650 178.930 107.570  1.00  0.00           C
ATOM   1060  NH1 ARG A 105     101.490 178.460 106.630  1.00  0.00           N
ATOM   1061 1HH1 ARG A 105     102.480 178.600 106.620  1.00  0.00           H
ATOM   1062 2HH1 ARG A 105     101.170 177.880 105.890  1.00  0.00           H
ATOM   1063  NH2 ARG A 105      99.420 178.470 107.570  1.00  0.00           N
ATOM   1064 1HH2 ARG A 105      98.790 178.630 108.330  1.00  0.00           H
ATOM   1065 2HH2 ARG A 105      99.090 178.230 106.660  1.00  0.00           H
ATOM   1066  C   ARG A 105     100.810 177.650 112.670  1.00  0.00           C
ATOM   1067  O   ARG A 105     101.320 176.560 112.420  1.00  0.00           O
ATOM   1068  N   ILE A 106      99.490 177.830 112.590  1.00  0.00           N
ATOM   1069  H   ILE A 106      99.030 178.620 112.980  1.00  0.00           H
ATOM   1070  CA  ILE A 106      98.630 176.700 112.220  1.00  0.00           C
ATOM   1071  CB  ILE A 106      97.360 176.590 113.040  1.00  0.00           C
ATOM   1072  CG1 ILE A 106      96.440 177.790 112.920  1.00  0.00           C
ATOM   1073  CG2 ILE A 106      97.580 176.500 114.580  1.00  0.00           C
ATOM   1074  CD  ILE A 106      94.990 177.380 112.570  1.00  0.00           C
ATOM   1075  C   ILE A 106      98.340 176.670 110.710  1.00  0.00           C
ATOM   1076  O   ILE A 106      98.300 177.690 110.040  1.00  0.00           O
ATOM   1077  N   GLN A 107      98.250 175.480 110.200  1.00  0.00           N
ATOM   1078  H   GLN A 107      98.500 174.660 110.710  1.00  0.00           H
ATOM   1079  CA  GLN A 107      97.990 175.050 108.820  1.00  0.00           C
ATOM   1080  CB  GLN A 107      98.910 173.920 108.550  1.00  0.00           C
ATOM   1081  CG  GLN A 107     100.350 174.440 108.770  1.00  0.00           C
ATOM   1082  CD  GLN A 107     101.400 173.460 108.430  1.00  0.00           C
ATOM   1083  OE1 GLN A 107     101.750 173.020 107.360  1.00  0.00           O
ATOM   1084  NE2 GLN A 107     102.090 172.980 109.460  1.00  0.00           N
ATOM   1085 1HE2 GLN A 107     101.920 173.270 110.400  1.00  0.00           H
ATOM   1086 2HE2 GLN A 107     102.690 172.210 109.220  1.00  0.00           H
ATOM   1087  C   GLN A 107      96.550 174.550 108.800  1.00  0.00           C
ATOM   1088  O   GLN A 107      96.290 173.510 109.350  1.00  0.00           O
ATOM   1089  N   PRO A 108      95.790 175.350 108.020  1.00  0.00           N
ATOM   1090  CA  PRO A 108      94.400 175.050 107.690  1.00  0.00           C
ATOM   1091  CB  PRO A 108      94.040 175.940 106.510  1.00  0.00           C
ATOM   1092  CG  PRO A 108      94.830 177.160 106.870  1.00  0.00           C
ATOM   1093  CD  PRO A 108      96.130 176.740 107.580  1.00  0.00           C
ATOM   1094  C   PRO A 108      94.300 173.570 107.360  1.00  0.00           C
ATOM   1095  O   PRO A 108      95.120 173.020 106.650  1.00  0.00           O
ATOM   1096  N   GLY A 109      93.470 172.870 108.170  1.00  0.00           N
ATOM   1097  H   GLY A 109      92.910 173.320 108.860  1.00  0.00           H
ATOM   1098  CA  GLY A 109      93.280 171.350 108.010  1.00  0.00           C
ATOM   1099  C   GLY A 109      93.930 170.570 109.180  1.00  0.00           C
ATOM   1100  O   GLY A 109      93.270 169.880 109.910  1.00  0.00           O
ATOM   1101  N   GLN A 110      95.190 170.820 109.420  1.00  0.00           N
ATOM   1102  H   GLN A 110      95.520 171.680 109.040  1.00  0.00           H
ATOM   1103  CA  GLN A 110      96.050 169.820 110.170  1.00  0.00           C
ATOM   1104  CB  GLN A 110      97.520 170.090 109.810  1.00  0.00           C
ATOM   1105  CG  GLN A 110      97.870 169.880 108.320  1.00  0.00           C
ATOM   1106  CD  GLN A 110      99.390 170.140 108.070  1.00  0.00           C
ATOM   1107  OE1 GLN A 110     100.240 170.020 108.930  1.00  0.00           O
ATOM   1108  NE2 GLN A 110      99.670 170.480 106.840  1.00  0.00           N
ATOM   1109 1HE2 GLN A 110      98.960 170.490 106.130  1.00  0.00           H
ATOM   1110 2HE2 GLN A 110     100.640 170.530 106.610  1.00  0.00           H
ATOM   1111  C   GLN A 110      95.690 169.520 111.600  1.00  0.00           C
ATOM   1112  O   GLN A 110      95.110 170.330 112.290  1.00  0.00           O
ATOM   1113  N   THR A 111      95.700 168.220 111.870  1.00  0.00           N
ATOM   1114  H   THR A 111      96.020 167.530 111.210  1.00  0.00           H
ATOM   1115  CA  THR A 111      95.310 167.690 113.220  1.00  0.00           C
ATOM   1116  CB  THR A 111      94.790 166.240 113.260  1.00  0.00           C
ATOM   1117  OG1 THR A 111      95.660 165.310 112.540  1.00  0.00           O
ATOM   1118  HG1 THR A 111      95.200 164.440 112.380  1.00  0.00           H
ATOM   1119  CG2 THR A 111      93.350 166.210 112.770  1.00  0.00           C
ATOM   1120  C   THR A 111      96.370 167.850 114.350  1.00  0.00           C
ATOM   1121  O   THR A 111      97.270 167.060 114.410  1.00  0.00           O
ATOM   1122  N   PHE A 112      96.140 168.790 115.200  1.00  0.00           N
ATOM   1123  H   PHE A 112      95.290 169.330 115.140  1.00  0.00           H
ATOM   1124  CA  PHE A 112      96.980 169.140 116.390  1.00  0.00           C
ATOM   1125  CB  PHE A 112      97.480 170.600 116.270  1.00  0.00           C
ATOM   1126  CG  PHE A 112      98.490 170.740 115.120  1.00  0.00           C
ATOM   1127  CD1 PHE A 112      99.580 169.850 114.870  1.00  0.00           C
ATOM   1128  HD1 PHE A 112      99.800 168.980 115.500  1.00  0.00           H
ATOM   1129  CD2 PHE A 112      98.290 171.710 114.240  1.00  0.00           C
ATOM   1130  HD2 PHE A 112      97.540 172.450 114.520  1.00  0.00           H
ATOM   1131  CE1 PHE A 112     100.350 169.950 113.730  1.00  0.00           C
ATOM   1132  HE1 PHE A 112     101.040 169.160 113.450  1.00  0.00           H
ATOM   1133  CE2 PHE A 112      99.080 171.860 113.160  1.00  0.00           C
ATOM   1134  HE2 PHE A 112      99.010 172.760 112.550  1.00  0.00           H
ATOM   1135  CZ  PHE A 112     100.110 170.950 112.830  1.00  0.00           C
ATOM   1136  HZ  PHE A 112     100.480 170.920 111.800  1.00  0.00           H
ATOM   1137  C   PHE A 112      96.360 168.800 117.720  1.00  0.00           C
ATOM   1138  O   PHE A 112      95.190 169.050 117.940  1.00  0.00           O
ATOM   1139  N   SER A 113      97.170 168.040 118.500  1.00  0.00           N
ATOM   1140  H   SER A 113      98.060 167.810 118.090  1.00  0.00           H
ATOM   1141  CA  SER A 113      96.930 167.510 119.870  1.00  0.00           C
ATOM   1142  CB  SER A 113      98.140 166.750 120.460  1.00  0.00           C
ATOM   1143  OG  SER A 113      98.350 165.540 119.730  1.00  0.00           O
ATOM   1144  HG  SER A 113      98.960 165.710 118.960  1.00  0.00           H
ATOM   1145  C   SER A 113      96.560 168.690 120.870  1.00  0.00           C
ATOM   1146  O   SER A 113      97.460 169.290 121.470  1.00  0.00           O
ATOM   1147  N   VAL A 114      95.270 168.920 121.140  1.00  0.00           N
ATOM   1148  H   VAL A 114      94.580 168.550 120.510  1.00  0.00           H
ATOM   1149  CA  VAL A 114      94.750 170.050 121.940  1.00  0.00           C
ATOM   1150  CB  VAL A 114      93.600 170.940 121.310  1.00  0.00           C
ATOM   1151  CG1 VAL A 114      93.170 172.170 122.180  1.00  0.00           C
ATOM   1152  CG2 VAL A 114      93.950 171.290 119.840  1.00  0.00           C
ATOM   1153  C   VAL A 114      94.370 169.560 123.280  1.00  0.00           C
ATOM   1154  O   VAL A 114      93.500 168.670 123.500  1.00  0.00           O
ATOM   1155  N   LEU A 115      95.260 169.950 124.210  1.00  0.00           N
ATOM   1156  H   LEU A 115      95.930 170.650 123.970  1.00  0.00           H
ATOM   1157  CA  LEU A 115      95.190 169.690 125.660  1.00  0.00           C
ATOM   1158  CB  LEU A 115      96.680 169.700 126.180  1.00  0.00           C
ATOM   1159  CG  LEU A 115      96.840 169.330 127.610  1.00  0.00           C
ATOM   1160  CD1 LEU A 115      96.810 167.750 127.750  1.00  0.00           C
ATOM   1161  CD2 LEU A 115      98.210 169.720 128.010  1.00  0.00           C
ATOM   1162  C   LEU A 115      94.140 170.510 126.400  1.00  0.00           C
ATOM   1163  O   LEU A 115      94.410 171.730 126.440  1.00  0.00           O
ATOM   1164  N   ALA A 116      92.920 169.990 126.450  1.00  0.00           N
ATOM   1165  H   ALA A 116      92.690 169.120 126.020  1.00  0.00           H
ATOM   1166  CA  ALA A 116      91.830 170.470 127.270  1.00  0.00           C
ATOM   1167  CB  ALA A 116      90.800 169.370 127.020  1.00  0.00           C
ATOM   1168  C   ALA A 116      92.140 170.660 128.740  1.00  0.00           C
ATOM   1169  O   ALA A 116      92.330 169.700 129.490  1.00  0.00           O
ATOM   1170  N   CYS A 117      92.200 171.950 129.030  1.00  0.00           N
ATOM   1171  H   CYS A 117      92.120 172.650 128.330  1.00  0.00           H
ATOM   1172  CA  CYS A 117      92.460 172.470 130.400  1.00  0.00           C
ATOM   1173  CB  CYS A 117      93.880 172.920 130.690  1.00  0.00           C
ATOM   1174  SG  CYS A 117      94.340 173.620 132.300  1.00  0.00           S
ATOM   1175  HG  CYS A 117      93.690 174.780 132.200  1.00  0.00           H
ATOM   1176  C   CYS A 117      91.410 173.370 131.080  1.00  0.00           C
ATOM   1177  O   CYS A 117      91.100 174.500 130.600  1.00  0.00           O
ATOM   1178  N   TYR A 118      90.770 172.730 132.060  1.00  0.00           N
ATOM   1179  H   TYR A 118      91.210 171.940 132.500  1.00  0.00           H
ATOM   1180  CA  TYR A 118      89.760 173.430 132.830  1.00  0.00           C
ATOM   1181  CB  TYR A 118      88.710 172.440 133.410  1.00  0.00           C
ATOM   1182  CG  TYR A 118      87.920 171.650 132.340  1.00  0.00           C
ATOM   1183  CD1 TYR A 118      88.380 170.540 131.700  1.00  0.00           C
ATOM   1184  HD1 TYR A 118      89.460 170.400 131.720  1.00  0.00           H
ATOM   1185  CD2 TYR A 118      86.630 172.000 132.110  1.00  0.00           C
ATOM   1186  HD2 TYR A 118      86.260 173.000 132.350  1.00  0.00           H
ATOM   1187  CE1 TYR A 118      87.500 169.700 130.990  1.00  0.00           C
ATOM   1188  HE1 TYR A 118      88.030 168.970 130.380  1.00  0.00           H
ATOM   1189  CE2 TYR A 118      85.710 171.140 131.450  1.00  0.00           C
ATOM   1190  HE2 TYR A 118      84.660 171.440 131.450  1.00  0.00           H
ATOM   1191  CZ  TYR A 118      86.140 169.920 130.890  1.00  0.00           C
ATOM   1192  OH  TYR A 118      85.300 168.980 130.380  1.00  0.00           O
ATOM   1193  HH  TYR A 118      85.810 168.120 130.350  1.00  0.00           H
ATOM   1194  C   TYR A 118      90.340 174.230 134.010  1.00  0.00           C
ATOM   1195  O   TYR A 118      90.920 173.650 134.910  1.00  0.00           O
ATOM   1196  N   ASN A 119      90.410 175.570 133.820  1.00  0.00           N
ATOM   1197  H   ASN A 119      90.140 175.990 132.950  1.00  0.00           H
ATOM   1198  CA  ASN A 119      90.620 176.610 134.850  1.00  0.00           C
ATOM   1199  CB  ASN A 119      89.460 176.780 135.820  1.00  0.00           C
ATOM   1200  CG  ASN A 119      88.170 177.260 135.180  1.00  0.00           C
ATOM   1201  OD1 ASN A 119      87.310 176.510 134.770  1.00  0.00           O
ATOM   1202  ND2 ASN A 119      88.050 178.550 134.960  1.00  0.00           N
ATOM   1203 1HD2 ASN A 119      88.800 179.140 135.280  1.00  0.00           H
ATOM   1204 2HD2 ASN A 119      87.350 178.930 134.370  1.00  0.00           H
ATOM   1205  C   ASN A 119      91.960 176.450 135.700  1.00  0.00           C
ATOM   1206  O   ASN A 119      92.020 176.760 136.880  1.00  0.00           O
ATOM   1207  N   GLY A 120      92.970 175.940 134.970  1.00  0.00           N
ATOM   1208  H   GLY A 120      92.800 175.800 134.000  1.00  0.00           H
ATOM   1209  CA  GLY A 120      94.270 175.640 135.470  1.00  0.00           C
ATOM   1210  C   GLY A 120      94.560 174.140 135.440  1.00  0.00           C
ATOM   1211  O   GLY A 120      95.690 173.740 135.560  1.00  0.00           O
ATOM   1212  N   SER A 121      93.570 173.230 135.440  1.00  0.00           N
ATOM   1213  H   SER A 121      92.610 173.510 135.330  1.00  0.00           H
ATOM   1214  CA  SER A 121      93.800 171.810 135.620  1.00  0.00           C
ATOM   1215  CB  SER A 121      92.720 171.100 136.490  1.00  0.00           C
ATOM   1216  OG  SER A 121      93.010 169.700 136.730  1.00  0.00           O
ATOM   1217  HG  SER A 121      92.140 169.230 136.570  1.00  0.00           H
ATOM   1218  C   SER A 121      93.750 171.160 134.190  1.00  0.00           C
ATOM   1219  O   SER A 121      92.710 171.270 133.590  1.00  0.00           O
ATOM   1220  N   PRO A 122      94.820 170.410 133.840  1.00  0.00           N
ATOM   1221  CA  PRO A 122      95.010 169.700 132.560  1.00  0.00           C
ATOM   1222  CB  PRO A 122      96.540 169.680 132.400  1.00  0.00           C
ATOM   1223  CG  PRO A 122      97.150 169.940 133.760  1.00  0.00           C
ATOM   1224  CD  PRO A 122      96.010 170.180 134.740  1.00  0.00           C
ATOM   1225  C   PRO A 122      94.360 168.330 132.510  1.00  0.00           C
ATOM   1226  O   PRO A 122      94.810 167.300 132.970  1.00  0.00           O
ATOM   1227  N   SER A 123      93.250 168.370 131.760  1.00  0.00           N
ATOM   1228  H   SER A 123      93.130 169.140 131.130  1.00  0.00           H
ATOM   1229  CA  SER A 123      92.350 167.180 131.650  1.00  0.00           C
ATOM   1230  CB  SER A 123      91.190 167.390 132.620  1.00  0.00           C
ATOM   1231  OG  SER A 123      90.340 166.260 132.540  1.00  0.00           O
ATOM   1232  HG  SER A 123      89.390 166.530 132.690  1.00  0.00           H
ATOM   1233  C   SER A 123      91.860 166.820 130.270  1.00  0.00           C
ATOM   1234  O   SER A 123      90.810 167.200 129.820  1.00  0.00           O
ATOM   1235  N   GLY A 124      92.540 165.830 129.600  1.00  0.00           N
ATOM   1236  H   GLY A 124      93.060 165.110 130.060  1.00  0.00           H
ATOM   1237  CA  GLY A 124      92.170 165.310 128.290  1.00  0.00           C
ATOM   1238  C   GLY A 124      92.830 166.000 127.090  1.00  0.00           C
ATOM   1239  O   GLY A 124      92.770 167.210 127.030  1.00  0.00           O
ATOM   1240  N   VAL A 125      92.930 165.170 126.050  1.00  0.00           N
ATOM   1241  H   VAL A 125      92.760 164.190 126.110  1.00  0.00           H
ATOM   1242  CA  VAL A 125      93.510 165.680 124.790  1.00  0.00           C
ATOM   1243  CB  VAL A 125      95.020 165.320 124.820  1.00  0.00           C
ATOM   1244  CG1 VAL A 125      95.330 163.800 124.690  1.00  0.00           C
ATOM   1245  CG2 VAL A 125      95.730 165.840 123.550  1.00  0.00           C
ATOM   1246  C   VAL A 125      92.760 165.260 123.560  1.00  0.00           C
ATOM   1247  O   VAL A 125      92.230 164.180 123.420  1.00  0.00           O
ATOM   1248  N   TYR A 126      92.570 166.230 122.640  1.00  0.00           N
ATOM   1249  H   TYR A 126      92.970 167.130 122.780  1.00  0.00           H
ATOM   1250  CA  TYR A 126      91.790 166.080 121.420  1.00  0.00           C
ATOM   1251  CB  TYR A 126      90.360 166.560 121.650  1.00  0.00           C
ATOM   1252  CG  TYR A 126      89.320 166.340 120.530  1.00  0.00           C
ATOM   1253  CD1 TYR A 126      88.810 167.380 119.840  1.00  0.00           C
ATOM   1254  HD1 TYR A 126      88.990 168.380 120.230  1.00  0.00           H
ATOM   1255  CD2 TYR A 126      89.110 165.040 120.070  1.00  0.00           C
ATOM   1256  HD2 TYR A 126      89.310 164.130 120.630  1.00  0.00           H
ATOM   1257  CE1 TYR A 126      88.270 167.220 118.590  1.00  0.00           C
ATOM   1258  HE1 TYR A 126      88.130 168.110 117.970  1.00  0.00           H
ATOM   1259  CE2 TYR A 126      88.580 164.880 118.810  1.00  0.00           C
ATOM   1260  HE2 TYR A 126      88.180 163.930 118.480  1.00  0.00           H
ATOM   1261  CZ  TYR A 126      88.180 165.940 118.040  1.00  0.00           C
ATOM   1262  OH  TYR A 126      87.790 165.740 116.750  1.00  0.00           O
ATOM   1263  HH  TYR A 126      87.740 166.650 116.340  1.00  0.00           H
ATOM   1264  C   TYR A 126      92.440 166.670 120.150  1.00  0.00           C
ATOM   1265  O   TYR A 126      93.020 167.740 120.080  1.00  0.00           O
ATOM   1266  N   GLN A 127      92.690 165.660 119.350  1.00  0.00           N
ATOM   1267  H   GLN A 127      92.360 164.750 119.630  1.00  0.00           H
ATOM   1268  CA  GLN A 127      93.500 165.690 118.110  1.00  0.00           C
ATOM   1269  CB  GLN A 127      93.800 164.180 117.810  1.00  0.00           C
ATOM   1270  CG  GLN A 127      95.000 163.970 116.900  1.00  0.00           C
ATOM   1271  CD  GLN A 127      94.900 162.550 116.340  1.00  0.00           C
ATOM   1272  OE1 GLN A 127      93.920 161.810 116.370  1.00  0.00           O
ATOM   1273  NE2 GLN A 127      96.080 162.100 116.020  1.00  0.00           N
ATOM   1274 1HE2 GLN A 127      96.850 162.740 115.970  1.00  0.00           H
ATOM   1275 2HE2 GLN A 127      96.130 161.130 115.790  1.00  0.00           H
ATOM   1276  C   GLN A 127      92.640 166.390 117.020  1.00  0.00           C
ATOM   1277  O   GLN A 127      92.100 165.800 116.080  1.00  0.00           O
ATOM   1278  N   CYS A 128      92.600 167.710 117.100  1.00  0.00           N
ATOM   1279  H   CYS A 128      93.100 168.140 117.850  1.00  0.00           H
ATOM   1280  CA  CYS A 128      91.680 168.550 116.330  1.00  0.00           C
ATOM   1281  CB  CYS A 128      90.940 169.510 117.260  1.00  0.00           C
ATOM   1282  SG  CYS A 128      89.420 170.260 116.590  1.00  0.00           S
ATOM   1283  HG  CYS A 128      88.820 169.130 116.220  1.00  0.00           H
ATOM   1284  C   CYS A 128      92.210 169.290 115.100  1.00  0.00           C
ATOM   1285  O   CYS A 128      93.350 169.740 115.010  1.00  0.00           O
ATOM   1286  N   ALA A 129      91.250 169.410 114.200  1.00  0.00           N
ATOM   1287  H   ALA A 129      90.400 168.890 114.320  1.00  0.00           H
ATOM   1288  CA  ALA A 129      91.440 170.030 112.850  1.00  0.00           C
ATOM   1289  CB  ALA A 129      90.350 169.590 111.860  1.00  0.00           C
ATOM   1290  C   ALA A 129      91.410 171.540 113.050  1.00  0.00           C
ATOM   1291  O   ALA A 129      90.600 172.120 113.780  1.00  0.00           O
ATOM   1292  N   MET A 130      92.370 172.160 112.530  1.00  0.00           N
ATOM   1293  H   MET A 130      93.200 171.650 112.290  1.00  0.00           H
ATOM   1294  CA  MET A 130      92.580 173.600 112.570  1.00  0.00           C
ATOM   1295  CB  MET A 130      94.100 173.810 112.410  1.00  0.00           C
ATOM   1296  CG  MET A 130      95.050 173.140 113.340  1.00  0.00           C
ATOM   1297  SD  MET A 130      95.070 173.780 115.070  1.00  0.00           S
ATOM   1298  CE  MET A 130      94.610 172.330 116.000  1.00  0.00           C
ATOM   1299  C   MET A 130      91.760 174.280 111.440  1.00  0.00           C
ATOM   1300  O   MET A 130      92.030 174.060 110.250  1.00  0.00           O
ATOM   1301  N   ARG A 131      90.680 174.940 111.900  1.00  0.00           N
ATOM   1302  H   ARG A 131      90.630 175.180 112.870  1.00  0.00           H
ATOM   1303  CA  ARG A 131      89.940 175.710 110.910  1.00  0.00           C
ATOM   1304  CB  ARG A 131      88.450 175.820 111.200  1.00  0.00           C
ATOM   1305  CG  ARG A 131      87.790 174.430 111.390  1.00  0.00           C
ATOM   1306  CD  ARG A 131      87.360 174.100 112.790  1.00  0.00           C
ATOM   1307  NE  ARG A 131      86.490 172.890 112.770  1.00  0.00           N
ATOM   1308  HE  ARG A 131      85.790 173.000 112.050  1.00  0.00           H
ATOM   1309  CZ  ARG A 131      86.700 171.700 113.290  1.00  0.00           C
ATOM   1310  NH1 ARG A 131      87.900 171.320 113.710  1.00  0.00           N
ATOM   1311 1HH1 ARG A 131      88.700 171.920 113.760  1.00  0.00           H
ATOM   1312 2HH1 ARG A 131      88.030 170.400 114.070  1.00  0.00           H
ATOM   1313  NH2 ARG A 131      85.750 170.780 113.310  1.00  0.00           N
ATOM   1314 1HH2 ARG A 131      84.860 170.930 112.890  1.00  0.00           H
ATOM   1315 2HH2 ARG A 131      85.930 169.880 113.710  1.00  0.00           H
ATOM   1316  C   ARG A 131      90.520 177.100 110.520  1.00  0.00           C
ATOM   1317  O   ARG A 131      91.030 177.770 111.420  1.00  0.00           O
ATOM   1318  N   PRO A 132      90.470 177.550 109.270  1.00  0.00           N
ATOM   1319  CA  PRO A 132      90.970 178.890 108.800  1.00  0.00           C
ATOM   1320  CB  PRO A 132      91.370 178.670 107.350  1.00  0.00           C
ATOM   1321  CG  PRO A 132      90.260 177.730 106.910  1.00  0.00           C
ATOM   1322  CD  PRO A 132      89.900 176.890 108.120  1.00  0.00           C
ATOM   1323  C   PRO A 132      90.100 180.110 109.020  1.00  0.00           C
ATOM   1324  O   PRO A 132      89.940 180.920 108.060  1.00  0.00           O
ATOM   1325  N   ASN A 133      89.850 180.280 110.300  1.00  0.00           N
ATOM   1326  H   ASN A 133      90.070 179.680 111.060  1.00  0.00           H
ATOM   1327  CA  ASN A 133      88.950 181.320 110.900  1.00  0.00           C
ATOM   1328  CB  ASN A 133      87.500 180.910 110.640  1.00  0.00           C
ATOM   1329  CG  ASN A 133      86.390 181.830 111.270  1.00  0.00           C
ATOM   1330  OD1 ASN A 133      86.010 181.700 112.430  1.00  0.00           O
ATOM   1331  ND2 ASN A 133      85.790 182.670 110.470  1.00  0.00           N
ATOM   1332 1HD2 ASN A 133      85.910 182.680 109.480  1.00  0.00           H
ATOM   1333 2HD2 ASN A 133      85.340 183.420 110.950  1.00  0.00           H
ATOM   1334  C   ASN A 133      89.170 181.330 112.430  1.00  0.00           C
ATOM   1335  O   ASN A 133      89.400 180.240 113.050  1.00  0.00           O
ATOM   1336  N   PHE A 134      89.090 182.520 112.990  1.00  0.00           N
ATOM   1337  H   PHE A 134      88.960 183.360 112.460  1.00  0.00           H
ATOM   1338  CA  PHE A 134      89.390 182.750 114.450  1.00  0.00           C
ATOM   1339  CB  PHE A 134      89.700 184.260 114.730  1.00  0.00           C
ATOM   1340  CG  PHE A 134      90.130 184.560 116.110  1.00  0.00           C
ATOM   1341  CD1 PHE A 134      89.340 185.400 116.970  1.00  0.00           C
ATOM   1342  HD1 PHE A 134      88.540 185.930 116.470  1.00  0.00           H
ATOM   1343  CD2 PHE A 134      91.380 184.160 116.560  1.00  0.00           C
ATOM   1344  HD2 PHE A 134      92.080 183.500 116.030  1.00  0.00           H
ATOM   1345  CE1 PHE A 134      89.730 185.700 118.260  1.00  0.00           C
ATOM   1346  HE1 PHE A 134      89.230 186.460 118.860  1.00  0.00           H
ATOM   1347  CE2 PHE A 134      91.800 184.560 117.830  1.00  0.00           C
ATOM   1348  HE2 PHE A 134      92.870 184.510 118.030  1.00  0.00           H
ATOM   1349  CZ  PHE A 134      90.970 185.250 118.710  1.00  0.00           C
ATOM   1350  HZ  PHE A 134      91.360 185.550 119.690  1.00  0.00           H
ATOM   1351  C   PHE A 134      88.340 182.200 115.480  1.00  0.00           C
ATOM   1352  O   PHE A 134      88.590 181.670 116.550  1.00  0.00           O
ATOM   1353  N   THR A 135      87.070 182.240 115.010  1.00  0.00           N
ATOM   1354  H   THR A 135      86.990 181.910 114.070  1.00  0.00           H
ATOM   1355  CA  THR A 135      85.900 182.050 115.870  1.00  0.00           C
ATOM   1356  CB  THR A 135      84.970 183.300 115.870  1.00  0.00           C
ATOM   1357  OG1 THR A 135      84.600 183.500 114.480  1.00  0.00           O
ATOM   1358  HG1 THR A 135      84.360 182.620 114.070  1.00  0.00           H
ATOM   1359  CG2 THR A 135      85.730 184.560 116.330  1.00  0.00           C
ATOM   1360  C   THR A 135      85.110 180.790 115.550  1.00  0.00           C
ATOM   1361  O   THR A 135      84.380 180.640 114.620  1.00  0.00           O
ATOM   1362  N   ILE A 136      85.090 179.890 116.530  1.00  0.00           N
ATOM   1363  H   ILE A 136      85.240 180.170 117.480  1.00  0.00           H
ATOM   1364  CA  ILE A 136      84.440 178.590 116.450  1.00  0.00           C
ATOM   1365  CB  ILE A 136      85.350 177.340 116.160  1.00  0.00           C
ATOM   1366  CG1 ILE A 136      86.210 176.910 117.380  1.00  0.00           C
ATOM   1367  CG2 ILE A 136      86.220 177.380 114.930  1.00  0.00           C
ATOM   1368  CD  ILE A 136      87.370 177.810 117.780  1.00  0.00           C
ATOM   1369  C   ILE A 136      83.340 178.440 117.470  1.00  0.00           C
ATOM   1370  O   ILE A 136      83.440 178.940 118.540  1.00  0.00           O
ATOM   1371  N   LYS A 137      82.260 177.810 117.050  1.00  0.00           N
ATOM   1372  H   LYS A 137      82.170 177.550 116.090  1.00  0.00           H
ATOM   1373  CA  LYS A 137      81.090 177.420 117.910  1.00  0.00           C
ATOM   1374  CB  LYS A 137      79.940 176.970 117.050  1.00  0.00           C
ATOM   1375  CG  LYS A 137      78.680 176.900 117.910  1.00  0.00           C
ATOM   1376  CD  LYS A 137      77.650 178.100 117.770  1.00  0.00           C
ATOM   1377  CE  LYS A 137      77.280 178.370 116.320  1.00  0.00           C
ATOM   1378  NZ  LYS A 137      76.520 177.410 115.480  1.00  0.00           N
ATOM   1379  HZ1 LYS A 137      77.100 176.660 115.160  1.00  0.00           H
ATOM   1380  HZ2 LYS A 137      75.810 176.890 115.960  1.00  0.00           H
ATOM   1381  HZ3 LYS A 137      76.150 177.880 114.680  1.00  0.00           H
ATOM   1382  C   LYS A 137      81.450 176.320 118.990  1.00  0.00           C
ATOM   1383  O   LYS A 137      82.090 175.310 118.750  1.00  0.00           O
ATOM   1384  N   GLY A 138      81.320 176.750 120.300  1.00  0.00           N
ATOM   1385  H   GLY A 138      80.830 177.600 120.500  1.00  0.00           H
ATOM   1386  CA  GLY A 138      81.840 176.080 121.530  1.00  0.00           C
ATOM   1387  C   GLY A 138      81.320 176.520 122.960  1.00  0.00           C
ATOM   1388  O   GLY A 138      81.610 177.630 123.480  1.00  0.00           O
ATOM   1389  N   SER A 139      80.490 175.620 123.560  1.00  0.00           N
ATOM   1390  H   SER A 139      80.600 174.650 123.330  1.00  0.00           H
ATOM   1391  CA  SER A 139      79.600 175.980 124.680  1.00  0.00           C
ATOM   1392  CB  SER A 139      78.270 175.170 124.590  1.00  0.00           C
ATOM   1393  OG  SER A 139      77.310 175.590 125.530  1.00  0.00           O
ATOM   1394  HG  SER A 139      76.540 176.070 125.120  1.00  0.00           H
ATOM   1395  C   SER A 139      80.290 175.810 126.020  1.00  0.00           C
ATOM   1396  O   SER A 139      79.940 174.800 126.690  1.00  0.00           O
ATOM   1397  N   PHE A 140      81.330 176.610 126.290  1.00  0.00           N
ATOM   1398  H   PHE A 140      81.730 177.200 125.590  1.00  0.00           H
ATOM   1399  CA  PHE A 140      81.960 176.860 127.580  1.00  0.00           C
ATOM   1400  CB  PHE A 140      83.380 176.110 127.680  1.00  0.00           C
ATOM   1401  CG  PHE A 140      83.600 175.580 129.050  1.00  0.00           C
ATOM   1402  CD1 PHE A 140      84.260 176.330 130.030  1.00  0.00           C
ATOM   1403  HD1 PHE A 140      84.290 177.420 129.980  1.00  0.00           H
ATOM   1404  CD2 PHE A 140      83.110 174.340 129.320  1.00  0.00           C
ATOM   1405  HD2 PHE A 140      82.470 173.850 128.590  1.00  0.00           H
ATOM   1406  CE1 PHE A 140      84.540 175.700 131.240  1.00  0.00           C
ATOM   1407  HE1 PHE A 140      85.360 176.010 131.900  1.00  0.00           H
ATOM   1408  CE2 PHE A 140      83.310 173.740 130.540  1.00  0.00           C
ATOM   1409  HE2 PHE A 140      82.710 172.900 130.870  1.00  0.00           H
ATOM   1410  CZ  PHE A 140      84.110 174.400 131.520  1.00  0.00           C
ATOM   1411  HZ  PHE A 140      84.310 173.980 132.500  1.00  0.00           H
ATOM   1412  C   PHE A 140      82.260 178.380 127.640  1.00  0.00           C
ATOM   1413  O   PHE A 140      82.660 179.050 126.680  1.00  0.00           O
ATOM   1414  N   LEU A 141      82.010 178.930 128.840  1.00  0.00           N
ATOM   1415  H   LEU A 141      81.770 178.370 129.640  1.00  0.00           H
ATOM   1416  CA  LEU A 141      82.300 180.360 129.190  1.00  0.00           C
ATOM   1417  CB  LEU A 141      80.940 181.000 129.460  1.00  0.00           C
ATOM   1418  CG  LEU A 141      80.310 181.770 128.290  1.00  0.00           C
ATOM   1419  CD1 LEU A 141      81.260 182.840 127.750  1.00  0.00           C
ATOM   1420  CD2 LEU A 141      79.690 180.820 127.240  1.00  0.00           C
ATOM   1421  C   LEU A 141      83.160 180.430 130.510  1.00  0.00           C
ATOM   1422  O   LEU A 141      82.820 179.940 131.510  1.00  0.00           O
ATOM   1423  N   ASN A 142      84.340 181.020 130.360  1.00  0.00           N
ATOM   1424  H   ASN A 142      84.770 181.080 129.460  1.00  0.00           H
ATOM   1425  CA  ASN A 142      85.260 181.350 131.450  1.00  0.00           C
ATOM   1426  CB  ASN A 142      84.580 182.410 132.300  1.00  0.00           C
ATOM   1427  CG  ASN A 142      84.370 183.750 131.650  1.00  0.00           C
ATOM   1428  OD1 ASN A 142      85.350 184.470 131.330  1.00  0.00           O
ATOM   1429  ND2 ASN A 142      83.190 183.910 131.140  1.00  0.00           N
ATOM   1430 1HD2 ASN A 142      82.500 183.210 131.310  1.00  0.00           H
ATOM   1431 2HD2 ASN A 142      82.980 184.830 130.780  1.00  0.00           H
ATOM   1432  C   ASN A 142      85.740 180.120 132.200  1.00  0.00           C
ATOM   1433  O   ASN A 142      85.350 179.850 133.320  1.00  0.00           O
ATOM   1434  N   GLY A 143      86.570 179.310 131.550  1.00  0.00           N
ATOM   1435  H   GLY A 143      86.880 179.480 130.610  1.00  0.00           H
ATOM   1436  CA  GLY A 143      87.150 178.070 132.020  1.00  0.00           C
ATOM   1437  C   GLY A 143      88.200 177.450 131.040  1.00  0.00           C
ATOM   1438  O   GLY A 143      89.190 176.900 131.620  1.00  0.00           O
ATOM   1439  N   SER A 144      87.890 177.380 129.760  1.00  0.00           N
ATOM   1440  H   SER A 144      86.950 177.610 129.480  1.00  0.00           H
ATOM   1441  CA  SER A 144      88.780 176.680 128.770  1.00  0.00           C
ATOM   1442  CB  SER A 144      88.040 176.010 127.630  1.00  0.00           C
ATOM   1443  OG  SER A 144      87.480 177.010 126.800  1.00  0.00           O
ATOM   1444  HG  SER A 144      86.880 177.530 127.410  1.00  0.00           H
ATOM   1445  C   SER A 144      89.830 177.610 128.190  1.00  0.00           C
ATOM   1446  O   SER A 144      90.930 177.020 127.800  1.00  0.00           O
ATOM   1447  N   CYS A 145      89.540 178.940 128.140  1.00  0.00           N
ATOM   1448  H   CYS A 145      88.620 179.280 128.350  1.00  0.00           H
ATOM   1449  CA  CYS A 145      90.500 179.880 127.570  1.00  0.00           C
ATOM   1450  CB  CYS A 145      89.910 181.290 127.560  1.00  0.00           C
ATOM   1451  SG  CYS A 145      89.520 181.750 129.290  1.00  0.00           S
ATOM   1452  HG  CYS A 145      88.290 181.260 129.310  1.00  0.00           H
ATOM   1453  C   CYS A 145      91.910 179.890 128.110  1.00  0.00           C
ATOM   1454  O   CYS A 145      92.020 179.680 129.280  1.00  0.00           O
ATOM   1455  N   GLY A 146      92.740 179.400 127.180  1.00  0.00           N
ATOM   1456  H   GLY A 146      92.440 179.350 126.230  1.00  0.00           H
ATOM   1457  CA  GLY A 146      94.150 179.010 127.450  1.00  0.00           C
ATOM   1458  C   GLY A 146      94.570 177.590 126.880  1.00  0.00           C
ATOM   1459  O   GLY A 146      95.680 177.600 126.400  1.00  0.00           O
ATOM   1460  N   SER A 147      93.620 176.610 126.820  1.00  0.00           N
ATOM   1461  H   SER A 147      92.760 176.760 127.310  1.00  0.00           H
ATOM   1462  CA  SER A 147      93.690 175.270 126.260  1.00  0.00           C
ATOM   1463  CB  SER A 147      92.390 174.590 125.980  1.00  0.00           C
ATOM   1464  OG  SER A 147      91.780 174.230 127.210  1.00  0.00           O
ATOM   1465  HG  SER A 147      91.300 175.050 127.520  1.00  0.00           H
ATOM   1466  C   SER A 147      94.610 175.110 124.990  1.00  0.00           C
ATOM   1467  O   SER A 147      94.280 175.720 123.990  1.00  0.00           O
ATOM   1468  N   VAL A 148      95.760 174.470 125.170  1.00  0.00           N
ATOM   1469  H   VAL A 148      95.840 173.670 125.760  1.00  0.00           H
ATOM   1470  CA  VAL A 148      96.890 174.540 124.200  1.00  0.00           C
ATOM   1471  CB  VAL A 148      98.240 174.670 125.010  1.00  0.00           C
ATOM   1472  CG1 VAL A 148      98.460 176.100 125.550  1.00  0.00           C
ATOM   1473  CG2 VAL A 148      98.380 173.650 126.120  1.00  0.00           C
ATOM   1474  C   VAL A 148      96.910 173.400 123.180  1.00  0.00           C
ATOM   1475  O   VAL A 148      96.560 172.260 123.510  1.00  0.00           O
ATOM   1476  N   GLY A 149      97.440 173.600 122.020  1.00  0.00           N
ATOM   1477  H   GLY A 149      97.830 174.510 121.860  1.00  0.00           H
ATOM   1478  CA  GLY A 149      97.490 172.610 120.920  1.00  0.00           C
ATOM   1479  C   GLY A 149      98.920 172.300 120.460  1.00  0.00           C
ATOM   1480  O   GLY A 149      99.600 173.270 120.070  1.00  0.00           O
ATOM   1481  N   PHE A 150      99.370 171.070 120.680  1.00  0.00           N
ATOM   1482  H   PHE A 150      98.790 170.330 121.030  1.00  0.00           H
ATOM   1483  CA  PHE A 150     100.740 170.710 120.400  1.00  0.00           C
ATOM   1484  CB  PHE A 150     101.510 170.330 121.690  1.00  0.00           C
ATOM   1485  CG  PHE A 150     101.000 169.210 122.610  1.00  0.00           C
ATOM   1486  CD1 PHE A 150     100.070 169.340 123.640  1.00  0.00           C
ATOM   1487  HD1 PHE A 150      99.520 170.280 123.740  1.00  0.00           H
ATOM   1488  CD2 PHE A 150     101.720 168.040 122.440  1.00  0.00           C
ATOM   1489  HD2 PHE A 150     102.560 168.010 121.740  1.00  0.00           H
ATOM   1490  CE1 PHE A 150      99.950 168.340 124.520  1.00  0.00           C
ATOM   1491  HE1 PHE A 150      99.050 168.320 125.140  1.00  0.00           H
ATOM   1492  CE2 PHE A 150     101.670 167.100 123.410  1.00  0.00           C
ATOM   1493  HE2 PHE A 150     102.400 166.290 123.500  1.00  0.00           H
ATOM   1494  CZ  PHE A 150     100.810 167.230 124.510  1.00  0.00           C
ATOM   1495  HZ  PHE A 150     100.710 166.430 125.240  1.00  0.00           H
ATOM   1496  C   PHE A 150     100.840 169.650 119.280  1.00  0.00           C
ATOM   1497  O   PHE A 150      99.930 168.840 118.990  1.00  0.00           O
ATOM   1498  N   ASN A 151     102.110 169.550 118.840  1.00  0.00           N
ATOM   1499  H   ASN A 151     102.860 170.200 119.010  1.00  0.00           H
ATOM   1500  CA  ASN A 151     102.530 168.410 118.000  1.00  0.00           C
ATOM   1501  CB  ASN A 151     102.770 168.780 116.550  1.00  0.00           C
ATOM   1502  CG  ASN A 151     102.510 167.610 115.660  1.00  0.00           C
ATOM   1503  OD1 ASN A 151     101.400 167.020 115.620  1.00  0.00           O
ATOM   1504  ND2 ASN A 151     103.550 167.240 114.880  1.00  0.00           N
ATOM   1505 1HD2 ASN A 151     104.390 167.790 114.910  1.00  0.00           H
ATOM   1506 2HD2 ASN A 151     103.410 166.500 114.230  1.00  0.00           H
ATOM   1507  C   ASN A 151     103.840 167.990 118.590  1.00  0.00           C
ATOM   1508  O   ASN A 151     104.690 168.840 118.870  1.00  0.00           O
ATOM   1509  N   ILE A 152     104.070 166.700 118.380  1.00  0.00           N
ATOM   1510  H   ILE A 152     103.270 166.110 118.250  1.00  0.00           H
ATOM   1511  CA  ILE A 152     105.360 166.050 118.750  1.00  0.00           C
ATOM   1512  CB  ILE A 152     105.240 165.160 120.030  1.00  0.00           C
ATOM   1513  CG1 ILE A 152     105.420 166.070 121.250  1.00  0.00           C
ATOM   1514  CG2 ILE A 152     106.290 164.060 120.160  1.00  0.00           C
ATOM   1515  CD  ILE A 152     104.980 165.470 122.560  1.00  0.00           C
ATOM   1516  C   ILE A 152     106.060 165.460 117.520  1.00  0.00           C
ATOM   1517  O   ILE A 152     105.530 164.670 116.710  1.00  0.00           O
ATOM   1518  N   ASP A 153     107.130 166.160 117.320  1.00  0.00           N
ATOM   1519  H   ASP A 153     107.250 167.050 117.760  1.00  0.00           H
ATOM   1520  CA  ASP A 153     108.130 165.900 116.250  1.00  0.00           C
ATOM   1521  CB  ASP A 153     108.280 167.230 115.480  1.00  0.00           C
ATOM   1522  CG  ASP A 153     107.130 167.690 114.590  1.00  0.00           C
ATOM   1523  OD1 ASP A 153     106.180 168.380 115.050  1.00  0.00           O
ATOM   1524  OD2 ASP A 153     107.230 167.350 113.390  1.00  0.00           O
ATOM   1525  C   ASP A 153     109.440 165.350 116.740  1.00  0.00           C
ATOM   1526  O   ASP A 153     110.290 166.090 117.220  1.00  0.00           O
ATOM   1527  N   TYR A 154     109.410 164.000 116.940  1.00  0.00           N
ATOM   1528  H   TYR A 154     108.730 163.420 116.470  1.00  0.00           H
ATOM   1529  CA  TYR A 154     110.540 163.220 117.550  1.00  0.00           C
ATOM   1530  CB  TYR A 154     111.720 163.050 116.530  1.00  0.00           C
ATOM   1531  CG  TYR A 154     112.770 161.900 116.850  1.00  0.00           C
ATOM   1532  CD1 TYR A 154     114.110 162.180 117.070  1.00  0.00           C
ATOM   1533  HD1 TYR A 154     114.520 163.190 117.040  1.00  0.00           H
ATOM   1534  CD2 TYR A 154     112.310 160.580 116.690  1.00  0.00           C
ATOM   1535  HD2 TYR A 154     111.330 160.210 117.010  1.00  0.00           H
ATOM   1536  CE1 TYR A 154     115.060 161.160 117.010  1.00  0.00           C
ATOM   1537  HE1 TYR A 154     116.110 161.460 116.900  1.00  0.00           H
ATOM   1538  CE2 TYR A 154     113.280 159.590 116.720  1.00  0.00           C
ATOM   1539  HE2 TYR A 154     112.900 158.580 116.650  1.00  0.00           H
ATOM   1540  CZ  TYR A 154     114.640 159.850 116.860  1.00  0.00           C
ATOM   1541  OH  TYR A 154     115.440 158.830 116.870  1.00  0.00           O
ATOM   1542  HH  TYR A 154     116.220 158.980 117.470  1.00  0.00           H
ATOM   1543  C   TYR A 154     110.900 163.610 118.960  1.00  0.00           C
ATOM   1544  O   TYR A 154     110.350 163.100 119.910  1.00  0.00           O
ATOM   1545  N   ASP A 155     111.810 164.580 119.090  1.00  0.00           N
ATOM   1546  H   ASP A 155     112.430 164.770 118.330  1.00  0.00           H
ATOM   1547  CA  ASP A 155     112.240 165.350 120.250  1.00  0.00           C
ATOM   1548  CB  ASP A 155     113.720 165.720 120.090  1.00  0.00           C
ATOM   1549  CG  ASP A 155     114.120 166.120 118.670  1.00  0.00           C
ATOM   1550  OD1 ASP A 155     114.180 167.360 118.440  1.00  0.00           O
ATOM   1551  OD2 ASP A 155     114.280 165.190 117.900  1.00  0.00           O
ATOM   1552  C   ASP A 155     111.360 166.570 120.650  1.00  0.00           C
ATOM   1553  O   ASP A 155     110.860 166.630 121.750  1.00  0.00           O
ATOM   1554  N   CYS A 156     111.040 167.340 119.640  1.00  0.00           N
ATOM   1555  H   CYS A 156     110.870 166.950 118.730  1.00  0.00           H
ATOM   1556  CA  CYS A 156     110.590 168.750 119.740  1.00  0.00           C
ATOM   1557  CB  CYS A 156     111.180 169.430 118.470  1.00  0.00           C
ATOM   1558  SG  CYS A 156     112.930 169.840 118.370  1.00  0.00           S
ATOM   1559  HG  CYS A 156     113.430 168.620 118.530  1.00  0.00           H
ATOM   1560  C   CYS A 156     109.090 168.960 119.720  1.00  0.00           C
ATOM   1561  O   CYS A 156     108.310 168.170 119.100  1.00  0.00           O
ATOM   1562  N   VAL A 157     108.670 169.700 120.720  1.00  0.00           N
ATOM   1563  H   VAL A 157     109.300 169.860 121.480  1.00  0.00           H
ATOM   1564  CA  VAL A 157     107.280 170.090 120.870  1.00  0.00           C
ATOM   1565  CB  VAL A 157     106.860 170.210 122.320  1.00  0.00           C
ATOM   1566  CG1 VAL A 157     105.410 170.400 122.450  1.00  0.00           C
ATOM   1567  CG2 VAL A 157     107.110 168.960 123.160  1.00  0.00           C
ATOM   1568  C   VAL A 157     106.830 171.400 120.150  1.00  0.00           C
ATOM   1569  O   VAL A 157     107.330 172.520 120.330  1.00  0.00           O
ATOM   1570  N   SER A 158     106.410 171.090 118.960  1.00  0.00           N
ATOM   1571  H   SER A 158     106.420 170.120 118.720  1.00  0.00           H
ATOM   1572  CA  SER A 158     105.940 172.010 117.920  1.00  0.00           C
ATOM   1573  CB  SER A 158     105.700 171.220 116.610  1.00  0.00           C
ATOM   1574  OG  SER A 158     106.870 170.440 116.390  1.00  0.00           O
ATOM   1575  HG  SER A 158     106.610 169.570 115.980  1.00  0.00           H
ATOM   1576  C   SER A 158     104.690 172.620 118.370  1.00  0.00           C
ATOM   1577  O   SER A 158     103.690 171.870 118.490  1.00  0.00           O
ATOM   1578  N   PHE A 159     104.780 173.920 118.840  1.00  0.00           N
ATOM   1579  H   PHE A 159     105.630 174.430 118.860  1.00  0.00           H
ATOM   1580  CA  PHE A 159     103.600 174.450 119.550  1.00  0.00           C
ATOM   1581  CB  PHE A 159     103.920 175.270 120.730  1.00  0.00           C
ATOM   1582  CG  PHE A 159     103.880 174.340 122.030  1.00  0.00           C
ATOM   1583  CD1 PHE A 159     105.030 174.380 122.860  1.00  0.00           C
ATOM   1584  HD1 PHE A 159     106.010 174.760 122.560  1.00  0.00           H
ATOM   1585  CD2 PHE A 159     102.830 173.610 122.450  1.00  0.00           C
ATOM   1586  HD2 PHE A 159     102.060 173.340 121.730  1.00  0.00           H
ATOM   1587  CE1 PHE A 159     104.940 173.780 124.070  1.00  0.00           C
ATOM   1588  HE1 PHE A 159     105.750 174.070 124.740  1.00  0.00           H
ATOM   1589  CE2 PHE A 159     102.720 173.090 123.720  1.00  0.00           C
ATOM   1590  HE2 PHE A 159     101.820 172.550 124.000  1.00  0.00           H
ATOM   1591  CZ  PHE A 159     103.790 173.170 124.550  1.00  0.00           C
ATOM   1592  HZ  PHE A 159     103.680 172.890 125.590  1.00  0.00           H
ATOM   1593  C   PHE A 159     102.680 175.230 118.630  1.00  0.00           C
ATOM   1594  O   PHE A 159     102.930 176.350 118.210  1.00  0.00           O
ATOM   1595  N   CYS A 160     101.810 174.400 118.100  1.00  0.00           N
ATOM   1596  H   CYS A 160     101.590 173.540 118.570  1.00  0.00           H
ATOM   1597  CA  CYS A 160     100.790 174.860 117.130  1.00  0.00           C
ATOM   1598  CB  CYS A 160     100.240 173.660 116.400  1.00  0.00           C
ATOM   1599  SG  CYS A 160     101.540 172.850 115.480  1.00  0.00           S
ATOM   1600  HG  CYS A 160     100.820 171.870 114.940  1.00  0.00           H
ATOM   1601  C   CYS A 160      99.680 175.870 117.510  1.00  0.00           C
ATOM   1602  O   CYS A 160      99.910 177.060 117.530  1.00  0.00           O
ATOM   1603  N   TYR A 161      98.630 175.380 118.230  1.00  0.00           N
ATOM   1604  H   TYR A 161      98.750 174.550 118.780  1.00  0.00           H
ATOM   1605  CA  TYR A 161      97.420 176.120 118.610  1.00  0.00           C
ATOM   1606  CB  TYR A 161      96.260 175.160 118.350  1.00  0.00           C
ATOM   1607  CG  TYR A 161      94.910 175.780 118.550  1.00  0.00           C
ATOM   1608  CD1 TYR A 161      94.380 176.650 117.650  1.00  0.00           C
ATOM   1609  HD1 TYR A 161      94.910 176.910 116.730  1.00  0.00           H
ATOM   1610  CD2 TYR A 161      94.150 175.390 119.690  1.00  0.00           C
ATOM   1611  HD2 TYR A 161      94.570 174.730 120.440  1.00  0.00           H
ATOM   1612  CE1 TYR A 161      93.110 177.180 117.790  1.00  0.00           C
ATOM   1613  HE1 TYR A 161      92.740 177.960 117.130  1.00  0.00           H
ATOM   1614  CE2 TYR A 161      92.900 175.860 119.930  1.00  0.00           C
ATOM   1615  HE2 TYR A 161      92.650 175.950 120.990  1.00  0.00           H
ATOM   1616  CZ  TYR A 161      92.390 176.740 118.940  1.00  0.00           C
ATOM   1617  OH  TYR A 161      91.080 177.120 119.010  1.00  0.00           O
ATOM   1618  HH  TYR A 161      90.740 176.970 119.940  1.00  0.00           H
ATOM   1619  C   TYR A 161      97.390 176.650 120.060  1.00  0.00           C
ATOM   1620  O   TYR A 161      98.060 176.180 120.930  1.00  0.00           O
ATOM   1621  N   MET A 162      96.550 177.650 120.300  1.00  0.00           N
ATOM   1622  H   MET A 162      96.180 178.260 119.600  1.00  0.00           H
ATOM   1623  CA  MET A 162      96.300 178.160 121.680  1.00  0.00           C
ATOM   1624  CB  MET A 162      97.390 179.160 122.120  1.00  0.00           C
ATOM   1625  CG  MET A 162      97.110 179.710 123.530  1.00  0.00           C
ATOM   1626  SD  MET A 162      98.380 180.750 124.300  1.00  0.00           S
ATOM   1627  CE  MET A 162      98.470 179.890 125.840  1.00  0.00           C
ATOM   1628  C   MET A 162      94.910 178.770 121.730  1.00  0.00           C
ATOM   1629  O   MET A 162      94.470 179.660 120.940  1.00  0.00           O
ATOM   1630  N   HIS A 163      94.020 178.200 122.470  1.00  0.00           N
ATOM   1631  H   HIS A 163      94.120 177.240 122.740  1.00  0.00           H
ATOM   1632  CA  HIS A 163      92.670 178.800 122.800  1.00  0.00           C
ATOM   1633  CB  HIS A 163      91.920 177.790 123.620  1.00  0.00           C
ATOM   1634  CG  HIS A 163      90.500 177.350 123.030  1.00  0.00           C
ATOM   1635  ND1 HIS A 163      90.150 177.110 121.800  1.00  0.00           N
ATOM   1636  CD2 HIS A 163      89.350 177.190 123.710  1.00  0.00           C
ATOM   1637  HD2 HIS A 163      89.310 177.370 124.780  1.00  0.00           H
ATOM   1638  CE1 HIS A 163      88.910 176.720 121.670  1.00  0.00           C
ATOM   1639  HE1 HIS A 163      88.360 176.530 120.750  1.00  0.00           H
ATOM   1640  NE2 HIS A 163      88.370 176.770 122.870  1.00  0.00           N
ATOM   1641  HE2 HIS A 163      87.450 176.610 123.210  1.00  0.00           H
ATOM   1642  C   HIS A 163      92.550 180.180 123.470  1.00  0.00           C
ATOM   1643  O   HIS A 163      92.200 180.260 124.690  1.00  0.00           O
ATOM   1644  N   HIS A 164      92.460 181.270 122.700  1.00  0.00           N
ATOM   1645  H   HIS A 164      91.860 181.270 121.900  1.00  0.00           H
ATOM   1646  CA  HIS A 164      92.780 182.640 123.090  1.00  0.00           C
ATOM   1647  CB  HIS A 164      93.250 183.370 121.840  1.00  0.00           C
ATOM   1648  CG  HIS A 164      94.780 183.290 121.800  1.00  0.00           C
ATOM   1649  ND1 HIS A 164      95.540 184.000 122.590  1.00  0.00           N
ATOM   1650  CD2 HIS A 164      95.570 182.550 121.030  1.00  0.00           C
ATOM   1651  HD2 HIS A 164      95.260 181.970 120.160  1.00  0.00           H
ATOM   1652  CE1 HIS A 164      96.800 183.700 122.450  1.00  0.00           C
ATOM   1653  HE1 HIS A 164      97.620 184.060 123.060  1.00  0.00           H
ATOM   1654  NE2 HIS A 164      96.800 182.830 121.470  1.00  0.00           N
ATOM   1655  HE2 HIS A 164      97.620 182.490 121.020  1.00  0.00           H
ATOM   1656  C   HIS A 164      91.630 183.360 123.840  1.00  0.00           C
ATOM   1657  O   HIS A 164      91.960 184.200 124.640  1.00  0.00           O
ATOM   1658  N   MET A 165      90.370 183.120 123.520  1.00  0.00           N
ATOM   1659  H   MET A 165      90.210 182.560 122.710  1.00  0.00           H
ATOM   1660  CA  MET A 165      89.130 183.730 124.030  1.00  0.00           C
ATOM   1661  CB  MET A 165      88.710 184.930 123.190  1.00  0.00           C
ATOM   1662  CG  MET A 165      89.230 186.170 123.870  1.00  0.00           C
ATOM   1663  SD  MET A 165      88.490 187.680 123.130  1.00  0.00           S
ATOM   1664  CE  MET A 165      89.520 188.960 123.860  1.00  0.00           C
ATOM   1665  C   MET A 165      87.890 182.810 124.180  1.00  0.00           C
ATOM   1666  O   MET A 165      87.650 181.970 123.340  1.00  0.00           O
ATOM   1667  N   GLU A 166      86.990 183.230 125.060  1.00  0.00           N
ATOM   1668  H   GLU A 166      87.310 183.720 125.870  1.00  0.00           H
ATOM   1669  CA  GLU A 166      85.680 182.500 125.250  1.00  0.00           C
ATOM   1670  CB  GLU A 166      85.640 181.720 126.570  1.00  0.00           C
ATOM   1671  CG  GLU A 166      86.440 180.370 126.500  1.00  0.00           C
ATOM   1672  CD  GLU A 166      86.340 179.720 127.910  1.00  0.00           C
ATOM   1673  OE1 GLU A 166      85.780 178.650 128.110  1.00  0.00           O
ATOM   1674  OE2 GLU A 166      87.190 180.130 128.790  1.00  0.00           O
ATOM   1675  C   GLU A 166      84.480 183.480 125.320  1.00  0.00           C
ATOM   1676  O   GLU A 166      84.360 184.370 126.200  1.00  0.00           O
ATOM   1677  N   LEU A 167      83.590 183.360 124.380  1.00  0.00           N
ATOM   1678  H   LEU A 167      83.660 182.580 123.750  1.00  0.00           H
ATOM   1679  CA  LEU A 167      82.530 184.390 124.060  1.00  0.00           C
ATOM   1680  CB  LEU A 167      82.500 184.770 122.510  1.00  0.00           C
ATOM   1681  CG  LEU A 167      83.760 185.320 121.820  1.00  0.00           C
ATOM   1682  CD1 LEU A 167      84.430 186.580 122.390  1.00  0.00           C
ATOM   1683  CD2 LEU A 167      84.720 184.100 121.640  1.00  0.00           C
ATOM   1684  C   LEU A 167      81.070 183.870 124.330  1.00  0.00           C
ATOM   1685  O   LEU A 167      80.800 182.660 124.400  1.00  0.00           O
ATOM   1686  N   PRO A 168      80.100 184.710 124.730  1.00  0.00           N
ATOM   1687  CA  PRO A 168      78.660 184.360 124.940  1.00  0.00           C
ATOM   1688  CB  PRO A 168      78.030 185.660 125.310  1.00  0.00           C
ATOM   1689  CG  PRO A 168      79.110 186.460 126.160  1.00  0.00           C
ATOM   1690  CD  PRO A 168      80.340 186.070 125.290  1.00  0.00           C
ATOM   1691  C   PRO A 168      77.970 183.910 123.570  1.00  0.00           C
ATOM   1692  O   PRO A 168      78.490 184.050 122.460  1.00  0.00           O
ATOM   1693  N   THR A 169      76.770 183.340 123.660  1.00  0.00           N
ATOM   1694  H   THR A 169      76.130 183.790 124.280  1.00  0.00           H
ATOM   1695  CA  THR A 169      76.090 182.330 122.800  1.00  0.00           C
ATOM   1696  CB  THR A 169      75.360 182.900 121.500  1.00  0.00           C
ATOM   1697  OG1 THR A 169      76.120 183.760 120.710  1.00  0.00           O
ATOM   1698  HG1 THR A 169      76.910 183.910 121.290  1.00  0.00           H
ATOM   1699  CG2 THR A 169      73.990 183.370 121.890  1.00  0.00           C
ATOM   1700  C   THR A 169      76.980 181.130 122.420  1.00  0.00           C
ATOM   1701  O   THR A 169      76.880 180.480 121.380  1.00  0.00           O
ATOM   1702  N   GLY A 170      77.640 180.580 123.480  1.00  0.00           N
ATOM   1703  H   GLY A 170      77.300 180.620 124.420  1.00  0.00           H
ATOM   1704  CA  GLY A 170      78.730 179.610 123.350  1.00  0.00           C
ATOM   1705  C   GLY A 170      79.620 179.660 122.120  1.00  0.00           C
ATOM   1706  O   GLY A 170      79.570 178.620 121.420  1.00  0.00           O
ATOM   1707  N   VAL A 171      80.400 180.730 122.000  1.00  0.00           N
ATOM   1708  H   VAL A 171      80.430 181.430 122.720  1.00  0.00           H
ATOM   1709  CA  VAL A 171      81.380 180.890 120.900  1.00  0.00           C
ATOM   1710  CB  VAL A 171      81.120 182.240 120.100  1.00  0.00           C
ATOM   1711  CG1 VAL A 171      81.990 182.480 118.860  1.00  0.00           C
ATOM   1712  CG2 VAL A 171      79.650 182.310 119.770  1.00  0.00           C
ATOM   1713  C   VAL A 171      82.810 180.910 121.490  1.00  0.00           C
ATOM   1714  O   VAL A 171      83.030 181.430 122.580  1.00  0.00           O
ATOM   1715  N   HIS A 172      83.720 180.160 120.820  1.00  0.00           N
ATOM   1716  H   HIS A 172      83.450 179.650 120.010  1.00  0.00           H
ATOM   1717  CA  HIS A 172      85.160 180.030 121.210  1.00  0.00           C
ATOM   1718  CB  HIS A 172      85.470 178.550 121.260  1.00  0.00           C
ATOM   1719  CG  HIS A 172      85.050 177.820 122.560  1.00  0.00           C
ATOM   1720  ND1 HIS A 172      85.320 176.530 122.830  1.00  0.00           N
ATOM   1721  CD2 HIS A 172      84.610 178.410 123.670  1.00  0.00           C
ATOM   1722  HD2 HIS A 172      84.040 179.340 123.750  1.00  0.00           H
ATOM   1723  CE1 HIS A 172      85.300 176.430 124.140  1.00  0.00           C
ATOM   1724  HE1 HIS A 172      85.430 175.550 124.780  1.00  0.00           H
ATOM   1725  NE2 HIS A 172      84.880 177.600 124.680  1.00  0.00           N
ATOM   1726  HE2 HIS A 172      84.530 177.730 125.610  1.00  0.00           H
ATOM   1727  C   HIS A 172      86.070 180.750 120.240  1.00  0.00           C
ATOM   1728  O   HIS A 172      85.910 180.540 119.030  1.00  0.00           O
ATOM   1729  N   ALA A 173      87.080 181.420 120.690  1.00  0.00           N
ATOM   1730  H   ALA A 173      87.370 181.510 121.650  1.00  0.00           H
ATOM   1731  CA  ALA A 173      88.090 182.060 119.830  1.00  0.00           C
ATOM   1732  CB  ALA A 173      88.010 183.560 120.090  1.00  0.00           C
ATOM   1733  C   ALA A 173      89.540 181.550 120.150  1.00  0.00           C
ATOM   1734  O   ALA A 173      90.110 181.700 121.230  1.00  0.00           O
ATOM   1735  N   GLY A 174      90.260 181.270 119.130  1.00  0.00           N
ATOM   1736  H   GLY A 174      89.830 181.410 118.240  1.00  0.00           H
ATOM   1737  CA  GLY A 174      91.620 180.760 119.250  1.00  0.00           C
ATOM   1738  C   GLY A 174      92.500 180.980 117.980  1.00  0.00           C
ATOM   1739  O   GLY A 174      92.040 181.220 116.830  1.00  0.00           O
ATOM   1740  N   THR A 175      93.820 180.740 118.110  1.00  0.00           N
ATOM   1741  H   THR A 175      94.150 180.170 118.860  1.00  0.00           H
ATOM   1742  CA  THR A 175      94.830 180.780 116.980  1.00  0.00           C
ATOM   1743  CB  THR A 175      95.050 182.190 116.270  1.00  0.00           C
ATOM   1744  OG1 THR A 175      95.810 181.970 115.060  1.00  0.00           O
ATOM   1745  HG1 THR A 175      95.710 182.780 114.480  1.00  0.00           H
ATOM   1746  CG2 THR A 175      95.590 183.330 117.080  1.00  0.00           C
ATOM   1747  C   THR A 175      96.140 180.290 117.510  1.00  0.00           C
ATOM   1748  O   THR A 175      96.030 179.580 118.520  1.00  0.00           O
ATOM   1749  N   ASP A 176      97.290 180.660 117.060  1.00  0.00           N
ATOM   1750  H   ASP A 176      97.290 181.310 116.300  1.00  0.00           H
ATOM   1751  CA  ASP A 176      98.580 180.120 117.560  1.00  0.00           C
ATOM   1752  CB  ASP A 176      99.630 180.300 116.480  1.00  0.00           C
ATOM   1753  CG  ASP A 176      99.940 181.730 116.070  1.00  0.00           C
ATOM   1754  OD1 ASP A 176      99.040 182.390 115.440  1.00  0.00           O
ATOM   1755  OD2 ASP A 176     100.890 182.330 116.560  1.00  0.00           O
ATOM   1756  C   ASP A 176      99.020 180.800 118.900  1.00  0.00           C
ATOM   1757  O   ASP A 176      98.410 181.710 119.410  1.00  0.00           O
ATOM   1758  N   LEU A 177     100.270 180.410 119.310  1.00  0.00           N
ATOM   1759  H   LEU A 177     100.920 179.900 118.740  1.00  0.00           H
ATOM   1760  CA  LEU A 177     100.950 181.030 120.480  1.00  0.00           C
ATOM   1761  CB  LEU A 177     101.830 179.940 121.120  1.00  0.00           C
ATOM   1762  CG  LEU A 177     100.980 178.890 121.810  1.00  0.00           C
ATOM   1763  CD1 LEU A 177     100.940 177.590 121.020  1.00  0.00           C
ATOM   1764  CD2 LEU A 177     101.380 178.660 123.270  1.00  0.00           C
ATOM   1765  C   LEU A 177     101.780 182.320 120.370  1.00  0.00           C
ATOM   1766  O   LEU A 177     102.790 182.450 120.940  1.00  0.00           O
ATOM   1767  N   GLU A 178     101.450 183.050 119.290  1.00  0.00           N
ATOM   1768  H   GLU A 178     100.610 182.790 118.810  1.00  0.00           H
ATOM   1769  CA  GLU A 178     101.900 184.440 119.000  1.00  0.00           C
ATOM   1770  CB  GLU A 178     103.070 184.450 117.980  1.00  0.00           C
ATOM   1771  CG  GLU A 178     103.650 185.800 117.740  1.00  0.00           C
ATOM   1772  CD  GLU A 178     104.730 185.830 116.630  1.00  0.00           C
ATOM   1773  OE1 GLU A 178     104.270 186.210 115.500  1.00  0.00           O
ATOM   1774  OE2 GLU A 178     105.910 185.730 116.910  1.00  0.00           O
ATOM   1775  C   GLU A 178     100.850 185.410 118.500  1.00  0.00           C
ATOM   1776  O   GLU A 178     100.460 186.330 119.210  1.00  0.00           O
ATOM   1777  N   GLY A 179     100.120 184.970 117.460  1.00  0.00           N
ATOM   1778  H   GLY A 179     100.240 184.040 117.120  1.00  0.00           H
ATOM   1779  CA  GLY A 179      98.970 185.680 116.860  1.00  0.00           C
ATOM   1780  C   GLY A 179      99.170 186.000 115.410  1.00  0.00           C
ATOM   1781  O   GLY A 179      99.800 186.990 114.970  1.00  0.00           O
ATOM   1782  N   ASN A 180      98.790 185.010 114.560  1.00  0.00           N
ATOM   1783  H   ASN A 180      98.480 184.100 114.850  1.00  0.00           H
ATOM   1784  CA  ASN A 180      98.640 185.180 113.140  1.00  0.00           C
ATOM   1785  CB  ASN A 180      99.300 183.960 112.460  1.00  0.00           C
ATOM   1786  CG  ASN A 180     100.770 184.020 112.690  1.00  0.00           C
ATOM   1787  OD1 ASN A 180     101.480 184.640 111.910  1.00  0.00           O
ATOM   1788  ND2 ASN A 180     101.210 183.420 113.780  1.00  0.00           N
ATOM   1789 1HD2 ASN A 180     100.520 182.920 114.300  1.00  0.00           H
ATOM   1790 2HD2 ASN A 180     102.150 183.480 114.120  1.00  0.00           H
ATOM   1791  C   ASN A 180      97.100 185.010 112.920  1.00  0.00           C
ATOM   1792  O   ASN A 180      96.510 184.070 113.460  1.00  0.00           O
ATOM   1793  N   PHE A 181      96.520 186.070 112.440  1.00  0.00           N
ATOM   1794  H   PHE A 181      97.000 186.720 111.840  1.00  0.00           H
ATOM   1795  CA  PHE A 181      95.020 186.230 112.480  1.00  0.00           C
ATOM   1796  CB  PHE A 181      94.570 187.670 112.730  1.00  0.00           C
ATOM   1797  CG  PHE A 181      94.110 187.760 114.230  1.00  0.00           C
ATOM   1798  CD1 PHE A 181      95.090 187.670 115.230  1.00  0.00           C
ATOM   1799  HD1 PHE A 181      96.130 187.850 114.970  1.00  0.00           H
ATOM   1800  CD2 PHE A 181      92.770 187.660 114.520  1.00  0.00           C
ATOM   1801  HD2 PHE A 181      92.040 187.750 113.720  1.00  0.00           H
ATOM   1802  CE1 PHE A 181      94.610 187.510 116.560  1.00  0.00           C
ATOM   1803  HE1 PHE A 181      95.300 187.360 117.390  1.00  0.00           H
ATOM   1804  CE2 PHE A 181      92.340 187.480 115.830  1.00  0.00           C
ATOM   1805  HE2 PHE A 181      91.300 187.360 116.110  1.00  0.00           H
ATOM   1806  CZ  PHE A 181      93.260 187.420 116.900  1.00  0.00           C
ATOM   1807  HZ  PHE A 181      93.110 186.960 117.880  1.00  0.00           H
ATOM   1808  C   PHE A 181      94.480 185.650 111.150  1.00  0.00           C
ATOM   1809  O   PHE A 181      95.100 185.470 110.100  1.00  0.00           O
ATOM   1810  N   TYR A 182      93.280 185.130 111.240  1.00  0.00           N
ATOM   1811  H   TYR A 182      92.910 185.120 112.170  1.00  0.00           H
ATOM   1812  CA  TYR A 182      92.330 184.600 110.240  1.00  0.00           C
ATOM   1813  CB  TYR A 182      92.250 183.050 110.310  1.00  0.00           C
ATOM   1814  CG  TYR A 182      93.470 182.320 109.810  1.00  0.00           C
ATOM   1815  CD1 TYR A 182      94.390 181.820 110.760  1.00  0.00           C
ATOM   1816  HD1 TYR A 182      94.190 181.940 111.830  1.00  0.00           H
ATOM   1817  CD2 TYR A 182      93.630 182.080 108.450  1.00  0.00           C
ATOM   1818  HD2 TYR A 182      92.940 182.410 107.680  1.00  0.00           H
ATOM   1819  CE1 TYR A 182      95.470 181.090 110.310  1.00  0.00           C
ATOM   1820  HE1 TYR A 182      96.140 180.710 111.080  1.00  0.00           H
ATOM   1821  CE2 TYR A 182      94.680 181.230 108.060  1.00  0.00           C
ATOM   1822  HE2 TYR A 182      94.690 180.900 107.020  1.00  0.00           H
ATOM   1823  CZ  TYR A 182      95.580 180.690 108.960  1.00  0.00           C
ATOM   1824  OH  TYR A 182      96.540 179.820 108.590  1.00  0.00           O
ATOM   1825  HH  TYR A 182      97.120 179.690 109.400  1.00  0.00           H
ATOM   1826  C   TYR A 182      90.920 185.170 110.400  1.00  0.00           C
ATOM   1827  O   TYR A 182      90.150 184.870 111.330  1.00  0.00           O
ATOM   1828  N   GLY A 183      90.510 185.770 109.290  1.00  0.00           N
ATOM   1829  H   GLY A 183      91.160 186.210 108.680  1.00  0.00           H
ATOM   1830  CA  GLY A 183      89.230 186.550 109.230  1.00  0.00           C
ATOM   1831  C   GLY A 183      88.940 187.330 110.530  1.00  0.00           C
ATOM   1832  O   GLY A 183      89.610 188.360 110.750  1.00  0.00           O
ATOM   1833  N   PRO A 184      88.080 186.880 111.450  1.00  0.00           N
ATOM   1834  CA  PRO A 184      87.640 187.670 112.620  1.00  0.00           C
ATOM   1835  CB  PRO A 184      86.540 186.780 113.290  1.00  0.00           C
ATOM   1836  CG  PRO A 184      86.710 185.420 112.710  1.00  0.00           C
ATOM   1837  CD  PRO A 184      87.220 185.670 111.340  1.00  0.00           C
ATOM   1838  C   PRO A 184      88.660 188.090 113.650  1.00  0.00           C
ATOM   1839  O   PRO A 184      89.520 187.330 114.020  1.00  0.00           O
ATOM   1840  N   PHE A 185      88.430 189.180 114.360  1.00  0.00           N
ATOM   1841  H   PHE A 185      87.700 189.790 114.060  1.00  0.00           H
ATOM   1842  CA  PHE A 185      89.290 189.730 115.450  1.00  0.00           C
ATOM   1843  CB  PHE A 185      90.070 190.850 114.670  1.00  0.00           C
ATOM   1844  CG  PHE A 185      91.010 191.460 115.670  1.00  0.00           C
ATOM   1845  CD1 PHE A 185      90.560 192.590 116.280  1.00  0.00           C
ATOM   1846  HD1 PHE A 185      89.500 192.710 116.470  1.00  0.00           H
ATOM   1847  CD2 PHE A 185      92.350 191.210 115.700  1.00  0.00           C
ATOM   1848  HD2 PHE A 185      92.680 190.260 115.270  1.00  0.00           H
ATOM   1849  CE1 PHE A 185      91.480 193.490 116.880  1.00  0.00           C
ATOM   1850  HE1 PHE A 185      90.910 194.130 117.550  1.00  0.00           H
ATOM   1851  CE2 PHE A 185      93.260 192.020 116.310  1.00  0.00           C
ATOM   1852  HE2 PHE A 185      94.320 191.780 116.390  1.00  0.00           H
ATOM   1853  CZ  PHE A 185      92.850 193.200 116.890  1.00  0.00           C
ATOM   1854  HZ  PHE A 185      93.540 194.030 117.040  1.00  0.00           H
ATOM   1855  C   PHE A 185      88.370 190.210 116.470  1.00  0.00           C
ATOM   1856  O   PHE A 185      87.390 190.900 116.110  1.00  0.00           O
ATOM   1857  N   VAL A 186      88.380 189.440 117.540  1.00  0.00           N
ATOM   1858  H   VAL A 186      88.570 188.460 117.430  1.00  0.00           H
ATOM   1859  CA  VAL A 186      87.650 189.950 118.710  1.00  0.00           C
ATOM   1860  CB  VAL A 186      87.150 188.750 119.460  1.00  0.00           C
ATOM   1861  CG1 VAL A 186      86.400 189.080 120.750  1.00  0.00           C
ATOM   1862  CG2 VAL A 186      86.200 187.980 118.650  1.00  0.00           C
ATOM   1863  C   VAL A 186      88.650 190.640 119.700  1.00  0.00           C
ATOM   1864  O   VAL A 186      89.720 190.070 120.040  1.00  0.00           O
ATOM   1865  N   ASP A 187      88.190 191.780 120.200  1.00  0.00           N
ATOM   1866  H   ASP A 187      87.340 192.140 119.810  1.00  0.00           H
ATOM   1867  CA  ASP A 187      88.880 192.740 121.030  1.00  0.00           C
ATOM   1868  CB  ASP A 187      88.780 194.040 120.280  1.00  0.00           C
ATOM   1869  CG  ASP A 187      87.430 194.770 120.100  1.00  0.00           C
ATOM   1870  OD1 ASP A 187      86.420 194.170 120.240  1.00  0.00           O
ATOM   1871  OD2 ASP A 187      87.380 195.870 119.560  1.00  0.00           O
ATOM   1872  C   ASP A 187      88.400 192.960 122.530  1.00  0.00           C
ATOM   1873  O   ASP A 187      89.070 192.570 123.520  1.00  0.00           O
ATOM   1874  N   ARG A 188      87.050 192.990 122.660  1.00  0.00           N
ATOM   1875  H   ARG A 188      86.560 193.430 121.920  1.00  0.00           H
ATOM   1876  CA  ARG A 188      86.370 192.580 123.900  1.00  0.00           C
ATOM   1877  CB  ARG A 188      85.650 193.770 124.550  1.00  0.00           C
ATOM   1878  CG  ARG A 188      84.700 194.460 123.550  1.00  0.00           C
ATOM   1879  CD  ARG A 188      84.060 195.790 124.110  1.00  0.00           C
ATOM   1880  NE  ARG A 188      83.400 196.570 122.980  1.00  0.00           N
ATOM   1881  HE  ARG A 188      83.960 196.480 122.150  1.00  0.00           H
ATOM   1882  CZ  ARG A 188      82.370 197.440 123.100  1.00  0.00           C
ATOM   1883  NH1 ARG A 188      81.770 197.730 124.260  1.00  0.00           N
ATOM   1884 1HH1 ARG A 188      82.190 197.320 125.070  1.00  0.00           H
ATOM   1885 2HH1 ARG A 188      81.010 198.380 124.360  1.00  0.00           H
ATOM   1886  NH2 ARG A 188      82.070 198.190 122.020  1.00  0.00           N
ATOM   1887 1HH2 ARG A 188      82.570 197.950 121.190  1.00  0.00           H
ATOM   1888 2HH2 ARG A 188      81.270 198.780 122.090  1.00  0.00           H
ATOM   1889  C   ARG A 188      85.380 191.380 123.640  1.00  0.00           C
ATOM   1890  O   ARG A 188      84.700 191.360 122.580  1.00  0.00           O
ATOM   1891  N   GLN A 189      85.220 190.500 124.630  1.00  0.00           N
ATOM   1892  H   GLN A 189      86.060 190.360 125.160  1.00  0.00           H
ATOM   1893  CA  GLN A 189      84.320 189.390 124.620  1.00  0.00           C
ATOM   1894  CB  GLN A 189      84.620 188.560 125.910  1.00  0.00           C
ATOM   1895  CG  GLN A 189      86.000 187.950 125.970  1.00  0.00           C
ATOM   1896  CD  GLN A 189      87.190 188.800 126.550  1.00  0.00           C
ATOM   1897  OE1 GLN A 189      87.350 189.920 126.160  1.00  0.00           O
ATOM   1898  NE2 GLN A 189      88.140 188.110 127.120  1.00  0.00           N
ATOM   1899 1HE2 GLN A 189      88.040 187.120 127.020  1.00  0.00           H
ATOM   1900 2HE2 GLN A 189      88.840 188.520 127.700  1.00  0.00           H
ATOM   1901  C   GLN A 189      82.780 189.620 124.540  1.00  0.00           C
ATOM   1902  O   GLN A 189      82.130 189.920 125.560  1.00  0.00           O
ATOM   1903  N   THR A 190      82.330 189.750 123.330  1.00  0.00           N
ATOM   1904  H   THR A 190      82.820 189.730 122.460  1.00  0.00           H
ATOM   1905  CA  THR A 190      80.860 189.920 123.070  1.00  0.00           C
ATOM   1906  CB  THR A 190      80.460 191.270 122.420  1.00  0.00           C
ATOM   1907  OG1 THR A 190      80.770 191.350 121.070  1.00  0.00           O
ATOM   1908  HG1 THR A 190      81.590 191.930 120.970  1.00  0.00           H
ATOM   1909  CG2 THR A 190      80.850 192.490 123.220  1.00  0.00           C
ATOM   1910  C   THR A 190      80.200 188.780 122.250  1.00  0.00           C
ATOM   1911  O   THR A 190      80.860 187.780 121.980  1.00  0.00           O
ATOM   1912  N   ALA A 191      78.880 188.840 122.070  1.00  0.00           N
ATOM   1913  H   ALA A 191      78.340 189.640 122.340  1.00  0.00           H
ATOM   1914  CA  ALA A 191      78.020 187.870 121.300  1.00  0.00           C
ATOM   1915  CB  ALA A 191      76.560 188.170 121.550  1.00  0.00           C
ATOM   1916  C   ALA A 191      78.400 187.860 119.700  1.00  0.00           C
ATOM   1917  O   ALA A 191      77.600 188.230 118.840  1.00  0.00           O
ATOM   1918  N   GLN A 192      79.660 187.610 119.460  1.00  0.00           N
ATOM   1919  H   GLN A 192      80.320 187.520 120.200  1.00  0.00           H
ATOM   1920  CA  GLN A 192      80.230 187.380 118.080  1.00  0.00           C
ATOM   1921  CB  GLN A 192      81.690 187.050 118.360  1.00  0.00           C
ATOM   1922  CG  GLN A 192      82.670 186.790 117.210  1.00  0.00           C
ATOM   1923  CD  GLN A 192      82.750 187.970 116.280  1.00  0.00           C
ATOM   1924  OE1 GLN A 192      82.890 189.120 116.700  1.00  0.00           O
ATOM   1925  NE2 GLN A 192      82.810 187.660 114.990  1.00  0.00           N
ATOM   1926 1HE2 GLN A 192      82.760 186.790 114.500  1.00  0.00           H
ATOM   1927 2HE2 GLN A 192      82.700 188.460 114.400  1.00  0.00           H
ATOM   1928  C   GLN A 192      79.610 186.210 117.330  1.00  0.00           C
ATOM   1929  O   GLN A 192      79.790 185.070 117.740  1.00  0.00           O
ATOM   1930  N   ALA A 193      79.180 186.440 116.050  1.00  0.00           N
ATOM   1931  H   ALA A 193      79.270 187.370 115.690  1.00  0.00           H
ATOM   1932  CA  ALA A 193      78.420 185.490 115.180  1.00  0.00           C
ATOM   1933  CB  ALA A 193      77.890 186.250 113.940  1.00  0.00           C
ATOM   1934  C   ALA A 193      79.460 184.330 114.770  1.00  0.00           C
ATOM   1935  O   ALA A 193      80.490 184.650 114.230  1.00  0.00           O
ATOM   1936  N   ALA A 194      79.220 183.100 115.230  1.00  0.00           N
ATOM   1937  H   ALA A 194      78.750 182.960 116.100  1.00  0.00           H
ATOM   1938  CA  ALA A 194      79.890 181.900 114.630  1.00  0.00           C
ATOM   1939  CB  ALA A 194      80.760 181.050 115.540  1.00  0.00           C
ATOM   1940  C   ALA A 194      78.910 180.860 114.000  1.00  0.00           C
ATOM   1941  O   ALA A 194      77.850 180.690 114.640  1.00  0.00           O
ATOM   1942  N   GLY A 195      79.210 180.320 112.850  1.00  0.00           N
ATOM   1943  H   GLY A 195      80.000 180.670 112.350  1.00  0.00           H
ATOM   1944  CA  GLY A 195      78.500 179.190 112.210  1.00  0.00           C
ATOM   1945  C   GLY A 195      79.510 178.080 111.880  1.00  0.00           C
ATOM   1946  O   GLY A 195      79.840 177.220 112.730  1.00  0.00           O
ATOM   1947  N   THR A 196      79.690 177.880 110.610  1.00  0.00           N
ATOM   1948  H   THR A 196      79.050 178.280 109.950  1.00  0.00           H
ATOM   1949  CA  THR A 196      80.690 177.050 109.910  1.00  0.00           C
ATOM   1950  CB  THR A 196      80.070 175.900 109.070  1.00  0.00           C
ATOM   1951  OG1 THR A 196      79.040 176.160 108.190  1.00  0.00           O
ATOM   1952  HG1 THR A 196      79.220 175.520 107.440  1.00  0.00           H
ATOM   1953  CG2 THR A 196      79.700 174.760 109.990  1.00  0.00           C
ATOM   1954  C   THR A 196      81.620 177.830 109.040  1.00  0.00           C
ATOM   1955  O   THR A 196      82.220 177.210 108.080  1.00  0.00           O
ATOM   1956  N   ASP A 197      82.020 178.940 109.570  1.00  0.00           N
ATOM   1957  H   ASP A 197      82.160 179.040 110.550  1.00  0.00           H
ATOM   1958  CA  ASP A 197      82.620 180.100 108.820  1.00  0.00           C
ATOM   1959  CB  ASP A 197      82.850 181.330 109.720  1.00  0.00           C
ATOM   1960  CG  ASP A 197      81.530 181.790 110.310  1.00  0.00           C
ATOM   1961  OD1 ASP A 197      80.780 182.560 109.650  1.00  0.00           O
ATOM   1962  OD2 ASP A 197      81.190 181.230 111.340  1.00  0.00           O
ATOM   1963  C   ASP A 197      83.950 179.680 108.160  1.00  0.00           C
ATOM   1964  O   ASP A 197      84.920 179.330 108.830  1.00  0.00           O
ATOM   1965  N   THR A 198      83.810 179.610 106.890  1.00  0.00           N
ATOM   1966  H   THR A 198      83.010 179.930 106.400  1.00  0.00           H
ATOM   1967  CA  THR A 198      84.800 179.100 105.920  1.00  0.00           C
ATOM   1968  CB  THR A 198      85.730 180.050 105.250  1.00  0.00           C
ATOM   1969  OG1 THR A 198      86.380 180.950 106.170  1.00  0.00           O
ATOM   1970  HG1 THR A 198      87.060 180.410 106.670  1.00  0.00           H
ATOM   1971  CG2 THR A 198      84.990 180.950 104.270  1.00  0.00           C
ATOM   1972  C   THR A 198      85.510 177.780 106.370  1.00  0.00           C
ATOM   1973  O   THR A 198      86.730 177.780 106.530  1.00  0.00           O
ATOM   1974  N   THR A 199      84.870 176.600 106.400  1.00  0.00           N
ATOM   1975  H   THR A 199      83.870 176.590 106.430  1.00  0.00           H
ATOM   1976  CA  THR A 199      85.640 175.370 106.840  1.00  0.00           C
ATOM   1977  CB  THR A 199      84.650 174.440 107.620  1.00  0.00           C
ATOM   1978  OG1 THR A 199      85.260 173.300 108.240  1.00  0.00           O
ATOM   1979  HG1 THR A 199      84.580 172.810 108.790  1.00  0.00           H
ATOM   1980  CG2 THR A 199      83.470 174.090 106.700  1.00  0.00           C
ATOM   1981  C   THR A 199      86.280 174.550 105.700  1.00  0.00           C
ATOM   1982  O   THR A 199      85.960 174.760 104.560  1.00  0.00           O
ATOM   1983  N   ILE A 200      87.280 173.790 106.170  1.00  0.00           N
ATOM   1984  H   ILE A 200      87.180 173.590 107.150  1.00  0.00           H
ATOM   1985  CA  ILE A 200      88.290 172.960 105.400  1.00  0.00           C
ATOM   1986  CB  ILE A 200      89.550 172.510 106.180  1.00  0.00           C
ATOM   1987  CG1 ILE A 200      89.570 172.600 107.710  1.00  0.00           C
ATOM   1988  CG2 ILE A 200      90.620 173.270 105.490  1.00  0.00           C
ATOM   1989  CD  ILE A 200      88.450 171.800 108.380  1.00  0.00           C
ATOM   1990  C   ILE A 200      87.730 171.790 104.670  1.00  0.00           C
ATOM   1991  O   ILE A 200      87.530 170.710 105.110  1.00  0.00           O
ATOM   1992  N   THR A 201      87.610 172.060 103.350  1.00  0.00           N
ATOM   1993  H   THR A 201      87.800 172.970 102.980  1.00  0.00           H
ATOM   1994  CA  THR A 201      87.180 171.030 102.340  1.00  0.00           C
ATOM   1995  CB  THR A 201      87.080 171.590 100.940  1.00  0.00           C
ATOM   1996  OG1 THR A 201      88.290 172.190 100.470  1.00  0.00           O
ATOM   1997  HG1 THR A 201      88.030 173.040 100.020  1.00  0.00           H
ATOM   1998  CG2 THR A 201      85.720 172.400 100.810  1.00  0.00           C
ATOM   1999  C   THR A 201      88.020 169.800 102.170  1.00  0.00           C
ATOM   2000  O   THR A 201      87.500 168.690 102.270  1.00  0.00           O
ATOM   2001  N   VAL A 202      89.320 170.000 102.380  1.00  0.00           N
ATOM   2002  H   VAL A 202      89.680 170.850 102.770  1.00  0.00           H
ATOM   2003  CA  VAL A 202      90.220 168.810 102.370  1.00  0.00           C
ATOM   2004  CB  VAL A 202      91.730 169.120 102.480  1.00  0.00           C
ATOM   2005  CG1 VAL A 202      92.320 169.520 101.110  1.00  0.00           C
ATOM   2006  CG2 VAL A 202      91.950 170.270 103.510  1.00  0.00           C
ATOM   2007  C   VAL A 202      89.830 167.700 103.330  1.00  0.00           C
ATOM   2008  O   VAL A 202      89.650 166.550 102.980  1.00  0.00           O
ATOM   2009  N   ASN A 203      89.310 168.110 104.530  1.00  0.00           N
ATOM   2010  H   ASN A 203      89.100 169.070 104.700  1.00  0.00           H
ATOM   2011  CA  ASN A 203      88.950 167.220 105.630  1.00  0.00           C
ATOM   2012  CB  ASN A 203      89.000 168.150 106.900  1.00  0.00           C
ATOM   2013  CG  ASN A 203      90.380 168.460 107.420  1.00  0.00           C
ATOM   2014  OD1 ASN A 203      91.340 168.400 106.670  1.00  0.00           O
ATOM   2015  ND2 ASN A 203      90.560 168.710 108.730  1.00  0.00           N
ATOM   2016 1HD2 ASN A 203      89.820 168.750 109.400  1.00  0.00           H
ATOM   2017 2HD2 ASN A 203      91.480 168.840 109.100  1.00  0.00           H
ATOM   2018  C   ASN A 203      87.580 166.510 105.420  1.00  0.00           C
ATOM   2019  O   ASN A 203      87.390 165.360 105.770  1.00  0.00           O
ATOM   2020  N   VAL A 204      86.700 167.350 104.880  1.00  0.00           N
ATOM   2021  H   VAL A 204      86.780 168.340 104.980  1.00  0.00           H
ATOM   2022  CA  VAL A 204      85.440 166.870 104.240  1.00  0.00           C
ATOM   2023  CB  VAL A 204      84.550 168.000 103.690  1.00  0.00           C
ATOM   2024  CG1 VAL A 204      83.100 167.520 103.820  1.00  0.00           C
ATOM   2025  CG2 VAL A 204      84.610 169.030 104.760  1.00  0.00           C
ATOM   2026  C   VAL A 204      85.590 165.820 103.150  1.00  0.00           C
ATOM   2027  O   VAL A 204      85.060 164.690 103.200  1.00  0.00           O
ATOM   2028  N   LEU A 205      86.270 166.230 102.060  1.00  0.00           N
ATOM   2029  H   LEU A 205      86.610 167.160 101.960  1.00  0.00           H
ATOM   2030  CA  LEU A 205      86.700 165.270 101.010  1.00  0.00           C
ATOM   2031  CB  LEU A 205      87.640 166.090 100.140  1.00  0.00           C
ATOM   2032  CG  LEU A 205      86.930 167.110  99.190  1.00  0.00           C
ATOM   2033  CD1 LEU A 205      87.880 167.960  98.400  1.00  0.00           C
ATOM   2034  CD2 LEU A 205      85.860 166.410  98.400  1.00  0.00           C
ATOM   2035  C   LEU A 205      87.380 164.030 101.550  1.00  0.00           C
ATOM   2036  O   LEU A 205      87.100 162.990 100.970  1.00  0.00           O
ATOM   2037  N   ALA A 206      88.160 164.140 102.610  1.00  0.00           N
ATOM   2038  H   ALA A 206      88.480 165.040 102.920  1.00  0.00           H
ATOM   2039  CA  ALA A 206      88.790 162.920 103.220  1.00  0.00           C
ATOM   2040  CB  ALA A 206      90.020 163.180 104.060  1.00  0.00           C
ATOM   2041  C   ALA A 206      87.900 162.010 104.020  1.00  0.00           C
ATOM   2042  O   ALA A 206      88.130 160.830 104.060  1.00  0.00           O
ATOM   2043  N   TRP A 207      87.020 162.550 104.840  1.00  0.00           N
ATOM   2044  H   TRP A 207      87.070 163.540 105.010  1.00  0.00           H
ATOM   2045  CA  TRP A 207      85.960 161.840 105.580  1.00  0.00           C
ATOM   2046  CB  TRP A 207      85.310 162.840 106.480  1.00  0.00           C
ATOM   2047  CG  TRP A 207      84.390 162.120 107.460  1.00  0.00           C
ATOM   2048  CD1 TRP A 207      84.750 161.470 108.550  1.00  0.00           C
ATOM   2049  HD1 TRP A 207      85.730 161.110 108.860  1.00  0.00           H
ATOM   2050  CD2 TRP A 207      83.010 162.290 107.520  1.00  0.00           C
ATOM   2051  NE1 TRP A 207      83.700 161.190 109.330  1.00  0.00           N
ATOM   2052  HE1 TRP A 207      83.680 160.750 110.230  1.00  0.00           H
ATOM   2053  CE2 TRP A 207      82.600 161.700 108.710  1.00  0.00           C
ATOM   2054  CE3 TRP A 207      82.010 162.890 106.720  1.00  0.00           C
ATOM   2055  HE3 TRP A 207      82.260 163.240 105.720  1.00  0.00           H
ATOM   2056  CZ2 TRP A 207      81.260 161.730 109.130  1.00  0.00           C
ATOM   2057  HZ2 TRP A 207      80.930 161.180 110.010  1.00  0.00           H
ATOM   2058  CZ3 TRP A 207      80.680 162.880 107.080  1.00  0.00           C
ATOM   2059  HZ3 TRP A 207      79.900 162.970 106.330  1.00  0.00           H
ATOM   2060  CH2 TRP A 207      80.350 162.350 108.310  1.00  0.00           C
ATOM   2061  HH2 TRP A 207      79.440 162.750 108.740  1.00  0.00           H
ATOM   2062  C   TRP A 207      85.070 161.160 104.560  1.00  0.00           C
ATOM   2063  O   TRP A 207      84.730 159.970 104.700  1.00  0.00           O
ATOM   2064  N   LEU A 208      84.730 161.860 103.460  1.00  0.00           N
ATOM   2065  H   LEU A 208      84.910 162.830 103.300  1.00  0.00           H
ATOM   2066  CA  LEU A 208      83.980 161.160 102.350  1.00  0.00           C
ATOM   2067  CB  LEU A 208      83.490 162.140 101.270  1.00  0.00           C
ATOM   2068  CG  LEU A 208      82.600 163.340 101.630  1.00  0.00           C
ATOM   2069  CD1 LEU A 208      82.390 164.340 100.500  1.00  0.00           C
ATOM   2070  CD2 LEU A 208      81.200 162.880 102.000  1.00  0.00           C
ATOM   2071  C   LEU A 208      84.780 160.170 101.560  1.00  0.00           C
ATOM   2072  O   LEU A 208      84.160 159.220 101.060  1.00  0.00           O
ATOM   2073  N   TYR A 209      86.090 160.380 101.410  1.00  0.00           N
ATOM   2074  H   TYR A 209      86.440 161.310 101.350  1.00  0.00           H
ATOM   2075  CA  TYR A 209      86.930 159.380 100.810  1.00  0.00           C
ATOM   2076  CB  TYR A 209      88.330 159.910 100.510  1.00  0.00           C
ATOM   2077  CG  TYR A 209      88.450 160.460  99.070  1.00  0.00           C
ATOM   2078  CD1 TYR A 209      88.750 159.600  98.020  1.00  0.00           C
ATOM   2079  HD1 TYR A 209      88.420 158.560  98.040  1.00  0.00           H
ATOM   2080  CD2 TYR A 209      88.710 161.830  98.840  1.00  0.00           C
ATOM   2081  HD2 TYR A 209      88.700 162.470  99.730  1.00  0.00           H
ATOM   2082  CE1 TYR A 209      89.190 160.150  96.850  1.00  0.00           C
ATOM   2083  HE1 TYR A 209      89.740 159.530  96.140  1.00  0.00           H
ATOM   2084  CE2 TYR A 209      89.130 162.370  97.680  1.00  0.00           C
ATOM   2085  HE2 TYR A 209      89.350 163.430  97.680  1.00  0.00           H
ATOM   2086  CZ  TYR A 209      89.320 161.510  96.630  1.00  0.00           C
ATOM   2087  OH  TYR A 209      89.410 162.020  95.390  1.00  0.00           O
ATOM   2088  HH  TYR A 209      89.360 161.320  94.680  1.00  0.00           H
ATOM   2089  C   TYR A 209      87.100 158.270 101.830  1.00  0.00           C
ATOM   2090  O   TYR A 209      87.260 157.120 101.360  1.00  0.00           O
ATOM   2091  N   ALA A 210      87.290 158.550 103.110  1.00  0.00           N
ATOM   2092  H   ALA A 210      87.710 159.400 103.440  1.00  0.00           H
ATOM   2093  CA  ALA A 210      87.270 157.410 104.060  1.00  0.00           C
ATOM   2094  CB  ALA A 210      87.520 157.870 105.450  1.00  0.00           C
ATOM   2095  C   ALA A 210      86.060 156.460 103.990  1.00  0.00           C
ATOM   2096  O   ALA A 210      86.190 155.230 104.050  1.00  0.00           O
ATOM   2097  N   ALA A 211      84.830 157.010 103.900  1.00  0.00           N
ATOM   2098  H   ALA A 211      84.780 157.910 104.330  1.00  0.00           H
ATOM   2099  CA  ALA A 211      83.530 156.410 103.550  1.00  0.00           C
ATOM   2100  CB  ALA A 211      82.400 157.440 103.360  1.00  0.00           C
ATOM   2101  C   ALA A 211      83.480 155.500 102.360  1.00  0.00           C
ATOM   2102  O   ALA A 211      83.050 154.340 102.480  1.00  0.00           O
ATOM   2103  N   VAL A 212      84.080 155.920 101.250  1.00  0.00           N
ATOM   2104  H   VAL A 212      84.130 156.900 101.070  1.00  0.00           H
ATOM   2105  CA  VAL A 212      84.400 155.010 100.090  1.00  0.00           C
ATOM   2106  CB  VAL A 212      84.700 155.670  98.730  1.00  0.00           C
ATOM   2107  CG1 VAL A 212      83.590 156.660  98.310  1.00  0.00           C
ATOM   2108  CG2 VAL A 212      85.990 156.450  98.690  1.00  0.00           C
ATOM   2109  C   VAL A 212      85.250 153.850 100.370  1.00  0.00           C
ATOM   2110  O   VAL A 212      84.960 152.710 100.110  1.00  0.00           O
ATOM   2111  N   ILE A 213      86.340 154.080 101.080  1.00  0.00           N
ATOM   2112  H   ILE A 213      86.570 155.000 101.410  1.00  0.00           H
ATOM   2113  CA  ILE A 213      87.290 153.040 101.520  1.00  0.00           C
ATOM   2114  CB  ILE A 213      88.660 153.620 101.970  1.00  0.00           C
ATOM   2115  CG1 ILE A 213      89.240 154.400 100.790  1.00  0.00           C
ATOM   2116  CG2 ILE A 213      89.640 152.550 102.360  1.00  0.00           C
ATOM   2117  CD  ILE A 213      89.860 155.760 101.180  1.00  0.00           C
ATOM   2118  C   ILE A 213      86.760 152.040 102.580  1.00  0.00           C
ATOM   2119  O   ILE A 213      86.950 150.810 102.670  1.00  0.00           O
ATOM   2120  N   ASN A 214      85.980 152.540 103.520  1.00  0.00           N
ATOM   2121  H   ASN A 214      85.900 153.540 103.550  1.00  0.00           H
ATOM   2122  CA  ASN A 214      85.280 151.740 104.580  1.00  0.00           C
ATOM   2123  CB  ASN A 214      86.270 151.440 105.730  1.00  0.00           C
ATOM   2124  CG  ASN A 214      85.620 150.700 106.940  1.00  0.00           C
ATOM   2125  OD1 ASN A 214      84.450 150.390 106.840  1.00  0.00           O
ATOM   2126  ND2 ASN A 214      86.370 150.440 107.980  1.00  0.00           N
ATOM   2127 1HD2 ASN A 214      87.330 150.550 107.720  1.00  0.00           H
ATOM   2128 2HD2 ASN A 214      86.130 150.020 108.850  1.00  0.00           H
ATOM   2129  C   ASN A 214      83.970 152.520 105.060  1.00  0.00           C
ATOM   2130  O   ASN A 214      84.050 153.250 106.000  1.00  0.00           O
ATOM   2131  N   GLY A 215      82.830 152.090 104.600  1.00  0.00           N
ATOM   2132  H   GLY A 215      82.740 151.260 104.050  1.00  0.00           H
ATOM   2133  CA  GLY A 215      81.590 152.670 105.010  1.00  0.00           C
ATOM   2134  C   GLY A 215      80.560 153.030 103.950  1.00  0.00           C
ATOM   2135  O   GLY A 215      80.170 152.170 103.200  1.00  0.00           O
ATOM   2136  N   ASP A 216      80.090 154.270 104.120  1.00  0.00           N
ATOM   2137  H   ASP A 216      80.190 154.800 104.960  1.00  0.00           H
ATOM   2138  CA  ASP A 216      79.010 154.790 103.250  1.00  0.00           C
ATOM   2139  CB  ASP A 216      78.250 155.840 104.090  1.00  0.00           C
ATOM   2140  CG  ASP A 216      77.620 155.160 105.300  1.00  0.00           C
ATOM   2141  OD1 ASP A 216      76.470 154.720 105.110  1.00  0.00           O
ATOM   2142  OD2 ASP A 216      78.240 155.180 106.420  1.00  0.00           O
ATOM   2143  C   ASP A 216      79.450 155.290 101.850  1.00  0.00           C
ATOM   2144  O   ASP A 216      79.560 156.460 101.600  1.00  0.00           O
ATOM   2145  N   ARG A 217      79.490 154.370 100.910  1.00  0.00           N
ATOM   2146  H   ARG A 217      79.570 153.410 101.170  1.00  0.00           H
ATOM   2147  CA  ARG A 217      79.900 154.660  99.480  1.00  0.00           C
ATOM   2148  CB  ARG A 217      80.390 153.390  98.840  1.00  0.00           C
ATOM   2149  CG  ARG A 217      81.360 152.470  99.630  1.00  0.00           C
ATOM   2150  CD  ARG A 217      81.600 151.190  98.840  1.00  0.00           C
ATOM   2151  NE  ARG A 217      82.620 150.420  99.580  1.00  0.00           N
ATOM   2152  HE  ARG A 217      82.340 150.250 100.530  1.00  0.00           H
ATOM   2153  CZ  ARG A 217      83.850 150.030  99.180  1.00  0.00           C
ATOM   2154  NH1 ARG A 217      84.210 150.120  97.930  1.00  0.00           N
ATOM   2155 1HH1 ARG A 217      83.580 150.280  97.170  1.00  0.00           H
ATOM   2156 2HH1 ARG A 217      85.110 149.790  97.630  1.00  0.00           H
ATOM   2157  NH2 ARG A 217      84.600 149.430 100.120  1.00  0.00           N
ATOM   2158 1HH2 ARG A 217      84.120 149.200 100.970  1.00  0.00           H
ATOM   2159 2HH2 ARG A 217      85.530 149.230  99.820  1.00  0.00           H
ATOM   2160  C   ARG A 217      78.780 155.340  98.640  1.00  0.00           C
ATOM   2161  O   ARG A 217      79.030 155.850  97.590  1.00  0.00           O
ATOM   2162  N   TRP A 218      77.500 155.290  99.010  1.00  0.00           N
ATOM   2163  H   TRP A 218      77.340 154.980  99.950  1.00  0.00           H
ATOM   2164  CA  TRP A 218      76.250 155.800  98.360  1.00  0.00           C
ATOM   2165  CB  TRP A 218      75.100 155.750  99.390  1.00  0.00           C
ATOM   2166  CG  TRP A 218      75.100 156.780 100.520  1.00  0.00           C
ATOM   2167  CD1 TRP A 218      75.650 156.640 101.740  1.00  0.00           C
ATOM   2168  HD1 TRP A 218      76.100 155.740 102.160  1.00  0.00           H
ATOM   2169  CD2 TRP A 218      74.550 158.050 100.430  1.00  0.00           C
ATOM   2170  NE1 TRP A 218      75.620 157.830 102.390  1.00  0.00           N
ATOM   2171  HE1 TRP A 218      75.970 158.030 103.300  1.00  0.00           H
ATOM   2172  CE2 TRP A 218      74.910 158.730 101.670  1.00  0.00           C
ATOM   2173  CE3 TRP A 218      73.810 158.760  99.500  1.00  0.00           C
ATOM   2174  HE3 TRP A 218      73.260 158.300  98.680  1.00  0.00           H
ATOM   2175  CZ2 TRP A 218      74.620 160.090 101.880  1.00  0.00           C
ATOM   2176  HZ2 TRP A 218      75.180 160.680 102.610  1.00  0.00           H
ATOM   2177  CZ3 TRP A 218      73.520 160.140  99.670  1.00  0.00           C
ATOM   2178  HZ3 TRP A 218      72.740 160.600  99.070  1.00  0.00           H
ATOM   2179  CH2 TRP A 218      73.920 160.770 100.880  1.00  0.00           C
ATOM   2180  HH2 TRP A 218      73.490 161.740 101.130  1.00  0.00           H
ATOM   2181  C   TRP A 218      76.320 157.170  97.650  1.00  0.00           C
ATOM   2182  O   TRP A 218      75.860 157.400  96.540  1.00  0.00           O
ATOM   2183  N   PHE A 219      77.000 158.060  98.380  1.00  0.00           N
ATOM   2184  H   PHE A 219      77.370 157.770  99.260  1.00  0.00           H
ATOM   2185  CA  PHE A 219      77.060 159.470  97.960  1.00  0.00           C
ATOM   2186  CB  PHE A 219      77.650 160.480  99.010  1.00  0.00           C
ATOM   2187  CG  PHE A 219      79.140 160.240  99.240  1.00  0.00           C
ATOM   2188  CD1 PHE A 219      80.040 161.020  98.450  1.00  0.00           C
ATOM   2189  HD1 PHE A 219      79.670 161.690  97.670  1.00  0.00           H
ATOM   2190  CD2 PHE A 219      79.620 159.270  99.960  1.00  0.00           C
ATOM   2191  HD2 PHE A 219      79.090 158.870 100.830  1.00  0.00           H
ATOM   2192  CE1 PHE A 219      81.340 160.640  98.360  1.00  0.00           C
ATOM   2193  HE1 PHE A 219      81.970 161.130  97.610  1.00  0.00           H
ATOM   2194  CE2 PHE A 219      80.920 158.830  99.880  1.00  0.00           C
ATOM   2195  HE2 PHE A 219      81.300 158.060 100.550  1.00  0.00           H
ATOM   2196  CZ  PHE A 219      81.820 159.570  99.140  1.00  0.00           C
ATOM   2197  HZ  PHE A 219      82.840 159.190  99.080  1.00  0.00           H
ATOM   2198  C   PHE A 219      77.600 159.790  96.560  1.00  0.00           C
ATOM   2199  O   PHE A 219      77.360 160.870  96.060  1.00  0.00           O
ATOM   2200  N   LEU A 220      78.570 159.000  96.080  1.00  0.00           N
ATOM   2201  H   LEU A 220      78.640 158.070  96.450  1.00  0.00           H
ATOM   2202  CA  LEU A 220      79.250 159.260  94.790  1.00  0.00           C
ATOM   2203  CB  LEU A 220      80.040 157.980  94.430  1.00  0.00           C
ATOM   2204  CG  LEU A 220      81.170 157.650  95.420  1.00  0.00           C
ATOM   2205  CD1 LEU A 220      81.710 156.290  95.100  1.00  0.00           C
ATOM   2206  CD2 LEU A 220      82.350 158.640  95.340  1.00  0.00           C
ATOM   2207  C   LEU A 220      78.350 159.650  93.610  1.00  0.00           C
ATOM   2208  O   LEU A 220      77.440 158.910  93.260  1.00  0.00           O
ATOM   2209  N   ASN A 221      78.730 160.770  92.990  1.00  0.00           N
ATOM   2210  H   ASN A 221      79.470 161.260  93.450  1.00  0.00           H
ATOM   2211  CA  ASN A 221      78.190 161.250  91.690  1.00  0.00           C
ATOM   2212  CB  ASN A 221      76.890 162.110  91.900  1.00  0.00           C
ATOM   2213  CG  ASN A 221      75.980 161.880  90.630  1.00  0.00           C
ATOM   2214  OD1 ASN A 221      76.400 161.540  89.520  1.00  0.00           O
ATOM   2215  ND2 ASN A 221      74.960 162.660  90.530  1.00  0.00           N
ATOM   2216 1HD2 ASN A 221      74.740 163.390  91.180  1.00  0.00           H
ATOM   2217 2HD2 ASN A 221      74.360 162.560  89.740  1.00  0.00           H
ATOM   2218  C   ASN A 221      79.230 161.960  90.820  1.00  0.00           C
ATOM   2219  O   ASN A 221      79.500 163.130  90.910  1.00  0.00           O
ATOM   2220  N   ARG A 222      79.690 161.150  89.830  1.00  0.00           N
ATOM   2221  H   ARG A 222      79.320 160.220  89.820  1.00  0.00           H
ATOM   2222  CA  ARG A 222      80.770 161.470  88.830  1.00  0.00           C
ATOM   2223  CB  ARG A 222      81.510 160.120  88.610  1.00  0.00           C
ATOM   2224  CG  ARG A 222      82.300 159.620  89.850  1.00  0.00           C
ATOM   2225  CD  ARG A 222      83.540 158.880  89.370  1.00  0.00           C
ATOM   2226  NE  ARG A 222      83.280 157.790  88.400  1.00  0.00           N
ATOM   2227  HE  ARG A 222      82.690 157.050  88.740  1.00  0.00           H
ATOM   2228  CZ  ARG A 222      83.610 157.690  87.050  1.00  0.00           C
ATOM   2229  NH1 ARG A 222      84.320 158.660  86.490  1.00  0.00           N
ATOM   2230 1HH1 ARG A 222      84.620 159.500  86.930  1.00  0.00           H
ATOM   2231 2HH1 ARG A 222      84.660 158.580  85.550  1.00  0.00           H
ATOM   2232  NH2 ARG A 222      83.190 156.680  86.380  1.00  0.00           N
ATOM   2233 1HH2 ARG A 222      82.510 156.090  86.810  1.00  0.00           H
ATOM   2234 2HH2 ARG A 222      83.530 156.440  85.470  1.00  0.00           H
ATOM   2235  C   ARG A 222      80.290 162.160  87.530  1.00  0.00           C
ATOM   2236  O   ARG A 222      80.640 161.660  86.440  1.00  0.00           O
ATOM   2237  N   PHE A 223      79.830 163.420  87.750  1.00  0.00           N
ATOM   2238  H   PHE A 223      79.680 163.880  88.620  1.00  0.00           H
ATOM   2239  CA  PHE A 223      79.510 164.210  86.530  1.00  0.00           C
ATOM   2240  CB  PHE A 223      78.150 164.920  86.670  1.00  0.00           C
ATOM   2241  CG  PHE A 223      77.960 165.630  88.020  1.00  0.00           C
ATOM   2242  CD1 PHE A 223      77.330 164.950  89.020  1.00  0.00           C
ATOM   2243  HD1 PHE A 223      77.400 163.860  89.050  1.00  0.00           H
ATOM   2244  CD2 PHE A 223      78.190 166.980  88.170  1.00  0.00           C
ATOM   2245  HD2 PHE A 223      78.590 167.500  87.310  1.00  0.00           H
ATOM   2246  CE1 PHE A 223      76.850 165.600  90.150  1.00  0.00           C
ATOM   2247  HE1 PHE A 223      76.210 165.130  90.900  1.00  0.00           H
ATOM   2248  CE2 PHE A 223      77.820 167.590  89.310  1.00  0.00           C
ATOM   2249  HE2 PHE A 223      78.270 168.560  89.550  1.00  0.00           H
ATOM   2250  CZ  PHE A 223      77.050 166.950  90.260  1.00  0.00           C
ATOM   2251  HZ  PHE A 223      76.590 167.550  91.050  1.00  0.00           H
ATOM   2252  C   PHE A 223      80.600 165.190  86.140  1.00  0.00           C
ATOM   2253  O   PHE A 223      81.250 165.780  86.980  1.00  0.00           O
ATOM   2254  N   THR A 224      80.610 165.580  84.830  1.00  0.00           N
ATOM   2255  H   THR A 224      79.850 165.180  84.310  1.00  0.00           H
ATOM   2256  CA  THR A 224      81.600 166.470  84.080  1.00  0.00           C
ATOM   2257  CB  THR A 224      81.530 166.260  82.560  1.00  0.00           C
ATOM   2258  OG1 THR A 224      81.470 164.900  82.200  1.00  0.00           O
ATOM   2259  HG1 THR A 224      82.310 164.440  82.490  1.00  0.00           H
ATOM   2260  CG2 THR A 224      82.900 166.780  81.950  1.00  0.00           C
ATOM   2261  C   THR A 224      81.350 167.980  84.490  1.00  0.00           C
ATOM   2262  O   THR A 224      80.690 168.680  83.800  1.00  0.00           O
ATOM   2263  N   THR A 225      81.690 168.250  85.760  1.00  0.00           N
ATOM   2264  H   THR A 225      81.920 167.490  86.360  1.00  0.00           H
ATOM   2265  CA  THR A 225      81.830 169.660  86.280  1.00  0.00           C
ATOM   2266  CB  THR A 225      80.900 169.840  87.410  1.00  0.00           C
ATOM   2267  OG1 THR A 225      80.570 171.190  87.680  1.00  0.00           O
ATOM   2268  HG1 THR A 225      80.210 171.670  86.870  1.00  0.00           H
ATOM   2269  CG2 THR A 225      81.480 169.260  88.750  1.00  0.00           C
ATOM   2270  C   THR A 225      83.370 170.020  86.490  1.00  0.00           C
ATOM   2271  O   THR A 225      84.200 169.100  86.820  1.00  0.00           O
ATOM   2272  N   THR A 226      83.670 171.310  86.590  1.00  0.00           N
ATOM   2273  H   THR A 226      82.980 172.020  86.460  1.00  0.00           H
ATOM   2274  CA  THR A 226      85.060 171.770  86.780  1.00  0.00           C
ATOM   2275  CB  THR A 226      85.590 172.700  85.590  1.00  0.00           C
ATOM   2276  OG1 THR A 226      85.010 173.950  85.670  1.00  0.00           O
ATOM   2277  HG1 THR A 226      84.040 173.880  85.870  1.00  0.00           H
ATOM   2278  CG2 THR A 226      85.360 172.040  84.300  1.00  0.00           C
ATOM   2279  C   THR A 226      85.240 172.510  88.140  1.00  0.00           C
ATOM   2280  O   THR A 226      84.300 172.900  88.820  1.00  0.00           O
ATOM   2281  N   LEU A 227      86.470 172.940  88.440  1.00  0.00           N
ATOM   2282  H   LEU A 227      87.180 172.880  87.740  1.00  0.00           H
ATOM   2283  CA  LEU A 227      86.840 173.610  89.680  1.00  0.00           C
ATOM   2284  CB  LEU A 227      88.420 173.880  89.790  1.00  0.00           C
ATOM   2285  CG  LEU A 227      89.110 173.220  91.040  1.00  0.00           C
ATOM   2286  CD1 LEU A 227      88.400 171.920  91.380  1.00  0.00           C
ATOM   2287  CD2 LEU A 227      90.540 172.980  90.720  1.00  0.00           C
ATOM   2288  C   LEU A 227      86.210 174.940  89.920  1.00  0.00           C
ATOM   2289  O   LEU A 227      85.740 175.150  91.070  1.00  0.00           O
ATOM   2290  N   ASN A 228      86.130 175.730  88.860  1.00  0.00           N
ATOM   2291  H   ASN A 228      86.360 175.340  87.960  1.00  0.00           H
ATOM   2292  CA  ASN A 228      85.410 177.030  88.900  1.00  0.00           C
ATOM   2293  CB  ASN A 228      85.500 177.610  87.470  1.00  0.00           C
ATOM   2294  CG  ASN A 228      85.140 179.080  87.510  1.00  0.00           C
ATOM   2295  OD1 ASN A 228      85.840 179.920  88.050  1.00  0.00           O
ATOM   2296  ND2 ASN A 228      84.000 179.290  87.030  1.00  0.00           N
ATOM   2297 1HD2 ASN A 228      83.460 178.500  86.720  1.00  0.00           H
ATOM   2298 2HD2 ASN A 228      83.800 180.250  86.830  1.00  0.00           H
ATOM   2299  C   ASN A 228      83.870 176.880  89.220  1.00  0.00           C
ATOM   2300  O   ASN A 228      83.440 177.460  90.160  1.00  0.00           O
ATOM   2301  N   ASP A 229      83.130 175.910  88.570  1.00  0.00           N
ATOM   2302  H   ASP A 229      83.420 175.380  87.780  1.00  0.00           H
ATOM   2303  CA  ASP A 229      81.740 175.610  88.980  1.00  0.00           C
ATOM   2304  CB  ASP A 229      81.210 174.450  88.090  1.00  0.00           C
ATOM   2305  CG  ASP A 229      81.520 174.680  86.640  1.00  0.00           C
ATOM   2306  OD1 ASP A 229      80.740 175.500  86.110  1.00  0.00           O
ATOM   2307  OD2 ASP A 229      82.190 173.870  85.920  1.00  0.00           O
ATOM   2308  C   ASP A 229      81.590 175.290  90.500  1.00  0.00           C
ATOM   2309  O   ASP A 229      80.990 176.150  91.200  1.00  0.00           O
ATOM   2310  N   PHE A 230      82.370 174.330  90.940  1.00  0.00           N
ATOM   2311  H   PHE A 230      82.890 173.890  90.200  1.00  0.00           H
ATOM   2312  CA  PHE A 230      82.580 173.830  92.270  1.00  0.00           C
ATOM   2313  CB  PHE A 230      83.570 172.660  92.150  1.00  0.00           C
ATOM   2314  CG  PHE A 230      84.050 172.120  93.450  1.00  0.00           C
ATOM   2315  CD1 PHE A 230      85.210 172.560  94.040  1.00  0.00           C
ATOM   2316  HD1 PHE A 230      86.000 172.940  93.400  1.00  0.00           H
ATOM   2317  CD2 PHE A 230      83.040 171.630  94.230  1.00  0.00           C
ATOM   2318  HD2 PHE A 230      82.030 171.420  93.870  1.00  0.00           H
ATOM   2319  CE1 PHE A 230      85.410 172.690  95.390  1.00  0.00           C
ATOM   2320  HE1 PHE A 230      86.320 173.090  95.840  1.00  0.00           H
ATOM   2321  CE2 PHE A 230      83.170 171.870  95.570  1.00  0.00           C
ATOM   2322  HE2 PHE A 230      82.270 171.740  96.180  1.00  0.00           H
ATOM   2323  CZ  PHE A 230      84.300 172.400  96.180  1.00  0.00           C
ATOM   2324  HZ  PHE A 230      84.200 172.910  97.130  1.00  0.00           H
ATOM   2325  C   PHE A 230      82.960 174.880  93.380  1.00  0.00           C
ATOM   2326  O   PHE A 230      82.200 175.070  94.300  1.00  0.00           O
ATOM   2327  N   ASN A 231      84.070 175.610  93.100  1.00  0.00           N
ATOM   2328  H   ASN A 231      84.720 175.180  92.480  1.00  0.00           H
ATOM   2329  CA  ASN A 231      84.540 176.800  93.850  1.00  0.00           C
ATOM   2330  CB  ASN A 231      85.950 177.220  93.460  1.00  0.00           C
ATOM   2331  CG  ASN A 231      87.090 176.220  93.800  1.00  0.00           C
ATOM   2332  OD1 ASN A 231      87.030 175.510  94.780  1.00  0.00           O
ATOM   2333  ND2 ASN A 231      88.160 176.210  93.070  1.00  0.00           N
ATOM   2334 1HD2 ASN A 231      88.110 176.730  92.220  1.00  0.00           H
ATOM   2335 2HD2 ASN A 231      88.910 175.560  93.200  1.00  0.00           H
ATOM   2336  C   ASN A 231      83.660 177.980  94.130  1.00  0.00           C
ATOM   2337  O   ASN A 231      83.660 178.540  95.200  1.00  0.00           O
ATOM   2338  N   LEU A 232      82.830 178.340  93.130  1.00  0.00           N
ATOM   2339  H   LEU A 232      83.220 178.200  92.220  1.00  0.00           H
ATOM   2340  CA  LEU A 232      81.660 179.290  93.220  1.00  0.00           C
ATOM   2341  CB  LEU A 232      81.190 179.690  91.780  1.00  0.00           C
ATOM   2342  CG  LEU A 232      81.540 181.160  91.450  1.00  0.00           C
ATOM   2343  CD1 LEU A 232      81.520 182.220  92.570  1.00  0.00           C
ATOM   2344  CD2 LEU A 232      83.010 181.240  90.910  1.00  0.00           C
ATOM   2345  C   LEU A 232      80.600 178.750  94.130  1.00  0.00           C
ATOM   2346  O   LEU A 232      80.180 179.570  95.030  1.00  0.00           O
ATOM   2347  N   VAL A 233      80.220 177.480  94.010  1.00  0.00           N
ATOM   2348  H   VAL A 233      80.270 176.900  93.200  1.00  0.00           H
ATOM   2349  CA  VAL A 233      79.440 176.820  95.070  1.00  0.00           C
ATOM   2350  CB  VAL A 233      78.990 175.430  94.600  1.00  0.00           C
ATOM   2351  CG1 VAL A 233      78.310 174.590  95.710  1.00  0.00           C
ATOM   2352  CG2 VAL A 233      78.190 175.360  93.330  1.00  0.00           C
ATOM   2353  C   VAL A 233      80.000 176.720  96.520  1.00  0.00           C
ATOM   2354  O   VAL A 233      79.440 177.320  97.420  1.00  0.00           O
ATOM   2355  N   ALA A 234      81.330 176.490  96.550  1.00  0.00           N
ATOM   2356  H   ALA A 234      81.750 176.110  95.730  1.00  0.00           H
ATOM   2357  CA  ALA A 234      82.210 176.490  97.780  1.00  0.00           C
ATOM   2358  CB  ALA A 234      83.580 175.940  97.490  1.00  0.00           C
ATOM   2359  C   ALA A 234      82.260 177.820  98.540  1.00  0.00           C
ATOM   2360  O   ALA A 234      81.660 177.900  99.620  1.00  0.00           O
ATOM   2361  N   MET A 235      82.630 178.860  97.830  1.00  0.00           N
ATOM   2362  H   MET A 235      83.060 178.710  96.940  1.00  0.00           H
ATOM   2363  CA  MET A 235      82.560 180.260  98.270  1.00  0.00           C
ATOM   2364  CB  MET A 235      83.180 181.170  97.240  1.00  0.00           C
ATOM   2365  CG  MET A 235      84.700 181.230  97.240  1.00  0.00           C
ATOM   2366  SD  MET A 235      85.590 182.190  95.960  1.00  0.00           S
ATOM   2367  CE  MET A 235      85.590 180.900  94.730  1.00  0.00           C
ATOM   2368  C   MET A 235      81.140 180.730  98.640  1.00  0.00           C
ATOM   2369  O   MET A 235      80.960 181.580  99.500  1.00  0.00           O
ATOM   2370  N   LYS A 236      80.130 180.230  97.910  1.00  0.00           N
ATOM   2371  H   LYS A 236      80.240 179.720  97.060  1.00  0.00           H
ATOM   2372  CA  LYS A 236      78.720 180.490  98.300  1.00  0.00           C
ATOM   2373  CB  LYS A 236      77.820 180.160  97.150  1.00  0.00           C
ATOM   2374  CG  LYS A 236      76.460 180.920  97.200  1.00  0.00           C
ATOM   2375  CD  LYS A 236      75.460 180.220  96.260  1.00  0.00           C
ATOM   2376  CE  LYS A 236      74.030 180.940  96.320  1.00  0.00           C
ATOM   2377  NZ  LYS A 236      73.130 180.350  95.310  1.00  0.00           N
ATOM   2378  HZ1 LYS A 236      72.680 181.050  94.760  1.00  0.00           H
ATOM   2379  HZ2 LYS A 236      73.580 179.770  94.640  1.00  0.00           H
ATOM   2380  HZ3 LYS A 236      72.390 179.860  95.770  1.00  0.00           H
ATOM   2381  C   LYS A 236      78.270 179.840  99.610  1.00  0.00           C
ATOM   2382  O   LYS A 236      77.870 180.480 100.590  1.00  0.00           O
ATOM   2383  N   TYR A 237      78.400 178.530  99.710  1.00  0.00           N
ATOM   2384  H   TYR A 237      78.660 177.950  98.930  1.00  0.00           H
ATOM   2385  CA  TYR A 237      77.920 177.700 100.880  1.00  0.00           C
ATOM   2386  CB  TYR A 237      77.300 176.370 100.450  1.00  0.00           C
ATOM   2387  CG  TYR A 237      76.100 176.590  99.520  1.00  0.00           C
ATOM   2388  CD1 TYR A 237      74.890 177.020  99.990  1.00  0.00           C
ATOM   2389  HD1 TYR A 237      74.620 177.060 101.040  1.00  0.00           H
ATOM   2390  CD2 TYR A 237      76.310 176.070  98.260  1.00  0.00           C
ATOM   2391  HD2 TYR A 237      77.290 175.670  97.960  1.00  0.00           H
ATOM   2392  CE1 TYR A 237      73.870 176.980  99.030  1.00  0.00           C
ATOM   2393  HE1 TYR A 237      72.870 177.240  99.370  1.00  0.00           H
ATOM   2394  CE2 TYR A 237      75.270 176.030  97.340  1.00  0.00           C
ATOM   2395  HE2 TYR A 237      75.480 175.940  96.280  1.00  0.00           H
ATOM   2396  CZ  TYR A 237      74.030 176.540  97.730  1.00  0.00           C
ATOM   2397  OH  TYR A 237      73.170 176.890  96.760  1.00  0.00           O
ATOM   2398  HH  TYR A 237      72.410 177.250  97.300  1.00  0.00           H
ATOM   2399  C   TYR A 237      79.040 177.540 101.920  1.00  0.00           C
ATOM   2400  O   TYR A 237      79.400 176.440 102.260  1.00  0.00           O
ATOM   2401  N   ASN A 238      79.690 178.580 102.430  1.00  0.00           N
ATOM   2402  H   ASN A 238      79.280 179.480 102.260  1.00  0.00           H
ATOM   2403  CA  ASN A 238      80.780 178.630 103.460  1.00  0.00           C
ATOM   2404  CB  ASN A 238      80.080 178.910 104.800  1.00  0.00           C
ATOM   2405  CG  ASN A 238      80.480 180.310 105.250  1.00  0.00           C
ATOM   2406  OD1 ASN A 238      81.600 180.740 105.170  1.00  0.00           O
ATOM   2407  ND2 ASN A 238      79.420 181.130 105.300  1.00  0.00           N
ATOM   2408 1HD2 ASN A 238      78.500 180.880 105.000  1.00  0.00           H
ATOM   2409 2HD2 ASN A 238      79.490 182.070 105.610  1.00  0.00           H
ATOM   2410  C   ASN A 238      81.730 177.460 103.580  1.00  0.00           C
ATOM   2411  O   ASN A 238      81.790 176.750 104.600  1.00  0.00           O
ATOM   2412  N   TYR A 239      82.450 177.180 102.540  1.00  0.00           N
ATOM   2413  H   TYR A 239      82.180 177.600 101.670  1.00  0.00           H
ATOM   2414  CA  TYR A 239      83.480 176.120 102.350  1.00  0.00           C
ATOM   2415  CB  TYR A 239      82.970 174.880 101.620  1.00  0.00           C
ATOM   2416  CG  TYR A 239      82.400 173.760 102.490  1.00  0.00           C
ATOM   2417  CD1 TYR A 239      81.080 173.210 102.170  1.00  0.00           C
ATOM   2418  HD1 TYR A 239      80.520 173.610 101.330  1.00  0.00           H
ATOM   2419  CD2 TYR A 239      83.200 173.040 103.350  1.00  0.00           C
ATOM   2420  HD2 TYR A 239      84.250 173.260 103.470  1.00  0.00           H
ATOM   2421  CE1 TYR A 239      80.610 172.020 102.690  1.00  0.00           C
ATOM   2422  HE1 TYR A 239      79.900 171.370 102.180  1.00  0.00           H
ATOM   2423  CE2 TYR A 239      82.600 171.930 104.020  1.00  0.00           C
ATOM   2424  HE2 TYR A 239      83.010 171.530 104.950  1.00  0.00           H
ATOM   2425  CZ  TYR A 239      81.350 171.480 103.620  1.00  0.00           C
ATOM   2426  OH  TYR A 239      80.710 170.510 104.310  1.00  0.00           O
ATOM   2427  HH  TYR A 239      81.260 170.450 105.140  1.00  0.00           H
ATOM   2428  C   TYR A 239      84.760 176.740 101.780  1.00  0.00           C
ATOM   2429  O   TYR A 239      84.690 177.620 100.930  1.00  0.00           O
ATOM   2430  N   GLU A 240      85.890 176.220 102.280  1.00  0.00           N
ATOM   2431  H   GLU A 240      85.830 175.740 103.150  1.00  0.00           H
ATOM   2432  CA  GLU A 240      87.280 176.630 101.790  1.00  0.00           C
ATOM   2433  CB  GLU A 240      88.330 176.080 102.770  1.00  0.00           C
ATOM   2434  CG  GLU A 240      89.680 176.790 102.460  1.00  0.00           C
ATOM   2435  CD  GLU A 240      90.730 175.850 101.970  1.00  0.00           C
ATOM   2436  OE1 GLU A 240      91.720 175.710 102.760  1.00  0.00           O
ATOM   2437  OE2 GLU A 240      90.500 175.240 100.900  1.00  0.00           O
ATOM   2438  C   GLU A 240      87.570 176.090 100.380  1.00  0.00           C
ATOM   2439  O   GLU A 240      87.460 174.860 100.120  1.00  0.00           O
ATOM   2440  N   PRO A 241      87.830 177.000  99.440  1.00  0.00           N
ATOM   2441  CA  PRO A 241      87.970 176.790  98.000  1.00  0.00           C
ATOM   2442  CB  PRO A 241      88.090 178.200  97.390  1.00  0.00           C
ATOM   2443  CG  PRO A 241      87.260 178.980  98.390  1.00  0.00           C
ATOM   2444  CD  PRO A 241      87.830 178.460  99.700  1.00  0.00           C
ATOM   2445  C   PRO A 241      89.130 175.850  97.510  1.00  0.00           C
ATOM   2446  O   PRO A 241      90.180 175.860  98.140  1.00  0.00           O
ATOM   2447  N   LEU A 242      88.960 175.020  96.480  1.00  0.00           N
ATOM   2448  H   LEU A 242      88.210 175.160  95.830  1.00  0.00           H
ATOM   2449  CA  LEU A 242      90.030 174.080  96.060  1.00  0.00           C
ATOM   2450  CB  LEU A 242      89.340 172.850  95.440  1.00  0.00           C
ATOM   2451  CG  LEU A 242      88.740 172.040  96.580  1.00  0.00           C
ATOM   2452  CD1 LEU A 242      88.260 170.660  96.040  1.00  0.00           C
ATOM   2453  CD2 LEU A 242      89.890 171.650  97.530  1.00  0.00           C
ATOM   2454  C   LEU A 242      90.950 174.740  95.010  1.00  0.00           C
ATOM   2455  O   LEU A 242      90.490 175.340  94.030  1.00  0.00           O
ATOM   2456  N   THR A 243      92.240 174.470  95.220  1.00  0.00           N
ATOM   2457  H   THR A 243      92.600 174.180  96.100  1.00  0.00           H
ATOM   2458  CA  THR A 243      93.370 174.820  94.320  1.00  0.00           C
ATOM   2459  CB  THR A 243      94.330 175.790  94.930  1.00  0.00           C
ATOM   2460  OG1 THR A 243      95.290 175.120  95.780  1.00  0.00           O
ATOM   2461  HG1 THR A 243      94.930 175.100  96.710  1.00  0.00           H
ATOM   2462  CG2 THR A 243      93.750 176.950  95.660  1.00  0.00           C
ATOM   2463  C   THR A 243      94.150 173.660  93.770  1.00  0.00           C
ATOM   2464  O   THR A 243      93.870 172.490  94.000  1.00  0.00           O
ATOM   2465  N   GLN A 244      95.200 173.910  92.950  1.00  0.00           N
ATOM   2466  H   GLN A 244      95.330 174.740  92.410  1.00  0.00           H
ATOM   2467  CA  GLN A 244      96.090 172.830  92.430  1.00  0.00           C
ATOM   2468  CB  GLN A 244      97.070 173.270  91.300  1.00  0.00           C
ATOM   2469  CG  GLN A 244      96.470 173.020  89.900  1.00  0.00           C
ATOM   2470  CD  GLN A 244      97.500 172.950  88.740  1.00  0.00           C
ATOM   2471  OE1 GLN A 244      98.330 172.120  88.570  1.00  0.00           O
ATOM   2472  NE2 GLN A 244      97.480 173.860  87.800  1.00  0.00           N
ATOM   2473 1HE2 GLN A 244      96.910 174.670  87.840  1.00  0.00           H
ATOM   2474 2HE2 GLN A 244      97.990 173.740  86.940  1.00  0.00           H
ATOM   2475  C   GLN A 244      96.910 172.170  93.550  1.00  0.00           C
ATOM   2476  O   GLN A 244      97.000 170.930  93.620  1.00  0.00           O
ATOM   2477  N   ASP A 245      97.420 173.000  94.450  1.00  0.00           N
ATOM   2478  H   ASP A 245      97.590 173.950  94.180  1.00  0.00           H
ATOM   2479  CA  ASP A 245      97.980 172.610  95.750  1.00  0.00           C
ATOM   2480  CB  ASP A 245      98.290 173.860  96.520  1.00  0.00           C
ATOM   2481  CG  ASP A 245      99.210 174.760  95.760  1.00  0.00           C
ATOM   2482  OD1 ASP A 245     100.440 174.530  95.790  1.00  0.00           O
ATOM   2483  OD2 ASP A 245      98.650 175.610  95.050  1.00  0.00           O
ATOM   2484  C   ASP A 245      97.210 171.530  96.530  1.00  0.00           C
ATOM   2485  O   ASP A 245      97.700 170.510  96.920  1.00  0.00           O
ATOM   2486  N   HIS A 246      95.920 171.760  96.580  1.00  0.00           N
ATOM   2487  H   HIS A 246      95.650 172.710  96.380  1.00  0.00           H
ATOM   2488  CA  HIS A 246      94.890 171.000  97.320  1.00  0.00           C
ATOM   2489  CB  HIS A 246      93.560 171.780  97.390  1.00  0.00           C
ATOM   2490  CG  HIS A 246      93.590 173.040  98.200  1.00  0.00           C
ATOM   2491  ND1 HIS A 246      94.510 174.000  98.190  1.00  0.00           N
ATOM   2492  CD2 HIS A 246      92.580 173.470  99.030  1.00  0.00           C
ATOM   2493  HD2 HIS A 246      91.800 172.820  99.420  1.00  0.00           H
ATOM   2494  CE1 HIS A 246      94.100 175.010  98.950  1.00  0.00           C
ATOM   2495  HE1 HIS A 246      94.570 175.950  99.230  1.00  0.00           H
ATOM   2496  NE2 HIS A 246      92.930 174.660  99.470  1.00  0.00           N
ATOM   2497  HE2 HIS A 246      92.240 175.270  99.860  1.00  0.00           H
ATOM   2498  C   HIS A 246      94.790 169.610  96.710  1.00  0.00           C
ATOM   2499  O   HIS A 246      94.530 168.600  97.420  1.00  0.00           O
ATOM   2500  N   VAL A 247      94.530 169.700  95.430  1.00  0.00           N
ATOM   2501  H   VAL A 247      94.310 170.550  94.950  1.00  0.00           H
ATOM   2502  CA  VAL A 247      94.430 168.490  94.570  1.00  0.00           C
ATOM   2503  CB  VAL A 247      93.980 168.860  93.120  1.00  0.00           C
ATOM   2504  CG1 VAL A 247      93.860 167.650  92.200  1.00  0.00           C
ATOM   2505  CG2 VAL A 247      92.630 169.600  93.020  1.00  0.00           C
ATOM   2506  C   VAL A 247      95.720 167.610  94.610  1.00  0.00           C
ATOM   2507  O   VAL A 247      95.770 166.390  94.580  1.00  0.00           O
ATOM   2508  N   ASP A 248      96.840 168.250  94.630  1.00  0.00           N
ATOM   2509  H   ASP A 248      96.900 169.240  94.500  1.00  0.00           H
ATOM   2510  CA  ASP A 248      98.170 167.720  95.000  1.00  0.00           C
ATOM   2511  CB  ASP A 248      99.270 168.800  94.640  1.00  0.00           C
ATOM   2512  CG  ASP A 248     100.720 168.790  95.190  1.00  0.00           C
ATOM   2513  OD1 ASP A 248     101.250 169.870  95.430  1.00  0.00           O
ATOM   2514  OD2 ASP A 248     101.360 167.720  95.340  1.00  0.00           O
ATOM   2515  C   ASP A 248      98.220 167.140  96.420  1.00  0.00           C
ATOM   2516  O   ASP A 248      98.440 165.910  96.460  1.00  0.00           O
ATOM   2517  N   ILE A 249      97.790 167.850  97.520  1.00  0.00           N
ATOM   2518  H   ILE A 249      97.940 168.830  97.580  1.00  0.00           H
ATOM   2519  CA  ILE A 249      97.520 167.240  98.850  1.00  0.00           C
ATOM   2520  CB  ILE A 249      96.830 168.340  99.770  1.00  0.00           C
ATOM   2521  CG1 ILE A 249      97.780 169.500 100.030  1.00  0.00           C
ATOM   2522  CG2 ILE A 249      96.070 167.980 101.030  1.00  0.00           C
ATOM   2523  CD  ILE A 249      97.330 170.550 101.070  1.00  0.00           C
ATOM   2524  C   ILE A 249      96.600 165.960  98.880  1.00  0.00           C
ATOM   2525  O   ILE A 249      97.140 164.870  99.220  1.00  0.00           O
ATOM   2526  N   LEU A 250      95.450 166.060  98.170  1.00  0.00           N
ATOM   2527  H   LEU A 250      95.150 167.010  98.050  1.00  0.00           H
ATOM   2528  CA  LEU A 250      94.460 164.970  98.030  1.00  0.00           C
ATOM   2529  CB  LEU A 250      93.030 165.470  97.580  1.00  0.00           C
ATOM   2530  CG  LEU A 250      92.300 166.070  98.760  1.00  0.00           C
ATOM   2531  CD1 LEU A 250      91.250 167.160  98.400  1.00  0.00           C
ATOM   2532  CD2 LEU A 250      91.720 164.920  99.610  1.00  0.00           C
ATOM   2533  C   LEU A 250      94.840 163.810  97.080  1.00  0.00           C
ATOM   2534  O   LEU A 250      94.090 162.830  97.050  1.00  0.00           O
ATOM   2535  N   GLY A 251      96.100 163.750  96.680  1.00  0.00           N
ATOM   2536  H   GLY A 251      96.720 164.480  96.960  1.00  0.00           H
ATOM   2537  CA  GLY A 251      96.650 162.810  95.640  1.00  0.00           C
ATOM   2538  C   GLY A 251      96.490 161.290  95.970  1.00  0.00           C
ATOM   2539  O   GLY A 251      96.170 160.530  95.080  1.00  0.00           O
ATOM   2540  N   PRO A 252      97.000 160.800  97.070  1.00  0.00           N
ATOM   2541  CA  PRO A 252      96.910 159.360  97.360  1.00  0.00           C
ATOM   2542  CB  PRO A 252      97.740 159.150  98.630  1.00  0.00           C
ATOM   2543  CG  PRO A 252      98.840 160.120  98.340  1.00  0.00           C
ATOM   2544  CD  PRO A 252      98.140 161.340  97.790  1.00  0.00           C
ATOM   2545  C   PRO A 252      95.540 158.690  97.510  1.00  0.00           C
ATOM   2546  O   PRO A 252      95.360 157.610  96.940  1.00  0.00           O
ATOM   2547  N   LEU A 253      94.640 159.250  98.350  1.00  0.00           N
ATOM   2548  H   LEU A 253      94.940 160.020  98.920  1.00  0.00           H
ATOM   2549  CA  LEU A 253      93.180 159.070  98.350  1.00  0.00           C
ATOM   2550  CB  LEU A 253      92.440 160.200  99.040  1.00  0.00           C
ATOM   2551  CG  LEU A 253      92.650 160.240 100.550  1.00  0.00           C
ATOM   2552  CD1 LEU A 253      92.120 161.490 101.190  1.00  0.00           C
ATOM   2553  CD2 LEU A 253      92.090 159.090 101.270  1.00  0.00           C
ATOM   2554  C   LEU A 253      92.560 159.000  96.950  1.00  0.00           C
ATOM   2555  O   LEU A 253      91.990 157.940  96.650  1.00  0.00           O
ATOM   2556  N   SER A 254      92.860 160.000  96.110  1.00  0.00           N
ATOM   2557  H   SER A 254      93.620 160.610  96.360  1.00  0.00           H
ATOM   2558  CA  SER A 254      92.440 160.140  94.680  1.00  0.00           C
ATOM   2559  CB  SER A 254      92.580 161.530  94.040  1.00  0.00           C
ATOM   2560  OG  SER A 254      93.890 162.020  94.070  1.00  0.00           O
ATOM   2561  HG  SER A 254      93.920 163.010  93.970  1.00  0.00           H
ATOM   2562  C   SER A 254      93.010 158.980  93.810  1.00  0.00           C
ATOM   2563  O   SER A 254      92.210 158.180  93.270  1.00  0.00           O
ATOM   2564  N   ALA A 255      94.320 158.870  93.760  1.00  0.00           N
ATOM   2565  H   ALA A 255      94.880 159.580  94.190  1.00  0.00           H
ATOM   2566  CA  ALA A 255      95.140 157.790  93.100  1.00  0.00           C
ATOM   2567  CB  ALA A 255      96.610 158.060  93.310  1.00  0.00           C
ATOM   2568  C   ALA A 255      94.850 156.340  93.390  1.00  0.00           C
ATOM   2569  O   ALA A 255      94.260 155.680  92.610  1.00  0.00           O
ATOM   2570  N   GLN A 256      95.110 155.900  94.590  1.00  0.00           N
ATOM   2571  H   GLN A 256      95.630 156.460  95.240  1.00  0.00           H
ATOM   2572  CA  GLN A 256      94.780 154.560  95.120  1.00  0.00           C
ATOM   2573  CB  GLN A 256      95.260 154.300  96.570  1.00  0.00           C
ATOM   2574  CG  GLN A 256      96.750 154.580  96.810  1.00  0.00           C
ATOM   2575  CD  GLN A 256      97.340 154.130  98.090  1.00  0.00           C
ATOM   2576  OE1 GLN A 256      97.020 153.110  98.660  1.00  0.00           O
ATOM   2577  NE2 GLN A 256      98.220 154.920  98.650  1.00  0.00           N
ATOM   2578 1HE2 GLN A 256      98.490 155.800  98.260  1.00  0.00           H
ATOM   2579 2HE2 GLN A 256      98.810 154.610  99.400  1.00  0.00           H
ATOM   2580  C   GLN A 256      93.290 154.090  95.010  1.00  0.00           C
ATOM   2581  O   GLN A 256      93.030 153.000  94.490  1.00  0.00           O
ATOM   2582  N   THR A 257      92.260 154.940  95.210  1.00  0.00           N
ATOM   2583  H   THR A 257      92.410 155.830  95.630  1.00  0.00           H
ATOM   2584  CA  THR A 257      90.840 154.590  94.920  1.00  0.00           C
ATOM   2585  CB  THR A 257      89.770 155.490  95.610  1.00  0.00           C
ATOM   2586  OG1 THR A 257      89.970 156.750  95.000  1.00  0.00           O
ATOM   2587  HG1 THR A 257      90.580 157.350  95.510  1.00  0.00           H
ATOM   2588  CG2 THR A 257      89.670 155.580  97.140  1.00  0.00           C
ATOM   2589  C   THR A 257      90.530 154.630  93.370  1.00  0.00           C
ATOM   2590  O   THR A 257      89.530 154.020  92.960  1.00  0.00           O
ATOM   2591  N   GLY A 258      91.320 155.320  92.540  1.00  0.00           N
ATOM   2592  H   GLY A 258      92.300 155.330  92.750  1.00  0.00           H
ATOM   2593  CA  GLY A 258      90.960 155.800  91.170  1.00  0.00           C
ATOM   2594  C   GLY A 258      89.720 156.700  91.090  1.00  0.00           C
ATOM   2595  O   GLY A 258      89.190 156.740  89.940  1.00  0.00           O
ATOM   2596  N   ILE A 259      89.340 157.430  92.140  1.00  0.00           N
ATOM   2597  H   ILE A 259      89.740 157.340  93.050  1.00  0.00           H
ATOM   2598  CA  ILE A 259      88.250 158.450  91.980  1.00  0.00           C
ATOM   2599  CB  ILE A 259      87.000 158.220  92.900  1.00  0.00           C
ATOM   2600  CG1 ILE A 259      86.600 156.770  92.900  1.00  0.00           C
ATOM   2601  CG2 ILE A 259      85.890 159.140  92.400  1.00  0.00           C
ATOM   2602  CD  ILE A 259      85.420 156.420  93.780  1.00  0.00           C
ATOM   2603  C   ILE A 259      88.870 159.870  92.110  1.00  0.00           C
ATOM   2604  O   ILE A 259      89.050 160.470  93.210  1.00  0.00           O
ATOM   2605  N   ALA A 260      89.310 160.420  91.010  1.00  0.00           N
ATOM   2606  H   ALA A 260      89.070 160.000  90.140  1.00  0.00           H
ATOM   2607  CA  ALA A 260      89.960 161.730  90.980  1.00  0.00           C
ATOM   2608  CB  ALA A 260      90.550 161.970  89.610  1.00  0.00           C
ATOM   2609  C   ALA A 260      89.190 162.970  91.450  1.00  0.00           C
ATOM   2610  O   ALA A 260      87.970 162.870  91.540  1.00  0.00           O
ATOM   2611  N   VAL A 261      89.960 164.070  91.800  1.00  0.00           N
ATOM   2612  H   VAL A 261      90.810 164.370  91.360  1.00  0.00           H
ATOM   2613  CA  VAL A 261      89.370 165.050  92.750  1.00  0.00           C
ATOM   2614  CB  VAL A 261      90.430 165.920  93.490  1.00  0.00           C
ATOM   2615  CG1 VAL A 261      89.770 166.810  94.460  1.00  0.00           C
ATOM   2616  CG2 VAL A 261      91.290 164.950  94.330  1.00  0.00           C
ATOM   2617  C   VAL A 261      88.150 165.790  92.250  1.00  0.00           C
ATOM   2618  O   VAL A 261      87.150 165.780  92.960  1.00  0.00           O
ATOM   2619  N   LEU A 262      88.190 166.070  90.940  1.00  0.00           N
ATOM   2620  H   LEU A 262      88.930 165.780  90.330  1.00  0.00           H
ATOM   2621  CA  LEU A 262      87.030 166.550  90.200  1.00  0.00           C
ATOM   2622  CB  LEU A 262      87.340 166.920  88.730  1.00  0.00           C
ATOM   2623  CG  LEU A 262      88.030 168.320  88.630  1.00  0.00           C
ATOM   2624  CD1 LEU A 262      88.310 168.640  87.150  1.00  0.00           C
ATOM   2625  CD2 LEU A 262      87.170 169.420  89.210  1.00  0.00           C
ATOM   2626  C   LEU A 262      85.710 165.780  90.270  1.00  0.00           C
ATOM   2627  O   LEU A 262      84.640 166.320  90.580  1.00  0.00           O
ATOM   2628  N   ASP A 263      85.750 164.500  90.060  1.00  0.00           N
ATOM   2629  H   ASP A 263      86.650 164.070  89.980  1.00  0.00           H
ATOM   2630  CA  ASP A 263      84.670 163.530  90.280  1.00  0.00           C
ATOM   2631  CB  ASP A 263      85.160 162.120  89.980  1.00  0.00           C
ATOM   2632  CG  ASP A 263      85.540 161.750  88.560  1.00  0.00           C
ATOM   2633  OD1 ASP A 263      84.690 161.470  87.690  1.00  0.00           O
ATOM   2634  OD2 ASP A 263      86.710 161.880  88.120  1.00  0.00           O
ATOM   2635  C   ASP A 263      84.060 163.570  91.700  1.00  0.00           C
ATOM   2636  O   ASP A 263      82.870 163.450  91.920  1.00  0.00           O
ATOM   2637  N   MET A 264      84.990 163.660  92.660  1.00  0.00           N
ATOM   2638  H   MET A 264      85.980 163.670  92.480  1.00  0.00           H
ATOM   2639  CA  MET A 264      84.600 163.940  94.060  1.00  0.00           C
ATOM   2640  CB  MET A 264      85.700 163.690  95.090  1.00  0.00           C
ATOM   2641  CG  MET A 264      85.980 162.250  95.400  1.00  0.00           C
ATOM   2642  SD  MET A 264      84.570 161.450  96.200  1.00  0.00           S
ATOM   2643  CE  MET A 264      85.280 159.990  96.950  1.00  0.00           C
ATOM   2644  C   MET A 264      84.120 165.370  94.340  1.00  0.00           C
ATOM   2645  O   MET A 264      83.130 165.570  95.050  1.00  0.00           O
ATOM   2646  N   CYS A 265      84.760 166.380  93.760  1.00  0.00           N
ATOM   2647  H   CYS A 265      85.730 166.270  93.500  1.00  0.00           H
ATOM   2648  CA  CYS A 265      84.210 167.720  93.540  1.00  0.00           C
ATOM   2649  CB  CYS A 265      85.030 168.650  92.680  1.00  0.00           C
ATOM   2650  SG  CYS A 265      86.400 169.370  93.630  1.00  0.00           S
ATOM   2651  HG  CYS A 265      85.550 169.840  94.540  1.00  0.00           H
ATOM   2652  C   CYS A 265      82.700 167.810  93.160  1.00  0.00           C
ATOM   2653  O   CYS A 265      81.920 168.460  93.880  1.00  0.00           O
ATOM   2654  N   ALA A 266      82.280 166.980  92.190  1.00  0.00           N
ATOM   2655  H   ALA A 266      82.970 166.470  91.670  1.00  0.00           H
ATOM   2656  CA  ALA A 266      80.870 166.750  91.700  1.00  0.00           C
ATOM   2657  CB  ALA A 266      80.960 165.770  90.540  1.00  0.00           C
ATOM   2658  C   ALA A 266      79.940 166.400  92.790  1.00  0.00           C
ATOM   2659  O   ALA A 266      78.820 167.040  92.790  1.00  0.00           O
ATOM   2660  N   SER A 267      80.270 165.220  93.430  1.00  0.00           N
ATOM   2661  H   SER A 267      80.810 164.560  92.920  1.00  0.00           H
ATOM   2662  CA  SER A 267      79.560 164.750  94.630  1.00  0.00           C
ATOM   2663  CB  SER A 267      80.070 163.470  95.310  1.00  0.00           C
ATOM   2664  OG  SER A 267      80.450 162.470  94.380  1.00  0.00           O
ATOM   2665  HG  SER A 267      81.390 162.640  94.070  1.00  0.00           H
ATOM   2666  C   SER A 267      79.420 165.900  95.670  1.00  0.00           C
ATOM   2667  O   SER A 267      78.280 166.410  95.730  1.00  0.00           O
ATOM   2668  N   LEU A 268      80.480 166.450  96.110  1.00  0.00           N
ATOM   2669  H   LEU A 268      81.340 166.060  95.790  1.00  0.00           H
ATOM   2670  CA  LEU A 268      80.460 167.710  96.930  1.00  0.00           C
ATOM   2671  CB  LEU A 268      81.940 168.120  97.050  1.00  0.00           C
ATOM   2672  CG  LEU A 268      82.300 169.120  98.150  1.00  0.00           C
ATOM   2673  CD1 LEU A 268      82.000 168.510  99.500  1.00  0.00           C
ATOM   2674  CD2 LEU A 268      83.780 169.370  97.970  1.00  0.00           C
ATOM   2675  C   LEU A 268      79.620 168.910  96.430  1.00  0.00           C
ATOM   2676  O   LEU A 268      78.850 169.350  97.260  1.00  0.00           O
ATOM   2677  N   LYS A 269      79.550 169.140  95.150  1.00  0.00           N
ATOM   2678  H   LYS A 269      80.030 168.640  94.430  1.00  0.00           H
ATOM   2679  CA  LYS A 269      78.730 170.130  94.510  1.00  0.00           C
ATOM   2680  CB  LYS A 269      79.150 170.220  93.060  1.00  0.00           C
ATOM   2681  CG  LYS A 269      78.440 171.390  92.390  1.00  0.00           C
ATOM   2682  CD  LYS A 269      78.930 171.670  91.000  1.00  0.00           C
ATOM   2683  CE  LYS A 269      78.220 172.770  90.310  1.00  0.00           C
ATOM   2684  NZ  LYS A 269      76.840 172.410  89.790  1.00  0.00           N
ATOM   2685  HZ1 LYS A 269      76.370 173.240  89.480  1.00  0.00           H
ATOM   2686  HZ2 LYS A 269      76.880 171.770  89.030  1.00  0.00           H
ATOM   2687  HZ3 LYS A 269      76.330 171.880  90.470  1.00  0.00           H
ATOM   2688  C   LYS A 269      77.190 169.720  94.590  1.00  0.00           C
ATOM   2689  O   LYS A 269      76.360 170.420  95.180  1.00  0.00           O
ATOM   2690  N   GLU A 270      76.880 168.440  94.290  1.00  0.00           N
ATOM   2691  H   GLU A 270      77.510 167.810  93.830  1.00  0.00           H
ATOM   2692  CA  GLU A 270      75.490 167.880  94.470  1.00  0.00           C
ATOM   2693  CB  GLU A 270      75.480 166.470  93.860  1.00  0.00           C
ATOM   2694  CG  GLU A 270      74.060 165.990  93.650  1.00  0.00           C
ATOM   2695  CD  GLU A 270      74.090 164.810  92.720  1.00  0.00           C
ATOM   2696  OE1 GLU A 270      74.170 163.690  93.210  1.00  0.00           O
ATOM   2697  OE2 GLU A 270      73.910 165.080  91.500  1.00  0.00           O
ATOM   2698  C   GLU A 270      74.990 167.850  95.960  1.00  0.00           C
ATOM   2699  O   GLU A 270      74.080 168.570  96.330  1.00  0.00           O
ATOM   2700  N   LEU A 271      75.880 167.350  96.850  1.00  0.00           N
ATOM   2701  H   LEU A 271      76.590 166.720  96.530  1.00  0.00           H
ATOM   2702  CA  LEU A 271      75.630 167.210  98.280  1.00  0.00           C
ATOM   2703  CB  LEU A 271      76.910 166.630  98.930  1.00  0.00           C
ATOM   2704  CG  LEU A 271      77.110 165.150  98.770  1.00  0.00           C
ATOM   2705  CD1 LEU A 271      78.520 164.700  99.200  1.00  0.00           C
ATOM   2706  CD2 LEU A 271      76.120 164.270  99.520  1.00  0.00           C
ATOM   2707  C   LEU A 271      75.330 168.640  98.870  1.00  0.00           C
ATOM   2708  O   LEU A 271      74.480 168.830  99.660  1.00  0.00           O
ATOM   2709  N   LEU A 272      76.130 169.660  98.520  1.00  0.00           N
ATOM   2710  H   LEU A 272      76.980 169.590  97.990  1.00  0.00           H
ATOM   2711  CA  LEU A 272      75.780 171.070  98.850  1.00  0.00           C
ATOM   2712  CB  LEU A 272      76.990 171.930  98.380  1.00  0.00           C
ATOM   2713  CG  LEU A 272      78.140 172.120  99.400  1.00  0.00           C
ATOM   2714  CD1 LEU A 272      79.270 172.940  98.760  1.00  0.00           C
ATOM   2715  CD2 LEU A 272      77.620 172.770 100.670  1.00  0.00           C
ATOM   2716  C   LEU A 272      74.470 171.640  98.310  1.00  0.00           C
ATOM   2717  O   LEU A 272      73.660 171.990  99.140  1.00  0.00           O
ATOM   2718  N   GLN A 273      74.260 171.450  96.990  1.00  0.00           N
ATOM   2719  H   GLN A 273      74.710 170.700  96.500  1.00  0.00           H
ATOM   2720  CA  GLN A 273      73.110 172.070  96.310  1.00  0.00           C
ATOM   2721  CB  GLN A 273      73.370 172.110  94.770  1.00  0.00           C
ATOM   2722  CG  GLN A 273      74.450 173.120  94.460  1.00  0.00           C
ATOM   2723  CD  GLN A 273      74.600 173.280  92.950  1.00  0.00           C
ATOM   2724  OE1 GLN A 273      75.190 172.420  92.290  1.00  0.00           O
ATOM   2725  NE2 GLN A 273      74.220 174.330  92.300  1.00  0.00           N
ATOM   2726 1HE2 GLN A 273      73.980 175.200  92.730  1.00  0.00           H
ATOM   2727 2HE2 GLN A 273      74.200 174.290  91.300  1.00  0.00           H
ATOM   2728  C   GLN A 273      71.780 171.430  96.580  1.00  0.00           C
ATOM   2729  O   GLN A 273      70.810 172.150  96.820  1.00  0.00           O
ATOM   2730  N   ASN A 274      71.760 170.130  96.750  1.00  0.00           N
ATOM   2731  H   ASN A 274      72.560 169.520  96.720  1.00  0.00           H
ATOM   2732  CA  ASN A 274      70.590 169.380  97.270  1.00  0.00           C
ATOM   2733  CB  ASN A 274      70.630 167.890  97.040  1.00  0.00           C
ATOM   2734  CG  ASN A 274      71.540 166.940  97.720  1.00  0.00           C
ATOM   2735  OD1 ASN A 274      72.330 167.250  98.600  1.00  0.00           O
ATOM   2736  ND2 ASN A 274      71.590 165.700  97.240  1.00  0.00           N
ATOM   2737 1HD2 ASN A 274      71.070 165.420  96.440  1.00  0.00           H
ATOM   2738 2HD2 ASN A 274      72.370 165.120  97.470  1.00  0.00           H
ATOM   2739  C   ASN A 274      70.260 169.710  98.710  1.00  0.00           C
ATOM   2740  O   ASN A 274      69.160 169.480  99.190  1.00  0.00           O
ATOM   2741  N   GLY A 275      71.300 169.870  99.520  1.00  0.00           N
ATOM   2742  H   GLY A 275      72.190 169.440  99.370  1.00  0.00           H
ATOM   2743  CA  GLY A 275      71.190 170.330 100.930  1.00  0.00           C
ATOM   2744  C   GLY A 275      72.030 169.400 101.800  1.00  0.00           C
ATOM   2745  O   GLY A 275      71.580 168.320 102.090  1.00  0.00           O
ATOM   2746  N   MET A 276      73.230 169.850 102.180  1.00  0.00           N
ATOM   2747  H   MET A 276      73.550 170.710 101.770  1.00  0.00           H
ATOM   2748  CA  MET A 276      74.240 169.100 102.970  1.00  0.00           C
ATOM   2749  CB  MET A 276      75.550 169.950 103.260  1.00  0.00           C
ATOM   2750  CG  MET A 276      75.280 171.370 103.940  1.00  0.00           C
ATOM   2751  SD  MET A 276      74.350 172.610 102.970  1.00  0.00           S
ATOM   2752  CE  MET A 276      73.280 173.020 104.300  1.00  0.00           C
ATOM   2753  C   MET A 276      73.760 168.630 104.370  1.00  0.00           C
ATOM   2754  O   MET A 276      74.320 167.720 104.910  1.00  0.00           O
ATOM   2755  N   ASN A 277      72.590 169.140 104.790  1.00  0.00           N
ATOM   2756  H   ASN A 277      72.200 169.960 104.360  1.00  0.00           H
ATOM   2757  CA  ASN A 277      71.970 168.680 106.080  1.00  0.00           C
ATOM   2758  CB  ASN A 277      71.100 169.710 106.790  1.00  0.00           C
ATOM   2759  CG  ASN A 277      70.980 169.480 108.330  1.00  0.00           C
ATOM   2760  OD1 ASN A 277      70.440 168.520 108.910  1.00  0.00           O
ATOM   2761  ND2 ASN A 277      71.570 170.390 109.050  1.00  0.00           N
ATOM   2762 1HD2 ASN A 277      71.780 171.320 108.750  1.00  0.00           H
ATOM   2763 2HD2 ASN A 277      71.460 170.290 110.040  1.00  0.00           H
ATOM   2764  C   ASN A 277      71.330 167.280 105.850  1.00  0.00           C
ATOM   2765  O   ASN A 277      70.450 167.060 105.040  1.00  0.00           O
ATOM   2766  N   GLY A 278      71.490 166.380 106.830  1.00  0.00           N
ATOM   2767  H   GLY A 278      71.950 166.690 107.670  1.00  0.00           H
ATOM   2768  CA  GLY A 278      71.090 164.950 106.820  1.00  0.00           C
ATOM   2769  C   GLY A 278      71.660 164.160 105.610  1.00  0.00           C
ATOM   2770  O   GLY A 278      70.840 163.560 104.920  1.00  0.00           O
ATOM   2771  N   ARG A 279      72.920 164.270 105.290  1.00  0.00           N
ATOM   2772  H   ARG A 279      73.430 164.700 106.030  1.00  0.00           H
ATOM   2773  CA  ARG A 279      73.650 163.510 104.250  1.00  0.00           C
ATOM   2774  CB  ARG A 279      74.440 164.330 103.240  1.00  0.00           C
ATOM   2775  CG  ARG A 279      73.460 165.200 102.410  1.00  0.00           C
ATOM   2776  CD  ARG A 279      72.410 164.450 101.580  1.00  0.00           C
ATOM   2777  NE  ARG A 279      71.500 165.520 101.000  1.00  0.00           N
ATOM   2778  HE  ARG A 279      72.010 166.330 100.700  1.00  0.00           H
ATOM   2779  CZ  ARG A 279      70.260 165.730 101.340  1.00  0.00           C
ATOM   2780  NH1 ARG A 279      69.630 164.940 102.170  1.00  0.00           N
ATOM   2781 1HH1 ARG A 279      70.070 164.140 102.570  1.00  0.00           H
ATOM   2782 2HH1 ARG A 279      68.660 165.110 102.310  1.00  0.00           H
ATOM   2783  NH2 ARG A 279      69.600 166.550 100.610  1.00  0.00           N
ATOM   2784 1HH2 ARG A 279      70.080 167.120  99.940  1.00  0.00           H
ATOM   2785 2HH2 ARG A 279      68.620 166.730 100.670  1.00  0.00           H
ATOM   2786  C   ARG A 279      74.430 162.330 104.910  1.00  0.00           C
ATOM   2787  O   ARG A 279      75.640 162.470 105.020  1.00  0.00           O
ATOM   2788  N   THR A 280      73.700 161.480 105.520  1.00  0.00           N
ATOM   2789  H   THR A 280      72.700 161.570 105.530  1.00  0.00           H
ATOM   2790  CA  THR A 280      74.230 160.410 106.380  1.00  0.00           C
ATOM   2791  CB  THR A 280      73.100 159.510 106.850  1.00  0.00           C
ATOM   2792  OG1 THR A 280      72.200 159.280 105.780  1.00  0.00           O
ATOM   2793  HG1 THR A 280      71.670 158.450 105.950  1.00  0.00           H
ATOM   2794  CG2 THR A 280      72.300 160.170 107.980  1.00  0.00           C
ATOM   2795  C   THR A 280      75.380 159.490 105.870  1.00  0.00           C
ATOM   2796  O   THR A 280      75.330 158.610 104.990  1.00  0.00           O
ATOM   2797  N   ILE A 281      76.540 159.800 106.470  1.00  0.00           N
ATOM   2798  H   ILE A 281      76.570 160.520 107.160  1.00  0.00           H
ATOM   2799  CA  ILE A 281      77.840 159.190 106.150  1.00  0.00           C
ATOM   2800  CB  ILE A 281      78.800 160.180 105.520  1.00  0.00           C
ATOM   2801  CG1 ILE A 281      78.200 160.800 104.280  1.00  0.00           C
ATOM   2802  CG2 ILE A 281      80.230 159.590 105.390  1.00  0.00           C
ATOM   2803  CD  ILE A 281      78.040 159.760 103.160  1.00  0.00           C
ATOM   2804  C   ILE A 281      78.350 158.840 107.560  1.00  0.00           C
ATOM   2805  O   ILE A 281      78.370 159.760 108.410  1.00  0.00           O
ATOM   2806  N   LEU A 282      78.980 157.660 107.670  1.00  0.00           N
ATOM   2807  H   LEU A 282      78.630 156.950 107.070  1.00  0.00           H
ATOM   2808  CA  LEU A 282      79.510 157.070 108.910  1.00  0.00           C
ATOM   2809  CB  LEU A 282      81.030 157.260 108.870  1.00  0.00           C
ATOM   2810  CG  LEU A 282      81.780 156.660 107.670  1.00  0.00           C
ATOM   2811  CD1 LEU A 282      83.180 157.250 107.520  1.00  0.00           C
ATOM   2812  CD2 LEU A 282      81.780 155.130 107.890  1.00  0.00           C
ATOM   2813  C   LEU A 282      79.070 157.370 110.380  1.00  0.00           C
ATOM   2814  O   LEU A 282      79.660 158.050 111.210  1.00  0.00           O
ATOM   2815  N   GLY A 283      77.810 156.940 110.520  1.00  0.00           N
ATOM   2816  H   GLY A 283      77.310 156.340 109.900  1.00  0.00           H
ATOM   2817  CA  GLY A 283      77.040 157.250 111.740  1.00  0.00           C
ATOM   2818  C   GLY A 283      76.660 158.690 112.030  1.00  0.00           C
ATOM   2819  O   GLY A 283      75.540 158.820 112.600  1.00  0.00           O
ATOM   2820  N   SER A 284      77.070 159.670 111.240  1.00  0.00           N
ATOM   2821  H   SER A 284      77.620 159.520 110.430  1.00  0.00           H
ATOM   2822  CA  SER A 284      76.690 161.150 111.400  1.00  0.00           C
ATOM   2823  CB  SER A 284      77.800 162.060 111.780  1.00  0.00           C
ATOM   2824  OG  SER A 284      78.340 161.880 113.120  1.00  0.00           O
ATOM   2825  HG  SER A 284      79.100 162.490 113.350  1.00  0.00           H
ATOM   2826  C   SER A 284      75.940 161.690 110.160  1.00  0.00           C
ATOM   2827  O   SER A 284      76.410 161.630 109.000  1.00  0.00           O
ATOM   2828  N   ALA A 285      74.840 162.360 110.440  1.00  0.00           N
ATOM   2829  H   ALA A 285      74.530 162.370 111.390  1.00  0.00           H
ATOM   2830  CA  ALA A 285      73.970 162.980 109.460  1.00  0.00           C
ATOM   2831  CB  ALA A 285      72.660 163.360 110.100  1.00  0.00           C
ATOM   2832  C   ALA A 285      74.490 164.250 108.710  1.00  0.00           C
ATOM   2833  O   ALA A 285      73.980 164.750 107.730  1.00  0.00           O
ATOM   2834  N   LEU A 286      75.430 164.900 109.430  1.00  0.00           N
ATOM   2835  H   LEU A 286      75.480 164.870 110.430  1.00  0.00           H
ATOM   2836  CA  LEU A 286      76.250 166.020 108.870  1.00  0.00           C
ATOM   2837  CB  LEU A 286      76.290 167.130 110.000  1.00  0.00           C
ATOM   2838  CG  LEU A 286      74.940 167.910 110.180  1.00  0.00           C
ATOM   2839  CD1 LEU A 286      75.000 168.710 111.400  1.00  0.00           C
ATOM   2840  CD2 LEU A 286      74.320 168.620 108.960  1.00  0.00           C
ATOM   2841  C   LEU A 286      77.680 165.610 108.570  1.00  0.00           C
ATOM   2842  O   LEU A 286      78.300 164.710 109.140  1.00  0.00           O
ATOM   2843  N   LEU A 287      78.230 166.420 107.660  1.00  0.00           N
ATOM   2844  H   LEU A 287      77.810 167.280 107.350  1.00  0.00           H
ATOM   2845  CA  LEU A 287      79.650 166.210 107.090  1.00  0.00           C
ATOM   2846  CB  LEU A 287      79.870 166.680 105.620  1.00  0.00           C
ATOM   2847  CG  LEU A 287      78.680 166.400 104.700  1.00  0.00           C
ATOM   2848  CD1 LEU A 287      78.930 167.100 103.320  1.00  0.00           C
ATOM   2849  CD2 LEU A 287      78.760 164.880 104.500  1.00  0.00           C
ATOM   2850  C   LEU A 287      80.690 166.830 107.940  1.00  0.00           C
ATOM   2851  O   LEU A 287      80.770 168.050 108.000  1.00  0.00           O
ATOM   2852  N   GLU A 288      81.420 165.970 108.690  1.00  0.00           N
ATOM   2853  H   GLU A 288      81.320 165.000 108.470  1.00  0.00           H
ATOM   2854  CA  GLU A 288      82.430 166.470 109.650  1.00  0.00           C
ATOM   2855  CB  GLU A 288      82.470 165.420 110.840  1.00  0.00           C
ATOM   2856  CG  GLU A 288      81.290 165.780 111.790  1.00  0.00           C
ATOM   2857  CD  GLU A 288      81.000 164.880 112.990  1.00  0.00           C
ATOM   2858  OE1 GLU A 288      81.910 165.030 113.870  1.00  0.00           O
ATOM   2859  OE2 GLU A 288      79.950 164.310 113.080  1.00  0.00           O
ATOM   2860  C   GLU A 288      83.800 166.790 109.090  1.00  0.00           C
ATOM   2861  O   GLU A 288      84.350 166.030 108.320  1.00  0.00           O
ATOM   2862  N   ASP A 289      84.200 167.950 109.580  1.00  0.00           N
ATOM   2863  H   ASP A 289      83.700 168.620 110.120  1.00  0.00           H
ATOM   2864  CA  ASP A 289      85.510 168.490 109.060  1.00  0.00           C
ATOM   2865  CB  ASP A 289      85.200 169.950 108.740  1.00  0.00           C
ATOM   2866  CG  ASP A 289      84.140 170.660 109.550  1.00  0.00           C
ATOM   2867  OD1 ASP A 289      83.360 171.440 108.930  1.00  0.00           O
ATOM   2868  OD2 ASP A 289      84.230 170.830 110.780  1.00  0.00           O
ATOM   2869  C   ASP A 289      86.750 168.400 109.970  1.00  0.00           C
ATOM   2870  O   ASP A 289      87.540 169.350 110.250  1.00  0.00           O
ATOM   2871  N   GLU A 290      87.160 167.110 110.180  1.00  0.00           N
ATOM   2872  H   GLU A 290      86.910 166.380 109.550  1.00  0.00           H
ATOM   2873  CA  GLU A 290      88.130 166.640 111.240  1.00  0.00           C
ATOM   2874  CB  GLU A 290      87.280 166.250 112.460  1.00  0.00           C
ATOM   2875  CG  GLU A 290      86.960 167.550 113.260  1.00  0.00           C
ATOM   2876  CD  GLU A 290      87.950 167.760 114.470  1.00  0.00           C
ATOM   2877  OE1 GLU A 290      89.160 167.540 114.340  1.00  0.00           O
ATOM   2878  OE2 GLU A 290      87.420 168.180 115.500  1.00  0.00           O
ATOM   2879  C   GLU A 290      89.260 165.690 110.900  1.00  0.00           C
ATOM   2880  O   GLU A 290      90.090 165.470 111.840  1.00  0.00           O
ATOM   2881  N   PHE A 291      89.100 164.770 109.940  1.00  0.00           N
ATOM   2882  H   PHE A 291      88.280 164.810 109.370  1.00  0.00           H
ATOM   2883  CA  PHE A 291      90.150 163.800 109.610  1.00  0.00           C
ATOM   2884  CB  PHE A 291      89.500 162.420 109.380  1.00  0.00           C
ATOM   2885  CG  PHE A 291      88.710 161.770 110.530  1.00  0.00           C
ATOM   2886  CD1 PHE A 291      87.330 161.840 110.730  1.00  0.00           C
ATOM   2887  HD1 PHE A 291      86.650 162.420 110.110  1.00  0.00           H
ATOM   2888  CD2 PHE A 291      89.430 161.130 111.530  1.00  0.00           C
ATOM   2889  HD2 PHE A 291      90.470 160.900 111.290  1.00  0.00           H
ATOM   2890  CE1 PHE A 291      86.740 161.200 111.870  1.00  0.00           C
ATOM   2891  HE1 PHE A 291      85.780 161.560 112.230  1.00  0.00           H
ATOM   2892  CE2 PHE A 291      88.930 160.500 112.680  1.00  0.00           C
ATOM   2893  HE2 PHE A 291      89.560 160.290 113.550  1.00  0.00           H
ATOM   2894  CZ  PHE A 291      87.510 160.530 112.800  1.00  0.00           C
ATOM   2895  HZ  PHE A 291      86.960 160.040 113.590  1.00  0.00           H
ATOM   2896  C   PHE A 291      90.870 164.290 108.360  1.00  0.00           C
ATOM   2897  O   PHE A 291      90.200 164.580 107.430  1.00  0.00           O
ATOM   2898  N   THR A 292      92.160 164.310 108.420  1.00  0.00           N
ATOM   2899  H   THR A 292      92.640 163.870 109.170  1.00  0.00           H
ATOM   2900  CA  THR A 292      93.060 164.780 107.290  1.00  0.00           C
ATOM   2901  CB  THR A 292      94.180 165.720 107.780  1.00  0.00           C
ATOM   2902  OG1 THR A 292      95.210 164.970 108.350  1.00  0.00           O
ATOM   2903  HG1 THR A 292      94.820 164.460 109.120  1.00  0.00           H
ATOM   2904  CG2 THR A 292      93.640 166.740 108.780  1.00  0.00           C
ATOM   2905  C   THR A 292      93.540 163.580 106.450  1.00  0.00           C
ATOM   2906  O   THR A 292      93.800 162.520 107.040  1.00  0.00           O
ATOM   2907  N   PRO A 293      93.950 163.780 105.190  1.00  0.00           N
ATOM   2908  CA  PRO A 293      94.590 162.750 104.390  1.00  0.00           C
ATOM   2909  CB  PRO A 293      94.930 163.360 103.050  1.00  0.00           C
ATOM   2910  CG  PRO A 293      93.910 164.480 102.800  1.00  0.00           C
ATOM   2911  CD  PRO A 293      93.470 164.880 104.230  1.00  0.00           C
ATOM   2912  C   PRO A 293      95.780 162.130 105.070  1.00  0.00           C
ATOM   2913  O   PRO A 293      95.830 160.910 104.980  1.00  0.00           O
ATOM   2914  N   PHE A 294      96.600 162.820 105.840  1.00  0.00           N
ATOM   2915  H   PHE A 294      96.710 163.810 105.780  1.00  0.00           H
ATOM   2916  CA  PHE A 294      97.690 162.200 106.690  1.00  0.00           C
ATOM   2917  CB  PHE A 294      98.140 163.330 107.680  1.00  0.00           C
ATOM   2918  CG  PHE A 294      99.370 163.060 108.590  1.00  0.00           C
ATOM   2919  CD1 PHE A 294      99.290 163.510 109.920  1.00  0.00           C
ATOM   2920  HD1 PHE A 294      98.260 163.690 110.230  1.00  0.00           H
ATOM   2921  CD2 PHE A 294     100.650 162.840 108.080  1.00  0.00           C
ATOM   2922  HD2 PHE A 294     100.850 162.640 107.030  1.00  0.00           H
ATOM   2923  CE1 PHE A 294     100.390 163.580 110.770  1.00  0.00           C
ATOM   2924  HE1 PHE A 294     100.310 163.850 111.820  1.00  0.00           H
ATOM   2925  CE2 PHE A 294     101.820 162.840 108.920  1.00  0.00           C
ATOM   2926  HE2 PHE A 294     102.800 162.550 108.540  1.00  0.00           H
ATOM   2927  CZ  PHE A 294     101.650 163.120 110.240  1.00  0.00           C
ATOM   2928  HZ  PHE A 294     102.440 162.680 110.850  1.00  0.00           H
ATOM   2929  C   PHE A 294      97.170 161.100 107.590  1.00  0.00           C
ATOM   2930  O   PHE A 294      97.590 159.910 107.490  1.00  0.00           O
ATOM   2931  N   ASP A 295      96.230 161.490 108.500  1.00  0.00           N
ATOM   2932  H   ASP A 295      96.040 162.450 108.740  1.00  0.00           H
ATOM   2933  CA  ASP A 295      95.430 160.530 109.360  1.00  0.00           C
ATOM   2934  CB  ASP A 295      94.200 161.150 110.010  1.00  0.00           C
ATOM   2935  CG  ASP A 295      94.440 162.450 110.770  1.00  0.00           C
ATOM   2936  OD1 ASP A 295      94.070 163.520 110.230  1.00  0.00           O
ATOM   2937  OD2 ASP A 295      94.950 162.490 111.910  1.00  0.00           O
ATOM   2938  C   ASP A 295      94.870 159.350 108.550  1.00  0.00           C
ATOM   2939  O   ASP A 295      95.160 158.170 108.920  1.00  0.00           O
ATOM   2940  N   VAL A 296      94.130 159.630 107.490  1.00  0.00           N
ATOM   2941  H   VAL A 296      94.030 160.570 107.150  1.00  0.00           H
ATOM   2942  CA  VAL A 296      93.460 158.620 106.640  1.00  0.00           C
ATOM   2943  CB  VAL A 296      92.660 159.280 105.550  1.00  0.00           C
ATOM   2944  CG1 VAL A 296      91.870 158.190 104.830  1.00  0.00           C
ATOM   2945  CG2 VAL A 296      91.680 160.200 106.160  1.00  0.00           C
ATOM   2946  C   VAL A 296      94.480 157.590 106.070  1.00  0.00           C
ATOM   2947  O   VAL A 296      94.400 156.390 106.420  1.00  0.00           O
ATOM   2948  N   VAL A 297      95.590 158.100 105.510  1.00  0.00           N
ATOM   2949  H   VAL A 297      95.870 159.060 105.430  1.00  0.00           H
ATOM   2950  CA  VAL A 297      96.750 157.160 105.110  1.00  0.00           C
ATOM   2951  CB  VAL A 297      97.710 157.910 104.150  1.00  0.00           C
ATOM   2952  CG1 VAL A 297      97.000 158.420 102.880  1.00  0.00           C
ATOM   2953  CG2 VAL A 297      98.540 159.000 104.840  1.00  0.00           C
ATOM   2954  C   VAL A 297      97.460 156.370 106.280  1.00  0.00           C
ATOM   2955  O   VAL A 297      98.160 155.420 105.990  1.00  0.00           O
ATOM   2956  N   ARG A 298      97.540 157.050 107.410  1.00  0.00           N
ATOM   2957  H   ARG A 298      97.460 158.030 107.580  1.00  0.00           H
ATOM   2958  CA  ARG A 298      98.070 156.440 108.650  1.00  0.00           C
ATOM   2959  CB  ARG A 298      98.400 157.520 109.620  1.00  0.00           C
ATOM   2960  CG  ARG A 298      99.870 157.970 109.410  1.00  0.00           C
ATOM   2961  CD  ARG A 298     100.250 159.090 110.410  1.00  0.00           C
ATOM   2962  NE  ARG A 298     101.550 159.630 109.930  1.00  0.00           N
ATOM   2963  HE  ARG A 298     101.590 159.710 108.940  1.00  0.00           H
ATOM   2964  CZ  ARG A 298     102.710 159.790 110.570  1.00  0.00           C
ATOM   2965  NH1 ARG A 298     102.750 159.390 111.820  1.00  0.00           N
ATOM   2966 1HH1 ARG A 298     101.950 158.940 112.210  1.00  0.00           H
ATOM   2967 2HH1 ARG A 298     103.650 159.380 112.260  1.00  0.00           H
ATOM   2968  NH2 ARG A 298     103.790 160.270 110.010  1.00  0.00           N
ATOM   2969 1HH2 ARG A 298     103.780 160.640 109.080  1.00  0.00           H
ATOM   2970 2HH2 ARG A 298     104.710 160.220 110.390  1.00  0.00           H
ATOM   2971  C   ARG A 298      97.140 155.390 109.260  1.00  0.00           C
ATOM   2972  O   ARG A 298      97.700 154.320 109.520  1.00  0.00           O
ATOM   2973  N   GLN A 299      95.920 155.730 109.670  1.00  0.00           N
ATOM   2974  H   GLN A 299      95.610 156.670 109.530  1.00  0.00           H
ATOM   2975  CA  GLN A 299      94.930 154.810 110.170  1.00  0.00           C
ATOM   2976  CB  GLN A 299      93.780 155.710 110.760  1.00  0.00           C
ATOM   2977  CG  GLN A 299      94.160 156.600 111.960  1.00  0.00           C
ATOM   2978  CD  GLN A 299      92.920 156.980 112.770  1.00  0.00           C
ATOM   2979  OE1 GLN A 299      91.940 156.240 113.030  1.00  0.00           O
ATOM   2980  NE2 GLN A 299      93.020 158.230 113.240  1.00  0.00           N
ATOM   2981 1HE2 GLN A 299      93.780 158.850 113.010  1.00  0.00           H
ATOM   2982 2HE2 GLN A 299      92.330 158.560 113.880  1.00  0.00           H
ATOM   2983  C   GLN A 299      94.500 153.660 109.130  1.00  0.00           C
ATOM   2984  O   GLN A 299      94.430 152.460 109.500  1.00  0.00           O
ATOM   2985  N   CYS A 300      94.480 154.020 107.850  1.00  0.00           N
ATOM   2986  H   CYS A 300      94.500 154.970 107.530  1.00  0.00           H
ATOM   2987  CA  CYS A 300      94.230 153.020 106.820  1.00  0.00           C
ATOM   2988  CB  CYS A 300      93.100 153.430 105.850  1.00  0.00           C
ATOM   2989  SG  CYS A 300      91.430 152.970 106.510  1.00  0.00           S
ATOM   2990  HG  CYS A 300      91.590 151.650 106.380  1.00  0.00           H
ATOM   2991  C   CYS A 300      95.470 152.710 106.060  1.00  0.00           C
ATOM   2992  O   CYS A 300      96.000 153.430 105.170  1.00  0.00           O
ATOM   2993  N   SER A 301      95.920 151.510 106.410  1.00  0.00           N
ATOM   2994  H   SER A 301      95.500 150.970 107.140  1.00  0.00           H
ATOM   2995  CA  SER A 301      97.000 150.780 105.670  1.00  0.00           C
ATOM   2996  CB  SER A 301      97.390 149.450 106.430  1.00  0.00           C
ATOM   2997  OG  SER A 301      98.080 149.610 107.690  1.00  0.00           O
ATOM   2998  HG  SER A 301      97.420 149.900 108.380  1.00  0.00           H
ATOM   2999  C   SER A 301      96.460 150.340 104.240  1.00  0.00           C
ATOM   3000  O   SER A 301      96.050 149.210 103.970  1.00  0.00           O
ATOM   3001  N   GLY A 302      96.770 151.150 103.230  1.00  0.00           N
ATOM   3002  H   GLY A 302      97.280 151.990 103.390  1.00  0.00           H
ATOM   3003  CA  GLY A 302      96.330 151.020 101.810  1.00  0.00           C
ATOM   3004  C   GLY A 302      94.970 151.720 101.630  1.00  0.00           C
ATOM   3005  O   GLY A 302      93.970 151.080 101.800  1.00  0.00           O
ATOM   3006  N   VAL A 303      94.950 152.980 101.260  1.00  0.00           N
ATOM   3007  H   VAL A 303      95.700 153.600 101.490  1.00  0.00           H
ATOM   3008  CA  VAL A 303      93.700 153.720 100.790  1.00  0.00           C
ATOM   3009  CB  VAL A 303      93.730 155.270 101.030  1.00  0.00           C
ATOM   3010  CG1 VAL A 303      94.020 155.610 102.520  1.00  0.00           C
ATOM   3011  CG2 VAL A 303      94.750 155.920 100.160  1.00  0.00           C
ATOM   3012  C   VAL A 303      92.930 153.370  99.480  1.00  0.00           C
ATOM   3013  O   VAL A 303      92.360 154.170  98.680  1.00  0.00           O
ATOM   3014  N   THR A 304      92.620 152.070  99.440  1.00  0.00           N
ATOM   3015  H   THR A 304      92.710 151.410 100.180  1.00  0.00           H
ATOM   3016  CA  THR A 304      92.000 151.560  98.200  1.00  0.00           C
ATOM   3017  CB  THR A 304      92.720 150.210  97.910  1.00  0.00           C
ATOM   3018  OG1 THR A 304      92.710 149.390  99.130  1.00  0.00           O
ATOM   3019  HG1 THR A 304      92.170 148.560  98.990  1.00  0.00           H
ATOM   3020  CG2 THR A 304      94.130 150.530  97.250  1.00  0.00           C
ATOM   3021  C   THR A 304      90.550 151.280  98.440  1.00  0.00           C
ATOM   3022  O   THR A 304      90.240 150.840  99.530  1.00  0.00           O
ATOM   3023  N   PHE A 305      89.800 151.310  97.370  1.00  0.00           N
ATOM   3024  H   PHE A 305      90.280 151.410  96.500  1.00  0.00           H
ATOM   3025  CA  PHE A 305      88.330 150.930  97.310  1.00  0.00           C
ATOM   3026  CB  PHE A 305      88.020 151.110  95.820  1.00  0.00           C
ATOM   3027  CG  PHE A 305      86.530 150.990  95.390  1.00  0.00           C
ATOM   3028  CD1 PHE A 305      85.570 152.000  95.560  1.00  0.00           C
ATOM   3029  HD1 PHE A 305      85.860 152.860  96.170  1.00  0.00           H
ATOM   3030  CD2 PHE A 305      86.010 149.880  94.750  1.00  0.00           C
ATOM   3031  HD2 PHE A 305      86.710 149.050  94.610  1.00  0.00           H
ATOM   3032  CE1 PHE A 305      84.230 151.870  95.050  1.00  0.00           C
ATOM   3033  HE1 PHE A 305      83.500 152.650  95.280  1.00  0.00           H
ATOM   3034  CE2 PHE A 305      84.780 149.760  94.150  1.00  0.00           C
ATOM   3035  HE2 PHE A 305      84.610 148.990  93.400  1.00  0.00           H
ATOM   3036  CZ  PHE A 305      83.830 150.810  94.300  1.00  0.00           C
ATOM   3037  HZ  PHE A 305      82.990 150.900  93.610  1.00  0.00           H
ATOM   3038  C   PHE A 305      88.040 149.490  97.870  1.00  0.00           C
ATOM   3039  O   PHE A 305      86.900 149.170  98.230  1.00  0.00           O
ATOM   3040  N   GLN A 306      89.040 148.580  97.530  1.00  0.00           N
ATOM   3041  H   GLN A 306      89.770 148.810  96.890  1.00  0.00           H
ATOM   3042  CA  GLN A 306      89.030 147.210  98.080  1.00  0.00           C
ATOM   3043  CB  GLN A 306      88.910 146.190  96.900  1.00  0.00           C
ATOM   3044  CG  GLN A 306      87.590 146.330  96.020  1.00  0.00           C
ATOM   3045  CD  GLN A 306      87.470 145.340  94.840  1.00  0.00           C
ATOM   3046  OE1 GLN A 306      88.410 144.620  94.540  1.00  0.00           O
ATOM   3047  NE2 GLN A 306      86.380 145.400  94.160  1.00  0.00           N
ATOM   3048 1HE2 GLN A 306      85.650 146.070  94.340  1.00  0.00           H
ATOM   3049 2HE2 GLN A 306      86.280 144.560  93.630  1.00  0.00           H
ATOM   3050  C   GLN A 306      90.250 146.880  98.890  1.00  0.00           C
ATOM   3051  O1  GLN A 306      90.010 146.040  99.800  1.00  0.00           O
ATOM   3052  O2  GLN A 306      91.310 147.060  98.260  1.00  0.00           O
ATOM   3053  C45 LIG B 307      92.430 179.920 114.040  1.00  0.00           C
ATOM   3054  C44 LIG B 307      91.600 178.850 114.730  1.00  0.00           C
ATOM   3055  C46 LIG B 307      91.600 177.560 114.430  1.00  0.00           C
ATOM   3056  H48 LIG B 307      92.400 177.030 113.920  1.00  0.00           H
ATOM   3057  O43 LIG B 307      90.630 179.190 115.520  1.00  0.00           O
ATOM   3058  N42 LIG B 307      90.050 177.980 115.910  1.00  0.00           N
ATOM   3059  C41 LIG B 307      90.620 177.060 115.210  1.00  0.00           C
ATOM   3060  C40 LIG B 307      90.360 175.760 115.460  1.00  0.00           C
ATOM   3061  O47 LIG B 307      90.300 174.980 114.490  1.00  0.00           O
ATOM   3062  N39 LIG B 307      90.280 175.330 116.690  1.00  0.00           N
ATOM   3063  H5D LIG B 307      90.360 176.010 117.420  1.00  0.00           H
ATOM   3064  C37 LIG B 307      90.040 173.940 117.110  1.00  0.00           C
ATOM   3065  C38 LIG B 307      91.200 173.420 117.960  1.00  0.00           C
ATOM   3066  C36 LIG B 307      88.740 173.790 117.940  1.00  0.00           C
ATOM   3067  O48 LIG B 307      88.550 174.610 118.900  1.00  0.00           O
ATOM   3068  N35 LIG B 307      88.010 172.680 117.680  1.00  0.00           N
ATOM   3069  H5C LIG B 307      88.500 171.940 117.230  1.00  0.00           H
ATOM   3070  C31 LIG B 307      86.720 172.400 118.330  1.00  0.00           C
ATOM   3071  C32 LIG B 307      85.650 171.990 117.390  1.00  0.00           C
ATOM   3072  C34 LIG B 307      85.240 173.130 116.440  1.00  0.00           C
ATOM   3073  C33 LIG B 307      86.000 170.730 116.630  1.00  0.00           C
ATOM   3074  C30 LIG B 307      86.960 171.320 119.420  1.00  0.00           C
ATOM   3075  O49 LIG B 307      87.540 170.280 119.220  1.00  0.00           O
ATOM   3076  N29 LIG B 307      86.670 171.710 120.700  1.00  0.00           N
ATOM   3077  H29 LIG B 307      86.400 172.660 120.820  1.00  0.00           H
ATOM   3078  C05 LIG B 307      86.840 170.880 121.900  1.00  0.00           C
ATOM   3079  C04 LIG B 307      87.090 171.790 123.100  1.00  0.00           C
ATOM   3080  C02 LIG B 307      88.540 172.210 123.100  1.00  0.00           C
ATOM   3081  C03 LIG B 307      88.620 173.340 124.140  1.00  0.00           C
ATOM   3082  C01 LIG B 307      89.490 170.970 123.260  1.00  0.00           C
ATOM   3083  C06 LIG B 307      85.600 169.960 122.110  1.00  0.00           C
ATOM   3084  O28 LIG B 307      84.510 170.400 122.520  1.00  0.00           O
ATOM   3085  N07 LIG B 307      85.800 168.630 121.890  1.00  0.00           N
ATOM   3086  H5B LIG B 307      86.750 168.410 121.630  1.00  0.00           H
ATOM   3087  C08 LIG B 307      84.750 167.680 121.980  1.00  0.00           C
ATOM   3088  C09 LIG B 307      84.330 166.790 120.740  1.00  0.00           C
ATOM   3089  C10 LIG B 307      83.980 167.440 119.380  1.00  0.00           C
ATOM   3090  C14 LIG B 307      82.860 168.510 119.440  1.00  0.00           C
ATOM   3091  C13 LIG B 307      82.800 168.550 117.920  1.00  0.00           C
ATOM   3092  N12 LIG B 307      82.700 167.160 117.400  1.00  0.00           N
ATOM   3093  H12 LIG B 307      81.780 166.790 117.270  1.00  0.00           H
ATOM   3094  H5A LIG B 307      83.110 167.060 116.490  1.00  0.00           H
ATOM   3095  C11 LIG B 307      83.490 166.380 118.370  1.00  0.00           C
ATOM   3096  O15 LIG B 307      82.670 165.320 118.970  1.00  0.00           O
ATOM   3097  H49 LIG B 307      81.760 165.140 118.590  1.00  0.00           H
ATOM   3098  C16 LIG B 307      84.730 166.720 123.160  1.00  0.00           C
ATOM   3099  C17 LIG B 307      85.030 167.130 124.530  1.00  0.00           C
ATOM   3100  C18 LIG B 307      86.500 167.410 124.790  1.00  0.00           C
ATOM   3101  O27 LIG B 307      87.370 166.580 124.500  1.00  0.00           O
ATOM   3102  O19 LIG B 307      86.790 168.580 125.310  1.00  0.00           O
ATOM   3103  C20 LIG B 307      86.540 168.660 126.690  1.00  0.00           C
ATOM   3104  C21 LIG B 307      86.300 170.110 127.110  1.00  0.00           C
ATOM   3105  C22 LIG B 307      87.320 170.830 127.740  1.00  0.00           C
ATOM   3106  H22 LIG B 307      88.230 170.360 128.130  1.00  0.00           H
ATOM   3107  C23 LIG B 307      87.190 172.200 127.930  1.00  0.00           C
ATOM   3108  H23 LIG B 307      88.020 172.760 128.360  1.00  0.00           H
ATOM   3109  C24 LIG B 307      86.020 172.850 127.500  1.00  0.00           C
ATOM   3110  H24 LIG B 307      85.840 173.890 127.780  1.00  0.00           H
ATOM   3111  C25 LIG B 307      84.940 172.150 126.870  1.00  0.00           C
ATOM   3112  H25 LIG B 307      84.000 172.680 126.690  1.00  0.00           H
ATOM   3113  C26 LIG B 307      85.110 170.770 126.560  1.00  0.00           C
ATOM   3114  H26 LIG B 307      84.330 170.360 125.910  1.00  0.00           H
TER
ENDMDL
